# Supplementary material for: The transcriptomic response of cells to a drug combination is more than the sum of the responses to the monotherapies
Source: eLife. 2020 Sep 18;9:e52707. doi: 10.7554/eLife.52707 (PMC7546737; doi:10.7554/eLife.52707)
Supplement: Source data 5. [file elife-52707-data5.zip › self-synergy/ss_limma_eb_M_15.csv]

	logFC	AveExpr	t	P.Value	adj.P.Val	B
SCD	3.60195121668159	8.97843630396145	40.9637338789213	2.31844289192391e-18	3.87736389245354e-14	31.9901886381596
MCM6	-1.7876420620865	6.73951355701491	-31.4023317939186	1.96307256277572e-16	1.64152127699306e-12	27.7692919443605
MCM4	-1.45696155122364	7.70091955261513	-28.8273322519431	8.13443053386606e-16	3.75993265673406e-12	26.5053347298082
NEAT1	1.68649829284027	9.52282097707225	28.6090428151731	9.22753000341889e-16	3.75993265673406e-12	26.4182977295572
HMOX1	4.93187034954107	6.33757087857729	28.2704980540179	1.12411284882027e-15	3.75993265673406e-12	25.9609839496764
MYBL2	-1.75590834015839	6.80819821343856	-27.6879688885769	1.5872655273124e-15	4.42423811312878e-12	25.8193909048361
FTL	1.43133556637637	9.88285542080652	26.2403311322227	3.859321787494e-15	8.15317673678299e-12	25.0244317144497
INSIG1	2.42572564012035	7.19493071664857	26.2236432447164	3.90010846055154e-15	8.15317673678299e-12	24.9523275787151
GINS2	-1.84705660567261	4.81902624055053	-25.1375137356788	7.84072486868691e-15	1.45698091893244e-11	24.0844963869602
PCNA	-1.6990008598004	6.35100396933935	-24.4645827343255	1.22623978061855e-14	2.05076340910646e-11	23.8302108868494
ARF4	1.61503803061066	7.47152129263831	24.3209496753666	1.35109548292404e-14	2.05415644149288e-11	23.7712015682821
PFKFB2	1.88493145880799	5.20875257793122	24.0047013668637	1.67587213089777e-14	2.33560712642785e-11	23.3341548561519
ZWINT	-1.5047645078006	6.4304050839503	-23.3807143014742	2.58405844248668e-14	3.16854069190428e-11	23.108130234512
DDIT4	1.88664185728766	7.81223974255553	23.3435662770035	2.65244975404568e-14	3.16854069190428e-11	23.1039842953288
FADS1	1.80106936320038	6.67039437171717	23.1393653075268	3.06418356949751e-14	3.20283787601727e-11	22.9482724221881
MCM10	-2.20611677451718	4.52023404778705	-23.1810230705043	2.97500805935513e-14	3.20283787601727e-11	22.7661667413534
E2F1	-1.93540592879425	4.79433898005424	-22.9571889670063	3.48870734367062e-14	3.43206715385573e-11	22.6788462303354
NEU1	1.40326367993846	7.3788416835818	22.5481192555048	4.68537463996043e-14	4.35323363770546e-11	22.5399942826814
GINS1	-1.65403674751313	5.43330363390285	-22.3354550596268	5.47260934121665e-14	4.81704834855302e-11	22.3301251438087
ASNS	2.13598134251105	6.52175780186561	22.1317104117264	6.35891486054953e-14	5.31732460639152e-11	22.2324441412317
NASP	-1.19385067708301	6.63763836159072	-22.0232296445743	6.89162201009627e-14	5.48835649985000e-11	22.1529890349545
SEC31A	1.04103642902972	7.94414248075632	21.7626599020648	8.37347778174862e-14	6.36536556463472e-11	21.9658993154078
LDLR	2.21805987307691	7.09300431592585	21.4973737804797	1.02329178943379e-13	7.44066603760462e-11	21.7636838205112
RET	-2.04966407759785	6.78922890559606	-21.2475401961888	1.23863126512058e-13	8.63119553244857e-11	21.5691572116856
CD55	1.58111053672558	6.99525302351052	20.9422840782314	1.56865172725953e-13	1.04936525946754e-10	21.3410328620012
HERPUD1	2.47140209379893	5.63895539227275	20.5315977331495	2.16649237411891e-13	1.3731996789e-10	20.998877101385
RRM2	-1.49539091465445	7.21203476216499	-20.4993311393727	2.22271988106946e-13	1.3731996789e-10	20.9916421493188
VEGFA	1.91659042925784	6.15209821313144	20.4276082354582	2.35330165453008e-13	1.3731996789e-10	20.9337181584636
MCM3	-1.51848737904029	7.08785287001127	-20.370389025713	2.46328571914614e-13	1.3731996789e-10	20.8904901088278
CDC45	-1.56556933144994	4.53527892594109	-20.4111550015336	2.38438540568229e-13	1.3731996789e-10	20.8551361234617
KANK2	-1.26950452933961	6.15119034671991	-19.9401237139784	3.48622523388224e-13	1.71431756166503e-10	20.5411591199869
ASF1B	-1.56899033329108	5.90010215926713	-19.9191684257125	3.5463239901594e-13	1.71431756166503e-10	20.525412532998
CCNE2	-2.47501656520157	4.58795745819316	-20.0436400194403	3.20473623872395e-13	1.71431756166503e-10	20.5194835148765
GNS	0.923322876919077	8.56460683055699	19.9049498067818	3.58772510513489e-13	1.71431756166503e-10	20.5023769074709
UHRF1	-2.51233414150079	4.34233045844981	-19.9403552976529	3.48556710793724e-13	1.71431756166503e-10	20.3599477539887
AKR1C2	1.96208730881332	7.11049518760753	19.6974512542969	4.25364572479598e-13	1.97605475281911e-10	20.344270030451
FTH1	1.85428622100228	12.1599928603655	19.6294088277638	4.49950315469939e-13	2.03377542592412e-10	20.2390651712078
BDKRB2	1.76815004501662	5.58432110329521	19.5724846233626	4.71672091018091e-13	2.07585369741751e-10	20.2351578842562
ASS1	1.60182972118245	7.79482400758169	19.4894012971771	5.05386667299132e-13	2.16720169843864e-10	20.1621304159022
LETMD1	1.20086003265088	6.51888549879743	19.1901752977487	6.49519682733682e-13	2.69700767360545e-10	19.9262279396474
UAP1L1	1.39754109989512	6.35404612802914	19.1351378006611	6.80463474975169e-13	2.70954075130589e-10	19.8806437316526
KRT19	-1.1241560805296	10.4871985484621	-19.1691001243348	6.61189396184067e-13	2.69700767360545e-10	19.8644662193135
OPTN	1.69174617374724	5.21412631723405	19.0610028533873	7.24628214118272e-13	2.78610703252584e-10	19.7841917864163
FAM114A1	1.50595446078653	5.22334056329917	19.0474720736419	7.33010699779579e-13	2.78610703252584e-10	19.7798708498355
SREBF1	1.28292784339139	7.13851977603868	18.9229832868551	8.1511732405428e-13	3.02933825055195e-10	19.6884028086462
SLC9A3R1	-1.22591579686568	9.62798716760389	-18.7401873101139	9.53743998217962e-13	3.32300304712442e-10	19.5022188623383
GFPT1	1.31669977984224	7.19331518220329	18.6909466818514	9.95199710123201e-13	3.39667754124498e-10	19.4871003077795
SEL1L3	1.75516797680903	4.45568764350201	18.7452326293003	9.49600591978525e-13	3.32300304712442e-10	19.4692584224969
EIF2AK3	1.34535477008573	6.32422089200615	18.5948227859621	1.08170992566686e-12	3.54813803390336e-10	19.4159870165918
MAP1LC3B	1.67252904887121	7.01780524237297	18.5945056693712	1.08200813040583e-12	3.54813803390336e-10	19.4078502299496
POLA2	-1.28108201299912	5.39730360093069	-18.5670742027164	1.10813524926734e-12	3.56393344398982e-10	19.3935426749054
MCM5	-1.79060075935982	5.45642158730553	-18.5053374801793	1.16940508018677e-12	3.69002463415915e-10	19.3385234221298
TIMP3	1.19541575928517	8.17025137025607	18.3242856099828	1.37062657638596e-12	4.24488127101459e-10	19.1489418848908
SREBF2	1.2859095367349	7.08489059205342	18.2522040714238	1.46064355821608e-12	4.34594060799794e-10	19.1069028239552
SLC7A11	2.58781920241405	5.83151147606763	18.134383226217	1.62148519206048e-12	4.6229549848404e-10	19.0170094234408
RRM1	-1.15127415866623	6.44952673080815	-18.1002278068213	1.67153352679892e-12	4.6229549848404e-10	18.9781360912815
FAM111B	-2.4753739320289	3.84610890172402	-18.2662247096653	1.44265706953049e-12	4.34594060799794e-10	18.9559492201335
KLHL24	2.3019663694846	5.2456933112107	18.1017831291837	1.66921939262957e-12	4.6229549848404e-10	18.9545524826555
KDELR3	1.57755339976056	4.81266700483179	18.0904224364389	1.68620099303554e-12	4.6229549848404e-10	18.949493824325
LSS	1.26084470315333	7.96945481816289	18.0040923984537	1.821360939429e-12	4.85562133871141e-10	18.868977255481
WIPI1	1.57500656910996	6.28809475042828	17.9528244045107	1.90700299786935e-12	4.91660961612826e-10	18.8517242670065
FKBP4	-1.00457961634384	8.85045717783841	-17.9505472489882	1.91090423970544e-12	4.91660961612826e-10	18.8013979389346
WDR76	-1.80428704934939	3.73555681834133	-17.9993360272019	1.82913264971788e-12	4.85562133871141e-10	18.7487042941294
NCRNA00219	1.70101475145441	5.31745285087117	17.8174555265558	2.15422422341942e-12	5.37720088245768e-10	18.7318075302197
GPRIN1	-1.47271054165319	4.45871180617403	-17.8404846118797	2.10988674532153e-12	5.34632514072081e-10	18.7079944055909
NCRNA00263	2.72620184513503	2.83289307113954	18.8196984948194	8.90609305852752e-13	3.23794565893075e-10	18.6210469453644
TRIB3	2.08615638675724	6.81440258826447	17.636873857215	2.53793887511878e-12	6.21753109299058e-10	18.55181362328
SQSTM1	1.57170924040829	9.42135705414482	17.6251471008455	2.56523346936349e-12	6.21753109299058e-10	18.4932706790929
TMEM64	-2.06929075603017	9.01478487759837	-17.5871816800936	2.65574672098982e-12	6.3449583088334e-10	18.4694533697393
RMI2	-1.40058788609914	4.81548383429927	-17.5353639535204	2.78476532471755e-12	6.55949511134878e-10	18.4692956284674
CLSPN	-1.59982650056192	4.46849607123713	-17.4976984659678	2.88269244240165e-12	6.60412991872947e-10	18.4306119655044
E2F2	-1.48365364326701	3.8758440161481	-17.5038151802644	2.86654535725637e-12	6.60412991872947e-10	18.375566157833
DUSP4	1.13298696360135	7.06082818492631	17.4221604441453	3.09021123454674e-12	6.98387739007564e-10	18.3504377432482
GOLGA2	0.887266082947886	8.11272018804443	17.3962902752481	3.16486108239873e-12	7.04495246562545e-10	18.300950796734
HELLS	-1.7809347375603	4.39107327691024	-17.3650169070499	3.25765285352423e-12	7.07545276913496e-10	18.2898776926597
ABLIM1	1.29597693954625	5.31677651476335	17.323508104244	3.38527476039534e-12	7.25837629395533e-10	18.2824301144806
KDELR2	0.845760209158344	8.5208671980578	17.383832701434	3.20148521518497e-12	7.04495246562545e-10	18.28037607269
BHLHE40	1.49769851087875	6.24116682990141	17.2810705873074	3.52122405294933e-12	7.36527560839248e-10	18.2391430733302
TCF19	-1.38582383869909	4.87756664311089	-17.2533997192446	3.61296433692455e-12	7.36868482569832e-10	18.2189163718329
TPM3	-0.855025780807829	8.15031354050303	-17.2778637282553	3.5317289248412e-12	7.36527560839248e-10	18.1877746581057
CCND1	-1.38057951972747	8.52006020715634	-17.2670934402628	3.56725259674594e-12	7.36527560839248e-10	18.1722858275066
MAGEH1	1.70803549880601	4.19339991150547	17.2371174169229	3.66812345604683e-12	7.39104779264183e-10	18.1346721399067
ZNF185	-1.00389107004456	6.75196647926888	-17.1660901032498	3.91935050901128e-12	7.80324022770293e-10	18.1228193595324
PAQR4	-1.66072601127148	4.47071725390325	-17.077426921694	4.25871022611277e-12	8.37913762605999e-10	18.0330687094697
HS1BP3	1.21923002736467	5.25656112538544	17.029848223388	4.45348633621055e-12	8.66047738218434e-10	18.009311286739
FAM129A	4.17395310788773	2.53747556544055	18.2363893099049	1.48121630385005e-12	4.34594060799794e-10	17.8995560857137
PPP1R15A	2.34371799365949	5.50578353827682	16.8219054113996	5.42198648694944e-12	1.04226783916945e-09	17.816375114293
HYOU1	1.58909301114287	8.66912884607432	16.7453087450648	5.83277909677725e-12	1.10849315471026e-09	17.6588496336288
DDIT3	3.65625905768553	4.83258668490375	16.5627871596176	6.94990362219475e-12	1.30595717053466e-09	17.5502061978077
CYP1A1	2.25287671785858	8.29381325724034	16.5373926500152	7.12239890641641e-12	1.32349999234342e-09	17.4832738721264
LPIN1	1.9515722230285	4.61911459439781	16.4708173444095	7.59642889578435e-12	1.36605028874298e-09	17.4542108943983
HNRNPA2B1	-0.911655833876743	10.3358855524304	-16.5004996400739	7.38109672541133e-12	1.34926798818622e-09	17.3977441695448
ZNF841	1.29440580529376	4.68391659403894	16.3876734099535	8.23566003400358e-12	1.438863992223e-09	17.3976681120469
TPP1	1.10284572041743	6.01248800738975	16.3910618967345	8.20852814369219e-12	1.438863992223e-09	17.396424417574
HSPA5	1.70780842978259	9.7995464596542	16.4947323172407	7.42242614883596e-12	1.34926798818622e-09	17.392488987961
UNG	-1.24681125875879	6.65583899893234	-16.3847127089662	8.25944410747479e-12	1.438863992223e-09	17.3601297015583
SYTL5	-1.41611240185525	6.30223505289845	-16.3164022583356	8.8288228151851e-12	1.48902919466142e-09	17.3136241499204
MCM7	-1.17537028087426	7.93903126925104	-16.3155591392871	8.836103847455e-12	1.48902919466142e-09	17.252331145998
SSR3	1.066572648196	7.74259623754652	16.3077841346054	8.90354696640410e-12	1.48902919466142e-09	17.2485669455131
KRT8	-1.07437817947929	12.500674182445	-16.3254867829941	8.75077095932922e-12	1.48902919466142e-09	17.1953639107561
TACC2	1.4348973815304	6.49602453289059	16.1741904635603	1.01513272095267e-11	1.66441957109927e-09	17.1690406191289
CREB3	1.13027613355651	5.5952356934614	16.1191696824075	1.07177351814487e-11	1.71360278048595e-09	17.1282284007623
DHRS3	1.47181648796597	5.35979230821821	16.1008009451707	1.09141809084337e-11	1.71360278048595e-09	17.1216622148433
EIF1	1.42216606006115	8.9654266427547	16.1900289724361	9.99420136976215e-12	1.65488142285052e-09	17.1076616679857
FKBP11	1.762009628496	4.76098889845527	16.0591608191918	1.13737129437549e-11	1.74508234193906e-09	17.0816731092156
GOLGA3	1.08596672447542	7.42783769033234	16.1069771846711	1.08477079596894e-11	1.71360278048595e-09	17.061507611593
TIMELESS	-0.885096428318425	7.24438689891545	-16.0962335335577	1.09636150150679e-11	1.71360278048595e-09	17.0534587544498
FDFT1	0.878149983417712	7.02426155036063	16.0759303742603	1.1186238174327e-11	1.73220969655041e-09	17.0504350600243
PGM3	1.09617605610973	6.23014863754826	16.0396687599594	1.15957995916189e-11	1.76298320336577e-09	17.0295131485899
RORC	2.19911534489283	3.82275346545402	16.143921836177	1.04589050226197e-11	1.69820123881837e-09	17.0265060675461
DNMT1	-0.851019502219075	7.63352400813512	-16.0186978915339	1.18398549085815e-11	1.78387147289295e-09	16.9658578625836
WDHD1	-1.14242601011858	5.38651295787667	-15.9369746714636	1.28439127621607e-11	1.88620230365886e-09	16.9490574439375
ABCA12	1.2269877431735	5.86091614731652	15.9440970177686	1.27529331186813e-11	1.88620230365886e-09	16.9462175871511
AHRR	1.58698195809909	4.79309041813628	15.9359237985785	1.28573943205638e-11	1.88620230365886e-09	16.937521674685
FLRT3	1.43366155395753	4.54040824712431	15.8553484912835	1.39369042594075e-11	2.00931712788216e-09	16.8786900793098
EXT1	1.46401670430876	4.56760558896122	15.7702225275014	1.51819589120915e-11	2.11585900704849e-09	16.7915750147527
IARS	0.884244434237214	8.38687250838279	15.8683055993608	1.37570508556468e-11	2.00063407399858e-09	16.7893439257745
PDE4DIP	0.970180202995834	7.18916319950435	15.8217424989581	1.44150410228873e-11	2.06048842792109e-09	16.7756531002013
TK1	-1.57646375750457	6.08260415308589	-15.7761078124885	1.50922132528629e-11	2.11585900704849e-09	16.7686172943026
ATF4	1.17431747496655	7.95478982191085	15.7797591993164	1.50368142533725e-11	2.11585900704849e-09	16.708686345648
WARS	1.46149203933734	7.65171596965293	15.7602478704494	1.53353526659762e-11	2.11957386765112e-09	16.6934878348242
RFC5	-1.06683588376399	5.68901985573462	-15.6249684409842	1.75852017654107e-11	2.35275931459783e-09	16.6255372228332
ATG13	1.00923100281023	7.10500826513497	15.6703668147504	1.67936502910436e-11	2.30210661858535e-09	16.6227210096558
CTPS	-0.919753083432081	5.9254024443455	-15.6312713391876	1.74729924378091e-11	2.35275931459783e-09	16.6223124992393
BMF	1.38817567184301	5.00869446172684	15.5414310561421	1.91463966782321e-11	2.50159639099027e-09	16.5594119399968
ATAD2	-1.34281150570651	8.01721731686393	-15.6259231834326	1.75681559083878e-11	2.35275931459783e-09	16.5491243678246
LIG1	-1.00873724160282	6.28963052859184	-15.5498672006579	1.89822963981073e-11	2.49968444851927e-09	16.5247633334334
DHTKD1	-0.866565116776059	7.0108380565135	-15.56327517221	1.87245307624934e-11	2.48530994025349e-09	16.5163001726224
SYTL1	1.02321478624099	5.90258798210432	15.4529176524476	2.09612642192053e-11	2.67550930795987e-09	16.447130191511
FANCI	-1.10581187737547	7.25294515294075	-15.4837509421008	2.03092805282149e-11	2.63296439964237e-09	16.4197500316311
POLE	-0.966438466050721	6.92230149939482	-15.459080844125	2.08291963019338e-11	2.67550930795987e-09	16.4083452623644
CHAF1A	-1.32734233664861	4.38080768985639	-15.3679255596585	2.2875426481052e-11	2.83384172199343e-09	16.385971519153
MTHFD1	-0.916332990160309	7.6713102677534	-15.4326052341602	2.14028197585505e-11	2.6912838920451e-09	16.3577285412697
FEN1	-1.07431016236527	6.16313754373264	-15.3819728774051	2.25467514839667e-11	2.81396919267060e-09	16.3480315852058
HMGCR	1.02290503060907	7.34945683413286	15.2732368198227	2.52271029407318e-11	3.05723238826666e-09	16.2077479021218
SSR2	0.829868711512117	7.70042073030139	15.2858299246874	2.4900158251017e-11	3.05723238826666e-09	16.2012399167673
GPCPD1	1.16548986370861	4.71230893551934	15.1367590926386	2.90755112001241e-11	3.46176349542537e-09	16.1502448259922
TONSL	-1.07272398759924	5.86583549121901	-15.1672835822121	2.81640185195294e-11	3.38859745122741e-09	16.1431796983263
P4HB	0.853008729068346	10.3681669245054	15.2780249795591	2.51022612614148e-11	3.05723238826666e-09	16.1350223198637
KCNE4	2.46291627165405	5.00392643159092	15.0997966805253	3.02210876783129e-11	3.46176349542537e-09	16.1042103249308
MYO15B	1.16034803546828	5.91642550560547	15.1042006998126	3.00821296031017e-11	3.46176349542537e-09	16.1039225354259
TTC17	0.902097518469383	6.27434812718306	15.1212287759533	2.95511597867058e-11	3.46176349542537e-09	16.0811841160412
DSCAM	1.03484097916427	7.85350318239992	15.1244584539967	2.94515723056033e-11	3.46176349542537e-09	16.0258411855362
ACSL1	1.51436212809096	5.40101849319125	15.0243652438099	3.27092620455733e-11	3.67134025805482e-09	16.0242299270923
C6orf48	1.25774358937692	7.3195701095116	15.0917683355643	3.04761479002199e-11	3.46723195566855e-09	16.0079941718676
HMGCS1	1.21944256742051	7.59710699424119	15.07764450016	3.09303894553171e-11	3.49513400845083e-09	15.9969631909504
LDHA	-1.20715917481738	9.33169258839996	-15.1103041677896	2.98906630333067e-11	3.46176349542537e-09	15.9849941624191
PABPC1	0.724393917068863	11.6802866961489	15.1132830686641	2.97976818234234e-11	3.46176349542537e-09	15.9397462770595
SYVN1	1.01152296283552	6.75809584611536	14.9878462956728	3.39906745598811e-11	3.78973360892967e-09	15.9140063098306
MID1IP1	1.88467510460364	5.01261518845768	14.8654223506192	3.8687049995398e-11	4.22877270668651e-09	15.858401017657
BRI3	1.62548639820624	5.18305105651749	14.8527870056495	3.92093292420079e-11	4.23056014350542e-09	15.8517114189833
FADS2	1.90065546146497	4.22253948831707	14.8528388426312	3.92071714416317e-11	4.23056014350542e-09	15.8390859579056
PGAM1	-1.0734240459248	6.26263125302769	-14.8761569730074	3.82491026733478e-11	4.20840784940177e-09	15.8294628815917
SLC39A8	-1.09562329987746	4.97479750203261	-14.8350969562562	3.99530740360947e-11	4.28317442422851e-09	15.821213053335
SNHG7	1.31466501249408	6.41836653009041	14.8815248095479	3.80320719363911e-11	4.20840784940177e-09	15.8211495183618
PPAPDC1B	1.17007876450756	4.90964364064105	14.7549400915339	4.35145036106308e-11	4.49220097768018e-09	15.7429941061598
FANCA	-0.895703443715133	5.60209345361292	-14.776241241685	4.25365530859106e-11	4.49220097768018e-09	15.7345424136677
GOSR2	0.924045729712952	6.3689097427526	14.7863017462949	4.20827546828463e-11	4.48275152430524e-09	15.7124905703199
RFC3	-1.17780312964719	5.53912488380811	-14.7488448983054	4.37986815177615e-11	4.49379846443585e-09	15.7083185203783
WSB1	0.984641104956918	6.83690515912859	14.7585383781512	4.33476532644476e-11	4.49220097768018e-09	15.6726349147704
STRA6	1.91482784696764	4.4509261116176	14.6788297756259	4.72070881225026e-11	4.80643566487091e-09	15.6628422633665
IDH1	0.963831108272154	7.70160901483951	14.761976101534	4.31888783942039e-11	4.49220097768018e-09	15.6429049597137
PRKDC	-0.772472659883704	8.94061247947903	-14.7665439714229	4.29788550224978e-11	4.49220097768018e-09	15.6127919864779
CHAC1	3.20645742324025	1.92435112640237	15.4456843969449	2.11173898977937e-11	2.67550930795987e-09	15.612366138407
TGFBI	1.17642352422838	6.43065719938172	14.6693840613638	4.76879063260406e-11	4.80643566487091e-09	15.5889385877086
CLCN7	1.41530358737547	6.74976678934195	14.6649084080008	4.79175330503418e-11	4.80643566487091e-09	15.5808511382868
NUCB2	1.50092462355236	7.12599221445301	14.6633962021743	4.79953812505048e-11	4.80643566487091e-09	15.551250152248
ARMCX1	1.16593325550951	4.74285068474766	14.5196423961803	5.60409683199991e-11	5.41750956175528e-09	15.4974665915557
C17orf103	1.86409642243171	4.07526228437734	14.5478632123142	5.43559890748584e-11	5.34735036051725e-09	15.4880850760283
MKNK2	0.907621992078464	7.09491481778524	14.5793898861317	5.25366303272732e-11	5.19895032895454e-09	15.4655264288045
YIPF5	0.953437635798056	6.00757825509334	14.5234013525527	5.58133875613133e-11	5.41750956175528e-09	15.4479889422646
PKM2	-1.04812310172027	11.0249374464616	-14.6451840140096	4.89434916251422e-11	4.87220805915999e-09	15.4419408758136
PHGDH	1.44091692993943	6.00167899113274	14.500341416314	5.72250337079396e-11	5.50018082604358e-09	15.4137284739097
SAT2	1.48196941268349	4.66712866942296	14.4188060374359	6.25259814765527e-11	5.78783084433541e-09	15.3913043045323
KIAA0101	-1.1712797375169	5.58254197878059	-14.4473679101172	6.06124292478073e-11	5.73357067712734e-09	15.3760625806501
COPA	0.840092677419763	7.91085479641768	14.5245521758702	5.57439076269696e-11	5.41750956175528e-09	15.3733092776373
RAP1GAP	1.40570870777846	5.75094682322889	14.4171281147048	6.26403601306331e-11	5.78783084433541e-09	15.3608219195894
TMEM39A	1.37979213372149	5.36106258216441	14.3590719988437	6.67369191297748e-11	6.09895210670138e-09	15.2985493199847
SEC24D	0.983310357441817	6.87098444537464	14.4208751302892	6.23852411917573e-11	5.78783084433541e-09	15.2888224976905
CHAF1B	-1.69501100963178	4.10215773736607	-14.3102706326379	7.0398956006367e-11	6.32985021640044e-09	15.2711830108697
CALU	1.04686229991994	8.09544466507472	14.4271305281868	6.19617754765727e-11	5.78783084433541e-09	15.2556524766874
JUN	1.91650103082441	6.52118922188155	14.347853889711	6.75605589440742e-11	6.1074745285443e-09	15.233775404824
PDIA5	1.12037791135236	4.92429523504234	14.2782232408353	7.2918605152004e-11	6.52134092279206e-09	15.2248071072966
CORO1A	-1.79513128017297	3.38160689901471	-14.3540505451874	6.71042801883637e-11	6.09919555364236e-09	15.2230142150283
BMP7	-0.852972932331332	7.51299540881079	-14.369021052896	6.60153128674023e-11	6.06615435381559e-09	15.216304597879
KRT18	-0.777301949286601	11.4295554094303	-14.446316331397	6.0681775284115e-11	5.73357067712734e-09	15.2119135005785
ALDH3B2	1.50453387686107	5.10729624829908	14.2624116468779	7.41966246958629e-11	6.60034229475325e-09	15.2098209159076
CDCA7	-1.88724684248937	2.67036688999029	-14.463614869517	5.95515842300978e-11	5.69108968379518e-09	15.2069646147984
DNAJB9	2.45143414047973	4.89764726238397	14.2191827188068	7.78127813616619e-11	6.84916292364438e-09	15.1591480209847
MTHFD2	1.06558727404741	7.70075193660662	14.2446381856473	7.56614667050746e-11	6.69503899034745e-09	15.0555332058027
RBL1	-1.42143255533444	4.12489178814271	-14.055854097791	9.32442363737093e-11	7.9562071893567e-09	14.9953713378699
ICAM1	1.94776573107353	4.39823595629199	14.0471112943295	9.41563724737206e-11	7.99325468655078e-09	14.9844537651073
CA12	-1.00783499074289	8.53596034627114	-14.1739136555993	8.1799507474177e-11	7.16238200522584e-09	14.9714058078823
NCAPG2	-0.905495871812742	7.15378556518245	-14.1438780762345	8.45631063774324e-11	7.33857601393197e-09	14.9626931258507
STX3	1.05473389806912	6.33352365167952	14.0992135195867	8.88562306869356e-11	7.6206748820939e-09	14.9576037365019
CD44	0.709896668281938	7.66261518991841	14.1425305427654	8.46893787783348e-11	7.33857601393197e-09	14.950450454018
ORC1	-1.48484746546167	3.90649989521788	-14.0134766346143	9.77541482154464e-11	8.13353420276181e-09	14.9485616455746
C16orf59	-1.2985782444161	3.53099340045807	-14.0139263842912	9.77050954858962e-11	8.13353420276181e-09	14.9330063153718
DTL	-1.74239212592695	3.64871337940636	-14.0006037179469	9.91692199294103e-11	8.21042591138345e-09	14.9254508857921
SLC3A2	1.21001441773325	9.23642892220934	14.1289617924283	8.59719934143236e-11	7.41131761784097e-09	14.888429892311
PGR	-1.16316771061211	5.59438254636374	-14.0247491696102	9.65324826755145e-11	8.11260924756434e-09	14.8819947293461
FBXO32	2.1674367596172	3.93517464222503	13.9490510561634	1.05056337578225e-10	8.61255975322666e-09	14.8514967624001
GABARAP	0.832771063046695	7.6077780616772	14.0338071138401	9.55624916154214e-11	8.07165206957731e-09	14.8281739779342
YPEL2	1.15884459963445	5.76535713150699	13.8961692642937	1.11479529595345e-10	8.96933848982384e-09	14.7817788542297
SULT2B1	-1.07085188617659	5.75825385774827	-13.8928341177722	1.11898266210216e-10	8.96933848982384e-09	14.7734390008257
NPY1R	-1.14161453345416	4.92326235661166	-13.8656689828104	1.15371310669567e-10	9.10127263980115e-09	14.753743796903
PSAP	1.09606621729687	9.93816098926495	13.9849470326191	1.0091946627635e-10	8.31417317244172e-09	14.7127309274128
WDR34	-0.958527255745134	7.47175244226044	-13.9020496304044	1.10745252998749e-10	8.96933848982384e-09	14.6826463523354
EFR3B	-1.30149444877609	5.49921672537789	-13.7893562569189	1.25749684221489e-10	9.6781685267728e-09	14.6751391234312
NACC1	-0.777168217851916	7.61801174073944	-13.8913120605421	1.12089915353575e-10	8.96933848982384e-09	14.667246158513
LMNB1	-0.917768393429419	7.50441438112876	-13.8850558483135	1.12881305538603e-10	8.98965216108378e-09	14.6587114394566
IGBP1	0.847837876617878	6.43101623137431	13.8207392635445	1.21367260409505e-10	9.44067936320262e-09	14.639458651026
TRIM16L	1.44216858553956	6.12603318700506	13.8071730259723	1.2324160202192e-10	9.54209514914165e-09	14.6376158957367
DHFR	-1.1326256235532	5.00206097386152	-13.7571173169671	1.3042574680437e-10	9.86986511111441e-09	14.6352986636742
HEXA	0.694669753259818	8.04278894077995	13.8719064881684	1.14563920991535e-10	9.08041239176505e-09	14.6318302311224
ENO1	-0.741166572311473	10.7533145622822	-13.9068568258001	1.10148770777857e-10	8.96933848982384e-09	14.6086517110987
GDF15	1.7584727464494	7.55495521628572	13.8380342667855	1.19021218753968e-10	9.31673520836335e-09	14.6062766778383
ZNFX1-AS1	1.23538828921636	8.12013880931732	13.8365789593721	1.19216774371547e-10	9.31673520836335e-09	14.5841504127878
TFDP1	-0.786396569001577	6.36146127700284	-13.7724812926958	1.28174840674489e-10	9.78810975086830e-09	14.5806792815874
C3orf14	-0.926267105855698	6.60368115808294	-13.7670067929429	1.28972151814395e-10	9.8042284861088e-09	14.5697799533681
MMAB	1.00306716451309	5.49744225646501	13.7065889395628	1.38126989676687e-10	1.03126597113969e-08	14.5616421042071
MAP1B	2.49743206344662	3.93643525751101	13.6564416199222	1.4624554464989e-10	1.08221703040919e-08	14.5473494845816
HBP1	1.09693925987138	6.19143394845832	13.7140823943831	1.3695524813283e-10	1.03126597113969e-08	14.5337218772367
SAT1	1.11146722883781	6.43881087955462	13.6939128425968	1.40133256911782e-10	1.04159492826339e-08	14.5043618943587
RAMP1	-1.51161844545698	4.12223304992626	-13.5977283708998	1.56394484801714e-10	1.14215780079645e-08	14.4731346600923
DHX15	-0.719360962077402	7.62851631713462	-13.7087473799616	1.37788397505861e-10	1.03126597113969e-08	14.4539491535355
TNFAIP3	2.04622847941847	4.23205799214374	13.5717973529273	1.61110734393441e-10	1.16747296952231e-08	14.4537416577701
TNFRSF10B	1.14314589709296	6.14092577746802	13.6285276835481	1.50981194965056e-10	1.10746030903316e-08	14.4248443404755
UBR7	-0.858445376761774	6.67844908061491	-13.6428935880807	1.48524128480509e-10	1.09423679502556e-08	14.4119269061739
RAD51	-1.32672886971368	3.79893509491962	-13.5201476828711	1.70956966354809e-10	1.19829405666733e-08	14.3951657073263
SESN2	1.56644947118741	5.50665490911798	13.570836019439	1.61288434646373e-10	1.16747296952231e-08	14.3917648159517
RAD54L	-1.19038414976345	4.08233899509387	-13.5030282349486	1.74358875929213e-10	1.20994931163492e-08	14.3737177369189
RFC2	-1.05387435638028	5.6010895923139	-13.5517681106918	1.64856113099208e-10	1.17822804934665e-08	14.3600535320916
TIPIN	-1.48340444136154	3.81718584441989	-13.4528898401266	1.84738982891593e-10	1.25592469507276e-08	14.3170029377954
SNHG8	1.52927528719062	5.88283948381272	13.5208438516392	1.7082011550382e-10	1.19829405666733e-08	14.3138743872037
RAB31	-1.31688800295686	6.35140083745629	-13.5235981752838	1.70279809587836e-10	1.19829405666733e-08	14.2940702189652
DNAJC10	1.3160978258551	7.08390772008161	13.5597851001215	1.63346073361465e-10	1.17244623643654e-08	14.2877544630098
RAPH1	0.984616534027915	6.55257286513651	13.5167319719042	1.7163009342336e-10	1.19829405666733e-08	14.2712325147591
CDKN1A	1.01097300132101	7.02648194319225	13.5245984036564	1.70084044436238e-10	1.19829405666733e-08	14.2598535308967
FLCN	1.16897805951848	6.00347635021287	13.466018575966	1.81959501987355e-10	1.24716832427726e-08	14.2570858927318
PDIA3	0.81663040075189	8.90058291002564	13.5672393142664	1.61955111773006e-10	1.16747296952231e-08	14.2433978705508
COL6A3	1.61103536325194	3.590206832424	13.3950484421716	1.97528245061621e-10	1.33743415806095e-08	14.2257831074207
ARMCX3	0.786056958865526	6.91121903748654	13.4892556638109	1.77147479988063e-10	1.22422084930594e-08	14.2243164178807
MYC	1.11706037783224	6.79140282170486	13.4790051483749	1.79253448565362e-10	1.23367682049675e-08	14.2088358207618
SLC17A5	1.30009720275587	4.33188251679016	13.3533687352745	2.07320557749608e-10	1.38867312760485e-08	14.2041944583358
ME1	1.02538095166785	6.72990511477298	13.456237584201	1.84026008785029e-10	1.25592469507276e-08	14.1901202538436
NCRNA00188	0.746854190179528	9.3535866001477	13.5150489384186	1.71962792155083e-10	1.19829405666733e-08	14.1736348548775
GINS3	-1.22959041688452	3.84762521736566	-13.2948055963118	2.21952653572458e-10	1.46669653094576e-08	14.136666344566
SHCBP1	-0.918234623695184	4.77441650652286	-13.2917003921431	2.22758262891786e-10	1.46669653094576e-08	14.0979569144812
FREM2	-1.07223283599206	6.88209427763441	-13.3760287158885	2.01934887088104e-10	1.36175768212155e-08	14.0956755117253
CLGN	3.56982578824084	2.85370851595702	13.3522643859094	2.07586870306871e-10	1.38867312760485e-08	14.0518667298137
GARS	0.875436415976681	7.49737498956339	13.3353912355036	2.11700954388749e-10	1.40495506396723e-08	14.0053532848467
ABAT	-1.11673725025818	6.36800012203348	-13.2560655748492	2.3222706824182e-10	1.52095188732073e-08	13.9983532046424
RHOQ	1.59005136050775	5.93743373061782	13.2396484790824	2.3673123369945e-10	1.54050317213603e-08	13.9927484815184
RAB3IL1	2.16015574145813	3.18295604888608	13.2185460956485	2.4265648406754e-10	1.57294071300215e-08	13.9886550559544
FGFR3	-2.10883315970914	3.98292978039159	-13.1741924763348	2.55625692097368e-10	1.63567719038776e-08	13.9857102109551
NPC2	1.41182682650357	6.17183937197844	13.1757403855471	2.55160985454776e-10	1.63567719038776e-08	13.9076791428846
GLDN	1.17172453234124	4.65126641471775	13.1025629455679	2.78136000839478e-10	1.7164378147747e-08	13.9074435176371
XRCC6	-0.73541362036456	8.17537744098603	-13.2538951759971	2.32817318317452e-10	1.52095188732073e-08	13.8940735897722
PBXIP1	0.855168719317696	6.26236480174006	13.162066042146	2.59297243640033e-10	1.64260875099845e-08	13.8857799647964
DSCC1	-1.18446834405641	4.52867272125139	-13.1043881929789	2.77537175323093e-10	1.7164378147747e-08	13.8831406099659
C3orf37	-0.840392063755417	6.36812488307223	-13.1721276810274	2.56246964770146e-10	1.63567719038776e-08	13.8746629719879
LEPRE1	1.32694649100906	4.56605365412532	13.0762894229644	2.86908276990434e-10	1.76406397955442e-08	13.8725557278124
IFRD1	1.29654111688849	6.27777049373153	13.1652798041965	2.58318824539539e-10	1.64260875099845e-08	13.8562941669179
SLBP	-0.791045514728423	5.52049075062306	-13.1027940392234	2.78060108627966e-10	1.7164378147747e-08	13.8348450642773
BRI3BP	-1.20933193069682	4.68357517546028	-13.0394684846919	2.99695835588364e-10	1.82923837751087e-08	13.8229940988186
MCM2	-1.52535726914956	6.77451472124282	-13.1472308336135	2.63864659783146e-10	1.66523493215598e-08	13.816761575935
SEC61A1	0.780589731406732	9.06514227102964	13.1987684691249	2.48351744990826e-10	1.60364269622648e-08	13.7996906512759
SLC39A13	1.01809305327445	5.4467517034823	13.0492645604418	2.96236176187374e-10	1.81474498555225e-08	13.7915937301521
WBP2	0.831185421012232	7.23073634197075	13.1100310016034	2.75694464435386e-10	1.7164378147747e-08	13.7609532567333
PLAT	-2.54601847513847	2.26762247740723	-13.3426789145816	2.09913597206448e-10	1.39864342616758e-08	13.7581449544465
TMEM164	-1.03184440313753	7.24928029770908	-13.1077224423141	2.76446782568417e-10	1.7164378147747e-08	13.7519608661731
CALCOCO1	1.00328092628639	5.89704360005147	13.0157640318348	3.08244823490776e-10	1.87457528501556e-08	13.7351467821297
NFE2L1	0.897802290887951	9.28461182588024	13.1399039471882	2.66151639431187e-10	1.67335339016811e-08	13.7264021441764
GINS4	-1.22886442858269	3.40606960765898	-12.8760532584197	3.64138248122062e-10	2.16720571586952e-08	13.6447820364575
EXO1	-1.45211177819744	4.20311603093669	-12.8840731035838	3.60657096980268e-10	2.15415331782071e-08	13.6366329935818
GPR56	1.13008692058273	6.60173523606334	12.9785374074829	3.22193084347681e-10	1.94525528614824e-08	13.6304167848603
CCNI	0.763041304284886	7.8924445212364	13.0127082326495	3.09365450050404e-10	1.87457528501556e-08	13.6121701616262
ZNF367	-1.71149675859448	4.06093215075286	-12.8490275386232	3.76132207344102e-10	2.21917079827727e-08	13.6098247316451
FN3KRP	-0.903852371916828	5.12385236608211	-12.8553010567551	3.73311422144807e-10	2.21392206523041e-08	13.5723669145629
RASD1	1.73481891022426	4.3076308740107	12.7942134603965	4.01754965396182e-10	2.34109757536089e-08	13.5456554225923
SEC16A	0.596605045714945	8.97670944241347	12.9600401852157	3.29369567682645e-10	1.98143044961315e-08	13.513207690509
GMNN	-1.23737721939185	4.91548617024075	-12.7978728827391	3.99988376528268e-10	2.3389530101604e-08	13.504540150613
CCND3	-0.887674707848375	5.5487469041498	-12.8087039438994	3.94807463565662e-10	2.31675790199022e-08	13.4816902055061
UBE2QL1	-1.27187585684287	4.3676314736624	-12.7314186180598	4.33384543862266e-10	2.49928383156984e-08	13.4748334988292
CNPY2	0.770218435955563	7.12920594281197	12.8474383052082	3.76850338860766e-10	2.21917079827727e-08	13.4330601132366
ATF5	-0.852402982404165	5.15888596780697	-12.7264727866195	4.35984756495638e-10	2.50400539930945e-08	13.4038676567701
TIAM1	-1.1480514405741	4.36433881217711	-12.6840549266496	4.58971973998349e-10	2.60198213327064e-08	13.3971124656151
PRSS8	0.873510665637263	7.381222006294	12.7592752538142	4.19041174297639e-10	2.4249289269736e-08	13.3270973341094
BBC3	2.02312342158625	4.50642911896495	12.5794297594619	5.21301959089718e-10	2.88683906086637e-08	13.283960484858
CDK2	-1.21266360999925	6.08562181803981	-12.6727950972841	4.65285951106206e-10	2.62886562375007e-08	13.2804368331709
KDM6B	0.961341887176775	6.68753034705756	12.6859925113388	4.5789460133123e-10	2.60198213327064e-08	13.2674760798085
CALM1	-0.655867385503891	9.17866825052343	-12.7634860367386	4.16916930899305e-10	2.42101345568055e-08	13.266571455673
YIF1A	1.19265253164839	6.56552201067515	12.6329481257161	4.88375108517219e-10	2.73852579056478e-08	13.1977486325416
MSH6	-0.888256850035344	6.86669900293151	-12.6308777645467	4.89607277791719e-10	2.73852579056478e-08	13.1787805593352
ALDH1L2	4.18423199718946	0.911944879308876	13.786501924353	1.26156466086849e-10	9.6781685267728e-09	13.1762520736347
PRSS23	-1.05686625077553	7.59906359801195	-12.6550451744999	4.75425737135244e-10	2.67711112048816e-08	13.1577450105896
ULBP1	2.43616109518026	1.89926314777566	12.7241761178667	4.37197785576633e-10	2.50400539930945e-08	13.1519935472441
EIF4B	0.679716707332467	10.0853203296087	12.6886967860306	4.5639537057599e-10	2.60198213327064e-08	13.150694128637
RPA1	-0.707930905921976	7.21105113610197	-12.6103035231874	5.02031439863324e-10	2.79865793342475e-08	13.1385126539944
NR5A2	-2.05011662437997	2.35461903867312	-12.5700310836381	5.27321841499812e-10	2.91053811130127e-08	13.1310557835701
GDAP1	-0.898598486507797	6.24566360997588	-12.5588740131997	5.345631609032e-10	2.94080075754774e-08	13.1275561524095
MUCL1	-2.85882571174068	3.10714329409318	-12.9116350158836	3.48958253773465e-10	2.09174832835392e-08	13.1068977447969
DNAJC9	-0.7909139706718	5.81672269625317	-12.5319884928794	5.52446444374928e-10	3.01931841036807e-08	13.1057092618841
ZNF581	1.20716513225207	4.98869793009749	12.4459029473667	6.1407077748213e-10	3.29912771426228e-08	13.0838443423947
CLCN6	1.4270980218631	4.37206582957293	12.4120569772876	6.40245899211507e-10	3.39919759314706e-08	13.0822174751655
LHFPL2	1.15624522554679	5.68179656469412	12.4797934586385	5.88987914777955e-10	3.18777795687589e-08	13.0714407583792
PDIA4	0.814733246938674	8.27396190575294	12.5902120697975	5.14484894420933e-10	2.85855328049691e-08	13.0632597299098
SEC11C	1.28786416698212	4.80767400703356	12.4405909522357	6.18103143460031e-10	3.29912771426228e-08	13.0569333122202
PRPS2	-1.07596439909637	5.39198868388855	-12.4489581966987	6.11764077974266e-10	3.29912771426228e-08	13.0539270876372
S100A14	1.05545883633842	6.79968325787436	12.4948455910275	5.78195829181274e-10	3.13952826208689e-08	13.0225974992568
NFKBIA	0.668994942482091	7.54615780192929	12.4991304188516	5.75161919007798e-10	3.13322733989785e-08	12.9858916815577
HSP90B1	0.958639996942965	10.0708673872785	12.5331057645648	5.51690863653818e-10	3.01931841036807e-08	12.947087019527
KIAA1549	0.845969953905467	5.58442555501064	12.355095536067	6.86984789338506e-10	3.59522729367193e-08	12.9259228114538
CEBPG	1.46032404484843	5.92453391381486	12.3909153803032	6.57190018558026e-10	3.4781157817609e-08	12.9176950673835
ICA1	0.982529722597592	6.09025985765313	12.3856987162149	6.61443168985323e-10	3.48958219498755e-08	12.915757310597
SMC1A	-0.684035557061213	7.657155644905	-12.438857767218	6.19424839917696e-10	3.29912771426228e-08	12.9006203857879
SRSF2	-0.702796891879476	7.83933663835477	-12.4393751744258	6.19029962917565e-10	3.29912771426228e-08	12.896270341545
MAFG	1.14966179136258	5.56209316914855	12.3114740742187	7.25201361759488e-10	3.76654272486512e-08	12.861922190045
GPR153	-1.27058827540926	3.58146475421796	-12.2246114267793	8.08124732809859e-10	4.08310514547193e-08	12.8558653904903
EDEM1	0.81429270945661	6.4094827321416	12.3540011266389	6.87917205199126e-10	3.59522729367193e-08	12.8540580397965
RHOU	1.01867281745346	5.11627298529476	12.273243229008	7.60536782407103e-10	3.90160035244675e-08	12.851239910525
ECE1	-0.876473455226388	7.35533653499956	-12.3677837709694	6.76271293028905e-10	3.55659154233189e-08	12.8310554342261
LMNB2	-0.922973503978417	6.86011550871384	-12.3244536839249	7.13601394430782e-10	3.71784103441134e-08	12.7950286491426
ACACA	0.958744613246683	6.5010801021801	12.3030233920321	7.32860385242695e-10	3.78761592622018e-08	12.7907117669065
NCAPD3	-0.851732661464622	5.61527265131622	-12.2511922621047	7.81738026578174e-10	3.99809992553314e-08	12.7747668330793
BRCA1	-1.14627580129604	5.35275157246614	-12.2369900007878	7.95721773304576e-10	4.03801822540154e-08	12.7599559990515
RRAGD	1.96313310611806	4.65711885925376	12.1438882593549	8.94164800105674e-10	4.42203444976547e-08	12.7426866704588
YWHAQ	-0.594626925961656	8.52052777971043	-12.302005881511	7.33788304290443e-10	3.78761592622018e-08	12.7012500401353
RRBP1	0.712657179401872	7.91505342342165	12.2842714531019	7.50161455872407e-10	3.86021544246466e-08	12.6945014134861
PRDX3	-0.838076869993714	7.25201382709612	-12.235919259608	7.96786662510469e-10	4.03801822540154e-08	12.6671663641236
ADM2	3.15832127675736	2.14090624425082	12.2435823782343	7.8919835424915e-10	4.02394916965329e-08	12.6381099663257
COG3	0.778874026289512	6.43358153244813	12.1714792774259	8.63719654825039e-10	4.3118947782967e-08	12.619610836136
TBC1D17	1.00161822819012	5.16167077350305	12.0848491633059	9.63170173697414e-10	4.65550808812588e-08	12.6133285032363
DCTPP1	-0.936177567165981	6.29931080363848	-12.1517948843983	8.85326466857713e-10	4.40274457463245e-08	12.6026096148261
H2AFZ	-0.732995064109991	8.37099651843312	-12.2057629011823	8.27402829424901e-10	4.16791714436809e-08	12.5777785765574
C5orf41	1.98444181688333	4.24768690519236	11.9990109196802	1.07366938059656e-09	5.10114963667523e-08	12.5761527780194
SRPRB	0.701006697498194	6.30606509148847	12.1395953397427	8.99002459292191e-10	4.42203444976547e-08	12.5756933770533
TMC4	0.745835000601834	6.59400830651996	12.1183996709528	9.23294891334615e-10	4.48871621008143e-08	12.5594459141191
RPS6KA2	1.03317443461164	5.11868504198431	12.0358335419219	1.02471643453503e-09	4.91041766508992e-08	12.5442267790847
CDH1	-0.580889945194123	9.88065099860207	-12.1939158434853	8.3976721498823e-10	4.21749756860755e-08	12.5253548397422
NCRNA00052	-0.894414587413873	8.10789096864564	-12.1501271480418	8.87183043321654e-10	4.40274457463245e-08	12.5216061046541
ISOC1	-1.01264480727341	7.29249679963026	-12.1240651254596	9.16734766805437e-10	4.46981697960762e-08	12.5155231804099
SLC39A7	0.980564870367444	7.9291684447535	12.1399135425511	8.98642935123169e-10	4.42203444976547e-08	12.5094038162248
RELB	1.61256606396401	3.20979609548371	11.9552214524349	1.13510737468555e-09	5.33740552830827e-08	12.5031281623783
RBBP7	-0.700869014135775	7.73486663269155	-12.1151328911236	9.27099998666383e-10	4.49415083411496e-08	12.4842242308152
CCT2	-0.615988421483333	8.52415626210972	-12.1297010853293	9.10257465932014e-10	4.45377821474275e-08	12.4742964834357
ICMT	-0.698008594070184	6.8482669394516	-12.0730927273548	9.7756843031486e-10	4.70970161228144e-08	12.4702705040073
MSH2	-0.813267092771697	6.20393236379325	-12.010043737785	1.05874888574396e-09	5.05113063728207e-08	12.4218666707997
ADAMTS9	-2.02922865089893	2.75681277718559	-11.9346729697164	1.16520305196668e-09	5.42809354905036e-08	12.4102672925812
NAT9	0.99923458161373	5.18706405329251	11.9347115833987	1.16514571651485e-09	5.42809354905036e-08	12.3991802491285
AARS	1.11953476197039	8.60326500478151	12.0711136365266	9.80014446946868e-10	4.70970161228144e-08	12.3916704889516
MYLIP	0.751155426415425	6.00770336192594	11.9355752795034	1.16386403480731e-09	5.42809354905036e-08	12.3390273429591
MCMBP	-0.626730826395697	6.67914087725306	-11.9544921314733	1.13616142554278e-09	5.33740552830827e-08	12.3209514025978
IRF2BP2	0.957770904552066	7.42506798034591	11.9728034793803	1.11000601135054e-09	5.25885000958255e-08	12.3156238201289
GPER	-1.72474670345684	4.57638803114051	-11.8010656959608	1.38254393164548e-09	6.24909857103755e-08	12.311064489683
SPG20	1.06935626209124	4.4180984839738	11.8115096933003	1.36410762034312e-09	6.19927604418977e-08	12.3096447192027
MAP2	1.96277954800582	3.41737408635753	11.7981892416659	1.38766753143126e-09	6.25209857269944e-08	12.3093017916321
SCPEP1	0.747787312065997	5.98328070259982	11.8957833277463	1.22448384630446e-09	5.68840773488774e-08	12.3020816723451
GABARAPL1	1.97012648354484	3.15747458215407	11.8029519374034	1.3791949310876e-09	6.24909857103755e-08	12.3020569020354
PKMYT1	-0.837315678154374	5.04244137686182	-11.8666668499563	1.2709410188863e-09	5.85774205710351e-08	12.2980866863293
PLA2G4C	1.99955400979999	1.98683457581095	12.1292429409616	9.10782198900992e-10	4.45377821474275e-08	12.2808802502372
SERP1	1.04441855917814	7.90500181655602	11.9693990044896	1.11482047269916e-09	5.26673943090983e-08	12.2794779872499
ORC6	-1.06286439169553	3.86124226930099	-11.7630268377661	1.45194008706066e-09	6.44091406260014e-08	12.2569697014068
HSP90AA1	-0.700254030025819	11.5164974966221	-12.0090221090099	1.06012129495695e-09	5.05113063728207e-08	12.2462673432635
PNPLA7	1.34395591543756	4.79949738354358	11.7433741140036	1.48922087700867e-09	6.55413945976133e-08	12.2297551640656
FOXN3	1.03877293179526	5.5130312211166	11.7965007306694	1.39068444692908e-09	6.25209857269944e-08	12.2248844298772
KIAA0415	0.839595641260748	6.59234866248822	11.8680556185974	1.26868354086166e-09	5.85774205710351e-08	12.2201756061347
RBM14	-0.829623473851062	6.58637205395263	-11.8663587241047	1.27144245798169e-09	5.85774205710351e-08	12.2185770212161
MELK	-0.934886524215046	5.29865521271837	-11.774656087145	1.43034335540267e-09	6.37894994020111e-08	12.1678689509504
GOLPH3L	1.04819925839517	6.41886763332101	11.8213847283601	1.34691355714546e-09	6.15458533598381e-08	12.1619557101714
WWOX	-0.832502926370378	5.7202957954717	-11.7459037559296	1.48436623188956e-09	6.55001078156228e-08	12.1293949383656
PLD3	0.979487448409905	7.3746287845146	11.8227296053108	1.34458961173143e-09	6.15458533598381e-08	12.1182239002128
ECHS1	-0.831376468411333	7.57244650092791	-11.8188000869707	1.3513916908639e-09	6.15822197220922e-08	12.1058508692997
TYMS	-1.23818021982586	3.59994575697486	-11.6162108972341	1.75613356516406e-09	7.49223922035811e-08	12.0913263305692
ATP5G3	-0.769791607220577	7.29108019707593	-11.7774159171035	1.42526786863444e-09	6.37331011632149e-08	12.0649380987801
SLC38A7	1.48607426069381	3.65284117677643	11.5924580050798	1.81134063329799e-09	7.6882895966791e-08	12.0626749776558
QPRT	0.874126437262238	6.23163191138511	11.7108912764655	1.55306528916403e-09	6.79933609842387e-08	12.0587476465697
C17orf91	1.34498114404591	4.35572121016204	11.6165891006543	1.75526899255626e-09	7.49223922035811e-08	12.0534175286559
VEGFB	0.906796856470939	5.1106044195216	11.6444636104388	1.69276474859146e-09	7.31519319262108e-08	12.0525344727534
TPI1	-0.959562387691667	9.54813134790571	-11.8233144497237	1.34358031842282e-09	6.15458533598381e-08	12.0496864506646
EIF4A2	0.664444759340515	8.38311815016831	11.7927300625279	1.39744656533999e-09	6.26565586025362e-08	12.0418533182453
SLC6A9	1.85140448934527	4.48730218113098	11.6025695387105	1.78761917815239e-09	7.60716110316046e-08	12.0399997123992
TRIP13	-0.701416838054847	5.81714753874875	-11.7119776908243	1.55088404589635e-09	6.79933609842387e-08	12.0391364337292
TRA2B	-0.582839964025439	7.43991267842575	-11.7687322745566	1.44130193057587e-09	6.41072699121033e-08	12.0364525693342
SNRPB	-0.684823959336922	7.72657878817371	-11.7482748660541	1.4798309459413e-09	6.54727321161967e-08	12.0002697094527
SLC27A3	-0.84316302047473	5.60433257322864	-11.6282583452116	1.7288120204005e-09	7.44746712206519e-08	11.9892759612918
TAGLN2	-0.810381293073136	7.56754365375126	-11.7015490841801	1.57195580943702e-09	6.86407022376624e-08	11.9463458953738
SLC33A1	0.939768121165962	5.69793394371495	11.6187915391792	1.75024311088019e-09	7.49223922035811e-08	11.9439100937355
RNF43	0.75484349660826	6.2901104826421	11.6267181755614	1.73227978383363e-09	7.44746712206519e-08	11.9298966203545
GIGYF1	0.696083941335431	7.54731535091635	11.6847730393147	1.60648757362736e-09	6.99658806805834e-08	11.9278488870668
TP73	-1.60005728771156	2.63718094372156	-11.5407652531963	1.93789454879565e-09	8.08213177906694e-08	11.9276898344725
CDC25A	-1.67739483985586	3.49310711014992	-11.4889790987198	2.07403986470065e-09	8.53723588266053e-08	11.925412517729
LOC730091	1.15252813791106	4.51240546724394	11.5251199024932	1.97800590483635e-09	8.20847909490895e-08	11.9239676111126
NUP205	-0.724053698239077	7.39298867247185	-11.6634124040354	1.65161541836936e-09	7.15585913388838e-08	11.9010263121198
UGT2B15	-2.0359651559475	3.17984726289086	-11.4876565383937	2.07764590064747e-09	8.53723588266053e-08	11.8989269181753
SHMT2	1.06489172177253	7.69857723118138	11.664671991916	1.64891766657664e-09	7.15585913388838e-08	11.8801335579915
GNPDA1	0.819884370232818	5.97380558395356	11.5633300790473	1.88154384917807e-09	7.90626616423469e-08	11.8670185023487
RECQL4	-0.835767162758152	6.15270651240141	-11.5905397768634	1.81587801404463e-09	7.6882895966791e-08	11.8587082117293
RANBP1	-0.906724346094833	6.2653640561937	-11.5790690059432	1.84326176755595e-09	7.78452267692065e-08	11.8496422073659
TMCO3	0.941214019561681	5.43489585949436	11.4820751238195	2.0929367584298e-09	8.55866414952987e-08	11.7815997165044
ARRDC3	1.18809784724203	5.35636875374852	11.4473903380608	2.19065215539519e-09	8.82806425224799e-08	11.7561200320955
HNRNPD	-0.8329571752064	7.67314820543079	-11.5566714593329	1.89799072696753e-09	7.95538769869798e-08	11.7489297795078
SLC29A1	-0.845307924636616	5.23487457133791	-11.4535006449661	2.17309570016398e-09	8.79135036831598e-08	11.7488328265284
STMN3	-0.823708355468871	5.73887146164382	-11.4609531887427	2.15188281717173e-09	8.73497287242233e-08	11.7454971991975
YIPF2	1.27951674308407	6.37733619999969	11.4981094225328	2.04932446630513e-09	8.48339167685322e-08	11.7418872105423
GEMIN4	-0.706057704407513	5.84388831832852	-11.4660592856762	2.13747469005652e-09	8.69759774124214e-08	11.7285354145786
SMARCD2	-0.544071856551632	9.15281546926577	-11.5669439383967	1.87268041113172e-09	7.88884312235943e-08	11.7147916369542
CHD2	0.747467765323986	7.76046194576989	11.5311644542902	1.96240637804213e-09	8.16400106128772e-08	11.7074812055991
ALDH1B1	-0.922013235114071	4.89787150362145	-11.3813367428561	2.39025409577725e-09	9.40579047006559e-08	11.7002927415452
PASK	-0.94302018997256	5.16159328043799	-11.3881428813168	2.36883030178403e-09	9.38406500632892e-08	11.699498191918
ZNF587	0.917418913030965	5.26080715311582	11.386752669657	2.37318981988126e-09	9.38406500632892e-08	11.6859603876026
GLA	-0.80077294542052	5.78926695823033	-11.4342831841079	2.22881760289598e-09	8.96027538241164e-08	11.6832883267293
SLC12A2	-0.975099065120825	7.65509818497177	-11.492653753607	2.06405523095013e-09	8.52327399565678e-08	11.6752145679405
NCL	-0.525279682943895	9.74704298781391	-11.5467327211512	1.92282150587822e-09	8.03931671607682e-08	11.6666353772515
PPL	-0.876598690790846	6.16475748075323	-11.4047065137759	2.31753228803332e-09	9.27234688638021e-08	11.6584261763167
RPA2	-0.76200163765907	5.63899322052908	-11.3996769145034	2.33298438159874e-09	9.31189279185138e-08	11.6556636225333
ATP8B2	1.00106742304947	5.76596038899261	11.3792041202395	2.39700885025742e-09	9.41022911072889e-08	11.6496703749606
NES	-1.69849379460044	2.60762915584551	-11.3166307602891	2.60440913716459e-09	1.00591543671918e-07	11.6495894807076
FIGNL1	-1.02084734972746	4.46169742342421	-11.3196544710153	2.59396497943526e-09	1.004200701761e-07	11.6404172049858
SEC22B	0.667618345828834	7.41704661606657	11.4666440747033	2.1358310512679e-09	8.69759774124214e-08	11.6340051467674
RCBTB1	0.84453615838064	5.15466921760986	11.3264229271905	2.57074550785052e-09	9.97520832326964e-08	11.6255288624528
IL6R	1.16702798057371	3.27906599815816	11.2379841173525	2.89219417049681e-09	1.09432251826671e-07	11.6001376602871
HNRNPL	-0.542884345025534	8.34408643468037	-11.4523867932821	2.17628501105167e-09	8.79135036831598e-08	11.5829807507441
RBCK1	1.25418235880859	6.66051290136535	11.3826135611872	2.38621955549819e-09	9.40579047006559e-08	11.5596447261264
SLC7A5	1.10542254796067	10.4519815495088	11.4820172486135	2.09309593228756e-09	8.55866414952987e-08	11.5592869811223
FANCD2	-0.697639656150294	5.93021738549298	-11.3474810242299	2.49989274029382e-09	9.74550260808247e-08	11.5468915588239
CALCR	-0.964335762252977	4.77960397439172	-11.2577697570139	2.8167794069795e-09	1.077982123623e-07	11.5348146292086
MVK	1.1113860695763	4.82794537598436	11.2416642931754	2.87800770936268e-09	1.09142405740094e-07	11.5327701066399
YWHAE	-0.5181944089992	9.56690466554045	-11.4308124567828	2.23904037161122e-09	8.97978685247627e-08	11.5174555451384
STARD7	-0.566468922758481	7.84624767945207	-11.3917729844104	2.35748645592598e-09	9.38406500632892e-08	11.5145660174647
TSC22D3	0.817888633895896	6.80774060352379	11.3487955106571	2.49553864741612e-09	9.74550260808247e-08	11.5129456258792
TSKU	0.880662565007253	7.83751901688824	11.3866504113365	2.37351082138073e-09	9.38406500632892e-08	11.5094274023677
TMPRSS13	1.23738023013541	4.18225396945072	11.1720030919769	3.15941530197265e-09	1.182059541615e-07	11.4883054822567
RUSC1	-0.711819545093063	6.04464210969475	-11.2960085040161	2.67683025163141e-09	1.03147697128344e-07	11.4874586121745
YARS	0.791818303130114	6.99078505801592	11.3488811916692	2.49525511548789e-09	9.74550260808247e-08	11.4851141235648
RAB8A	-0.720469388222185	7.1910982322581	-11.3409581753922	2.52161749311705e-09	9.80733278020686e-08	11.4766946529889
WDR45	1.37727489618339	5.02916968826036	11.1591270250637	3.21452534433361e-09	1.1999937914874e-07	11.392659134082
ELF3	0.638793177581961	7.94863496127694	11.2942996656266	2.68292563087956e-09	1.03147697128344e-07	11.3856846442816
RABAC1	1.4909798250846	5.561444909501	11.1774265970003	3.13650073826164e-09	1.17876041228512e-07	11.3833619369325
E2F7	-1.38927628688201	3.90550907906827	-11.1003689347871	3.47915442763355e-09	1.26765530822971e-07	11.3808269510594
SGCG	0.823085529014017	5.14795330531513	11.1449875065685	3.27620942046441e-09	1.21503415531597e-07	11.3664244820415
RFWD3	-0.687214108138958	6.8897039013359	-11.2516728835969	2.83979521425827e-09	1.08430902199213e-07	11.3607135068372
MTHFR	0.933697693998223	4.97711041315938	11.1018987092629	3.47198179735783e-09	1.26765530822971e-07	11.3344597454376
LOC729737	1.12594812036245	4.12218804572991	11.0451992507903	3.74852592201977e-09	1.35108507585902e-07	11.3267870384451
ADCY1	-0.863777084273961	8.46152221269678	-11.2620369272123	2.80078753249403e-09	1.0743204287484e-07	11.3170364698647
SPAG9	0.714263396028403	7.85464343250157	11.2417994726345	2.87748801082968e-09	1.09142405740094e-07	11.3060545563292
PKIB	-1.10431782736679	5.65590939016928	-11.1500217067537	3.25410607777116e-09	1.21206392081615e-07	11.2899165624916
CAPZB	-0.552989588466907	7.61518867137563	-11.2161547899421	2.97786856520322e-09	1.12166382622655e-07	11.2896200709412
GPX8	2.46044041438678	2.44018030349905	11.1097433433102	3.43544431672634e-09	1.25996427089762e-07	11.2815797516677
SUPT16H	-0.611861516881437	8.55682533795263	-11.2287268298382	2.92820563669891e-09	1.10544720244137e-07	11.2659204004923
ARFGAP3	0.850490086288653	5.41277967884823	11.0945586337998	3.50653939988417e-09	1.27485575921006e-07	11.262535394934
OLFM1	-0.888497066510221	5.76761961994266	-11.1227200093055	3.37588862069205e-09	1.24632144133452e-07	11.2546605551973
PIK3IP1	1.20095227087544	3.79193375406633	10.9646194347985	4.18204582798042e-09	1.47553870099461e-07	11.2386769034403
PPP2R5B	1.14270952370061	4.04293517844132	10.9815416729506	4.08681842767608e-09	1.4511242332156e-07	11.2342157057853
TRIB1	1.06270200743006	5.45332731145347	11.0709146135128	3.62033763806749e-09	1.30770035980649e-07	11.2216990456112
WDR5	-0.541428430427509	6.813206657761	-11.1448964011275	3.27661088284803e-09	1.21503415531597e-07	11.2213595194672
DNA2	-1.01827913634809	4.47377638813529	-11.0142309410559	3.90926262404406e-09	1.39996805405809e-07	11.2156734673947
NUP85	-0.660142420578971	6.08348541345652	-11.1040346729301	3.46199294032312e-09	1.26692275566661e-07	11.2143575414763
IPO9	-0.679806499953813	6.53369731859	-11.1240910508602	3.36966002431039e-09	1.24632144133452e-07	11.2131101607043
BEST1	4.4044863713789	1.08209342536882	12.190216034477	8.4366832900094e-10	4.22440393239872e-08	11.2080709703448
NR2C2AP	-0.796068802544942	4.86121240660548	-11.0092057098733	3.93602143743081e-09	1.40353992579089e-07	11.1853592350638
DHX9	-0.605247454762443	8.75629576728805	-11.1725689292841	3.15701640780959e-09	1.182059541615e-07	11.1828905501992
ERCC6L	-1.40103347182361	3.89687222950743	-10.9339153286469	4.36083417088487e-09	1.5193873057058e-07	11.1634812547375
AKR1C3	1.03827467680952	4.5668669918114	10.9395095417104	4.32767025464189e-09	1.51098032022194e-07	11.1311869901852
GPR107	0.548891583407762	7.96091017392661	11.1126483451602	3.42201665251629e-09	1.25779794498203e-07	11.1282008463761
TES	0.921037881130178	5.34345797027447	10.9884379269761	4.04866715523118e-09	1.44063637242737e-07	11.1147743798835
CA2	-1.12726883491948	7.50548484189645	-11.0755303025795	3.59782111814373e-09	1.30238009480164e-07	11.1020579494988
B7H6	2.27030764791291	1.48614255502218	11.2472144687535	2.85675097246572e-09	1.08829847980676e-07	11.0906559629118
ZFYVE1	0.699296413498367	5.49851330666126	10.9604668136093	4.2057687299937e-09	1.47767387059695e-07	11.0855984581504
PGK1	-0.674615185158887	9.52980611400533	-11.1135060366472	3.41806274402005e-09	1.25779794498203e-07	11.0845866965162
ESR1	-0.867800078498965	8.44085784318428	-11.0885582677339	3.53505821684226e-09	1.28243630408829e-07	11.0806584207331
CDCA5	-0.795028713060383	5.94637017799527	-11.015205157055	3.90409720215879e-09	1.39996805405809e-07	11.0783748871408
GTPBP2	1.7020935337204	6.56429586053493	11.0102295171843	3.93055419396436e-09	1.40353992579089e-07	11.0506276657546
MARCKSL1	-0.654376195868077	7.33593153537387	-11.0301585316656	3.82570660306661e-09	1.37593800493948e-07	11.0453842204041
PRNP	0.965042370390147	5.38006512373962	10.9322657836285	4.37066402175781e-09	1.51964625987272e-07	11.0291011513057
STRA13	-1.01781187801994	6.0219230516488	-10.9417079154523	4.31471040820411e-09	1.50960704742271e-07	11.0029283594841
LOC100506190	1.15910047227715	5.03215106301872	10.8659858140179	4.78555185511309e-09	1.63152466130938e-07	10.9941386138645
SLC1A4	1.77223549890481	3.13958917478777	10.7952598725841	5.27425901513971e-09	1.7362735815421e-07	10.9908529534733
CKAP4	0.770998602974069	6.77271842089016	10.976846945858	4.1130065916563e-09	1.4573288609928e-07	10.9896247956875
GADD45A	1.73284288021872	4.02143613077008	10.799783161296	5.24148516220609e-09	1.73619907675155e-07	10.9823351944697
TMEM125	1.39302386049079	4.37323275780822	10.814875553202	5.13367209495414e-09	1.70686942576567e-07	10.9705408645706
DLL1	0.948089243555163	5.3839849404984	10.8759745552563	4.72046538795103e-09	1.62773326078542e-07	10.964461089861
POLA1	-1.04236724429794	5.06203806839209	-10.8653092866792	4.78999407260766e-09	1.63152466130938e-07	10.9639886802696
COTL1	-0.782679168453677	5.33463446638153	-10.8629164913084	4.80574047049792e-09	1.63356104936193e-07	10.9524443093733
C14orf80	-0.727100553278528	5.35019619313748	-10.8680891700008	4.7717684307634e-09	1.63152466130938e-07	10.9447151287184
C12orf34	-1.45797555626851	3.27255864036948	-10.7429829722848	5.66905764956288e-09	1.83738992502499e-07	10.9375753575643
LMAN1	0.955516236182397	6.90435724228639	10.9474432006516	4.28109149129427e-09	1.50098478197915e-07	10.937118098267
CEP95	0.945290915906082	6.64409334398798	10.9289037456859	4.3907710356922e-09	1.52347001661652e-07	10.9340493848859
SND1	0.826074182772623	8.27002527417485	10.9741389152257	4.12819273835675e-09	1.45961723797629e-07	10.9190191405552
BEX2	2.79714028710306	3.36343046628299	10.7266072453052	5.79902408102254e-09	1.87568492989787e-07	10.9149077916151
POFUT2	0.764919688450546	5.85906379026269	10.85436413196	4.86246774968372e-09	1.64326562095678e-07	10.8995643077367
CHRNA5	-0.841565185374143	4.45599225626715	-10.7764865700379	5.41260230214389e-09	1.76657029263225e-07	10.8834844780924
CHPF2	0.720590578217199	6.26878325429797	10.8679500908877	4.77267853512e-09	1.63152466130938e-07	10.8777591184509
ARL1	0.693167039296235	6.6119940434694	10.8887634397558	4.6384888901717e-09	1.6027704173395e-07	10.8743771667219
PPIA	-0.610876245359083	9.35475542821884	-10.9622402385911	4.19562032655536e-09	1.47721167034341e-07	10.8718760150283
SRSF7	-0.750780134256456	7.3178614459789	-10.9061601241803	4.52937149280428e-09	1.5683066013594e-07	10.8636253164941
ORAI2	0.694881825690269	6.16468886349964	10.8506360377932	4.88741587737944e-09	1.6446105258208e-07	10.8589527258993
KLF6	1.35757154411733	5.33514615891437	10.7986580745502	5.24961701636742e-09	1.73619907675155e-07	10.8560783342778
HADH	-0.69083928008183	5.44310728972285	-10.793423983291	5.28762249385024e-09	1.7362735815421e-07	10.8457843229687
SLC41A2	1.41512897593243	3.20318762535119	10.6687138523373	6.28417581121193e-09	1.99424205439674e-07	10.8368533740416
CLCN3	0.831553561546134	6.03204033210261	10.8266704244672	5.05103878270663e-09	1.69285716637246e-07	10.8324516029415
MOGS	0.538246282098616	6.92902487896789	10.866206042903	4.7841067215718e-09	1.63152466130938e-07	10.8272681623788
CEBPB	1.93942748610971	6.71875034614747	10.8541694041929	4.86376753392494e-09	1.64326562095678e-07	10.8224701265943
GRWD1	-0.705093463843435	5.99199503286017	-10.8219744460718	5.08376940610271e-09	1.69702514067189e-07	10.8207555999422
PRICKLE2	-0.642156556669651	6.7618286523976	-10.8525830509554	4.87436986720834e-09	1.64352745280629e-07	10.8204407458918
MEF2D	1.02226697744878	5.62986624574216	10.7768879985211	5.40960454116898e-09	1.76657029263225e-07	10.8115706159208
KIF26A	-1.29567234857762	3.8248532923147	-10.6576199363353	6.38191761473826e-09	2.02142405660763e-07	10.7997148539241
CREB3L2	0.585531455153891	6.74920046813212	10.8368600579291	4.98077726552663e-09	1.67266102386882e-07	10.7985913442776
ADAMTS17	1.54491102385433	2.88153790253133	10.633372106911	6.60115522130889e-09	2.06350878357327e-07	10.7891242765991
PYCR1	0.943600469864836	6.5740055168201	10.8236673451083	5.07194439885338e-09	1.69646396252848e-07	10.7796039152966
COPB1	0.600381026885438	8.08445649293925	10.8682706382434	4.77058121521497e-09	1.63152466130938e-07	10.7775397644004
CDK2AP2	1.09091120938927	6.19536854130589	10.7924422564681	5.29478310563543e-09	1.7362735815421e-07	10.7562292322253
PDXDC1	0.560547010887257	8.32992448505325	10.8580914302568	4.83765874726854e-09	1.64107514988477e-07	10.7543242493169
NFS1	-0.783273780638277	5.53565274474703	-10.7238939248261	5.82085911634176e-09	1.87568492989787e-07	10.7471999376126
SELS	0.905783166730491	6.70526996098883	10.795881720331	5.26974062470994e-09	1.7362735815421e-07	10.7300477598678
PABPC1L	1.41663350958328	5.27588932107036	10.7038223179646	5.98509072957823e-09	1.91385578128999e-07	10.726994214809
NXPH3	-2.31440815408958	1.44373872211909	-10.8186359491903	5.10717403068413e-09	1.70144180257294e-07	10.72511755413
ZNF165	1.82114400998867	3.55710222929922	10.5878689813022	7.03421110584101e-09	2.17148819485792e-07	10.7185297604859
GOLGA5	1.06299079729955	7.18075104671698	10.7981864187959	5.25302997390747e-09	1.73619907675155e-07	10.714767197215
TSPYL2	1.46063611552879	5.75923332181614	10.7127852142164	5.91115995049705e-09	1.8974709983131e-07	10.7041324367342
POLR3D	1.14100482615219	4.78250268531357	10.6292052974387	6.63961969388753e-09	2.07166044329431e-07	10.6652637481969
CUL7	0.868917921937481	6.94614030389718	10.7252045909513	5.81030095998541e-09	1.87568492989787e-07	10.6374357214046
FNDC3B	1.0244979039028	5.25154690444784	10.6468488181535	6.47834507322096e-09	2.03653840234111e-07	10.634410170818
DBNDD1	-0.621567635211874	6.56410174272357	-10.6946509592188	6.06174778290959e-09	1.93098418897867e-07	10.6211404235612
GOT2	-0.635397175989332	6.77278610554635	-10.709430714549	5.93871663583706e-09	1.90266469382642e-07	10.6186664596953
USP36	0.780145025861806	6.23773005083569	10.6797138045658	6.18881408033716e-09	1.9677134349726e-07	10.5981178361284
SF3B3	-0.575590184634224	8.91572394007262	-10.7606942622977	5.53193156346275e-09	1.79992263555158e-07	10.5977858345796
HDLBP	0.70132886914098	10.0409083383906	10.7756490270442	5.41886247381216e-09	1.76657029263225e-07	10.586361592113
PRMT6	-0.6023147336077	7.57398704738438	-10.7151928133566	5.8914647687112e-09	1.89478570753704e-07	10.5818761840089
SELM	1.72117359314103	2.02336819138409	10.5469757558134	7.44888890678175e-09	2.28159740067798e-07	10.5803404482101
LOC253039	0.739440660517002	5.60313369522964	10.6127790511739	6.79356266443461e-09	2.10949726735974e-07	10.5656997360704
UNC5B	1.37830623265899	3.35703313339213	10.4756478570471	8.23484674382799e-09	2.45489441967521e-07	10.564879670492
SLITRK6	1.06699556420787	4.38827974623539	10.5159421621617	7.78069224651946e-09	2.3573242233839e-07	10.5633114247419
KLF11	0.971773548760019	4.89418850786799	10.5590373403367	7.32397208185088e-09	2.24745154306191e-07	10.5569995644843
EPB41L1	-0.692207067574758	6.7923984674729	-10.6526822430874	6.42593325237097e-09	2.02386643526652e-07	10.5556927018391
SNRPA1	-0.595979463587943	6.54015786295009	-10.6532711111168	6.42066724444697e-09	2.02386643526652e-07	10.5462564419033
PLXNA4	-2.05639673321442	3.62854312235123	-10.4521727243902	8.51219838310373e-09	2.5151591123503e-07	10.5387368233425
ADAM17	0.791208557450161	5.68860495328614	10.6026813939498	6.89005331534833e-09	2.13387503047936e-07	10.5381064235853
KIAA0430	0.665596872434343	6.35453790399473	10.6249284168993	6.67934529634345e-09	2.08017450160238e-07	10.5303921405011
HIPK2	-0.630128630085215	6.85389720752163	-10.6421736182365	6.52067480434201e-09	2.04599935136615e-07	10.5240608244424
RUNX2	1.21744647854406	4.48478414290417	10.4815142059016	8.1670314470464e-09	2.44338880000723e-07	10.5129728623741
XPOT	1.13324609584203	8.6309000545262	10.7007057292003	6.01102521148161e-09	1.91848064192402e-07	10.5104629832586
LRRC45	-0.811919665991319	5.19915583956242	-10.5370361760528	7.55351126193634e-09	2.30519931285809e-07	10.5046767809906
WNK2	-1.01057344135851	4.46398882967238	-10.4729340622324	8.26641826769821e-09	2.45606147163509e-07	10.5022526384801
XRCC3	-0.738498082403044	5.27697794979848	-10.5322667151139	7.60426096487862e-09	2.31646011614991e-07	10.465934940609
GTF3C1	-0.583324187343825	7.9125746977524	-10.6358191670991	6.5786752360601e-09	2.06033267130841e-07	10.4564675507363
RAB39B	2.071026938303	3.20041339694759	10.3769435081324	9.46907414710388e-09	2.73507419751581e-07	10.4312578133821
IGF2R	0.755666794922614	7.79606777982139	10.6122348493398	6.79872654333235e-09	2.10949726735974e-07	10.4279590682956
RNF185	0.918970460465127	5.3547465255591	10.4915639510048	8.05221602389253e-09	2.41335592802112e-07	10.4215009594205
PER3	0.74774929214798	5.37983081282592	10.4727869574647	8.26813327272514e-09	2.45606147163509e-07	10.4132467706257
SNHG1	0.985673557839064	6.62187002807166	10.5715854901933	7.19634982270714e-09	2.21642273360873e-07	10.408722924275
CASP8AP2	-0.842532658397916	5.52822934645171	-10.493604978292	8.02910578478092e-09	2.4107498230642e-07	10.4000271073361
SUPT3H	1.3369023120222	3.04099312703148	10.347148148252	9.8787206219109e-09	2.83382030327338e-07	10.3931893906581
MRTO4	-0.695471883646698	5.85473987503875	-10.5170915552516	7.76813026368572e-09	2.3573242233839e-07	10.3931586965694
POLE2	-1.18634417674833	3.47991310822478	-10.3678884709691	9.59164697400265e-09	2.76570179298656e-07	10.3921774569211
TPT1	0.483533215272452	11.559895300455	10.6557144200306	6.39886612475695e-09	2.02296100322184e-07	10.3807615289842
UST	0.950597005181858	5.05239425496877	10.4395837487214	8.66496011925739e-09	2.55128156750811e-07	10.3783837107036
DPP3	-0.883590401415157	7.45826365492261	-10.5624952440328	7.28856745909512e-09	2.24069856959387e-07	10.3752098940079
EDA2R	1.38293617332999	2.65222536513583	10.3379855875097	1.00084039694891e-08	2.84716679405984e-07	10.3722364613662
SARS	0.854212935747374	8.08220880792146	10.587537751455	7.03747071043406e-09	2.17148819485792e-07	10.369101380792
PRSS16	1.35424188539588	3.4140984595908	10.3393805774064	9.98854497049278e-09	2.84716679405984e-07	10.3676804185291
ATF3	3.30582176210167	2.87412346239543	10.3372702806733	1.0018603120393e-08	2.84716679405984e-07	10.3672021262669
RNF145	1.01266733506199	4.97465017586653	10.4379117404762	8.68546485840721e-09	2.55282450425311e-07	10.3605833445378
HSPA13	1.14029561654944	5.34988673071847	10.4595224021291	8.42432381832519e-09	2.49802112655444e-07	10.3488892210867
SUCLA2	-0.780152748983985	5.68146248229554	-10.457872945597	8.44396183563135e-09	2.49941270334688e-07	10.3464188884033
CTNS	0.76090479048125	4.90588310521822	10.3999847120075	9.16454120033578e-09	2.66552673103331e-07	10.3399029606239
TTC37	0.730652119176484	6.67685377678067	10.5054445161719	7.89641604825664e-09	2.379453369208e-07	10.3282895491236
CRELD1	1.03197571177772	5.24487072314002	10.4101059062836	9.03403951029213e-09	2.64135099248471e-07	10.3224612253461
FDPS	0.697634234239506	6.91899165399593	10.5073180541664	7.87563073089266e-09	2.37747379681316e-07	10.3215960658677
LCN2	0.749034265556771	7.56562516355785	10.530378665408	7.6244497339358e-09	2.31838722455168e-07	10.3097396274986
C17orf48	1.68197475774474	2.65918686420318	10.2995540478358	1.05721464318063e-08	2.98663136698527e-07	10.3030340415835
CCNE1	-1.35374324019494	3.41804446319121	-10.2831299154959	1.08231514731309e-08	3.04724554270439e-07	10.2999441418668
SRSF10	-0.624715728710212	6.99956354605578	-10.4953783969274	8.00908222126133e-09	2.40906278899954e-07	10.2942879170009
SLC43A1	1.93249694655382	1.76299230055081	10.4011522248178	9.14938687138579e-09	2.66552673103331e-07	10.291574486853
CSE1L	-0.902865633512906	8.48104016529258	-10.5409574793009	7.51205304257167e-09	2.2967381185369e-07	10.2912602864567
FNIP1	1.06998251012766	5.83526958525276	10.4183865056303	8.92872265995644e-09	2.61971855728266e-07	10.2789240691569
ZFYVE26	0.787319104384094	6.26127292835219	10.4422119433876	8.63283189024963e-09	2.54630477129691e-07	10.2768067952306
PIM3	0.914429765268975	6.79217644963492	10.4756500358699	8.23482144697795e-09	2.45489441967521e-07	10.27100966642
DHCR7	0.907557290524386	8.00833171902678	10.5092799407441	7.853926868361e-09	2.37520927570469e-07	10.2673213797084
TRIM2	1.30621049852422	3.10292348151071	10.2551441834822	1.12653747900852e-08	3.15581453918567e-07	10.2634479615616
TUBG1	-0.985175867032575	5.98643977625069	-10.3896958560138	9.29923635254789e-09	2.69532805476622e-07	10.204894907598
TCP11L2	1.42003147790945	3.4448611788569	10.2002098180915	1.21895367917115e-08	3.35844832462245e-07	10.1865186556248
KIAA0913	0.870167859075583	6.5680682343423	10.3942004714606	9.24001062424612e-09	2.68281141805368e-07	10.1823518685804
ERLEC1	0.841229454055514	6.63019468032603	10.4001963133599	9.16179265717904e-09	2.66552673103331e-07	10.1719185139882
RCN1	0.959082313286858	4.52462372665744	10.2695633415119	1.10352045823485e-08	3.09652284287241e-07	10.171799753906
IGSF3	-0.627569117973718	7.3860755170248	-10.4167341987725	8.94963405115346e-09	2.62125533925552e-07	10.1651694964985
PPP1R3E	0.818848616095087	4.43909851115435	10.227336012045	1.17236272112022e-08	3.25690932691272e-07	10.1434502969967
CLK1	0.787268462323931	5.99752365270562	10.3379630885892	1.00087246025307e-08	2.84716679405984e-07	10.1316746108726
CCNB1IP1	0.904675832281773	6.07406028528344	10.3415365031518	9.95793471145069e-09	2.84716679405984e-07	10.1246250079074
KRT13	-2.83366783957171	2.55636135426725	-10.7571174904581	5.55934036328972e-09	1.80532831525548e-07	10.1118251420516
PRIM2	-0.998379232128125	4.42231003553281	-10.2092916787044	1.20314216044193e-08	3.32584289111255e-07	10.1017313369885
PTPLAD1	-0.57890800004609	8.02850138201361	-10.3788395195214	9.44361792200744e-09	2.73244059044381e-07	10.0765867879689
PLD1	0.885682709117806	4.54849717359553	10.1965588294846	1.22537141431042e-08	3.37057755475781e-07	10.0764245804923
ESCO2	-1.35870253361566	3.7180860188292	-10.1553298403099	1.30035734787694e-08	3.51444227090885e-07	10.075324601641
LOC151162	-0.702671426828781	5.9690914583722	-10.2877458480225	1.07519813786221e-08	3.03231258981579e-07	10.0717270828239
PLD6	1.10688764126512	4.0786654841767	10.1680681582556	1.27668794633401e-08	3.48308796321207e-07	10.0713869042342
SEC24A	0.771814976880564	6.89468345290682	10.335463218012	1.00444176542413e-08	2.84716679405984e-07	10.0634650344338
LOC100506548	1.12405996535757	5.15199429865821	10.2301603108516	1.16762047739478e-08	3.25447159757792e-07	10.0558359146211
RAPGEFL1	-0.997660945263446	4.74990509390582	-10.1633231206508	1.28545150466773e-08	3.49589501377605e-07	10.0461850056606
LMBR1	-0.94359753171242	7.35594313712642	-10.3358502484609	1.003888291247e-08	2.84716679405984e-07	10.0413228182416
CRABP2	-0.737444854963652	8.40544430164467	-10.3598765616047	9.70148957554771e-09	2.79255958109225e-07	10.0406405594312
TESK2	0.976109255191006	4.02597259890004	10.1234183092498	1.36169897700447e-08	3.6495278351639e-07	10.0400100441861
SYTL4	-0.881171117756062	5.41366158829727	-10.2366933636716	1.15672794958466e-08	3.23496960348725e-07	10.0333795789254
THSD4	-0.648774058539147	6.73875574267276	-10.314909602769	1.03429995506064e-08	2.9268413618332e-07	10.0252605163187
GLTSCR2	0.931105479533827	8.44325365081499	10.3512404443467	9.82137123339734e-09	2.82220983689583e-07	10.0202577555724
PCDH19	-1.720982916963	2.24643019280059	-10.1088535735991	1.39069885050751e-08	3.69762282605526e-07	10.0131609362695
PRPF4	-0.576895771937675	6.30595056539281	-10.2780236173617	1.09024590095071e-08	3.0644155373949e-07	10.0100644907178
LOC729678	0.61486474290438	5.85762406286776	10.2290161188774	1.16953924309037e-08	3.25447159757792e-07	9.98973728531259
LOC100507584	-1.53804720996366	2.50478730285576	-10.0447196772804	1.52632807729192e-08	3.99472781919094e-07	9.94701215001026
JMY	1.2053528639257	5.87277069528251	10.2034651544598	1.21326119269673e-08	3.3482805588548e-07	9.94479578851143
C9orf150	1.15547382542667	4.69510323675786	10.1288203387707	1.3511050420172e-08	3.62968098006155e-07	9.94375568393857
GEMIN5	-0.634666607478356	6.40875387022115	-10.2136175662796	1.1956866670116e-08	3.31070593031491e-07	9.91390702837515
SIK1	0.73715593308052	5.73067627562926	10.1808783884072	1.25334078458223e-08	3.43498270596809e-07	9.91365179266475
ZNF295	1.03786752713208	5.32085010391132	10.154602909341	1.30172190139309e-08	3.51444227090885e-07	9.91342071365114
CROT	-0.962269150235341	4.4415194925046	-10.0579276663161	1.49730169158103e-08	3.9559041848343e-07	9.91049977246831
CCDC149	0.910971453793268	4.46602403242952	10.0750438345606	1.46054615756126e-08	3.87102598083272e-07	9.90786695683478
RDH11	0.58345662412968	7.00970127945582	10.2291170390317	1.16936987080279e-08	3.25447159757792e-07	9.90103213084733
PRR15L	-0.648054719285486	5.86505693304937	-10.1609683752871	1.28982389076066e-08	3.4961126011477e-07	9.89806443998909
MNT	1.11182461914513	5.28569058408634	10.1206987357108	1.36706531710063e-08	3.65347200994512e-07	9.89316980458639
BTG1	0.929594820502745	5.98166485391948	10.1621363120314	1.28765326984337e-08	3.49589501377605e-07	9.88959391112827
C4orf14	0.577092325942884	6.08053391041753	10.1738806017773	1.26603843319422e-08	3.45967757463074e-07	9.88949648412852
CTSL1	0.738425207024797	7.00457851933677	10.2171807761581	1.18958206487828e-08	3.29926541509525e-07	9.88692219257571
SNHG12	1.29991038031977	4.09398348426345	10.0452124457889	1.52523460741964e-08	3.99472781919094e-07	9.87702475339644
KIF21B	1.67155175263968	2.24463266985066	9.99118355960772	1.65017078763032e-08	4.25230450729267e-07	9.85120133753359
UPK3B	-0.975386728718154	3.87944522713263	-9.9879685219439	1.65793605437335e-08	4.26021410717506e-07	9.84890154426077
GOLIM4	0.715037888873013	4.33118423556384	10.0376543334048	1.54209714115813e-08	4.02969259198884e-07	9.84376076648706
SLC12A9	-0.588159232631003	6.53830882438779	-10.1623545508938	1.287248096521e-08	3.49589501377605e-07	9.84090156549192
RNASEH2A	-1.04591842040446	5.63228166369046	-10.1204588403361	1.36753975019472e-08	3.65347200994512e-07	9.83203367784207
H19	-2.28931718608382	4.88672446260879	-9.98780379184785	1.65833495800703e-08	4.26021410717506e-07	9.8005390631494
OGT	0.544615088122745	7.69571197289833	10.1799887314231	1.25494764012587e-08	3.43498270596809e-07	9.79391925931707
PVT1	0.901119332553113	4.65709826168152	10.0183868340527	1.58597549666121e-08	4.11861090157795e-07	9.78128912579816
NOP56	-0.608009412975888	7.10626114842113	-10.1539809609873	1.30289058117884e-08	3.51444227090885e-07	9.77183862692052
DNHD1	1.94869826556634	2.60081044050891	9.92940362102808	1.80630724651858e-08	4.57014862190267e-07	9.76046199425879
CDC7	-1.41067885954168	3.72497838972931	-9.92615470542534	1.81493590845361e-08	4.58504352461905e-07	9.75806511130532
RAB9A	0.790391758745668	5.09986124632337	10.0071203575558	1.61223852336867e-08	4.18032202555311e-07	9.73412886807987
NBR2	1.51001211326057	2.51971372050705	9.89159197045578	1.90945462964504e-08	4.77335115488546e-07	9.72823738421559
MVD	1.11086221750583	6.60252087188588	10.0832609348459	1.44323838618661e-08	3.83122520168013e-07	9.72810563223786
PIGU	-0.788167302808088	4.98313670371296	-9.98484085968413	1.66552710433274e-08	4.27212811240194e-07	9.7227411625658
DAP	0.569240762563035	7.48312825476352	10.1282991082039	1.35212344569382e-08	3.62968098006155e-07	9.72062205978319
RARA	-0.748581647338968	5.39828053898974	-10.0272724641821	1.56557937477962e-08	4.07830988532934e-07	9.71920098104808
MT2A	2.41739707762908	4.59819471335804	9.97524768903091	1.68903882912288e-08	4.31918736670505e-07	9.7162347848547
FAH	-0.806643074831657	4.64616721522787	-9.94527883318901	1.76475991652035e-08	4.49221382707555e-07	9.70982038691467
TANC2	0.528698308921117	8.48066578204119	10.1310833281508	1.3466928430643e-08	3.62674574998509e-07	9.69035141828334
PARP1	-0.514876382474778	7.82010974722801	-10.1122427572211	1.38389323179321e-08	3.68538700772447e-07	9.68216830347414
SPNS1	0.634257833183296	6.55682792478962	10.0468132749632	1.52168798645314e-08	3.99472781919094e-07	9.6656790152881
CAMLG	0.882453295820235	5.70965480884968	10.002913843411	1.62216095315086e-08	4.1930478795201e-07	9.66412209856625
AFAP1L2	-2.24349505943001	1.53508911579869	-10.1800767002063	1.25478865880835e-08	3.43498270596809e-07	9.65262720197686
SLC31A1	0.663366621376762	6.66573787688272	10.0548231634453	1.50407175823411e-08	3.96752304175194e-07	9.65227831612675
RPS9	0.619309146222184	9.22635317089722	10.1175638972603	1.37327863460274e-08	3.66295245376334e-07	9.64493859625568
POLD1	-1.06726633953963	5.80174556192854	-9.99912871758817	1.63114420784248e-08	4.20976168703049e-07	9.64490297999371
DPAGT1	0.683374533147822	6.59584290469308	10.0190044755782	1.58454877689416e-08	4.11861090157795e-07	9.60476602481268
KRT15	-1.38086543374907	3.636189559527	-9.78919623542574	2.22104374348697e-08	5.43846787204628e-07	9.59631177013044
R3HDM2	0.616984931703944	6.73999201147653	10.0040487437717	1.6194776227278e-08	4.19259191369964e-07	9.59027758240034
MAGED1	0.738694633659549	7.65133880267637	10.0321977161479	1.55439273237179e-08	4.05548581219747e-07	9.58160238492004
RPL13A	0.564085539082926	8.27295124169313	10.0513345141158	1.51171791192112e-08	3.9751525721649e-07	9.57852349591094
GPI	-0.555358806567396	9.14318207269175	-10.063617971983	1.48497563908183e-08	3.92954629557035e-07	9.57204880122904
CDKN2B	1.50718736663429	2.14852165921279	9.77423708998009	2.27085283445103e-08	5.52805572101295e-07	9.56314904371149
FADS3	1.33514952753788	5.37302925307876	9.91010592497303	1.85819853280749e-08	4.67315973874775e-07	9.56172153297707
EFNA1	1.01711382008881	5.83421034498569	9.92119231865055	1.82819892290235e-08	4.6115835273935e-07	9.55249197388324
CXCL14	-1.94394190952133	2.22012167714926	-9.80667194591191	2.1643039190415e-08	5.32291452088971e-07	9.55110452757075
TKT	0.853239912741323	9.5036015959855	10.0537292294121	1.50646497909875e-08	3.96757800164528e-07	9.54178237890485
UTP20	-0.743445543842354	6.09763395265739	-9.94886877904076	1.75550443602908e-08	4.47546588233999e-07	9.53797341923724
MICB	-1.0673241580362	4.75903351193615	-9.83119524527771	2.08723444493955e-08	5.1637439137824e-07	9.51994268363076
EXOSC2	-0.706474556274594	5.68186312525764	-9.89921550800446	1.88817132125789e-08	4.73429942679415e-07	9.49905915732
C14orf93	1.03924234669819	4.17422895994962	9.76393038838941	2.30585190974906e-08	5.59696187788727e-07	9.48051515977037
GAS5	1.18177147135716	8.15836500943684	9.98356448119929	1.66863543815567e-08	4.27354656473437e-07	9.48037024237041
ELAVL1	-0.539291049209082	6.40592805422667	-9.91959275860231	1.83249573314365e-08	4.61546063871903e-07	9.47855003624751
SEC23A	0.582108143609144	6.87589045884165	9.9353192362801	1.7907066128267e-08	4.5446654164284e-07	9.47020760632243
BARD1	-0.909270261362435	3.86052893329726	-9.74273567909649	2.37961500187407e-08	5.74219736071247e-07	9.46158643574265
NCOA7	0.994125072519753	4.34967585806657	9.77509771905229	2.26795567577607e-08	5.52805572101295e-07	9.46073059113648
CDC6	-1.01403221621721	4.76561470142329	-9.84127245076891	2.05640479261567e-08	5.09500944469696e-07	9.4532942007925
CACNG4	-0.741372646971323	7.84896134515482	-9.93528352975287	1.79080035244338e-08	4.5446654164284e-07	9.44043465015407
DPYSL2	1.02376916005823	4.01635131435282	9.74182087839846	2.38285396336669e-08	5.74219736071247e-07	9.43623213679859
RAB32	1.64193414025809	3.07881454819086	9.67373542702135	2.63739398908379e-08	6.17287076462248e-07	9.42895346636019
ZNF16	1.09443329711484	4.15023647066701	9.73240742270075	2.41645344209067e-08	5.80643209274776e-07	9.42664363460451
TXNIP	0.728951692442749	8.72235842996221	9.95504426226902	1.73970203871395e-08	4.44195067106139e-07	9.41581085997271
ERN1	1.22419792396072	5.23316417390159	9.8097087540474	2.15460022763372e-08	5.30685334417472e-07	9.40704381923054
PREX1	-0.753926505441904	8.49207088128672	-9.93226592500631	1.79874105177865e-08	4.5579008105979e-07	9.39760386775992
PLIN2	1.79212070946886	3.95126624649041	9.69755315462095	2.54525109795711e-08	6.05501840145586e-07	9.3961868981865
BEX4	1.71140104423279	2.98572237970311	9.64950755658266	2.73472182463713e-08	6.36984509682888e-07	9.39221175677228
GPD1L	-0.596474174916627	7.42066290112443	-9.89344340102876	1.90426277879394e-08	4.76749860966314e-07	9.37968838727167
PCK2	1.01821767811427	6.87160111801841	9.88155300492467	1.93786616598239e-08	4.82993647688368e-07	9.37786987755644
PJA2	0.613097627895518	7.16979460170397	9.88023596031009	1.94162636441577e-08	4.83210704144187e-07	9.37037443189506
EIF2A	0.90442778755055	7.26770839676447	9.87890636147334	1.94543017475864e-08	4.83437953085638e-07	9.35326577544403
SERBP1	-0.53616558871377	8.40919816567859	-9.90313670549345	1.87732128713933e-08	4.71416234326098e-07	9.34779473575724
AIF1L	-0.567107522080795	7.24364708725785	-9.86784204818157	1.97738875130774e-08	4.90650585710246e-07	9.34726849275049
FKBP14	1.52827224274499	2.83364646568451	9.61645170187277	2.87363253229733e-08	6.65632000971475e-07	9.3404407017385
STK40	0.88078657753212	5.91401990407119	9.80073237974577	2.18341578674252e-08	5.36203313032041e-07	9.33333455890617
XRCC2	-1.06761149481489	3.57050598241561	-9.65099346934353	2.72864549607119e-08	6.36455610548041e-07	9.32849035920576
ZNF561	0.728045326141896	4.68574444095728	9.70380355945115	2.52163427966776e-08	6.00738058307173e-07	9.32437507178134
CAPN2	0.700968136539815	5.84223443433646	9.77486316415477	2.26874487946694e-08	5.52805572101295e-07	9.32095255700126
KLHDC2	0.699818911071747	6.562931663732	9.81600928020502	2.13461313969784e-08	5.27315659502313e-07	9.30976373366927
MMS22L	-1.08537137418193	4.47178912469002	-9.68971100913364	2.57521094136356e-08	6.098762927959e-07	9.30594354235737
SCNN1A	0.765428536895478	6.24093456679455	9.7551545153732	2.33609884056153e-08	5.65396772931274e-07	9.29953060145729
CYP1B1	0.774610478041902	9.88316436324018	9.88333991705742	1.93277669937625e-08	4.82444142095052e-07	9.27473864192724
DST	0.695539893289326	6.92287104607731	9.81235086961798	2.14619486570015e-08	5.29394733539371e-07	9.27402108124309
NFIL3	1.17109216593075	5.40092348248103	9.7326767281792	2.41548533260386e-08	5.80643209274776e-07	9.27158274595529
GDF11	-0.704084602848254	5.02353082739238	-9.68467727263778	2.59463644778296e-08	6.12026797640652e-07	9.26306461437521
OBFC1	0.669266376092759	5.02846439245611	9.68591120005859	2.58986046195971e-08	6.11763084262913e-07	9.2567193466312
SH3BP1	-1.21138775748145	3.59547530142093	-9.57624150396085	3.05265232628045e-08	6.97439310173693e-07	9.25315578165379
C12orf49	0.560349599421684	6.12402473427621	9.74787890779794	2.36149058976578e-08	5.70716309584435e-07	9.24125367599364
KIAA1324	-1.21021466149363	7.4003977144408	-9.78513844953028	2.23444047770158e-08	5.46327230249725e-07	9.22838218208397
ZNF33B	0.889886283273668	5.40704524741428	9.694170751269	2.55812800301213e-08	6.07700748897371e-07	9.22745107910488
BEX5	2.74648968582409	0.996974863045857	9.76123670009933	2.31509201867949e-08	5.61124622034722e-07	9.21031040250158
PPP1CA	-0.564125318152519	8.0830864247605	-9.79973851825693	2.18663101570205e-08	5.36205529422302e-07	9.20484537565726
MUC16	-2.32328363412813	3.6118633549302	-9.51625345409742	3.34178206387352e-08	7.48165505170291e-07	9.19311895567878
HAUS5	-0.694985688486411	5.04488681970281	-9.64454101148609	2.75513470757524e-08	6.40846632120839e-07	9.19208368892966
RRAGC	0.999329438013969	4.33594455064616	9.59042980806392	2.98818456782398e-08	6.8646152077319e-07	9.18929229244522
HIP1	-0.631711973130512	6.15728923538133	-9.70768185099705	2.50709606378771e-08	5.98126598727327e-07	9.18508067542476
HN1	-0.595103199394089	7.35320829121694	-9.76740118431092	2.29400312970297e-08	5.57629481702799e-07	9.18399974477557
MDM4	0.644091001714177	6.30614853055028	9.71089810991723	2.49510627186212e-08	5.96116532723172e-07	9.16747475272268
CDCA4	-0.779565380817499	5.33419653316181	-9.6619700880643	2.6841954286753e-08	6.26962071915721e-07	9.16264332815552
ATF2	0.746393575908028	5.05342016555752	9.61400402372875	2.88420856127685e-08	6.67157731380277e-07	9.14255077453149
ALAS1	-0.897070888430035	5.00517645289567	-9.5998885100503	2.94600154363903e-08	6.80510080328993e-07	9.14105505052654
SNHG5	0.801275081407659	6.74013137668955	9.7181295964641	2.46836743545029e-08	5.90571916887993e-07	9.1398753280345
GPN3	-0.822665012731744	4.58863521828906	-9.56046620141398	3.1260473172332e-08	7.1032629529087e-07	9.10206714346316
GYS1	-0.610102422307675	6.78108452390476	-9.68019747537522	2.61205358224479e-08	6.14402026856004e-07	9.10156074021294
BSDC1	0.575516557322266	6.55013943251576	9.67439339625984	2.63480206043088e-08	6.17287076462248e-07	9.0951810074311
RDH10	0.763070159087976	5.02841293951541	9.58430035263423	3.01585811329885e-08	6.90920699819316e-07	9.09252031654934
ATXN2L	0.663383490199046	8.0962587802411	9.71946419645997	2.46346563108766e-08	5.90243541752292e-07	9.07616235250971
PLK1S1	1.31140389423811	3.71413775730364	9.4662688374091	3.60461365610823e-08	8.00578469917053e-07	9.07142980213373
PSME3	-0.498047345566762	7.18138743246477	-9.67831272104451	2.61941799813049e-08	6.15268912931661e-07	9.05283839780862
NCS1	-0.695457261373118	5.6152248007422	-9.59314761514775	2.9759994585908e-08	6.85545660405958e-07	9.05179746992536
KNTC1	-0.822445321215199	6.25255030092473	-9.6398481389724	2.77456970283249e-08	6.44470884863479e-07	9.04951071490608
C6orf211	-1.06932801162861	7.62693287738506	-9.68298863315506	2.60118740488167e-08	6.12707861397762e-07	9.04176929078774
CCDC137	-0.635852833691747	5.62100904782097	-9.59142401836216	2.98372103111479e-08	6.86378961820685e-07	9.0377957310979
ENDOD1	-0.847340012356622	5.00599379821477	-9.5384734880456	3.23147264082191e-08	7.28928968949748e-07	9.03651321883559
PER1	1.11299960926153	4.84550367559822	9.52166824619407	3.31454176017215e-08	7.430616139024e-07	9.03209637932901
SLC7A1	0.694776961331588	7.35027575772162	9.67330700287965	2.63908311211736e-08	6.17287076462248e-07	9.02307797187569
PA2G4	-0.5084556028614	8.22137305300241	-9.68892707392978	2.57822613613191e-08	6.098762927959e-07	9.02066926456464
STIP1	-0.527580148381473	8.54475646978283	-9.69034303509524	2.572782718536e-08	6.098762927959e-07	9.01678112723802
MANF	0.87491663139506	5.40695690130317	9.58487507974383	3.01325192288091e-08	6.90920699819316e-07	9.01471773710188
EEF2	0.943919018832666	12.2406702108355	9.73014547362098	2.42460087198281e-08	5.81765064319089e-07	8.98632680008168
CTAGE5	1.40915705647448	6.07737912179981	9.57513542911692	3.05773895634065e-08	6.97648380707244e-07	8.96637701165661
STX5	0.955196317746617	5.8861067680304	9.55016715598805	3.17496081784605e-08	7.19485700781265e-07	8.95640086615825
MEA1	-0.580722447810916	6.1692249679237	-9.56709932740886	3.09496350260303e-08	7.04219994796367e-07	8.95495227168524
ARFGEF2	0.479886923323327	7.98988947773518	9.6258711420933	2.83331067912428e-08	6.57202327290907e-07	8.93718629355696
BBS9	0.788920045081698	4.28818327411167	9.41383292792311	3.90375899283662e-08	8.52497830155595e-07	8.93123342994137
CHDH	-1.0047649513149	3.40686712957815	-9.35606841345739	4.26365633165576e-08	9.15922409946438e-07	8.92372650669448
ZC3H12A	0.682598997976791	5.49972128356581	9.50259214945839	3.41155709135993e-08	7.61747407154918e-07	8.92193992792437
H2AFJ	-0.593059375692362	7.45804264605567	-9.5962988084966	2.96193652140666e-08	6.83247260469035e-07	8.91219503679027
IRF1	1.11529523413474	4.35903208947828	9.41940686422596	3.87075814419232e-08	8.48880975094149e-07	8.9118632611203
UBE2T	-0.632223037881405	5.91035333813593	-9.53794189976984	3.23406658072658e-08	7.28928968949748e-07	8.90762648016876
MCM8	-0.969484074390299	5.00009150263947	-9.4640496192023	3.61677408442532e-08	8.0115138791959e-07	8.90154441669217
ZFAND1	0.979775238722623	6.13687578497888	9.53293066002175	3.25862705945086e-08	7.33476163422022e-07	8.89802503420388
MRPL16	-0.704225069807789	5.28811994816848	-9.46632222019226	3.60432166853112e-08	8.00578469917053e-07	8.89406251076574
MCOLN3	1.25764385872189	2.7435822682318	9.30877677013236	4.58416597131936e-08	9.63135574175187e-07	8.88814294199929
PP14571	-1.63240870979644	2.95731205013818	-9.32384377382864	4.47939586355447e-08	9.44708928009114e-07	8.88407822788733
FAM173B	-0.689482190420653	4.70116969608742	-9.41368345005136	3.9046480381439e-08	8.52497830155595e-07	8.88144194375602
MRPL12	-0.612481306616127	6.26254863103863	-9.52313325971066	3.30721179243714e-08	7.42413557271392e-07	8.87576358989236
LZTFL1	1.56611534997142	3.56988179135415	9.33134840249669	4.42815120464761e-08	9.38848990400714e-07	8.8750972401679
TMEM214	0.652388736439747	7.1274647541167	9.5586396055476	3.1346644020906e-08	7.11317875991359e-07	8.87168970184542
EIF2S3	0.568844337067437	7.86576057396378	9.57929156475601	3.03867160791699e-08	6.95194855961747e-07	8.86672764527305
KIAA1524	-0.748513257099119	4.95457662190195	-9.44081895112094	3.74668233921558e-08	8.26642683918752e-07	8.85387226786781
MCCC2	-0.656390311733686	8.31486765370529	-9.57159152748733	3.07409666381717e-08	7.00424967379814e-07	8.84763328830877
ZFYVE21	-0.709296170243817	6.62051734003804	-9.51295006949756	3.35851570987774e-08	7.50906640802076e-07	8.8409458935123
GTPBP4	-0.499070570521051	7.25830289916953	-9.54221644544904	3.21327016471417e-08	7.26199057225402e-07	8.83744929442871
WDR19	0.900942068883209	4.45603824865498	9.35332720795153	4.28157704442232e-08	9.15922409946438e-07	8.81548364349674
DLD	-0.620101395012004	7.36784756395187	-9.52943218569028	3.27588927804215e-08	7.36370595241624e-07	8.81531180543704
C20orf111	0.868011268473256	5.22322712888158	9.41834523076362	3.87702098380128e-08	8.48880975094149e-07	8.81354284824141
NUP155	-0.691601127747439	6.0953512837761	-9.47117298875973	3.57789270897564e-08	7.96760022169222e-07	8.80487733015113
PGPEP1	0.551596349266304	6.09377132665076	9.45578729064723	3.66242798409727e-08	8.09120813818266e-07	8.80237272710446
CBLB	0.783763540029233	5.21833877391002	9.38654934412881	4.06960402493476e-08	8.82750424293242e-07	8.80014924297953
POP1	-0.747248958307134	4.85472298041555	-9.37278943141582	4.15603180667331e-08	8.99165277293719e-07	8.79160257793328
TBL2	0.605487781342255	6.07794182448056	9.46087674886704	3.63423493249305e-08	8.03954299087484e-07	8.78609736682751
CCT7	-0.559283481305295	8.69746825319208	-9.54465379641681	3.20147486741677e-08	7.24512390834616e-07	8.785011714712
LOC338651	2.07484157356688	1.81616634359631	9.28667816700223	4.74250268413816e-08	9.88947816577638e-07	8.78146732303978
SCD5	-0.755632268579543	4.69328801752442	-9.30770370904572	4.59172497333191e-08	9.63513280476823e-07	8.72929514103017
PHF21A	0.728176552579768	5.36014703093812	9.3543215476133	4.27506740749364e-08	9.15922409946438e-07	8.72230577299824
HNRNPM	-0.602972135654365	8.04903449598427	-9.48519555824492	3.50262894485042e-08	7.8103955298238e-07	8.71763954435126
GMPPA	0.701074807451401	6.16653898015376	9.41179184158769	3.91591706812692e-08	8.53843507788196e-07	8.71245133432656
C16orf58	0.807736368547525	6.47899411874947	9.41819123765823	3.87793030956667e-08	8.48880975094149e-07	8.70538946117668
CNIH2	-1.96820585902931	1.53355323622171	-9.29483414494237	4.68340763093525e-08	9.79971588075498e-07	8.70322109302898
RAB24	1.07455767916572	5.54318246709905	9.35556011775774	4.26697338027746e-08	9.15922409946438e-07	8.69413804576083
CSTF2	-0.632398838498466	5.70040776889732	-9.35314436367706	4.28277520077801e-08	9.15922409946438e-07	8.6713649592234
ITPKC	0.777562781302935	5.63698967483276	9.34561108793653	4.33244675632904e-08	9.24214020521329e-07	8.65659316542008
PGAM5	-0.575981410088485	6.47993643747239	-9.39734754152904	4.00309992427033e-08	8.70583135676163e-07	8.65605462608562
ARHGEF26	-0.892765136204287	4.31700719118953	-9.23021338751356	5.17367602900586e-08	1.06820441863079e-06	8.64620565547487
RAD54B	-1.16311482895509	4.95332736659272	-9.29423286400848	4.68773780471417e-08	9.79971588075498e-07	8.63925352126285
SPAG5	-0.547091083738104	6.83203404967808	-9.39774074367636	4.0006998785423e-08	8.70583135676163e-07	8.63441603904895
NR1D2	0.877357470054269	5.98327515543175	9.34370037000661	4.34514109446286e-08	9.25708785526075e-07	8.63181388061061
PRODH	-1.73716336469502	1.7073536806923	-9.22034249750542	5.25317825827435e-08	1.08061689042288e-06	8.6314228310105
GPNMB	2.82503775247272	1.3565758946365	9.42971904563159	3.81047321792875e-08	8.39609408387885e-07	8.62597180698409
MPP2	-1.36581904046495	2.99287299403676	-9.13486055593344	5.99765215156538e-08	1.20277338549173e-06	8.62381797468587
THOP1	-0.895441165398716	5.08546285245495	-9.28434596447138	4.75954427478969e-08	9.91265485075751e-07	8.6212563278885
ZNF333	1.21335422285946	3.09055338675576	9.13254800106801	6.01926613962576e-08	1.20558331639642e-06	8.61768916994266
BRIP1	-1.16461264110508	7.96358744961343	-9.41893412481274	3.8735456400815e-08	8.48880975094149e-07	8.60799217084109
COPB2	0.499433203806442	8.48812425430555	9.42149854209361	3.85844984178124e-08	8.48880975094149e-07	8.60028501601825
RPL12	0.57700265833779	10.7762123822226	9.46522098904718	3.61035009350127e-08	8.00789057874207e-07	8.60007571556503
FAM174B	0.526275422903661	7.58746223863681	9.39059339725856	4.04456275738331e-08	8.78458020188033e-07	8.59764513742734
SYNPO2	-1.0925459927631	5.14151546535334	-9.26882178541245	4.87462924541125e-08	1.01271179503426e-06	8.59208708250503
VAV2	-0.586094051204792	6.82544982981235	-9.35444619900506	4.27425208540502e-08	9.15922409946438e-07	8.58245574180183
CEP78	-0.826058116280545	4.89808476604393	-9.24782421953649	5.03495148960056e-08	1.04084707925933e-06	8.58051123704143
NAMPT	0.830036452110128	6.83271208482231	9.3570455922633	4.2572870275936e-08	9.15922409946438e-07	8.5771448038925
NFKBIL1	1.07967221165349	4.47613799158237	9.20368859226002	5.39022883999853e-08	1.0993437453675e-06	8.57073626448399
SUMO3	-0.578170421040027	7.92178997542884	-9.38214692728661	4.09704925156618e-08	8.87552482942912e-07	8.56104646697385
JUND	1.23886566138733	7.18936204644348	9.36244974016247	4.22224220993668e-08	9.12309802570815e-07	8.5600741675912
RIBC2	-1.66805683461685	1.21525509978918	-9.20257446538116	5.39953011529094e-08	1.09989941106121e-06	8.5576702814051
JDP2	1.76403381995568	2.76758465770378	9.09020639893644	6.42977438624385e-08	1.27558181299576e-06	8.55307192284698
LTBR	0.631993154876991	7.51213725879246	9.35966871659774	4.24023865258422e-08	9.15016144849271e-07	8.54781859461654
TELO2	-0.64465827507484	6.33141223396951	-9.31478269136919	4.54209844125641e-08	9.56700936165897e-07	8.54049300293061
DNAJC4	0.800449743508361	4.79753246381592	9.19624554814057	5.45268722502863e-08	1.10802844655381e-06	8.52895792263496
PDXDC2P	0.757447332086468	5.81956198388048	9.26242631806234	4.92288572867866e-08	1.02146824970747e-06	8.52479589192931
PKN1	0.630096337366985	7.38523830448129	9.3407254068803	4.36498370974553e-08	9.28753022414557e-07	8.51622297975946
ADI1	-0.648223197008837	6.80631472092129	-9.31066696340181	4.57088253276422e-08	9.61552697835834e-07	8.51066199141366
C6orf1	0.91747287319702	4.28466434151248	9.1386194000945	5.96269400379958e-08	1.2000011374193e-06	8.5102359791378
AHI1	0.860571211957057	4.96322920500314	9.19457435227809	5.4668150936321e-08	1.10955116050853e-06	8.49824560636304
NFKB2	0.900425744178362	5.91852762923372	9.25714300238822	4.96312827334913e-08	1.02726927281548e-06	8.49644264356403
HEATR5A	0.642862212277755	5.9680459239842	9.25977594581625	4.94303044278765e-08	1.0243772134471e-06	8.49444808861723
NTAN1	-0.747969133719788	4.52027190509549	-9.14911265530955	5.86622985995776e-08	1.18343580431766e-06	8.49212408662822
PPP2R1B	-0.729482099762644	4.97358246779291	-9.1882593385218	5.52054802916272e-08	1.11909873017839e-06	8.49070001288025
TPM1	-0.503205728452017	7.89040139908189	-9.32962878212112	4.4398389327136e-08	9.38848990400714e-07	8.49037071865814
CDK5RAP3	0.696230768377356	8.4923139942347	9.34558819615353	4.33259861330257e-08	9.24214020521329e-07	8.47930573717776
ULK1	0.691734438668823	7.70453800123882	9.3238263522485	4.47951554598916e-08	9.44708928009114e-07	8.47300574666796
IFT172	0.87650409284285	4.75823230156547	9.1539363912948	5.82243554811421e-08	1.17601946988722e-06	8.47223456814105
XPC	0.647782985422171	6.70176711225523	9.2870540289686	4.73976222207391e-08	9.88947816577638e-07	8.47193507373212
RIMS3	-1.26528204277517	2.92014318048871	-9.03146426082241	7.04850210474121e-08	1.37388285780527e-06	8.46745352474286
UGDH	-0.674317251539183	8.48140314721642	-9.32953136977595	4.440501981625e-08	9.38848990400714e-07	8.45469243913641
HNRNPR	-0.48870430000295	7.57884276564537	-9.30550265907044	4.60727083240743e-08	9.65563877207794e-07	8.44828229060312
RPL14	0.505005955900504	9.23547197652827	9.3397278124089	4.37165878841488e-08	9.28991379637236e-07	8.44425603327608
CCT5	-0.58890207223339	9.24439198807644	-9.32988011162209	4.43812870746001e-08	9.38848990400714e-07	8.42656115989849
MED8	0.642933316698455	5.37831550478505	9.18260064439253	5.56916683995633e-08	1.12622425914667e-06	8.41949861333046
PNP	-0.631086900854247	6.36392999927541	-9.21105784605903	5.3291281395249e-08	1.09331348857583e-06	8.37585464554635
OSTC	0.812985839245977	6.23892909710913	9.20961309783077	5.34104951068199e-08	1.09331348857583e-06	8.37217594000142
DTX3	0.633627881068747	5.25240616271335	9.12870516108607	6.05536346822807e-08	1.2113624239551e-06	8.36853470086743
UBXN1	0.837580442574268	6.52064158204469	9.20828461101766	5.35203622118676e-08	1.09422315113848e-06	8.36477845025787
MAD2L1	-0.92276220669658	5.12904130597697	-9.13481847295131	5.99804474707067e-08	1.20277338549173e-06	8.36315858103249
C1QBP	-0.542338341411736	6.97740887588604	-9.22746399843906	5.19569264354108e-08	1.07021445240253e-06	8.35562482496498
CENPN	-0.624173893981226	6.46615633746965	-9.20638036302181	5.36782586560242e-08	1.0961113525804e-06	8.34625537451154
DNMT3B	-0.724446656009747	4.78398429193213	-9.07366104036246	6.59806429835503e-08	1.30278662722184e-06	8.33298037101191
TARDBP	-0.480999788280748	7.5818136957438	-9.22739955765937	5.19620985022037e-08	1.07021445240253e-06	8.32691613448393
AGR3	-1.10111486424793	4.71384944889627	-9.05043593287326	6.8421241058116e-08	1.34304792893889e-06	8.32503137096668
CSPG5	-2.67881597375678	1.08725624127807	-9.26962878832583	4.86857540145132e-08	1.01271179503426e-06	8.29856593510601
SPC25	-1.05734001748933	3.79293207039004	-9.00056453238467	7.39871672041307e-08	1.43379071184459e-06	8.29844888796242
ATP2A3	-0.906897791347815	8.25468136121557	-9.21005151208145	5.33742897435428e-08	1.09331348857583e-06	8.28189871179133
MLF1IP	-1.08528150161851	4.81019467232738	-9.05983571377839	6.74222658696855e-08	1.32499409448251e-06	8.26859692564608
B3GNT5	1.83157763939002	2.58603327224331	8.8942099090413	8.75017422257254e-08	1.64794947858449e-06	8.25600111164696
CHEK1	-0.850173635060282	4.06769714192821	-8.99740595165499	7.43552893846811e-08	1.43759290135191e-06	8.25054951781948
MAPK6	0.689665388925214	8.26718657219986	9.19899971741612	5.42948762051848e-08	1.10465633778043e-06	8.24727173388342
LOC100506710	0.68899198621286	6.54258344767163	9.13562288662294	5.99054496868411e-08	1.20277338549173e-06	8.24707635308958
CTNNBL1	-0.601106644785511	5.84100714009133	-9.09263642403481	6.4054389966518e-08	1.27226320403806e-06	8.2443614445539
NOLC1	-0.437231300339703	7.81862537496712	-9.18565600998226	5.54286001668882e-08	1.12226139127244e-06	8.2423489318768
MIPEP	-0.693028411741923	4.92613836829103	-9.02378689195963	7.13386276567739e-08	1.38728745224638e-06	8.2414053111228
NPC1	0.644245681182863	6.31322329215811	9.11748441755459	6.16206866584004e-08	1.22830079103109e-06	8.23157955832609
SLC24A3	-0.766632623664493	5.8162568237853	-9.08068675253812	6.5260457439327e-08	1.29161643812462e-06	8.22676637029317
TOMM40	-0.67771667470167	6.94508019599974	-9.14476735992942	5.90597606796649e-08	1.19001859952616e-06	8.22107300577877
C12orf23	0.979000563889549	5.85791683854597	9.0714760845739	6.62063105983253e-08	1.30570087080942e-06	8.21327010393032
XBP1	-0.60052606402485	10.5136291974068	-9.21584871272593	5.28979541229001e-08	1.08681251197958e-06	8.20936366996265
DYRK1B	0.789779122960898	5.41435534802418	9.02058915633489	7.16973563179667e-08	1.39264411969997e-06	8.20342460825834
NCRNA00346	2.54217164623414	0.946317733585296	9.11197681911457	6.21516323082819e-08	1.23740940324251e-06	8.20192771569024
SZT2	0.620774096316934	5.76843606844176	9.0469597617132	6.87945942401966e-08	1.34721404458202e-06	8.17690459545303
MFSD2A	2.07217381867657	1.21254188899906	8.92525596975724	8.33082005342e-08	1.58503566067572e-06	8.17123708988506
CARHSP1	-0.877756366257828	5.79888433052795	-9.03171124119604	7.04577389306039e-08	1.37388285780527e-06	8.1502651304417
ZNF274	0.636085148739086	5.08863666650156	8.99079752782533	7.51317010443952e-08	1.45092675319453e-06	8.1479118893861
ETFA	-0.500096986528494	8.14981324899491	-9.12696396016652	6.07179388615675e-08	1.21319809978597e-06	8.14763037462658
KIAA1967	-0.507530202170802	6.92802888869245	-9.07986014244375	6.5344761568872e-08	1.29175625588394e-06	8.13032398460839
PLEKHG4	1.17164850138567	3.68950558811374	8.85541981192404	9.30542046248847e-08	1.71960057253765e-06	8.12594655695522
RNF187	0.896096347406892	7.3047071176413	9.09533497999231	6.37852749286888e-08	1.26842442081735e-06	8.12543680005832
ERP29	0.629298431440779	7.48848365512596	9.0852176419312	6.48003823542777e-08	1.2840303252286e-06	8.104056228306
APEX2	-0.68906324329873	5.362186515393	-8.97624216547046	7.68718951741671e-08	1.47770755734801e-06	8.10400009426937
CA8	-0.893854047585616	3.9063746789098	-8.85985158712797	9.24015734427905e-08	1.7166445419898e-06	8.08898048334952
IDH3A	-0.507575793285176	6.57519686516493	-9.04314316520434	6.92069701246852e-08	1.35212309388462e-06	8.08437333653628
PSMA2	-0.585700185690076	6.9181959048014	-9.04520635272771	6.8983726031945e-08	1.34933781772894e-06	8.07144607137801
RND3	1.03467806450923	5.65042483757368	8.96532785336631	7.82044541866397e-08	1.4981572643956e-06	8.05995139667225
GRB10	1.152464551691	3.81112236584889	8.8201551482345	9.84225822900894e-08	1.79892815980268e-06	8.04809085958832
RPL10	0.665307373969567	10.772539354158	9.11761349465699	6.16083004782928e-08	1.22830079103109e-06	8.04569594361019
DNM1L	-0.577464715417393	6.21691940738912	-8.98597438649608	7.57037224902983e-08	1.46028726058564e-06	8.03440834148535
GALE	-0.926827576054266	4.72896899512769	-8.8835535975376	8.89916345290412e-08	1.67154930702232e-06	8.03412269725355
COG6	0.824505781717815	5.99134104535628	8.97383242627046	7.71640466263379e-08	1.48162056920652e-06	8.0320807657696
MKI67	-0.632361157065199	8.66846457800638	-9.07031002651299	6.63270748214654e-08	1.30654181309092e-06	8.02686775773063
TXNRD1	0.706467186264236	8.55096100268358	9.06207563342016	6.71864778760254e-08	1.32191371293959e-06	8.01813455315441
DPF1	-2.10624874804899	1.57601921983561	-8.86862829392739	9.11232086122291e-08	1.70273133053734e-06	8.0178668627374
ANLN	-0.854506371363483	6.90703813927605	-9.01237232902315	7.26278328026711e-08	1.40908106240356e-06	8.0130468170501
ANAPC7	-0.618403331908048	6.2257314528319	-8.97748622990354	7.67215213662158e-08	1.47651406597076e-06	8.0126797313185
SETD5	0.495602506208025	8.22091766979462	9.04876886781262	6.86000241160323e-08	1.34497866742852e-06	8.01267639848974
HEMK1	0.784357362393553	4.27844654780002	8.83477152558607	9.61591837088928e-08	1.76140874955917e-06	8.01220911468601
SELK	0.857230471660272	4.26829831879578	8.85854341943537	9.25937163553757e-08	1.71675340558336e-06	8.00814241154089
TMEM70	-0.594450591058044	4.76207182385029	-8.8722700570325	9.05982209464617e-08	1.69481504150853e-06	7.99370709899141
C9orf114	-0.616113656795066	5.56799412398776	-8.9197162212625	8.40407587752095e-08	1.59534352980318e-06	7.9868399013784
UAP1	0.718653767761478	4.9734646699311	8.88185802799149	8.92311371554637e-08	1.67298378675782e-06	7.98501946741794
AKIRIN2	0.579731285245308	5.88247288135285	8.93347712246431	8.22333679123355e-08	1.56815375708768e-06	7.97961905786448
DUT	-0.826930586296564	4.95427322811568	-8.88596724362644	8.86518630255566e-08	1.66773201039303e-06	7.97859634786384
FNDC3A	0.652754815394587	6.43713859879681	8.96705533051728	7.79919399115048e-08	1.49579954481652e-06	7.97545555472745
TAF9B	-0.7709059977069	5.7019310276724	-8.90794234200178	8.5620200506087e-08	1.61797992459186e-06	7.96543711211033
KLHDC7B	4.07146225639447	1.15525326933284	9.02703937572833	7.09756860039934e-08	1.38183628955854e-06	7.96414115846372
PIN1	-0.668301255591507	5.03090168790112	-8.8617100073861	9.21293275291212e-08	1.71578048284746e-06	7.95499879714541
PDSS1	-0.814420638145453	3.46600409029888	-8.75114110145275	1.09888788791866e-07	1.96975359459289e-06	7.95013486660791
GRHL3	-2.09400986319844	1.93495879618935	-8.85610061829608	9.29536348029941e-08	1.71960057253765e-06	7.94940379134285
CENPW	-0.985451556674797	4.16541509805448	-8.7879735612236	1.03604942134176e-07	1.87520460200428e-06	7.94832241046566
DMTF1	0.52185165615163	6.0943530883035	8.92197756430405	8.37409143952669e-08	1.59145801403005e-06	7.94390222780325
NRCAM	0.57631224740015	7.68678929408873	8.98388028149507	7.59535009695983e-08	1.46341745416539e-06	7.92635387471963
CELSR3	0.71686847559261	5.27223451752594	8.85929236745063	9.24836601490559e-08	1.7166445419898e-06	7.92387670497289
KLF13	0.600900276722563	5.02497909530206	8.83660584616336	9.5879006976491e-08	1.75820231652942e-06	7.91918872933295
PGM1	0.738523860312189	4.25619002907868	8.766802145768	1.07169493953574e-07	1.92720711492428e-06	7.91420358506714
TMEM109	-0.644767511822692	6.27325837215091	-8.91547473396207	8.46061989572093e-08	1.60425631673511e-06	7.9136252837132
ARCN1	0.545174405230803	8.86851192662651	8.99828610036446	7.42525184782132e-08	1.43726749887689e-06	7.9059314055869
ERO1LB	2.19579324396759	2.45951320525857	8.6685718070628	1.25470203434514e-07	2.1972394578417e-06	7.90176637427188
FTSJ2	-0.637529448328311	5.76724637078785	-8.88310681635983	8.90546778615695e-08	1.67154930702232e-06	7.89598996069397
L2HGDH	-0.845195851319727	5.43702542791209	-8.85108886082089	9.36966541442378e-08	1.72575203073594e-06	7.88506457973233
CRTAP	0.472578181781531	7.32698748178162	8.94439286869057	8.08286464598254e-08	1.54665707482165e-06	7.88369785752552
NTN4	0.770752982369488	5.0882646565207	8.7953012041595	1.02400324108924e-07	1.85742193101698e-06	7.88016826527771
TP53INP2	0.795921019371005	3.74432089428691	8.6964980946902	1.19956407813892e-07	2.12291107331168e-06	7.88001517379682
BAG3	-0.491976598577645	6.92735127897771	-8.91353026514674	8.48667505164186e-08	1.60555603578799e-06	7.86504580443249
E2F8	-0.784168822559065	4.44715212385256	-8.78532271265314	1.04044372304233e-07	1.88112225126052e-06	7.86145533002409
IGFBP5	-1.07360354646022	8.24867435850618	-8.94045456026875	8.13325368088286e-08	1.55452039496097e-06	7.85726976522035
UBE2N	-0.794595321304731	6.65930450912409	-8.90012111845286	8.66865663865159e-08	1.63628232082177e-06	7.85690467425641
LTBP4	0.743801015205924	5.78849134779286	8.85215519264161	9.35380455080438e-08	1.72566977110004e-06	7.85542249031297
PCLO	0.716370434177488	3.94714015390187	8.72161670559685	1.15213581226508e-07	2.05200418789364e-06	7.85531192227788
HMGB3	-0.58050563785654	7.60876336571878	-8.93647062178426	8.18456147427831e-08	1.56254116547752e-06	7.85284817198033
CRIP2	-0.990064540017657	6.74205448342103	-8.87670146792183	8.99636695401121e-08	1.68482912585536e-06	7.8298859904873
SQLE	0.945404556440816	8.05212493377483	8.92910128563289	8.28036439329506e-08	1.57723022908276e-06	7.82888352608286
CADM1	-0.791204737805701	4.30367773425638	-8.71858601361959	1.15775260287298e-07	2.05762534861294e-06	7.82025904479515
EFHD2	-0.711072738957884	5.64263063236609	-8.81528169654963	9.91896008743369e-08	1.810754767516e-06	7.81807964333895
UNC119B	-0.633415203816087	6.33116673571659	-8.8518123986769	9.35890027737228e-08	1.72566977110004e-06	7.80528029682765
ACSS1	1.10215307859051	5.29846108206368	8.76452681025433	1.07560154500844e-07	1.93215469803665e-06	7.80420845638036
TM7SF2	-0.684331940055515	7.08037859360281	-8.86783509509609	9.12379762375016e-08	1.70297311896872e-06	7.79832506670304
DCLK1	0.774558259311015	6.23484459824915	8.84720254541459	9.42771018788015e-08	1.73453273027621e-06	7.79271067100196
SAMD15	-1.0653927883811	2.87977179074282	-8.60835291635266	1.38282406550767e-07	2.37925408143521e-06	7.78884074065872
DCLRE1B	-0.677236283932678	6.14305504236398	-8.8435636388725	9.48240121884652e-08	1.74267778004384e-06	7.78879384546613
FOXO3	0.625406495012228	6.86869398022836	8.86481538784897	9.1676283736609e-08	1.70924656545267e-06	7.78843131269782
UMPS	-0.633255395565329	5.90395340631229	-8.80154070625827	1.01386153006374e-07	1.84502940465571e-06	7.75105823975616
ALDH9A1	-0.561009059330463	5.44820771175465	-8.76236774211535	1.07932231719007e-07	1.93675820093206e-06	7.74977687307752
SFXN3	0.688683383252869	5.12362714243029	8.73024023699159	1.13630934702079e-07	2.0259741492085e-06	7.74864129748224
LRP1	1.22098863759513	4.95579195278942	8.70165025363762	1.18967190112609e-07	2.1076348383933e-06	7.74485497004998
BLM	-0.936158395723011	4.92935775278944	-8.74944921879048	1.1018685190856e-07	1.97298170376741e-06	7.74230924254628
FASN	0.862141080358167	9.8713525120476	8.91441253557041	8.47484255593645e-08	1.60513326053773e-06	7.74101057494287
SMC2	-0.943102484715276	5.83281242806342	-8.7942367402068	1.02574400663236e-07	1.85856368005629e-06	7.73651747384833
LOC100505783	1.89399077763405	2.12470465927772	8.57942087557641	1.44918221508299e-07	2.46552628332126e-06	7.73238286310019
CACYBP	-0.694095026268942	6.72406771486221	-8.83201680437525	9.65815556849415e-08	1.76720999701856e-06	7.73080732827719
GPATCH4	-0.7888997074137	5.16520921357675	-8.73953755534075	1.11950105315921e-07	2.00027089882848e-06	7.72562305007736
DUSP1	1.37641541030172	3.83504331204387	8.6329253996028	1.32896373926169e-07	2.30316990418783e-06	7.72320771959661
FNIP2	0.828900327086564	3.94551761955002	8.62948543441963	1.33636965258991e-07	2.31360725361426e-06	7.72141087136551
DHCR24	0.540663743417964	8.48529783409115	8.85785615294704	9.26948293017086e-08	1.71675340558336e-06	7.69629259909618
GAA	0.513282965187269	7.8338300357603	8.84126043996525	9.5171888396657e-08	1.74715111036849e-06	7.69495524257377
ARPC5L	-0.588882510341834	6.1057947433991	-8.77287323018833	1.06134381720706e-07	1.9127062498891e-06	7.68817057641835
ZCCHC7	0.955735922199289	4.59437851167336	8.66942799397489	1.25297272462349e-07	2.19651109503178e-06	7.68813968871719
ARHGEF2	1.24716204363326	4.25810049607521	8.66142559537129	1.26923364588733e-07	2.21488232923096e-06	7.68258758695083
CSTA	-1.11010184499398	3.24136675999354	-8.53098924357654	1.56782856684244e-07	2.61419391344696e-06	7.6667329790428
FANCG	-0.626927427995329	5.32993060917297	-8.72059176785485	1.15403213266203e-07	2.05319504113189e-06	7.66418047744741
PAQR5	-1.23674464513934	2.37565970322074	-8.51515121537205	1.60879919631283e-07	2.66920215864442e-06	7.66064963258884
PIP5K1B	1.49937185935997	1.84768338008639	8.53418949970584	1.55968342215364e-07	2.60580874646329e-06	7.65698730029957
COX7A2L	0.683839051401526	7.21617867326636	8.80084392834802	1.01498883941288e-07	1.84507319025445e-06	7.65200341543307
TUBA1B	-0.888708588722562	9.77915750843332	-8.85972289651304	9.24204569108653e-08	1.7166445419898e-06	7.6478887514439
PPIF	-0.943244030887848	6.98050018195008	-8.78294536105131	1.04440125211653e-07	1.88420351029093e-06	7.63371249325221
PCDH10	-0.952948666510934	4.86800170616837	-8.62233238247088	1.3519081434887e-07	2.33567270575465e-06	7.62667381085744
UNC5A	-1.38455560206361	2.29173461442594	-8.49256186244582	1.66918333507454e-07	2.75925868626965e-06	7.62456027185413
LEO1	-0.494591129228815	6.92205859559034	-8.76771294590815	1.0701353208363e-07	1.92647396185859e-06	7.62111445734142
MT1F	3.02498096317024	1.60348935215878	8.5267550666075	1.57867367005611e-07	2.62965522490223e-06	7.61871461536987
HDAC1	-0.544013092320534	7.52978917202237	-8.78444337310838	1.04190570851461e-07	1.88173121697606e-06	7.61637102861863
ACP6	0.709886127595468	4.6567605167712	8.61374901996911	1.37080366170276e-07	2.3634350967337e-06	7.61369358269554
MRFAP1	-0.51647882853093	8.79420466703541	-8.81467083738154	9.92861828397615e-08	1.810754767516e-06	7.61033137578363
HPDL	-1.05756050402731	3.52730394295168	-8.52315641222608	1.58795270763184e-07	2.63985299030168e-06	7.59908358748229
RPA3	-0.650676006512736	5.28599420243324	-8.66594750647934	1.26001812994142e-07	2.20424092103978e-06	7.59678181925514
TP53INP1	0.873668964732826	7.03317031014485	8.74065616761476	1.11749637085022e-07	1.99882452471649e-06	7.59429428133489
CRAT	-2.23200136629063	1.80928558321214	-8.5914662295955	1.42115904651194e-07	2.43269845382453e-06	7.593339210051
PDGFB	-0.833896724970059	4.6090942239851	-8.58152135149818	1.44425419339488e-07	2.45964431062485e-06	7.57829317570405
SNRPD1	-0.524343785896581	5.90189992117491	-8.69341360031112	1.20552750501674e-07	2.13120951309725e-06	7.57338916956421
ABCD3	-0.594772938690316	5.92058595831618	-8.6867379076666	1.21854053084995e-07	2.1474048301301e-06	7.57292510300174
DPY19L3	0.724877543853085	5.91545594042846	8.69057550680781	1.21104197259759e-07	2.13869756596854e-06	7.57055416079572
KIAA0355	0.75538886150843	4.78367379907595	8.59653853996693	1.40952871931912e-07	2.41526212109559e-06	7.5675995628623
SEPT8	-0.566585707108509	6.71083993686019	-8.71735324391365	1.16004549498006e-07	2.05951176837013e-06	7.56184489801708
IL17RC	0.59001819657689	5.49182656810486	8.64346944916741	1.30652990908653e-07	2.26663964725758e-06	7.55958183911952
C1orf51	1.0282245727279	4.2660305094111	8.54458318579293	1.53353399532154e-07	2.56982189757089e-06	7.55517743388395
TUBB	-0.601973981668337	10.3384682868003	-8.80470967484747	1.00875100909102e-07	1.8377289625314e-06	7.54220225712461
PREP	-0.566713900940156	5.90384822669115	-8.66024218243209	1.27165703587251e-07	2.21533252790957e-06	7.5374735684229
FBN1	1.35386472405369	3.24805552116533	8.44422530800139	1.80649860458047e-07	2.91620489025133e-06	7.53643278465921
PTPRG	-0.826069772663954	5.08645540769944	-8.58559568836481	1.43474515049927e-07	2.44843652009691e-06	7.53287712360557
IRS2	1.08015155590596	4.17840566296353	8.53561694195101	1.55606465509553e-07	2.60236252918176e-06	7.51946564870464
PARP8	0.860086572225658	3.73749778762778	8.47767029630283	1.71028369062864e-07	2.81535580552173e-06	7.51718604085682
HPRT1	-0.683228165055982	6.02889077086768	-8.66101484220796	1.27007423686468e-07	2.21488232923096e-06	7.51647474696193
NOL11	-0.62044974960171	7.74885824858294	-8.73503024578864	1.12761690679238e-07	2.01262168081065e-06	7.51415371614497
IFT20	0.881515767516968	3.73259347155904	8.4815841902802	1.6993798829208e-07	2.80280366488831e-06	7.50908487311359
PDZRN3	-1.14115711248061	3.6503222876601	-8.44355128925479	1.80849485674068e-07	2.91661214890368e-06	7.49378455261728
MIA3	0.900452346408798	6.6913059433902	8.68398421193522	1.22395111766529e-07	2.15240362690161e-06	7.49250577574861
ABCG2	0.681421962524582	5.59405081242251	8.60760965644334	1.38448838242642e-07	2.37966944580672e-06	7.48690023862163
NDEL1	0.65895047697426	5.6418739467169	8.62562246879067	1.34473776977445e-07	2.32568712116938e-06	7.48638428550995
TOM1	0.943884119682852	4.95801376842299	8.55612623305459	1.50502986438456e-07	2.53731042862574e-06	7.47756782693344
SAMD4A	1.08541241015061	3.31132474638344	8.41451810401383	1.89671145978091e-07	3.02966594588118e-06	7.46448137952875
GSTM3	-0.609342373309259	7.30181461560418	-8.67430659651165	1.24316652012092e-07	2.18160722796456e-06	7.45462891028803
ATP5C1	-0.455604973149321	8.18579509380534	-8.70318739835033	1.18673714474414e-07	2.10466511226946e-06	7.44786427960308
NRM	-0.937963272243235	3.93032767719715	-8.45797817025898	1.76626605642133e-07	2.8623094503479e-06	7.43188327767727
HIVEP2	0.633198593216385	5.16123627110014	8.54806870216378	1.52486787504707e-07	2.56300405450123e-06	7.42781318487205
ATP2B1	0.729882689601033	7.19301877768196	8.66262438029056	1.26678370617626e-07	2.21376078391764e-06	7.42752709409069
C1orf151	-0.714908025021558	5.2928433611548	-8.54673401592982	1.52818026521266e-07	2.56461757376664e-06	7.42128116018498
FAM21C	0.727100800188635	4.23682956752419	8.47131158786324	1.72815492134234e-07	2.82367723781568e-06	7.42094565264072
FICD	1.23462329428934	2.80403147186358	8.39776524782467	1.94965235996408e-07	3.10237736137387e-06	7.42092882677379
GRIN1	-0.964792694247792	3.98513010833657	-8.43051318391816	1.84756755025462e-07	2.96817672530819e-06	7.42091253707669
HIGD1A	-0.774350236285584	6.05769751285959	-8.60977074536907	1.37965505016618e-07	2.37624624706273e-06	7.41742495059912
MEX3B	0.817185617791845	3.8120925957622	8.42932833076814	1.85116183921943e-07	2.97109698647849e-06	7.4010312340609
ARF3	-0.520574100399326	8.78548228799373	-8.68746758299275	1.21711103251626e-07	2.14714819702552e-06	7.4006964762698
SNRNP25	-1.06566737784558	5.8044968697644	-8.57441835865052	1.46098985210055e-07	2.48056794787103e-06	7.40047542933067
PARM1	1.17852650728401	2.70905357284014	8.35939566627165	2.07681356541441e-07	3.26127981859067e-06	7.39558658427468
IFNGR1	0.775013195123827	5.5664925036248	8.5582297929139	1.49989539692244e-07	2.53376268870009e-06	7.39385287596628
NT5E	-2.67343482256633	2.11776603894691	-8.47021033678855	1.73126979978617e-07	2.8244539216542e-06	7.39128563599628
SPIRE1	0.624379363282828	6.14691287902555	8.58571089033949	1.43447723665517e-07	2.44843652009691e-06	7.38381555917405
ABHD15	-0.613535085557939	4.89865277506057	-8.49238029597693	1.66967818135906e-07	2.75925868626965e-06	7.37618193096263
KPNA2	-0.493773722607605	9.34443543170918	-8.6855315873107	1.22090767536023e-07	2.14931157502363e-06	7.37456563143842
BTN3A1	2.79056217703211	0.770786784997284	8.68137191608129	1.22910712677085e-07	2.15920037690291e-06	7.37274296098541
SLC9A2	-0.673334777806752	5.64694510660904	-8.54644648624942	1.52889483439688e-07	2.56461757376664e-06	7.3699337316054
STEAP1	2.62275135180477	0.427096138985279	8.89689329050377	8.71307040785345e-08	1.64281160654951e-06	7.36769686535617
DVL2	0.623464945042924	6.02302170703627	8.56642177834628	1.48007407650998e-07	2.50594114327104e-06	7.35344295852475
ESRP1	0.542835756610458	8.29289326977012	8.65115236005323	1.29043341689986e-07	2.24375904191888e-06	7.35182811870919
ZNF524	1.03244122290188	3.40650134797899	8.3594872339096	2.07649998028441e-07	3.26127981859067e-06	7.34351480835553
SKP1	-0.447772050941005	8.53948563732619	-8.64612216982606	1.30094855765243e-07	2.25930048579224e-06	7.34125359592923
CDCA8	-0.550333916547483	5.7068485173252	-8.54820574475062	1.524528191899e-07	2.56300405450123e-06	7.33965344219139
KIF12	-1.88513410250709	2.55939602629524	-8.34464304254174	2.12798844507942e-07	3.32193168811355e-06	7.33638658651005
AOX1	-2.41524750281323	1.70848399119865	-8.45725961619811	1.76834472254789e-07	2.86290388575905e-06	7.33584760319689
ACADVL	0.468797594471546	8.9764695387257	8.65104454626792	1.29065785597104e-07	2.24375904191888e-06	7.331451304032
HDAC6	0.660758708511396	5.83382501150084	8.53804075111612	1.54994007147777e-07	2.59471449002945e-06	7.32820742265511
ASAH1	0.47164313628915	6.37523912290208	8.5573703411985	1.50199096841537e-07	2.5347423769706e-06	7.32335991787634
LOC92249	0.720680905836703	4.43409121740068	8.42218546175939	1.87298550935689e-07	3.00036490981654e-06	7.32073003188677
LOC643988	-0.816074811525151	5.07387019733644	-8.47764397394048	1.71035727003712e-07	2.81535580552173e-06	7.31587578988434
CGN	-0.505315439571978	7.00590535793814	-8.57524041846419	1.45904261921501e-07	2.47977934590973e-06	7.31418726807431
KIF22	-0.484949237372613	7.2284817952657	-8.59809677662549	1.40597586788235e-07	2.4116451707143e-06	7.30966618157155
KCNN4	-0.827106609496124	3.74432290820604	-8.34425803096628	2.12934152694195e-07	3.32193168811355e-06	7.30403456809847
NUDC	-0.601834246810798	6.5470012721809	-8.56627398711061	1.48042923316897e-07	2.50594114327104e-06	7.30382658884491
PRC1	-0.478192180208529	8.03245937653854	-8.61583531137698	1.36618558623556e-07	2.35790379197147e-06	7.30157530851688
LITAF	0.455055263935635	7.59751756155994	8.59939928753949	1.40301327563747e-07	2.4090342938153e-06	7.29967187427125
VAT1	0.82159837254624	7.42420518774157	8.58780988671214	1.42960496630263e-07	2.44465372765288e-06	7.29608004516913
PPA2	-0.531242080235169	6.47846859271307	-8.55170079162187	1.51589184035385e-07	2.55304885579836e-06	7.29456240207799
HDAC5	0.895049096627111	4.9521585831991	8.43857755423037	1.82329719005044e-07	2.93765146497145e-06	7.29422319380287
CASP4	1.8301137231368	1.47422360809281	8.38011119993608	2.0071170370349e-07	3.17268670391036e-06	7.28904812548495
NDUFA4L2	2.94939342272506	0.126351921894068	8.79650009874795	1.0220463391056e-07	1.85588523074942e-06	7.28733241957691
CDH24	-0.675613504808519	4.69065467248603	-8.42242534728893	1.87224823370062e-07	3.00036490981654e-06	7.28612326202893
HSBP1	-0.599010426350085	7.55575719770809	-8.5818544625922	1.44347427920895e-07	2.45964431062485e-06	7.27579264486485
PLEKHM3	1.00366199654582	3.95717202309125	8.35061929146286	2.10710049544804e-07	3.2933783818573e-06	7.27387273648741
SHC2	1.4885220434689	2.53742326350055	8.27339152189918	2.39439213739541e-07	3.65030210627172e-06	7.26922966074451
C1orf93	-0.621872581519379	5.50295636127444	-8.47659180133602	1.71330114256762e-07	2.81742854555565e-06	7.26393925553683
ALDH4A1	-0.698622304763681	5.7086000609932	-8.46908391293976	1.7344619573899e-07	2.8244539216542e-06	7.24840365029341
PSMC1	-0.521745008271906	6.62710632372524	-8.53213304516657	1.56491231560885e-07	2.61193548565294e-06	7.24414210345544
MARS	0.711479541299918	7.61360064557015	8.56826251833862	1.47565806457034e-07	2.50293158943959e-06	7.23429004783103
SLFN5	0.659857833189457	5.82810389158653	8.47104097241898	1.72891981076492e-07	2.82367723781568e-06	7.23113812170691
PPM1E	1.05586909476815	4.74736902008401	8.40827366544943	1.91626656968927e-07	3.05798111750795e-06	7.23030754240135
NCAPH	-0.727322605362634	5.52723308303912	-8.47261198021248	1.72448432271793e-07	2.82367723781568e-06	7.22397135505825
PODXL	-0.780257954981924	8.38439187335333	-8.56511978755798	1.48320595680229e-07	2.50810277265536e-06	7.21840935929163
POLR1D	0.626983734177935	6.82779191717271	8.52535250377693	1.58228337591818e-07	2.63304549043339e-06	7.21756998630627
ST6GALNAC2	0.555603506665939	5.61347280215411	8.4548835616575	1.77523652709643e-07	2.87128198057647e-06	7.21191284433109
FBXL19	-0.610284888813735	6.03965400958491	-8.46966880393649	1.73280367458043e-07	2.8244539216542e-06	7.20383329280023
KIAA1161	-0.923481721075728	3.75475885837102	-8.28242961876043	2.3587505230654e-07	3.60582666798407e-06	7.20010814128413
NDUFC2	-1.04055116527324	4.53009406680961	-8.35270860544393	2.09984869745684e-07	3.28511408945446e-06	7.18698615255221
MGLL	0.72128390140286	5.55474130731963	8.43208823587016	1.84280088175036e-07	2.96336557176856e-06	7.17823435226496
MASTL	-0.77821324458045	5.20459063358912	-8.40321802085748	1.93225332448899e-07	3.08055334592506e-06	7.14382489994173
POLD3	-0.68196682183829	5.1376216298277	-8.3934933961259	1.96339770675212e-07	3.12071041021784e-06	7.14097012180777
ACSS2	0.840395647146446	5.02287222298318	8.33443407439501	2.16417294452205e-07	3.36206475994608e-06	7.14018220369135
MATN2	-0.970185432845484	4.21794848169567	-8.29691760410687	2.30277033357857e-07	3.53966278113677e-06	7.1377427779546
SEL1L	0.717467252893621	7.71950716116004	8.51111844262891	1.61940930761755e-07	2.68148527332632e-06	7.13746013947436
ZNF598	0.713527682440082	6.65874586480042	8.47441757095589	1.71940122995646e-07	2.82367723781568e-06	7.13492809717475
MT1X	2.73865714958638	2.65484668955803	8.19696777908893	2.71924865391417e-07	4.01737760495235e-06	7.1311692311661
TSEN34	-0.578880191554801	6.63095567588791	-8.46200102127086	1.75467569720564e-07	2.84904819029777e-06	7.12985846975147
RNASEH2C	-0.602883701935012	5.08566734529091	-8.36556208799641	2.05580610660904e-07	3.23436512953242e-06	7.12823181422111
COPG	0.846352136912813	8.7440984809423	8.51800042358072	1.6013468822852e-07	2.65947619258567e-06	7.11652153418285
DUSP10	1.53072762645039	2.29169008429688	8.18107699949936	2.7924034294813e-07	4.08575283942653e-06	7.11639031605825
C2CD4A	2.48915150385124	1.07966727256447	8.26062255376873	2.44570915378913e-07	3.70489491738853e-06	7.11607707887699
KYNU	0.521347662685806	7.97079289963979	8.48836763425501	1.68065367641569e-07	2.77465469737177e-06	7.09720993979046
HSD17B7	0.966098752639931	3.18991204894559	8.19193765302722	2.74218609511104e-07	4.03700002241523e-06	7.09669714749834
CTSA	0.677564799607695	7.57194300766846	8.47191101340858	1.7264619169285e-07	2.82367723781568e-06	7.09406319051657
ZMIZ1	-0.436350389592253	7.78424603656364	-8.47205258487852	1.72606231896247e-07	2.82367723781568e-06	7.08102993411299
SLC11A2	0.482734461266949	6.48886640435095	8.41655927089005	1.89036470076754e-07	3.02241484279506e-06	7.07279466401958
NUP50	-0.534300719536704	5.93309393067287	-8.39302668228382	1.9649055620422e-07	3.12071041021784e-06	7.06518475684003
CCT6A	-0.426123570728167	8.01032532735574	-8.47187631844673	1.7265598612872e-07	2.82367723781568e-06	7.05979118819273
ARHGEF38	2.2252909407883	1.33262948328221	8.22741992863124	2.58460298318259e-07	3.86973144948484e-06	7.05407579673653
C17orf100	1.42344967425033	2.37092898518934	8.13016234763147	3.04097058445184e-07	4.37293138902601e-06	7.04218159942089
ASCL1	-1.0396717922777	5.39550648970926	-8.33099497953627	2.17650685285708e-07	3.37661415651037e-06	7.04112138177365
C19orf46	0.785015302562167	4.81911963683677	8.2851448061755	2.34815193393921e-07	3.59290877796883e-06	7.04081297777909
HBEGF	1.70805305957634	0.977471706438927	8.1821476948658	2.78741031770818e-07	4.08201840221993e-06	7.04006688051476
CENPI	-0.719132575184797	4.4508099021676	-8.27779338158808	2.37696362971083e-07	3.63035066148711e-06	7.03622691660581
AKT1	-0.779143132663283	8.71517418205961	-8.46846489430108	1.7362188076963e-07	2.82456452722889e-06	7.03594813829453
ATP2C2	0.56177589560802	6.17211870438184	8.37820992128576	2.0134106084915e-07	3.17962974659225e-06	7.03267544631042
HEXIM1	-0.521499257532011	6.22180987895489	-8.38261605800266	1.99885691030251e-07	3.171620774943e-06	7.02962853784379
TIMM50	-0.536880810590051	6.05691043644056	-8.38039793162103	2.00616969129689e-07	3.17268670391036e-06	7.02939988601872
N4BP2L2	0.567031834244132	6.12345745742214	8.37602744024015	2.02066046750015e-07	3.18806845834646e-06	7.02648630773862
CHN2	1.72765284790124	1.48368082553771	8.19315422706845	2.73662001860089e-07	4.03535361754282e-06	7.01943324349573
MRPL28	-0.646827931127769	6.43565402335784	-8.38140971581482	2.00283054758966e-07	3.17190701495166e-06	7.0171554909419
S100A16	-0.911547729118971	5.041478378233	-8.26703239741569	2.41980648450241e-07	3.67564429126415e-06	7.0164900042112
RNF41	0.608401980304733	5.98215635104539	8.36731601322931	2.04987161291378e-07	3.22806524052449e-06	7.01535017821467
SURF4	0.449644221667061	8.75314333699052	8.45860882730568	1.7644437694589e-07	2.8621297381601e-06	7.01349224333273
RAB17	0.528056010530471	5.78724744710164	8.33928415083469	2.14690282962047e-07	3.3462071689257e-06	7.0104588957091
UBAC1	-0.570893451831867	5.70372529311807	-8.3382554380716	2.15055377913264e-07	3.34877666687284e-06	7.00625099963116
LOC154822	1.69581152539713	1.5484259160305	8.15028819149753	2.9400589881394e-07	4.26818980187876e-06	7.00521644339827
SAE1	-0.411336016775801	7.8944974809752	-8.4343791939409	1.83589058177959e-07	2.95509471508006e-06	7.00520613606844
TAF1D	1.4592097726034	4.85080178282018	8.27621986268789	2.38317845770261e-07	3.63652158089585e-06	6.99226032808054
KIAA1244	0.493566978614466	7.84964041812452	8.42023011335346	1.87900651131685e-07	3.00712965504909e-06	6.99121016371704
PBX3	-0.582559742123928	5.10156038597817	-8.28599300520349	2.34485125297356e-07	3.59290877796883e-06	6.98622017259123
DERA	-0.682684350540091	4.32386461072812	-8.22392711979711	2.59968620784289e-07	3.88588365772997e-06	6.97574712879701
AAK1	0.648372057039477	5.82815308896441	8.3297115046468	2.18112870413176e-07	3.38064841963851e-06	6.97480667887238
ZDHHC3	-0.623128141757411	5.84226932526869	-8.32080147530544	2.21349844710265e-07	3.41814847916387e-06	6.97235134889549
ALG6	-0.78866860812759	4.1592580259515	-8.20171269311229	2.69779560474722e-07	4.00336590007033e-06	6.9705043865107
DPY19L1	-0.768463241101647	5.02017833499373	-8.2631601422114	2.43542006194493e-07	3.6926532290088e-06	6.96836998143719
SEC61B	0.485647701456928	6.61451542328455	8.37483985300635	2.02461691340532e-07	3.19130002448545e-06	6.96625256050693
PRRC1	0.60324690843855	7.0359433253619	8.38142069803984	2.00279433538248e-07	3.17190701495166e-06	6.96265261876574
NOP16	-0.74608816686067	4.94690520192944	-8.26737413044237	2.41843359595514e-07	3.67564429126415e-06	6.9577179810552
CHAC2	-1.35858547049111	2.00412433940154	-8.0703441688219	3.36283869424004e-07	4.7540248793297e-06	6.9436651513279
CCDC154	2.33828318063399	1.01741736252288	8.39924098051059	1.94492738738404e-07	3.0978062501534e-06	6.94093775104055
SULF2	-0.560331731103684	10.7997510375691	-8.44606486007792	1.80106209744054e-07	2.91023792440536e-06	6.93402572934061
EPB41L2	-0.829272723489338	5.23577869829659	-8.23702133308777	2.54361024677182e-07	3.82892329136021e-06	6.9222786405524
CDR2	0.566596821473455	5.04747860406665	8.24862260864889	2.49498440358239e-07	3.77270516867195e-06	6.90526791393288
PRPF3	0.487466142216811	7.15277547127354	8.3540939879012	2.09505457287998e-07	3.28375751423101e-06	6.90404088520881
CCNL1	0.556901301261308	6.6286317740667	8.32437803643379	2.20044500562583e-07	3.40113144862166e-06	6.89520687563843
ZNF140	0.824473696909766	4.41208080800551	8.18534104404353	2.77257372005154e-07	4.07098532872186e-06	6.8915346560289
TUBE1	1.09501171174655	3.18709729745108	8.08955144187199	3.25577613181863e-07	4.63717380465766e-06	6.88702117191695
P2RY2	-0.896145102761427	4.83163349413606	-8.18479484785346	2.77510553337825e-07	4.07112850352788e-06	6.88495492518539
SRP54	0.471767258924427	7.45277093246371	8.35296176502912	2.098971781022e-07	3.28511408945446e-06	6.88177048026473
PTPDC1	1.03151449304568	4.19542829311366	8.16773204553217	2.85542721245264e-07	4.16703007862635e-06	6.88163342154088
SPR	-0.66471101976932	6.20787145883704	-8.28525582486006	2.34771963970076e-07	3.59290877796883e-06	6.88008264383092
SKP2	-1.11080014684616	3.91407493609324	-8.13161689528757	3.03355746952719e-07	4.37162374238164e-06	6.87704281614797
BTN3A3	2.95250535640296	0.0934196775158411	8.5132299115639	1.61384498990205e-07	2.6749200803887e-06	6.86848699436759
LARGE	-0.636955319686188	6.65335965847374	-8.29745164138815	2.30073361096902e-07	3.53966278113677e-06	6.86438725748806
TSNARE1	1.14979983871701	3.03410157191538	8.03976561370382	3.54094218472917e-07	4.98054811584614e-06	6.86076924987901
STT3A	0.546743295438638	7.20676855687955	8.33416977043171	2.16511824112768e-07	3.36206475994608e-06	6.86048738390134
JPH1	-0.745534049439444	4.63091347691869	-8.17435154025875	2.82398172762769e-07	4.12834531580817e-06	6.85000274423324
KREMEN2	-1.71453582006244	2.11985936693695	-8.01141057581286	3.71491184930193e-07	5.1730379490196e-06	6.84088484605905
GRAMD1A	0.579893309097758	5.47658800366628	8.21210742925766	2.6514143029714e-07	3.95207244232564e-06	6.84027064272464
CCNA2	-0.738632687372808	5.88117995343462	-8.25779699062653	2.45721939593868e-07	3.71896264051389e-06	6.83810291754298
B4GALT5	0.47506012970472	6.62569064833057	8.29381598877505	2.3146366771761e-07	3.55463579330515e-06	6.83542381941697
DHX37	-0.572911462085321	5.77836077816597	-8.24453555826	2.51200310009496e-07	3.79500811616876e-06	6.83203272496005
MAGED2	0.505966441288378	7.91461595618394	8.32466816093786	2.19938966933125e-07	3.40113144862166e-06	6.82604223854269
TEX14	-0.915230458665944	2.98732244678348	-8.02423885558146	3.63512429305445e-07	5.09587750855345e-06	6.82464424611363
FLNB	-0.648098752125021	8.52246720379786	-8.3357530896481	2.15946186778886e-07	3.35952002575823e-06	6.81830628856639
PTPRH	1.31424853126711	2.19812585002974	7.99249932536932	3.83588651161084e-07	5.31935041626697e-06	6.81670804673595
RPS20	0.393209226964206	9.60602339426484	8.35674001716139	2.0859297612884e-07	3.27252245101193e-06	6.81192005790336
CMTM8	1.45246830050648	1.98584901063133	7.98890375499543	3.85934923700701e-07	5.34200311035974e-06	6.81090113264261
RNFT1	0.729573989096133	5.92660004040489	8.24193760981732	2.52288416423916e-07	3.80114547412033e-06	6.80688166926082
USP5	-0.534720625250805	7.23478985547928	-8.28915541191687	2.33258777344158e-07	3.57891724064559e-06	6.7931434302808
MPHOSPH6	-0.683988274313382	4.64893559605625	-8.13500530850329	3.01636155586334e-07	4.36003722214852e-06	6.79240602217249
THG1L	0.724212763232679	4.83993392357354	8.14927130224006	2.945072782002e-07	4.27176038215103e-06	6.79135071557334
HAUS8	-0.698984829100513	4.03354021061412	-8.10834664194642	3.15445508087892e-07	4.50513294386158e-06	6.79122044614645
TMEM229B	-1.0021384143246	4.79301674250416	-8.10592046429534	3.16734670902466e-07	4.51968484315089e-06	6.7907636225961
C19orf54	0.804038618783556	4.62033924515627	8.13047044711086	3.03939877355377e-07	4.37293138902601e-06	6.78864216053127
MBOAT1	0.46911350827253	6.60291557705089	8.26404130061788	2.43185784924475e-07	3.69059806449812e-06	6.78713126917502
RAB7L1	0.679444684455214	5.95289376678428	8.21228624513009	2.65062376070124e-07	3.95207244232564e-06	6.78696390137885
ARFGAP1	0.666741328105884	7.74967352566132	8.29985663847446	2.29158470200079e-07	3.52895603648814e-06	6.78214015044609
PTCH1	1.22881763021178	2.30445899936048	7.96793593489322	3.9991936743287e-07	5.49117528813409e-06	6.77190638048198
EMP2	-0.546317953298353	8.20251716590133	-8.30118819804975	2.28653565576966e-07	3.5244260190868e-06	6.77067573344524
MMP16	-1.00283122272703	3.1621772795345	-7.98936761273752	3.85631394945115e-07	5.34200311035974e-06	6.76816153765288
YWHAG	-0.408703161781208	8.49313648362939	-8.30882993695182	2.25778359599796e-07	3.4833185294714e-06	6.7679054499107
CACNA1D	0.722442307326745	4.64732276088524	8.11022389014666	3.14451786044014e-07	4.49862418289144e-06	6.76528824680786
STARD4	4.18003626161644	1.06160153477484	8.4641041880772	1.74864790386211e-07	2.84202016950339e-06	6.7632145809923
ZNF740	0.537210570445732	6.31138839617572	8.23090962420866	2.56962456082935e-07	3.85075279169445e-06	6.76163707656524
ESPL1	-0.47507090558133	6.41470181998999	-8.24366389204587	2.51564844470445e-07	3.79708525173622e-06	6.76014871004432
ATP5B	-0.472668571115271	9.83362902066328	-8.32778983069672	2.18806793960709e-07	3.38826372425824e-06	6.75725094508259
DSN1	-0.745908426040731	4.70173668344531	-8.13883941954193	2.99702657786694e-07	4.33959069162308e-06	6.75002826056359
ADAT1	-0.516369440000713	5.70370691693496	-8.19362731345209	2.73445874201644e-07	4.03535361754282e-06	6.7457845411361
HSPE1	-0.567648792163889	5.85173410547117	-8.19860455882302	2.71182824591598e-07	4.01350580395565e-06	6.74244149658396
LASP1	-0.416153769780233	7.96293820712367	-8.27108553505325	2.40357564130355e-07	3.66096530283794e-06	6.73421492145307
NBAS	0.552921059984564	5.94136491786039	8.19083581608844	2.74723744039216e-07	4.04087941540181e-06	6.7324550824371
TACC3	-0.521273669223006	6.64261730637354	-8.23466525384534	2.55360606051026e-07	3.83697952591403e-06	6.72955597122107
ZWILCH	-0.695051453030762	5.717497124422	-8.19987856934995	2.70606712104964e-07	4.01150701073409e-06	6.72819653131598
PSMD11	-0.492190437649399	6.26243035726157	-8.21136479194339	2.65470013019128e-07	3.95344656966332e-06	6.72483957676123
SLC30A5	0.506209237070196	6.85944394009224	8.23597146505542	2.5480593144587e-07	3.83217122077403e-06	6.72117769160209
LOC100131564	1.30231160719526	3.20224698226885	7.95582575586095	4.08236473650868e-07	5.57789770043882e-06	6.72022717371399
FMNL3	-0.88217300382857	3.5989235104306	-8.00260827843887	3.77071615855295e-07	5.2420163786899e-06	6.71745664998957
VDAC1	-0.443225747467438	8.20126265424847	-8.27045533093625	2.40609180838199e-07	3.66146309402916e-06	6.71535218588255
HSF4	0.665118336052072	5.2946231304359	8.12644623562724	3.05999589903352e-07	4.39374201011693e-06	6.7072416563747
POLL	0.755027529821602	5.13349110671605	8.11267680346116	3.13158264026617e-07	4.48491780667698e-06	6.70598827772105
GOT1	0.655049402200316	6.12627957003419	8.18964250960844	2.75271910052542e-07	4.04538437936619e-06	6.69391562283156
PABPC4	0.404787530043725	7.53178038272164	8.24233088817305	2.52123382429504e-07	3.80114547412033e-06	6.6921516250076
C1orf9	0.882756472099683	7.17918890442205	8.23273976377293	2.56180557057995e-07	3.84247859752278e-06	6.69009768047346
C14orf49	1.94740374643528	1.11984422370556	7.97513292562359	3.95060614517231e-07	5.43785491126433e-06	6.68545087516779
CUTA	0.580879547823868	6.78327243557605	8.20386659017697	2.68811571570888e-07	3.99609308706803e-06	6.67870644117454
TRANK1	1.25960463249285	3.5605285061475	7.95525362458248	4.08633848222314e-07	5.57876936952652e-06	6.67397854626718
LTBP1	-0.585059465314633	5.42979329883227	-8.11894454682282	3.09878224744149e-07	4.44459985473511e-06	6.67154723198455
SOD2	0.722991912905142	5.55221861093913	8.13156556581993	3.03381874880641e-07	4.37162374238164e-06	6.66945265343889
MUC5B	-1.40172510420656	7.10138787499406	-8.18224875959545	2.78693949188642e-07	4.08201840221993e-06	6.6568699212487
LAMP2	0.434106328546255	8.14924440146612	8.23413884105854	2.55584500829241e-07	3.83697952591403e-06	6.65500775627245
ZDHHC12	-0.700542276040144	6.50718535031691	-8.16827905427283	2.85281486099934e-07	4.16685377601336e-06	6.64195690116823
ZNF516	0.570412029852853	5.8157618439777	8.14071202968679	2.98763035486201e-07	4.32973397354525e-06	6.64190201489272
C11orf82	-0.782959723723375	4.67829652217195	-8.08275398073821	3.29325242520919e-07	4.67541201690989e-06	6.63492513004634
PDIA6	0.410691308459795	7.98173234053947	8.2238458725463	2.6000381565414e-07	3.88588365772997e-06	6.63395565902539
SIX5	0.722857523619451	5.17380735593807	8.07728656493475	3.323722871614e-07	4.71067299193835e-06	6.62678747939442
LARP6	2.4472083482437	2.16381529494618	7.87707229461602	4.66924295856037e-07	6.24207987521691e-06	6.6247101760245
ACTR3	-0.48840538389781	7.77773012017906	-8.20202439595294	2.69639251986117e-07	4.00336590007033e-06	6.61905961043997
IARS2	-0.667285550896402	7.62244830725815	-8.19943332945125	2.7080790571148e-07	4.01150701073409e-06	6.61868512711232
TTF2	-0.527327225386903	6.69452608369596	-8.16455926240276	2.87062888443666e-07	4.18556211537217e-06	6.60444258203872
PI4K2A	0.55640677240604	5.43528154094441	8.07978929649283	3.30973849694429e-07	4.69483177463073e-06	6.5959969760497
KIFC1	-0.574493246735027	6.11031514504029	-8.13384044990231	3.02226159354818e-07	4.36479299572537e-06	6.59383811339098
ANXA5	0.443730287505657	7.06128053158091	8.16306206355135	2.87783173324766e-07	4.19240922533396e-06	6.58379113742428
MAP6D1	-0.850299867394734	3.23020431596411	-7.90386472167678	4.46027292489275e-07	5.9914541683459e-06	6.58178677756975
KLC4	0.835128883271983	4.8285260752983	8.01414174452371	3.69777289468009e-07	5.15790723569416e-06	6.58129596001864
MLPH	0.46970796440292	9.25956103018405	8.21266628878544	2.64894441183748e-07	3.95207244232564e-06	6.58056528506149
ISYNA1	-0.770486865540585	5.7043445009684	-8.07508886917533	3.33605373738411e-07	4.72414586824826e-06	6.57872980395373
ZSCAN12P1	2.7236814741433	1.29683002078741	7.96263920277336	4.03535095236745e-07	5.52268488767539e-06	6.57857339035262
PRR15	1.32812239123924	4.33700437109191	7.97923331382524	3.92320021888505e-07	5.40457993909667e-06	6.57288960587911
PRDX1	-0.463052788861772	9.17898889296605	-8.20523384602406	2.68198994099409e-07	3.99053378764993e-06	6.56679084085649
CEP128	-0.841342065213771	3.09441075510962	-7.89788310516267	4.50606457726605e-07	6.04325773778648e-06	6.56674311019131
ACBD3	0.545848168262833	6.51276888576788	8.12630978086619	3.06069686784634e-07	4.39374201011693e-06	6.56328263497707
DHDDS	0.685448184876786	5.5166466241228	8.07431209001619	3.34042353000535e-07	4.72633190489082e-06	6.55750175710429
PDCL3	-0.615533160574291	5.10291487240959	-8.03984133201227	3.54048919287811e-07	4.98054811584614e-06	6.55591793922583
XRCC5	-0.669122404805639	8.93941165727041	-8.19270917741045	2.73865484089399e-07	4.03535361754282e-06	6.55049611113579
MSTO2P	1.39988967740795	2.17122008133155	7.83170112023484	5.04676343486904e-07	6.64591838585723e-06	6.54976363705238
SRPR	0.753842666287113	7.33767537728443	8.15296490760996	2.92690399316114e-07	4.25648194622843e-06	6.54329094556591
DOCK1	-0.63181212935625	5.68741735727755	-8.04896337723254	3.48635637924367e-07	4.9120323577482e-06	6.52909990035485
OXA1L	0.487333158974813	7.79525377061952	8.15038747410606	2.93956995149906e-07	4.26818980187876e-06	6.52303592813262
KSR1	1.15937000749709	4.35556696205057	7.96313196523645	4.03197282682663e-07	5.52258096280496e-06	6.51999705930628
RPS6KL1	0.727748038171609	4.60055883740374	7.94356504068539	4.16841242902439e-07	5.67691608004918e-06	6.51266969762173
CC2D1A	-0.453064821519207	6.90166120449628	-8.11254895913413	3.13225544020492e-07	4.48491780667698e-06	6.51246512814718
PGM2L1	1.1336953918235	3.54155115003758	7.86267216152156	4.78575911791013e-07	6.36224447439817e-06	6.50915941525835
NR2F2	-0.582307363987695	8.57987062861538	-8.15958819063714	2.89461700318438e-07	4.21319188522677e-06	6.5083178155797
EIF4EBP1	0.666682130587583	5.64596916681536	8.05733085355055	3.43746180303209e-07	4.84722691348303e-06	6.50100535335016
LOC100128881	-0.793134667336598	3.86219152872266	-7.91290206307839	4.39200828959014e-07	5.91877088115275e-06	6.4931013325575
MYBL1	-0.932208530164763	3.89210511163142	-7.94840352431936	4.13423101191997e-07	5.63495349986549e-06	6.49211526776856
RAMP3	-0.915302884170083	4.46291654401168	-7.97966639133404	3.92031726197237e-07	5.40457993909667e-06	6.49085867346325
SLC39A6	-0.550440062326997	11.4746310664418	-8.19700800658467	2.71906602667847e-07	4.01737760495235e-06	6.48867645480556
CXCR4	-1.10557339329858	3.2863290483795	-7.84208229969449	4.95765968677371e-07	6.54912327026884e-06	6.48177463600476
SLC25A38	0.573366862179771	6.09853534423601	8.0577135027972	3.43524303549456e-07	4.84722691348303e-06	6.47659033856199
TSC1	0.505924165737955	6.48806160070789	8.06188462319877	3.41115390751177e-07	4.81825489436038e-06	6.46831124729105
SMS	-0.592762492840154	6.96537805601064	-8.08429473542377	3.28471848198562e-07	4.66725844458178e-06	6.45668656770637
KRT80	0.604562482179791	7.30645895679786	8.09055390868602	3.25028708243954e-07	4.63408364592659e-06	6.45527544640126
XRRA1	0.925694971373454	3.23027898505177	7.82759420854173	5.08247411486962e-07	6.68233467744335e-06	6.45434775214899
TFRC	-0.54992501928438	8.95308569132828	-8.13136630196188	3.0348332724857e-07	4.37162374238164e-06	6.45326876477204
NELL2	-1.61990602370294	3.71135910888819	-7.80648388644055	5.2702438490315e-07	6.89008332724185e-06	6.45047247848311
LOC100272228	1.3124134379337	2.55853800593245	7.76735292286892	5.63771013479688e-07	7.28475263177383e-06	6.44316935824786
SLC1A1	-1.61040360614117	2.32606633407871	-7.76733297662833	5.63790411838708e-07	7.28475263177383e-06	6.4428241396563
HM13	0.620929625153673	7.91548287734347	8.10919797704656	3.14994447399392e-07	4.50253601564738e-06	6.44087544840219
GDPD1	1.09191138651435	3.08088418325677	7.77757730176547	5.53918621829442e-07	7.1811899468803e-06	6.44020462035931
MGST1	0.510511772566409	7.79821171424711	8.08861324998289	3.26092201816746e-07	4.63738604012182e-06	6.41713114612378
HK1	-0.647253802156896	8.11380739239255	-8.08914579660655	3.25800001224154e-07	4.63717380465766e-06	6.41420330461699
HINT3	0.768842962219955	6.06443298104756	8.01412499264659	3.69787776584388e-07	5.15790723569416e-06	6.41373720317975
KIAA0141	0.484927296291001	6.24141951834471	8.02224700818114	3.64739452108455e-07	5.10879614494288e-06	6.41176126306623
ATAD5	-1.23368355940934	3.2724180791046	-7.80613101892593	5.27344335019706e-07	6.89008332724185e-06	6.39994893512696
DBP	0.949151095005335	4.80252439378741	7.8898285564788	4.5685024990548e-07	6.12208620145772e-06	6.39846124589994
HAT1	-0.701933015365229	6.48573305628169	-8.03619225332512	3.56238917063597e-07	5.00650390669882e-06	6.39671719204137
BAIAP2L1	0.584932632783896	5.76925905014503	7.988528824158	3.86180444895056e-07	5.34200311035974e-06	6.3942445210734
SEPW1	-0.566705167142464	6.6726920328303	-8.02942880730267	3.60335521194556e-07	5.05982473254219e-06	6.39162093413199
FOXO4	1.03073634693773	2.94032066259627	7.75257377666948	5.78337008942669e-07	7.41157711690207e-06	6.39144434656794
RPL4	0.411702441740378	11.493032981866	8.13711233653264	3.0057199722887e-07	4.34841356544604e-06	6.38396232049031
MARCH8	0.959368676962955	3.03910846135751	7.76291996131448	5.6809939041894e-07	7.30253313469227e-06	6.37628655702616
CARS	0.606507134398964	5.71264690674391	7.98204011832186	3.90455484712542e-07	5.38900894385832e-06	6.37563941176308
SPC24	-1.17557726222207	3.18988638061863	-7.78072377824876	5.5092292674332e-07	7.15344334383174e-06	6.36557386560378
CEBPD	1.09708069277311	4.36824649559281	7.8643939416585	4.7716692248589e-07	6.34855975469692e-06	6.3618879656573
SLC29A4	-0.894904532406278	4.17704836929931	-7.82945743068836	5.06624031738547e-07	6.66623155530721e-06	6.3602451797367
RMI1	-0.913552264060984	4.78336160419819	-7.91049829926091	4.41005818940476e-07	5.93353283665367e-06	6.35546722199366
NME1	-0.692161175621742	6.39466033781364	-8.00659154470067	3.74535554949412e-07	5.21109203076038e-06	6.3534895116692
TBC1D15	0.769211752016838	5.33682200200146	7.93938262663237	4.19819694074489e-07	5.71265781290147e-06	6.34865146191156
SLC9A3R2	-0.725964376668061	6.07574474831212	-7.96342609306863	4.02995784615542e-07	5.52258096280496e-06	6.34747998887808
PVRL1	-0.811174701439307	4.99644539685597	-7.90459932563288	4.45468284573651e-07	5.98875529840011e-06	6.34415872680776
OTUD6B	-0.678939107292737	5.3508394446378	-7.93162897573828	4.25400315829634e-07	5.76531189784019e-06	6.33524443317792
HMGXB3	0.584441217822294	6.58336257699461	7.99493434097744	3.82008161181601e-07	5.30182945029137e-06	6.33195134731541
RACGAP1	-0.482683861220972	7.25732807118752	-8.02618386233583	3.62318423321381e-07	5.08340042921709e-06	6.33033810661527
ZFPL1	0.74065187587218	5.46647847530137	7.93268946712111	4.24632484019113e-07	5.75957312468422e-06	6.32328576904069
SLC39A14	0.561478928742031	5.32343172758691	7.93273781197443	4.24597515224949e-07	5.75957312468422e-06	6.32145034529576
EED	-0.635268511314709	5.16042820344192	-7.9014980626412	4.4783322541701e-07	6.01088512188931e-06	6.31427027759852
LY6E	-0.940529403980146	7.63770281852666	-8.0183799931208	3.67133993890733e-07	5.13373655002393e-06	6.31114078805807
NECAB1	-1.13932725296374	6.64547845676327	-7.97152062090402	3.97491557465949e-07	5.46393896300897e-06	6.30196837903066
VTA1	-0.616328741692734	6.25363969607915	-7.96328494974817	4.03092464495945e-07	5.52258096280496e-06	6.30170972048327
C7orf68	0.475572825687609	5.89669258727056	7.9328033976447	4.24550080613585e-07	5.75957312468422e-06	6.30075477346722
PPP5C	-0.552736074433375	6.51596773942597	-7.97134661891321	3.97609047953954e-07	5.46393896300897e-06	6.2915875709255
FAM32A	-0.432829227624716	6.77322526901088	-7.98190466132004	3.90545254721136e-07	5.38900894385832e-06	6.28955989832049
FLJ43663	1.48093615528236	1.92535902422191	7.68433861253104	6.50864576653767e-07	8.17458254819783e-06	6.28898454525702
MGP	-1.70267165799494	1.22046635886988	-7.69607478952074	6.37744383426546e-07	8.04346686909921e-06	6.28379125815824
CDK2AP1	-0.55776545908377	6.37229165678791	-7.95834039222119	4.06494710099523e-07	5.55864066369945e-06	6.27715851351414
C2CD4C	-2.40809412038536	1.04174792282815	-7.8659654943136	4.75884651002926e-07	6.33654052816317e-06	6.27531885821517
PSMA4	-0.543470112024091	8.35069271303177	-8.01638687444814	3.68374587024076e-07	5.14678077977498e-06	6.26658526744864
CBX5	-0.708498660105256	8.16754508506443	-8.01311711361821	3.70419307594141e-07	5.16241041683701e-06	6.26614656177352
VWA1	-0.700551259382283	5.22353317146631	-7.8569215066258	4.83313436853842e-07	6.40486047380638e-06	6.25791560717017
HSPC159	0.970393440347218	3.28598901930875	7.72342318796128	6.08230709712174e-07	7.72365253547942e-06	6.25666994108391
RIPK2	0.558860354226763	5.99728356694432	7.92815479327687	4.27925916682684e-07	5.79015617362557e-06	6.25434218587726
MTA2	-0.373363581418714	7.52553353131925	-7.98797432734372	3.86543852978521e-07	5.34261107207668e-06	6.25216571987076
CCDC130	0.826170571780929	4.51101560463896	7.81292965863317	5.21215442348124e-07	6.83273384604229e-06	6.25068573195865
ALG8	-0.63255356561236	6.33837007503288	-7.93892234259887	4.20148834601101e-07	5.71265781290147e-06	6.2461876567672
ALG2	0.488138236437262	5.94630971408028	7.92099286255482	4.33181926217506e-07	5.85180495481548e-06	6.24124264745649
EPRS	0.648895816430427	8.20160691966862	8.00025043128282	3.78581255153847e-07	5.25863198604065e-06	6.23752543734638
RPL18A	0.544475411557501	9.30117112103002	8.01856946564868	3.6701628641236e-07	5.13373655002393e-06	6.23469029117002
LYPD6	-0.82108850786626	4.23327496831108	-7.76606735324987	5.65022697216801e-07	7.29123425019582e-06	6.22379013440233
TRIM4	0.630036849068607	5.41496976442249	7.86152220887753	4.79519375475722e-07	6.36466828210792e-06	6.22002166649893
KIAA1467	-0.595207852910863	5.94215627410916	-7.88021762286289	4.64418965094053e-07	6.21355421778635e-06	6.207872921895
SLC2A6	0.968400441506804	4.40299750598011	7.76417571619534	5.66869751259201e-07	7.29817530412538e-06	6.20562248263969
HAUS2	-0.579132074758652	4.70008940175291	-7.81613001525463	5.18356150868057e-07	6.80454338078288e-06	6.20357100081435
SLC25A11	-0.574601067587238	6.54206251201602	-7.91984621898921	4.34029669636854e-07	5.85852477401674e-06	6.20316687770836
C9orf100	-0.787767410658515	3.38624356285877	-7.68794522942752	6.46802917887048e-07	8.1393017296787e-06	6.18370576147477
SLC29A2	0.871097576356324	5.81016257766474	7.85616229805186	4.83942540964613e-07	6.40811960023134e-06	6.17771330986241
DCTN5	-0.416321419619835	7.39634039343301	-7.92146856713497	4.32830733246679e-07	5.85178753663497e-06	6.14651020461169
RHOD	-0.607427983055063	6.32607725241427	-7.87112499474771	4.71700120812116e-07	6.29083956974628e-06	6.14452755788091
TUBB2C	-0.811986835681957	9.05553576631575	-7.95028073178906	4.12104845518724e-07	5.62156724017548e-06	6.12473111679218
CCDC74A	-0.806917617633758	4.1992856840014	-7.71935521522717	6.12528901386584e-07	7.76055556574941e-06	6.11797343190106
KLF7	1.06801315606858	2.83627693380388	7.59822729670631	7.56175642239509e-07	9.25789270923393e-06	6.11633634918584
HR	-0.68562557221171	4.87728753243281	-7.75458062899317	5.76336263109735e-07	7.39160096951474e-06	6.11235840938738
ZMPSTE24	-0.598630705459505	6.29004770088686	-7.86087665705283	4.80049861186461e-07	6.36665652536271e-06	6.11152567524314
STAT6	0.613011719454799	5.16224186666964	7.76486959249155	5.66191497584456e-07	7.29817530412538e-06	6.10977671903945
LOC541471	0.814442359673627	3.24122728497881	7.62916352101892	7.16431157697698e-07	8.84903595371957e-06	6.10898208618274
CALM2	-0.500528064478326	8.47552819327882	-7.92872788112108	4.27508226849382e-07	5.78918832860653e-06	6.1073012374026
C19orf57	-1.18755025655873	1.2845510208442	-7.57544411281853	7.86912549306468e-07	9.5572443533779e-06	6.10649912453666
YPEL5	0.551194292275563	6.09990363505726	7.83653357831379	5.00507922637014e-07	6.60654656525764e-06	6.10542522545946
C9orf7	0.58885183181307	5.64409863896966	7.80385106262601	5.29416499437303e-07	6.90098327091929e-06	6.10496662514465
TMEM45B	1.08378342791158	3.24245601110313	7.59064231440996	7.66267042779438e-07	9.35722055248581e-06	6.09908880845057
KIFC3	1.17787801524331	2.92919757910046	7.573990541725	7.8891728253209e-07	9.57463906608612e-06	6.09742944252852
OTUB1	-0.564925168739663	7.13064528801228	-7.88143514686964	4.63452950356636e-07	6.20559418876252e-06	6.09360666072313
PODNL1	-1.37677341748454	1.81789627378049	-7.56384817940545	8.03054537781428e-07	9.70396249267095e-06	6.08137907857891
MYO7A	2.23073956418341	0.365573689101759	7.76703033332218	5.64084827681602e-07	7.28475263177383e-06	6.08106646233181
USP39	-0.408874274446273	6.39098248197346	-7.84559272623317	4.92790198701258e-07	6.51495911705915e-06	6.07675817225491
ZNF358	0.912774620394334	3.86746121750055	7.65495862240862	6.84959655037681e-07	8.53596517947108e-06	6.07675463562391
HSPB8	-0.593692890685563	6.06919293191903	-7.82002675961433	5.1489678436593e-07	6.76444133679168e-06	6.07441131850299
LMCD1	0.672540759844085	4.62345905115784	7.70566659572387	6.27226536844355e-07	7.9287502662018e-06	6.0716433768927
EIF3A	0.481334716737507	8.82719367534688	7.91481415226313	4.37770549533253e-07	5.90425376644688e-06	6.06856832020776
TSEN54	-0.454522309793611	7.13135989966164	-7.86751419760519	4.7462454322773e-07	6.32479749875742e-06	6.06546115465336
AKR1A1	1.08978602055078	6.00171984351655	7.80425229281592	5.29051221249908e-07	6.90098327091929e-06	6.04856738870742
ANKRD32	-1.10598583849895	3.80786246456065	-7.64110844277192	7.01674154065927e-07	8.70497878575915e-06	6.04458551693494
RPS27	0.455207647886956	9.46491337867179	7.91071322829483	4.40844113410981e-07	5.93353283665367e-06	6.04152759427303
LPHN1	-0.478470372914422	6.74745533533731	-7.83169358454086	5.04682871922906e-07	6.64591838585723e-06	6.03939934798935
CERS4	0.638498311886425	5.33185016379691	7.73704344878955	5.94067383715343e-07	7.57254796132271e-06	6.0384067515754
C19orf10	0.69140553230722	6.01162140016633	7.80802673066617	5.25627844341319e-07	6.87840380967466e-06	6.0368384479063
CRLF1	-0.817825024050187	4.28833763522647	-7.65865622708836	6.80568006186115e-07	8.48756102569469e-06	6.03314639797163
PPP2CA	-0.410168660137187	7.87556777694207	-7.87249962462405	4.70591745195451e-07	6.28106651767656e-06	6.03196047498665
CALML5	-1.19359077574657	3.8958780175881	-7.61961501982243	7.28460348856327e-07	8.96451131293098e-06	6.02945911038647
NFXL1	0.77511295193696	4.49692247751047	7.69400950544697	6.40033050293611e-07	8.06624923369281e-06	6.02816742536935
MON2	0.571367777702221	7.20930828164801	7.84766737794041	4.91040302561293e-07	6.4969604588885e-06	6.02553449722589
LHX2	-1.47892963064982	1.72257563842374	-7.52265881387627	8.63240395986141e-07	1.03046626570109e-05	6.0157497516321
SYNCRIP	-0.550630732137945	8.40330661786703	-7.87339912937444	4.69867939557158e-07	6.27641487312613e-06	6.0099513394803
CCNG2	1.1174390515012	6.13644992960551	7.76249291893195	5.68518185922586e-07	7.30253313469227e-06	6.00681504073619
ZCWPW1	0.994079130799894	2.97118867631584	7.54649570303315	8.2785803829577e-07	9.9605020377399e-06	6.00329489580842
PEBP1	-0.456334091539592	8.30644376789652	-7.86179431709612	4.79295952527847e-07	6.36466828210792e-06	5.99923474006677
SLC35B1	0.520568587779513	7.04706888586349	7.83369321485881	5.02953611350941e-07	6.6335932146949e-06	5.99496283529361
WDSUB1	0.768525610534714	4.2302858035048	7.63864338614723	7.04693347793062e-07	8.72984559147494e-06	5.98899467343048
GLCE	-0.627816432972639	5.37743100096165	-7.72351061110359	6.08138685359612e-07	7.72365253547942e-06	5.98671397166953
ZDHHC7	0.420525206453376	7.03655627256546	7.81281212886836	5.21320759839151e-07	6.83273384604229e-06	5.98339627775924
IRAK2	1.81061675561349	1.73704698928383	7.50138921609764	8.96143926013482e-07	1.06291567508152e-05	5.98120664573701
BOD1	0.494582479981085	6.88601979076456	7.80976894533654	5.24055483384586e-07	6.8631980455159e-06	5.97350217513638
RNMTL1	-0.68088464032022	4.66318843571357	-7.67072839911747	6.66433331117452e-07	8.33614886283341e-06	5.96711060434446
SMTNL2	-1.6081520533748	2.33711869680346	-7.48374120454383	9.24437215186499e-07	1.08569438109403e-05	5.96441654054449
SSFA2	-0.493043170625579	7.1330050569626	-7.80505177335418	5.28324162096554e-07	6.89749671108725e-06	5.95575656907508
CPM	-1.50813404591788	2.09994239199318	-7.50685686652432	8.87562616334655e-07	1.05423275536795e-05	5.95461513770736
NHSL1	-0.578787770907808	4.14687947257631	-7.61774966248181	7.30834830149637e-07	8.98711889663421e-06	5.93556020392389
DYNLL1	-0.534697704705444	6.95773002012507	-7.78721180751603	5.44799085656008e-07	7.07942494833806e-06	5.93331262578077
NBEAL2	-0.726911500064349	7.337422718233	-7.79008213890228	5.42112589249488e-07	7.05547933276921e-06	5.9296122827978
ABHD4	0.803477799892823	5.09048182248137	7.67997002214313	6.55820023960467e-07	8.21523307708621e-06	5.9279770104074
HIST2H2BE	0.446512919062743	6.80172762653011	7.76839998512062	5.62753689610798e-07	7.28443707821284e-06	5.92511757857557
USP54	0.588126367889255	5.54322618766924	7.71376466503717	6.18487630891552e-07	7.83011895460281e-06	5.92456270622561
OSBPL2	0.43986558817231	7.44139711684968	7.79291281612426	5.39476751408953e-07	7.02664267177829e-06	5.91330551951622
AKR1C1	2.38963245959006	2.92473192452085	7.4639152938392	9.57336339273374e-07	1.11883249042683e-05	5.90383769762775
WDR89	0.648864754357517	4.92893364796959	7.66221353553521	6.76370716178203e-07	8.44151034131661e-06	5.90298860904918
ATM	0.772861153864636	5.3427527703402	7.68148595870387	6.54095996874045e-07	8.20116059709688e-06	5.89939521770766
BCL2L13	0.578570342135794	6.17844618184397	7.72677397591535	6.04713941200297e-07	7.69095161831532e-06	5.89366861151748
FAM193B	0.494522653479647	6.07565273937221	7.7198840799363	6.11968318163269e-07	7.75933142756824e-06	5.89230456701504
LOC100507246	0.395359859937249	6.70676809727595	7.75708462934492	5.73850010111663e-07	7.36536267774939e-06	5.89177548686642
TGIF1	0.648767444162108	5.67768865256482	7.70212326494512	6.31090710859088e-07	7.97157178882733e-06	5.89110706688833
NDRG2	-0.926738282343796	3.86761819081036	-7.52597851902329	8.58219696976093e-07	1.02561424586844e-05	5.88913925265208
PSMD1	-0.520566116417032	7.07859969265104	-7.76279626273084	5.68220667036928e-07	7.30253313469227e-06	5.87923680531337
HOOK2	0.680274407223874	6.74265416937784	7.74274939726761	5.88236658653648e-07	7.5096716636058e-06	5.87597074719594
CPEB4	0.836694925163492	5.14294892851246	7.64684155898924	6.94704340076384e-07	8.62526754523938e-06	5.87588212914343
ARMC9	-0.661732455004325	4.3558757800975	-7.56390500346808	8.02974599716825e-07	9.70396249267095e-06	5.8720053584958
MYB	-0.68880957560029	5.25491748585445	-7.68415422121675	6.51072946316641e-07	8.17458254819783e-06	5.86787956838727
KIAA1211	0.694370655392859	3.5767019641091	7.52619342859172	8.57895720795208e-07	1.02561424586844e-05	5.86425681588452
LOC100131089	1.37048275148996	1.82861442322417	7.43064421983983	1.01531825305541e-06	1.17428647746187e-05	5.86369371420434
ELL2	0.768061554371253	3.41146106544517	7.4951526829794	9.06037712170372e-07	1.07178054285218e-05	5.85410103577521
COPZ2	1.71653239107026	1.93694897426215	7.42066336486246	1.0334171322334e-06	1.18946098551077e-05	5.84823536469171
PACSIN1	-0.804151388474068	4.47156432586535	-7.54791198421334	8.25803981696502e-07	9.94294153339978e-06	5.83824333121039
EIF3H	0.400707709902875	8.78675159315696	7.77893348861378	5.52625344332352e-07	7.16998158154714e-06	5.83202793418829
HPS4	0.519517802304446	5.23987060427047	7.62931364814321	7.16243691444783e-07	8.84903595371957e-06	5.82997262065865
EPAS1	0.688327929527935	6.17880740319123	7.68421606107132	6.51003057014672e-07	8.17458254819783e-06	5.82944348926674
MAF1	0.548773097195513	7.44342296084162	7.74672249783229	5.84211980781668e-07	7.46969508149283e-06	5.82628722988828
ANKRD11	0.481189939229758	7.5289062596178	7.74742051414059	5.83507877132885e-07	7.46969508149283e-06	5.82452367253684
SPATA13	-0.415985934235641	7.19633081098523	-7.72749788210123	6.03956968554573e-07	7.69095161831532e-06	5.82447631452365
SDC2	-0.818725835431166	3.07454083339581	-7.46094935156554	9.62362044109412e-07	1.12392058838588e-05	5.82424836363003
SLC35E1	0.422748290309948	7.23565498870564	7.73707975044548	5.94030098121366e-07	7.57254796132271e-06	5.82332562574252
IGFBP4	-0.490691940138483	7.58883559408163	-7.74674396280756	5.84190315399015e-07	7.46969508149283e-06	5.81749569476753
CENPM	-0.845077913310746	3.49711754591252	-7.50495193991886	8.90542570093165e-07	1.05702157148603e-05	5.81618921318321
CFL1	-0.660368301989413	9.99755847319181	-7.7876480114509	5.44389925042639e-07	7.07942494833806e-06	5.81066581689129
VPS13C	0.739829671223396	6.5084546348111	7.68989858562508	6.44614161961401e-07	8.11786690108619e-06	5.80707221668742
TMED10	0.379059455604551	9.15420950092457	7.77310111000058	5.58209649739026e-07	7.23121470351314e-06	5.80522988284808
ELF5	1.07242117508512	3.25906763446042	7.42670698950404	1.02241807201394e-06	1.18004967814776e-05	5.8004181090941
DTNA	0.535650503817907	5.87311914747021	7.64755720495992	6.93839407181953e-07	8.6244019386397e-06	5.80041136473569
C16orf55	-0.972655371465886	3.16116304519199	-7.45632872073311	9.7024646084531e-07	1.13046938012332e-05	5.79977971872402
TXN	-0.395815505889005	8.09807822173675	-7.7438047333842	5.87164807519704e-07	7.50171446979338e-06	5.79505817905575
GEM	2.67434635639897	0.765449436080208	7.48518966186322	9.22080334652425e-07	1.08463593708775e-05	5.78888563615178
CCHCR1	-0.736938589328018	4.42127562481152	-7.54105774985142	8.35794444633401e-07	1.00343333036963e-05	5.78605020893171
NEK8	0.969921012065659	3.89439654554455	7.47227864864848	9.4331173467952e-07	1.10553226704837e-05	5.78538248966581
RPL5	0.363163756221027	9.43814892208461	7.76426880947687	5.66778704725164e-07	7.29817530412538e-06	5.78258457373993
GUSBP11	0.984054035434647	3.49483133726419	7.44803911398635	9.8456071855382e-07	1.14504822372003e-05	5.77843647958801
TMEM135	0.95763340632449	4.51130009262662	7.52865418778173	8.54195206198227e-07	1.02332096192401e-05	5.77071778098
TRIM27	0.520369204637072	6.5277899091303	7.68142032012755	6.54170547508206e-07	8.20116059709688e-06	5.76840640978296
TFAP2C	-0.488668070554646	7.01094479740254	-7.69855872743978	6.35003091012592e-07	8.01493712761856e-06	5.76017617674727
DHRS11	-0.855079814031199	2.91605456399469	-7.3984441504624	1.0749270186161e-06	1.22878191793135e-05	5.75951072306907
FTSJ1	0.543995134326109	5.2130224053816	7.60598723092052	7.45994879167926e-07	9.14664102580968e-06	5.75214203457772
MYO16	0.636103189986469	5.03774314348856	7.57044329044328	7.93831973143468e-07	9.61474718595749e-06	5.74338739556607
RNMT	0.590735558284269	5.86042556990101	7.62368959218351	7.23301631070623e-07	8.9141462623619e-06	5.74274717402243
GOLGB1	0.689580555822877	8.3669134684503	7.72020283786991	6.11630701500189e-07	7.75933142756824e-06	5.74175685493638
GATAD1	0.643217582276285	6.41507523737193	7.64936177118535	6.91663386428025e-07	8.6066804126654e-06	5.73118910486531
SCO1	-0.52792795692027	5.48544856357966	-7.600330263935	7.5340238344076e-07	9.23069704077895e-06	5.73104717746635
SEMA3B	0.848554182436801	6.10480845973941	7.62615442940416	7.20199478451137e-07	8.88901555543676e-06	5.72873298968226
SH3BGR	1.42219082710081	2.15266604588303	7.36082238854727	1.14922204637812e-06	1.3030230171951e-05	5.72769393177796
METAP1	-0.451298255580436	6.50211779619163	-7.65142343058787	6.89186065575884e-07	8.58223958353767e-06	5.72603752795558
SUV39H1	-0.767774072093172	4.27047231136089	-7.51144926636307	8.80421220786098e-07	1.04649356762095e-05	5.72171812819391
CAMTA2	0.668284188561761	6.18938862283479	7.62988037422773	7.15536472311082e-07	8.84903595371957e-06	5.71451009348219
POLQ	-0.843392810557344	5.0172782962871	-7.57101914408227	7.930319654512e-07	9.61474718595749e-06	5.71433823345976
ABCC5	0.470339924489259	6.90795657468564	7.64732582465794	6.94118931440388e-07	8.6244019386397e-06	5.71219488314277
VRK1	-0.829820549928272	4.84361658031349	-7.55299099213864	8.18481424107368e-07	9.86898582319511e-06	5.70605707949861
OS9	0.384278892952606	9.00748035028607	7.71287177175506	6.19444917450595e-07	7.83630620230238e-06	5.70476384081619
EXD3	0.732399064510409	4.09915762329282	7.45607969071192	9.70673301756212e-07	1.13046938012332e-05	5.70440217851166
ESRP2	-0.569688754770401	7.30733679130226	-7.6671185685231	6.70627495516048e-07	8.38234247758624e-06	5.70375713207128
RPS11	0.466845384941294	10.1939925398194	7.7267530940811	6.04735791562105e-07	7.69095161831532e-06	5.6931129343191
ZNF70	0.883705403994658	2.43084938631031	7.34398198370715	1.18419420659145e-06	1.33995019695774e-05	5.69284719529466
RTN4R	1.84513185119849	2.42216248633373	7.32999554862212	1.21408232772251e-06	1.36913775110124e-05	5.69131827993937
ARPC4	-0.56647944329091	6.78921421194276	-7.64070649694995	7.0216553348416e-07	8.70497878575915e-06	5.68582470758459
GREB1L	-0.766382226262983	3.86288680483241	-7.41783880581733	1.03859990854018e-06	1.19378315260659e-05	5.67514295682065
FAM122B	-0.483523798457008	6.49018810688966	-7.62285777510163	7.24351669202528e-07	8.9205134872924e-06	5.67372195704418
ZNF263	0.602345392102462	5.68157049436056	7.57637607975039	7.856299978819e-07	9.54860180565182e-06	5.66267436743053
EIF1AX	-0.703100541972957	5.45944596044651	-7.56011952631063	8.08318061823121e-07	9.75347133183973e-06	5.66085208766529
PPIB	0.683478409920042	6.88069926603861	7.63819999202605	7.05237852524511e-07	8.73012423806064e-06	5.66036201857432
CNNM2	0.69420079593958	4.63037961663429	7.4905714391144	9.13378046090752e-07	1.07876655669645e-05	5.65916838327918
ATF6	0.672572864335547	5.65451903198066	7.57721853183862	7.84472511420419e-07	9.5414678407237e-06	5.65853972123075
SRPK1	-0.64719847730633	6.49064865241096	-7.60963718469152	7.41255821951436e-07	9.10188132622306e-06	5.64973029763538
ZNF621	0.681716917817218	5.31456650486251	7.54818227170044	8.25412583674839e-07	9.94294153339978e-06	5.64918517503707
IGFLR1	-1.07915185996747	1.89821725810865	-7.29988334743351	1.28112968667346e-06	1.43219337432666e-05	5.6467414813766
PLCB3	-0.515180900947611	6.35112749285992	-7.58890920481239	7.68592508664893e-07	9.36193817546371e-06	5.64284608747683
UBE2J1	0.625674038185917	6.43753395442667	7.60841253872115	7.42842376389486e-07	9.11467050824487e-06	5.64120247633073
PYCRL	-0.824689780934193	5.038876652975	-7.51307628264223	8.77905534727922e-07	1.04424553078163e-05	5.63284305548124
GFRA1	-0.516919977367708	9.59878054272229	-7.67957022045131	6.56275495753838e-07	8.21523307708621e-06	5.62712001109461
POLR2A	-0.511751990571085	9.02311389362392	-7.66544919432235	6.7257640292324e-07	8.40042401978213e-06	5.62581564773303
KIAA0922	0.520004606350035	5.32478621608935	7.52219661342583	8.63941850668587e-07	1.03056801074047e-05	5.62384377696587
JARID2	-0.533453066663626	7.59957637253702	-7.62532809368148	7.21237923982243e-07	8.89526772911433e-06	5.61265618991275
PHF20L1	0.537022002907971	6.55547737169388	7.5900114144385	7.67112725952313e-07	9.35722055248581e-06	5.60733733166367
LPIN2	0.468632101610379	5.57364478650988	7.52575120517669	8.58562511489964e-07	1.02561424586844e-05	5.60629608568124
POLR3K	-1.02229190904045	5.15276603604672	-7.50040097665925	8.97704148693296e-07	1.06401163591401e-05	5.60405358957439
PCMT1	-0.421055830251945	6.62091490542124	-7.58961417961723	7.67645694690896e-07	9.35722055248581e-06	5.60018525523496
SAMD12	0.608476882401015	6.10202675614123	7.53914517529849	8.38604577853922e-07	1.00608486083422e-05	5.59798333008851
ZBTB40	0.495704759876981	5.95675503270087	7.54261073321373	8.33519883305546e-07	1.00173959111712e-05	5.5872562037508
ARHGAP21	0.530041000627594	5.91779951916865	7.54242970804614	8.33784687177133e-07	1.00173959111712e-05	5.58311530306735
LARP1B	0.832767024987999	4.86138386104764	7.48488408282825	9.22577040357242e-07	1.08463593708775e-05	5.58042689919098
CYB5B	-0.543861315364387	6.98537720861493	-7.59020066290189	7.66858947664429e-07	9.35722055248581e-06	5.57752915134728
PARP6	0.762734546338099	6.74082758174184	7.5787620020251	7.82356475186696e-07	9.52265625256355e-06	5.57662995739114
SEMA3D	-2.00816196030839	1.63480722261806	-7.31138149718509	1.25508380288758e-06	1.40967236531175e-05	5.57301873167338
FKBP2	0.758801892262249	5.22258198533257	7.49779543452424	9.01831350078148e-07	1.06814642342117e-05	5.57152051760107
SDC1	-0.468723708091334	6.86757443174676	-7.56994731674948	7.94521682073263e-07	9.61474718595749e-06	5.56507381180869
LSM5	-0.484887333618707	5.78649123873237	-7.52612259726448	8.58002484926901e-07	1.02561424586844e-05	5.55953036110788
SERPINB1	0.500329873633424	5.56968503289653	7.49375585579921	9.08269247258848e-07	1.07349080502876e-05	5.54938227415859
TMEM99	0.832803626485975	3.15130051822784	7.30459060321761	1.27039925118103e-06	1.42114763055195e-05	5.54902583531984
PQLC2	0.708127755081208	4.0104344513352	7.37650290454058	1.11762603029079e-06	1.27064430527418e-05	5.54421581876759
PFKFB3	-0.569257466831933	6.0570170295919	-7.51580019546552	8.7371060141289e-07	1.04073618931832e-05	5.54329635357702
ANP32A	-0.546688142365379	7.77701418742518	-7.59440492960182	7.61243643660339e-07	9.31312267489065e-06	5.54205689637215
KIAA0513	0.600733314656958	5.62880080194764	7.48469321446623	9.22887430325204e-07	1.08463593708775e-05	5.54050154140371
DOM3Z	0.74568122593969	4.72083682967482	7.4313799101223	1.01399732820249e-06	1.17357033334661e-05	5.53907989907512
MGMT	-0.567192051109317	5.18377796337057	-7.45803826068823	9.67321564415786e-07	1.12813708809551e-05	5.53584707306011
TMEM106A	1.55584276041492	1.36550186590617	7.25349710144561	1.39206158506296e-06	1.54382214513216e-05	5.53378454893468
ATP9A	0.429897729948104	9.1454754111081	7.61428433837101	7.35267429895992e-07	9.03498346626052e-06	5.53241370538353
ZNF460	1.45024134795732	1.97210987076528	7.22195106072247	1.47318563941977e-06	1.61769905670756e-05	5.5142518799154
ZBED3	1.55937388516558	1.21041143512334	7.23891733571788	1.42896054994167e-06	1.57638101828657e-05	5.51270000486769
MBTPS1	0.361411091931277	8.47120306879298	7.59131569086687	7.65365495529391e-07	9.35670507838709e-06	5.50843352392908
TGIF2	-0.568807272562891	5.82577107783973	-7.48855204671526	9.16633303100759e-07	1.08032243559247e-05	5.50700100461566
INCENP	-0.472757938352065	6.14809073902471	-7.51841510912123	8.69703197933884e-07	1.0367010892549e-05	5.50681034482358
HOXB9	2.62396490349169	0.192438747759494	7.30818731478317	1.26226350606232e-06	1.41393803585977e-05	5.50410884384826
FLVCR2	0.574488599528673	5.15843754870689	7.44182519840617	9.95435036076303e-07	1.15608719050973e-05	5.5018302638135
ERCC1	0.506014414955687	5.30070544864358	7.44930105742023	9.82367498052695e-07	1.14329255653676e-05	5.50100535364438
LONRF1	0.93499578083698	4.49800878484052	7.3915932754006	1.08807355448638e-06	1.2421120904594e-05	5.49822083886436
BET1L	0.750717333472097	5.75280999810003	7.48110659656898	9.28740280771515e-07	1.08998262846476e-05	5.49180692523753
PNPLA8	0.784674610876114	6.00275477905304	7.49506266583468	9.06181348716204e-07	1.07178054285218e-05	5.48623711289533
TXNDC17	-0.617627949122878	5.59987327275266	-7.46605999942568	9.53719253078226e-07	1.11616520563193e-05	5.48392461214534
TMEM106C	-0.654584265086627	7.11852847673674	-7.53262922825089	8.48252631376135e-07	1.01693025140749e-05	5.47093276844118
RFC4	-0.705576614843331	4.83334783357677	-7.42139960192661	1.03207064811584e-06	1.1887293057224e-05	5.46991943515332
PLCD3	-0.620887214351888	5.77843604124127	-7.45841501248107	9.66678207326993e-07	1.12813708809551e-05	5.46770282936494
CBX1	-0.417838963844085	8.12834372120937	-7.56184734045456	8.05874545969099e-07	9.73100787493661e-06	5.46611861643695
CLIP3	1.11751825536196	2.6372315385687	7.20473365811619	1.51952516434019e-06	1.66095025153106e-05	5.4575850929098
PHLDB2	1.22380202119107	2.8753859072935	7.24304970814822	1.41839986039332e-06	1.56679783786115e-05	5.45266539026263
PEX11A	-0.628392976040973	4.92805903975184	-7.37565333209057	1.11931448534591e-06	1.27169941935631e-05	5.45099190482232
COG5	0.585126250473242	6.33884852804609	7.48954486418256	9.15031373699446e-07	1.07995657683483e-05	5.44816438858398
MPDU1	-0.488265183663264	6.35561156191106	-7.48882055405338	9.1619977319024e-07	1.08032243559247e-05	5.44473699459652
ATP5J2	-0.505569445974754	6.35887472656226	-7.4854496347011	9.21657979448352e-07	1.08463593708775e-05	5.437512959469
NRGN	-1.93936516383637	0.962137688335095	-7.25114049078483	1.39795784797214e-06	1.54933380049609e-05	5.43194301969889
LAMP3	2.26951927975908	1.22213420187163	7.18467275231412	1.57543912429061e-06	1.71422536855148e-05	5.43064251649485
WRAP53	-0.678329024817205	4.28549702895826	-7.34284525401196	1.18659444506276e-06	1.34175831637793e-05	5.43033424544171
LOC254559	-1.47545353154042	2.05058135505888	-7.16558223374949	1.6306402441019e-06	1.77041212322065e-05	5.41611631765953
NR2C2	0.435070949904327	6.67927064988951	7.47869346502838	9.32699942303235e-07	1.09386212027204e-05	5.399834267099
MAFF	1.46493674332029	1.99848983901312	7.15562297587515	1.66023386066594e-06	1.79443706814057e-05	5.39868329558273
TTLL12	-0.657192900311233	5.56029959290329	-7.41168101949322	1.04999297944764e-06	1.20439523925119e-05	5.39701933623025
SNRPD3	-0.684680630239741	6.5261571342466	-7.46402024540357	9.57159004015668e-07	1.11883249042683e-05	5.38665215719417
RNASE4	1.83684286449292	1.54412325759206	7.16783805827594	1.62401377301607e-06	1.7647827381365e-05	5.38286167649552
C17orf107	1.74426713424317	0.860964519767142	7.19340448878731	1.55084305767586e-06	1.69186557707574e-05	5.38192760753742
PPP2R4	-0.416159061985356	8.29619055388726	-7.51450646694138	8.75700381403925e-07	1.04236392730244e-05	5.37564608008436
ZFP36	0.712739321630373	5.84553143491539	7.43002568133091	1.01643022139334e-06	1.17476012595592e-05	5.37536013328304
NEDD9	0.535056732869633	7.04920797383041	7.46658835825882	9.52830355881361e-07	1.11590580334453e-05	5.36311436602926
PPP4R1L	0.639490899567358	4.6322498531052	7.32497339184311	1.22500529383767e-06	1.37959518748425e-05	5.36255638967358
PSMC3IP	-1.25548318778423	1.7758096430573	-7.13099097356952	1.73585460960255e-06	1.85616576029367e-05	5.35331582892183
CALB2	-1.81960466933067	1.20908184785452	-7.21601959795531	1.48898127599619e-06	1.63289985965641e-05	5.35136165199741
FBXO16	1.36390105629475	2.03557412569084	7.1368039563297	1.71769108443679e-06	1.84263410494681e-05	5.34767155239192
TMEM14A	-0.594546656670022	4.75894763074466	-7.32765266514066	1.21916530718301e-06	1.37394343647767e-05	5.34736884159864
RBKS	0.917285510242387	2.55727476980247	7.1483178828679	1.68229597032868e-06	1.81251018646922e-05	5.34589582700861
EPB41	0.608513294768302	6.03589854418285	7.4145358563135	1.04469487474175e-06	1.19996408552068e-05	5.33919949919988
BRCC3	-0.675480471839522	5.77397917381264	-7.40104512416258	1.0699793273854e-06	1.2248004292398e-05	5.33274183744268
NCAM2	-0.672678589661175	6.23724084297072	-7.41178425373385	1.04980090640697e-06	1.20439523925119e-05	5.32362911896505
NFX1	0.541348500296253	6.46752719444111	7.43192978468147	1.01301120394409e-06	1.17324095393082e-05	5.32109958460195
ALPK1	0.984367211280777	4.10555947758934	7.25774853927261	1.38148989258357e-06	1.53515195771214e-05	5.31790469120235
TMEM198	0.934092608249939	2.75279193672933	7.16144516961678	1.64286612626145e-06	1.77833612269233e-05	5.31605045478319
ANO7	-0.978619525467564	2.21856471344738	-7.1138843567817	1.79047624869786e-06	1.90361886733776e-05	5.31198475822557
MCFD2	0.515262679969989	7.11139181932093	7.44724117165598	9.85950153290614e-07	1.14586729420655e-05	5.2992809665493
NUP107	-0.533486976695184	6.46979808169178	-7.42252022978963	1.03002467206909e-06	1.1871903939134e-05	5.29895644269811
KCNS3	-1.25313683277265	3.10516488353881	-7.14805120955287	1.68310710331661e-06	1.81251018646922e-05	5.29793764735407
GNAZ	-0.884805940342385	2.91377421804831	-7.14966230391309	1.6782128764912e-06	1.81073755783476e-05	5.29024312240191
ENTPD8	-0.798644810087385	4.4026838401736	-7.24577466902577	1.41148046801232e-06	1.56121688803161e-05	5.28174813188872
LENG8	0.613674647827374	7.19658447016588	7.42845853002345	1.01925323214711e-06	1.17720932696328e-05	5.28111512020005
TAOK2	-0.370718849455499	7.38024730558395	-7.43597027540185	1.00579574067964e-06	1.16649985902402e-05	5.27710720203177
SH3BGRL3	-0.563398782579501	6.51764964978846	-7.39961577976273	1.07269534602395e-06	1.22706955997979e-05	5.27496558014838
PRKACA	-0.542944596896269	7.13593685581483	-7.42558366609945	1.02445318452769e-06	1.18158310745111e-05	5.27030374729997
HAUS4	0.408664086415031	5.89961459940687	7.36850148171295	1.1336340446093e-06	1.28709407753197e-05	5.26738175289562
LSG1	-0.388973573346211	6.60499034077081	-7.40683609725779	1.05904856192521e-06	1.21311836641351e-05	5.26497848417755
IGFBP3	0.613104315802266	5.21231684777824	7.30548232307808	1.26837710350209e-06	1.41983525294304e-05	5.2645605122211
FAM177A1	0.562363752637773	6.24395921692704	7.38594211103441	1.09904402670344e-06	1.25292517400056e-05	5.25695582962827
ZNF805	0.898942825884615	2.90340355190119	7.11897814986545	1.77402705536539e-06	1.89093871726774e-05	5.24356186046017
ELOVL5	0.542263416258118	6.93718339072	7.40879162207813	1.05538375437435e-06	1.20974899987365e-05	5.23911238555335
KDELR1	0.376556656377124	8.28773399826639	7.43682068124463	1.00428393369936e-06	1.16555478884026e-05	5.23211195957207
CSNK2A2	0.801288673016371	4.57044352138004	7.24824181742194	1.40524606309087e-06	1.55534977889687e-05	5.229395731498
CHST8	-2.10200840142838	1.51071300858655	-7.11771072784339	1.77810513220818e-06	1.89217063595311e-05	5.22866463829631
ARHGDIA	-0.450586249631693	8.2902751763223	-7.43441841342439	1.00856067915243e-06	1.16889596660743e-05	5.22619878086388
GULP1	0.720558944084971	4.11162288665362	7.20982573577902	1.50566411729513e-06	1.64795331790862e-05	5.22451445358613
NAPA	0.430563170266229	6.73667272890258	7.38407301273122	1.10269778875918e-06	1.25623418386979e-05	5.21888631454184
EIF2D	0.420160036648968	6.37422504335488	7.35820762431432	1.15458068334609e-06	1.30821187996477e-05	5.21029627489866
ZMAT2	-0.455669006126898	6.97288267862177	-7.38367769950365	1.10347217838697e-06	1.25626063385594e-05	5.20596978545726
NDUFS3	-0.434159636053741	6.55970378553138	-7.36249749222238	1.1458027574516e-06	1.30002749766761e-05	5.19658774069913
DNAJB2	0.485290538987367	6.09325498035768	7.33610811188952	1.20092459402203e-06	1.3570447912449e-05	5.19545771029798
PTBP1	-0.471455519347472	8.40186420595842	-7.41910744017273	1.0362687500398e-06	1.19192287315445e-05	5.19535158065319
TGM1	2.22301277368956	1.43807951276925	7.04529228135518	2.02811585023966e-06	2.1087942101721e-05	5.19528076440729
SMAP2	-0.436650344873711	5.72461896946499	-7.31076365075277	1.25646923593256e-06	1.40997714167463e-05	5.19171692402159
C4orf52	0.823189699198609	4.12031806132062	7.18953138592159	1.5617033069576e-06	1.70260274482132e-05	5.18713486343945
C3orf19	0.856890897936655	5.17957484673212	7.27062705061765	1.34997348669083e-06	1.5061345291139e-05	5.17231712456211
INPP5K	0.607517375677991	5.24803972236438	7.26828660322168	1.35564485176657e-06	1.51145363339628e-05	5.17226548167652
MGAT2	0.707566600805075	5.66689002066505	7.31292146910206	1.25163755912436e-06	1.40674640717713e-05	5.17139425232607
PADI2	-1.21203048325845	3.14352923358606	-7.06324794869042	1.96289753030942e-06	2.0504371203557e-05	5.1701108101373
DUSP3	0.447848565351364	6.42540244129398	7.33524709259762	1.20276897062947e-06	1.35821122652311e-05	5.16529080104464
TMEM132A	-0.515428773620545	7.67075642915864	-7.37743772682808	1.11577121600322e-06	1.26939849091414e-05	5.16410292167345
PGBD5	-1.95590223977905	0.994172182939229	-7.08212516561862	1.89668166007937e-06	1.99246884944519e-05	5.16090284510522
MAP2K5	0.66818683368366	4.63524888142804	7.21741383876931	1.48525258360386e-06	1.62987954121988e-05	5.16016035717901
NOTCH3	-0.543203949211299	8.21833226453184	-7.38707591592687	1.09683378754098e-06	1.25125840810609e-05	5.15236198298758
MAP3K6	-0.732214353798108	4.7455602588897	-7.21036104558589	1.50421463150738e-06	1.64744502274587e-05	5.14916212816932
ZBTB10	0.913303302808433	5.34833151296087	7.26144966392801	1.37235472976478e-06	1.52606342679241e-05	5.14801970812446
ZNF277	0.953478398482641	5.11426811566943	7.23441555234196	1.44055858941273e-06	1.58603698810655e-05	5.14471653906022
LGR6	1.87964481125589	1.69066629074815	7.03679780683988	2.05975147325915e-06	2.13692826543337e-05	5.14161182666337
GLE1	-0.418461852819521	6.98666113123375	-7.35133061612658	1.16879896178597e-06	1.32342544596537e-05	5.14079655803611
YWHAB	-0.401235563903549	8.74098451037789	-7.39534875035902	1.08084633070942e-06	1.2347045105727e-05	5.13875686890315
ASRGL1	-0.905820911447086	3.06387644973093	-7.06768982880534	1.94710317111381e-06	2.03520958960671e-05	5.13388948963773
URB2	-0.539745527428136	4.80490271880307	-7.23181089516565	1.44731376930749e-06	1.5924260182828e-05	5.13277807587553
CTIF	0.768073340713985	4.03525164112955	7.13982448406622	1.70833124760733e-06	1.83730751028843e-05	5.12685721528661
FARSB	-0.52551218733889	6.2014489451317	-7.31706426981716	1.24241540856442e-06	1.39732046353943e-05	5.12566684161909
DDX43	0.859340444850753	4.15013951323359	7.161629852052	1.6423183207121e-06	1.77833612269233e-05	5.12439982174863
ZNF417	0.823156014203275	3.72040126899082	7.11756425982175	1.77857703881744e-06	1.89217063595311e-05	5.11669480555777
HPS1	0.639301477059748	5.74526966937372	7.2621034252663	1.37074765958121e-06	1.52606342679241e-05	5.11048422132288
ZNF766	0.498255178810028	5.25616444809425	7.23553369425667	1.43766877267438e-06	1.5838980602244e-05	5.10707705010661
GPR137	-0.560595912910723	5.30045262138752	-7.2302210706615	1.45145319179598e-06	1.59593051805365e-05	5.09958573490629
SEMA6B	-0.949419913898818	3.9426613707418	-7.0988325655445	1.84001685195861e-06	1.94762290076936e-05	5.09712150210963
LMX1B	-0.485530414829682	6.07264726415708	-7.28595493277605	1.31343695958712e-06	1.46634978051635e-05	5.08306871287958
C5orf32	0.56172245671018	5.04068803272125	7.20511682672221	1.51847753827628e-06	1.66089067038146e-05	5.08135038353193
RHCG	1.97776539026973	1.23009479940979	7.01317737300684	2.15044886409405e-06	2.21181468653807e-05	5.08108042500443
MRPS23	-0.40948522097174	7.08341575295309	-7.31796893077393	1.24041101023069e-06	1.39600496198506e-05	5.06907874479011
LOC100505687	1.07234318683732	2.67064668633328	7.0136571933265	2.1485656790133e-06	2.21123768712729e-05	5.06866637769634
C2orf18	0.612127400544135	6.08809883290203	7.26738024724169	1.35784779446945e-06	1.51290116686923e-05	5.06699912225714
DUSP8	1.01621397314916	4.01973889761333	7.1220753926778	1.7641022463739e-06	1.88155905410441e-05	5.06350924245081
CPEB3	1.12291061360625	2.57759341030182	6.99144672343629	2.23756283876082e-06	2.28874623336e-05	5.06200660186412
N4BP3	0.584742879009105	7.06725085822828	7.31050872785683	1.25704132877115e-06	1.40997714167463e-05	5.06198873139428
ABCB9	-0.73723312564317	4.47930499052899	-7.13870893239232	1.71178185374527e-06	1.83954747916302e-05	5.06128036587279
ALDH3B1	1.03933020323874	3.71118224895119	7.0549943428141	1.9926007237615e-06	2.0762775392017e-05	5.05579953198012
CREG2	1.07713074963066	2.43489805920247	6.9844507809127	2.26638335876816e-06	2.31256835216832e-05	5.05240535490215
ADD3	-0.723647034469516	4.80948590204878	-7.16535430836844	1.63131133812665e-06	1.77041212322065e-05	5.04765566306697
UBXN6	0.503167825404304	5.72264018096966	7.22594138225004	1.46265761123857e-06	1.60719355389973e-05	5.04113968686517
ACVR1	0.609848144992478	4.73958710027486	7.15538111905056	1.66095944838651e-06	1.79443706814057e-05	5.0351820305493
LOC647946	-1.54104822717428	0.981209579159268	-6.97244305498441	2.31675443455186e-06	2.35534353577176e-05	5.03449671328562
CTXN1	-0.860570352921524	3.73300758359431	-7.07750132326121	1.91268271777689e-06	2.00298721177838e-05	5.03176892310285
C6orf132	0.595628059592046	4.88799167630541	7.16419864122147	1.63471846607804e-06	1.77181021559878e-05	5.02984079642907
CDC42BPG	-0.451784628862042	6.45435233536467	-7.2614318345766	1.37239858520437e-06	1.52606342679241e-05	5.02937393403956
TTC7B	0.586999435296896	5.03264803885993	7.17596632645892	1.60036870441611e-06	1.74021886948342e-05	5.02713888268304
JUP	-0.569188828223115	8.98546484598645	-7.33106293750835	1.21177391320942e-06	1.36745660759207e-05	5.01906584783924
HOXA5	1.11886943534407	2.55591411877465	6.95701630907215	2.38318302615407e-06	2.40969485667477e-05	5.00047818637123
ASH2L	-0.49523514571447	5.42933622872778	-7.18905328692214	1.56304938741013e-06	1.70296012736462e-05	4.99560233229118
SLC25A10	-0.714809111458754	6.2643426446633	-7.24082793797184	1.42406767016908e-06	1.57202031128104e-05	4.99178974931392
TPCN1	0.529040698766194	6.71676910763409	7.25015435192733	1.40043289406723e-06	1.55104898810466e-05	4.99171464200536
SNRPE	-0.638803730941546	6.41839102261268	-7.24400611423946	1.41596727737405e-06	1.56514453052238e-05	4.98809981979421
TTC21A	1.35436300609158	2.1094206538824	6.92068743559324	2.54756544669008e-06	2.5375511929985e-05	4.98644642849029
BLNK	1.78573131912213	1.67332602806961	6.93841692017028	2.46591695466336e-06	2.47836509313642e-05	4.98335356236217
C1orf43	0.402101148820416	8.15388274900379	7.29919653407598	1.28270319186146e-06	1.4329945344483e-05	4.98111701449753
HNRNPAB	-0.490716911216976	8.5618432180829	-7.30950646546576	1.25929321899801e-06	1.41155628649616e-05	4.98080194026975
BAI2	-1.49784028213372	2.4693499376759	-6.92710361011746	2.51769744708166e-06	2.51829976704508e-05	4.9785868866503
TBL1X	0.415739841001232	6.80319545543332	7.25421103077803	1.39028044535607e-06	1.54286995143562e-05	4.97600042612922
MLL5	0.492490025809425	6.97894689022898	7.25664440355075	1.38422738728069e-06	1.53717256473322e-05	4.97126939050588
FANCB	-1.12299715707141	2.08955944802418	-6.92254533150581	2.53887901096351e-06	2.53342557156049e-05	4.96694416896081
OLFML3	-2.64178746387328	1.32214704858854	-7.10701772602122	1.81290213016119e-06	1.92135457698452e-05	4.95690648602817
THEM5	1.32873714702204	1.60921495807291	6.90628513897104	2.61595984629894e-06	2.59550398756271e-05	4.95633768374908
ADAMTSL5	-1.1554218656772	2.4004182399656	-6.89936839933921	2.64948270413031e-06	2.61724446213085e-05	4.94807976161894
ZNF100	-0.838033771985464	3.78114697017117	-7.02770541691159	2.09418362399669e-06	2.16911263964916e-05	4.94244638125919
RAPGEF2	0.495136707680673	5.32837240496022	7.13844030114749	1.71261386334419e-06	1.83954747916302e-05	4.92142049993632
MED12L	-0.535164257415313	4.78429403533005	-7.09098523844049	1.8664090636465e-06	1.9718146039434e-05	4.91195266797842
DDX56	-0.45068743600479	6.31806781042071	-7.19949733164629	1.5339175596522e-06	1.67558701943981e-05	4.90499156272703
PGM2	-0.551369913424645	5.86355157770006	-7.16462367793429	1.63346451566068e-06	1.77159925810047e-05	4.90429773875916
TNS1	-1.1728189296536	2.51846685756737	-6.87027421227377	2.79545972069464e-06	2.72878530344209e-05	4.88944753137627
CTSF	0.791894553086309	3.94163446600341	6.98772864765399	2.25283204606286e-06	2.30154936703453e-05	4.88060434452401
KCTD7	0.91011819168051	3.41826352497105	6.94942059665111	2.41661586104646e-06	2.43907565842734e-05	4.87980801757312
NR1D1	1.57064477665107	2.58264413572168	6.88521446694245	2.71948175662007e-06	2.66905005268275e-05	4.87919872596898
RXRB	0.639523192517101	5.82310534864863	7.13423396569964	1.7256968692597e-06	1.84766673761199e-05	4.85833692836757
LRRCC1	-0.869665221246889	4.37911449788716	-7.03180103820198	2.07860027352263e-06	2.15514637163004e-05	4.85588913840506
AMIGO3	-0.901503826251695	2.87696127909233	-6.89310563369383	2.68022149748701e-06	2.64292596249839e-05	4.85323861667785
INF2	-0.419725026935985	7.22285674792932	-7.19894379303815	1.53544727464864e-06	1.67616319981879e-05	4.85286769325969
HLA-DRB1	-1.04169921983216	5.10538910852885	-7.04627736795107	2.02448000077138e-06	2.10687016383949e-05	4.8481312657207
SEMA5A	-1.06932088262356	2.72848424228603	-6.86154502107247	2.84087029090438e-06	2.76546651601192e-05	4.84477684387021
TMED3	0.463171130017846	7.61274239346321	7.21106915381121	1.50229948343787e-06	1.64642572483715e-05	4.84407550352876
ZYX	0.498941495198899	6.16508477192169	7.14530716582339	1.69147728352419e-06	1.82035174322128e-05	4.83806951417634
HRK	3.03714511007749	-0.999571977206239	7.57001678938103	7.94425034683949e-07	9.61474718595749e-06	4.83218488692955
SUCLG2	-0.545133337343463	5.81443642422395	-7.11794077863328	1.77736419273361e-06	1.89217063595311e-05	4.83106467871187
KCTD15	0.470531526898483	5.95662256825494	7.13785125808944	1.7144397327562e-06	1.84032670671468e-05	4.83015388941695
PPARA	0.593691477455751	4.21768326772285	6.98853866458352	2.2494962958543e-06	2.29954621343933e-05	4.82998459699308
MPST	0.548165507765543	5.4333904020131	7.10322878991919	1.82540152685715e-06	1.93337651267631e-05	4.82810022455529
ALDH7A1	-0.487251656631627	6.18359937951167	-7.13110374080157	1.73550035584062e-06	1.85616576029367e-05	4.81847041625428
TSR2	-0.462930979970184	5.70531685479489	-7.10719505436272	1.81231932572876e-06	1.92135457698452e-05	4.81574933700193
EIF4G1	-0.341195302321873	9.68486814987443	-7.23637277768532	1.43550414442361e-06	1.58255578848651e-05	4.81257286338138
DEK	-0.939060741868396	7.38702351168487	-7.18842225635038	1.56482789482421e-06	1.70378787194271e-05	4.81180177873177
CPT2	-0.516609664375922	5.49796997740952	-7.08719302303909	1.87930404308303e-06	1.97794089468349e-05	4.80876841889912
DYM	0.659046809312989	5.26553525060322	7.08925050189829	1.87229636008172e-06	1.97303629488984e-05	4.80844772612325
GAS2L1	-0.708861774896451	4.4099047139882	-6.9979682059846	2.21104031108272e-06	2.26577439721491e-05	4.80750327455615
KMO	1.77718584522566	1.8588755514728	6.81859712788482	3.07573077385719e-06	2.94945650584792e-05	4.80077981149065
LUZP1	-0.661393408245387	5.46316091569804	-7.07650190665006	1.91615968671638e-06	2.00537262832571e-05	4.79558908328533
REEP6	-0.748769126982968	4.90404181269392	-7.02454447852801	2.10629373214769e-06	2.17845741350885e-05	4.78876498796487
SPIN4	-0.756003320121192	3.56962217580544	-6.93528714158708	2.48012998176268e-06	2.49115278168162e-05	4.77824717908347
TMEM55B	0.617068689905917	6.03261901158472	7.10912845416763	1.80597768940731e-06	1.91744597104113e-05	4.77559484624077
NADK	0.50035758084319	6.85526508774901	7.1487105469695	1.68110235554494e-06	1.81251018646922e-05	4.77249198617009
TATDN2	-0.358521952913667	7.05128227977358	-7.15623106426677	1.6584110101459e-06	1.79400166453299e-05	4.77226456276053
SELT	-0.552715353235087	7.05272336728131	-7.15189814496701	1.6714453207672e-06	1.80459984147906e-05	4.77074136486064
TCF3	-0.43858642042481	6.69363020663062	-7.13497986069718	1.72336933542665e-06	1.84635674347696e-05	4.76442186565076
EML3	-0.449637380862291	6.25983913276074	-7.10908702665026	1.80611333096634e-06	1.91744597104113e-05	4.75941726721362
ECSIT	0.569321156136451	4.90539434353498	7.02757953747734	2.09466450193339e-06	2.16911263964916e-05	4.75913100949695
PSAT1	1.21200501602415	3.16336300784101	6.90634359572662	2.61567841596784e-06	2.59550398756271e-05	4.75065070701048
MBD6	0.658923327816263	6.82212537455551	7.12396734894955	1.75806812093541e-06	1.87631979926763e-05	4.73350408422211
BCL2L2	0.473896480591009	5.84381290602772	7.06953380346746	1.94058531382987e-06	2.02966534011825e-05	4.73033747951005
TOMM5	-0.484679204992819	5.82915129554757	-7.08232813982959	1.8959824580411e-06	1.99246884944519e-05	4.72883554787121
KIAA0391	-0.547774153799732	6.07026932587558	-7.08364723219788	1.89144500556956e-06	1.98946706120411e-05	4.72688673839252
SALL2	-1.09394523929205	3.38273312544936	-6.83098569761947	3.00598127374785e-06	2.89919439574158e-05	4.72223589329573
RUNX1	0.486478959588439	6.2978872444029	7.1088403851657	1.8069211016269e-06	1.91744597104113e-05	4.72121840033532
TRERF1	-0.543759950990559	5.3033473908428	-7.0052916910205	2.18164568705958e-06	2.23839524358186e-05	4.71224689833779
BIRC5	-0.614569049358009	6.1559083414943	-7.09201673783744	1.86291753277743e-06	1.96936996322185e-05	4.71210687605458
TXNDC11	0.44322652339114	6.1290770621132	7.08146037615703	1.8989735953626e-06	1.99362425667572e-05	4.70563203444911
EI24	-0.434603790075519	6.55008133925252	-7.09501366963221	1.85281172307364e-06	1.95992556968271e-05	4.70151524354701
SEZ6L2	0.421778310560502	6.46944586639601	7.08890704505553	1.87346426470047e-06	1.97303629488984e-05	4.70096237061125
LOC113230	-0.623512379626333	4.63119744440645	-6.96485321442649	2.34919262643895e-06	2.38108469603425e-05	4.69760122883146
UNC119	-0.563081053603729	5.51577407185865	-7.01639165158828	2.13786626838231e-06	2.20293749059924e-05	4.69615392668745
ENPP1	0.725403927177583	6.39925433128666	7.08072767101433	1.90150301809006e-06	1.99502738234242e-05	4.69548133184165
SH3BP2	0.389986081393586	6.46369427132192	7.08969247065832	1.87079458675676e-06	1.9727092477251e-05	4.69337410410917
CSRNP2	0.440700329599649	5.88425842669113	7.05706591314307	1.98510181648647e-06	2.07124804524428e-05	4.69188824691241
LOC100506994	-0.895369428621076	2.53652471759488	-6.79376303980903	3.22066526766124e-06	3.05862611790838e-05	4.68836710348901
DPYSL5	-2.6197382105497	0.108708378182868	-6.96304094898706	2.35700772776275e-06	2.38755888789245e-05	4.68520299656605
MRPL49	-0.427993503690208	6.63994999485547	-7.09009064539578	1.86944269578448e-06	1.9727092477251e-05	4.68146098286327
CBR1	-0.432422256418556	5.31774551153714	-7.01198624323977	2.15513120541043e-06	2.21390751101254e-05	4.68144267541675
GAN	-0.615027952235883	4.43222532955715	-6.93378052653498	2.48700222181667e-06	2.49655613191249e-05	4.67470829185394
GPT2	0.552761671865656	5.19113038349778	7.01273895890934	2.15217104113164e-06	2.21222547583808e-05	4.67062511893178
AGPAT9	0.921086704312897	3.7664123168868	6.89054095037163	2.69291627441277e-06	2.64919598666348e-05	4.66715468675209
LOC550112	0.977613874008273	3.1535549617047	6.82450970943984	3.04223449880189e-06	2.92236242147978e-05	4.6562486588781
PALM	-0.590674986312558	4.61227678762719	-6.92130015255277	2.54469732852248e-06	2.5375511929985e-05	4.65402220662319
SRSF1	-0.42629355626857	8.96443182783471	-7.13563928175293	1.72131436245602e-06	1.84533726908427e-05	4.64811928809217
RASEF	0.583305668007404	5.10076310345325	6.9679443986796	2.33592455159794e-06	2.37050984228907e-05	4.64744193906016
ZSCAN2	0.609112338651086	4.52772863224405	6.92069674001751	2.5475218676939e-06	2.5375511929985e-05	4.6434138362308
SCMH1	0.609360746783197	4.59020113908801	6.92564157263231	2.5244711930847e-06	2.52205831739239e-05	4.63083487581195
GZF1	0.516117704365152	5.52508325488259	7.00712832947891	2.17433786548627e-06	2.23226681782642e-05	4.63061350651199
PLEKHM1P	0.547669378432544	4.94270405057795	6.94302685367779	2.44513635765506e-06	2.46488610279827e-05	4.62318234611409
PPP3CA	-0.532988812517463	6.07316220979878	-7.02293879999458	2.11247326245518e-06	2.18080264452471e-05	4.61752184946435
MOSPD2	0.813412318445662	4.40777121927223	6.90287372562631	2.63243820459785e-06	2.60656581016545e-05	4.61420592835737
CCNB1	-0.496699637667261	7.77488611976049	-7.08976713879026	1.87054099447773e-06	1.9727092477251e-05	4.61076705419735
ZKSCAN1	0.431671791903257	7.49058209780114	7.07815850883563	1.91039995028786e-06	2.00185017347206e-05	4.61059883900401
MAPK9	-0.398557579358793	6.73196282149337	-7.05531231086318	1.99144779359413e-06	2.0762775392017e-05	4.61016064208401
TTC39B	0.734097724736616	4.18948032245598	6.8794527813956	2.74852488555076e-06	2.68966238653897e-05	4.60118302128299
VASN	-0.674621317267162	4.11329354203018	-6.85934894062999	2.85241496567807e-06	2.77347603988372e-05	4.59569437426419
RRP15	-0.581257654147834	5.4925381901998	-6.98730783650155	2.25456702993752e-06	2.30191569039531e-05	4.59315366977755
CANX	0.527248987067599	10.4326766555484	7.12894671895796	1.74228962593093e-06	1.86185633891814e-05	4.58608712384515
KIAA1530	0.552291609470516	4.46661786804875	6.88294033530895	2.73090673368681e-06	2.67712099731408e-05	4.57342119820389
HS3ST3A1	-1.13677059748421	3.34551105336336	-6.79665649152455	3.2034193971769e-06	3.04917393274823e-05	4.57339029909714
KCP	3.96884107823665	0.14315493937715	7.12792306772556	1.74552126044773e-06	1.864118618118e-05	4.57124230038066
PLEKHH2	0.701265839314452	4.47481716110347	6.8702366294657	2.79565360562212e-06	2.72878530344209e-05	4.56532837870416
WBP11	-0.374637280918442	6.91320624060447	-7.04135993797829	2.04269756779632e-06	2.12186795800159e-05	4.56389571385836
AP1S3	-0.756901851131709	3.81643991814547	-6.82585037830582	3.03469216102635e-06	2.91679262649452e-05	4.56270238792551
ATP5A1	-0.511936070718624	8.53722331939181	-7.07962741591327	1.90530787602378e-06	1.99776607640261e-05	4.56159313062216
NSUN2	-0.345442466894228	7.24714393060403	-7.04921456193325	2.01367935173984e-06	2.09693483676819e-05	4.55838688697738
LOC100128191	-1.07075530862888	2.74408525806157	-6.75102218855915	3.48696500713202e-06	3.27434041433329e-05	4.5518338300777
ITPRIPL2	0.626910358472387	4.35762889726681	6.85094394206245	2.89705222840391e-06	2.81034231251897e-05	4.54824423319433
C20orf194	0.693364763209868	4.6767081788707	6.87968909767707	2.74732735590652e-06	2.68966238653897e-05	4.54234399897576
TRIM11	0.557725880441218	5.68320800864174	6.96560494979174	2.34595880552197e-06	2.37924894260457e-05	4.53898923125829
YIPF3	0.534143683025548	7.07926146520432	7.02571732360346	2.1017918745848e-06	2.17514649198986e-05	4.53330549792253
CBX4	0.783956683251863	6.63045650827566	7.01416780861418	2.14656351575818e-06	2.21053745305048e-05	4.53007926605744
OTUD1	0.901734478023564	3.566565527566	6.77671837609086	3.32423482603767e-06	3.1498302113685e-05	4.52692179440609
MAP3K8	0.578435847785769	5.377328965218	6.94206593996975	2.44945287072674e-06	2.46626428717845e-05	4.5264558086387
ARF5	-0.440197503220478	7.07330531455706	-7.01852177748985	2.12956992638141e-06	2.19709607950664e-05	4.52197610899917
LOC100190939	1.32175857965626	2.17667025907942	6.6692904865889	4.06186958382231e-06	3.74480192501898e-05	4.52156587935992
AAGAB	-0.420556583940419	7.1713434179796	-7.02376126663438	2.10930560658801e-06	2.18022416344734e-05	4.51979911961411
NAA15	-0.631229011862636	6.44696225007584	-6.99976651868837	2.20378436635324e-06	2.2597234667622e-05	4.51974073634262
PRDX5	0.398322573229872	7.65298238286265	7.03732307301847	2.05778042572944e-06	2.13620855617003e-05	4.5195990320497
CCT8	-0.358781958865515	7.8859664995954	-7.04509341088751	2.02885068414669e-06	2.1087942101721e-05	4.51871594323972
AP1S1	-0.58070835836712	7.34952289759461	-7.02336932178959	2.11081452963635e-06	2.18043620714258e-05	4.51757592199119
ITPR2	-0.496203295406835	5.26810466934423	-6.90234846933942	2.6349849583942e-06	2.60696935511604e-05	4.50791765033294
DHRS7	0.535415644236518	6.0138751479405	6.95885944817503	2.37514316671479e-06	2.40447302180013e-05	4.50545823271289
LOC100132111	1.12776487097694	1.42713580443836	6.65055896808222	4.20699152096341e-06	3.84889092979168e-05	4.50504678484881
CBFB	-0.637796032830902	4.88152829808253	-6.89011711583668	2.69502020273423e-06	2.6497071058511e-05	4.50421645251897
ZNF488	-2.17756492838102	-0.0499110171188934	-6.77779788773338	3.31757373850524e-06	3.14530063507719e-05	4.50051472252686
ZHX2	0.403204144973512	6.48269129991535	6.98120147485858	2.27990033529761e-06	2.32211042676719e-05	4.49414331759707
BID	-0.616947802536572	5.83878963464619	-6.94253827010079	2.44733013032537e-06	2.46561139153985e-05	4.49055176549762
NCRNA00174	0.867439446791415	3.60616558879709	6.76082442642505	3.42393326309766e-06	3.22239386521614e-05	4.48907971638571
RSRC1	-0.455884974776969	5.04844540275777	-6.8922237226059	2.68457978098739e-06	2.6441055510738e-05	4.48891949932708
ERRFI1	0.693268169889737	4.83478099926753	6.87004114944058	2.79666228778985e-06	2.72878530344209e-05	4.48175083465057
ABCC1	0.469351958938063	7.17869711744063	6.99551967978794	2.22095977189536e-06	2.27454569658163e-05	4.47959392187529
SH3BGRL	-0.850199624396968	5.67875980275528	-6.90214681196074	2.63596339362666e-06	2.60696935511604e-05	4.47806373545139
RPL10A	0.507717157326542	9.70547178915924	7.05701190486003	1.98529694841341e-06	2.07124804524428e-05	4.47784946660486
HARS	-0.509052949374963	6.72501088567263	-6.98238177336103	2.27498066723649e-06	2.31851168061323e-05	4.47363686143148
LIMD2	-0.852682347768075	2.43966630574633	-6.6560660582941	4.1637748171901e-06	3.81561479685957e-05	4.47193197319718
CCNF	-0.495081438219545	5.70304828895355	-6.93069004275015	2.5011611557016e-06	2.50625639112963e-05	4.47114490035811
DPY30	-0.555322471048548	5.79288736102304	-6.93252260735252	2.49275524096543e-06	2.4993308543109e-05	4.46925964201082
POLR2D	-0.470046857675601	5.76019097292429	-6.93285757642375	2.49122192845689e-06	2.49929187351608e-05	4.46612630109047
OSBP	0.533296761297411	6.47632093304628	6.96965012897365	2.3286365717786e-06	2.36508313647423e-05	4.46222272122797
ZNF331	0.512970776325697	5.0293762497938	6.88202662476916	2.73551115918829e-06	2.68006377423931e-05	4.45931906287123
RBM12	-0.455729990729129	6.807454082948	-6.96952677258292	2.32916283531037e-06	2.36508313647423e-05	4.44472336398818
PROM2	-0.581030123136774	5.89942286580531	-6.9050498580692	2.62191427197703e-06	2.59922313482774e-05	4.44243428521097
CD63	0.351440979793828	8.84090960976767	7.0181114694974	2.13116537047112e-06	2.19738653857948e-05	4.43660671560089
TMF1	0.623633102586298	6.59383154634068	6.95776125908254	2.37993011495304e-06	2.40786153916967e-05	4.43530261146559
KLF10	0.547551367465711	6.43449557942129	6.95431537526639	2.39501581347431e-06	2.418734569115e-05	4.43508764718742
DMD	-1.15446687203908	2.2655829207738	-6.6227311497788	4.43260688469533e-06	4.01198772599591e-05	4.42055129758606
FLJ45340	0.483919319556461	6.3410614180465	6.92991253808873	2.50473644945705e-06	2.50833607070178e-05	4.41841347411897
GCC1	0.555075593761089	5.45565579907568	6.88599244727971	2.71558469458341e-06	2.6667902778751e-05	4.41197379106645
MSTO1	0.874559757835143	3.77757581572716	6.77038791832784	3.363577506709e-06	3.17631113620561e-05	4.41194348099832
DKK1	-0.615453799187506	5.70788053667908	-6.88942641413448	2.69845253251075e-06	2.6515229232497e-05	4.4119416186845
C9orf78	-0.37714822222705	6.52643903913064	-6.93933977340012	2.46174226808718e-06	2.47650690053981e-05	4.40782712593635
METTL21B	0.719060114517642	3.67510973658133	6.73474938860864	3.59428124453454e-06	3.3618993027738e-05	4.4027518196521
CALM3	-0.638739258917479	8.44449852779986	-6.99191969654021	2.23562819241159e-06	2.28816682312677e-05	4.40190592771682
TACC1	-0.658073904408032	4.76179653739303	-6.8069611499722	3.14277625037781e-06	2.99998801434466e-05	4.40149438706823
HMG20B	-0.423405727194517	7.11694795083008	-6.95508065062482	2.39165694978219e-06	2.41680186272854e-05	4.40075786805214
PRPH	1.8372910478574	1.45258052335445	6.59490307971955	4.67081751860487e-06	4.16612011632789e-05	4.39865197191228
ELFN2	-2.94094936699391	0.253489389469971	-6.94621014689021	2.43089315942971e-06	2.45200586238253e-05	4.39806027069868
VAMP8	-0.424658709719101	6.83698513682455	-6.93915284317888	2.46258728509789e-06	2.47650690053981e-05	4.39766160387011
SEC13	0.70090393432014	7.62145963398164	6.97304620696307	2.31419669726112e-06	2.35417430444008e-05	4.39578630548127
TPD52L1	-0.385920930367215	8.13451190957556	-6.98311896803818	2.27191353072768e-06	2.31679767609084e-05	4.39204041640963
LARS2	-0.682139398544098	4.57851257518	-6.79503971011522	3.21304404813184e-06	3.05353002347922e-05	4.39126011549817
IFI30	0.628055668663596	6.28135232954462	6.90835666032274	2.60600604317515e-06	2.58959269554731e-05	4.38742417381846
KIAA1683	1.1760878505779	2.59965974705741	6.59961493548219	4.62956728041466e-06	4.13594461525934e-05	4.38484530205218
MRPL39	-0.695370340459707	4.7421897965634	-6.80500534637717	3.15419374712197e-06	3.00636895988521e-05	4.37418481569206
HEATR3	-0.586313384335569	4.28518152867739	-6.76812488605416	3.37775902985171e-06	3.18610502060011e-05	4.37218067846763
BHLHA15	3.48885698341333	0.162381868361293	6.6987668850419	3.84394470267454e-06	3.56155851565257e-05	4.37196291756881
ETS2	0.729115086500169	5.57295064783643	6.87196992834966	2.78672627128192e-06	2.72385798719572e-05	4.36863706119666
PEX19	-0.440979098017463	5.67323498829085	-6.86413002647132	2.82734329705995e-06	2.75390153174319e-05	4.36849232893128
GRPEL1	-0.499995750649396	5.70166367895364	-6.87835358060657	2.75410221099555e-06	2.69354417407542e-05	4.36832234888922
ISG20	0.820563395017341	4.71255486712633	6.8126635798361	3.10973151496947e-06	2.97597207541881e-05	4.36543122851511
WBSCR16	-0.642618501758691	4.38840007447758	-6.76997989014803	3.36612987600388e-06	3.17692754211563e-05	4.36542895290977
EDC3	0.481464524105384	6.97910648915877	6.92892183328256	2.50929983247774e-06	2.51140217823804e-05	4.35982189208261
NKAIN1	-0.732743842127811	4.05320155737153	-6.70990373924567	3.76480182676105e-06	3.4979192083751e-05	4.34273310014686
SNHG6	0.694486597633198	5.30625266889827	6.83954463078765	2.95875542737979e-06	2.86024426401732e-05	4.34230287732646
H2AFV	-0.393933962307749	7.07721107093303	-6.92402020523349	2.53200530414626e-06	2.52807502725624e-05	4.33391512848417
ETNK2	-0.848592906815863	3.5865891346191	-6.65840031365182	4.14559623798757e-06	3.80312405288558e-05	4.33370726167804
NLGN2	-0.590099944767145	5.96764567964437	-6.85816031781283	2.85868383086898e-06	2.77795632698738e-05	4.33279210720929
CCDC86	-0.598435825783501	5.16718073513299	-6.82644677359421	3.0313432100427e-06	2.91524921476447e-05	4.33133737551291
VPS4A	-0.389580860319674	6.95239057280953	-6.91323286426743	2.58273075733036e-06	2.56951750063016e-05	4.32759258120365
TMEM136	0.909660166334903	2.31808517166079	6.57193576704132	4.87742089252084e-06	4.3250258221908e-05	4.32493934170929
GMIP	-0.563818446056293	5.41400397937751	-6.81337965778124	3.10560755349795e-06	2.97597207541881e-05	4.32200835332307
C1orf63	0.468143952989499	5.31695927069205	6.81153538506633	3.11624045250964e-06	2.97976016739687e-05	4.31982951535276
ASAP3	0.649818110470496	5.20237233584148	6.8001622775597	3.18265237856402e-06	3.03113202614491e-05	4.31974339711142
ANKRD50	-0.524591316318123	7.6727043366101	-6.92584943759009	2.5235069817763e-06	2.52205831739239e-05	4.31950883869954
FOXRED2	-0.432988826844276	5.9652415494481	-6.86427590799365	2.8265819178556e-06	2.75390153174319e-05	4.31922783884011
SLC2A10	0.462915340201507	5.8290533329022	6.85036735968271	2.90014084534885e-06	2.81170756507908e-05	4.31888877660992
FLJ42289	2.07367643431337	-0.336490006430872	6.76002476273027	3.42903072494887e-06	3.22537175725787e-05	4.31608945616943
PSMD6	-0.321485308061806	10.3703969756188	-6.97776867222853	2.29427181329393e-06	2.33532573375092e-05	4.30694249059708
CDK7	0.59462066526716	5.74364501012501	6.84859318557575	2.90966617858138e-06	2.81930806318627e-05	4.30575352066979
NUDT15	-0.761146922702626	5.19774702814514	-6.80868299978794	3.1327600848934e-06	2.99384455198612e-05	4.30481318078729
C14orf2	-0.441465920019052	7.06060143440352	-6.90430675763975	2.625503029601e-06	2.60123890207626e-05	4.30377359306986
TMEM201	-0.662852522887263	4.31295525405589	-6.74463999136383	3.52865197264037e-06	3.30791342995727e-05	4.29747493826711
FOXC1	-0.736650107437836	3.29252853850618	-6.66625240613496	4.08504898287576e-06	3.75995372535026e-05	4.29556381478931
SCUBE2	-0.725313798012714	6.825700632335	-6.88370849577937	2.72704201020684e-06	2.67490032719643e-05	4.29386382235842
EXOSC9	-0.812021575710494	4.40172984397104	-6.73888913073294	3.56665887722283e-06	3.33792966215303e-05	4.29281261908184
RPS26	-0.439359338880147	7.18408883961362	-6.90614997465775	2.6166106930344e-06	2.59550398756271e-05	4.29223895065215
GSTCD	-0.586547384942712	4.49480167772479	-6.74066167816785	3.55489912522153e-06	3.328786840437e-05	4.28801346797768
EXD2	0.484123467813151	6.09809686528244	6.85267614722655	2.88779376899999e-06	2.80298682488426e-05	4.2864676150914
KIAA1147	0.519934539580146	6.49209736977952	6.86450923982963	2.8253645646082e-06	2.75390153174319e-05	4.28407975454137
SFXN2	-0.7553704111549	5.4641693892952	-6.83583987005732	2.97910186700723e-06	2.87492784903802e-05	4.28330268689129
SGK1	-0.689293755485682	3.58962195761635	-6.69592094663149	3.86444507773526e-06	3.57461169690512e-05	4.28102313801119
B3GNT3	-0.948190334769596	3.58252975787232	-6.62081214932004	4.44862132299827e-06	4.02372866445771e-05	4.27647538907341
DDAH1	-0.627982359604208	4.83201654495607	-6.75801497242784	3.44187700382894e-06	3.23536873482373e-05	4.27596561577934
CYP51A1	0.805334347322129	7.35760965840907	6.89478056208777	2.67196448088294e-06	2.63789456778549e-05	4.2742333475103
CAP1	-0.394044839672786	7.95202890057432	-6.91290284325471	2.58429918281917e-06	2.5695493182799e-05	4.27253717198655
FANCM	-0.749525225065872	4.38217890364039	-6.72745067047761	3.64352469025517e-06	3.4060540480619e-05	4.27213874998727
EID1	-0.757642909395742	7.2897632063531	-6.8913178135552	2.68906433483768e-06	2.64696362188495e-05	4.27208171334267
NUCB1	0.469176426284973	7.54364442368328	6.90131640099745	2.63999650551538e-06	2.60941498571154e-05	4.27169812227456
GSG2	-0.665351378586569	3.34118709224749	-6.66269267105246	4.11238334909289e-06	3.77971005052294e-05	4.26889228937255
HIST1H3E	1.11759524447333	2.17458587704779	6.52932066034666	5.28628845203671e-06	4.63110990423583e-05	4.26818071302086
PIKFYVE	0.516894149818401	5.91042844357664	6.82806342255462	3.02228451998723e-06	2.91260712106918e-05	4.26604998817326
U2AF2	-0.352184581376509	8.17223240671602	-6.91604072167156	2.56942639513625e-06	2.55780279953921e-05	4.26382419283288
PXMP2	-0.550869622581241	4.51061388651898	-6.72275535522799	3.67557349295731e-06	3.43026177992288e-05	4.25906657541536
MUS81	0.469081118862029	5.45556397711674	6.79496771080004	3.21347335644788e-06	3.05353002347922e-05	4.24815632793833
MYCL1	1.03441498033744	3.17467129389302	6.60500501620059	4.58284304494081e-06	4.11834639510316e-05	4.24633128614751
NUP62	-0.505261564251663	6.66954930348867	-6.86109417767526	2.84323637969356e-06	2.76615969831269e-05	4.24275845323226
RBM38	-0.53873942848501	6.07210926797273	-6.82755814463272	3.02511275370555e-06	2.91260712106918e-05	4.24004454670364
KHK	-1.09840539420177	2.73129718368223	-6.55606136505139	5.02574814516618e-06	4.42837787037719e-05	4.22171787116769
SORD	-0.556128768926141	5.16773884000248	-6.75005731994241	3.49323430576738e-06	3.2783866739424e-05	4.22128117585715
SMCR8	0.393889574089743	6.46608935790124	6.83648665718439	2.97553927517776e-06	2.87314773891876e-05	4.22069632904424
FAM54A	-0.863451057009537	3.30482178376746	-6.62002265371447	4.45522725630594e-06	4.02752543970057e-05	4.21085414721447
RPS6KC1	0.622421183916531	4.39089368175252	6.69607747614661	3.86331458919854e-06	3.57461169690512e-05	4.20345921288708
CACNA1H	-0.763075214031101	6.88113372064675	-6.82786575581622	3.02339060875236e-06	2.91260712106918e-05	4.20318613748959
SLC16A8	1.17745562824912	2.17106724297963	6.48618355222966	5.73652938509504e-06	4.94269538569446e-05	4.20310991482847
RWDD2A	0.702597583836019	3.43575282176178	6.60377196243687	4.5934884659799e-06	4.12353736473686e-05	4.19576832479503
PTGES3	-0.500224343666769	8.89829878220919	-6.89238129295869	2.68380054940731e-06	2.6441055510738e-05	4.19183438093157
PLCH1	-0.779578303378381	3.84807599734012	-6.60579918189818	4.57600027909337e-06	4.11782475484102e-05	4.19150164257273
SRGAP3	0.77240609881207	3.30882848747586	6.56802204961326	4.91356253747697e-06	4.34785290353253e-05	4.18722481027666
POLR2E	-0.57067369127908	6.23039460557755	-6.80489250224874	3.15485381762649e-06	3.00636895988521e-05	4.18529240816624
SEPX1	-0.743315100420077	5.74593489176531	-6.77437062122804	3.33876960460978e-06	3.15967798638126e-05	4.18500035976142
NOC2L	-0.550208444807231	7.09315286866703	-6.84447607239542	2.93189603799543e-06	2.83920262532921e-05	4.18291145740913
TIPARP	0.791502254969424	5.79779269379524	6.7900945177231	3.24266966884527e-06	3.07777568341477e-05	4.17975562968758
MRPL10	0.523153988850671	7.04984137997883	6.83907718478818	2.96131464159553e-06	2.86106447521916e-05	4.17829393201045
FAM136A	-0.394668466229481	6.63446548688216	-6.82719313283412	3.02715757629359e-06	2.91289892439206e-05	4.17811471394677
EFTUD2	-0.508945454235429	7.22713617799799	-6.84358725157307	2.9367182563272e-06	2.84222662724631e-05	4.17770256835012
PPIL1	-0.525796932222946	5.78782685838561	-6.78095560735766	3.29816868122704e-06	3.12867685903806e-05	4.17326181812453
AP2S1	-0.738597271073782	6.57677953842111	-6.81253035548006	3.1104993947812e-06	2.97597207541881e-05	4.17264385646207
ABCF2	-0.456864017370144	6.45071983479664	-6.81310387487408	3.10719514000194e-06	2.97597207541881e-05	4.17205006657105
MB	0.645343274127726	4.45114780441442	6.6424880626204	4.27117132595454e-06	3.89694867731935e-05	4.17130029864757
HSPA14	-0.6112309592547	4.73153925228374	-6.70285758581244	3.81467557551654e-06	3.53836019550408e-05	4.15862133260726
ARL8A	0.452530599068242	5.98449508998216	6.77260452107764	3.34974693152081e-06	3.16682688992392e-05	4.15672811924581
LOC100293516	0.696309633346322	3.8649762359918	6.62764216035592	4.39189564058446e-06	3.98319212001814e-05	4.1524959801321
GORASP2	0.422083641996922	7.55081413446038	6.84134112529846	2.94894120705853e-06	2.8524055955377e-05	4.14655026842315
MYO9A	0.456181857477429	5.97858562450597	6.77039545296719	3.36353039363606e-06	3.17631113620561e-05	4.14318436040642
ACTR2	-0.739055134232018	8.47981428322045	-6.85620370629406	2.86903433632155e-06	2.78639548435782e-05	4.14281442571361
DSCAM-AS1	0.592154115341152	10.5377629100924	6.89381053344596	2.67674327202651e-06	2.64105336173283e-05	4.14187173633406
PBK	-0.732503417767369	5.07087141667416	-6.72388692493184	3.66782304121907e-06	3.42493984038793e-05	4.13571894058277
PHF1	0.682946129003541	5.21105396761037	6.71707311214496	3.71475096314969e-06	3.46103036811785e-05	4.13344677708601
BRSK1	1.05777337748774	2.15118033072877	6.46592138371736	5.96157975149492e-06	5.10242885179125e-05	4.13189335198993
PHLDA3	0.685529715535249	6.06652008179544	6.76082368394302	3.4239379923996e-06	3.22239386521614e-05	4.1307722204791
RGS19	-0.632697839895175	5.15527490740295	-6.70461331703026	3.80218436611964e-06	3.52873092891148e-05	4.12111357234958
CLIC3	-1.40163051711256	3.45648495852584	-6.48212406373766	5.78090088364682e-06	4.97068310427298e-05	4.11768033178308
PRKAG2	0.542735770997302	4.02237519071104	6.6129572865461	4.51480070762285e-06	4.07257427369388e-05	4.11047387733691
ZNF33A	0.670774271167274	5.97609033887218	6.7495918465043	3.49626293879744e-06	3.27938874865106e-05	4.10934231400377
DPH5	0.704029911418127	4.04998284800283	6.61662986100598	4.48373189412764e-06	4.04891642534507e-05	4.10292171366052
CHST1	-1.19262342536536	2.19083503641873	-6.43710243949007	6.29756843997218e-06	5.34714280762339e-05	4.10100582881515
FAM117A	0.710766056994098	4.18901102249171	6.59870870981822	4.63747140420601e-06	4.14079400768507e-05	4.09944768986942
EGLN3	-1.03649133754554	4.04087802957305	-6.54760538654537	5.10666350772211e-06	4.49021243444503e-05	4.0903905243177
APRT	-0.405989159773471	7.67825939226956	-6.80819873183416	3.13557375894989e-06	2.99482213276288e-05	4.08234396901992
MGST3	0.605557200646888	4.15592571191931	6.60288166392405	4.601190713873e-06	4.1258614936135e-05	4.08102197816875
FUT3	1.99181894624939	0.346172203850019	6.49589903432625	5.63176540267023e-06	4.87251136028231e-05	4.07906198756466
PRKCH	0.444300928519422	5.87340058810107	6.71932221850176	3.69919237101573e-06	3.44845558600151e-05	4.06692160391961
XRCC6BP1	-0.73487280983699	3.27303885548764	-6.51980265295493	5.38237485646171e-06	4.69316147546745e-05	4.0667028249881
SMPD4	-0.386080494186058	6.75557736895981	-6.77412471806718	3.34029579043415e-06	3.15967798638126e-05	4.06611831883974
NINL	0.524483655375518	5.2251336709016	6.66970024811374	4.05875373303013e-06	3.7439932394482e-05	4.0655709436825
SSR1	0.525880439598493	7.8163019849706	6.80626952510967	3.14680886615405e-06	3.00212387207989e-05	4.06313209810526
AHNAK	-0.502838949852158	9.37340459982638	-6.82260740968725	3.05296992612946e-06	2.93034508069167e-05	4.05562682250269
NUDT1	-0.701580976620453	4.30948087350249	-6.60632571362689	4.57146937682307e-06	4.11703036391971e-05	4.04925587950049
CELSR2	-0.582632277368884	9.31693184539458	-6.82241659202821	3.05404895697535e-06	2.93034508069167e-05	4.0484172526007
IDH2	-0.531417421448591	8.21163016791116	-6.79629348314002	3.2055777626328e-06	3.04949274756945e-05	4.0397872225238
UXS1	-0.406165611014646	5.36928576192558	-6.66886752225819	4.06508843611757e-06	3.74570462840938e-05	4.02798052336533
AKTIP	0.473614402366376	4.68359339060049	6.62265495055069	4.43324163934491e-06	4.01198772599591e-05	4.02771357144599
IGSF8	-0.661889689152719	4.0271082569451	-6.55670534797892	5.01964066766292e-06	4.42532791386372e-05	4.0249004363918
DLC1	-0.853792148934113	3.2132450921588	-6.4984684911449	5.60439184332073e-06	4.8614029661668e-05	4.02452382164227
MTMR9LP	1.76954371654042	1.23116826143505	6.39796311696508	6.78563006807974e-06	5.69693158928542e-05	4.01728270826774
DDX46	-0.426580256630466	7.36646513947139	-6.76602498134549	3.39097389441228e-06	3.19496605127611e-05	4.01682299726233
FHL1	-0.709384782784971	3.03623442472999	-6.52097427319189	5.37044988325128e-06	4.68836078906421e-05	4.01576253011405
CPEB2	0.70318969006642	5.22816227302437	6.64579687350975	4.24473753415653e-06	3.87917980990348e-05	4.00479239764138
TRA2A	-0.413266213071131	6.26870189969609	-6.71255954079629	3.74617991105497e-06	3.48255213076616e-05	4.00378370163043
NFE2L2	0.512467671790016	6.8647978543361	6.74206525080994	3.5456158838155e-06	3.32195406391767e-05	4.00162233238109
MCU	-0.607026576130354	5.2018174832504	-6.64136095719192	4.28021466610361e-06	3.9030703421983e-05	4.00069827111956
VEZF1	0.416755595853523	7.34352774159463	6.75775722967086	3.4435280722233e-06	3.23536873482373e-05	4.00033031484581
DIAPH1	-0.366570579416906	8.09085856167209	-6.77453892591098	3.33772544776595e-06	3.15967798638126e-05	3.99689855663058
ING4	0.649631550037535	4.27276150807872	6.54705407547346	5.11198575292581e-06	4.49253020136265e-05	3.99190448829306
LOC646851	0.887846060534263	2.39536452399975	6.40240565762247	6.72831132729735e-06	5.65732924272101e-05	3.99136412535411
ZNF192	0.56238289402251	5.18086472768283	6.63613662684376	4.32239262203652e-06	3.93509494888072e-05	3.99062158490258
ATP2B4	-0.580936961522547	6.32157588173151	-6.69276634182491	3.8873017028745e-06	3.59376637251924e-05	3.98786379951133
TTC28	0.608795637538754	3.86413368966234	6.52584796864687	5.3211380500202e-06	4.65676152530287e-05	3.98498194141412
NAT10	-0.422211374601393	6.47296238007084	-6.71420094316504	3.73471862973192e-06	3.47382838507434e-05	3.98363068056202
TMC3	2.52338162173552	-0.546055824547774	6.57068302352916	4.88895935413611e-06	4.33296005503828e-05	3.98233780542202
KIF18B	-0.536041132617219	4.27956771627695	-6.5806693019266	4.79776188626551e-06	4.26116674380799e-05	3.97717998720508
LRSAM1	0.449066628772227	5.67345435265524	6.66322165444393	4.10830941999231e-06	3.77928309900723e-05	3.97706705474709
SIPA1L2	0.642614759518272	6.09709338377074	6.6964255208728	3.86080216950385e-06	3.57461169690512e-05	3.97498068366537
ABCC2	1.87950620977548	0.889641953237822	6.38778076036055	6.91892427580517e-06	5.77982465477351e-05	3.9722893256722
ZNF350	0.62674837310842	3.62702764850863	6.50017617663237	5.58627553277563e-06	4.84820301038607e-05	3.9721594301276
WDR81	0.579879099959746	5.66213600939032	6.65440648225426	4.17674952007098e-06	3.82540848705735e-05	3.96696754670691
AMD1	-0.640166048517064	6.91984473454114	-6.72687976171028	3.64740598251916e-06	3.40777752243857e-05	3.9660349956355
LOC286437	0.685029318817559	3.05709451970376	6.43571603129136	6.31421910184824e-06	5.35491887724696e-05	3.96042763533867
SC4MOL	1.06263463348543	6.10817495507681	6.66257454718144	4.11329364503214e-06	3.77971005052294e-05	3.95961545464773
VDAC3	-0.449902556673459	6.17025927371994	-6.68498634527819	3.94427391296605e-06	3.64442192930631e-05	3.95846394717753
THOC4	-0.428352807187492	6.22321594504697	-6.6997267808349	3.83705572048858e-06	3.55714633422677e-05	3.95826441650105
TNFRSF11B	1.20358453443577	3.49306591402075	6.42599516866454	6.43225625800887e-06	5.44398044832694e-05	3.95293511581935
SPNS2	-0.992215372271678	2.84924829727631	-6.36658260059425	7.20520785236811e-06	5.97717738705378e-05	3.95218493217077
ZNF529	1.11203719013954	2.62880008864281	6.40785771450969	6.65865326178223e-06	5.60157530935845e-05	3.94860036969548
PRIM1	-0.641590731006973	4.68606264510202	-6.60022557172083	4.62424918607764e-06	4.13585805608974e-05	3.94430352754835
RAB23	-0.611814891051924	3.98284547986766	-6.52199839226656	5.36004866890838e-06	4.68463315622079e-05	3.93749598048608
KPNB1	-0.34957362754929	9.27628176197642	-6.76716048088816	3.38382144730339e-06	3.19002423250856e-05	3.93728372945274
LYSMD4	0.924265076608006	3.6980228067417	6.4747716701285	5.86217392383503e-06	5.02764085652395e-05	3.93092299562102
SERPINA1	-0.891494762244802	4.3401591566571	-6.49695660708432	5.6204818473346e-06	4.87030768988725e-05	3.92543867207648
LOXL1	-1.05847625679856	4.36755369414948	-6.49633654131256	5.62709466313833e-06	4.87099022496508e-05	3.92376826125791
CATSPERB	1.32636202297063	1.68422047423735	6.33058975828916	7.71976542858559e-06	6.34424358858307e-05	3.92174713386674
MGAT5	-0.534410190017359	4.83942683061368	-6.57393099153207	4.85910211622343e-06	4.3110675751576e-05	3.91979013384474
CORO1C	-0.43967463172867	6.45945026435077	-6.67549862043564	4.01492778631861e-06	3.7056099502424e-05	3.91907752044991
MANSC1	-0.580278410999427	4.41501076614698	-6.53407953735142	5.23891594639486e-06	4.59683264887238e-05	3.91729536963465
INTS2	-0.431820417751701	7.31494992115135	-6.70877484938599	3.772746472229e-06	3.50335435877611e-05	3.91641375323326
EIF2S1	-0.554349576805074	7.4152181199936	-6.71658720701135	3.71812122187268e-06	3.46117529232664e-05	3.91336296576656
AP4B1	0.485102493407394	5.69505679398864	6.63686769567246	4.31646454666499e-06	3.93361332535544e-05	3.91211972825693
RECQL	-0.518414236781818	4.67043275309656	-6.56105921483649	4.9785506271725e-06	4.39456493186703e-05	3.90424231830074
CENPK	-0.7984591444654	3.88639808491139	-6.51119065169471	5.47087733648536e-06	4.75545491556035e-05	3.89612773033571
RRP7A	-0.514662181903742	5.35406703173684	-6.60096418643608	4.61782499093605e-06	4.13487070405927e-05	3.88782790448416
ZRSR2	0.71771693972498	3.80872976679216	6.46996849322237	5.91590759527406e-06	5.07112448095148e-05	3.88748072563368
FBXW8	0.500088616972508	5.62696135895394	6.61207500531161	4.52229778214316e-06	4.07713790342653e-05	3.87914064523031
FNBP4	0.43013058316696	7.17093859646228	6.6843042097969	3.94931032340042e-06	3.64706051068739e-05	3.87624579365092
ATG2B	0.540849246961945	6.56644975255032	6.65757191802489	4.15203811313255e-06	3.8069454717121e-05	3.87488521209217
TIMM8A	-0.532822691783476	4.32763676246707	-6.52312346707699	5.3486462234946e-06	4.67838700009015e-05	3.87296134774305
CHTF18	-0.59424922413385	5.83022264630826	-6.63047371570107	4.36859934411215e-06	3.96636565857392e-05	3.87150987592532
REEP1	-1.30174053584653	1.72297644771516	-6.30381462633069	8.127165151858e-06	6.61726923075332e-05	3.86790230236502
ADHFE1	1.11111286526452	2.01693814381558	6.30309494900441	8.13841814238734e-06	6.61998565239717e-05	3.86645577983498
CFLAR	0.520679921054511	5.65216184387896	6.60264318687622	4.60325612927795e-06	4.1258614936135e-05	3.86641528229104
TYRO3	-1.02266019181031	2.97771612449699	-6.38884441515703	6.9048741407274e-06	5.77097027134058e-05	3.86460907149529
CHD4	-0.320604002578037	9.01691608636104	-6.72131855873682	3.68543906454255e-06	3.43755063666534e-05	3.86394324074944
SLC19A1	-0.51464947801915	5.54666623441058	-6.60261751097218	4.60347856199641e-06	4.1258614936135e-05	3.86266960032141
CLCN5	0.643055904397938	4.27134602374171	6.49057400015495	5.68893804522995e-06	4.91434916675752e-05	3.85582926259314
ELOVL2	-0.745707396919309	5.90874958773615	-6.63287476607964	4.34894555158107e-06	3.95281333720879e-05	3.85058208105884
ZXDC	0.39516999921059	6.19090896211055	6.62672314245093	4.39948446149772e-06	3.9879120939885e-05	3.84628455152903
LRRC37B	1.05569987547988	2.16774178915672	6.30805429782391	8.06119955769202e-06	6.56995620871546e-05	3.84452638627422
PLS1	-0.670054894464037	5.33764698044827	-6.56095917003592	4.97949087890937e-06	4.39456493186703e-05	3.84264440244063
MRPS12	-0.500032200153039	5.79447777060516	-6.60565104062739	4.57727590244526e-06	4.11782475484102e-05	3.84163676409806
MYOF	-0.381648406170219	9.10327391035607	-6.71645400334032	3.71904568303694e-06	3.46117529232664e-05	3.84118280716048
CLU	0.426291734666177	7.3953337680213	6.66744046470326	4.07596822825868e-06	3.7536614895043e-05	3.84045787396837
RUVBL1	-0.518053244718835	6.2990210863254	-6.63544990824359	4.32796877411349e-06	3.93802773548825e-05	3.83910402849551
SIL1	0.705883767955234	5.67963427347172	6.59207457570696	4.69576300055291e-06	4.18613754910697e-05	3.83813318477159
SMYD3	-0.511386676923605	4.92958629565069	-6.51767618404283	5.40408872740204e-06	4.70473606856178e-05	3.83326559313632
BCCIP	-0.432481536987657	5.98577434544142	-6.60849019282541	4.55289252398731e-06	4.10250940577391e-05	3.82574210551984
SAP18	-0.368042294168597	7.20441382588962	-6.66026884009998	4.13110405916831e-06	3.79190912653846e-05	3.82448420811469
TTC39C	0.574745868798268	4.67740210785745	6.51918234602147	5.38869958349307e-06	4.69622781836051e-05	3.81978793631853
LRRK1	0.891118623700156	2.81818197413055	6.35112279529737	7.42172193400695e-06	6.12942605552258e-05	3.81727668512411
VLDLR	0.447366928790866	5.5406863361893	6.56813099065017	4.91255275645537e-06	4.34785290353253e-05	3.8150547046249
NCBP1	-0.3777053644664	6.89172011125866	-6.64382702007211	4.26045397760382e-06	3.88929215728419e-05	3.81041529266218
NBR1	0.375853178243864	7.34962668451522	6.65315897840659	4.18653025620616e-06	3.8322677616197e-05	3.80936675895441
MIS18A	-0.649566739666946	4.31594486525539	-6.49068976734518	5.68768871749159e-06	4.91434916675752e-05	3.80679553130607
NUSAP1	-0.599816491140071	6.66940483543038	-6.6334429432692	4.34430819079471e-06	3.95074552380917e-05	3.79934136504267
DTYMK	-0.543964123016858	5.66005949030911	-6.58479243420084	4.76062520281138e-06	4.23493063254348e-05	3.7969454311138
NCLN	-0.551055471576956	5.88448795821138	-6.58416721269065	4.76623726128599e-06	4.23766889727522e-05	3.79309079503974
PPP1R3B	-0.671756882774486	4.7847925370673	-6.48459252967346	5.75387749980334e-06	4.95253974815806e-05	3.79094238414235
TMPO	-0.750061243943835	7.46413728191269	-6.64992329963731	4.21200981798654e-06	3.85137518840935e-05	3.78055264696148
RFT1	-0.511947880914778	4.64741735027839	-6.49122414880004	5.68192550922863e-06	4.91336722938674e-05	3.77907718818645
PHF13	-0.46988350339525	5.29721950858648	-6.53279973872822	5.25161228804096e-06	4.60314276232689e-05	3.77515650633741
MXD4	0.449305414637088	6.60958443818717	6.60019395597606	4.62452437508241e-06	4.13585805608974e-05	3.77477609776726
RAD51AP1	-1.1376411100543	3.37220999798137	-6.39634110140666	6.80668372694189e-06	5.70601396738728e-05	3.77426846669508
KDM3A	0.528527805741346	6.61553541572646	6.60472672988725	4.58524335546645e-06	4.11834639510316e-05	3.77063775401821
FAM98B	-0.490048039881425	4.40968239286771	-6.46218805929849	6.00403526464334e-06	5.13351154222368e-05	3.7702215616808
KIAA0930	-0.510838326797793	5.2029388670876	-6.51797671219271	5.40101445513906e-06	4.70450863269509e-05	3.76538738554394
SRP9	-0.814497235335661	7.05126861844233	-6.61924706736334	4.4617267281213e-06	4.03122192334417e-05	3.7622829408805
HIST1H2BN	1.34068454128367	1.12429786108765	6.24155927034386	9.16291095324163e-06	7.33208242976139e-05	3.75991427884181
TRAF2	-0.517801242118494	5.18619193192599	-6.52061872752835	5.37406579325287e-06	4.68836078906421e-05	3.7595284924148
SGTB	1.05009767009511	2.71314164439972	6.3201301129231	7.87633524562489e-06	6.4444144152559e-05	3.75929824263008
KLK6	-0.858354927596894	2.5388865891814	-6.29291205310113	8.29938200169185e-06	6.73780896098517e-05	3.75833366977423
KCNMB4	-1.98578641630251	0.429293597954305	-6.41610848000109	6.55465698893753e-06	5.53186342266805e-05	3.75643573656563
ZNF616	0.62088029142798	4.05527441526981	6.42817718749073	6.40556296099865e-06	5.42413341568311e-05	3.75393351433185
CRTC3	0.576509337555652	5.6705793770133	6.55404615616315	5.04491010535006e-06	4.44058297904602e-05	3.75219592215123
PLXNA3	0.611829452583054	7.52743401720069	6.62846962799842	4.38507443124022e-06	3.97916358046996e-05	3.74788913813134
PAICS	-0.530197661563879	8.04020816468378	-6.64523327960888	4.24922799877485e-06	3.8811627007925e-05	3.74587975024314
TPM4	-0.520650346059536	9.22175969456343	-6.66028263386156	4.13099727149843e-06	3.79190912653846e-05	3.73906209458609
DPCD	-0.647139894367064	4.38006718542349	-6.4395111077388	6.26874874638515e-06	5.33026005538788e-05	3.73850548883821
LOC284749	1.94903153769245	0.704598393259053	6.35145461024393	7.41700471588441e-06	6.12942605552258e-05	3.73836387758579
DAG1	-0.387146412057557	7.65853259886982	-6.62557413431888	4.40899159774134e-06	3.99436486893966e-05	3.73674977703987
C1orf112	-0.553045254672447	4.19738036525483	-6.44197195756089	6.23944598784882e-06	5.31035596441647e-05	3.73665668588018
PIK3R1	-0.443787553094292	6.93794193356219	-6.59968196306877	4.62898322000687e-06	4.13594461525934e-05	3.73582440028626
PFKP	-0.479011619253702	8.1859763686293	-6.6366272791963	4.3184130981539e-06	3.93361332535544e-05	3.73580012808035
ATP5H	-0.412303170895417	7.02951177402692	-6.60088934296656	4.61847552928888e-06	4.13487070405927e-05	3.72348671637036
ATXN10	-0.419587390964399	6.13829225878611	-6.55974845615257	4.99088416715307e-06	4.40229677275675e-05	3.72132227215292
ANG	1.6457295726971	0.893907590440368	6.23389395408318	9.299581832567e-06	7.42014344312264e-05	3.71958666830013
IDI1	0.894543862522656	6.82732788763587	6.58246625280444	4.78154006409283e-06	4.24901572964338e-05	3.71602275079479
PTPRJ	0.428122284040625	6.47083387307525	6.56463312219284	4.94508257883165e-06	4.37111844864591e-05	3.7153071460317
CCDC74B	-1.0092148606182	1.81833042259088	-6.22285298693702	9.50016285024559e-06	7.55136518571803e-05	3.70926867753558
AMOTL2	0.599258298042206	6.30353824445177	6.5614930722301	4.97447523483489e-06	4.39456493186703e-05	3.70308412363696
KLF2	1.30017818288344	1.71491992978618	6.22413482270444	9.47664754986784e-06	7.53984080038011e-05	3.70047889808022
ABCD4	0.462731461395012	5.30004649930086	6.4871861917486	5.72562474396542e-06	4.93838825260844e-05	3.69873652415558
KIAA0125	2.70466384986943	2.46326959397018	6.21125035080081	9.71578356888695e-06	7.68258933362011e-05	3.69297757961817
ACSL3	0.588149992409315	7.3098000680645	6.59603276012137	4.66089299967145e-06	4.15948636747627e-05	3.69052793252972
UPF1	-0.426340080186895	7.84065822237747	-6.60502902848489	4.58263599229756e-06	4.11834639510316e-05	3.68887543457723
ZNF211	0.575434467808126	3.73447238219188	6.3544275585137	7.37487852208368e-06	6.1027940823022e-05	3.68872946392718
ABHD11	-0.486500030813173	6.48252523209747	-6.54813077924329	5.10159682661911e-06	4.48811706093519e-05	3.68367324991071
RHPN2	-0.448436034562649	6.53403646078269	-6.56465858471212	4.94484497358157e-06	4.37111844864591e-05	3.68278629973551
FAM162A	-0.555103968488663	6.04781421470231	-6.52186625266222	5.36138953659805e-06	4.68463315622079e-05	3.68248323284478
ERAP1	0.677693090372394	5.02184491876423	6.46764454926356	5.94208903831937e-06	5.08908065615466e-05	3.67875298987086
ACOT7	-0.727718054724014	5.47406162812903	-6.49734304587023	5.61636467356789e-06	4.8692629756739e-05	3.67425728368658
EIF3F	0.657599579798902	6.61337009005469	6.55406701963892	5.04471133329049e-06	4.44058297904602e-05	3.67080603410868
ZFYVE9	0.494571124176002	4.5405382470095	6.42108877651883	6.49269996631587e-06	5.48958110397708e-05	3.67060270247289
THAP8	0.893794170489505	3.30392561553035	6.28873238919385	8.36640309514568e-06	6.77249396724184e-05	3.66430595526013
RAD51C	-0.380556574089457	7.4821658108022	-6.59066528307672	4.70824360374086e-06	4.19279371826209e-05	3.66321946274221
EGFL7	-0.439141227595777	5.56592306070641	-6.48516567312536	5.74762182039078e-06	4.94970274584014e-05	3.65421067688907
GPD2	-0.447592324476127	7.13138936184193	-6.568327705659	4.91072993899166e-06	4.34785290353253e-05	3.65163641380603
ATXN2	0.495354987402933	5.82119192763535	6.50359820620987	5.55015497485607e-06	4.81935575282933e-05	3.65072092492546
CLK4	0.46704056564832	4.37285698052364	6.39756479308316	6.79079402171151e-06	5.69840638329671e-05	3.64260748173303
INPP5A	-0.646286978646905	5.19413219276612	-6.44580354857824	6.19410361505096e-06	5.2744495345271e-05	3.64108089985749
RNF44	0.441383515191565	6.71488437165548	6.54450885986311	5.13663151503546e-06	4.51181856394186e-05	3.63982131828149
WDR77	-0.542346235832755	5.59079234392366	-6.48770851267869	5.71995254087887e-06	4.93838825260844e-05	3.63759750332855
PARK7	-0.443260513763041	7.60550538473345	-6.5742100556538	4.85654564244035e-06	4.3110675751576e-05	3.63648095631143
CDYL2	0.636415796177969	4.47408993399852	6.38435657831364	6.96435704862813e-06	5.80907268235695e-05	3.63599365553448
DNAJA1	-0.464587239087148	8.15217341252609	-6.58779225009299	4.73379380641881e-06	4.21330322610688e-05	3.63447484320857
RAB1B	-0.570868704212964	8.54258099750174	-6.59066880939796	4.70821233191866e-06	4.19279371826209e-05	3.63192141351981
NEDD4	0.780888108130047	6.10630893593948	6.51596289825156	5.42164962448418e-06	4.7175685910444e-05	3.63140851732099
RPS19	0.401768109525287	9.85436428457618	6.6158811522942	4.49004766283611e-06	4.05243157653918e-05	3.62886229602173
MACC1	-0.998025312975525	3.99441959174616	-6.2953001278393	8.26133917480881e-06	6.71344199997583e-05	3.62501389610218
SUPT7L	0.39428539810422	5.79547796005745	6.48648818955207	5.73321389205529e-06	4.9423850067388e-05	3.62264421092012
ZNF184	0.851066790663335	4.14536001523864	6.3687165098826	7.17584111336402e-06	5.96168737108295e-05	3.61522721770518
OSTF1	-0.469435205862851	5.31907147553189	-6.44950001891635	6.15068418959009e-06	5.24281561603999e-05	3.61109632741989
GLUL	-0.388850981810311	6.95352489426169	-6.53370439026151	5.24263431758168e-06	4.59768307956141e-05	3.60887511914611
RHOBTB2	-0.531621955790433	4.52892570645462	-6.38167589995943	7.00014073714675e-06	5.83143723053373e-05	3.60496090738603
RAB37	-1.39432668127105	2.06338356494797	-6.16152514175708	1.06988879764649e-05	8.3299908062569e-05	3.60170172634811
OIP5	-0.641716571069224	3.59352628487759	-6.32264970758126	7.83832102561631e-06	6.41959259708164e-05	3.59973830409671
FKBP5	-0.576219865288746	5.24379932064876	-6.45449299924828	6.09253652064481e-06	5.20120371471485e-05	3.59931603907046
TOMM22	-0.484512918792857	5.45171060677501	-6.45565604674733	6.07907389692361e-06	5.19236117733149e-05	3.59164320755754
NFKBIZ	0.54506305525503	6.30799675203387	6.49660093421763	5.62427400500098e-06	4.87099022496508e-05	3.58899096041285
EML1	-0.456474008771014	5.99774835444091	-6.484213062362	5.75802315295436e-06	4.9535586013379e-05	3.58380785467872
FANCL	-0.605986576468417	3.96515115462999	-6.32911104706415	7.74170285743011e-06	6.35914727837236e-05	3.57578344598694
SLC25A17	-0.49326893729396	4.77520516417335	-6.38994273028782	6.89039721877035e-06	5.76751767200777e-05	3.56628932749214
C14orf169	-0.520689833884955	4.77358754217829	-6.39584479775332	6.81313924576434e-06	5.70856416563942e-05	3.56504089254134
SLC4A5	1.01629235835246	3.23925358535613	6.27003950987504	8.67308031505185e-06	6.98692655052635e-05	3.56422541239244
FBXO21	-0.390312520111867	6.77940139596696	-6.50643630951433	5.52038185745642e-06	4.79599304852474e-05	3.56090598841003
NBPF1	0.513433120704564	7.31369770897049	6.52833362314305	5.29616952563783e-06	4.63733712810299e-05	3.56011278427158
POLE4	-0.561123045612959	5.36144585595494	-6.42904818152715	6.3949399436258e-06	5.41788123694012e-05	3.55820112492514
SYS1	0.499499276650994	5.17436671680037	6.41340246619905	6.58857781075618e-06	5.54820620881603e-05	3.55404644726616
DNAJC3	0.672000816550365	6.04745305496086	6.47706813283035	5.8366623512097e-06	5.0109004703096e-05	3.55304745573074
LFNG	-0.622796615407887	5.56058559623675	-6.41664199004407	6.54799066316782e-06	5.53186342266805e-05	3.55233698565347
KIAA1370	0.460953798035541	7.2365164037273	6.51554221358363	5.42597062407613e-06	4.71887325621681e-05	3.54614247493384
PIGW	-0.693115560767175	3.74292815950374	-6.3120337825047	7.99978718702803e-06	6.52945050833855e-05	3.54424348484132
LCMT1	0.482287128392827	5.62007913730467	6.43947273129837	6.26920684581916e-06	5.33026005538788e-05	3.54038021630797
EIF3L	0.491683193626745	8.09612255667118	6.53526759680997	5.22715822981068e-06	4.58892358190834e-05	3.53687975170632
PTPLB	-0.425718433511853	5.75332997124781	-6.43693385206864	6.29959072739032e-06	5.34714280762339e-05	3.52407272908519
[truncated: 14,725 more rows]
