# Supplementary material for: The transcriptomic response of cells to a drug combination is more than the sum of the responses to the monotherapies
Source: eLife. 2020 Sep 18;9:e52707. doi: 10.7554/eLife.52707 (PMC7546737; doi:10.7554/eLife.52707)
Supplement: Source data 5. [file elife-52707-data5.zip › self-synergy/ss_limma_M_10_M_5.csv]

	logFC	AveExpr	t	P.Value	adj.P.Val	B
MYBL2	-2.04095800743917	6.80819821343856	-19.5090525900215	4.97188765728289e-13	8.3149849180399e-09	19.9053987205373
CDC45	-2.22964433240623	4.53527892594109	-18.0878012804414	1.69014486121078e-12	1.41329913294446e-08	18.4195125885733
MCM4	-1.45083886092173	7.70091955261513	-17.0396283950542	4.41269394931589e-12	1.69047853395732e-08	17.9237893125692
HMOX1	5.7797968051252	6.33757087857729	17.5315126406037	2.79461520293657e-12	1.55790482179704e-08	17.829510744755
NEAT1	1.75781659561435	9.52282097707225	16.8959038596914	5.05404967100369e-12	1.69047853395732e-08	17.8062912079803
MCM6	-1.50565215102387	6.73951355701491	-16.2571247877445	9.35650429988825e-12	2.07482010452132e-08	17.1774764711164
GINS2	-1.8341928669122	4.81902624055053	-16.2320306276975	9.58982705411342e-12	2.07482010452132e-08	16.9814648322135
ALAS1	-2.66157284574857	5.00517645289567	-16.1970886939871	9.92499452055162e-12	2.07482010452132e-08	16.7035334711434
MCM10	-2.20932497257043	4.52023404778705	-15.79194601266	1.48534636355474e-11	2.76010362045438e-08	16.5476398541748
PCNA	-1.74269578937524	6.35100396933935	-15.4357031985185	2.1334846161026e-11	3.56803967196998e-08	16.3758779949044
RRM2	-1.84843979290745	7.21203476216499	-15.0524412402996	3.17587970133156e-11	4.82849201136992e-08	16.0250508700041
ZWINT	-1.56098557929134	6.4304050839503	-14.7983918790552	4.15441528806202e-11	5.78987010646243e-08	15.7371412529422
E2F1	-1.88409855273271	4.79433898005424	-14.6671888073583	4.7800390086284e-11	6.14933633694626e-08	15.4962025624257
GINS1	-1.71052787553923	5.43330363390285	-14.5600440970362	5.36452927176726e-11	6.40831339578826e-08	15.4435624140143
MYO15B	1.98909562556819	5.91642550560547	14.4372944076184	6.12801729452089e-11	6.83233074890449e-08	15.1646675519684
FTL	1.36142317059429	9.88285542080652	14.1868032312375	8.06428829167445e-11	8.42919733687272e-08	15.1339413184997
TCF19	-1.73998532388191	4.87756664311089	-13.4333495504323	1.88959014030233e-10	1.85891208861272e-07	14.1952270223562
CLSPN	-1.9096440646449	4.46849607123713	-13.2435977289145	2.35639380348426e-10	2.1893516649706e-07	13.9565834449332
GNS	1.05829008999635	8.56460683055699	13.0205905604938	3.06483536899353e-10	2.63375491085815e-07	13.8165436780617
ASF1B	-1.65332310888955	5.90010215926713	-12.9976060892556	3.1496710247048e-10	2.63375491085815e-07	13.7696764249325
PKMYT1	-1.53833443827619	5.04244137686182	-12.8501169824016	3.7564075020896e-10	2.99153138404507e-07	13.5493863775763
WDHD1	-1.48255184763812	5.38651295787667	-12.5236941578991	5.58089870749955e-10	3.97884726508743e-07	13.1940192996759
CDCA5	-1.54069106579013	5.94637017799527	-12.4897851919318	5.81800609624726e-10	3.97884726508743e-07	13.171118057221
NASP	-1.12190602898649	6.63763836159072	-12.4551468113372	6.07119618305007e-10	3.97884726508743e-07	13.1393188457685
DSCC1	-1.85687629591214	4.52867272125139	-12.4399753051292	6.18572284694291e-10	3.97884726508743e-07	13.0355115423226
WDR76	-1.87128380735353	3.73555681834133	-12.5417749358078	5.45864994428805e-10	3.97884726508743e-07	13.0323621828808
POLA2	-1.38273317315727	5.39730360093069	-12.3318407643019	7.07086899367393e-10	4.23177222068091e-07	12.9679363852194
FEN1	-1.4398488752594	6.16313754373264	-12.2703973770927	7.63238604950604e-10	4.23177222068091e-07	12.9121154574854
RRM1	-1.30068818037049	6.44952673080815	-12.2631277935578	7.70186256547721e-10	4.23177222068091e-07	12.9043459297802
MELK	-1.64176490187847	5.29865521271837	-12.2373807120916	7.95333570629792e-10	4.23177222068091e-07	12.8423835685741
CCNE2	-2.14136958345304	4.58795745819316	-12.2245369543346	8.0819996497308e-10	4.23177222068091e-07	12.8189597052384
FAM111B	-2.22822380535108	3.84610890172402	-12.22303892105	8.09714847296036e-10	4.23177222068091e-07	12.7491277146042
MCM7	-1.48865620149351	7.93903126925104	-12.1258766677256	9.14647520233882e-10	4.62336857630135e-07	12.7346633149633
NCAPG2	-1.3204573736906	7.15378556518245	-12.0982604057742	9.47017438060319e-10	4.62336857630135e-07	12.7028331522079
SCD	1.93435249070601	8.97843630396145	12.081229789362	9.67578929505783e-10	4.62336857630135e-07	12.6814907476944
MCM3	-1.49348474379466	7.08785287001127	-12.023771229301	1.04048832554603e-09	4.83364632123104e-07	12.6094110865032
RFC5	-1.36000516919995	5.68901985573462	-11.9997824288616	1.07261884821536e-09	4.84823719393342e-07	12.568887578216
E2F2	-1.5656046147791	3.8758440161481	-11.9316338645966	1.16972498967811e-09	5.1480212440465e-07	12.3588697189469
FANCI	-1.43076060258766	7.25294515294075	-11.8021585951718	1.38060245981839e-09	5.70486521919689e-07	12.3289557427759
TRIP13	-1.20118873641152	5.81714753874875	-11.7829097336683	1.41522075895277e-09	5.70486521919689e-07	12.3018734842599
SHCBP1	-1.35220210277961	4.77441650652286	-11.7733794719643	1.43269755564619e-09	5.70486521919689e-07	12.2473230392482
ATAD2	-1.71022975088518	8.01721731686393	-11.7053127616817	1.56431648746382e-09	6.08409975263835e-07	12.2001759555613
ORC1	-1.97442843146834	3.90649989521788	-11.7858903211892	1.40980106612359e-09	5.70486521919689e-07	12.1949068430584
PBXIP1	1.33464804238597	6.26236480174006	11.5900500271458	1.81703838441778e-09	6.9063977138643e-07	12.0458626632669
FTH1	1.89447643484296	12.1599928603655	11.4985879056137	2.04803780825396e-09	7.6114187344976e-07	11.9070142058296
TIMELESS	-1.06582088904937	7.24438689891545	-11.3994690812487	2.33362522063786e-09	8.48424960651034e-07	11.8089926923589
TIMP3	1.2956726233665	8.17025137025607	11.2847239608416	2.71735310092530e-09	9.66915175742013e-07	11.6551971880187
EXO1	-2.02194878665181	4.20311603093669	-11.1473442017395	3.26584243738972e-09	1.13787393589387e-06	11.4367428931745
NEU1	1.22950172053226	7.3788416835818	11.0667151323863	3.64095254524894e-09	1.18983132866255e-06	11.3739847634125
FAM114A1	1.62483619435863	5.22334056329917	11.1187209488755	3.39412547823256e-09	1.15843580608084e-06	11.3677115016253
KIAA0101	-1.47909688271357	5.58254197878059	-11.0520602647676	3.71386440048484e-09	1.18983132866255e-06	11.3549508212638
CDC6	-1.93075977421304	4.76561470142329	-11.0408464207628	3.7706924431425e-09	1.18983132866255e-06	11.3291897110483
KDELR3	1.79135229382352	4.81266700483179	11.0530576794131	3.70885363513865e-09	1.18983132866255e-06	11.2406409733538
DNAJC9	-1.16598496658886	5.81672269625317	-10.9284568455258	4.39345108196976e-09	1.36066807212708e-06	11.1901322910505
LIG1	-1.18148056469367	6.28963052859184	-10.8710295617243	4.75256977117604e-09	1.44512685187542e-06	11.109887854882
SEC31A	0.914066074328834	7.94414248075632	10.8483964838243	4.90246747124527e-09	1.46133205483748e-06	11.0694734432375
TPP1	1.31307183967021	6.01248800738975	10.8368827002622	4.98062228687734e-09	1.46133205483748e-06	11.0564104261136
RAD54L	-1.53446323191804	4.08233899509387	-10.7903865881147	5.30980997220861e-09	1.53105624095201e-06	10.9437162578844
ARF4	1.26587555423756	7.47152129263831	10.6853685205484	6.14038476960837e-09	1.71152991478217e-06	10.8513639562239
ORC6	-1.58704508306873	3.86124226930099	-10.7087939058955	5.94396315000895e-09	1.6848616901822e-06	10.8184844236668
UHRF1	-1.81778554680511	4.34233045844981	-10.6398892135311	6.54146365533535e-09	1.76450706728755e-06	10.788605430794
MAGED1	1.363483464408	7.65133880267637	10.6044614595927	6.87293945438953e-09	1.82449268944778e-06	10.7360092806302
RAD51	-1.65936397440284	3.79893509491962	-10.6443717233458	6.50073684924876e-09	1.76450706728755e-06	10.7338326050119
CTPS	-1.03947920962168	5.9254024443455	-10.5800585734887	7.11149679752118e-09	1.85832300690225e-06	10.7142245831431
FANCD2	-1.08865070391437	5.93021738549298	-10.4186819744537	8.92498865675155e-09	2.2615380347805e-06	10.4898865354393
CD44	0.915809604803466	7.66261518991841	10.4250104804424	8.84540446254136e-09	2.2615380347805e-06	10.4818027292416
RMI2	-1.30081584692836	4.81548383429927	-10.3490861021417	9.85151843423905e-09	2.45905663125692e-06	10.393027148735
PFKFB2	1.53976992430371	5.20875257793122	10.3349604404096	1.0051612429224e-08	2.47210538626973e-06	10.3014893134873
RFC2	-1.32101007777297	5.6010895923139	-10.2368865539234	1.15640747371863e-08	2.71571722487967e-06	10.2366851426354
CHAF1A	-1.39887499663635	4.38080768985639	-10.2448902562631	1.143212065893e-08	2.71571722487967e-06	10.2328430509755
SLBP	-1.03660796523878	5.52049075062306	-10.23247188857	1.16375413098117e-08	2.71571722487967e-06	10.2319797727135
BRCA1	-1.58657497693669	5.35275157246614	-10.2106707080318	1.20076017176182e-08	2.75089220719789e-06	10.2003399160406
DNMT1	-0.926210472588182	7.63352400813512	-10.2292374008983	1.16916790355977e-08	2.71571722487967e-06	10.195311765625
FANCA	-1.02083216900328	5.60209345361292	-10.1102261289724	1.38793847868063e-08	3.09491774899399e-06	10.0564474508969
RBL1	-1.5941188410953	4.12489178814271	-10.0996210451364	1.40941701071115e-08	3.10145922199122e-06	10.0234283262528
POLE	-1.06287508373619	6.92230149939482	-10.0616411306494	1.48924565099055e-08	3.23321532746282e-06	9.96290239059886
DUSP4	1.16093069802594	7.06082818492631	10.0442864122457	1.52729018697418e-08	3.23321532746282e-06	9.95271052886528
DHTKD1	-0.947683293266354	7.0108380565135	-10.0480658479894	1.51891896223615e-08	3.23321532746282e-06	9.94340352049005
MAGEH1	1.89386307342376	4.19339991150547	10.1138982945211	1.38058156809046e-08	3.09491774899399e-06	9.89185407157303
NCAPD3	-1.15742571109762	5.61527265131622	-9.93454209615543	1.79274798739391e-08	3.70147127668836e-06	9.80487815070973
C16orf59	-1.44532434307263	3.53099340045807	-9.97912251843852	1.67950040599182e-08	3.51099559872589e-06	9.79809263720149
RECQL4	-1.2100465162672	6.15270651240141	-9.91145744391852	1.85451384762918e-08	3.78230360826224e-06	9.75817295829714
DNA2	-1.509134283008	4.47377638813529	-9.88974699288059	1.91464316773502e-08	3.8578906430362e-06	9.73694768272625
RFC3	-1.28671862675285	5.53912488380811	-9.8395652019336	2.06159403932128e-08	4.10453556114394e-06	9.66384002551828
FOXM1	-0.908971151868101	6.26887407516217	-9.80311897347828	2.17571519354525e-08	4.28078363492362e-06	9.60230931406581
UAP1L1	1.29245437004593	6.35404612802914	9.75780001134587	2.32693727588681e-08	4.5250812792943e-06	9.55027738667497
CHAF1B	-1.72526574568562	4.10215773736607	-9.7036217742342	2.52231788884747e-08	4.84864877851552e-06	9.46385565134691
TMC4	1.04511607069286	6.59400830651996	9.61771335627866	2.8681970223851e-08	5.45087806845095e-06	9.33501336844233
HELLS	-1.46164706930382	4.39107327691024	-9.54585664319006	3.19567056705788e-08	5.99759823509003e-06	9.24134104514201
MTHFD1	-0.964684209856634	7.6713102677534	-9.53926793900707	3.22760010259569e-08	5.99759823509003e-06	9.17152190482659
CENPN	-1.10309234627662	6.46615633746965	-9.50323639983451	3.40823249000698e-08	6.26365716075568e-06	9.14590953531742
BDKRB2	1.57501741073446	5.58432110329521	9.40713487859587	3.94380595842064e-08	7.09206568264805e-06	9.03530011124122
TK1	-1.52499662536677	6.08260415308589	-9.41583067006984	3.89189743528252e-08	7.07479268561575e-06	9.01477412261547
GMNN	-1.46318437297593	4.91548617024075	-9.34721389439629	4.32182809988811e-08	7.58720287389283e-06	8.94346311368163
GINS3	-1.36917511025524	3.84762521736566	-9.35543348356428	4.26780019381192e-08	7.58720287389283e-06	8.94343872937413
TONSL	-1.09182303821714	5.86583549121901	-9.34218346512643	4.35524680634843e-08	7.58720287389283e-06	8.91375770059915
MCM5	-1.38603508181949	5.45642158730553	-9.22849211505522	5.18744819521419e-08	8.94380243471774e-06	8.74329745086256
HS1BP3	1.21251374156619	5.25656112538544	9.21161507351169	5.32453762196245e-08	9.08648644792858e-06	8.73516759408826
KLHL24	2.23006452605637	5.2456933112107	9.19356178014228	5.47539378634079e-08	9.24954400835994e-06	8.68326041845228
PAQR4	-1.34523268315484	4.47071725390325	-9.1719420763093	5.66196682102497e-08	9.46907331148216e-06	8.68080293058921
C5orf4	1.55660438717652	3.75047401053489	9.16395144527952	5.73260042288735e-08	9.492278165581e-06	8.62738540799938
OPTN	1.51087761989645	5.21412631723405	9.08037380723375	6.52923606209973e-08	1.07053866571133e-05	8.53372813807874
GINS4	-1.35299006654474	3.40606960765898	-9.03018498391625	7.06265106860149e-08	1.14675511137176e-05	8.43446157083588
YPEL2	1.36147577489045	5.76535713150699	8.99731858831086	7.43654985273216e-08	1.1935735345402e-05	8.41469885586197
PNPLA7	1.89513694980384	4.79949738354358	8.9924450242065	7.49373481982308e-08	1.1935735345402e-05	8.36843402662036
UBE2T	-1.01379771417396	5.91035333813593	-8.97831073413374	7.66220308993967e-08	1.20889324977501e-05	8.34956229136454
DHFR	-1.19280943860193	5.00206097386152	-8.94948525195409	8.01819409139064e-08	1.24447042473795e-05	8.33251124159342
NCAPH	-1.30555139698418	5.52723308303912	-8.9480376356698	8.0365227141652e-08	1.24447042473795e-05	8.31744326615288
KDELR2	0.757837290844613	8.5208671980578	8.88872217788744	8.82657080641423e-08	1.35427128593093e-05	8.15091973522445
ARMCX1	1.29621979740673	4.74285068474766	8.78919333950254	1.03403393296633e-07	1.54403424061866e-05	8.08668255934489
FKBP4	-0.846320938788336	8.85045717783841	-8.85847017890023	9.26044862462358e-08	1.40792493452913e-05	8.08303552119869
UBR7	-0.93680060230361	6.67844908061491	-8.82101037994441	9.8288621794356e-08	1.48088190170163e-05	8.07654480711545
CDCA8	-0.964109296098873	5.7068485173252	-8.77351393941075	1.06025754018889e-07	1.55541641246658e-05	8.03843477841968
GPRIN1	-1.10046732667881	4.45871180617403	-8.72806280550004	1.14028390645e-07	1.64397483202326e-05	7.99516322409642
HEXA	0.76941074075385	8.04278894077995	8.78002051582158	1.04929182137335e-07	1.55295189563256e-05	7.99003084094726
PRKDC	-0.786347793200553	8.94061247947903	-8.76478569875692	1.07515629915254e-07	1.56355773452409e-05	7.93165717485571
FANCG	-1.05686995890991	5.32993060917297	-8.64787647580332	1.297271195933e-07	1.82315659502383e-05	7.85028419017266
RFWD3	-0.9032442992306	6.8897039013359	-8.66895423695134	1.25392930128996e-07	1.77717912159096e-05	7.82460699277784
E2F7	-1.69908881526589	3.90550907906827	-8.59002830291327	1.42447431777057e-07	1.96883541242935e-05	7.78061385653604
NCL	-0.680398208131349	9.74704298781391	-8.67838352760661	1.23503334554366e-07	1.76535877528822e-05	7.77649955131866
KIAA1524	-1.14136483616388	4.95457662190195	-8.56725260473676	1.47807917926394e-07	2.02618001590246e-05	7.7293347051833
DTL	-1.58390984385849	3.64871337940636	-8.54760130046329	1.52602700484796e-07	2.05816738944172e-05	7.71295852800537
TUBB	-1.0183905496652	10.3384682868003	-8.63386842670704	1.32694100535554e-07	1.84931344779716e-05	7.69236221300179
CORO1A	-1.50549905100696	3.38160689901471	-8.52042307608898	1.59503867537018e-07	2.13403414455127e-05	7.64866473114181
SMC1A	-0.805919904925855	7.657155644905	-8.56160072213306	1.49170566868159e-07	2.02823460187243e-05	7.62899855890205
CHEK1	-1.340724513879	4.06769714192821	-8.48741744534105	1.6832636863992e-07	2.2332164143334e-05	7.61804311719589
C11orf82	-1.38817999692249	4.67829652217195	-8.47804721223208	1.70923045344819e-07	2.2332164143334e-05	7.59055721980105
DSN1	-1.31040660047439	4.70173668344531	-8.45615656921464	1.7715406493947e-07	2.27901890926746e-05	7.5598068131201
NUP85	-0.852244728244116	6.08348541345652	-8.46743530649726	1.7391450285938e-07	2.2546869347444e-05	7.52879902126051
MAGED2	0.897566915627605	7.91461595618394	8.48146153641423	1.69972048076619e-07	2.2332164143334e-05	7.50493464703527
ATF5	-0.93260006289591	5.15888596780697	-8.42594973692769	1.86145113758982e-07	2.37640525382077e-05	7.49601484652214
C6orf141	1.09601003561427	5.86028675785075	8.39470918144932	1.95947543854858e-07	2.48259600259746e-05	7.43947671623506
TIPIN	-1.40638108708725	3.81718584441989	-8.36744107625206	2.04944914095043e-07	2.57706672430488e-05	7.42621617224637
BMF	1.39274375311133	5.00869446172684	8.35726600788433	2.08412084484981e-07	2.60110723949763e-05	7.39950644084094
CHRNA5	-1.07732792550873	4.45599225626715	-8.34009557162283	2.14402763328627e-07	2.6468162730978e-05	7.37535102409029
E2F8	-1.24835204550467	4.44715212385256	-8.33275081301884	2.1702006030938e-07	2.6468162730978e-05	7.36467858160034
ZNF367	-1.67110834690336	4.06093215075286	-8.32453411645542	2.19987719421547e-07	2.6468162730978e-05	7.35258789280527
CALCOCO1	1.15555563003516	5.89704360005147	8.32636604528979	2.19322417107782e-07	2.6468162730978e-05	7.3425793489324
AHRR	1.56503488413353	4.79309041813628	8.32695356477331	2.19109493388731e-07	2.6468162730978e-05	7.33545741576682
ZWILCH	-1.19899083473024	5.717497124422	-8.30876621800319	2.25802176901655e-07	2.69736829035948e-05	7.2726267193929
MCMBP	-0.740695433686236	6.67914087725306	-8.30080280993619	2.28799578410096e-07	2.7137901768301e-05	7.22841699513176
POLA1	-1.30056161322158	5.06203806839209	-8.24453085908539	2.51202273742437e-07	2.93783694130666e-05	7.19837180295004
PRC1	-0.793287245818314	8.03245937653854	-8.29378013102192	2.31477423722909e-07	2.72621720728305e-05	7.17601214269262
LETMD1	0.915151181138422	6.51888549879743	8.11969051955623	3.09490240087538e-07	3.52714542600732e-05	6.9659592878183
CLCN7	1.40454283427472	6.74976678934195	8.08860838706812	3.26094871289034e-07	3.67512496351969e-05	6.90939636948534
KPNB1	-0.727495444435933	9.27628176197642	-8.14528570417331	2.96481018827579e-07	3.44329761032808e-05	6.89798570896909
ABCA12	1.12265696140823	5.86091614731652	8.05618093281283	3.44413856337891e-07	3.83998488892992e-05	6.88113553763313
H2AFZ	-0.836680975522903	8.37099651843312	-8.12444081074259	3.07031468844634e-07	3.52714542600732e-05	6.87920931144285
TFDP1	-0.776505248019666	6.36146127700284	-8.0861817532366	3.27429813181317e-07	3.67512496351969e-05	6.87900290455599
TPM3	-0.685490869592913	8.15031354050303	-8.11865735341918	3.10027731178591e-07	3.52714542600732e-05	6.87365901095684
NEDD9	1.00471412115464	7.04920797383041	8.03258146103208	3.584198746801e-07	3.94356183167762e-05	6.78380431845691
PA2G4	-0.726604599669795	8.22137305300241	-8.04048102377905	3.53666459328887e-07	3.9170316992161e-05	6.73995344933887
POLE2	-1.43117419304029	3.47991310822478	-7.94036610409351	4.19117329999395e-07	4.49112726431319e-05	6.73026201452094
CDCA4	-1.07746063670737	5.33419653316181	-7.95110856861017	4.11524898942348e-07	4.44022090962054e-05	6.69490038569458
MSH2	-0.907986825510045	6.20393236379325	-7.97318946558191	3.96366552361551e-07	4.33063614741654e-05	6.69076694054746
RAD51C	-0.794620353123734	7.4821658108022	-7.96961688817295	3.98778980328957e-07	4.33063614741654e-05	6.63939173628295
SAT1	1.15391051428834	6.43881087955462	7.91617654095423	4.36754425551689e-07	4.59388742951349e-05	6.63208848657804
MLF1IP	-1.56283042271761	4.81019467232738	-7.90052493777651	4.48578004814061e-07	4.63087564969775e-05	6.62956396040156
BLM	-1.41157955315071	4.92935775278944	-7.904110793204	4.45839959096014e-07	4.63087564969775e-05	6.62877358194095
DDIT4	1.15564681855923	7.81223974255553	7.93687818105592	4.21613836700054e-07	4.49112726431319e-05	6.61837319106046
SNRPA1	-0.753415466881236	6.54015786295009	-7.90982775607027	4.41510711860169e-07	4.61489071571841e-05	6.57298166486081
SLC17A5	1.4172681899409	4.33188251679016	7.81948095783644	5.15379868874175e-07	5.16172937475405e-05	6.52054658811601
KIFC1	-0.948937013672993	6.11031514504029	-7.86834315441446	4.73951491979725e-07	4.86280046126927e-05	6.51804010511644
MKI67	-0.949940943563917	8.66846457800638	-7.91636616392851	4.36613192591461e-07	4.59388742951349e-05	6.51506419335914
SLC29A1	-0.960168626701645	5.23487457133791	-7.82911357510639	5.06923216738211e-07	5.14544539367853e-05	6.48719624461294
RPA2	-0.876031181960442	5.63899322052908	-7.82827598347361	5.07652768450704e-07	5.14544539367853e-05	6.47402840078192
STAT6	1.08708419057308	5.16224186666964	7.78083599542551	5.5081640000897e-07	5.38704881505848e-05	6.45328089115821
MASTL	-1.21855181434614	5.20459063358912	-7.80261835274851	5.30540401360439e-07	5.25015246884733e-05	6.44864946878372
ESPL1	-0.771995466099569	6.41470181998999	-7.81942186865157	5.15432196594072e-07	5.16172937475405e-05	6.42113034813546
HIST2H2BE	0.783626626940017	6.80172762653011	7.80762889490176	5.25987584296761e-07	5.23608116653513e-05	6.40819268370056
INSIG1	1.32870174072666	7.19493071664857	7.79418157836839	5.3829966616478e-07	5.29560212761163e-05	6.40729918673439
BRI3	1.58289833985121	5.18305105651749	7.72971195419663	6.0164789555963e-07	5.74884684290943e-05	6.3780138861622
CHPF2	0.910849723246534	6.26878325429797	7.76695970454982	5.64153559484664e-07	5.48540937722182e-05	6.36275645744541
NPC2	1.50326803321595	6.17183937197844	7.72650348964155	6.04997036804628e-07	5.74884684290943e-05	6.3229065463008
NOP56	-0.792742450381119	7.10626114842113	-7.73603950948104	5.95099502935505e-07	5.72778757715586e-05	6.24190217753682
TRA2B	-0.656063197184583	7.43991267842575	-7.73523201614441	5.95931020345085e-07	5.72778757715586e-05	6.23265228468511
NTN4	1.19572096236266	5.0882646565207	7.62970776494745	7.15751794731497e-07	6.54111093720741e-05	6.20252990407686
ESCO2	-1.58521613871256	3.7180860188292	-7.62592408980096	7.20488786352494e-07	6.54861655595604e-05	6.20225990922098
SPAG5	-0.767129270924753	6.83203404967808	-7.70300081946465	6.30131385929555e-07	5.95385158095247e-05	6.20033390822108
IL17RC	0.922981682652455	5.49182656810486	7.63978919646254	7.03288280174712e-07	6.49822828598999e-05	6.19153086543346
C14orf80	-0.856745025532178	5.35019619313748	-7.64842397595439	6.92793328520406e-07	6.43681979231959e-05	6.17868069596662
SPC25	-1.4459550177741	3.79293207039004	-7.59820996264189	7.56198545503571e-07	6.7269491888307e-05	6.15518860999201
RPA1	-0.733697196974399	7.21105113610197	-7.67686401906851	6.59367213824974e-07	6.19508836180274e-05	6.13976317250199
FIGNL1	-1.1106934771782	4.46169742342421	-7.59849188910136	7.5582612972777e-07	6.7269491888307e-05	6.13127120395052
RNASEH2A	-1.30902618386849	5.63228166369046	-7.63340639390107	7.11152681531904e-07	6.5347898054613e-05	6.12629459088715
CEP128	-1.33451770935728	3.09441075510962	-7.5537778617526	8.17353044683983e-07	7.11948558296611e-05	6.06431358325886
KIF23	-0.859744871169334	6.93778405335717	-7.62260460119442	7.24671577056856e-07	6.55103105659398e-05	6.05670929372072
CENPI	-1.09869587973844	4.4508099021676	-7.54647966123573	8.27881334488595e-07	7.1738276880763e-05	6.05109371194636
HNRNPA2B1	-0.724905472694195	10.3358855524304	-7.65675349480679	6.82824201289219e-07	6.3796379566262e-05	6.02340195349569
COPA	0.773031171013089	7.91085479641768	7.6113283385667	7.39070707056301e-07	6.64527876602666e-05	6.01795618798412
MBOAT1	0.750830356405014	6.60291557705089	7.56488263092153	8.01600607501721e-07	7.01883170673235e-05	5.98143111180812
MCM2	-1.45496660679732	6.77451472124282	-7.58354801277187	7.75832824144726e-07	6.84851592994143e-05	5.97440257446166
BMP7	-0.763902142009175	7.51299540881079	-7.58191354369473	7.7805430918971e-07	6.84851592994143e-05	5.96360103372729
DYRK1B	1.17299105020988	5.41435534802418	7.49614548507161	9.04455114148979e-07	7.68627421242512e-05	5.95716365968077
PRPF4	-0.71984860365629	6.30595056539281	-7.53768640590803	8.40754562724965e-07	7.24782438505789e-05	5.93022187778767
MRTO4	-0.833696290786267	5.85473987503875	-7.47780518434416	9.34161934871551e-07	7.89036575696557e-05	5.84479279751648
WDR34	-0.877410146783851	7.47175244226044	-7.51012042394966	8.82481449579954e-07	7.56852295526931e-05	5.83177223695355
NR2C2AP	-0.889270106098056	4.86121240660548	-7.42657454409307	1.02265780252866e-06	8.38378876935747e-05	5.8166095078727
NUP205	-0.793768921211423	7.39298867247185	-7.49555061991781	9.05403025500927e-07	7.68627421242512e-05	5.81085062571486
C3orf37	-0.795975816027169	6.36812488307223	-7.44111144472767	9.96692095477079e-07	8.22641251839517e-05	5.75768909453421
IPO9	-0.770539402714146	6.53369731859	-7.44006274706948	9.98542060053946e-07	8.22641251839517e-05	5.7485071892797
GOLGA3	0.888333490140467	7.42783769033234	7.44298179253347	9.93401557082686e-07	8.22641251839517e-05	5.73959525612239
SKA1	-1.42060254632668	3.34069404005345	-7.3508823407816	1.16973208847722e-06	9.36009542951818e-05	5.73508719890725
KIF22	-0.721240645085252	7.2284817952657	-7.44480263299678	9.90208998836961e-07	8.22641251839517e-05	5.72742351432344
LMNB1	-0.835155121891213	7.50441438112876	-7.44085272384864	9.97148162044158e-07	8.22641251839517e-05	5.70452909140208
RAD54B	-1.50404020419055	4.95332736659272	-7.36099592002216	1.14886733362297e-06	9.23733523438006e-05	5.68692893581142
MMS22L	-1.33731518388514	4.47178912469002	-7.33860825191847	1.19558576968965e-06	9.50897863958989e-05	5.67845356000039
ERCC6L	-1.45532155404421	3.89687222950743	-7.32493751445527	1.22508369296705e-06	9.61892003811315e-05	5.67616647248189
KIF2C	-0.68637101248462	6.07681399179535	-7.37723286737577	1.11617741021989e-06	9.02999133046531e-05	5.6643816251484
GLDN	1.20837232601958	4.65126641471775	7.30433302923195	1.27098397531104e-06	9.84071111254717e-05	5.65609357296764
SNRPB	-0.738668187716431	7.72657878817371	-7.40753817127432	1.05773129563654e-06	8.62902350645148e-05	5.64231062962468
KNTC1	-1.06322774554494	6.25255030092473	-7.37647567593634	1.11768010368711e-06	9.02999133046531e-05	5.64143489805454
YIPF5	0.861947049731077	6.00757825509334	7.31390387005676	1.2494442355079e-06	9.76434831524958e-05	5.58572303286371
GSG2	-1.22445690911824	3.34118709224749	-7.26269530936617	1.36929438672087e-06	0.000104566572253515	5.58467327359249
TUBG1	-1.15849418977493	5.98643977625069	-7.33183930424187	1.21009775889544e-06	9.54607307536199e-05	5.57556991790668
IGFBP3	1.07991615226682	5.21231684777824	7.27317046893854	1.34383830602671e-06	0.000103568441612861	5.56615344603253
XRCC2	-1.28794363815422	3.57050598241561	-7.24904394493369	1.40322529840767e-06	0.000105768812059478	5.5558349361187
H19	-2.40905335478976	4.88672446260879	-7.26598758462525	1.36124000117956e-06	0.000104428338439114	5.54005371746842
HAUS8	-1.04174363846762	4.03354021061412	-7.24161211410732	1.42206452110479e-06	0.000105768812059478	5.53293705953799
RBBP7	-0.725661721753434	7.73486663269155	-7.3366760226487	1.19970969442326e-06	9.50897863958989e-05	5.51522024428069
MYO16	1.0767107948739	5.03774314348856	7.23071830858784	1.45015721060819e-06	0.000105905804324067	5.49039195928651
CDC25A	-1.55175415728036	3.49310711014992	-7.21273319210015	1.49780892031459e-06	0.000107507967310477	5.48596089431371
NES	-1.53472144988057	2.60762915584551	-7.21398151219584	1.49444939235521e-06	0.000107507967310477	5.47734080081785
SSPO	1.26743308510961	4.56172305135157	7.19397747195811	1.54924309492879e-06	0.000109203594200207	5.46194228644548
HJURP	-0.776045263916273	5.41899945966294	-7.23748461504092	1.43264110762556e-06	0.000105768812059478	5.45541177844034
PIK3IP1	1.47699819005453	3.79193375406633	7.2180098566995	1.48366159026863e-06	0.00010741453002447	5.45118552577716
POLD3	-0.990737531964443	5.1376216298277	-7.22522444680976	1.46454337506161e-06	0.000106491406106654	5.44196046343261
CD55	0.988537054021835	6.99525302351052	7.2593099320053	1.37762834089648e-06	0.000104724801696149	5.44139816308605
KIF18B	-0.997297246527787	4.27956771627695	-7.19322990767018	1.55133088920603e-06	0.000109203594200207	5.44100600466687
CCT2	-0.637103660199923	8.52415626210972	-7.30436688078449	1.27090711218311e-06	9.84071111254717e-05	5.43255727770987
NFKBIZ	1.06246279073065	6.30799675203387	7.23632293010999	1.43563264395488e-06	0.000105768812059478	5.42028298281212
NUP155	-0.894801312985142	6.0953512837761	-7.24269272810381	1.41930894126872e-06	0.000105768812059478	5.41447653258557
RFC4	-1.15299408833155	4.83334783357677	-7.18690233868106	1.56912031528074e-06	0.000109799029927846	5.39192721162965
RET	-1.09730981736796	6.78922890559606	-7.23986786732717	1.42652413881559e-06	0.000105768812059478	5.36057236161683
C15orf42	-0.999597647073989	5.76925646905201	-7.19276647884945	1.5526266225338e-06	0.000109203594200207	5.34325421545414
XRCC6	-0.687981755010274	8.17537744098603	-7.24519613488448	1.412946571993e-06	0.000105768812059478	5.33477006622659
COPS3	-0.776120445197118	6.5343130494952	-7.19224668738182	1.55408128555663e-06	0.000109203594200207	5.30418616366845
PRODH	-1.91075223286487	1.7073536806923	-7.23167843074821	1.44765819646326e-06	0.000105905804324067	5.2897560013382
C16orf61	-0.857121443595522	5.74679513366665	-7.14534973365752	1.69134710800876e-06	0.000117369664042899	5.26334220733526
WDR5	-0.594690555421925	6.813206657761	-7.17419767514332	1.60548299685988e-06	0.000111875406831186	5.25476675712082
ATP9A	0.70657503577455	9.1454754111081	7.19828361066926	1.53727377983374e-06	0.000109203594200207	5.24015414459144
KANK2	-0.73223687227631	6.15119034671991	-7.12813333018133	1.74485695953076e-06	0.000120582594178481	5.20262795954373
ATP8B2	1.12367812669759	5.76596038899261	7.08081032330961	1.90121751287616e-06	0.000129251876769679	5.20215505860016
INCENP	-0.76531972450688	6.14809073902471	-7.11514585746393	1.78638779269621e-06	0.000122944647922022	5.18458780080653
HAUS2	-0.881620654036158	4.70008940175291	-7.03712535918173	2.0585221111896e-06	0.000138817434627157	5.13674795238774
KRT13	-1.99231219354165	2.55636135426725	-7.10307984921652	1.82589469942659e-06	0.000124637807972287	5.08367526486678
DHRS3	1.18856168579956	5.35979230821821	6.99492908940546	2.2233592948942e-06	0.000146970200979489	5.07749188807912
RAD1	-0.862331484096343	5.28789708665372	-7.0074951548463	2.17288135465609e-06	0.000144777959264018	5.04536067776991
CCT6A	-0.613101542519992	8.01032532735574	-7.07481877997145	1.92203016221968e-06	0.0001301377831294	5.02822216652379
SLC39A8	-0.832719324898559	4.97479750203261	-6.99910445595036	2.20645281204524e-06	0.000146431415986685	5.01906180916989
CUL7	1.00659226404582	6.94614030389718	7.02909537501398	2.08888141269059e-06	0.00013973781098335	5.01606487154569
HSP90AA1	-0.713974430182688	11.5164974966221	-7.10983092713609	1.80367927363708e-06	0.000123625951525846	5.01071570570566
GFPT1	0.883305906902851	7.19331518220329	7.03139915181242	2.08012404846603e-06	0.000139710821632715	5.00164095475664
ANKZF1	0.904000734156785	6.23469457137169	6.96475844177509	2.34960064927156e-06	0.000152897748087228	4.9347373893157
C1orf112	-1.00799682428208	4.19738036525483	-6.90349014779706	2.62945268983955e-06	0.000167205196900672	4.93090108854886
CDK2	-1.09509963853562	6.08562181803981	-6.98085596257133	2.28134257811996e-06	0.000150209343608182	4.92645123539696
BTG2	1.00941953164835	7.28047220226667	6.97301497328773	2.31432907518831e-06	0.000151783684131174	4.89438341395872
PDIA5	0.992453225545635	4.92429523504234	6.88928768338249	2.6991424805842e-06	0.00017098658653519	4.89032851901565
XRCC3	-0.811077171234902	5.27697794979848	-6.92850805882087	2.51120831963565e-06	0.00016215230863933	4.88652059544577
IDH3A	-0.667872271129145	6.57519686516493	-6.96593466585156	2.34454189213781e-06	0.000152897748087228	4.88323087056106
TYMS	-1.13292392023963	3.59994575697486	-6.86323974413017	2.83199444931483e-06	0.000178053666053914	4.87376502759168
C12orf34	-1.39989583841134	3.27255864036948	-6.85616217843163	2.86925444126075e-06	0.000179720641481816	4.8693420438089
MCM8	-1.16540293667385	5.00009150263947	-6.9064517536078	2.61515779087142e-06	0.000166930911811197	4.8663868587307
CDCA7	-1.20229472784677	2.67036688999029	-6.84591979616566	2.9240807853979e-06	0.000181033500067051	4.85410946367752
SPNS1	0.770597144429152	6.55682792478962	6.9253478983747	2.52583409639773e-06	0.000162469420877522	4.84044167978254
GRWD1	-0.759644089321528	5.99199503286017	-6.92275108406061	2.53791892912041e-06	0.000162621288009999	4.83008881685631
GAA	0.704372995682855	7.8338300357603	6.95495622417206	2.39220273504697e-06	0.000155066661011339	4.8290193162313
ZNF587	0.996512022667145	5.26080715311582	6.8441777898241	2.93351342490857e-06	0.000181033500067051	4.79131436060199
MXD4	0.818172936072189	6.60958443818717	6.87678460976372	2.76208354147197e-06	0.000174313528858782	4.75068935836871
TP73	-1.3242072750552	2.63718094372156	-6.77543993704987	3.33214137355433e-06	0.000199134684228936	4.72143757409214
QPRT	0.91254130364142	6.23163191138511	6.83427750817489	2.98772587904774e-06	0.000182992933522534	4.71725712402005
CCND3	-0.779732472373068	5.5487469041498	-6.82102266808381	3.06194332103006e-06	0.000185536014858358	4.67188813337234
DCLRE1B	-0.887518852782889	6.14305504236398	-6.83208893871604	2.9998501418285e-06	0.000182992933522534	4.65310572746606
ANLN	-1.10261555784137	6.90703813927605	-6.85188535821853	2.89201663227822e-06	0.00017979957679636	4.64956700259662
GOLGA2	0.614676448032199	8.11272018804443	6.85374987120091	2.8820702768409e-06	0.00017979957679636	4.63233039074082
NFKBIA	0.641856381950235	7.54615780192929	6.83747421008724	2.9701082426665e-06	0.000182617978861597	4.62152717598353
ICMT	-0.669681652581633	6.8482669394516	-6.83043755920635	3.00903233190007e-06	0.000182992933522534	4.61732535592014
WWOX	-0.796339943352982	5.7202957954717	-6.77322261249626	3.3459008770827e-06	0.000199134684228936	4.58580084790079
MSH6	-0.806532793276214	6.86669900293151	-6.8005681843231	3.18025698978722e-06	0.000191318769414394	4.55461278286883
PRIM2	-1.05802184798949	4.42231003553281	-6.70549326428868	3.7959399477486e-06	0.000218907929952233	4.54430447927441
NUP107	-0.832991872424873	6.46979808169178	-6.77333084031034	3.34522790530316e-06	0.000199134684228936	4.52772163653867
RIBC2	-1.77099243161278	1.21525509978918	-6.80263659560594	3.16807969552551e-06	0.000191274241256204	4.51911495084785
PPP1R3E	0.968142195675951	4.43909851115435	6.66588985988068	4.08782423650609e-06	0.000230962069362594	4.51788400993574
MYC	0.993478745988075	6.79140282170486	6.73906212994058	3.56550935648678e-06	0.000209963304499594	4.4710221474321
SAE1	-0.568088012537643	7.8944974809752	-6.7639507163573	3.40408017432425e-06	0.000201165501185155	4.45469775994347
ARSD	0.645258124311479	6.62261838618703	6.7183718145039	3.70575868101001e-06	0.000215941143488542	4.44420597394203
TIMM50	-0.731312718882617	6.05691043644056	-6.70746829195011	3.78196322061412e-06	0.000218856584434431	4.43211323467158
SLC2A10	0.792056674394543	5.8290533329022	6.68059480275852	3.97681519109665e-06	0.000226218562094899	4.42839948550778
SLC39A13	0.943001174068447	5.4467517034823	6.65172790695201	4.19777951577936e-06	0.000235582767187564	4.42607410392645
CENPM	-1.22973473450372	3.49711754591252	-6.61229675469532	4.52041227883226e-06	0.000251997916503969	4.42561896386033
EXOSC2	-0.80256884704548	5.68186312525764	-6.69046693601494	3.90405047953371e-06	0.000223552221553407	4.41968012875085
SLC9A3R1	-0.752858215221206	9.62798716760389	-6.76653894735561	3.38773450695763e-06	0.000200909474802693	4.40893317054649
MEA1	-0.68914114815124	6.1692249679237	-6.69156792130909	3.8960216122224e-06	0.000223552221553407	4.39814728161663
CDT1	-1.09268784563228	5.90419559231902	-6.67299241708491	4.03380983081184e-06	0.000228682832577956	4.37843317918033
DNMT3B	-0.877170969010638	4.78398429193213	-6.61687373789417	4.48167665158079e-06	0.000250674114786078	4.36658105648661
NOLC1	-0.550385228273829	7.81862537496712	-6.71843941635518	3.70529122214716e-06	0.000215941143488542	4.36567751068396
DHX15	-0.600269971987046	7.62851631713462	-6.71105518233752	3.75671636877842e-06	0.000218150432470313	4.36117564024538
CCT5	-0.73174947424191	9.24439198807644	-6.73515855661871	3.59154120277179e-06	0.00021075415815844	4.35768801128462
CTSA	0.936361812050959	7.57194300766846	6.6887541529525	3.91657503678237e-06	0.000223552221553407	4.34395012315835
GIGYF1	0.696362588443807	7.54731535091635	6.66237433346956	4.11483702661333e-06	0.000231705503141688	4.29289662054502
BRI3BP	-0.959294345716192	4.68357517546028	-6.58081457213847	4.79644835098817e-06	0.000264738621194476	4.28826842610991
LOC729737	1.23489815255242	4.12218804572991	6.53049717272365	5.27453556779752e-06	0.000285996313956222	4.28732312939699
NR5A2	-1.38093910328985	2.35461903867312	-6.52640263007592	5.31555587674756e-06	0.00028676566607331	4.28092104303394
PLK4	-1.30206885346801	5.0012437488547	-6.55820151110777	5.00548091837157e-06	0.000274464468455233	4.21961868766464
FBXO5	-1.39945340271107	4.75505503946315	-6.54276734662968	5.15356594170425e-06	0.000281109888770704	4.20827812707358
ZC3H12A	0.83514532721532	5.49972128356581	6.52953012138436	5.28419403327389e-06	0.000285996313956222	4.17282801563759
TGFBI	0.945732620131086	6.43065719938172	6.55824124312635	5.0051054586868e-06	0.000274464468455233	4.16751818921032
MIS18A	-1.09802941465331	4.31594486525539	-6.49511634897296	5.64013124008443e-06	0.000299446205902133	4.16519106853869
TTF2	-0.727250341749695	6.69452608369596	-6.5833089650976	4.7739521781544e-06	0.000264369457706802	4.15700755495204
MAP3K8	0.95833815908891	5.377328965218	6.52082622214623	5.37195525984267e-06	0.000287950576171823	4.15168707115319
RPL13A	0.646674465446395	8.27295124169313	6.60299893431634	4.60017540489918e-06	0.000255592470005096	4.14747055384558
PRIM1	-1.06648796906061	4.68606264510202	-6.47900216835229	5.81526639214049e-06	0.00030487308821993	4.09479739407689
FLCN	1.02174523568835	6.00347635021287	6.48802029107585	5.71656952797853e-06	0.000301463189031158	4.08141147525548
TAPBP	0.869716813983847	7.41414884270191	6.5420772195651	5.16029274411661e-06	0.000281109888770704	4.06885064291638
RORC	1.72156591809189	3.82275346545402	6.41309341000366	6.5924635073314e-06	0.000332085420772923	4.06061921419798
ICAM1	1.70292410463258	4.39823595629199	6.38398659887606	6.96928450262123e-06	0.000346887839350707	4.0170199037954
PRSS8	0.786238503154799	7.381222006294	6.50315929218272	5.55477426102666e-06	0.00029585364567328	4.00803173123444
MYLIP	0.724012245364693	6.00770336192594	6.46476793189073	5.97466349373862e-06	0.000310311404562996	4.00365824758412
POLQ	-1.19871623067193	5.0172782962871	-6.44647167920398	6.18623214628025e-06	0.000319316501278984	3.99979658984533
BHLHE40	1.02347249309899	6.24116682990141	6.44416598039734	6.21344032987286e-06	0.000319734080236288	3.98813951054247
SUPT16H	-0.610377682723923	8.55682533795263	-6.52246873385196	5.3552787691205e-06	0.000287950576171823	3.9701649217623
C17orf103	1.57844433569767	4.07526228437734	6.35355012989425	7.38728567313241e-06	0.000358101349557874	3.96363252175954
UNC5A	-1.52603175110663	2.29173461442594	-6.35500227497675	7.36676354188761e-06	0.000358101349557874	3.94220957934358
TAGLN2	-0.765113471078725	7.56754365375126	-6.48936878816381	5.70196129130764e-06	0.000301463189031158	3.93741774863508
NEIL3	-1.39813799994632	2.9714817973343	-6.33662922535214	7.63083392187576e-06	0.000367775407808214	3.93531276786565
LOC100272228	2.04405640033494	2.55853800593245	6.46788613632113	5.93936173875493e-06	0.000309438896320677	3.93225962842092
GABARAP	0.676064178737021	7.6077780616772	6.47489161580042	5.86083857861199e-06	0.000306302076214709	3.93009922702015
HSPD1	-0.609040460151157	9.68256506811658	-6.51601731241681	5.42109097846968e-06	0.000289655992089223	3.92977618530772
MAD2L1	-1.06968051562466	5.12904130597697	-6.41453783279648	6.57432347663577e-06	0.000332085420772923	3.92914402734521
KDM6B	0.868399629691372	6.68753034705756	6.43052887294921	6.376922721354e-06	0.000326139619547169	3.90867126754319
CSE1L	-0.950374603114421	8.48104016529258	-6.48658148818684	5.73219888255849e-06	0.000301463189031158	3.8988877824856
GABPB1	-0.653013891422975	6.00733453818179	-6.41355930134288	6.58660686529835e-06	0.000332085420772923	3.88863326589824
MAPK9	-0.624475220217427	6.73196282149337	-6.43883246863909	6.27685478464307e-06	0.000322006501283345	3.88700348732829
SMC2	-1.14941742133118	5.83281242806342	-6.41856738544014	6.52399085855591e-06	0.000332085420772923	3.88246665654108
PARP1	-0.564671734188877	7.82010974722801	-6.45758286226169	6.05683831787383e-06	0.000313605461387374	3.86783171275681
USP39	-0.572764683381816	6.39098248197346	-6.41670243496581	6.54723583421978e-06	0.000332085420772923	3.86277258043411
VRK1	-1.16568290762723	4.84361658031349	-6.36207639296902	7.26763224689242e-06	0.000354355340224574	3.85496897813912
CASP8AP2	-0.849965875556809	5.52822934645171	-6.37875396107131	7.03936223583363e-06	0.000349336184071459	3.83882346266329
EMG1	-0.825792094068616	4.81312610226444	-6.32713864855787	7.77106503698689e-06	0.000371323690510196	3.80977140519242
DCTPP1	-0.820843890981621	6.29931080363848	-6.388945796466	6.90353651024777e-06	0.000346673583226815	3.79845538059013
PGAM5	-0.666304243985074	6.47993643747239	-6.38743320276864	6.92352169324063e-06	0.000346673583226815	3.79097903464714
PNP	-0.740455254866995	6.36392999927541	-6.37232182707357	7.12650664171819e-06	0.000350540285517927	3.77269920701965
ST3GAL5	0.799395840877865	5.04730883125536	6.29271308691309	8.30255978346659e-06	0.000392317433470472	3.76978846018185
ELF3	0.632230435373321	7.94863496127694	6.38532799084172	6.95143678910848e-06	0.000346887839350707	3.74782025131295
LMNB2	-0.802656818004766	6.86011550871384	-6.37505221168356	7.08937873135904e-06	0.000350540285517927	3.74463253068428
RRAGD	1.92335506837411	4.65711885925376	6.2333406577104	9.30952836264489e-06	0.000417406306533172	3.72966915712429
RMI1	-1.20334393972617	4.78336160419819	-6.28924274172677	8.35818958992633e-06	0.000392647086241371	3.72212514569533
RABAC1	1.53961113839735	5.561444909501	6.27840995195506	8.53433832675441e-06	0.000395358787408552	3.72197304475438
HNRNPR	-0.574727178631323	7.57884276564537	-6.37358593251172	7.10929226566387e-06	0.000350540285517927	3.71525452298597
RNF207	1.08953134463462	3.97665965390476	6.21483886521056	9.64855911662177e-06	0.000426884927688843	3.70525316560339
CKS1B	-1.04495349167934	4.99736444610173	-6.27950828142189	8.51630474184198e-06	0.000395358787408552	3.70140260693993
DUT	-0.970986956396141	4.95427322811568	-6.28184876107043	8.47800779837969e-06	0.000395358787408552	3.69133088489457
FN3KRP	-0.72046927127731	5.12385236608211	-6.28238883886238	8.46919595511672e-06	0.000395358787408552	3.68974326693766
TACC3	-0.685587645470738	6.64261730637354	-6.33771993871524	7.61488668143165e-06	0.000367775407808214	3.68740916048531
RANBP1	-0.828560933744711	6.2653640561937	-6.32965271930908	7.73365938356893e-06	0.000371323690510196	3.68599732824191
ZNF185	-0.613198076161201	6.75196647926888	-6.32820470189354	7.75518088650456e-06	0.000371323690510196	3.67386629027455
CALM1	-0.561968598375421	9.17866825052343	-6.36980241678624	7.16094460652588e-06	0.000351201283283105	3.65869236911018
IGBP1	0.688467676287167	6.43101623137431	6.29202125402155	8.31361918993014e-06	0.000392317433470472	3.65639985475185
HBP1	0.90584752637102	6.19143394845832	6.27366259553274	8.61274210127223e-06	0.00039571290907054	3.65122913765462
GPN3	-0.880636165160466	4.58863521828906	-6.23147459409349	9.34315567953916e-06	0.000417793945413403	3.63460888905645
BCAS1	0.801162695389754	5.79627570276486	6.25176034791584	8.98424867193364e-06	0.000408295040188636	3.62959204816798
TUBA1B	-1.09611326475983	9.77915750843332	-6.36490076439761	7.22844099899442e-06	0.000353474992009306	3.62783927576684
SLC38A7	1.50121664434987	3.65284117677643	6.16327683981118	1.06625610469592e-05	0.000464376747263921	3.61391530398471
MB	1.07079681933459	4.45114780441442	6.17355811028797	1.04519065658068e-05	0.000457585563891499	3.60959381389522
ORAI2	0.711302503584804	6.16468886349964	6.26203647316255	8.80791919286991e-06	0.000402296981958322	3.60600441082461
GPR107	0.544976624606053	7.96091017392661	6.31500496017576	7.95425163610758e-06	0.000378994029522117	3.60395591585006
ICT1	-0.639534883150954	5.33426903162208	-6.23972733128012	9.19538361321638e-06	0.000415627067507274	3.601269125435
CCT8	-0.553612400750373	7.8859664995954	-6.30403730132579	8.12368663813501e-06	0.000385967429932301	3.57128250534413
PGM3	0.767788531946435	6.23014863754826	6.23833513261905	9.22014123685713e-06	0.000415627067507274	3.56050041244617
NCRNA00219	1.10918127968344	5.31745285087117	6.18260699301196	1.02700695953234e-05	0.000450804839664535	3.55885350732611
PRPS2	-0.872071091863201	5.39198868388855	-6.22450058639367	9.46994867358988e-06	0.000422334457645646	3.55011662637098
DDX46	-0.680877939860108	7.36646513947139	-6.27698740078597	8.55775418810667e-06	0.000395358787408552	3.53966223784175
RACGAP1	-0.647477311806349	7.25732807118752	-6.27393165379474	8.6082786432156e-06	0.00039571290907054	3.53480780859357
NTAN1	-0.831449959448098	4.52027190509549	-6.16169491641528	1.06953615660959e-05	0.000464595394367243	3.52917793669175
GLTSCR2	0.990563963330581	8.44325365081499	6.28000425820663	8.50817419680826e-06	0.000395358787408552	3.5222124655422
WDR62	-0.973526457155434	5.59476166473407	-6.21849876909461	9.58049352563142e-06	0.000426128121602819	3.52100665299251
TOMM40	-0.79069058479349	6.94508019599974	-6.26084313311725	8.82821049860705e-06	0.000402296981958322	3.5167921556545
RAMP1	-1.00465704014797	4.12223304992626	-6.14147503180819	1.11239373880128e-05	0.000480545748337449	3.51288365144395
ASAH1	0.601979366684152	6.37523912290208	6.21694440242697	9.6093401067514e-06	0.000426277464045916	3.50863673506761
STARD7	-0.534652198103563	7.84624767945207	-6.27185544385929	8.64278350682533e-06	0.00039600523662506	3.50703190992153
TMEM70	-0.692018820790651	4.76207182385029	-6.16776320466937	1.0570103640349e-05	0.000461551992901297	3.50530607209084
HAT1	-0.925006448715474	6.48573305628169	-6.23462854126292	9.28639327507986e-06	0.000417406306533172	3.49176748520437
HADH	-0.659991071324026	5.44310728972285	-6.18417351911691	1.02389245534761e-05	0.000450620458506142	3.48249935188287
PABPC1	0.525581967431425	11.6802866961489	6.29114091979989	8.32771399677215e-06	0.000392317433470472	3.45702331289398
FBN1	1.83947266817771	3.24805552116533	6.09866763249787	1.2090972982635e-05	0.000510629879195928	3.4532134207157
P2RX2	1.08844721068911	4.47402463156739	6.08128065425705	1.25082356156759e-05	0.000519449857531113	3.4394837012652
COPB2	0.576508137033896	8.48812425430555	6.23948492527771	9.19968938819105e-06	0.000415627067507274	3.43619469808653
SGCG	0.815573728654734	5.14795330531513	6.11014324634376	1.18234910913346e-05	0.000503145203591551	3.4146198161367
CENPK	-1.24271312394245	3.88639808491139	-6.0822083094336	1.24856011557404e-05	0.000519449857531113	3.40037706276112
L2HGDH	-0.974169531513986	5.43702542791209	-6.14095747287918	1.11351380075967e-05	0.000480545748337449	3.3875798640121
NCAPG	-1.01466963532302	5.13931887304336	-6.12266348158396	1.15386378701814e-05	0.000493745741543773	3.37162903845997
CBLB	0.914399679534534	5.21833877391002	6.08485632116027	1.24212235392637e-05	0.000519331356176617	3.37130698855382
HSF4	0.888477497496168	5.2946231304359	6.08939854726884	1.23115933567434e-05	0.000517334390196423	3.35821479443739
CCNA2	-0.923182559832835	5.88117995343462	-6.13697818600069	1.12216457464187e-05	0.000482444224840888	3.34230514789312
AURKB	-0.941840742703365	5.65494373656678	-6.12244419942782	1.15435652322181e-05	0.000493745741543773	3.33758435785185
SNRPG	-0.832104540534869	5.47899332532348	-6.10370194689686	1.1972866499564e-05	0.000508208678524639	3.31928846762408
FAM54A	-1.28361693957633	3.30482178376746	-6.01359611617135	1.42798294178263e-05	0.000579650163067297	3.3134172175148
RUSC1	-0.646721410894082	6.04464210969475	-6.11486298531376	1.17152648224701e-05	0.000499811451252523	3.2921253291468
RCBTB1	0.816030934413089	5.15466921760986	6.03905097404747	1.35849211486727e-05	0.000559591678055179	3.28991155414514
CTNNAL1	-1.31591847056189	4.29873572354644	-6.02872338112277	1.38625439561124e-05	0.000566839083427931	3.28551840298516
SEC22B	0.627188128472894	7.41704661606657	6.14032906159272	1.11487533099097e-05	0.000480545748337449	3.28349392354436
WIPI1	0.97814347283267	6.28809475042828	6.0809121711659	1.25172382555034e-05	0.000519449857531113	3.27608842611489
SYT10	0.885485009721411	4.12843050580675	6.02908656109519	1.38526821619238e-05	0.000566839083427931	3.27597344932004
MYO19	-0.821789655723528	5.990965319218	-6.0960357385564	1.21531974196571e-05	0.00051196492102354	3.25998978424393
KRT18	-0.572656214860203	11.4295554094303	-6.19193754822918	1.00860009628781e-05	0.000445061425074335	3.2583947864672
SPC24	-1.42159211676244	3.18988638061863	-5.97961786394281	1.52651780885408e-05	0.000612217837776396	3.25691480655495
IGFLR1	-1.37866859137811	1.89821725810865	-5.98002961536866	1.52528257500249e-05	0.000612217837776396	3.22777093936579
HEMK1	0.960000248231311	4.27844654780002	5.97412413171607	1.54309808211188e-05	0.000615913420650097	3.22171548728165
ARMCX3	0.6274708716533	6.91121903748654	6.08605554360447	1.23921815543923e-05	0.000519331356176617	3.21286596385359
GALE	-1.025074778434	4.72896899512769	-6.01426984659537	1.4260970836157e-05	0.000579650163067297	3.21154664199569
FARSB	-0.744667565445964	6.2014489451317	-6.07467693226738	1.2670596354194e-05	0.000524512508484009	3.19614147123579
DEPTOR	0.848090550652866	5.15791920137325	6.01031991371359	1.4371902996412e-05	0.000581975074363182	3.18286615364958
SUV39H1	-1.01178980934561	4.27047231136089	-5.97658308195944	1.53565397881896e-05	0.000614408544061441	3.16876731260055
CYP1A1	1.48646916959305	8.29381325724034	6.05684471561136	1.31200121557262e-05	0.000541775514302136	3.12802590557845
PSAP	0.838885507947221	9.93816098926495	6.10017740951035	1.20554270928141e-05	0.000510417627089172	3.12429791794925
RUNX2	1.27397377626525	4.48478414290417	5.91108094028386	1.74725605950099e-05	0.000682736222876041	3.10698197248035
PLD3	0.882625068759165	7.3746287845146	6.02968740770505	1.3836382699923e-05	0.000566839083427931	3.07692168640009
SKA3	-1.22730295485457	4.49071776992605	-5.94352493001312	1.63891729105257e-05	0.00064797287885492	3.07448100881698
C3orf26	-0.705450836945841	4.87170754414616	-5.95388180864517	1.60581490263021e-05	0.00063638977326037	3.07288223693948
PSMC3IP	-1.58518630924383	1.7758096430573	-5.87724764151871	1.86814499296424e-05	0.000713307234299864	3.04274793540795
GNAZ	-1.16371112727848	2.91377421804831	-5.85534112865719	1.95100047359946e-05	0.00074087688929483	3.03940743814278
HMGB3	-0.670649146195672	7.60876336571878	-6.02307698259336	1.40168041810781e-05	0.000571748861278902	3.02507046490926
CEBPD	1.49239414110121	4.36824649559281	5.85261344471022	1.96157983641276e-05	0.00074087688929483	2.98017694892778
BIRC5	-0.879329642823669	6.1559083414943	-5.96487488903691	1.57143463534009e-05	0.000625730305748277	2.97979923735361
RAE1	-0.531204545768592	7.73371975779963	-5.99288563991201	1.48723068618955e-05	0.000599336048092387	2.96326289079141
DHX9	-0.558681468014406	8.75629576728805	-6.00474277745272	1.45300566776719e-05	0.000586958134969527	2.95077847876018
NRM	-1.04594300108847	3.93032767719715	-5.8416987988203	2.00450912279538e-05	0.000753335068980449	2.9459745191661
MARVELD1	0.828045129262543	5.29545955536629	5.88025256793184	1.85706663269117e-05	0.000710699825288951	2.93351461530756
RRP36	-0.636455378292125	5.86753639450758	-5.92270374339805	1.70761778966415e-05	0.00067195764504337	2.93046200178858
GPX8	2.59662215915477	2.44018030349905	5.90158630146984	1.78034181528379e-05	0.000689223067564956	2.91689673569261
ANKRD35	1.48646594244261	2.23356033589279	5.85385605559871	1.95675301990609e-05	0.00074087688929483	2.90795802954192
ABCC5	0.637751301646071	6.90795657468564	5.91868828791496	1.72120587153073e-05	0.000674132248137702	2.89363601243253
CDC20	-0.697445856139825	6.42393316441501	-5.90602192981415	1.76480521358528e-05	0.000685519630785455	2.8572103901981
UBA2	-0.604662202008593	7.48960424996732	-5.91997132305068	1.71685204052276e-05	0.000674005481824004	2.82932233341857
CACYBP	-0.788223583845065	6.72406771486221	-5.90565037876059	1.7661012444966e-05	0.000685519630785455	2.8289821655447
SCPEP1	0.657010846642006	5.98328070259982	5.85260507345365	1.96161239553476e-05	0.00074087688929483	2.82775255495979
TOPBP1	-0.716059565737515	6.64993284990724	-5.89537619073804	1.80233176919067e-05	0.000696124630668469	2.81527278790006
LEPRE1	1.09559438818866	4.56605365412532	5.76612454319984	2.32966649417452e-05	0.000839684104495142	2.81405035649235
MBTPS1	0.490459475842352	8.47120306879298	5.923214882925	1.70589609573916e-05	0.00067195764504337	2.80985768321654
RAB8A	-0.637301904700009	7.1910982322581	-5.90548558174262	1.76667639840069e-05	0.000685519630785455	2.80851066148317
FBXO32	1.74639253063726	3.93517464222503	5.73033956561629	2.50218341711508e-05	0.000879128476214972	2.80601264945383
LOC647946	-1.91361608379886	0.981209579159268	-5.84791453279526	1.9799438624386e-05	0.000745778854851874	2.80190639518447
CEP78	-0.857365669011406	4.89808476604393	-5.81897939233759	2.09701024183865e-05	0.00077836988042161	2.79996706891066
LOC100131564	1.75785329544284	3.20224698226885	5.72290214730479	2.53966444752832e-05	0.000890426587431102	2.78123980632424
CALU	0.752720026010572	8.09544466507472	5.8888138324296	1.82587430760044e-05	0.000701975216558844	2.75692003962199
DPYSL5	-2.74871394022466	0.108708378182868	-5.95532762939493	1.60124910672674e-05	0.000636087649902566	2.74389250125599
GEMIN4	-0.600931488790413	5.84388831832852	-5.83087834593075	2.04802670563243e-05	0.000762832931514406	2.73836085652339
C5orf41	1.8196622086269	4.24768690519236	5.6959262196635	2.68054339257989e-05	0.000922415796244981	2.72950917764588
TNFAIP3	1.66541050796913	4.23205799214374	5.69824393542454	2.66812870874845e-05	0.000920036794332146	2.72186172228782
CENPO	-0.990173580155083	4.96083192705506	-5.7809355738774	2.2619015250867e-05	0.000818788768518396	2.72080622403832
ACTL6A	-0.576849549456835	6.59142300809678	-5.84036960525291	2.00980298607176e-05	0.000753631056929687	2.7120953147916
MKNK2	0.644573418751913	7.09491481778524	5.83479647324736	2.03215718618076e-05	0.000758611535305513	2.71044257912552
FGFR3	-1.22925078687196	3.98292978039159	-5.74038981608089	2.45243995966607e-05	0.000867116403498	2.70325151085092
ZNF516	0.717137961406167	5.8157618439777	5.79428427336218	2.20257125955201e-05	0.000807969900440929	2.70085761782511
GTPBP4	-0.524184524933217	7.25830289916953	-5.85237697574155	1.96249977252816e-05	0.00074087688929483	2.69922291268823
CDCA3	-0.7310914286521	4.82162512414209	-5.75625338698355	2.37599118628733e-05	0.000850879584571079	2.69061607279409
PPAPDC1B	0.840210731451466	4.90964364064105	5.73125144445974	2.49762744053621e-05	0.000879128476214972	2.69037717160881
EIF2AK3	0.760915343490515	6.32422089200615	5.79655002276977	2.19266146306154e-05	0.000807710799740997	2.68549076009522
C1orf85	0.752041976257095	4.77088416799391	5.7207538451831	2.55059837868968e-05	0.00089052624812539	2.68411817424465
EXT1	1.00043930748098	4.56760558896122	5.70186988663057	2.64882544645823e-05	0.000915267701788583	2.68378321785401
PSMD6	-0.468837116851741	10.3703969756188	-5.88983418121276	1.82219302836968e-05	0.000701975216558844	2.67984988484326
ZFYVE1	0.657309409032838	5.49851330666126	5.74579679775736	2.42610169135011e-05	0.000860328205642968	2.66853083811157
NUP50	-0.625743917775639	5.93309393067287	-5.79207169921989	2.21229312591311e-05	0.0008095927841963	2.66168137392379
WSB1	0.689656401308048	6.83690515912859	5.79418027410687	2.20302723392169e-05	0.000807969900440929	2.64882965386071
NUP160	-0.558781293460011	7.00939360855402	-5.81849058473224	2.09904817071362e-05	0.00077836988042161	2.64758062050338
C12orf23	1.11463283113773	5.85791683854597	5.75446049834878	2.38450663377584e-05	0.000852104464599726	2.64749712052976
KRT8	-0.66625688325535	12.500674182445	-5.88665876075346	1.83367479642115e-05	0.000703357277416222	2.63283507189217
STRA6	1.42657947381843	4.4509261116176	5.65329327480915	2.91984836595102e-05	0.000974681518406486	2.63196214086724
POFUT2	0.724405808889474	5.85906379026269	5.74727580018782	2.41894822090233e-05	0.000860328205642968	2.63149848650141
BARD1	-0.852111881676675	3.86052893329726	-5.68271672033504	2.75244614635805e-05	0.000937513428751366	2.63111653849071
SQSTM1	0.92128469171119	9.42135705414482	5.83862910533626	2.01675683410126e-05	0.000754546785089697	2.62259263068287
CTSF	1.15645161971974	3.94163446600341	5.64263745781889	2.98303441051702e-05	0.000989846577013625	2.61679249234352
DKC1	-0.575075678817254	7.25221497352693	-5.8082271730383	2.14231394953311e-05	0.000792656161327252	2.61134350268176
PSMA2	-0.639964802460739	6.9181959048014	-5.7987653225225	2.18301683668005e-05	0.000805933191537243	2.61063966896533
AOX1	-1.86093380300053	1.70848399119865	-5.64604725048592	2.96266326595988e-05	0.000985041361032069	2.60533530585735
GPR153	-0.884419878707854	3.58146475421796	-5.65532393272731	2.9079645945987e-05	0.000973720515735527	2.60448538174233
CREB3	0.731695146783178	5.5952356934614	5.72075565448155	2.55058914972688e-05	0.00089052624812539	2.59455142852903
C3orf14	-0.648775412275492	6.60368115808294	-5.78150922020404	2.25931823531318e-05	0.000818788768518396	2.59130342528319
SF3A3	-0.586530986618055	6.76224571037855	-5.78228531103283	2.25582812971723e-05	0.000818788768518396	2.58910595901494
SREBF2	0.728882093429466	7.08489059205342	5.76217755930173	2.34807651667914e-05	0.000844499605697678	2.57757028481147
CHTF18	-0.875261401716966	5.83022264630826	-5.74538510040987	2.42809682530185e-05	0.000860328205642968	2.5704638043137
THOC4	-0.630705698162773	6.22321594504697	-5.75881887786593	2.36386078151326e-05	0.000848352096781712	2.56491043944289
TMEM39A	1.01017202047936	5.36106258216441	5.6851995327836	2.7387812382134e-05	0.00093476280465063	2.56381692830821
HNRNPD	-0.709981989791738	7.67314820543079	-5.79038593788432	2.21972995900007e-05	0.000810540695072426	2.55567281287687
BAZ1B	-0.544306152022002	7.6745444458834	-5.78199752263683	2.25712167351987e-05	0.000818788768518396	2.54488663965723
IRS2	1.30528299532584	4.17840566296353	5.61607633494715	3.14674808363989e-05	0.00102585214329032	2.52766428387473
KIF26A	-1.04337758781766	3.8248532923147	-5.63269819484057	3.04324296493377e-05	0.00100385000681563	2.52604867624098
C9orf7	0.75983731327256	5.64409863896966	5.67820888552682	2.7774364744903e-05	0.000944036967902664	2.5136524119189
BRIP1	-1.21463057754312	7.96358744961343	-5.77878024616067	2.27163485930421e-05	0.000820536099071354	2.51088789795319
ZNF841	0.831559565121257	4.68391659403894	5.61804392619037	3.13430867472889e-05	0.00102379254445637	2.50067992339303
POLD1	-1.00429210071728	5.80174556192854	-5.71486660550744	2.58081159424494e-05	0.000898631709971035	2.49950676156357
EME1	-0.815064215049745	3.86103733214659	-5.60650388136989	3.20799692698885e-05	0.00104378483671131	2.49389220709263
DLD	-0.639179141478667	7.36784756395187	-5.75132459917194	2.39947663477915e-05	0.00085562574072594	2.49158396546147
SEL1L3	1.00798531834887	4.45568764350201	5.58081291470171	3.37853009230328e-05	0.00108865874181299	2.46827113201221
TTC7A	-0.591976677954852	5.62796099825383	-5.67723104431891	2.78288821559444e-05	0.000944036967902664	2.46767282169461
KIAA1199	1.33900525382126	3.20304590286087	5.54819843955585	3.60857213730887e-05	0.00113890626860061	2.46123111812556
MOGS	0.496948619566912	6.92902487896789	5.71414112499789	2.5845602277928e-05	0.000898631709971035	2.46047984858239
SLC7A11	1.52834890129949	5.83151147606763	5.63804319745351	3.01071063829676e-05	0.000997051974551981	2.45866872540276
FER1L4	0.718519726729192	6.2363310575514	5.67207564360085	2.81181413537276e-05	0.00095191861538409	2.45596518366578
C15orf23	-0.607474698265562	5.62731673163411	-5.66987224036795	2.82427144089327e-05	0.000954204355100992	2.45020885902563
PER3	0.723067224578068	5.37983081282592	5.62393979625358	3.09733684156625e-05	0.00101767900468279	2.4471430150945
GLE1	-0.557808813667168	6.98666113123375	-5.71181874736981	2.59659802730294e-05	0.000899355798392696	2.43478107694545
PSMD11	-0.580923046600493	6.26243035726157	-5.68877820118683	2.71920800366908e-05	0.000929980258759954	2.43008671055069
TTC17	0.605810398228943	6.27434812718306	5.66792357068547	2.83533601114434e-05	0.00095601127924149	2.4282051869757
SLC16A8	1.90604349228051	2.17106724297963	5.6349347297817	3.02958641827815e-05	0.00100132022251549	2.42095174834094
UGCG	0.699351922590468	5.88397796156801	5.65477926182554	2.91114720083571e-05	0.000973720515735527	2.41656203872771
COL6A3	1.28272162080317	3.590206832424	5.52359616767692	3.79274209478128e-05	0.00117680554347165	2.41301088631766
SMARCD2	-0.463951615927639	9.15281546926577	-5.73672866132055	2.47044147716128e-05	0.000871638465486185	2.40357133837161
SMPD4	-0.557052602148135	6.75557736895981	-5.69208780964136	2.70123483445186e-05	0.000925726462528133	2.40282307784628
VEGFB	0.792011385846238	5.1106044195216	5.57986897512631	3.38497097430491e-05	0.00108865874181299	2.38990310518486
MRPS23	-0.547054067201345	7.08341575295309	-5.69318914985435	2.69528111330034e-05	0.000925582779031516	2.38882255409334
DERA	-0.767022237699367	4.32386461072812	-5.57405773669785	3.42490322429138e-05	0.00109518320311757	2.37965161302452
LMX1B	-0.643004348860189	6.07264726415708	-5.6580872274891	2.8918733910928e-05	0.000971158445635262	2.37538854298661
KIAA1549	0.691338303618701	5.58442555501064	5.59306515280195	3.29606513380919e-05	0.00106415817177268	2.35466282471793
PPIA	-0.547012140762348	9.35475542821884	-5.71166479711304	2.59739805443478e-05	0.000899355798392696	2.34450239449797
NUSAP1	-0.87429741880845	6.66940483543038	-5.66028565209395	2.8791371576278e-05	0.000968826757025501	2.33785896439046
BTG3	-1.42261918447174	2.14122730791496	-5.48032729776579	4.14049847415026e-05	0.00125901266330344	2.32579700489987
GRHL3	-1.63906186672503	1.93495879618935	-5.50041751401127	3.97511947482516e-05	0.00122430751559808	2.31733780752478
TOMM5	-0.654396943267353	5.82915129554757	-5.61841086119221	3.13199447201018e-05	0.00102379254445637	2.31383899820712
PBX3	-0.65870624565929	5.10156038597817	-5.57529691360507	3.41634760779626e-05	0.0010945401799384	2.30922568256933
SLC39A7	0.803648685059749	7.9291684447535	5.6508431817015	2.93425346030156e-05	0.000977538941635124	2.28682726303307
HIRIP3	-0.699619957869936	4.81380753111766	-5.55382186501752	3.56778529827468e-05	0.001130068964552	2.28677321828988
GPATCH4	-0.834188979465198	5.16520921357675	-5.57134016535235	3.44374349533028e-05	0.00109850846410752	2.27474087228647
PDXDC2P	0.812069036988187	5.81956198388048	5.56439805213782	3.4923580548223e-05	0.00111038395644198	2.26734260295469
CIRH1A	-0.608341927352279	6.17313152217866	-5.60212766542372	3.23640608491586e-05	0.00104894680938242	2.25744660565602
RNMTL1	-0.816788472676134	4.66318843571357	-5.52822692657741	3.75735112762461e-05	0.00117016648525873	2.25240460443219
HMGB2	-0.542754046921379	7.30890277602468	-5.63023945558342	3.05832960341768e-05	0.00100684063558183	2.25170818535276
CCNF	-0.676748079961684	5.70304828895355	-5.5706652541412	3.44843903166976e-05	0.00109850846410752	2.2392959979736
DTYMK	-0.783313033603439	5.66005949030911	-5.57549107310889	3.41500907513755e-05	0.0010945401799384	2.23889772619396
OIP5	-0.923647576564862	3.59352628487759	-5.46270516772886	4.29139112171095e-05	0.00129547337760819	2.22589861941769
PSMC1	-0.583252044768426	6.62710632372524	-5.59497733558849	3.28338342853262e-05	0.00106211420616595	2.21635568729602
NACC1	-0.534482615660333	7.61801174073944	-5.62043026986568	3.11928986614366e-05	0.00102288242590954	2.21465466991367
CNIH2	-1.47456490213011	1.53355323622171	-5.42216371555814	4.66041618617009e-05	0.00137704594165209	2.21027823588736
SAT2	1.06136341640905	4.66712866942296	5.45151449732656	4.39014243019892e-05	0.00131578390685747	2.20165825615451
GPCPD1	0.781110010019282	4.71230893551934	5.45166352537418	4.38881208520584e-05	0.00131578390685747	2.16449439641063
RAD51AP1	-1.54010143034098	3.37220999798137	-5.43108366601601	4.57651236675502e-05	0.00135704951811367	2.1627682960365
SULT2B1	-0.688269947574728	5.75825385774827	-5.52921912522479	3.74981253098904e-05	0.00116999747701979	2.15666777904673
FOXO3	0.689578883584109	6.86869398022836	5.55558135721842	3.55512147722144e-05	0.00112819452723057	2.15203249402193
SEC16A	0.450658806611212	8.97670944241347	5.60541705833676	3.21502818923527e-05	0.00104404138712176	2.15036420340447
MAP1LC3B	0.902450096792252	7.01780524237297	5.54809787094012	3.60930592177903e-05	0.00113890626860061	2.14495725213555
CCNE1	-1.06145715389012	3.41804446319121	-5.41390773503541	4.73948550042925e-05	0.0013979392506028	2.1425762061744
FTSJ2	-0.668379521685978	5.76724637078785	-5.53057764994862	3.73951590544706e-05	0.0011689656822934	2.14161801665536
PLAT	-1.16481529621822	2.26762247740723	-5.39435597977464	4.93229118588841e-05	0.00143207704501385	2.13952718825333
ARPC5L	-0.629457573948935	6.1057947433991	-5.53831613910622	3.68141684922985e-05	0.00115512223989719	2.13604464056719
THOP1	-0.868904379323618	5.08546285245495	-5.49793242529894	3.99520200302422e-05	0.00122600821859896	2.13469697790137
ZMYND19	-0.660670219267137	5.21127437266782	-5.49506965099342	4.01846628194866e-05	0.00123085769412655	2.13009648593723
SNRPD1	-0.56490432311013	5.90189992117491	-5.5270249581926	3.76650444854392e-05	0.0011708368103615	2.12913200390317
GNPDA1	0.698944236104142	5.97380558395356	5.49791995609424	3.99530303238718e-05	0.00122600821859896	2.12310309162046
WBP11	-0.506714045146814	6.91320624060447	-5.54522023926846	3.63036742568993e-05	0.00114124557945937	2.09634467798661
FAM136A	-0.548876598387817	6.63446548688216	-5.5352501035468	3.70432398002713e-05	0.00116013322550513	2.09215894186802
ERCC1	0.65599593119497	5.30070544864358	5.45395351570025	4.36842188884235e-05	0.00131398359116905	2.08562308708506
TUBGCP3	-0.706366356703536	4.90542090490116	-5.44138909625333	4.48150934997342e-05	0.00133922465015327	2.06347274453961
ZNF333	1.33977311027672	3.09055338675576	5.33628925275184	5.55389669560209e-05	0.00155844577747063	2.05470185052441
MRPL49	-0.570053107660954	6.63994999485547	-5.5136447631628	3.86996340276312e-05	0.00119854199903353	2.05246641430426
TRAIP	-0.933447272119848	3.64417210561393	-5.3769898968444	5.11030861037991e-05	0.00146846737457034	2.0515336143006
PARP2	-0.714839390498168	5.70665950788993	-5.47009136924904	4.22746769839314e-05	0.00128258507863421	2.04291008077268
CD63	0.482860706681251	8.84090960976767	5.54628367830243	3.62256935684376e-05	0.00114093879329294	2.0345855083817
LRP1	1.3873829487538	4.95579195278942	5.37423323967443	5.13916891952116e-05	0.00147422746157928	2.01011847124936
SSR2	0.526571858623594	7.70042073030139	5.51180654420615	3.88440400282049e-05	0.00120079062002163	2.00693329342308
CENPP	-1.31701219216281	2.23591410879858	-5.31027073990281	5.85804364033206e-05	0.00161933755108948	2.00681585633167
HN1	-0.573436834113998	7.35320829121694	-5.51028547811015	3.89639509372655e-05	0.00120227512080227	2.00126126344458
PDCD5	-0.549062612973088	6.16078965997007	-5.46435547504393	4.27702281110037e-05	0.0012934706960731	1.98069040622584
FAM174B	0.538173493334082	7.58746223863681	5.4877398512267	4.07866990635568e-05	0.00124701417758487	1.97421679746134
TEP1	0.644452996825833	5.84783508756492	5.42441082546966	4.6391310920861e-05	0.00137318280325749	1.97264293196435
GBP2	1.01469528894081	4.01941959843658	5.31509329733031	5.80040348318055e-05	0.0016060587392833	1.96330588446069
PPIH	-0.851347988951288	4.49170008167211	-5.36302266224292	5.25827432691486e-05	0.0014999721263825	1.93854134461838
KIAA1530	0.763142631709019	4.46661786804875	5.33377142934848	5.58260593149136e-05	0.00156308694867122	1.93587497334105
TACC2	0.876612719513458	6.49602453289059	5.40900415731655	4.78710043132907e-05	0.00140320265763109	1.92638877680058
PSMC3	-0.899865521942189	7.78357830681604	-5.48034314473861	4.14036526897254e-05	0.00125901266330344	1.92145086238097
GRN	0.931419005640775	8.52716141116708	5.48163281674046	4.12953943195259e-05	0.00125901266330344	1.91783761665683
NOL11	-0.665609191392696	7.74885824858294	-5.46940584511447	4.23335902538917e-05	0.00128258507863421	1.89870994006356
LSG1	-0.489019138594316	6.60499034077081	-5.43414280265106	4.54809657065558e-05	0.00135342290120363	1.88757933346764
PRR15L	-0.577268249656273	5.86505693304937	-5.39963180002619	4.87948283306372e-05	0.00142416179581427	1.8838761463471
SYTL1	0.645587736771169	5.90258798210432	5.37781338175496	5.10171967325203e-05	0.00146846737457034	1.88353171133914
TMEM97	-0.544561541389681	6.19663889859053	-5.41019670127284	4.77547541874925e-05	0.00140320265763109	1.8801015491204
JPH1	-0.805294822022956	4.63091347691869	-5.34495879712492	5.45619926332612e-05	0.00153618647272502	1.87944707731842
ITGB5	0.683506595811334	7.34435334703483	5.441075670238	4.48436859654289e-05	0.00133922465015327	1.87010004524075
STIP1	-0.511077128827978	8.54475646978283	-5.46071465176046	4.3087875914439e-05	0.0012983813275551	1.85617468809355
KIAA0415	0.678884968811111	6.59234866248822	5.39594357529255	4.91633856590609e-05	0.00142992775958632	1.8492710138254
UBE2QL1	-0.806151367585572	4.3676314736624	-5.29994136961866	5.98349223692852e-05	0.00164856547232937	1.84129869378423
TP53INP1	0.955645114262919	7.03317031014485	5.39615017417443	4.91426650811171e-05	0.00142992775958632	1.84081653587149
SLC11A2	0.543173631171048	6.48886640435095	5.38699627835555	5.00694235088839e-05	0.00145123230288141	1.83597712879486
SREBF1	0.655251409268115	7.13851977603868	5.40970592742985	4.78025599887601e-05	0.00140320265763109	1.83491339770195
LAMP2	0.499128352014271	8.14924440146612	5.43318498614458	4.55697398061503e-05	0.00135365600092017	1.82638828467768
PIN1	-0.668902205580616	5.03090168790112	-5.33121960155968	5.6118586452998e-05	0.00156665191908715	1.81604493839653
SUCLA2	-0.663904757506023	5.68146248229554	-5.36073651917948	5.28290974483868e-05	0.0014999721263825	1.81150079457072
ANAPC7	-0.627225725493081	6.2257314528319	-5.38265315612935	5.05154015445126e-05	0.00145910116654651	1.8069180678813
USP1	-1.06525370569613	6.18429943165792	-5.38368613085506	5.04089603435542e-05	0.00145854576606505	1.80306237119248
RELB	1.36206794052174	3.20979609548371	5.20194342919499	7.32028092522936e-05	0.00193670688614279	1.79867982438661
SRSF7	-0.632814400500023	7.3178614459789	-5.40861588339496	4.79089163781004e-05	0.00140320265763109	1.79080834115155
GM2A	0.616679165065356	5.86110070492081	5.33320117539913	5.58912936681051e-05	0.00156308694867122	1.77934944902673
EIF4B	0.508591469021718	10.0853203296087	5.43735569687719	4.51844803705344e-05	0.00134699688006563	1.77551894370129
HSPA14	-0.811474162325826	4.73153925228374	-5.2960817118755	6.03107305734275e-05	0.00165350271821312	1.76994421479233
NCAPD2	-0.533367649724971	7.57575100470369	-5.39974996602177	4.87830673416134e-05	0.00142416179581427	1.76955480353388
FLJ23867	0.62546228279954	6.25396370936032	5.34961504407619	5.40445914657478e-05	0.00152579609886939	1.76852425179571
ATAD5	-1.26974521561747	3.2724180791046	-5.21740099800772	7.09059096771882e-05	0.00189429781699887	1.74701054314595
UTP20	-0.67160614966249	6.09763395265739	-5.35438787899158	5.35194707678349e-05	0.00151448329800553	1.74682045843108
SPIN4	-0.936354404476129	3.56962217580544	-5.22064993193096	7.04326269144294e-05	0.00188466440402707	1.74157607433403
NUDC	-0.639824627820697	6.5470012721809	-5.35992364086533	5.29169788666391e-05	0.0014999721263825	1.73459011270178
PDSS1	-0.783736627599979	3.46600409029888	-5.21474661888859	7.1295005606003e-05	0.00189560838434784	1.7335768405264
ZFHX3	0.551544957782824	7.06177905560334	5.36006672893968	5.29014985149878e-05	0.0014999721263825	1.72547996569214
DNAJA3	-0.610860030835378	6.92241122929226	-5.3611093785767	5.27888373329849e-05	0.0014999721263825	1.7226238396187
ADAT1	-0.567831502179944	5.70370691693496	-5.3201086640601	5.7410771361881e-05	0.00159226822596368	1.72048364669805
EZH2	-0.650222069358948	6.12450014544141	-5.32566936824456	5.67602890469556e-05	0.00157684231564998	1.69840192728051
CSPG5	-1.629358506876	1.08725624127807	-5.16077635660568	7.97000966680698e-05	0.00206331953045944	1.6965005884924
CYB5B	-0.655038068124633	6.98537720861493	-5.3490987232903	5.41017152971507e-05	0.00152579609886939	1.6917474090329
CASP4	2.2845676053123	1.47422360809281	5.36700210812407	5.21567342939622e-05	0.00149226362969807	1.67069399623541
SET	-0.483093289463548	9.27395202642928	-5.37899463716291	5.08942511860414e-05	0.00146750940833682	1.66647573056049
PSME3	-0.470318933459374	7.18138743246477	-5.34190451838056	5.49041478964599e-05	0.0015432217973452	1.66213150644911
RAB23	-0.815940780000569	3.98284547986766	-5.19631149219952	7.40585527791222e-05	0.00195048068768195	1.6603398708037
DPP7	0.560754164669912	7.18648801671966	5.3266804031161	5.66428364246883e-05	0.00157619766450331	1.65455325107909
CRAT	-1.62440110753139	1.80928558321214	-5.13009126999348	8.49260083351472e-05	0.00216840086014809	1.64968356730443
PLEKHA6	0.597612298327155	6.54967232671476	5.29762161886915	6.01204303637958e-05	0.00165350271821312	1.64957864370325
C16orf58	0.805947441579294	6.47899411874947	5.29248825821551	6.07572182580132e-05	0.00166301754197547	1.64625236028059
KPNA2	-0.52541822665278	9.34443543170918	-5.36660684157163	5.21988892234735e-05	0.00149226362969807	1.63594192705008
TELO2	-0.620050937590846	6.33141223396951	-5.29652548391964	6.0255826230985e-05	0.00165350271821312	1.61623573740564
TCOF1	-0.632292804633992	6.5768444499959	-5.30105148625224	5.96987860006082e-05	0.00164752887305969	1.61152029714327
STRA13	-0.80849451854172	6.0219230516488	-5.27553115155079	6.29104444508515e-05	0.00171290441115502	1.59230553504589
CCT7	-0.536819102371142	8.69746825319208	-5.33045867058186	5.62061200342197e-05	0.00156665191908715	1.58170764083933
CENPL	-0.826198319382344	4.19238931752646	-5.17336982673316	7.76519424788817e-05	0.00202830345566195	1.57727285492757
UST	0.858199413699352	5.05239425496877	5.17281442806511	7.77411214469809e-05	0.00202830345566195	1.55332526155875
BCL2L12	-0.685129732333145	5.06965797719373	-5.20524633375954	7.27056802274503e-05	0.00192698858339759	1.55260693004418
PGBD5	-1.85154008220775	0.994172182939229	-5.11691559911542	8.72766317007723e-05	0.00220819120811455	1.55246526735619
APEX2	-0.667416473970258	5.362186515393	-5.21484184744534	7.12810085368702e-05	0.00189560838434784	1.54215776728243
ACAT2	-0.950356087060659	5.09065526919734	-5.17401690416277	7.75481753221988e-05	0.00202830345566195	1.53884220093736
PSMD14	-0.520267090225588	7.05765985249468	-5.2741294206083	6.3091910862921e-05	0.00171290441115502	1.5334828645095
TRAK1	0.633378404419293	6.0856600525849	5.22172062375349	7.02773675973389e-05	0.00188352355079791	1.52915741762693
CRELD1	0.934368216066254	5.24487072314002	5.16771358212222	7.8565084710406e-05	0.0020402522930075	1.52910269898871
PPIF	-0.957299626877953	6.98050018195008	-5.27706717416878	6.27122086529379e-05	0.00171290441115502	1.52908036758162
PPP5C	-0.619197837061658	6.51596773942597	-5.24775450421191	6.66085020209646e-05	0.0018025252229751	1.51158064334754
ING4	0.907715715852898	4.27276150807872	5.10092938985178	9.02185445599591e-05	0.00226548789672786	1.506228404843
LOC146880	0.759925285140267	5.96263492713711	5.2012741959062	7.33039619067441e-05	0.00193670688614279	1.50370374331099
SIX5	0.827184912741402	5.17380735593807	5.15370683422867	8.08740774423178e-05	0.00208403400792808	1.4910413659426
CEP152	-0.778827810718911	4.277048816454	-5.12235376374104	8.62984420305139e-05	0.00219030945775822	1.48008080472166
PBK	-0.94439880088458	5.07087141667416	-5.18114473441872	7.64145126899014e-05	0.00200621084807835	1.47869056804207
RAD18	-0.872454228541126	5.08138936305719	-5.1706558818668	7.80887133278484e-05	0.00203419881883947	1.4686747901175
MIR210HG	1.25372408846909	2.99947865708013	5.03197002618132	0.000104122211152502	0.0025190252549251	1.46802930368288
ANXA3	0.829019919016019	3.9907380429965	5.0660297585459	9.69997160176916e-05	0.00238718556336037	1.46550484538643
GDPD1	1.32439120508864	3.08088418325677	5.02944249796873	0.000104671675280051	0.0025223762210138	1.46263399137552
LEO1	-0.504092439830097	6.92205859559034	-5.23322509474738	6.86311369972147e-05	0.0018423549520729	1.45892206008402
LAMC2	1.36057853132058	3.82280581275751	5.05211620766113	9.98469319430864e-05	0.00243416922713728	1.45746346441124
UNG	-0.657074712738491	6.65583899893234	-5.23766071823326	6.80070501453569e-05	0.00183148133112874	1.45310062753837
SCNN1A	0.724819799778404	6.24093456679455	5.15798059526431	8.01622620221097e-05	0.00206887912045951	1.44629751479384
CYP1B1	0.722317634606719	9.88316436324018	5.2745304768674	6.303993572652e-05	0.00171290441115502	1.44537849701209
YWHAE	-0.411495800377427	9.56690466554045	-5.27610189396377	6.2836710571186e-05	0.00171290441115502	1.44415094337428
HNRNPL	-0.427680528002719	8.34408643468037	-5.25631879123434	6.54450589354083e-05	0.00177391112744857	1.44115292368825
TARDBP	-0.468601757912904	7.5818136957438	-5.24167496608204	6.74472762032584e-05	0.00181933588261822	1.43910644050827
YIF1A	0.880334157862685	6.56552201067515	5.19459516711657	7.43213765361141e-05	0.00195432500187103	1.43632592914436
NPNT	0.587168814200261	7.07570438382811	5.21115938889268	7.18243320452335e-05	0.00190665099861029	1.43173822046122
WHSC1	-0.451027482765017	7.58302081345822	-5.23441729631416	6.84628197397011e-05	0.00184079131403016	1.42628412586346
SRSF2	-0.505673035857628	7.83933663835477	-5.24190526120204	6.74153062213403e-05	0.00181933588261822	1.42385623371252
ABLIM1	0.712458188922183	5.31677651476335	5.10531385056085	8.94016973890652e-05	0.00225173793243182	1.42351520634774
GPRASP1	1.50215358866469	2.36277096378067	5.01613231726444	0.000107614621272419	0.00256374206005689	1.41715025202216
ARSA	1.00704482009924	3.80984864963625	5.03172024395106	0.000104176379902007	0.0025190252549251	1.41085185834754
UPK3B	-0.780634648179125	3.87944522713263	-5.06374021060338	9.74624552477146e-05	0.00239348326220672	1.40954279505997
AIF1L	-0.511599560621343	7.24364708725785	-5.2162462158629	7.10749163316986e-05	0.00189560838434784	1.40328158595237
FANCC	-0.645713851704794	4.73754259643941	-5.11298332381446	8.79910302984174e-05	0.00221955051389251	1.39350632646485
CCDC86	-0.758650755106018	5.16718073513299	-5.1372858076125	8.36699758976198e-05	0.00214287393095221	1.3927920210075
EFNA1	0.949659768025619	5.83421034498569	5.12237957976503	8.62938252968917e-05	0.00219030945775822	1.38044901446488
BRMS1	-0.542702711715387	6.11986371407971	-5.16829032523427	7.84714729399278e-05	0.0020402522930075	1.38010476451327
YIPF2	1.03492428175103	6.37733619999969	5.15142723507543	8.12564053937627e-05	0.00209066480585429	1.37304903587484
GEMIN5	-0.543800217458395	6.40875387022115	-5.17787198191399	7.69329076489949e-05	0.00201665509015955	1.36542533282329
CERS4	0.749759471088415	5.33185016379691	5.08718964406843	9.28282623041097e-05	0.00230335290619278	1.3580455231899
EIF2S1	-0.736304000618357	7.4152181199936	-5.19914619850035	7.36265573600007e-05	0.00194216174335749	1.35255784547624
FKBP5	-0.772625584407598	5.24379932064876	-5.12096906979533	8.6546441435038e-05	0.00219303437357511	1.34802548932121
TACO1	-0.571784449960341	6.59411636103778	-5.165951902878	7.88517351736174e-05	0.00204452157991252	1.33771105452628
MAPKBP1	0.710962113946765	4.42482234062097	5.03146679817769	0.000104231372662531	0.0025190252549251	1.33752092524877
ALDH1B1	-0.669124567894407	4.89787150362145	-5.10003325690379	9.03864387299884e-05	0.00226630105145476	1.33645240057079
MND1	-1.04610195851806	2.57001900196806	-4.96794699359935	0.000118996602759517	0.00278335550286737	1.32737275114683
MEGF8	0.688339697689397	5.56423909219503	5.09647283593515	9.10566705273205e-05	0.00227628065455741	1.32630038542226
KIAA0430	0.570258429925944	6.35453790399473	5.13102408116394	8.47620712437091e-05	0.00216752428055014	1.32279908544463
SEZ6L2	0.536162490312378	6.46944586639601	5.14167169306654	8.29136495403406e-05	0.00212676054434456	1.3218300016004
MYBL1	-0.964110350442898	3.89210511163142	-5.06020518491327	9.81813667841456e-05	0.00240760290043702	1.31419920558471
GPRIN3	0.855217379322974	3.66641592624112	4.98884209214189	0.000113916667915983	0.00268510384258725	1.29745425937904
IFT172	0.876038959237306	4.75823230156547	5.02622643059912	0.000105375121099384	0.00253203092710646	1.29297249773192
C15orf48	1.3455283453866	2.62683609867767	4.93623573251704	0.000127153325765916	0.00292103326938075	1.28496784060796
BTG1	0.837071797422851	5.98166485391948	5.08933734711538	9.24152789449537e-05	0.00230335290619278	1.28356998375033
ZFYVE26	0.686056225872671	6.26127292835219	5.10255043050978	8.99156482034078e-05	0.00226127714368991	1.27899706135751
CHCHD3	-0.501410037524438	6.40056025844226	-5.12852606858648	8.52018162842828e-05	0.00217212679197919	1.2755725189673
LSS	0.64049662373758	7.96945481816289	5.14638314710817	8.21089930992083e-05	0.00210935606849641	1.26415239130863
NXPH3	-1.25901763564511	1.44373872211909	-4.92713125498025	0.000129599337260133	0.00296095535018915	1.26078337946648
LOC100131434	1.73771371766003	1.46743463904066	5.04509647767837	0.000101315799721293	0.0024663834563885	1.26059042711484
MFGE8	1.09298660496014	4.42443608905642	4.99479882422543	0.000112509576697638	0.00266140051017156	1.25592940593876
ACP6	0.744457562793239	4.6567605167712	4.99810097625012	0.000111737229986285	0.00265062898480941	1.24607063391506
SHC2	1.70842666943422	2.53742326350055	4.94213945328306	0.000125592534473569	0.00289312609715698	1.24375581245782
RIN2	1.27306767181497	3.00597008728224	4.9147618332079	0.000132999891591309	0.00302282446337048	1.24259253241835
BRCA2	-1.1572538991331	5.00996788867274	-5.06770114786158	9.66633353722641e-05	0.00238700833872487	1.23897428275299
EXD3	0.882659246118501	4.09915762329282	4.95439613167598	0.000122414507089118	0.00283554046614738	1.22871136761276
TFPI	0.96649011395706	6.12661022321668	5.06571462614649	9.70632733248654e-05	0.00238718556336037	1.21844460662086
FAM115C	1.23523879449013	2.62573120743373	4.90002179142676	0.000137171686303078	0.00309172409937019	1.21457084070426
UMPS	-0.616383151259023	5.90395340631229	-5.08290192770496	9.36584209511139e-05	0.00232050878812804	1.20886955915255
SEC24D	0.618253692683443	6.87098444537464	5.09741203012548	9.08793783675048e-05	0.00227524958655412	1.20102041557093
ABCG2	0.711391101813389	5.59405081242251	5.03031819321885	0.000104480970596037	0.00252141378390781	1.19712499564987
HAUS1	-1.02713383860741	4.123075314617	-4.98851990353621	0.000113993286787667	0.00268510384258725	1.19470928343115
P4HB	0.503777354652657	10.3681669245054	5.15820984369004	8.01242618037636e-05	0.00206887912045951	1.18408027303833
LENG8	0.738207111256011	7.19658447016588	5.0942251900021	9.14824015690609e-05	0.00228350997588205	1.18048696233423
LOC100128191	-1.22055306592016	2.74408525806157	-4.91160044038056	0.000133883571471184	0.00303396863046623	1.17881920348496
COPB1	0.494263894589396	8.08445649293925	5.11587532287193	8.74650437114125e-05	0.00220961539430463	1.17066218961226
PASK	-0.673580730162249	5.16159328043799	-5.02390464855337	0.000105885971022109	0.00253701572976183	1.16378190833215
IRF2BP2	0.719811328881849	7.42506798034591	5.08741218078796	9.278538280274e-05	0.00230335290619278	1.1560458582894
DRG1	-0.622266931401213	5.74591156792213	-5.04436420476177	0.000101470297179353	0.00246655414248182	1.15470650468714
SF3B3	-0.470716793928435	8.91572394007262	-5.12230067578263	8.63079366576575e-05	0.00219030945775822	1.1407315021376
PARM1	1.29285012539775	2.70905357284014	4.86063550995454	0.000148988330763449	0.00329152026907255	1.13725082743175
PCMT1	-0.481172004644765	6.62091490542124	-5.07119738656626	9.59635513003623e-05	0.00237410418927109	1.13663163660524
DNAJC4	0.782283061322136	4.79753246381592	4.95473021166181	0.00012232904567709	0.00283554046614738	1.13347328504578
CENPW	-0.886425549635087	4.16541509805448	-4.95463867599878	0.000122352455449951	0.00283554046614738	1.13005803945074
RARA	-0.622548292843496	5.39828053898974	-5.02054080974634	0.000106630605472211	0.00254889798472863	1.11536349259271
PLEKHM1P	0.695960055801359	4.94270405057795	4.95473732504795	0.000122327226657389	0.00283554046614738	1.11221094241551
KIF11	-1.03198167478954	6.70597572040913	-5.06716748921321	9.6770608326684e-05	0.00238700833872487	1.11139331465302
LOC254559	-1.44463273544057	2.05058135505888	-4.84663082924477	0.000153436695057423	0.00336755287157526	1.11094727253786
PJA2	0.5508895212777	7.16979460170397	5.05313684810442	9.96351895054838e-05	0.00243416922713728	1.09047526597405
TPCN1	0.645010392716285	6.71676910763409	5.03202652039985	0.000104109963599048	0.0025190252549251	1.08660881782837
LDLR	0.954140706438604	7.09300431592585	5.01663133356014	0.000107502770814489	0.00256374206005689	1.0792264805958
SF3B2	-0.440922690804872	8.74996337504776	-5.08815807099392	9.26418089905857e-05	0.00230335290619278	1.0792078201263
DNM1L	-0.546270587369874	6.21691940738912	-5.02803630779895	0.000104978655261927	0.00252613385697909	1.07872320330223
MCU	-0.76342357092826	5.2018174832504	-4.97569190558778	0.000117087164240437	0.00274794760567008	1.07475880498457
NOP16	-0.74441529040774	4.94690520192944	-4.97541786461813	0.000117154188163284	0.00274794760567008	1.07221974191213
NSUN2	-0.425754608648947	7.24714393060403	-5.05222443577089	9.98244570524501e-05	0.00243416922713728	1.05854027232596
PTCH1	1.41663004015206	2.30445899936048	4.83819106234242	0.000156182806232453	0.00340547751164478	1.04440771024608
CCNG2	1.28833440042472	6.13644992960551	4.96269412613109	0.000120309772318678	0.00280622124443176	1.03902633433121
ATP7A	0.659970987578918	5.13468646498535	4.93730807233208	0.000126868358156186	0.00291849576589277	1.03902617725247
NDUFS3	-0.505906305735476	6.55970378553138	-5.02028832325975	0.000106686713065657	0.00254889798472863	1.03847732098771
ATP5C1	-0.45529498782283	8.18579509380534	-5.05801280450914	9.86299563611483e-05	0.00241506206469084	1.03391650164095
CENPJ	-0.75447304166691	4.77659001213129	-4.933196332933	0.000127964592967164	0.00293563765813834	1.03213484121117
ALDH9A1	-0.534062175163054	5.44820771175465	-4.96528502821139	0.000119660225655535	0.00279496873444577	1.02416828857642
DBP	1.07060485908688	4.80252439378741	4.87313782759333	0.000145128636001915	0.00323186592343012	1.00752958722381
NT5E	-1.66608507017033	2.11776603894691	-4.79194251776622	0.000172148647790334	0.00361723555198805	1.00340429816498
RASD1	1.26159633564153	4.3076308740107	4.83962570969601	0.000155712483581154	0.00340391310096123	0.995795048743156
DDX56	-0.533450527761503	6.31806781042071	-4.9919509994381	0.000113180051213713	0.00267347906285046	0.986777424375602
NCRNA00263	1.44338366275359	2.83289307113954	4.79613010493989	0.000170636729453452	0.00361723555198805	0.981722461797898
SHMT1	-0.586537877317987	6.31574900486913	-4.98603797262741	0.000114585280944025	0.00269525209354132	0.980748650205106
EED	-0.661776452188098	5.16042820344192	-4.92740752497706	0.000129524410470344	0.00296095535018915	0.967222985659721
DIAPH1	-0.46863337977185	8.09085856167209	-5.02513202073039	0.000105615603125838	0.00253416835965067	0.96677557024772
LOC100506710	0.662759886708771	6.54258344767163	4.96920980196774	0.00011868310626324	0.00277991074110144	0.961537051558363
MTHFR	0.749923386765897	4.97711041315938	4.8702219833708	0.00014601956897306	0.00324306941766993	0.96112427624413
KIF1C	-0.438905741945864	7.55079863327595	-5.00743738143645	0.000109582775837607	0.00260691656203149	0.953800682368234
AAGAB	-0.513408443746946	7.1713434179796	-4.99707200537714	0.000111977313681329	0.00265256174788462	0.949575188412515
MRE11A	-0.907057624914553	4.65934405029171	-4.88935069802092	0.000140275230115109	0.00315317600597457	0.946287792360151
BRCC3	-0.760117639350313	5.77397917381264	-4.94697048747948	0.000124329932222624	0.00287204605022063	0.933848596456633
PLA2G4C	1.59988118815237	1.98683457581095	4.83160632780003	0.000158360191228897	0.00342841692329794	0.931784483040203
KIAA0913	0.737694084200516	6.5680682343423	4.94695495200761	0.00012433397155942	0.00287204605022063	0.92676887248642
COTL1	-0.583606027801675	5.33463446638153	-4.91487893961424	0.000132967272618257	0.00302282446337048	0.915579202571544
FANCB	-1.18045581992762	2.08955944802418	-4.74685039463999	0.000189322869950122	0.00388495175097648	0.909352994947876
CENPH	-0.978716089589374	4.4598426678198	-4.87243165544135	0.000145343894637196	0.00323235544403253	0.908712536844966
RBL2	0.677803119580103	7.01041470021493	4.95718494685796	0.000121702967434471	0.00283476382642631	0.902886053474612
NUCB2	0.908660885660935	7.12599221445301	4.94620586709496	0.000124528898647219	0.00287258110479462	0.882145390967484
C3orf47	1.59444184447967	1.9013390614768	4.75770687348824	0.000185034233803865	0.00382984223531663	0.88020929882766
IKBKG	-0.896481612576657	2.97047750444414	-4.74617111674691	0.00018959455546668	0.00388575900199113	0.876545226800699
MICAL1	0.627873023267576	4.97109945694689	4.83903023107037	0.000155907524236803	0.00340391310096123	0.863230160108082
FOXN3	0.780805263305048	5.5130312211166	4.85001742384186	0.000152348697552754	0.00335045987469756	0.862390451448949
EPHX2	1.06942568037995	2.96482776333801	4.71574651287574	0.000202180455748404	0.00406891208415922	0.842913251952794
CHAC2	-1.16361233485482	2.00412433940154	-4.71276716560182	0.000203457917578568	0.00408479017236971	0.841865700850036
HSPA8	-0.530573588110071	10.7503344281173	-5.00345859114	0.000110495663212832	0.00262489981757302	0.840303362870717
RAB7L1	0.7177509172689	5.95289376678428	4.87322395778551	0.00014510240372141	0.00323186592343012	0.8372805132647
OSGIN1	-0.915433037307734	5.71198898152955	-4.88373656647717	0.000141936771199692	0.00318197126212286	0.835813012585188
MRPL12	-0.534673636543833	6.26254863103863	-4.91872905961249	0.00013189940194678	0.00300939372190716	0.835725894354945
NCAPH2	-0.865321737853163	4.89270007881734	-4.8496775078668	0.00015245754392758	0.00335045987469756	0.834356934222176
FAM117B	0.76088052270218	4.71791742190512	4.81919852214712	0.000162547811539482	0.00348966572552798	0.832229122062399
SIDT1	0.72448902581935	5.25814942588671	4.84575386859301	0.000153719725425916	0.00336934297250723	0.82322977980815
RNF43	0.565559894672407	6.2901104826421	4.88082688029539	0.000142805820476159	0.00319716806110211	0.817847000036375
WBP2	0.551441601525359	7.23073634197075	4.91442348806792	0.000133094180709228	0.00302282446337048	0.807904671432202
CNPY2	0.519860963700429	7.12920594281197	4.91400445069945	0.000133211051752215	0.00302282446337048	0.796037738945662
KCNN4	-0.753321308417084	3.74432290820604	-4.73995040982844	0.00019210119385206	0.00391792727558762	0.784307596706465
RHOQ	1.07310272085881	5.93743373061782	4.83340463904287	0.000157762478492255	0.00342651907831749	0.781081938357401
PLXNA4	-1.20867512998106	3.62854312235123	-4.75581298729184	0.000185775169393934	0.00384042513342912	0.772025135410345
NINL	0.671113480957085	5.2251336709016	4.80740170028069	0.000166634195129234	0.00355057681585307	0.771916485217126
CARHSP1	-0.783439646759979	5.79888433052795	-4.8684642742307	0.00014655933553046	0.00325074048728303	0.770874843960742
CCDC109B	-0.659243469498931	3.90173449231857	-4.75413252766689	0.000186435143781792	0.00384644269765238	0.769167128434147
FAM102A	0.466330396066091	8.48159129519748	4.93059933716446	0.000128661971970047	0.00294759290305077	0.763104748792189
MFAP1	-0.53947198938689	5.38998993598162	-4.83645789264652	0.000156752931499713	0.00341318788703098	0.763089370466038
SSRP1	-0.567905543603358	7.14503681736486	-4.90632974425487	0.000135370230068877	0.00306350707398092	0.757644906534099
FAM21B	1.35905378680233	2.11264579501568	4.6732229220683	0.000221214968610983	0.00431691847730465	0.737642757388061
SLFN5	0.669045078272999	5.82810389158653	4.82114078926914	0.000161884900649887	0.00347990112913717	0.732507517802549
SZT2	0.588699777952503	5.76843606844176	4.82197533089832	0.000161600914413559	0.00347990112913717	0.730105171223
URB2	-0.602996078647944	4.80490271880307	-4.80050545194303	0.000169071509359561	0.00359739430347238	0.72828315149767
EXOSC8	-0.686120103667909	4.96911850304097	-4.79710478195651	0.00017028677521891	0.00361723555198805	0.725648503991168
PPP2CA	-0.439579310044495	7.87556777694207	-4.90482365162425	0.000135798135617282	0.00306903786495057	0.721663038464909
TMPO	-0.945236889352015	7.46413728191269	-4.90069528579522	0.000136978182407468	0.00309152918027328	0.719896157733689
MAPK4	1.68920245329946	0.96046544163403	4.70836705106368	0.000205359648524649	0.00410817555254333	0.709009289552128
ERLEC1	0.696661134402067	6.63019468032603	4.85402287725625	0.000151072057805785	0.00332876033563102	0.707415021483593
MTA2	-0.392490822786256	7.52553353131925	-4.88444389772594	0.000141726327955975	0.00318151826675937	0.694258831721695
SAMD12	0.68809002328046	6.10202675614123	4.8073313929828	0.000166658861542972	0.00355057681585307	0.693618997850192
GSTA4	1.61156130642073	2.05329181420837	4.65340593598127	0.000230700541483583	0.00444740596176699	0.690677554195378
H1F0	-0.78846592716507	8.78690482709808	-4.89650530060195	0.000138186572992511	0.0031104067923644	0.675898751977562
SNRNP40	-0.634362580707473	5.28495467999696	-4.79286606034102	0.000171814032719445	0.00361723555198805	0.675118920594897
RRBP1	0.496102267006237	7.91505342342165	4.87467855939801	0.000144660114154423	0.00323003437799543	0.671671216160155
LOC730091	0.875456454413439	4.51240546724394	4.70925068399852	0.000204976291826989	0.00410541737067613	0.664064639270195
ACACB	0.559627453730084	5.40931852814494	4.79346694575026	0.000171596678683491	0.00361723555198805	0.661123724564918
TPX2	-0.664276839297784	7.86914266022678	-4.87577818981508	0.000144326673354822	0.00322689744008829	0.6598635731798
CCDC99	-0.831522055508239	5.34613397501201	-4.79189215067316	0.000172166915772691	0.00361723555198805	0.656466839927823
TIAM1	-0.673268652939254	4.36433881217711	-4.75779362619925	0.000185000366346088	0.00382984223531663	0.650390068579757
PPA2	-0.509742590807029	6.47846859271307	-4.83129213625527	0.000158464857791755	0.00342841692329794	0.645698120793509
SEMA3B	0.951121182009001	6.10480845973941	4.79292033453816	0.000171794388946767	0.00361723555198805	0.643551800014881
MAP3K12	0.682351046852591	4.13756618525079	4.66919096434717	0.000223112132699825	0.00433875268287428	0.638277721098645
CCDC137	-0.532809255014155	5.62100904782097	-4.79424039519811	0.000171317317742531	0.00361723555198805	0.627456353432296
DCLRE1A	-0.738198916797657	4.70715252948656	-4.74237670991342	0.000191119514054061	0.00390743612841089	0.625237800274155
POC1A	-0.740886764217625	4.1202605245032	-4.70403894791485	0.000207247954720416	0.00413112609623866	0.625201269249457
DIAPH3	-0.892505270911511	4.35259642628314	-4.71767946022049	0.000201356042224911	0.00405720295201135	0.62011269587979
LOC619207	1.86207243808462	2.65395535616735	4.59516480857271	0.000261050126115469	0.00486711517185631	0.617869410737626
RPS19BP1	-0.717275789660716	5.0680483221157	-4.75245558190137	0.000187096124933669	0.00385344284900331	0.616335068988091
PEA15	-0.544817111386676	5.74096632141823	-4.78151991043758	0.000175971412833706	0.003680103330466	0.609356203382429
LRR1	-1.02255846395498	4.80447067504088	-4.74999226044291	0.000188071404055543	0.0038679268117347	0.608718890575058
FKBP11	0.981204731223025	4.76098889845527	4.70106648877344	0.000208555061527501	0.0041351440505534	0.607533410486643
ECHS1	-0.57803617840158	7.57244650092791	-4.84312401687938	0.000154571688773995	0.00338358236002132	0.600109450155887
NCRNA00188	0.470400105282984	9.3535866001477	4.8644351269044	0.000147804340748527	0.00327401297308394	0.596121954999492
DPF1	-1.31942779234533	1.57601921983561	-4.58173406605971	0.000268608396625794	0.00497629074439506	0.594504963002541
SURF4	0.449594433589045	8.75314333699052	4.85474932465224	0.000150841695020728	0.00332806927114334	0.593195482755
C17orf100	1.54117596447579	2.37092898518934	4.57898264151299	0.000270184092095095	0.00499840570375927	0.58547861611932
DPY19L3	0.707560496770924	5.91545594042846	4.76399542421851	0.000182595570326811	0.00379345132688893	0.585091700143892
RFTN1	0.751804480582076	4.31289180327977	4.67570701983737	0.000220054320701416	0.00429928558342346	0.581139240544574
C11orf35	1.01470095575195	3.98195444176728	4.63387974750915	0.000240452803484766	0.00456969623349913	0.579324868291952
SLC25A19	-1.01443023563261	2.95633109158484	-4.61585466505462	0.000249828232414718	0.00472250819654494	0.577651482749107
KIFAP3	0.655516260997661	4.91540425674123	4.69877462306091	0.000209568625694209	0.00414772271728989	0.572283937607555
ATP5G3	-0.533694645219068	7.29108019707593	-4.82148040330146	0.000161769271863187	0.00347990112913717	0.569808169908289
USP7	-0.43250887869854	7.95820809597265	-4.83243738156251	0.000158083683005452	0.00342841692329794	0.56697230343211
IGF2R	0.60274364926391	7.79606777982139	4.81837315858897	0.000162830353946754	0.00349124979410964	0.566738651162841
SEH1L	-0.547968041069057	5.45979406303394	-4.74951257463707	0.000188261924464963	0.0038679268117347	0.561084343882528
HSPE1	-0.55741962898119	5.85173410547117	-4.77012072354913	0.000180251766459777	0.00375408535775008	0.559286163769498
ASH2L	-0.552318288655404	5.42933622872778	-4.74294228500772	0.000190891419659141	0.00390743612841089	0.55716190114089
TSEN34	-0.556906005759206	6.63095567588791	-4.79280826892155	0.00017183495202342	0.00361723555198805	0.550831385148151
EIF4A2	0.475829793573789	8.38311815016831	4.82338850626565	0.000161121185477346	0.00347990112913717	0.549540867830527
NUDCD1	-0.677433370900308	6.23973638355721	-4.78133668875537	0.0001760393843801	0.003680103330466	0.549111275242688
ZNF778	-0.769386761717817	4.9317666964069	-4.71098120838372	0.000204227632574468	0.00409532725080983	0.542413676063476
SLC9A8	0.623337085610306	5.58324326575988	4.72224701079938	0.00019942155953894	0.00402793014701599	0.539732853534732
ENO1	-0.444741587111066	10.7533145622822	-4.86070723077939	0.000148965892426291	0.00329152026907255	0.539491670062789
LOC440104	0.801139404316705	5.13258601002656	4.69572654209422	0.000210924413606652	0.00416469881128412	0.531691908480373
KIAA1370	0.591978104641454	7.2365164037273	4.79018410850245	0.00017278759099783	0.00362572104372359	0.528256229636108
RRP15	-0.665302158323833	5.4925381901998	-4.74097538254043	0.000191685863921818	0.00391423002225701	0.527526026432517
SKP2	-0.999841476990579	3.91407493609324	-4.65519584742531	0.000229827001658381	0.00444664454155121	0.521270550837159
MALAT1	1.77977999801183	8.85586389868437	4.81484930791578	0.000164042312993902	0.00350375944126438	0.520123382472048
COPG	0.8380224262719	8.7440984809423	4.8164738780997	0.000163482432789453	0.00349891423008203	0.518957376541922
C2CD4C	-1.59781780545408	1.04174792282815	-4.54586764991539	0.000289903702204715	0.00522451456430136	0.511390295582743
CDK5RAP2	-0.477337202970239	6.65867841074981	-4.76934595754445	0.00018054651979744	0.00375554726006517	0.504134189635972
PPAT	-0.53999404412022	5.38183340365832	-4.71283447253539	0.000203428967473464	0.00408479017236971	0.489952903707579
TCP11L2	1.21457653904725	3.4448611788569	4.53792696737437	0.000294846319796483	0.00528511238186107	0.48992205792343
DLL1	0.740957284171353	5.3839849404984	4.67888519726808	0.000218578428282527	0.00428546967713597	0.483993597509484
RNPS1	-0.448274972154691	7.49504837350467	-4.78469271850661	0.000174798607629913	0.00366332320050459	0.482702934793693
EPAS1	0.750527865611673	6.17880740319123	4.71963416848188	0.000200525836183538	0.00404534871451568	0.482328697018804
AHSA2	0.655401726579311	5.83502661645145	4.70507249999986	0.000206795422471814	0.00412702463653773	0.480714009623505
HSPB8	-0.606608046989286	6.06919293191903	-4.73353768292705	0.000194720637732372	0.00395207274931576	0.475167543905875
RBBP8	-0.998554830638804	5.23763531461252	-4.70229293411983	0.000208014729101003	0.0041351440505534	0.474202690396671
RSRC1	-0.523932153698009	5.04844540275777	-4.68100527992513	0.000217599515041773	0.00427630351299485	0.472084534472119
GPD1L	-0.491182678712732	7.42066290112443	-4.77540104577055	0.000178255957364905	0.00372080947638478	0.469934454650766
SERBP1	-0.445774588457157	8.40919816567859	-4.79394553859829	0.000171423761668752	0.00361723555198805	0.465066375051006
C20orf160	-2.22241583221469	0.447928474341468	-4.59125524119429	0.000263227644476626	0.00490224847018607	0.463474279646638
TCP1	-0.461575164416713	7.56909869776435	-4.77493406948201	0.000178431547480304	0.00372080947638478	0.459406263078448
PDE4DIP	0.517160961076078	7.18916319950435	4.75390102229059	0.000186526251363076	0.00384644269765238	0.459355662422659
ZNF571	1.49031469333944	1.65910034744218	4.55682819656747	0.000283219596128697	0.00514284964783532	0.457576874979481
RPS6KA2	0.731446232998515	5.11868504198431	4.64720401030112	0.000233753572735066	0.00449066167692246	0.452182960331486
KRT19	-0.481585827531116	10.4871985484621	-4.81611411558421	0.000163606250174847	0.00349891423008203	0.450874410787189
GRAMD1A	0.587125169496193	5.47658800366628	4.66431153100519	0.000225430269964833	0.00437874080707534	0.450767094862555
SFXN3	0.658316385039674	5.12362714243029	4.63962605328846	0.000237539969985795	0.00452911740311573	0.443219511934493
PAK1IP1	-0.671364529503114	4.84506564311054	-4.65486197444305	0.0002299896871826	0.00444664454155121	0.436680102167665
CAPN9	0.739326183332083	4.34785261485193	4.60326846494918	0.00025659486927136	0.00479871541645122	0.434852814210232
ARL1	0.531882234163562	6.6119940434694	4.72433298020055	0.000198544414200604	0.00401506261558756	0.431008274230555
SF3B4	-0.41542033018891	7.5516524633262	-4.76033331509567	0.000184011695432296	0.00381812852904431	0.429073688401193
FNIP2	0.803189518852288	3.94551761955002	4.56014846500113	0.000281225908465582	0.0051277002935249	0.428084138544907
MICB	-0.80344358372294	4.75903351193615	-4.65314768116747	0.000230826858096971	0.00444740596176699	0.427129055254413
PIM3	0.732328041726356	6.79217644963492	4.72695992553288	0.000197445389189235	0.0039976715360784	0.426995698473126
FAM83D	-0.599527668163469	5.67314182073223	-4.69630771457168	0.000210665219073892	0.00416449778225978	0.422047093226332
ANAPC1	-0.540469155495212	5.60777351557128	-4.68959953171599	0.000213676848734575	0.00420910673526151	0.421924056698963
SNRNP25	-0.957466638418502	5.8044968697644	-4.70226225550189	0.00020802822768123	0.0041351440505534	0.413290846225
TRMT6	-0.86545421248803	4.55638998088651	-4.63089526405782	0.000241979994032163	0.00459349990941419	0.413079381250361
BIK	1.2891282578115	2.24576627005631	4.48720319277044	0.000328508263862382	0.0056873418269508	0.41184624808663
BCCIP	-0.524279052355233	5.98577434544142	-4.70077019087216	0.000208685815514654	0.0041351440505534	0.409561046951563
NUCB1	0.562236551767803	7.54364442368328	4.73692015037906	0.00019333446868939	0.00392870674892024	0.399161913930945
RNASE4	2.28843293159704	1.54412325759206	4.57545387620588	0.00027221874587967	0.0050193895326258	0.393273513325846
RNF44	0.555771345443615	6.71488437165548	4.70603978620428	0.000206372817572353	0.0041235113513501	0.386049970022326
MNT	0.929480552739348	5.28569058408634	4.61782559886837	0.000248785197996671	0.00471198601505812	0.382653908169086
PPFIA4	1.18698457334885	4.37026040710677	4.56991450502951	0.000275444220032112	0.00506211992946928	0.375629385154578
HPS1	0.727562400174008	5.74526966937372	4.64689252463968	0.000233907990213902	0.00449066167692246	0.374570799853474
LTV1	-0.584914919503361	5.50427684878369	-4.65917990808312	0.000227894727462503	0.00441635158989908	0.370441773772227
DYNC1LI1	-0.528772418162332	5.65928169400206	-4.66018569260679	0.000227409544912567	0.00441206175071666	0.363517007391683
PSMD12	-0.642280519682734	7.98851249926487	-4.73801381771236	0.000192888431302992	0.00392441134441756	0.35911399414354
CCDC74A	-0.781638948469529	4.1992856840014	-4.58753039296516	0.0002653194912212	0.00493022574575928	0.358860776200365
CLN3	0.513292980483767	6.36888998108293	4.67646974959362	0.000219699197335847	0.00429736769151427	0.358149355677654
MRPL38	-0.585964105482418	6.26937164671541	-4.67967460861274	0.000218213406772779	0.0042833345244929	0.343118534101962
MLPH	0.472155647105561	9.25956103018405	4.73900778899144	0.00019248396487506	0.00392095228814921	0.335784026182656
ZNF519	-1.16917665877506	2.26222928833959	-4.45654970650553	0.000350720808099156	0.00595529270814252	0.330187403045685
BBC3	1.41051184936139	4.50642911896495	4.51668729779531	0.000308492562207685	0.00545950223318659	0.329446983114953
SCRN2	0.789452864230722	5.53725162002465	4.61128317245886	0.000252264692567616	0.00475634128354093	0.328893655729559
PSMD1	-0.538965088219522	7.07859969265104	-4.70184349671969	0.00020821257077599	0.0041351440505534	0.327384619240468
LSM5	-0.508444684847833	5.78649123873237	-4.6536985628779	0.000230557498100123	0.00444740596176699	0.320813407349273
CALB2	-1.51541271611955	1.20908184785452	-4.45780410331961	0.000349782537989074	0.00595092895760863	0.316105542040647
SLC25A10	-0.778533885064787	6.2643426446633	-4.67200687451557	0.000221785418405832	0.00432300622076821	0.312301290146173
GMPS	-0.607106884786333	7.05971800287082	-4.69203989696055	0.000212576199663264	0.00419236363581182	0.311554071624234
PARP8	0.83815326989385	3.73749778762778	4.47971815831381	0.000333796614008402	0.0057659081061975	0.310187434528782
MVP	0.771302259359394	5.58185663713519	4.60576667059784	0.000255237077809305	0.00479077989818498	0.301147542213428
BUB1B	-0.73104992426188	5.76466326293489	-4.64348416944341	0.000235604475936957	0.00450829434275707	0.300593501658621
TPI1	-0.655814544937904	9.54813134790571	-4.72885686479912	0.000196655636599236	0.00398650771695228	0.289526320444536
CCHCR1	-0.733092062748892	4.42127562481152	-4.55779120163624	0.000282639873254366	0.00513790134815872	0.288746287543402
MRPL47	-0.659784698650586	5.36683103017129	-4.61198458305978	0.000251889296328241	0.0047546236927692	0.28468772670286
IL6R	0.876916554560682	3.27906599815816	4.44189001060865	0.000361877559000361	0.00609746329588485	0.281984837410367
SRSF10	-0.472795334771938	6.99956354605578	-4.67715658987102	0.000219379907956715	0.00429614704996264	0.278988910078899
MRPL16	-0.567280155876995	5.28811994816848	-4.6037219686904	0.000256347841382388	0.00479871541645122	0.272371279462985
DEK	-1.03997723017326	7.38702351168487	-4.68564755679503	0.000215471606833815	0.00423946723845733	0.267693211885857
PGM1	0.689992494119408	4.25619002907868	4.49839893441676	0.000320756771569221	0.00561710601855881	0.26399206012506
PHF5A	-0.743244426324603	4.72178928129617	-4.56391496197301	0.000278981569047815	0.00510359119126844	0.256580584001227
WNK2	-0.693332166746934	4.46398882967238	-4.54450475355124	0.000290745992360571	0.00523314689407299	0.254003798288207
TESK2	0.799916611461686	4.02597259890004	4.46464087056719	0.000344713400609474	0.00588696093374167	0.253153411579529
GNAI3	-0.398439129914766	7.34866319479577	-4.67010756975021	0.000222679388431812	0.00433537845417186	0.250101116328962
SGOL1	-1.0038915392357	4.55273234391208	-4.55974820203646	0.000281465490878728	0.0051277002935249	0.248534906166863
KIF15	-0.814839052917506	4.84610584959107	-4.5657547323263	0.000277891944524752	0.00509590447393854	0.247547530191709
TSC1	0.511043387238243	6.48806160070789	4.62369498861194	0.000245705276927425	0.00465892862963067	0.246438178585064
NDRG1	0.859947007642496	6.97583023310356	4.63449532488348	0.000240139030424999	0.0045689250794399	0.242180525486589
ABCC1	0.545106529242142	7.17869711744063	4.64290344711243	0.000235894774820892	0.00450869053040526	0.229091846120903
CTNNBL1	-0.51162816985085	5.84100714009133	-4.60640161868764	0.000254893147474658	0.00479077989818498	0.224529012453806
C1QBP	-0.466258108468493	6.97740887588604	-4.65158093029212	0.000231594694412379	0.00445706521214342	0.221638910630105
HAUS5	-0.54420412134909	5.04488681970281	-4.5635022201907	0.000279226616838712	0.00510359119126844	0.212958316907694
CLU	0.517987864536718	7.3953337680213	4.63915784496016	0.000237775955509185	0.00452911740311573	0.207191645228296
KLF2	1.73751383520638	1.71491992978618	4.38124318664521	0.000411999764962841	0.00670913736050492	0.192562901762082
FAH	-0.596734009814145	4.64616721522787	-4.52096695837184	0.000305692155195868	0.00543293900477757	0.190483510999569
PSMA3	-0.425242894711809	7.33208179701792	-4.64154034948991	0.000236577610774171	0.00451657986596717	0.187116426150041
BBS9	0.683496736938266	4.28818327411167	4.46488440394461	0.000344534215934188	0.00588696093374167	0.185846481709068
SLC46A1	0.747866681275199	3.48924050391902	4.42495380041386	0.000375216821019949	0.0062191537311572	0.183687866251342
HES6	-0.76471491607837	4.49146284294837	-4.51346747835096	0.000310616654493217	0.00548369276897601	0.179097252892318
C6orf48	0.685734460287739	7.3195701095116	4.61570897341869	0.000249905510281169	0.00472250819654494	0.16458878052881
NSFL1C	-0.505178044534741	6.09004048781348	-4.58531243450448	0.000266573115366008	0.00494802306479592	0.161658119346432
CHD6	0.403093046400052	8.40952018234433	4.64368679782059	0.000235503269211441	0.00450829434275707	0.161043735223148
SPG20	0.749998504482566	4.4180984839738	4.45876812821551	0.000349063195834384	0.00594473817427112	0.160587389307998
FNIP1	0.846497926680366	5.83526958525276	4.54408077127856	0.000291008527355171	0.00523314689407299	0.160355584778704
LYAR	-0.895176711493314	4.34447729098496	-4.50424440154563	0.000316783779544954	0.00556501253057753	0.159587364562555
WRAP53	-0.685591407331581	4.28549702895826	-4.49181619289261	0.000325291584976657	0.00566095365988513	0.154906644877799
PRRC1	0.582406690174677	7.0359433253619	4.60622734124024	0.000254987500749047	0.00479077989818498	0.152192392589446
NFYB	-0.594582284692438	5.21740826359572	-4.53470833053677	0.000296874086143333	0.0053100772370707	0.151218463673781
TIMM8A	-0.615862433184407	4.32763676246707	-4.4929775551025	0.000324486817797155	0.00565869361676152	0.150577270276175
TBC1D17	0.683651079195277	5.16167077350305	4.49479229879051	0.000323233341231792	0.00565320534627976	0.141893863422578
SLC35E2	0.678217886773311	5.02773727826766	4.49372087159038	0.000323972798864717	0.00565565875596401	0.127308870031638
CRTAP	0.42546779987131	7.32698748178162	4.6028782821508	0.000256807599720392	0.00479871541645122	0.123949627015331
CLCN6	0.966388093306033	4.37206582957293	4.41729798608448	0.000381409585577715	0.0063085303987243	0.123883001696618
TMED3	0.516639203968589	7.61274239346321	4.60885056948835	0.000253571048791418	0.00477558808557171	0.117432804070242
ODC1	-0.462708958252295	6.1059636563241	-4.57391759279246	0.000273109421829653	0.00503026648753207	0.116490737634427
C1orf51	0.983334301334541	4.2660305094111	4.41822097408077	0.000380657512966409	0.00630308539292101	0.111835941505769
TAF5L	-0.523852857075159	5.33702408846997	-4.52394203720627	0.000303760657184226	0.00540435450079681	0.108969170166801
KIAA1908	0.700727906530981	5.2397550191506	4.49859231372942	0.000320624530166683	0.00561710601855881	0.10523753375353
PGAM1	-0.539335619147623	6.26263125302769	-4.57085879499678	0.000274891638109072	0.00505752228353809	0.0989173885225867
SCO1	-0.53086493593876	5.48544856357966	-4.53367179790535	0.000297530126644968	0.00531552036628585	0.0981035738867728
NAT9	0.686461776146691	5.18706405329251	4.49035473971307	0.000326307185639853	0.00566767520396286	0.0973504610833222
NAA15	-0.700660501073934	6.44696225007584	-4.5772989037598	0.000271152980823559	0.0050052565687563	0.0947178776729229
MIR21	2.88562790924436	0.617013547908557	4.83587667217409	0.000156944599684694	0.00341318788703098	0.0914108419762121
C17orf57	1.49632581280979	1.87777551604094	4.33951409088176	0.00045053025817376	0.00720331552361182	0.0874232886733326
SPRY1	1.94111420829294	1.48720203440509	4.40352179238485	0.00039281582865332	0.00644538196843271	0.0792256536225766
PKM2	-0.56888001661026	11.0249374464616	-4.6464129167204	0.000234145956845036	0.00449066167692246	0.074712937912671
CCL22	3.53438881988273	0.706605955196054	4.82241305168436	0.000161452165999567	0.00347990112913717	0.0726901393803683
ZNF714	-0.821491613535148	4.77943819766983	-4.4778709640938	0.000335114965272899	0.0057659081061975	0.0670202643247153
AFAP1L2	-1.10714822627928	1.53508911579869	-4.30944303823523	0.000480545650629136	0.00752494893363452	0.0610802046815238
FANCM	-0.816996604921353	4.38217890364039	-4.45366543692526	0.000352887913961721	0.00597943006392688	0.0607058540815508
LAMB3	0.945415223144224	3.06450365339747	4.32676166320599	0.000463019778163573	0.00735415634888799	0.0593327100229804
CBX1	-0.437071662540506	8.12834372120937	-4.59671044456503	0.000260194319928109	0.00485657344472957	0.0586575787803891
TOM1	0.894103581323233	4.95801376842299	4.44214673915192	0.000361679105593095	0.00609746329588485	0.0551155200900775
KIAA1683	1.44863046472991	2.59965974705741	4.30425318314424	0.000485927475545724	0.00757892413157297	0.0548319190192172
KIF24	-0.874645370669801	3.27464731463967	-4.37948313191442	0.000413555289991804	0.00672791699399118	0.0543008217187451
IQSEC2	0.648925634764328	4.70519677721168	4.43434977415627	0.000367755840610857	0.00615650518355954	0.0539094361946777
SEC23A	0.46943031405002	6.87589045884165	4.55119060316562	0.000286637762477696	0.00518801941523483	0.0487219636058356
JUN	1.1091736106244	6.52118922188155	4.5174291625004	0.000308005257557686	0.00545665246546053	0.0474966680481206
C1orf63	0.544255474854745	5.31695927069205	4.47036660186438	0.000340525536439333	0.00584097340657579	0.0468867128174146
XRCC5	-0.645681589329646	8.93941165727041	-4.60444180339841	0.000255956237846855	0.00479871541645122	0.0409144700316855
EBNA1BP2	-0.555720330590704	6.51009556111442	-4.5499803418155	0.000287377022960817	0.00519577657513157	0.0374824169455676
CERCAM	0.563435012098746	6.42482214714788	4.52555477667987	0.000302718820019179	0.00539155436208813	0.0372835137525112
NAGLU	0.551269333522995	5.46896774817308	4.47818200489109	0.000334892603863752	0.0057659081061975	0.0341658538643488
HERPUD1	1.02849211958526	5.63895539227275	4.45650911201075	0.000350751214872063	0.00595529270814252	0.031260504037177
NFS1	-0.5419443695122	5.53565274474703	-4.50054012980258	0.000319295614958127	0.00560325274350443	0.0300741406150626
HSDL2	-0.528948360569973	5.75917058656747	-4.50796718442616	0.000314279639955822	0.00552682723304014	0.029824229828348
CKAP5	-0.418107256877155	8.69357394601697	-4.59072350615421	0.000263525231884457	0.00490233145498961	0.0284304761637282
TYRO3	-1.09549957786966	2.97771612449699	-4.34810124500355	0.000442313167576163	0.00709908389111684	0.0273419994268513
DHRS2	-0.592832226835814	6.11508533245	-4.53272303011592	0.000298131912435789	0.00531552036628585	0.0256614482834037
SERINC5	0.505935464576362	6.91051546165942	4.54052204427057	0.000293221669122542	0.00526163003691565	0.0246536207621073
PSMC2	-0.436168982103823	7.70395939078742	-4.56640148167522	0.000277509930247522	0.00509448526175582	0.0121405705988442
IGF1R	0.489915679568785	8.70928902375505	4.58158918270252	0.000268691135026832	0.00497629074439506	0.00736715811088029
ACVR2B	0.63426834811249	5.00444672191449	4.43757895697992	0.000365226619729475	0.00614491950538807	0.00689419427464433
HNRNPF	-0.372262005450878	8.48126373021038	-4.5779806825316	0.000270760232980344	0.0050035294324456	0.00649216768854277
NCKAP5L	0.819408515917335	5.51751136560099	4.461390562029	0.000347113971042952	0.00591756784069554	0.000301674886062031
PRKCA	-0.649807321806677	4.76590731926354	-4.42688285724635	0.000373672587007901	0.00621492592523494	-0.00139339038594866
DDX11	-0.649307348235753	5.19930116075522	-4.46927610954112	0.000341319128297257	0.00584858719430669	-0.00413903566075735
PTPRVP	1.65325205620239	2.40976949751727	4.27556672395352	0.000516796521112972	0.00784978664210031	-0.00561635090813883
NOL10	-0.706428861275919	5.67194567899194	-4.4924915340029	0.000324823359967177	0.00565869361676152	-0.00579199767809158
NIPAL3	0.760822366240837	4.85908200585249	4.41450233705251	0.000383696768621809	0.00632834788799914	-0.0115020070634948
PPP1CA	-0.450240434004785	8.0830864247605	-4.56288138134313	0.000279595626189704	0.00510475682576049	-0.0125026217010404
RAP1GDS1	-0.581030469170932	5.37281882819078	-4.46721327399747	0.000342825476693565	0.00586838615375965	-0.0138721190154616
RPUSD1	-0.590789201914113	5.7165471558661	-4.48931074520251	0.000327034657796158	0.00567357636616488	-0.0187860266268229
RAP1GAP	0.803773299390374	5.75094682322889	4.43321363288607	0.000368649936368902	0.00615914239344009	-0.0201619220186364
PLEKHG4	1.07193952351385	3.68950558811374	4.31722055494261	0.000472593345350401	0.00745209476019709	-0.0204649731557351
B7H6	1.78526946942356	1.48614255502218	4.34355281253222	0.000446646470965479	0.0071617599045318	-0.0229562266640135
BUB1	-0.668337830447499	6.56337684679138	-4.51960515943834	0.000306580434957101	0.00544294181976917	-0.0240058565484045
ELAVL1	-0.415860222871057	6.40592805422667	-4.51312547476242	0.000310843144283022	0.00548369276897601	-0.0281301478210896
GPR137C	-1.10521977699555	2.42178464100408	-4.26254331163205	0.000531459511328305	0.00800011599230835	-0.045944402408546
YWHAQ	-0.37748834128193	8.52052777971043	-4.5546644930062	0.000284526551404828	0.00516097835758605	-0.0477244124183791
CHPF	0.583159948444031	8.02656347609844	4.54288587508746	0.00029174972069487	0.00524084031031258	-0.050070671479939
C1orf135	-1.13667277469773	3.27460711526777	-4.32470322901892	0.000465068441494	0.00737232664980631	-0.0523341524633745
MED12L	-0.557387156293349	4.78429403533005	-4.41380564950731	0.000384268909468856	0.00633154013985926	-0.0532958029551001
ILF2	-0.432091794425284	8.3125189136282	-4.54658794214989	0.000289459554565774	0.00522213763814241	-0.056250848121282
PPP1R15A	1.1754234653474	5.50578353827682	4.40690532600738	0.000389982668607679	0.00641304832821516	-0.0569919806089532
PSIP1	-0.685568423475253	5.90266919003312	-4.47800275586953	0.000335020729712248	0.0057659081061975	-0.0588995053149075
AIFM1	-0.434118849517495	6.78719040832585	-4.50843594054622	0.000313965760526231	0.00552682723304014	-0.0606320481571156
TRAF2	-0.594196301620873	5.18619193192599	-4.43594737699227	0.000366502319673461	0.00614782827905613	-0.064427013901164
PIGU	-0.572071053785522	4.98313670371296	-4.42619996305357	0.000374218512718942	0.00621492592523494	-0.0663520579629466
CCT3	-0.411374301461262	8.98182675419792	-4.55201286030626	0.000286136610191503	0.00518455977122719	-0.0667355748488854
ATP5B	-0.446193324312912	9.83362902066328	-4.56362098902579	0.000279156080469604	0.00510359119126844	-0.0693695872367242
CTNS	0.582511267301364	4.90588310521822	4.38374284626821	0.000409800782708392	0.0066798326413403	-0.0704407176920236
GDF11	-0.530294194142407	5.02353082739238	-4.42562252027383	0.000374680769658337	0.00621642975373614	-0.0705445579534603
TMEM64	-0.894075685570876	9.01478487759837	-4.55818276524841	0.000282404500082135	0.00513790134815872	-0.0720546092606176
CREG2	1.23080394178292	2.43489805920247	4.24046497589474	0.000557286849256078	0.00826286311156436	-0.075302737440035
SRSF3	-0.637073585626895	8.21390878275518	-4.53482767742471	0.000296798643881491	0.0053100772370707	-0.0819393227794318
HIST2H2BF	1.29048095808715	2.62845179154365	4.23476357857918	0.000564160463051804	0.00830547498598449	-0.082006626761606
SLC25A5	-0.511411872598963	9.36927829763934	-4.54924461802111	0.000287827371292816	0.00519829909017392	-0.0821458994238409
KDM5B	0.511749072110604	8.6243857836173	4.53292843138596	0.000298001525252783	0.00531552036628585	-0.0842803438648652
PDE4A	-1.44574362913152	0.904869353798657	-4.24642177891782	0.000550195855728546	0.00820606965481087	-0.0855686107407561
CCDC15	-1.24410359602179	1.93661958305162	-4.23979186533253	0.000558093918559848	0.00826286311156436	-0.0860721748152313
RCN1	0.747657621568714	4.52462372665744	4.35622984370169	0.000434674955453327	0.00698990764903984	-0.0926284158721105
ASAP2	-0.465695042490684	6.39915096811577	-4.47787989978492	0.000335108575101012	0.0057659081061975	-0.0931078922327053
LOC100128822	1.07265145718265	3.46374604418261	4.27834619663994	0.000513720573025122	0.00784370615063704	-0.0941928419403606
CDC7	-0.919984607043314	3.72497838972931	-4.35710214719761	0.000433863268212376	0.00698357006504694	-0.0944393078861561
UBAC1	-0.512770638347065	5.70372529311807	-4.45093618117747	0.000354951081444357	0.00600773449495717	-0.0947446967694958
NME1	-0.655239865305331	6.39466033781364	-4.48619615329303	0.000329214770774598	0.0056936792414006	-0.0983461006012183
TMPRSS13	0.899356343723381	4.18225396945072	4.30709284393518	0.000482975251365383	0.00754885804096698	-0.0995499382459375
C19orf57	-0.994305559432572	1.2845510208442	-4.21686747662003	0.000586298597162812	0.00855607132543706	-0.115511398438248
PSMA4	-0.526306647034767	8.35069271303177	-4.51903976123784	0.000306950006333926	0.00544372418444176	-0.118124210673457
ENPP5	0.829491169141016	4.24225832871154	4.31471556775063	0.000475139956196038	0.00746081033558913	-0.118652208846506
ATG13	0.512518833714767	7.10500826513497	4.47530187121922	0.000336957346261418	0.00578570293519092	-0.125971624605697
PCGF6	-0.741974585499637	3.74114324818954	-4.31483475303772	0.000475018475841907	0.00746081033558913	-0.127389207209544
LTBP2	1.10522751590093	2.53267377489854	4.21148110573202	0.00059313235683	0.00863044679858008	-0.129271859348735
HAUS7	-0.703747250332864	4.50767605718618	-4.37263046498177	0.000419668635582313	0.00679432551934037	-0.130083900082459
ASRGL1	-0.862241625174772	3.06387644973093	-4.27215291426577	0.000520600014312405	0.00787919876865218	-0.131432800348371
DTX3	0.545166479781173	5.25240616271335	4.37847200495186	0.000414451612201074	0.00673023039073021	-0.136413959223692
PGM2L1	1.14816112465653	3.54155115003758	4.24383410156718	0.000553264942242455	0.00823203104453987	-0.138788792923165
PPP2R2D	-0.46601061770519	5.56697985947555	-4.41519912078616	0.000383125414146114	0.00632516231607068	-0.139213497892288
MRPL37	-0.50816573837677	6.60481661123499	-4.46429693756976	0.000344966617738988	0.00588696093374167	-0.1427704474086
RNF40	-0.409540257440991	7.5040542753069	-4.48767575514832	0.000328177260818063	0.0056873418269508	-0.146550567388148
PATL1	-0.504072414604677	5.91365524973476	-4.4262647115392	0.000374166716123213	0.00621492592523494	-0.151405127721777
DNAJC7	-0.441675540844727	6.02799858223844	-4.43362371158332	0.000368326967118706	0.00615914239344009	-0.155472879782737
RAD21	-0.497390285486006	9.19193204511572	-4.51233851645401	0.000311364940932549	0.00548710987582291	-0.156468825427226
PDXDC1	0.405112282530784	8.32992448505325	4.49028517248371	0.00032635560998662	0.00566767520396286	-0.164809471260743
WDR81	0.678840183123392	5.66213600939032	4.39230515959208	0.00040235830332236	0.00656491733147624	-0.16521727941732
CUL2	-0.439690066397302	6.17830926996856	-4.43466834454451	0.000367505534726303	0.00615650518355954	-0.168589478918903
LMCD1	0.679920691947665	4.62345905115784	4.31348898118135	0.00047639199381991	0.00746689756761403	-0.168826695062064
LOC155060	0.893297330156304	4.00954650791166	4.27692203547116	0.000515294319786047	0.00784370615063704	-0.182156665446482
HNRNPAB	-0.519295651891802	8.5618432180829	-4.49441400196996	0.000323494230829331	0.00565320534627976	-0.182955242095312
FMNL3	-0.750076753984367	3.5989235104306	-4.27857313842905	0.000513470244774658	0.00784370615063704	-0.190189227331714
DBNDD1	-0.435014044851795	6.56410174272357	-4.43687676523867	0.000365775095546185	0.00614782827905613	-0.19249217900339
CLP1	-0.800275358094646	3.16499745334384	-4.23763377125728	0.000560689492066853	0.0082793489880805	-0.195249835863701
ETFA	-0.42100270327097	8.14981324899491	-4.47653845237483	0.000336069271203641	0.00577638488346321	-0.1954692844895
AKR1C2	0.803302556554319	7.11049518760753	4.43040070886046	0.000370873105067066	0.00618393001908435	-0.1959027126618
SMTNL2	-1.2440634169313	2.33711869680346	-4.19356409069492	0.000616449254638316	0.00888749770221655	-0.204632293465561
SNRPA	-0.449953317870249	6.51448338174228	-4.43114367140284	0.000370284591065189	0.00618027894308804	-0.204669311555818
TATDN2	-0.382682687921672	7.05128227977358	-4.45050676259122	0.000355276812695088	0.00600773449495717	-0.205628228152225
TMEM214	0.533151125324244	7.1274647541167	4.44167811357076	0.00036204144061311	0.00609746329588485	-0.207098410877329
HIST1H3E	1.34487792777192	2.17458587704779	4.16955879871409	0.000649149740656019	0.00920098603099653	-0.207631025742082
LOC338799	0.856284071881476	4.11701775756793	4.26385469515449	0.000529964145071599	0.00798479311907875	-0.208642890035756
DHX37	-0.51539596701895	5.77836077816597	-4.40287063137671	0.000393363463985727	0.00644538196843271	-0.210857636282182
MRPL13	-0.635437424485885	5.95852677742433	-4.40787213254748	0.000389176943242801	0.0064060976366069	-0.211677016955316
TPT1	0.356271848789767	11.559895300455	4.51323840318439	0.000310768339550929	0.00548369276897601	-0.212671553863732
GABRD	-1.34437778922427	1.59420434411473	-4.1653114694116	0.000655115606950932	0.0092674585343976	-0.213669224072711
POLE3	-0.522957553187673	7.20102185385471	-4.44800266930389	0.000357182328159244	0.00603385581427798	-0.22542539595486
TRIM66	0.610697544674577	4.9533969413086	4.32324362181511	0.000466526687826139	0.0073814496946115	-0.229991873944006
EIF2S2	-0.518760994925505	7.01313039995946	-4.42705468062605	0.000373535353781847	0.00621492592523494	-0.24201930771913
PLD1	0.681676727885256	4.54849717359553	4.2763661868019	0.000515909875968712	0.00784370615063704	-0.246782897204068
SHISA9	-0.654797094783332	3.69912763922165	-4.24613194098798	0.000550538755841772	0.00820606965481087	-0.247337323829885
PAFAH2	0.586495865492926	4.81588486536061	4.30296910697373	0.000487268451719728	0.00758053728982394	-0.247461898359491
SERF2	0.380448574116367	7.56533443117353	4.43603170862689	0.000366436271622807	0.00614782827905613	-0.249169591644163
DDX12	-0.787962362448057	3.44647843249267	-4.23371240585876	0.000565437098488573	0.00830963974966862	-0.256766051747016
PRRT2	1.16002151334881	2.66112218309175	4.1502148645166	0.000676772762428325	0.00950323062875844	-0.261611344386777
SYNCRIP	-0.535183933976898	8.40330661786703	-4.45372146004201	0.000352845691459893	0.00597943006392688	-0.262492544676269
GGT7	0.702542119494961	4.02417541777835	4.22705783506439	0.000573587122584309	0.00840724893786151	-0.264239395111241
SEC24A	0.581377678675654	6.89468345290682	4.40183962842197	0.00039423213760847	0.00645121161385916	-0.270549020644955
ZNF488	-1.63392447110359	-0.0499110171188934	-4.1481277107345	0.000679823344222293	0.00953805839662217	-0.274723991064924
GEMIN2	-0.795523283395762	4.31924031456879	-4.27760721896907	0.000514536559849332	0.00784370615063704	-0.2892762007112
SVIL	0.392140815691794	7.08361801494698	4.40271972124539	0.000393490492093386	0.00644538196843271	-0.303434029162143
NUDT5	-0.458544544025531	5.80696467599967	-4.35423536400185	0.000436536632644673	0.00701310148352498	-0.308469064388927
CELSR3	0.625493987256168	5.27223451752594	4.29908581139799	0.000491346692721327	0.00760940324102724	-0.313520908299382
XRCC1	-0.524607381457785	6.13007135826777	-4.35721476588646	0.000433758587530129	0.00698357006504694	-0.31481331194843
CASP2	-0.470239815927991	5.54408088353988	-4.3388338218171	0.000451187793496134	0.0072069385467329	-0.316309343690192
IFFO2	-0.532956788348615	4.50820862071411	-4.2648751815638	0.000528803436829019	0.00797448933952075	-0.316593193417155
RFC1	-0.709060450761542	6.44984871151498	-4.37611960407785	0.000416544556082783	0.00675028212783765	-0.32119530363734
PAQR5	-0.885088211159024	2.37565970322074	-4.13891014491369	0.000693462795286002	0.0096461872422447	-0.325021193652019
FLJ43663	1.54283236763617	1.92535902422191	4.12127350788777	0.000720335673658871	0.00990768374002236	-0.326402484680224
SAP18	-0.417199815357608	7.20441382588962	-4.39603674584115	0.000399157831821346	0.00652415504728156	-0.327807313663318
UBE2C	-0.635564085138707	6.51188241115601	-4.37841483476515	0.000414502350062911	0.00673023039073021	-0.329971828533093
DONSON	-0.827613744485478	4.31711711236256	-4.26668425292104	0.00052675211119566	0.00795790633029468	-0.330126886575414
TTC21A	1.544520522385	2.1094206538824	4.10962652045095	0.000738656467830128	0.0100596830358233	-0.335331755011295
HSPA4	-0.421098045704011	7.87213170851928	-4.40428364205002	0.000392176085335406	0.00644278276144335	-0.341431046333203
ZNFX1-AS1	0.69455199144111	8.12013880931732	4.39567154486825	0.0003994699096159	0.00652415504728156	-0.348846053188738
CBR1	-0.449412685298924	5.31774551153714	-4.30372679099076	0.000486476740194309	0.00757892413157297	-0.357266354019977
WDR45	0.977817110905437	5.02916968826036	4.24842458882686	0.000547832283308355	0.00818762029137527	-0.358048934131999
METAP1	-0.438089149611877	6.50211779619163	-4.35716011011025	0.000433809387655031	0.00698357006504694	-0.364492867494885
LGR6	2.17499341552738	1.69066629074815	4.15937998121864	0.000663539941539381	0.0093330882946212	-0.365138497462641
CCDC69	-1.24039551978908	2.51199486848139	-4.12067231036902	0.000721270031044746	0.00990768374002236	-0.366038792211075
GDPD3	-0.893507552721285	3.5450082503897	-4.16928136129781	0.000649537751617024	0.00920098603099653	-0.37181251592936
C17orf85	-0.459790025975373	5.97261727037821	-4.32747803994978	0.000462308950488698	0.00735415634888799	-0.37521783704435
RPA3	-0.537902289391134	5.28599420243324	-4.30062243415469	0.000489728809510577	0.00760940324102724	-0.379975148178747
EIF4G2	-0.423544032403564	9.94664240719922	-4.41689211384328	0.000381740777535816	0.0063085303987243	-0.387082699311262
ARRDC3	0.813544130397346	5.35636875374852	4.25771071484695	0.000537007093417663	0.0080444579770008	-0.387431038467255
GRPEL1	-0.531999315336035	5.70166367895364	-4.31660326692081	0.000473219602686517	0.00745209476019709	-0.38751288265061
TSEN54	-0.431397521331673	7.13135989966164	-4.3636865906982	0.0004277857855971	0.0069116717835078	-0.393023484722317
GNB5	-0.521675481338539	5.35584094550655	-4.28523997427629	0.00050617127251079	0.00778052239105741	-0.393300153638727
NCRNA00174	0.97539092435722	3.60616558879709	4.1372213831678	0.000695991505969578	0.00966498839501406	-0.396969510633402
ZNF517	0.768481155355202	3.5180270065588	4.13616580146613	0.000697576837737898	0.00967352822083632	-0.397669369262827
USP5	-0.480786398409522	7.23478985547928	-4.36328206867353	0.00042815665915535	0.0069116717835078	-0.402286052845938
MTHFD1L	-0.667296141049404	5.088664951832	-4.26047149460557	0.000533830711749298	0.00802824448302413	-0.402902127188834
OLFM1	-0.570960706372894	5.76761961994266	-4.32488818457073	0.000464883988629904	0.00737232664980631	-0.409786985528586
TCF3	-0.456014519114709	6.69363020663062	-4.34213875630414	0.000448002402180865	0.00717662085639156	-0.410484482190405
PTPRJ	0.493971404093295	6.47083387307525	4.31463207641678	0.000475225074023535	0.00746081033558913	-0.411503946617276
KARS	-0.362647638146374	8.1284728006575	-4.37692642792696	0.000415825514515337	0.00674516576600824	-0.411526256781293
KIAA1217	0.564409306584751	5.16022725835747	4.23497406307797	0.000563905183226052	0.00830547498598449	-0.414948502200692
MPDU1	-0.479800412853187	6.35561156191106	-4.32860802649098	0.000461189965577485	0.00735266061422103	-0.415449105628406
SRCIN1	0.840754460257996	3.03238531040935	4.08905555712803	0.00077217190670504	0.0103642078392738	-0.41736273212863
XRCC6BP1	-0.759756929021911	3.27303885548764	-4.14571981744832	0.000683359986092661	0.00955561238078066	-0.417952534327128
FAM32A	-0.402238400345928	6.77322526901088	-4.34122633396966	0.000448879534843487	0.00718379075667222	-0.419611276746656
TRANK1	1.22727325939089	3.5605285061475	4.09649875389028	0.000759871316985997	0.0102792913169598	-0.431110726758109
STIL	-0.740780055860131	5.50702801514686	-4.28148468816624	0.000510269600552665	0.00782195123706945	-0.433860360422145
LRRC23	0.867280330896819	2.66409551141506	4.06500002143553	0.000813317263957503	0.0107780649147585	-0.439231312801874
KIAA0146	-0.419640302338907	6.42041323699348	-4.31430613684241	0.000475557511225664	0.00746081033558913	-0.441765656576639
OGFOD1	-0.494463184066275	5.37919098643368	-4.27659148139902	0.000515660291203836	0.00784370615063704	-0.444724324646568
CBX5	-0.660736200706602	8.16754508506443	-4.36436929522064	0.000427160608166227	0.00690893037811603	-0.447049724140924
ARHGAP11A	-0.864704727376632	6.61213869376632	-4.32673854965136	0.000463042731127664	0.00735415634888799	-0.448883625639261
C14orf93	0.821007865549267	4.17422895994962	4.146146412514	0.000682732063569424	0.00955561238078066	-0.449263692563204
LOC646851	1.04139459262755	2.39536452399975	4.04485529633387	0.000849470901434714	0.0111862609099167	-0.457330433025245
C12orf48	-0.893177328576795	4.13809611337517	-4.19546817169083	0.000613927901560922	0.00887029308654647	-0.457347992195535
TARS	-0.739476676444119	7.44320700111918	-4.33690674159394	0.000453055762274692	0.00722987077126141	-0.45774326716002
YIPF3	0.575899089746938	7.07926146520432	4.32167227480229	0.000468101752845269	0.00739937024062786	-0.45815472339677
SEMA4B	0.545009252201262	6.61830192514069	4.29953590115961	0.000490872240880074	0.00760940324102724	-0.462884444595879
C1orf124	-0.650674451401407	4.20332853037686	-4.18675308027967	0.000625554335739793	0.00897975172608814	-0.463707779231093
CCNB2	-0.499743235683137	6.21961550011982	-4.30012835395924	0.00049024842809438	0.00760940324102724	-0.46545727963418
ITPR2	-0.512805885223591	5.26810466934423	-4.24007549889663	0.000557753693655486	0.00826286311156436	-0.466231083036448
ANXA6	0.755863950034759	5.03601518496029	4.20885136554346	0.000596497967584333	0.00865957639746561	-0.46840624922648
CC2D1A	-0.412190062510828	6.90166120449628	-4.31950784940191	0.000470280132431905	0.00742678464097373	-0.471245008279175
CINP	-0.528693596620225	5.24115173699573	-4.24722722196428	0.000549244090936819	0.00820139122931014	-0.473165317782283
DNAJC8	-0.427472738988683	6.64473685359995	-4.30482969401691	0.000485326635652896	0.00757852722190386	-0.485788464872071
LMAN1	0.666693316876318	6.90435724228639	4.30350191115907	0.00048671158319238	0.00757892413157297	-0.486028512485936
CITED2	0.510671335373042	6.35865773993715	4.28725135940517	0.000503989881764003	0.00777522670627514	-0.486122040129223
GSTCD	-0.607781881901181	4.49480167772479	-4.19378734951396	0.000616153077711901	0.00888749770221655	-0.489018164807884
GMPPA	0.565604113748229	6.16653898015376	4.26867854994715	0.000524500094888485	0.00793104845109858	-0.49085482338437
KIAA0319L	0.410221181812937	6.58941651686002	4.28676181948651	0.000504519919754999	0.00777522670627514	-0.49222201598919
DDX27	-0.427586013758021	7.48450826488199	-4.32361194124496	0.00046615827499892	0.0073814496946115	-0.49601471835497
NEDD4L	0.597986842160307	5.29897816406552	4.21094616576158	0.00059381542685682	0.00863044679858008	-0.499076264382115
COL7A1	0.948124372568653	3.39729732618323	4.06827402399616	0.000807589796211604	0.0107361937614013	-0.500141478308824
TTI1	-0.604982902340494	5.6587949517262	-4.25801239497406	0.000536659069492393	0.0080444579770008	-0.501424011933237
VDAC3	-0.489944486743522	6.17025927371994	-4.27684321682166	0.000515381559591904	0.00784370615063704	-0.507914260799057
SLC33A1	0.619274108803923	5.69793394371495	4.23409464343926	0.000564972537967672	0.00830963974966862	-0.509908468296049
LTB4R	0.749806164300068	4.99754569545225	4.1891401681499	0.000622347854004773	0.00894939424795857	-0.51074522240013
TUBGCP4	-0.700920555785403	4.50467865618407	-4.17970128299723	0.000635124659916816	0.00907072998501181	-0.514502367657623
KCNS3	-1.07636981435707	3.10516488353881	-4.08853112793503	0.000773046117525515	0.0103676209057712	-0.518326228831812
TMEM48	-0.739212171264671	5.76985669101508	-4.25965489087709	0.000534768258436312	0.00802824448302413	-0.519501870792649
ZNF750	1.3121739438125	2.17276011856113	4.0071254730985	0.000921602475005079	0.0118651884464857	-0.520005000858613
TOMM22	-0.538229100985227	5.45171060677501	-4.23745865205127	0.000560900645987515	0.0082793489880805	-0.522890352638107
THAP8	1.06224526906481	3.30392561553035	4.04487516519556	0.00084943445590693	0.0111862609099167	-0.525165358978298
LIN54	-0.68613513668856	4.83358388705018	-4.19526598933544	0.0006141951323978	0.00887029308654647	-0.526792971026629
GREB1L	-0.686496372819944	3.86288680483241	-4.12080113229327	0.000721069718121695	0.00990768374002236	-0.531168523473275
AFG3L2	-0.431499104123549	6.68129553652126	-4.28192834823373	0.000509783666297455	0.00782167159188865	-0.534392672704776
ATP5J2	-0.490370249017225	6.35887472656226	-4.27332607870246	0.000519289746424184	0.00786648706449099	-0.535365184636844
CCDC154	2.37283270320339	1.01741736252288	4.24447730285556	0.00055250046528999	0.0082279766531699	-0.538900796301585
CDK5RAP3	0.562823278424625	8.4923139942347	4.31691017084042	0.000472908134290959	0.00745209476019709	-0.539734072954655
BLOC1S2	-0.576998066680636	5.64595631209744	-4.23961884662976	0.000558301561592187	0.00826286311156436	-0.54027185973168
GOT2	-0.430163734362012	6.77278610554635	-4.28598529633749	0.000505361841050053	0.00777522670627514	-0.541355160254799
RPS9	0.462652391673004	9.22635317089722	4.32745166720173	0.000462335099322913	0.00735415634888799	-0.546092586654797
KIF4A	-0.511021425725269	6.07023526593545	-4.2574645081061	0.000537291291575573	0.0080444579770008	-0.547124305763096
COPS4	-0.464191815135476	5.6736341009575	-4.23329991056099	0.000565938867189927	0.00830971168997748	-0.548851347814965
ZKSCAN1	0.456909234906385	7.49058209780114	4.29006616645851	0.000500953145928406	0.00774301332024646	-0.54956226414378
SBDSP1	-0.726268836821052	5.28217846267507	-4.21241397553699	0.000591943067894702	0.00862339361277961	-0.550583986398135
GPR146	1.9523730098453	1.58531926321679	4.01077233616217	0.000914368917937546	0.0118003036984309	-0.55276793563912
CHEK2	-0.536541444445089	4.96938073611826	-4.20004463320766	0.000607910406901823	0.00880233216019575	-0.560565336923768
IARS2	-0.597343120426552	7.62244830725815	-4.29903629493495	0.000491398917741534	0.00760940324102724	-0.560936475612916
FLJ45340	0.521407500468269	6.3410614180465	4.24225611172147	0.000555145002167701	0.008252662236669	-0.561217308612585
ALG6	-0.646673033622172	4.1592580259515	-4.14129603718356	0.000689906030974761	0.00963355515619503	-0.566478423552668
CACNA1D	0.666506123993416	4.64732276088524	4.12782094523204	0.000710238717553662	0.0098084494734661	-0.56944046614348
NUP37	-0.523808648932794	5.22154118511951	-4.19774646656232	0.000610924724161171	0.00883832619971577	-0.571181094180091
TNFRSF11B	1.40783496520273	3.49306591402075	4.01043573514141	0.000915034163406238	0.0118003036984309	-0.572198341771061
GPRC5A	0.6969452221298	6.82838242626111	4.27409854966958	0.000518428824138524	0.00786056541694712	-0.575807811520952
ISOC1	-0.602391049802359	7.29249679963026	-4.28808697285591	0.000503086443944111	0.00776880672993658	-0.579426201290145
CHDH	-0.681826643507542	3.40686712957815	-4.08997094850258	0.000770648361506036	0.0103603884226905	-0.581138142429816
UBE2N	-0.640664348132256	6.65930450912409	-4.26615135514299	0.000527355530921168	0.00795983203892203	-0.58121072976696
SERINC1	0.39746282203191	7.65528133031392	4.28286587353491	0.000508758350517191	0.00781310803861295	-0.581222992215939
POLR3K	-0.930125446472832	5.15276603604672	-4.20327791976857	0.000603695024229593	0.00874886965789923	-0.581822452937357
KYNU	0.460010410745626	7.97079289963979	4.28634319858188	0.000504973619846045	0.00777522670627514	-0.583689827497675
FLVCR2	0.574260654084224	5.15843754870689	4.16482526674354	0.000655802061127199	0.0092674585343976	-0.584699070516218
PTGER4	1.12200413520865	2.92139196495336	4.00658044700926	0.000922688475961921	0.0118700323630671	-0.585136820188244
HIST1H2BJ	-1.63119396562807	1.48351951014707	-3.97232196615119	0.000993602533508134	0.0126246443006884	-0.587284433375933
ARPC2	-0.354874469556471	8.06575039227939	-4.29071355406428	0.00050025734275634	0.00773941147109808	-0.592616006090406
CPEB2	0.789164139345993	5.22816227302437	4.16339861744127	0.000657820502118524	0.00927604559648414	-0.593804749633215
WDR35	0.703482890714649	4.29454360314565	4.10285928360247	0.00074951677014446	0.0101827119934167	-0.596648691251409
ERAL1	-0.551874267845529	6.08416123371234	-4.22935323064063	0.000570762544762161	0.00837318666544068	-0.598292581287611
WISP2	0.611441956180634	7.5930248126986	4.27941134965407	0.000512546726200473	0.00784370615063704	-0.598634809161932
REEP1	-1.22609333872746	1.72297644771516	-3.97360869885707	0.000990842364430489	0.0126014050971373	-0.599470833571693
CPAMD8	1.27814248593535	2.958339062514	3.97932129109864	0.000978681194818537	0.0124847172403854	-0.601173826078869
C7orf44	-0.49422991596118	5.35345413988415	-4.19091825166358	0.000619970230705123	0.00892287619476116	-0.611203919003564
RBM14	-0.49700842419552	6.58637205395263	-4.24981954170193	0.000546192136635579	0.00817040902781165	-0.613366573176011
SYVN1	0.510528731887339	6.75809584611536	4.23575805594514	0.000562955369411876	0.00830235061555927	-0.614513327412348
MAPK1	-0.388148843103431	7.17055223611764	-4.25967591466755	0.000534744100018938	0.00802824448302413	-0.615557848793466
PVRL1	-0.701969983371238	4.99644539685597	-4.17363106868277	0.000643481343204313	0.00915100508822188	-0.615745639590669
PTPLAD1	-0.408643718889991	8.02850138201361	-4.27844203125641	0.000513614847526162	0.00784370615063704	-0.620019015244248
SUMO3	-0.451135361219658	7.92178997542884	-4.27515966996344	0.000517248557737057	0.00784978664210031	-0.622863891055116
NAP1L4	-0.415849381002091	6.68055325343984	-4.24000785052083	0.000557834820346122	0.00826286311156436	-0.626855760604895
SH3BP1	-0.784711193381627	3.59547530142093	-4.07776519998417	0.000791215052973792	0.0105773625467096	-0.63109637930539
CNOT10	-0.468120800145995	5.42971103595575	-4.18361796458178	0.000629791010887304	0.00901617727900976	-0.632519634105432
BIRC3	1.17223223395187	2.84784431478954	3.98279578256979	0.000971358184205678	0.0124007589867601	-0.635343732465251
PLD6	0.825317324811389	4.0786654841767	4.05822918996121	0.000825292338910485	0.0108935983235509	-0.641155518307515
RXRB	0.665419717779558	5.82310534864863	4.17220632384089	0.000645458803479111	0.00917132797738713	-0.647715935227393
ZW10	-0.622821486243886	4.45695831593006	-4.11264708189737	0.000733860384762611	0.0100188416936897	-0.651530610432407
RTTN	-0.74701920647471	3.03353390900383	-4.01798445204948	0.000900231661640995	0.011689032848823	-0.652394404072336
ST6GALNAC2	0.486351238689819	5.61347280215411	4.16461209623537	0.000656103259072397	0.0092674585343976	-0.652521640640408
OXCT1	-0.608716276001384	4.6991046075305	-4.13183222348952	0.000704123573039188	0.00974814787707565	-0.653191608617767
PLEKHB1	0.633626874164547	4.56237350986172	4.09615370605473	0.000760437145093344	0.0102792913169598	-0.653679581734016
EFR3B	-0.614071661429021	5.49921672537789	-4.17529884196351	0.00064117435407482	0.00913373074748491	-0.658868596080374
TACC1	-0.661630128806949	4.76179653739303	-4.11996789061449	0.00072236636980796	0.0099092437173249	-0.659532259843969
EEF2	0.727283273194692	12.2406702108355	4.30851266268421	0.000481505975925713	0.00753293352795287	-0.664068260665879
PPIG	-0.543749565996546	6.36762922854226	-4.21082098943827	0.000593975380600674	0.00863044679858008	-0.665994596727969
TSNARE1	1.0714825081824	3.03410157191538	3.95654169486182	0.00102808897126402	0.0128792209403891	-0.669365057493463
HR	-0.602544117752736	4.87728753243281	-4.12875405201397	0.000708811436363744	0.00979682848078285	-0.671527885177913
C16orf55	-0.821546892609584	3.16116304519199	-4.03118423926071	0.000874925275962311	0.0114628223317152	-0.676011386666015
ATAD3A	-0.563983847141737	5.57325287657166	-4.17481528925455	0.000641842378308882	0.00913546547645765	-0.676444852092919
PAQR6	0.907584818806373	3.8411225657119	4.01589946989605	0.000904295878817958	0.0117104757438477	-0.684459518925875
COL11A2	1.29006540430482	3.20633020201173	3.96497090708173	0.0010095203612185	0.0127521990133901	-0.692122901877731
LOC100507584	-0.848778358989599	2.50478730285576	-3.9888601140683	0.000958708633571747	0.0122579840885733	-0.693456393622172
POLDIP2	-0.423388976076474	7.16789959323057	-4.2242849981584	0.000577018087311651	0.00845013177950968	-0.693808686987747
TGIF2	-0.533042486407142	5.82577107783973	-4.16913199788661	0.000649746741366115	0.00920098603099653	-0.70211713150526
NUP153	-0.509456282844837	7.15928593406846	-4.22067561256298	0.000581515290923797	0.00849367836280313	-0.704611461349573
LPCAT1	0.389607406279715	8.12614852659166	4.23887385414185	0.000559196535037056	0.00826879120420843	-0.704946130374181
C13orf27	-1.00253506746539	2.61041224012965	-3.96595930596488	0.00100736525645839	0.0127437038948639	-0.705871083134447
INSR	0.560265765595446	5.39701205750973	4.12428287253898	0.000715676980815624	0.00985912835845181	-0.706096442392509
NDC80	-0.834116974825275	4.84963744150106	-4.12047861691924	0.000721571322371874	0.00990768374002236	-0.707595545595035
PRDX3	-0.487907403770933	7.25201382709612	-4.22275190003834	0.00057892397292971	0.00847062512972569	-0.707640295969328
KBTBD8	-1.25825231710154	1.36352931957284	-3.91346210933142	0.00112849337525233	0.0138060886669495	-0.707671497959513
PLA2G6	0.952762529756134	3.22918429629157	3.9617950467577	0.00101647646662716	0.0127803769340013	-0.714503985552196
H2AFV	-0.411108874759927	7.07721107093303	-4.21371133441393	0.00059029311238158	0.00860685441278948	-0.715421212488042
TTK	-0.822753936740177	5.48164990311031	-4.15177748731962	0.00067449789331015	0.00947924602329323	-0.721199349313747
CKAP4	0.52113477806254	6.77271842089016	4.18820147140775	0.000623606780788606	0.00895979364425141	-0.721287727143806
SFN	-0.767473395130775	5.91425940639897	-4.16066869683667	0.000661700349888368	0.00931504768647565	-0.722383296039458
ABCC3	0.879716337353654	6.82047334452761	4.17112845583063	0.000646958900927519	0.0091848392691951	-0.722691228423191
TERT	-2.24500650206705	-1.02282191005408	-4.05253328944446	0.000835503899956527	0.0110196902388588	-0.725384330787186
GEN1	-0.711485247390568	5.41656053981013	-4.14646730462461	0.000682260113762292	0.00955561238078066	-0.731611647817749
COG3	0.474355936641969	6.43358153244813	4.1617008756449	0.0006602306731665	0.0093021885240409	-0.744185041572831
NIP7	-0.507985432651142	5.36083735653277	-4.13308268868554	0.000702228149830208	0.00972996153915526	-0.745095836183668
SIK1	0.535148043509503	5.73067627562926	4.12957620349996	0.000707556273675602	0.00978756916538526	-0.751686823294579
ACSS1	0.939105739869176	5.29846108206368	4.06539257290056	0.000812628386768579	0.0107774759241219	-0.754952295475536
EPG5	0.545351991850891	5.38136854810004	4.09548020799258	0.00076154280923901	0.0102792913169598	-0.762355276464334
WDR19	0.712253540674554	4.45603824865498	4.02337341800792	0.000889812114811801	0.0115987668028937	-0.762748965939823
TUBA4A	-1.49186012198314	2.1284086347214	-3.90876904405758	0.00114001057480988	0.0139206800506947	-0.766238038326374
LTBR	0.49629871912911	7.51213725879246	4.18618618917578	0.000626318270318227	0.00897975172608814	-0.768068464092063
NUP62	-0.524859946753352	6.66954930348867	-4.17838493201034	0.00063692747390759	0.00908871593313185	-0.768116546364022
DNTTIP2	-0.654181509615213	5.38257983078925	-4.11693133905097	0.000727111669530042	0.00995107656401017	-0.775290597036944
LOC100506548	0.821513533381973	5.15199429865821	4.06651705778122	0.000810658317029429	0.0107598807095239	-0.779703426526627
CDYL2	0.719668364221858	4.47408993399852	4.01037638435485	0.000915151512608517	0.0118003036984309	-0.788372939106524
CALM2	-0.456563806007084	8.47552819327882	-4.20702961931883	0.000598840809700903	0.00868604831000686	-0.792128164291133
TCEB1	-0.553138676598715	6.150349237812	-4.1411749823156	0.000690086048620046	0.00963355515619503	-0.797339027165061
MPHOSPH6	-0.56190138256286	4.64893559605625	-4.061434087137	0.000819602062223857	0.0108355927973374	-0.798493367557735
DDX21	-0.553757600077356	7.84845790850034	-4.19148029307858	0.000619220590992062	0.00891976327627153	-0.801414391844291
CBWD1	-0.605935440771773	4.84808772516404	-4.07227741816916	0.000800641611312681	0.0106692671773652	-0.803232375022817
ALDH3B2	0.80263381810239	5.10729624829908	4.02789863507212	0.000881156557022705	0.0115038737389912	-0.808272078916712
C17orf53	-1.12478708939102	2.95012003503198	-3.93487360955368	0.00107741407585101	0.0133274208613405	-0.810742134659524
NUDT15	-0.759351769158516	5.19774702814514	-4.09506114082354	0.000762231599708605	0.0102802913496183	-0.811463869334538
MAK16	-0.660394913762686	4.22028551326451	-4.02937037312398	0.000878359834212411	0.0114852930941113	-0.811486721320524
KMO	1.96732078398258	1.8588755514728	3.85383729600345	0.00128393084626681	0.0151773282475323	-0.814764867919447
PTPN11	-0.52033890926508	7.87331808806964	-4.18198707323168	0.000632006396734452	0.0090339102384504	-0.818849076283491
VEGFA	0.715771116798622	6.15209821313144	4.09456451477105	0.000763048682374651	0.0102830186656194	-0.82030638100251
MED23	0.459976896285302	6.08790410630318	4.11024537624873	0.000737671270029051	0.0100544533985052	-0.820635287012501
BAG1	0.401954011517427	7.25305910449572	4.16359581018959	0.000657541137805346	0.00927604559648414	-0.822006189790169
ATPAF1	-0.429890619740902	5.76361757365563	-4.11067380740463	0.000736989999243035	0.0100533611315991	-0.824434543532484
ABCF2	-0.473326571246289	6.45071983479664	-4.13881839734123	0.000693599937113172	0.0096461872422447	-0.832842583200253
MARCH8	0.898668248324344	3.03910846135751	3.88553588946388	0.00119879066388905	0.0144907940666412	-0.832863339387593
ZMAT1	1.25595136918734	3.87680444724169	3.93805506660285	0.00107002537139609	0.0132654590891239	-0.834363554649049
CSTF2	-0.463955271119574	5.70040776889732	-4.10452739281367	0.000746824847615787	0.0101543892288833	-0.835406012540312
BNIP3L	0.703853950313921	6.61017829003815	4.12461080189665	0.000715171167000497	0.00985912835845181	-0.840995732163153
MTBP	-0.890213878660176	3.45964993055484	-3.95542274672302	0.00103057959537523	0.0128988367644724	-0.842206181390097
CENPQ	-1.03360976599749	3.39309135091631	-3.9585898389121	0.00102354576493173	0.0128319185702536	-0.842811163315484
LHX2	-1.05331644286851	1.72257563842374	-3.85402703807236	0.00128340356392205	0.0151773282475323	-0.846556789101354
RCC1	-0.460728164877174	7.03721991459143	-4.14597602583804	0.000682982792645991	0.00955561238078066	-0.851311354893597
DAPP1	1.96673657454364	1.17710420271447	3.89381517922558	0.00117750261878016	0.0142699665191879	-0.852392841194063
SNHG7	0.658042620192759	6.41836653009041	4.09762187746966	0.000758032499601187	0.0102733675229581	-0.853716736532425
MON2	0.528791985873656	7.20930828164801	4.14055708305108	0.000691005650710687	0.00963792952247813	-0.855072672679142
EIF5	-0.446193494528801	9.07441921076676	-4.18329677137884	0.000630226694520594	0.00901617727900976	-0.85878167556222
TUBB2C	-0.732459655713027	9.05553576631575	-4.18597234494807	0.000626606688851044	0.00897975172608814	-0.861297525665297
RNMT	0.560722616828946	5.86042556990101	4.07674361096995	0.000792961350308772	0.010592240912591	-0.86400178131875
INPP4B	0.52799523922638	5.57589851573932	4.06947861615766	0.0008054927635231	0.0107168345084808	-0.864084682872559
SEC61A1	0.432642964759545	9.06514227102964	4.17563479333423	0.000640710653826059	0.00913373074748491	-0.868449548329767
GAPVD1	-0.395253706685488	7.14811173795626	-4.13696041531755	0.000696383103084904	0.00966498839501406	-0.87277732707128
NCS1	-0.492419721673683	5.6152248007422	-4.08383508985679	0.000780918956373206	0.0104648146044756	-0.876890496589226
CPSF3	-0.450062415577493	6.11596928652747	-4.10023953900238	0.000753764187911722	0.0102238055787799	-0.880501715638312
HPDL	-0.760916985858433	3.52730394295168	-3.94991258650278	0.00104293330128413	0.013016430246773	-0.88215376278106
YPEL1	1.16782217563689	2.65111252877099	3.83388465689979	0.00134060925243366	0.0157005246062329	-0.884547028080037
EIF3J	-0.561599718096872	6.62858503041441	-4.11964468081711	0.000722869967420257	0.0099092437173249	-0.888970899752067
ZDHHC8	0.600914909425223	4.7527242453395	3.99438858427438	0.000947321425800355	0.0121382953448149	-0.889917220196397
ZNF460	1.48491384790432	1.97210987076528	3.81392074615362	0.00139983247576911	0.0162012445154066	-0.890490925030466
SLIRP	-0.496656552069118	5.95680116382549	-4.09348122193044	0.000764834057760703	0.0102904945953258	-0.89049672785541
COPZ2	1.73196437652904	1.93694897426215	3.81827293763133	0.00138670187390531	0.0160938252180378	-0.891728254242721
GABARAPL1	1.27685782139828	3.15747458215407	3.83898644472291	0.00132588225260749	0.015571667691438	-0.892941575053294
KAZALD1	1.04924518802186	3.18040027952743	3.86597535964727	0.00125063400325451	0.0149600872481268	-0.893335636183547
CDH26	-1.58074451935042	0.527901691125365	-3.81555257937724	0.00139489467213956	0.0161776827301401	-0.894125647233507
ABHD3	-0.591668479975684	4.04401376933254	-3.96086737656241	0.00101851743692962	0.0127834956313168	-0.898774460959083
MRPL39	-0.679279477965026	4.7421897965634	-4.01685880783875	0.000902423567632272	0.0117084032157348	-0.904608831192741
AURKA	-0.558427360689263	7.6338456414077	-4.1386345259879	0.000693874865607533	0.0096461872422447	-0.904647316298958
RIMS3	-0.796727533078996	2.92014318048871	-3.87768045055861	0.00121934625630161	0.0146813151838647	-0.906947384164858
TSPAN31	0.553484007342196	5.96970412291464	4.0641048606369	0.000814890359838683	0.0107818246660935	-0.906994875782728
PAFAH1B3	-0.699668866146706	5.11798948518419	-4.0355955702932	0.000866628802283072	0.0113723152718175	-0.909649325619545
SND1	0.547102320397723	8.27002527417485	4.14019038209015	0.000691551986783889	0.00963792952247813	-0.911465538280648
APOD	0.566724351563165	6.13907833242957	4.06707472762752	0.000809683081158627	0.0107554724775988	-0.912406555331843
ARHGAP4	0.932204283959006	2.95346573553405	3.83736588007803	0.00133054255422376	0.0156154341591847	-0.916061808595797
LETM1	-0.534103175523014	6.0557468086513	-4.08234397475596	0.000783435676274522	0.0104818444020991	-0.91684504201235
CLIP3	1.1188005468539	2.6372315385687	3.80829633336434	0.00141698623004862	0.0163086919839175	-0.923791399988746
BEX4	1.32804877495385	2.98572237970311	3.80800100782939	0.00141789273765941	0.0163086919839175	-0.933921713060307
PSD	0.933873478769581	2.81120803336496	3.81965575580287	0.00138255581155189	0.0160568495780513	-0.934070654260768
DST	0.512140194533146	6.92287104607731	4.09550185197577	0.000761507251653278	0.0102792913169598	-0.934413462328053
MAN2C1	0.507057881870743	7.37874064343993	4.10828294619597	0.00074079996908763	0.0100806661375277	-0.93697434212009
SMC3	-0.701459448795363	6.81492906627481	-4.10135527539375	0.000751952270733951	0.0102075079348657	-0.939007003532475
ZNF581	0.716963358095371	4.98869793009749	3.96460273651348	0.00101032430595204	0.0127521990133901	-0.941723043632843
ERLIN2	0.432526604624276	6.19088888057015	4.07400236897284	0.000797666453758424	0.0106380971073811	-0.942923296589331
DSCAM	0.497473004491252	7.85350318239992	4.11459175670476	0.000730789258782242	0.0099850650031652	-0.944523284002903
TIGD3	-1.201830896388	1.30260645542051	-3.78505722172196	0.00149012570824322	0.0168498055068693	-0.948903637818384
HARS	-0.508806712024739	6.72501088567263	-4.09355269659979	0.000764716130508242	0.0102904945953258	-0.949556868880197
SRSF4	-0.465992110647492	6.1597875701858	-4.0641086708102	0.000814883657594216	0.0107818246660935	-0.951320982551947
ITGB3BP	-0.82555191331348	3.52157964429902	-3.92172640182818	0.00110849566894707	0.0136412667898975	-0.952583771305911
PITPNM2	0.783866780550843	5.15030640864785	3.97448359071708	0.000988970044432805	0.0125871651621722	-0.953964128108127
ARHGEF26	-0.613388471224719	4.31700719118953	-3.96349361133216	0.00101275011096833	0.012758811667224	-0.959635527304366
SLC12A6	0.616909081620062	4.38045322206551	3.92702727528884	0.00109585671299709	0.0135455341228111	-0.963192262480518
DCLRE1C	-0.675417444985363	4.33191811638201	-3.95479987868704	0.00103196864331883	0.0128988367644724	-0.964848665832213
SMC6	-0.721807322165485	5.72721329830109	-4.03951940406379	0.000859315839240998	0.0112981117102724	-0.97141247679296
FOXI1	-3.1313633090671	-1.6328780620957	-4.0700104186194	0.000804568715879308	0.0107130630608006	-0.97388735914369
IMMT	-0.415251102893075	7.32539914387224	-4.09691714312197	0.000759185789759966	0.0102792913169598	-0.975038068793061
XPO7	-0.372808211812533	6.72604336634283	-4.07544108074121	0.00079519352825523	0.0106135806596492	-0.979008759934716
MRPS22	-0.459203236293813	5.31189366166803	-4.0117635161355	0.000912412816311109	0.0117922657959714	-0.979845468853435
MTMR9LP	2.06311954085976	1.23116826143505	3.82123900374357	0.00137782407046905	0.0160214491046905	-0.981870515257902
HSPA9	-0.44119955535283	9.27552938841639	-4.12739916162747	0.000710884830607308	0.00980927220055827	-0.984355541926998
RHOBTB1	0.506208521076411	4.74440283197216	3.94494426132513	0.00105419991835387	0.0131178864840403	-0.988740688364198
LOC440288	-0.609388610213439	3.49389275737733	-3.88490480626258	0.00120042910315586	0.0144952897625839	-0.988928066267844
DLAT	-0.538790429183101	5.50259043561758	-4.02137082476934	0.000893669855864157	0.0116224956709626	-0.989559021996721
VGLL4	0.516435265795415	6.0275462948017	4.03005082705054	0.000877069803691558	0.0114773985891531	-0.990889029861686
RPS26	-0.445826870331224	7.18408883961362	-4.08911476889562	0.00077207326482566	0.0103642078392738	-0.991136986798218
CTC1	0.489664681280424	5.65490709140124	4.00332309955916	0.000929205889865601	0.0119446881645752	-0.99145910696076
TMED10	0.349592861327194	9.15420950092457	4.11908188286704	0.000723747717015171	0.00991315054820779	-0.996591888671845
ATRIP	-0.755126930925979	3.78903421194976	-3.90894965465977	0.00113956516193095	0.0139206800506947	-0.996618150006818
DMD	-0.99190179899003	2.2655829207738	-3.79985132899099	0.00144313905516543	0.0165308613414978	-1.00361429876162
NOP2	-0.472232559307953	6.03522913695957	-4.04376306728459	0.00085147680887806	0.0112038537778731	-1.00517803534301
FOXO4	0.948326782690365	2.94032066259627	3.77923298611306	0.00150904156334135	0.0170222354229143	-1.00591681690451
TTC27	-0.722639140603869	4.72116327598851	-3.96982977999323	0.000998970553010439	0.0126662498321051	-1.00718081427601
STAM	-0.510689759647944	5.33999289260744	-3.99923316460252	0.000937454888064463	0.0120322298910131	-1.00756775683524
TCEAL1	0.647771092887919	5.09587992284479	3.96149237012791	0.00101714193369742	0.0127803769340013	-1.01191608317953
ZNF358	0.849529296556627	3.86746121750055	3.85732568258175	0.0012742714796281	0.0151248518277504	-1.01581794357844
HNRNPC	-0.338799460670673	9.42360563515553	-4.11496416343146	0.000730202618114643	0.0099850650031652	-1.01697455151284
LOC642852	0.396378066908638	6.02006807514822	4.01974077709543	0.000896822375960065	0.0116538130657002	-1.02444842448794
C1orf144	-0.401329430110133	7.68205334856598	-4.08233947389295	0.000783443285256153	0.0104818444020991	-1.0254355874376
RNF185	0.63192991925405	5.3547465255591	3.9633170007346	0.00101313692263056	0.012758811667224	-1.02597000401037
ABCD4	0.501423781071054	5.30004649930086	3.9628728787819	0.00101411029358265	0.0127614601579204	-1.02714367335943
FAF1	-0.45583811763585	5.87279379472141	-4.01333401367851	0.000909322056134852	0.0117614091777256	-1.03159886456531
TNFRSF21	0.497467327973324	5.40531288872893	3.964191636733	0.00101122275328435	0.012753913518799	-1.03432860030776
VPS13C	0.686750484968715	6.5084546348111	4.02269479421014	0.000891117513561551	0.0116067362124637	-1.03463058129355
TAPBPL	0.816622324559333	4.21533999514514	3.89126487902894	0.0011840192595861	0.01433855039632	-1.03609625245373
NCBP1	-0.395551764023989	6.89172011125866	-4.05834742924344	0.000825081699485998	0.0108935983235509	-1.03656646668054
ZNF561	0.533855749612302	4.68574444095728	3.91571183110264	0.00112301390385414	0.01374924210679	-1.03720439544794
SRGAP3	0.819674951670927	3.30882848747586	3.79630499682197	0.00145426523423902	0.0166355210515823	-1.04700380333534
LOC92249	0.604882140622736	4.43409121740068	3.8853818709375	0.00119919032457734	0.0144907940666412	-1.04933144459216
ADHFE1	1.24489517630695	2.01693814381558	3.73051392485643	0.00167699034709234	0.0183426988651225	-1.04950885220157
SARNP	-0.528797866102113	5.73474175467423	-3.99795258711322	0.000940052821220301	0.0120563216120309	-1.053864186183
NAE1	-0.680839230815757	5.46397132943576	-3.98577430179379	0.000965124444519154	0.0123305891597695	-1.06174732598064
TMEM106A	1.57054500554098	1.36550186590617	3.7404686188326	0.00164121653521931	0.0181172972508302	-1.06531378110725
CAPN2	0.510231371480841	5.84223443433646	3.97205349059017	0.000994179415451245	0.0126246443006884	-1.06614209091174
WDR5B	0.635294502646737	4.54008080678723	3.90208972086619	0.00115660626855746	0.014057473281508	-1.06630107034947
GGCT	-0.728323175589841	6.87843170765314	-4.03774145770469	0.000862621709632817	0.0113326672992139	-1.08080577398312
PPOX	0.773761917988832	3.62211021511932	3.81136451418378	0.00140760269804444	0.0162462025687338	-1.08508190452491
TAF15	-0.484373661112671	6.70005916836475	-4.02847397067455	0.000880062187998575	0.0114985625250689	-1.08584179419805
OSMR	0.640703713393014	5.23119038524181	3.94546882717141	0.00105300460712337	0.0131127692103732	-1.08821159838443
GDF15	0.920195315547478	7.55495521628572	4.03100158593525	0.000875270516479327	0.0114628223317152	-1.08845425429662
PRMT3	-0.557671859799505	4.75921616677952	-3.92339151899385	0.00110450979320165	0.0136122489178367	-1.10071716565307
LPIN1	0.889696160583165	4.61911459439781	3.82985424553868	0.00135235953297943	0.0158049341925563	-1.10136665386581
SRPK1	-0.577711305367628	6.49064865241096	-4.01570087116197	0.000904683966817225	0.0117104757438477	-1.10401970277155
DNHD1	1.45362116939367	2.60081044050891	3.70529869962196	0.00177113502784646	0.0191594192792395	-1.10413314631095
ANKRD32	-0.878110348423755	3.80786246456065	-3.87149831789211	0.00123577190218006	0.014836359865082	-1.10834752703576
C9orf114	-0.45838296774741	5.56799412398776	-3.96872854214816	0.00100135184410036	0.0126868244247988	-1.11507857720578
RAPGEFL1	-0.606118297354862	4.74990509390582	-3.90430570462341	0.00115107360959347	0.0140310167979892	-1.11518414225114
EXOSC9	-0.76863660420169	4.40172984397104	-3.90043476824979	0.00116075562414165	0.0140976594467283	-1.11688442864717
CNTNAP2	-2.21779328142278	-0.171178567047186	-3.74439013617814	0.00162733452603642	0.0180116099360907	-1.11726603537159
JHDM1D	0.690018585107506	5.01776030829553	3.90365847129996	0.00115268680509124	0.0140404472893998	-1.12036111166042
KRT4	-2.44621601776446	0.0133455097267223	-3.78910848420436	0.00147710837135933	0.016772228663285	-1.12866443746923
ZNF83	0.586123908227966	5.29611529946815	3.9175505956469	0.00111855523911372	0.0137299360213014	-1.13049399250861
EIF1AX	-0.613515437609204	5.45944596044651	-3.96068512231856	0.00101891889957816	0.0127834956313168	-1.13160015923368
PSMC6	-0.545398426643423	7.0351136063192	-4.01608374797376	0.000903935925310706	0.0117104757438477	-1.1347100653033
KCTD7	0.91364948687578	3.41826352497105	3.75985091484508	0.00157373975097752	0.0175813116869393	-1.13649379978756
C20orf194	0.703212828965331	4.6767081788707	3.86294980143157	0.00125885163838458	0.0150057268712357	-1.13734919792408
NEDD1	-0.565299417110552	5.49578198673959	-3.95121633811971	0.00103999691651666	0.0129894760506532	-1.14007391151931
EFHC1	0.497789978728702	4.75744208403403	3.87813829815824	0.0012181385329555	0.0146773406521238	-1.14116617764848
IFT140	0.597222945288331	5.37550098437416	3.91847385959727	0.0011163232102223	0.0137174058543407	-1.14473286278484
BRIX1	-0.781372547972237	5.51277492903345	-3.95498391650311	0.00103155802758637	0.0128988367644724	-1.14905808700793
TRAPPC4	-0.49125970681273	5.91851540828634	-3.96643726982284	0.00100632476579479	0.0127401781855807	-1.14996150550024
NDUFS1	-0.352004294535952	7.22775711764389	-4.0086031542135	0.000918664570749699	0.0118364763337581	-1.15774264252878
IFT27	0.687114325037181	3.83006879646603	3.79190149374687	0.00146820042044041	0.0167323349013249	-1.16564117366105
MDM1	-0.694610195134388	3.96241120487923	-3.84548228982884	0.001307365807017	0.0154191719016589	-1.16706451279152
C14orf169	-0.533302618666724	4.77358754217829	-3.89715112290124	0.00116903283599093	0.0141878847235939	-1.16728208909676
GOLGA5	0.697488277493463	7.18075104671698	3.99027184760001	0.000955787789501202	0.0122299885169228	-1.17052069335868
HMGN4	0.524556850663778	5.93016652934478	3.93889697469222	0.00106807864298803	0.0132511477932728	-1.17112298418913
RCC2	-0.352128316928491	8.35838339220576	-4.02549824184493	0.000885737261064324	0.011554656750421	-1.17229411732399
LOC100190939	1.39393397126142	2.17667025907942	3.66694296613306	0.00192457149137056	0.020314146777225	-1.17516157181387
GHITM	-0.396798126806418	8.35530903213421	-4.02134620979796	0.0008937173781905	0.0116224956709626	-1.18080962356669
KCNC3	1.02214935006742	2.68718397570187	3.696559101481	0.00180498425958835	0.0194501010034508	-1.18223571851721
TRAP1	-0.510295035628257	7.42620037029629	-4.00244087450339	0.000930979044268808	0.0119582899664758	-1.18903344467672
LMBR1L	0.80078545674702	4.69222719887468	3.84075465835858	0.00132081603590213	0.0155339855024101	-1.19014212633067
C16orf7	0.632784922030093	4.32100375151633	3.81069122832972	0.00140965648278761	0.0162524044743608	-1.19523837895376
EIF4G1	-0.328267924587294	9.68486814987443	-4.03539748461058	0.000866999639534039	0.0113723152718175	-1.19974176464022
GOSR2	0.44216842670621	6.3689097427526	3.94645242546459	0.00105076698753353	0.0130946550666995	-1.19995705666242
RAB3IL1	1.21598218078148	3.18295604888608	3.69111086508247	0.00182641221176211	0.0195800755317368	-1.20568920755946
GHDC	0.813016968641132	2.70749394322188	3.69052254657138	0.00182874122967034	0.0195924845131369	-1.20798952180351
FGF13	0.777152432489501	4.06288196492196	3.77572506369463	0.00152055042820679	0.017089842312722	-1.20921011969721
NHLRC3	0.726569676385204	5.00007019214842	3.86029603160894	0.0012661040888503	0.0150707794623429	-1.21107737989898
PEX6	0.692589002964563	3.52228839574149	3.74330014629826	0.00163118120911092	0.018042245066912	-1.2120123136818
VPS4A	-0.383801867736789	6.95239057280953	-3.97629383826936	0.00098510730965168	0.0125571148221149	-1.21225492314545
CCNB1	-0.480104762050534	7.77488611976049	-3.99410800028305	0.000947896060770646	0.0121382953448149	-1.22193243605806
FAM105B	-0.433235295943225	5.65042021473164	-3.9162396025283	0.00112173233040866	0.01374924210679	-1.22641869353908
CDCA2	-0.763338704553443	4.65708341155543	-3.86593181572432	0.00125075188884039	0.0149600872481268	-1.2330816942524
TMEM136	0.944149053515327	2.31808517166079	3.64488022669643	0.00201877398961848	0.0209962538572011	-1.23476192011417
C5	-0.838001157687585	3.03089467603739	-3.72267293149862	0.00170571671122984	0.018559795887188	-1.24018656157751
PLBD2	0.481871278716238	5.88347356210186	3.90862859191732	0.00114035707183997	0.0139206800506947	-1.24222288699878
LNP1	1.34653397766964	1.5916055912794	3.62802165737165	0.00209384620476939	0.0216157308201008	-1.24288876088656
H6PD	0.50226092252941	6.01679220336103	3.9068590710463	0.0011447315788255	0.0139638883473943	-1.24720350397109
XKR9	1.32394786500724	1.50546531562461	3.62258541368781	0.00211864312125938	0.0217776198893312	-1.2571262361896
DBR1	-0.598239766383367	4.61984489923864	-3.83930323563963	0.00132497316399724	0.015571667691438	-1.26489167633386
NUP188	-0.608809619621536	7.60321522810007	-3.97028537036733	0.000997987062689253	0.0126633806042603	-1.26542994736439
TNFRSF11A	1.16298776919365	1.87550700480388	3.61407229425049	0.00215806474408075	0.0220742965015331	-1.26989633990116
MMP25	1.17093555148275	2.32089980695332	3.62351960857673	0.00211436112891275	0.0217469714144753	-1.27456142493349
CABLES1	0.495450767065997	4.99484855225348	3.828106757372	0.00135748622617001	0.0158427073597119	-1.27485280902483
ZDHHC7	0.371105388293349	7.03655627256546	3.93602723102623	0.00107472896141056	0.0133040467436196	-1.27505575354589
UTRN	0.443638596660525	5.79467473710515	3.86512728595631	0.00125293198470813	0.0149671675087562	-1.2923504257954
ACADVL	0.375516702788468	8.9764695387257	3.97493639430444	0.000988002417281925	0.0125844268291111	-1.29595437715604
PRKACA	-0.491987321438599	7.13593685581483	-3.94242066012557	0.0010599694741423	0.0131700813414234	-1.29967424215792
KIAA1244	0.404018858018411	7.84964041812452	3.94282018699865	0.00105905394821084	0.0131684893902439	-1.31140000430997
CGREF1	0.540312924858562	4.85844732991734	3.80972990550562	0.00141259410167115	0.0162701265539589	-1.31254717580753
LUC7L2	-0.384071162154905	6.80389508755387	-3.92405024409004	0.00110293695045293	0.0136122489178367	-1.3125689460374
ANAPC10	-0.851915081247182	3.15711832164476	-3.69482770785671	0.00181176646179638	0.0194980581126658	-1.31770554130335
HNRPDL	-0.364047320310722	7.51419858589574	-3.9401591066142	0.00106516691038488	0.0132248340083717	-1.31881491507991
PGPEP1	0.400469415106483	6.09377132665076	3.86869369444711	0.00124329675554355	0.0149064841043528	-1.32431372270464
TMEM109	-0.47502954132842	6.27325837215091	-3.90288382056741	0.00115462056941111	0.0140438258886036	-1.32507271875911
MRS2	-0.462697265975054	5.66802509276977	-3.86686975548406	0.00124821508992834	0.0149535452463908	-1.33374409195562
SLCO3A1	-0.574518362236202	4.42296267871391	-3.78843838743605	0.00147925360430192	0.016772228663285	-1.33388713951654
CASP8	0.556387880410314	4.21382332687003	3.74753527874196	0.00161628582899368	0.0179368043822762	-1.33590771283401
ELAC2	-0.467154696332373	7.08994395661536	-3.92039429113467	0.0011116948211445	0.0136705766094269	-1.34397471008533
ZNF740	0.447062948184265	6.31138839617572	3.87701473790514	0.00122110443792644	0.0146919069207783	-1.34448927203055
ADAMTS17	1.02947573518169	2.88153790253133	3.62862231435444	0.00209112418952481	0.0216009641418239	-1.34502962436318
TAF6	-0.491916798942752	6.64688587187394	-3.90287457789354	0.00115464366161385	0.0140438258886036	-1.34505150552047
KCTD5	-0.404303283996264	6.19590515984959	-3.88694053657525	0.00119515193252334	0.0144628950213605	-1.34591799475149
BBS1	0.534519137793533	5.04906328171717	3.80054264386557	0.00144098009855797	0.0165174442551635	-1.34750455774475
TMEM201	-0.615526948168052	4.31295525405589	-3.78903220906155	0.00147735239958537	0.016772228663285	-1.35096230712831
CASC5	-0.956810557622498	5.49750146659173	-3.85661119718146	0.00127624393604929	0.0151375202741052	-1.35499804673906
CCDC34	-0.800272294248805	3.70490083573413	-3.73350847314086	0.00166614765726958	0.018290408465825	-1.35786593230909
C1orf88	2.70099865793352	0.398761011748395	3.78667967731448	0.00148489876199376	0.0168134373023586	-1.35972246088969
PRTG	0.717937851988861	3.72332069490965	3.69883363838888	0.00179611301625068	0.019389046938064	-1.3600170397695
NFU1	-0.467797992153375	4.70112413497018	-3.79117838633098	0.00147050150207085	0.0167323349013249	-1.36028108599898
C17orf108	0.823940538863785	2.89198018849159	3.61983784785555	0.00213128711120597	0.0218941312332977	-1.36076076959045
SLC27A2	-0.502273123729616	4.97610165176109	-3.81244500287943	0.00140431305484788	0.0162306368550628	-1.36173913963251
COL4A3	3.37698512617827	0.144233625384384	3.92630842570724	0.00109756214757425	0.0135565947976601	-1.36362226544234
ABHD2	0.36539101130586	8.7986849893793	3.94955625413252	0.00104373730418961	0.0130167506899829	-1.36458715170712
PDGFB	-0.592678403971724	4.6090942239851	-3.78075681494284	0.00150406938197025	0.0169845079973467	-1.37017978133506
MCOLN3	0.933610364974766	2.7435822682318	3.59257196767242	0.0022609129063799	0.0228009483964592	-1.37628183984883
H2AFJ	-0.413409614476068	7.45804264605567	-3.91737309844253	0.00111898485990396	0.0137299360213014	-1.37740689171018
AMH	0.817473924637506	4.10842900668472	3.71170137982232	0.00174674037482162	0.0189445434685582	-1.37883338251079
MST1P2	1.41052913948057	2.10639511011401	3.5654056065464	0.00239787775744384	0.0237290577606454	-1.38051723891918
RHOU	0.577231222067676	5.11627298529476	3.77609041378278	0.00151934768927057	0.017089842312722	-1.38086409686537
IL11RA	1.49651315950558	1.18428789125424	3.56927786383689	0.00237786119980617	0.02357512489242	-1.38129417933885
UBXN6	0.472114034522157	5.72264018096966	3.8229327886201	0.00137277995678143	0.0159877242320422	-1.38293116235765
FBXO45	-0.536297795074009	5.97715989071004	-3.86370105673351	0.00125680612872966	0.015002730690132	-1.38439225332395
HSPH1	-0.51876969271868	8.01644400242877	-3.92365283813916	0.00110388556985442	0.0136122489178367	-1.38455988652238
TOP3A	-0.447917181693357	5.65681983801085	-3.84089390747778	0.00132041789083409	0.0155339855024101	-1.38748503900255
LAMB2	0.68758410086213	7.51958510367888	3.89681176157323	0.00116989165181364	0.0141880115916834	-1.38843411235873
MDM4	0.453835351713723	6.30614853055028	3.85508166463416	0.00128047677636505	0.0151769621601199	-1.3884853559997
C10orf95	1.89904666665882	0.67278770165707	3.5910331146095	0.0022684587611541	0.0228540387479164	-1.38880313936196
DNAJB9	1.25548852068379	4.89764726238397	3.74791505000321	0.00161495680640926	0.0179339559298728	-1.38908746695982
C1orf228	2.00975843053707	1.09586633663467	3.61826838381692	0.00213854335589599	0.0219328796587542	-1.39007439339625
VDAC1	-0.361336715739112	8.20126265424847	-3.92257448195837	0.00110646377239137	0.0136262887551349	-1.39071008994074
NRGN	-1.18587137717206	0.962137688335095	-3.55523058082423	0.00245127798690871	0.0241148076782713	-1.39534897472794
KIAA0355	0.598431608024025	4.78367379907595	3.74490965099831	0.00162550430287947	0.018003267524077	-1.39541120351343
PCDHA7	1.45209832374153	1.35077965989209	3.54828367618713	0.00248841492902094	0.024408358517857	-1.39638239911809
SLC2A6	0.853705126470889	4.40299750598011	3.70742465747011	0.00176299743487948	0.0190960939772826	-1.39666584037626
ZNF785	0.732643234012895	3.86259604114001	3.69280393682668	0.00181972625849798	0.0195476750028243	-1.39681273523471
ACOT7	-0.714988246679261	5.47406162812903	-3.83069663563372	0.00134989511395497	0.0157871649550929	-1.40302067376323
RGL4	1.10681616327796	2.81329468369016	3.58294824066615	0.00230851764140159	0.0230768972114765	-1.40567233294898
UPF3B	-0.542014599950306	5.16527928671376	-3.80286808408056	0.0014337415502922	0.0164558797389339	-1.40663275083031
PAICS	-0.536693616828403	8.04020816468378	-3.91570739663877	0.00112302467817957	0.01374924210679	-1.40728952855206
C20orf20	-0.373959484203709	6.53899314542483	-3.86865702693539	0.0012433954392234	0.0149064841043528	-1.40780381372237
TAF5	-0.818296444906099	3.4572582307691	-3.679453455587	0.00187311868865694	0.0199401890191589	-1.41005281446636
MKKS	-0.439984986818958	6.21208294912266	-3.85376286886038	0.00128413773440913	0.0151773282475323	-1.41487507027044
TMEM11	-0.542764016675052	5.02904791631706	-3.78847199505681	0.00147914593927977	0.016772228663285	-1.41751436767346
PDCL3	-0.484440490107923	5.10291487240959	-3.80258355912412	0.00143462524870638	0.0164558797389339	-1.42020862188194
RHOD	-0.502072869317284	6.32607725241427	-3.85461802636133	0.00128176263379693	0.0151773282475323	-1.42164044025682
C12orf32	-0.679031393669733	5.27721664074186	-3.80511558454519	0.00142678025213172	0.0163925804809055	-1.42600817470584
CSNK2A1	-0.391179885182989	6.61143830873697	-3.86317894147218	0.00125822738437729	0.0150057268712357	-1.42614236842597
BAIAP2L2	1.7884416049503	1.41325953131295	3.54329661101121	0.00251541969698224	0.0245730065067407	-1.42673987398976
SPATA20	0.511815280074714	7.26619056811412	3.87548540416616	0.00122515313730572	0.0147300223352271	-1.42676043809453
POLR2D	-0.440573336531728	5.76019097292429	-3.83287602974016	0.00134354016489463	0.0157238388507332	-1.4271077021981
PCDHGB7	1.92905536769181	0.850789338380003	3.58369217325239	0.00230480235151201	0.0230561907458744	-1.4332024580618
MRPL51	-0.372564274799324	6.57400910405833	-3.85915329437768	0.00126923996645219	0.015086545272883	-1.43608184609298
ANXA4	0.443209497642462	6.13847049017651	3.82407809664414	0.00136937971479338	0.015959237874707	-1.43916212371885
KIAA0020	-0.646390649319085	5.24610126941776	-3.79634406423034	0.00145414219789724	0.0166355210515823	-1.44316301995653
ADPRHL1	0.576375988193916	3.83208940203572	3.66346145363125	0.00193913962610249	0.0204091699854865	-1.44409001318273
NDOR1	-0.481988227542601	6.20512033559347	-3.84127068799805	0.00131934119288362	0.0155339855024101	-1.44622366118244
LRP2	-1.82120418129302	0.317016495721082	-3.60021344855708	0.0022238114122707	0.0225263610289614	-1.449518680131
THEM5	1.30707096558319	1.60921495807291	3.51864391190074	0.00265325701001817	0.0255311106073325	-1.450632153456
HSP90AB1	-0.30146067503083	11.1943651660224	-3.9360649996886	0.00107464116674552	0.0133040467436196	-1.45281396854515
METTL7A	1.12110999822858	2.14060461789939	3.53244000998657	0.00257522039061013	0.0249291119199065	-1.45413152866836
MYO1D	-0.380340354918993	6.54830443938703	-3.84270638266666	0.00131524658226149	0.0155011866397048	-1.4576443709698
MAP6D1	-0.621036408986182	3.23020431596411	-3.65252585954272	0.00198561887805205	0.0207806571442694	-1.45903397002937
C11orf84	-0.45668132542423	5.18907158079977	-3.77749233222104	0.00151474138748315	0.0170589461038843	-1.46077765589264
ARL4C	-0.554254069044671	3.76366110742256	-3.6705093447028	0.00190976157892384	0.0202137752891231	-1.46127559035443
MMP16	-0.699026148989296	3.1621772795345	-3.6263057265519	0.00210164182930033	0.0216561047154768	-1.46701081464347
BTN3A1	2.41243686689097	0.770786784997284	3.63261495944103	0.00207312011495136	0.0214813263955679	-1.47247064902019
SENP1	-0.502758686807508	5.2877161725031	-3.77888607045405	0.0015101758321221	0.0170222354229143	-1.47277992531575
TIMM22	-0.516128490775081	4.50178633212734	-3.73181044887582	0.00167228724024436	0.0183152140182362	-1.47392048737304
LOC100132356	1.33368489039105	1.22894728900975	3.5068502166513	0.00272182845141108	0.0258769394736352	-1.47809180805918
PLEKHA3	0.507918596501635	4.31233980771172	3.69164815620955	0.00182428778971654	0.0195800755317368	-1.47821362867501
FAM113A	0.472518130790841	5.50463450879397	3.77015361498388	0.00153901035454542	0.0172278508496772	-1.47980077132105
U2AF2	-0.34041453611375	8.17223240671602	-3.88090448769434	0.00121086731555336	0.0146107828176872	-1.48082408046669
EFTUD2	-0.490678386550937	7.22713617799799	-3.85875027494477	0.00127034778362309	0.0150889888730913	-1.48336730785256
PALB2	-0.65928842803572	4.88847771773963	-3.75211959289011	0.00160031576489418	0.0178186956405395	-1.48660129748122
LRRC37A3	1.05875257583894	2.43626723529831	3.52507451197186	0.00261659441080423	0.0252509664894922	-1.48711070163822
PPM1G	-0.582673017911107	7.61140708798775	-3.86567597242536	0.00125144475365519	0.0149600872481268	-1.48987698656056
CUL1	-0.34408878071644	6.63929072833271	-3.83525590480298	0.0013366349069433	0.0156649489724735	-1.49008163394283
CEP55	-0.825787080528734	6.10348336529271	-3.8209958517003	0.00137854970471476	0.0160214491046905	-1.49012351850554
TOP2A	-0.735858806907309	8.22828335456599	-3.87978263881299	0.00121381094244233	0.0146357420341785	-1.49046033308772
EDEM1	0.448477167632302	6.4094827321416	3.81153054791069	0.00140709669169491	0.0162462025687338	-1.49087913155574
MEF2D	0.64876860344414	5.62986624574216	3.74898912022081	0.00161120397991459	0.0179041696744794	-1.50313406039463
C1orf226	0.544493318317515	4.7707732143453	3.75270833667406	0.00159827627770077	0.0178078430834562	-1.50761759714276
CTSB	0.389004679398732	7.64697774367695	3.85068908484902	0.00129271134889267	0.0152678704794357	-1.50892183445919
RBM8A	-0.399539599169171	7.80125250743016	-3.86029340571579	0.00126611128585218	0.0150707794623429	-1.50907025991177
HEATR3	-0.531907168742163	4.28518152867739	-3.69782234667958	0.0018000519039564	0.0194094571513649	-1.50940356255117
CCDC149	0.611606478454558	4.46602403242952	3.66604877606268	0.00192830269925215	0.0203206895666622	-1.51379238777559
PKIB	-0.616128507444504	5.65590939016928	-3.81407637248583	0.00139936080714044	0.0162012445154066	-1.51841807626501
MOCS2	-0.464293077241213	5.54148302752435	-3.77245164826737	0.00153136921504178	0.0171768066749556	-1.52192230556485
ZNF33B	0.621790078876917	5.40704524741428	3.73455381150457	0.00166237922689925	0.0182665112947852	-1.52561209329437
IRAK1	-0.377533351755831	8.25834769488802	-3.85971650002519	0.00126769345501001	0.0150788800438032	-1.52621812174791
TMTC1	-0.787786757733026	4.17666308170433	-3.67599515536589	0.00188720287176333	0.0200390989380126	-1.52852819522791
RFXANK	-0.477168855135116	5.15229812365319	-3.73878117807735	0.00164722642027337	0.0181695730617048	-1.53432180442767
PPARA	0.558015334252744	4.21768326772285	3.63334290455089	0.00206985429434673	0.0214709383363984	-1.53640146268343
IPO11	-0.553240999763466	5.18222843826965	-3.74180518861138	0.00163647186965307	0.0180768530700647	-1.54698364616726
ALOX12	1.69318712522034	1.40688735591878	3.4728351500344	0.00292962215946951	0.0272125983557192	-1.54734058342185
OTUD6B	-0.535417669632301	5.3508394446378	-3.75870879558525	0.00157763772903035	0.0176013431489684	-1.54856574058302
AATF	-0.421046437402511	5.72305050226631	-3.76521910891261	0.00155554726095007	0.0173896874278937	-1.54923045103758
NAP1L6	1.49731088058345	1.62737059862525	3.46370675305464	0.00298801872244074	0.0275477536461405	-1.55084245131981
IPO5	-0.399809461859856	6.88395044972235	-3.81474790083927	0.00139732738164054	0.0161946660641416	-1.55164164371491
ERMP1	0.341637471074645	7.99139653445124	3.83608399694485	0.00133424053992301	0.0156478532886903	-1.5517906729529
ANP32B	-0.341355821607795	8.47644223100732	-3.84970396392055	0.00129547125721103	0.0152896692347193	-1.55264064348023
POLL	0.622534890453471	5.13349110671605	3.69491481706859	0.00181142463046276	0.0194980581126658	-1.55346955396155
FH	-0.542476729396464	6.08617119822	-3.78529251703396	0.00148936653309781	0.0168498055068693	-1.555050063214
GSTK1	0.419876491614643	6.15144441225111	3.77357406013747	0.0015276509332644	0.0171466001395395	-1.55568465327276
CDON	0.680800092607449	3.41179787246965	3.56365275615844	0.00240699371340673	0.0237911128031998	-1.55649165933758
FAM175A	0.806284429792616	4.01459786097006	3.61092324316307	0.00217283165342463	0.0221753109952257	-1.55889494465059
TSKU	0.521438471746333	7.83751901688824	3.82685207949162	0.00136117915735266	0.0158747281921659	-1.55993779151587
DUSP10	1.26868489036889	2.29169008429688	3.45680530927714	0.0030329345925332	0.0278085516039064	-1.57026766770077
PLEKHM3	0.803222994901632	3.95717202309125	3.58363901691114	0.00230506762300299	0.0230561907458744	-1.57639899712433
HS6ST3	0.489639916888363	5.65167236327982	3.73294930185157	0.0016681669701178	0.0182940487922952	-1.57963970621587
FN3K	0.799128694518684	3.46486059134641	3.5407589810691	0.00252927261958496	0.0246213942316291	-1.57975323887914
METAP2	-0.399475419248413	6.9559653775882	-3.80499708246271	0.00142714644703411	0.0163925804809055	-1.57978706230012
BSDC1	0.397003677372267	6.55013943251576	3.77582404562607	0.00152022448377325	0.017089842312722	-1.58008152597059
C9orf100	-0.59209521936143	3.38624356285877	-3.60471747086326	0.00220222807829314	0.0223347861621434	-1.58110060509272
RNF224	1.30139692034188	1.8272092614459	3.44668398812097	0.00310002045349182	0.0281918118891774	-1.58210762250815
STOML2	-0.413241621975192	6.62474135749484	-3.79111596578794	0.00147070030690511	0.0167323349013249	-1.58678278851972
ITGB1BP1	-0.723554896342011	5.53374366828827	-3.74529447154547	0.0016241499289752	0.0180001878145668	-1.5868547570044
METTL11A	-0.53874342934146	4.53877632596731	-3.67814865954475	0.0018784201879779	0.0199585128486293	-1.58811900230725
PRSS22	0.645858953833758	4.97066288026749	3.65877307806837	0.00195893195218922	0.0205786293771436	-1.5888135211263
C6orf27	1.08987637849631	2.6852056628494	3.48104656946132	0.0028780606084417	0.0268747546708984	-1.58882041853036
WDR43	-0.360450799419214	6.55184681010217	-3.78859065323358	0.0014787658699917	0.016772228663285	-1.59043974944858
MAF	1.32747210183764	2.21027262672262	3.44097678584266	0.00313849570953391	0.0284385592735545	-1.59843076291921
ERC2	0.831642420309247	2.95788886660824	3.49746010099358	0.00277768215445691	0.0261859956883525	-1.60236747760374
RGS19	-0.584036581083891	5.15527490740295	-3.71208151116111	0.00174530266056648	0.0189412340657455	-1.6085693748839
SRD5A1	-0.459729914692008	4.67363510983151	-3.66524818309871	0.00193164948198707	0.0203431397586598	-1.61359818214622
ZMPSTE24	-0.485345454040694	6.29004770088686	-3.77144928983392	0.00153469745090604	0.0171910784788698	-1.61422478756971
FKBP2	0.672294475192521	5.22258198533257	3.69126821860092	0.00182578978796773	0.0195800755317368	-1.61692430876852
ORC5	-0.398720987527751	5.43199510782993	-3.72283384469365	0.00170512226845177	0.018559795887188	-1.6185851266412
HINT3	0.639041971693331	6.06443298104756	3.72992189618498	0.00167914231472404	0.0183542327264346	-1.62021165572581
ZNF783	0.556027252635449	5.02971560695985	3.67316294868627	0.00189881601016181	0.0201368414419443	-1.62121522207474
FYCO1	0.467678949739495	5.82604955867726	3.71848406243949	0.00172126431076944	0.0186924833333169	-1.6233326341155
LIN9	-0.905726439061631	3.56124507375577	-3.58861477962112	0.00228036795091754	0.0229187942374669	-1.62521939930727
SUPT4H1	-0.318911496249052	6.84523830250736	-3.77879802295203	0.00151046384642459	0.0170222354229143	-1.62674668195346
RAN	-0.577604728966685	8.86956180843131	-3.82210918422698	0.00137523034388258	0.0160051164029869	-1.63520676941298
EI24	-0.393324991839892	6.55008133925252	-3.76568214472134	0.00155398796181582	0.0173838760357243	-1.63602749143226
SEC31B	1.06134556589634	2.06489075192473	3.42225424255373	0.00326806977678568	0.0293214586625342	-1.63701461179949
BUB3	-0.348510842645364	7.55087824702848	-3.79436136740491	0.00146039956453055	0.0166942736276206	-1.6392987890942
DARS2	-0.568819895437149	7.15601774798553	-3.7873322202491	0.00148280169651725	0.0168010674610802	-1.64009057359952
CHN1	-0.53959521470626	3.79513882762084	-3.59446595906446	0.00225165994419332	0.0227395899194983	-1.64153575248373
VEGFC	1.5980431465813	0.83008643141194	3.46302828590961	0.00299240489029089	0.0275578080315115	-1.64345398651172
SPHK1	-0.774163857071676	3.42284856407116	-3.56178946205184	0.00241672188920191	0.0238449893067922	-1.64577301547741
HIGD1A	-0.563332461892409	6.05769751285959	-3.75148907225979	0.00160250286215727	0.0178311762253614	-1.64667412247749
PSMD2	-0.669080419527956	8.56898992187495	-3.81055131637876	0.00141008364579631	0.0162524044743608	-1.64733806685956
HSPA12A	-0.667430878749674	3.12886601989113	-3.53813989995274	0.00254364979354531	0.0247181866050271	-1.64759964946651
LOC81691	-0.550287879462513	4.18926961781873	-3.62691213399689	0.00209888356421351	0.0216410164783642	-1.64927744129649
PSMD13	-0.367119791905877	6.25161062171893	-3.74545380454127	0.00162358948805055	0.0180001878145668	-1.65096675151004
NRG3	-2.15163094313958	-0.70207363344346	-3.56186240422733	0.0024163403260877	0.0238449893067922	-1.65210588639094
PTMA	-0.413184397087976	9.86629007868055	-3.82821452202932	0.00135716950828934	0.0158427073597119	-1.652254643403
PPP1R14C	-2.72604069148965	-1.31473545071133	-3.68356756981007	0.00185650037508226	0.0198263807617342	-1.65406631988053
PTGES3	-0.476192271877087	8.89829878220919	-3.81319956393663	0.00140202029988581	0.0162153440493017	-1.65421659849437
EIF2B3	-0.674289535637598	4.60692114604145	-3.64902802087935	0.00200071917456738	0.0208733795854429	-1.65786828361516
GUSBP11	0.86469432983864	3.49483133726419	3.50532100145681	0.00273084774427723	0.0259067538395563	-1.66198018304224
IKBIP	0.796240186058208	3.94566570240606	3.57361448436285	0.00235564172754712	0.0234764818572815	-1.66456683870574
DNAJC10	0.651828113407201	7.08390772008161	3.75900035692778	0.00157664173126844	0.0176013431489684	-1.66631103014261
RRP1B	-0.388212443510593	6.659229814929	-3.75705901711735	0.0015832853894674	0.0176525765689686	-1.66700550835664
C20orf11	-0.311135701765757	8.11516443639841	-3.79110582155311	0.00147073261809062	0.0167323349013249	-1.66756998595355
C2orf48	-3.22572722152168	-1.35928684951535	-3.75045567714415	0.00160609388998643	0.0178592514734927	-1.66922938500935
HDAC5	0.702374964021143	4.9521585831991	3.61702046360643	0.0021443305590419	0.0219719688597398	-1.67109181829881
NUDT1	-0.634243446633693	4.30948087350249	-3.63113154442296	0.0020797911649958	0.0215190339185536	-1.67203396454946
GLA	-0.433175975170795	5.78926695823033	-3.73194276156917	0.00167180802219529	0.0183152140182362	-1.67345583650749
ISG20L2	-0.440778684593621	5.93612908747978	-3.72529421521294	0.00169605897643491	0.0185028638759932	-1.67391484081401
PAFAH1B1	-0.333341859701945	7.42003184612403	-3.77177900748397	0.00153360185586654	0.0171903199983324	-1.67428211256238
PPL	-0.471088074552378	6.16475748075323	-3.72412887407719	0.00170034573229102	0.018537537175251	-1.67444858946532
GTF3C1	-0.354962779035601	7.9125746977524	-3.78436921784785	0.00149234776287092	0.0168635297204413	-1.6761145503598
CDC123	-0.391791586792605	6.23562681774922	-3.73572664678052	0.0016581613239417	0.0182441381457901	-1.67659679860791
RAB40B	0.654696758549544	3.73808706817379	3.54253206323654	0.0025195853976529	0.0245843326664802	-1.67737425422195
TOR3A	-0.377148122554234	6.38898148574738	-3.73813835991504	0.00164952163073119	0.0181729906141953	-1.67820732500865
CA12	-0.457639847057484	8.53596034627114	-3.79321721336851	0.00146402277366919	0.0167014439746546	-1.6805505172419
AGPAT5	-0.455896446553894	5.16176487125593	-3.68066305353174	0.0018682173419396	0.0199006795073872	-1.68150204313201
CADPS2	-0.559606127948612	4.14752308478909	-3.58973286730117	0.00227485415800226	0.0228908910580203	-1.68299502033106
SUPT3H	0.863390603316359	3.04099312703148	3.45965755565605	0.00301429097558466	0.0276831423809324	-1.68449772119293
FAM127A	0.550231020045604	6.28237392923557	3.71969481068968	0.0017167559331827	0.0186556375741049	-1.68468475578723
GATAD1	0.553892928203827	6.41507523737193	3.72110873437174	0.001711505954651	0.0186106798345795	-1.68487873721404
FBXL8	1.06106516001817	3.43644906239771	3.50634616529294	0.00272479806419389	0.0258770714512087	-1.68597221773259
KLF9	0.47064014850785	5.67026411674769	3.68305561638412	0.00185856027740866	0.019835712877717	-1.68885493842129
CDK2AP1	-0.443785306622638	6.37229165678791	-3.73852940947372	0.00164812499011039	0.0181695730617048	-1.68898400079464
YWHAB	-0.354445505586671	8.74098451037789	-3.79338412456808	0.0014634936528034	0.0167014439746546	-1.68900658992169
PLEKHJ1	-0.485936221902414	4.92709264979002	-3.65353172476202	0.00198129762402402	0.0207687892838617	-1.69356241812618
TTC37	0.459634486109713	6.67685377678067	3.72541979663871	0.00169559766576468	0.0185028638759932	-1.69713494811332
C21orf88	-2.07642374056872	-0.145789389603949	-3.4660887114763	0.00297267026064263	0.0274516496073923	-1.7023114432205
FBXL15	0.611754916113483	4.63290647152743	3.59891134208477	0.00223009032579499	0.0225762897146461	-1.70518071912192
C1R	2.16250151019518	0.263463446366527	3.48364416222546	0.00286193808406859	0.0267439100176232	-1.70598699124018
MATN2	-0.666278253489591	4.21794848169567	-3.60867975976647	0.00218341348792223	0.0222248369884427	-1.7060576396879
ESAM	-2.05870293908028	-0.46075900319798	-3.47205440692435	0.00293457213409503	0.0272125983557192	-1.70609318724365
ZSCAN12P1	2.39567419988353	1.29683002078741	3.41381729523327	0.00332817982021728	0.0297425331338017	-1.70709332372702
CDKN1A	0.497121432543747	7.02648194319225	3.73053276584923	0.00167692190721035	0.0183426988651225	-1.70826073262834
THNSL2	0.728192782561068	4.03438937920096	3.54771763963594	0.00249146542130146	0.0244239552789248	-1.71051099469283
NEK8	0.845674578903668	3.89439654554455	3.50252269467189	0.00274742910570109	0.0260278078327798	-1.71093111575958
PPP2R1B	-0.476560692586864	4.97358246779291	-3.65469658337625	0.00197630505693028	0.0207350851769774	-1.7122957364613
EIF2D	0.372245842799711	6.37422504335488	3.7069451891563	0.00176482943906516	0.0191035647501138	-1.71297367327167
LRRC45	-0.462081872028375	5.19915583956242	-3.66994104528113	0.00191211387870083	0.0202137752891231	-1.7142273960272
MR1	0.465437089298931	5.3800433675749	3.65336780824431	0.00198200117777107	0.0207687892838617	-1.71541665264852
POLE4	-0.538277719991825	5.36144585595494	-3.67161649183768	0.00190518718374352	0.020191603587406	-1.71809770003873
UCK1	-0.448159963666881	5.86497760389355	-3.69356316085885	0.00181673602714106	0.0195389667639274	-1.72034840350043
DPY30	-0.498665764455573	5.79288736102304	-3.69276407290265	0.0018198833998683	0.0195476750028243	-1.72715728123146
KLF6	0.84554364776044	5.33514615891437	3.62728394957999	0.00209719413462717	0.0216369368954379	-1.72889518942701
CIT	-0.371820860427824	6.34697794244001	-3.70878014048833	0.00175782853999948	0.0190524462105971	-1.73461036369599
NBR1	0.368259989214338	7.34962668451522	3.73334399962348	0.0016667413598372	0.018290408465825	-1.73624064421387
LOC100507032	1.96269571779212	0.764202345251049	3.41017349501107	0.00335447808280182	0.0298510553806506	-1.73741674416187
STMN3	-0.435716251074098	5.73887146164382	-3.68630956846708	0.00184550640465742	0.0197468004552084	-1.73931312583103
AKR1B10	-3.01294440149472	-0.563717331093107	-3.51329961438191	0.00268411463167528	0.0256509332000785	-1.74328140807713
C16orf91	-0.621036120564595	4.1578282312383	-3.57047063386276	0.00237172909538565	0.0235568491212263	-1.74455383736458
NHSL1	-0.450885756234944	4.14687947257631	-3.58573118669129	0.00229464978441178	0.0230070281741622	-1.74718504817403
ITGA2B	-1.37111636502941	0.745701358098133	-3.35713753854166	0.00376137988017162	0.0324254211938094	-1.74962370776202
RPS6KL1	0.591930555245933	4.60055883740374	3.54670067391725	0.00249695542067955	0.0244634343617134	-1.74992787863229
CAPZB	-0.315071744779234	7.61518867137563	-3.74235870026571	0.00163451099055213	0.0180671261110336	-1.75082574437815
SCARB2	0.370554810647871	7.71679995371722	3.73775111587999	0.001650905847072	0.0181762668771772	-1.7542678152265
KIAA0922	0.446166496543277	5.32478621608935	3.6236325691349	0.00211384394628691	0.0217469714144753	-1.7602484893431
PTPLB	-0.412299011242562	5.75332997124781	-3.66931583774098	0.00191470507556131	0.0202283813541929	-1.76260125581811
CATSPERB	1.35233044127327	1.68422047423735	3.34932763172056	0.00382528751399653	0.0328436485795807	-1.76267878435579
PTPN7	3.00347524653504	-0.164550150508537	3.72599733472572	0.00169347775355612	0.0184988386351878	-1.76426115151685
MALT1	-0.659394609295686	3.45786756702931	-3.49892363356127	0.00276890251870213	0.026132689459805	-1.76971252555791
TEX2	-0.403717625915585	7.2100573991309	-3.72347402169539	0.00170275938908948	0.0185517576697931	-1.7720437068945
FAM134C	0.482266878138258	5.51579048030047	3.63312446684218	0.00207083374411687	0.0214709383363984	-1.77293995289663
FAM40B	-1.12626673057347	1.25754553078571	-3.35455313771086	0.0037824100013757	0.0325731332971201	-1.77954781917936
CTU2	-0.47276662027112	4.94188361274926	-3.61130992598474	0.00217101296082073	0.0221753109952257	-1.7803948024639
NAA50	-0.600148379739981	7.73308582140733	-3.73483885854004	0.00166135311704658	0.0182665112947852	-1.78108907043784
YWHAH	-0.451330193071183	6.51870242777584	-3.69869194832152	0.00179666436648699	0.019389046938064	-1.78311156514327
ADD3	-0.597994128731006	4.80948590204878	-3.60539230627903	0.00219901229736386	0.0223157048914522	-1.7856899954635
ME1	0.502204728134432	6.72990511477298	3.68263210555516	0.00186026604700596	0.0198412559758468	-1.78974300172429
GTF3C5	-0.365988018053199	6.77525682897199	-3.69892217358909	0.00179576859029515	0.019389046938064	-1.7935757423081
TXNDC17	-0.505832672499088	5.59987327275266	-3.65116720695781	0.00199147066892958	0.0208288652077413	-1.79429307982089
UCN	4.57901330168461	0.0521856188277011	3.7736476091805	0.00152740759886047	0.0171466001395395	-1.79941779520305
CHST8	-1.23217163224715	1.51071300858655	-3.34881335162958	0.00382953328929577	0.0328436485795807	-1.79976411157305
ILDR1	0.646017081692124	3.97389673124496	3.4981731755849	0.0027734010165916	0.0261603827419504	-1.80497527172157
LRRC68	0.400056119837203	6.79819612087408	3.68188417228687	0.00186328231079917	0.0198607605900608	-1.80627513631824
NUP88	-0.391944538418398	6.32342075122378	-3.67082960262263	0.00190843724398231	0.0202132390553263	-1.81745063696745
PSMB2	-0.40735278287339	6.89642258362042	-3.6900240468388	0.00183071699868229	0.0196010954455587	-1.82402290297822
ANXA5	0.350737884007915	7.06128053158091	3.68390420445084	0.00185514713107781	0.0198245882556839	-1.82917696367208
C18orf55	-0.544042266132717	3.83828980722796	-3.51656532792245	0.00266521647746339	0.0255726221279964	-1.82930515090617
EIF4E	-0.701852995941859	5.06737886242145	-3.60405597780906	0.00220538482944035	0.0223532459924609	-1.82966140986424
PDE6D	-0.509966853443288	4.64065672448128	-3.56699532274903	0.00238963993793793	0.0236755558780059	-1.82968977982039
ATP1A3	-1.26570332957124	2.10217046218357	-3.36846008253719	0.0036705995736508	0.0318563089100861	-1.83244978949502
MSTO2P	1.15915680771162	2.17122008133155	3.32978604053235	0.00398993547146549	0.0338056836666642	-1.83442517355183
NOXA1	0.542988222475779	5.33062304470967	3.58443715041896	0.00230108781501217	0.0230561907458744	-1.83862121156289
GTF2IRD2B	1.71470713671254	1.04559140870849	3.32052284726702	0.004070410068441	0.0341674441799616	-1.83934844345667
ZFP106	-0.465283554261752	6.5495765930524	-3.666749751387	0.00192537711186089	0.020314146777225	-1.84213304783546
KIAA1147	0.486608449007763	6.49209736977952	3.64529423946786	0.00201696456262733	0.0209962538572011	-1.84652816359504
NFATC2IP	-0.373898002304877	6.35524272004719	-3.65757872951324	0.00196400614301717	0.0206189822572625	-1.84864481852008
CABLES2	-0.3976546073459	6.29074107091553	-3.64916581102812	0.00200012216609152	0.0208733795854429	-1.84996953560785
TIAL1	-0.450086118833678	7.20072159629567	-3.67832705079002	0.00187769448512239	0.0199585128486293	-1.86108049844197
CCDC17	1.36965672567144	1.40215734545384	3.29455865368512	0.00430461693145041	0.0357449918379228	-1.86232305513788
EEF1E1	-0.766062377049475	3.49564103916979	-3.46317302277654	0.00299146865659779	0.0275578080315115	-1.86771812189259
RNASEH1	-0.438886888929584	5.2455142695443	-3.58913237162827	0.00227781381844906	0.0229068901381491	-1.86946425673222
CDKN3	-0.509720052775358	5.70452377581123	-3.6181712038849	0.00213899346588305	0.0219328796587542	-1.87237349759259
RRN3P3	1.16679727905022	1.83521818138745	3.29830430455337	0.00427002631866528	0.035581425088868	-1.87335784514861
KLC4	0.668968015990417	4.8285260752983	3.51548060192716	0.00267147889166	0.0255886672303103	-1.87397992454197
IP6K2	0.350044036557137	6.3713184687893	3.6316654400483	0.0020773877249843	0.0215122181502399	-1.87462912461937
FANCL	-0.553359524650108	3.96515115462999	-3.50211917240466	0.00274982841671899	0.0260278078327798	-1.87514642035022
CPSF4	-0.449784749638812	5.66906336388662	-3.61083559040177	0.00217324412348571	0.0221753109952257	-1.87545085086981
TLR5	0.979859292218734	2.42481128657248	3.33653979468935	0.00393225456887807	0.0334671885037745	-1.87890353741424
FLRT3	0.60212250708051	4.54040824712431	3.4996415386405	0.00276460593997111	0.0261216213220773	-1.8797439846327
CUTA	0.454894578372874	6.78327243557605	3.64527747958559	0.00201703777960236	0.0209962538572011	-1.88016425845248
ZDHHC3	-0.453793235961314	5.84226932526869	-3.61857834540282	0.00213710833250943	0.0219328796587542	-1.88038896601281
SAAL1	-0.668192057126615	3.8206524366903	-3.48771567688786	0.00283684766105663	0.026653618136804	-1.8804496607432
HDAC1	-0.389248726166159	7.52978917202237	-3.67892141884935	0.00187527859250572	0.0199504829396092	-1.88171419534412
SART3	-0.376472813126104	6.60720026965149	-3.64866708596292	0.00200228385407097	0.0208766802839669	-1.88430638354012
GPR137B	0.557291302431112	4.88627050017816	3.52915317902093	0.00259360240030953	0.0250724893310848	-1.8845639212501
LOC100505783	1.4530861775728	2.12470465927772	3.28583911904869	0.00438621525210672	0.0362247229018434	-1.88486392692131
COMMD6	0.48059547552003	4.5255269935667	3.50884795134104	0.00271009042864738	0.0258103299614101	-1.89062133806957
EIF3F	0.643510810875453	6.61337009005469	3.63094771773505	0.00208061934024762	0.0215190339185536	-1.89151575795561
FAM8A1	0.628026186643092	5.63024009218322	3.58751321275771	0.00228581329596103	0.0229505778871719	-1.8924156615647
BCL6	0.510173122883357	4.67812266746936	3.50161457690928	0.00275283163131163	0.026039794231932	-1.89744569944562
TNFRSF12A	-0.642559337526848	6.15480066988711	-3.60923183218165	0.00218080477176552	0.0222248369884427	-1.90095721760573
FAM173B	-0.425021193641825	4.70116969608742	-3.54117360508825	0.00252700400944345	0.0246213942316291	-1.90578490597951
CDK1	-1.00315818724892	6.37544211376145	-3.64234030882292	0.00202991011800754	0.0210858489525206	-1.90696754977151
FP588	3.3809819757561	-0.662637203986148	3.87206958714939	0.00123424479245771	0.014828670911683	-1.90940399511169
ORAI3	0.58312733319366	4.85340933657583	3.50030396439434	0.00276064727608022	0.0260989627163174	-1.91061410856849
PDGFRL	0.597415217199497	3.77692882923101	3.44398581322684	0.00311815160756286	0.0283105143783286	-1.9129276499083
DDX31	-0.434770161535386	4.89177539474646	-3.54865386771853	0.00248642189838364	0.0244031219651221	-1.91408387805444
NRCAM	0.411404916513987	7.68678929408873	3.6621747801076	0.00194455144550325	0.0204532568393687	-1.9140969371975
NCRNA00257	1.42371270717398	0.676632959956523	3.28430601815656	0.00440071906201864	0.0362601983837002	-1.9143725446408
PHLDA2	-0.872988455509025	3.9175599815506	-3.47771037123508	0.00289889983422492	0.0270090255306839	-1.91631236122327
NCRNA00284	-1.64318713201308	0.788064564869086	-3.2645103857666	0.00459229661947153	0.0372461535713103	-1.91641136910284
C14orf2	-0.399121115949724	7.06060143440352	-3.64937738236759	0.00199920582927942	0.0208733795854429	-1.9206994714933
PAXIP1	-0.484944014766055	4.94097909476306	-3.54405469573601	0.00251129597788689	0.0245730065067407	-1.92157836444617
IDH2	-0.493299026564241	8.21163016791116	-3.67462075704464	0.00189282954556757	0.0200860922081676	-1.92191912461761
NOC2L	-0.501227174891911	7.09315286866703	-3.65289354958373	0.00198403817070832	0.0207771160719636	-1.92216248471476
ARMC8	-0.447660757090612	5.75527785616495	-3.59238554182837	0.00226182572289678	0.0228009483964592	-1.92446005963775
VTCN1	0.552304741113629	5.10541230169348	3.53233788034548	0.00257578960760574	0.0249291119199065	-1.92656508083068
MTFP1	-0.455228674051714	4.41493637117489	-3.50800588162631	0.00271503200213043	0.0258283249167402	-1.92670534245782
PIGW	-0.62538713127041	3.74292815950374	-3.4789080453846	0.00289140149842022	0.0269692128608923	-1.9280441424936
HOXC8	-2.11397222405868	-0.726332649014004	-3.33597818515781	0.00393701945694447	0.0334906985747403	-1.92810251000848
MRPS12	-0.46067424553015	5.79447777060516	-3.59821466730239	0.00223345702898142	0.0225966941032579	-1.92829024283284
ATP1B1	0.49832400646139	7.3214304917189	3.64503144738518	0.00201811289762964	0.0209962538572011	-1.92898621247271
LOC401320	0.880604344689253	2.92227619987221	3.33192595879776	0.0039715694509626	0.0337502680375501	-1.93096126618789
PPP1R9A	0.807017977838445	2.86582986903964	3.32441611440182	0.00403639357797993	0.0340416773565993	-1.93326949599835
EIF2B1	-0.462362670070853	6.11129484386949	-3.60685846096934	0.00219204178350883	0.0222719968331723	-1.9336821501666
ADRM1	-0.539997419463607	8.03114014280066	-3.66648844980919	0.00192646716028934	0.020314146777225	-1.93449133953377
C2orf18	0.536176390937251	6.08809883290203	3.5874199366705	0.00228627497967163	0.0229505778871719	-1.93511215394346
SMU1	-0.40090259881858	6.23221327005172	-3.60964626995795	0.00217884846511952	0.0222189400796701	-1.93647808752254
MPP2	-0.730134000799986	2.99287299403676	-3.4007204356085	0.00342366703457301	0.0303397882203297	-1.93954235491959
GCK	-4.93802187237749	-2.74655582927981	-4.22171221750249	0.000580220088378002	0.00848216849478471	-1.94007037156896
KIAA1407	0.814054879028665	2.95138500591008	3.33737253100277	0.00392519983621309	0.0334411829143289	-1.94047341439037
FAM193B	0.405862660748118	6.07565273937221	3.58403075835408	0.00230311338963841	0.0230561907458744	-1.94144303215996
SLC35C2	0.430174104222494	6.31558913167472	3.59643337796351	0.00224208822168522	0.0226566062957484	-1.94247678915308
CHUK	-0.567775013566697	5.5871946198818	-3.57537493655562	0.00234668085363981	0.0234024392345093	-1.94356060782606
LMO7	0.623872786173205	4.29810171636654	3.44982214055344	0.00307906426981294	0.0280775740721655	-1.94427203546393
B2M	0.429358972404101	8.28409921808989	3.66113969248117	0.00194891602658085	0.0204862800933615	-1.94445492596483
NDUFB2	-0.356278983981593	6.22254392891765	-3.60545981028171	0.00219869087946249	0.0223157048914522	-1.94590553256748
CBX2	-0.359447667373484	6.67038849660551	-3.62444852130205	0.00211011190807562	0.0217299947972024	-1.94803748680224
FAM160B2	0.427126270595947	5.57951114843589	3.5499206799553	0.00247961367029598	0.0243648995429083	-1.95103460648132
ZNF416	0.903432809195214	2.34336654844657	3.28790867131803	0.00436671113533297	0.036099296602723	-1.95179339260039
BCS1L	-0.614577479484661	4.66657057866581	-3.51772558847247	0.0026585341377419	0.0255524855859744	-1.95212126918478
DYNC2H1	0.754680939493216	3.70947592540415	3.41362833893581	0.00332953853116771	0.0297425331338017	-1.95250434485828
MANBA	0.462270524560043	5.27119656398095	3.52710545756111	0.00260512046081451	0.0251547543802898	-1.952617586172
RIC8B	-0.688358055913167	3.87697179405841	-3.44779992748584	0.00309255218970068	0.0281391963115094	-1.95261955248009
VGF	0.770734868066739	4.03693635934028	3.46003276936389	0.00301184688358497	0.0276758941104808	-1.95863310038783
CLCN3	0.492146187466092	6.03204033210261	3.56923273883261	0.00237809349997085	0.02357512489242	-1.96408598729323
PCSK1N	1.27595672964164	5.27056988599069	3.51690322885833	0.00266326866794471	0.0255702333562293	-1.96576539620116
MEX3B	0.608621961688617	3.8120925957622	3.40109104670619	0.00342092801806606	0.0303397882203297	-1.96591169700018
DMTF1	0.37003515545059	6.0943530883035	3.57013892719364	0.00237343283719603	0.0235568491212263	-1.96811768675872
LPIN2	0.390850994083155	5.57364478650988	3.5383841583585	0.00254230553135192	0.0247181866050271	-1.96916485452252
ATP8A1	0.684036268805617	3.85974094668089	3.39674239574571	0.0034532040309198	0.0305401291449512	-1.96976205739695
CACNA1I	-1.97374427199165	-0.119250977231918	-3.31416537048001	0.0041265666237265	0.034506350107601	-1.97179270532817
APITD1	-0.94371586393313	2.26055165938534	-3.32280802740071	0.00405040968213335	0.0341082837482367	-1.97240154172194
CYP4F22	-1.60675430283762	-0.0377945560532825	-3.23655186639774	0.00487694568029711	0.0388227477707947	-1.97250412866015
RPL10	0.469020721064531	10.772539354158	3.6850711607456	0.00185046368773905	0.0197871833208106	-1.97448269770288
ALDH3B1	0.924918980824945	3.71118224895119	3.35770777035174	0.00375675531060194	0.0324189761684762	-1.9746614081257
IFI30	0.575333376229032	6.28135232954462	3.57036643527329	0.00237226415835127	0.0235568491212263	-1.98056827527988
ST5	1.2560035075536	1.85678223762348	3.2372403953415	0.00486973133152119	0.0388227477707947	-1.98260301339637
TCEANC	1.34541681702169	1.62077744921325	3.22945945255648	0.00495187449585779	0.0392302932585153	-1.98643640840254
YWHAG	-0.308953709934707	8.49313648362939	-3.6497972974195	0.00199738837600434	0.0208733795854429	-1.98884574668634
TLE4	-0.812688838580593	2.82794539176599	-3.34295012365394	0.0038782692832421	0.0331595989227714	-1.98936989975872
VEPH1	1.71194724039373	0.440719418936631	3.25013163758491	0.00473658190946769	0.0381022587080027	-1.99211269254093
FMO4	0.981028512501827	2.38561736076159	3.25497303828159	0.00468750840745211	0.0378166380155471	-1.99372999620384
ACCN2	0.697669100272823	3.61665115923587	3.38158337310857	0.00356809101003706	0.0313736877244268	-1.99380336716012
CRABP2	-0.442861102469564	8.40544430164467	-3.64308763247662	0.00202662716789661	0.0210648307991939	-1.99629669632586
TSPYL2	0.88721748305055	5.75923332181614	3.52156354539085	0.00263654849581936	0.0254288564268068	-1.99629992766879
SNTB2	-0.407399645913849	5.30422228604627	-3.52772527520575	0.00260162874043967	0.0251355511583553	-1.99856668077127
FLT4	-1.72669068103057	-0.650669727474469	-3.26638074712083	0.00457384949551858	0.0371856183455567	-1.99857882597594
UCHL5	-0.653553673757116	5.43773317787914	-3.54307369370674	0.00251663357169413	0.0245730065067407	-2.00041030828936
ZNF233	0.931218895455595	1.93247542600903	3.23288673670036	0.00491552604021961	0.0390201961260069	-2.00439715382373
CEP95	0.552853371340729	6.64409334398798	3.57804888069742	0.00233313512962182	0.023281236221835	-2.00458198204128
RPP40	-0.708179525987266	3.81539084186456	-3.43783133163437	0.00315990294057922	0.0285809717567587	-2.00729248132923
SNX24	-0.506686242246873	5.02007595948009	-3.49251281789679	0.00280756588193343	0.0264230342202896	-2.00759217962122
PCDHB10	0.970740771441886	1.98911652269204	3.23658162652959	0.00487663363866323	0.0388227477707947	-2.00845958264498
PC	-0.505325112713913	5.62936382711222	-3.54346498225986	0.00251450323381604	0.0245730065067407	-2.01024633772883
GPN1	-0.378508961821622	5.84818450405373	-3.5545191321555	0.00245505577021903	0.0241377734868566	-2.01067717408334
TMEM106C	-0.532726373667301	7.11852847673674	-3.60895630885826	0.00218210631758934	0.0222248369884427	-2.01209676340972
STARD10	-0.499687907095556	8.4723015315699	-3.63398703286371	0.00206696878691849	0.0214574711312382	-2.01445343852885
LOC388692	0.906559139772535	2.85719728653562	3.27979018963235	0.00444371621337122	0.0364700478390971	-2.01460059534013
SNRNP48	-0.562122207659565	4.65825540919663	-3.48419502576058	0.00285853057561993	0.0267439100176232	-2.01486384866578
KDM3A	0.50345737680935	6.61553541572646	3.57309024022203	0.00235831676155422	0.0234764818572815	-2.01587357667336
FAM63B	0.974334344113941	3.59241854384808	3.35197248756627	0.00380352561306757	0.0327381175259609	-2.01812783358489
SSR3	0.418144487648331	7.74259623754652	3.61417484675331	0.00215758552895185	0.0220742965015331	-2.01863751911806
ANKLE2	-0.32833158716604	6.53186081981666	-3.58196303435006	0.00231344706689663	0.0231123588690437	-2.02038215776301
TNPO1	-0.341142981293796	7.50010441043874	-3.61245846221796	0.00216561997433294	0.0221380369503325	-2.02411726376245
ZNF33A	0.625203963053547	5.97609033887218	3.53618008010113	0.00255446118242075	0.0247944334386562	-2.02529993585521
MBNL2	0.654033174333551	4.76019200999364	3.44476853407885	0.00311288108759487	0.0282780137473854	-2.0305746928303
FKBP10	0.969387623654207	2.82458562281029	3.2901806421326	0.00434539786814152	0.035980064187266	-2.03270416633202
ECE2	0.820388745929679	4.49590885279754	3.43406563023565	0.00318572195717778	0.0287523011396877	-2.03373868855612
C14orf132	0.515135850784538	4.81439598673198	3.45705985352499	0.00303126613210113	0.02780849961232	-2.0351477102029
EPHX1	-0.496171078429286	5.63502688438398	-3.52092829182753	0.00264017500361225	0.0254325295054729	-2.03557266253364
PSMG3	-0.527224656094209	5.24775911683064	-3.51416821675306	0.00267907520440854	0.0256320673446959	-2.0372109178615
RASEF	0.520026370300497	5.10076310345325	3.46693240743065	0.00296725258547738	0.0274167581433832	-2.03933364753918
RPL14	0.342425433031147	9.23547197652827	3.63055713063761	0.00208238010413507	0.0215239337834085	-2.0448800228038
UXS1	-0.362050117299311	5.36928576192558	-3.51153580629694	0.00269437684915058	0.0257196109732844	-2.04568730903505
TMEM191A	-0.720765617756449	2.17613215471734	-3.25587766168655	0.00467839464510602	0.037779561586071	-2.0462088688835
CXCL12	0.393711573143379	5.67937976212452	3.5575567212259	0.00243896655793479	0.0240361088479089	-2.04944205215059
ANP32A	-0.444780250832474	7.77701418742518	-3.6077348143761	0.00218788587557927	0.0222568147099682	-2.04964294146345
SNHG8	0.733684920363699	5.88283948381272	3.50859104672639	0.00271159709054039	0.0258103299614101	-2.04987854998457
ABTB1	0.859628445603974	3.61362128397975	3.32710654971834	0.00401305076859291	0.0338960914413878	-2.05016936801414
DCK	-0.858527644931748	4.68206502566141	-3.47305623998971	0.00292822193801915	0.0272125983557192	-2.05289967912411
LOC154822	1.3209569027918	1.5484259160305	3.18861539786387	0.00540593905892536	0.041353991620175	-2.05332393480855
DUSP16	0.359982443525698	6.78297620616066	3.57328900236146	0.00235730219212799	0.0234764818572815	-2.05429046590793
C12orf41	-0.432638747636085	5.49112997912206	-3.51220770139809	0.00269046302669624	0.0256969181373318	-2.05457733246246
SENP3	-0.604180315226166	3.46120202085162	-3.37005019575702	0.00365802538598184	0.0318132171373689	-2.05460892068378
NDUFAB1	-0.426060488443656	6.65984360258569	-3.57260330729349	0.00236080411979602	0.0234872624030152	-2.05905579438982
TTC28	0.569551098955789	3.86413368966234	3.36515737175233	0.0036968533295502	0.032034287607978	-2.05918307655456
GTPBP3	-0.460903606862598	4.60742328826552	-3.46240725644356	0.00299642533564687	0.0275796462924371	-2.05980870114336
PDAP1	-0.491446128263662	7.54271128277618	-3.59710665098284	0.00223882199274663	0.0226372787223063	-2.06050041783506
ELF5	0.89207033761759	3.25906763446042	3.26797126731293	0.00455821988495646	0.0371188649282092	-2.0613864180103
BEST1	2.53554048156877	1.08209342536882	3.27188302621121	0.00452000370388933	0.0369252062671424	-2.06165653998789
LOC100287846	2.04163285210049	-0.167268483204443	3.31653500032064	0.00410554644670573	0.034364944331685	-2.06241375543628
KCNE4	1.08895074900053	5.00392643159092	3.43489244072084	0.00318003517967679	0.0287164731883988	-2.06321010950825
CUL3	-0.394586619636534	6.78604697276246	-3.57206798294374	0.00236354168738891	0.0235005179428609	-2.06400191631013
PCDH19	-0.742318998263289	2.24643019280059	-3.32044295065651	0.0040711111026541	0.0341674441799616	-2.06635472459311
ECT2	-0.741038593949821	6.99936371149758	-3.58129564096377	0.00231679228977951	0.0231319607488194	-2.07105306702033
SOX9	0.595892292410195	4.57464503227657	3.41855944653158	0.00329426021313734	0.0294931519296086	-2.07467905755007
KHK	-0.847030458151998	2.73129718368223	-3.31927946851139	0.00408133332787468	0.0342308016927664	-2.07568750009577
SRSF1	-0.37210303356035	8.96443182783471	-3.61678307326945	0.0021454332186053	0.0219719688597398	-2.07708525969242
EIF3H	0.32370369425932	8.78675159315696	3.60736209961081	0.00218965243013837	0.0222612445237898	-2.07790924837429
HLA-H	1.23316625207331	1.56690105480211	3.17494131868662	0.00556691189973289	0.0421462356772896	-2.07947643776834
TSEN15	-0.443776601327236	5.26786356368284	-3.48693869303048	0.00284161884060767	0.026660181716115	-2.07980385496722
C4orf46	-0.697443797204679	3.6600919443913	-3.37966950629746	0.00358286221358653	0.031470476712196	-2.08191928307938
EML3	-0.380828669172762	6.25983913276074	-3.54213962945727	0.00252172627042865	0.024590874721078	-2.08297269035731
UBE2A	-0.44338758723077	6.65573641728804	-3.55838985565813	0.00243457206404269	0.0240069476409493	-2.08375145680599
SDR42E1	-0.373385395032184	5.24103549482136	-3.48586132303938	0.00284824777563268	0.0266857679550033	-2.08491263034066
TMEM129	0.419709076643254	5.37906816420398	3.47607849842854	0.00290914766756724	0.02708941291336	-2.08643067617298
SDCBP	0.446346101490475	6.99982979622104	3.56192196882539	0.00241602878604833	0.0238449893067922	-2.0868665030867
ADAM8	0.733963395058544	3.32622113893166	3.31023515475493	0.00416166475302899	0.0347477190861991	-2.09089398803991
PITHD1	-0.544784181110715	5.26294219322939	-3.48356160494099	0.00286244911095106	0.0267439100176232	-2.09249457973424
COL9A2	1.22248260039932	1.86539083065024	3.1721395051451	0.00560047166815043	0.0422780018358295	-2.09514934747778
IFT20	0.641052437044427	3.73259347155904	3.32154434609266	0.00406145766451677	0.0341325718499389	-2.09552671094994
UGT2B15	-0.760491894102636	3.17984726289086	-3.37415432789178	0.00362576763489544	0.0317306844196711	-2.10035696060762
RUVBL1	-0.469771578925887	6.2990210863254	-3.54301463229561	0.0025169552825907	0.0245730065067407	-2.10274526855265
TRIM54	3.61714758494357	-1.17869076434512	3.79404071180941	0.00146141408187666	0.0166944597713833	-2.10460450504347
CDK18	0.522958602714732	5.66639121840364	3.47192327168466	0.00293540435627085	0.0272125983557192	-2.10469067532709
SLMO1	-0.886136340964283	1.91474381150131	-3.19684786607566	0.00531124041853808	0.0410467582068534	-2.10632966685041
ERCC3	-0.330795776833833	6.77905988291251	-3.54891054397849	0.00248504094202385	0.0244031219651221	-2.10661850379578
SECTM1	-1.14166484827818	1.50458195324865	-3.16713305490971	0.00566093361816897	0.0426041495505632	-2.11052372816523
BTN3A3	2.37908937464542	0.0934196775158411	3.29557863672243	0.00429517021583309	0.0356964750475359	-2.11064318361877
GEMIN6	-0.512326416265051	3.77388996944026	-3.37450412797828	0.00362303132151464	0.0317306844196711	-2.11279256028778
RBKS	0.776443892843482	2.55727476980247	3.21335920045154	0.00512619826848178	0.040098475136618	-2.11494487716702
CEP72	-0.602255312183459	3.79259605176187	-3.37176814654855	0.00364448818659633	0.0317781128428764	-2.11541608167019
ARHGDIA	-0.373743624970885	8.2902751763223	-3.58646538516854	0.00229100501707508	0.0229842638905601	-2.11728818482673
SLC9A6	-0.495927571696916	4.45140259311326	-3.41074872539995	0.00335031284939442	0.0298510553806506	-2.11846527795506
ATP5H	-0.380152163910283	7.02951177402692	-3.55528378717746	0.00245099569453982	0.0241148076782713	-2.11869551920305
ATXN10	-0.383215819199923	6.13829225878611	-3.52094198808937	0.00264009676269458	0.0254325295054729	-2.1187255945022
SBDS	-0.412565424355636	6.51597011054154	-3.53534584750836	0.00255907710562478	0.0248248291847267	-2.11924448654513
PSMA7	-0.5770670071492	8.76545410082462	-3.59321442540315	0.00225776998473628	0.0227875348368917	-2.1203704985169
SLC25A22	-0.478754884073652	4.64937191301547	-3.44089411977161	0.00313905647087907	0.0284385592735545	-2.12064852628484
XIST	0.55686588335504	6.37034870183218	3.52069789745807	0.00264149149431992	0.0254325295054729	-2.1229567295037
LOC338758	1.20241897532273	1.30863667282097	3.14996098784382	0.00587322533359691	0.0436356377072744	-2.12302106584944
OS9	0.311502516167716	9.00748035028607	3.59057902473681	0.00227069020908017	0.0228627471743869	-2.1235782613329
TMEM8B	0.891286086122752	3.25147472916302	3.26484683533559	0.00458897286203911	0.0372460748393217	-2.12964025922364
UCK2	-0.423267914843404	5.29162436476676	-3.47129031263839	0.00293942459381958	0.0272125983557192	-2.12984660106342
CHRAC1	-0.424217985112222	5.3338063560164	-3.47226973380346	0.00293320611552605	0.0272125983557192	-2.1312055409255
PCMTD1	0.754690735959404	4.87868853379749	3.41012575572144	0.00335482399266705	0.0298510553806506	-2.1318595942714
NCRNA00176	1.01602476996482	2.19006571290205	3.18041650288452	0.00550189992134914	0.0417678349025721	-2.13323901157917
BLMH	-0.454129449105813	4.39004191122526	-3.40282303288539	0.00340815644896227	0.0302537199853742	-2.13345324680008
LTBP4	0.5231201056546	5.78849134779286	3.4711564744688	0.00294027536646643	0.0272125983557192	-2.13799340927144
C9orf78	-0.327847792992571	6.52643903913064	-3.52916169657114	0.00259355459658128	0.0250724893310848	-2.13903447266381
MRPL11	-0.450397436944048	6.03331758817976	-3.50928495713373	0.00270752944350855	0.0258009814320439	-2.14107580985537
ZNF814	0.878377617489491	2.58837323481926	3.2118116254251	0.00514326913077388	0.0401194183503089	-2.14139721286357
NPHS1	4.40712732485389	-0.552776421559864	3.56662799183655	0.00239154091872731	0.0236803613527504	-2.14152028522362
ABCE1	-0.60306540417169	6.70778237675271	-3.54093093776371	0.00252833151482987	0.0246213942316291	-2.14167155435829
SLC6A16	1.72362756289942	0.623002215928752	3.1917007065252	0.00537025571214861	0.0412076879825374	-2.14357303082699
EGR1	0.707056503656682	4.18013366611636	3.34781337406822	0.00383780220981938	0.0328976956212298	-2.14621548327716
ZSCAN2	0.535276261257979	4.52772863224405	3.36811698770695	0.00367331827907499	0.0318633687236775	-2.15160319375876
VASN	-0.541921880781518	4.11329354203018	-3.37106914048901	0.00364999025993098	0.0318056942177519	-2.15171697510632
FNDC3A	0.452122649134403	6.43713859879681	3.50502943258381	0.00273257078288552	0.0259067538395563	-2.15341107832494
SIL1	0.661936639498603	5.67963427347172	3.45827347701068	0.00302332371353852	0.027750859377178	-2.15368013151093
AGXT2L2	0.835243608256253	5.3825840630491	3.42426833796419	0.0032538799561442	0.0292098166326117	-2.15494573241235
KLRG2	1.00142333053499	2.59663349841421	3.19008978678981	0.00538885794132489	0.0413181470097683	-2.15516077888585
ZNF100	-0.641246584520571	3.78114697017117	-3.35879926302993	0.00374791900245383	0.0323928668718542	-2.15646962794354
GLTSCR1	0.605530095411468	5.23735553084475	3.42769082270896	0.00322990760480989	0.0290630752420306	-2.15703053344245
SELT	-0.466033204460234	7.05272336728131	-3.5393088362034	0.00253722301943118	0.0246844198818889	-2.15765965325464
ZNF187	0.559047939586566	3.87069672310126	3.31706649896428	0.00410084624076794	0.0343599962578171	-2.15769816848453
RRAGB	0.675153029335922	3.49267161638735	3.28423927933847	0.00440135151392678	0.0362601983837002	-2.15822823637047
EIF2C4	0.582079622778423	5.09750576413164	3.41317707154691	0.0033327856429529	0.0297425331338017	-2.16002926016547
YBX2	-0.584629215418847	4.89398309275256	-3.43219102856137	0.00319865278809374	0.0288068224168442	-2.16161395396242
MGC16275	1.47076439206507	0.789196227611571	3.13977600130064	0.00600280832982772	0.0442250953779906	-2.16263406190153
TUBGCP5	-0.44028045927106	5.19793186450649	-3.4500347357148	0.00307764968025382	0.0280775740721655	-2.16451355730541
GSK3A	-0.377762854631356	6.50935316538755	-3.51425140605298	0.00267859305347969	0.0256320673446959	-2.16471114547647
SIX4	0.499910316697077	5.84620287157927	3.46187700313296	0.00299986235354891	0.0275960935097646	-2.16490459813649
AMDHD2	0.686061291142586	4.84423920498179	3.38938374809768	0.00350850877678721	0.0309474160247834	-2.16495671331794
SYNE1	0.757797160600643	2.5940222974526	3.22471828699696	0.00500259391505864	0.0394452525391045	-2.16851875620258
C7orf41	0.609275156177953	4.04576521592894	3.34461006267734	0.00386440974941223	0.0330579993090385	-2.16929549643528
SRM	-0.504243727879089	6.16746640394379	-3.50510081635266	0.0027321488376153	0.0259067538395563	-2.17274691219622
DNAJA1	-0.431161692968244	8.15217341252609	-3.55661381886118	0.00244394956637715	0.0240710321249066	-2.17603473778317
PDIA3	0.376294930948312	8.90058291002564	3.56431661529919	0.00240353716355159	0.0237709967612282	-2.17648958481687
RRP7A	-0.453546323858098	5.35406703173684	-3.45473996460759	0.00304650603985031	0.0278871193270151	-2.17973744521642
ZNF681	-0.926521879785533	3.11838682700923	-3.27536625527713	0.00448624004213015	0.0367243653766934	-2.18066411146648
SUCLG1	-0.371714917862364	6.38183738524337	-3.49900501697707	0.00276841511510054	0.026132689459805	-2.18208816229655
PTK2B	0.81618993445923	3.30871192950299	3.25345239321402	0.00470286780029068	0.0379039812491862	-2.1846611275267
LOC642361	1.01684355044635	1.73899511446316	3.13538196368073	0.0060595753575082	0.0444870808874252	-2.18469053030634
DIRC3	-2.57344391454098	-0.934210685965853	-3.2486949347781	0.00475124177218445	0.0382018112490446	-2.18585785022154
PSMD7	-0.448164967597276	7.91979542700422	-3.54418890098572	0.00251056664890612	0.0245730065067407	-2.1881108163334
SETDB1	0.328671046876829	7.20448763126941	3.51687374634409	0.0026634385617407	0.0255702333562293	-2.19014389169748
GEMIN8	0.604275029183134	3.78562492855562	3.29037569206617	0.00434357290307826	0.035980064187266	-2.19061749475772
PWP2	-0.445078149317118	5.67024481181927	-3.46495091453905	0.00297999201696363	0.0274889059523992	-2.19584100693671
FAM160A1	0.706275128349124	3.26678550954432	3.23785014973996	0.00486335114900176	0.0388227477707947	-2.1961995252297
R3HDM1	-0.380072289481218	6.49936483321482	-3.49651708707327	0.00278335388185545	0.0262246818705074	-2.19860440650596
SCNN1G	-1.34472924236971	0.155131639250302	-3.11252565815191	0.00636345257911439	0.0457521518660656	-2.19890388609959
GPR19	-1.44485767752527	0.525887839357448	-3.10526430519807	0.00646308143942517	0.046248097484794	-2.20284696559951
CEP85	-0.371583720983127	5.641704745667	-3.45184529877637	0.00306562845227208	0.0280161585987969	-2.20442746460882
CIAPIN1	-0.380776925186088	5.39143311739501	-3.44023937354927	0.00314350142253201	0.0284634097403494	-2.20453623083051
RCAN3	0.627204263025982	2.83349315225855	3.20695114543842	0.00519724806996726	0.040483827071324	-2.20480202605908
ATM	0.61878878706828	5.3427527703402	3.41323530224533	0.00333236646546494	0.0297425331338017	-2.20525729567186
UFD1L	-0.503116906923437	6.1869069823023	-3.48370267028813	0.00286157597594637	0.0267439100176232	-2.20725331943237
NR2C2	0.356396073125979	6.67927064988951	3.48971928455564	0.00282458091204034	0.0265532834024523	-2.20815781317884
TIMM17A	-0.494173314568015	5.49056241173874	-3.44897233307835	0.00308472525999603	0.0281138666202581	-2.20981839457631
S100PBP	-0.522276969024573	4.8960897845141	-3.40057206111335	0.0034247642111489	0.0303397882203297	-2.2105577975181
ACD	-0.547580750536108	4.48050640829171	-3.37088323355618	0.00365145496879237	0.0318056942177519	-2.21242800660688
CS	-0.289407546774497	8.30451833112558	-3.53736230921404	0.00254793393085319	0.0247454396397147	-2.21677053845576
PSMB6	-0.452190851738948	7.16267652934955	-3.51344627717416	0.00268326306773349	0.0256509332000785	-2.21691632581462
PLXNA3	0.567984491089653	7.52743401720069	3.51098788762043	0.00269757269216812	0.0257354282394864	-2.22088275977608
WDR93	2.16313038347309	-0.41564659427501	3.24213407404257	0.00481875763495998	0.0385581843529557	-2.22389489245316
DIABLO	-0.321045923032842	6.23342815477344	-3.4713196677524	0.00293923802407152	0.0272125983557192	-2.22430531713559
CITED1	-3.02570506938417	-1.95185917947172	-3.47375376327762	0.00292380869140295	0.0271956488070205	-2.22833815682833
CGN	-0.350002781939504	7.00590535793814	-3.49418609706002	0.00279742297326318	0.0263423996648949	-2.22932841603609
FUT8	0.353944924089114	7.58428542692586	3.51034627876132	0.00270131979175829	0.0257564835788857	-2.22939120323478
LOC728323	1.48483867404551	1.36462645697623	3.08944848088104	0.00668539621648223	0.0471612068877864	-2.23005347640245
SRXN1	-0.538728871926646	6.77792394451622	-3.48621931052426	0.0028460434170753	0.0266800617192641	-2.23115189337107
PAX8	1.47238717886211	1.7894249629	3.10026950819729	0.00653249717445475	0.0465217492697357	-2.23133622226381
GOLGA8A	0.640957801665269	4.38174886718958	3.32159433485874	0.00406102006302262	0.0341325718499389	-2.23153370056122
STARD13	0.402554435018033	4.96428187167499	3.39013887959896	0.00350279335625394	0.0309133066437947	-2.23165504136788
FAM66C	1.31920674358471	0.675359044402296	3.09970023368923	0.00654045491391555	0.0465259753212776	-2.23200257344024
NOM1	-0.400580927199754	5.39879594468007	-3.42759416684039	0.00323058220969475	0.0290630752420306	-2.233674823244
AKR1A1	0.866445393825173	6.00171984351655	3.4332046228733	0.00319165465825893	0.0287592847546995	-2.23473830776286
PTBP1	-0.385900594246852	8.40186420595842	-3.53255793844349	0.00257456327497639	0.0249291119199065	-2.23530470111656
TMEM179B	0.390930441209555	5.77015625906582	3.43499495592929	0.00317933078497835	0.0287164731883988	-2.23619281715579
OBFC1	0.421193336250894	5.02846439245611	3.3735716319937	0.00363033031858518	0.0317388834228462	-2.23658291695285
RASL11A	-1.7063133373234	-0.0765159879013485	-3.08939553139051	0.00668615292579177	0.0471612068877864	-2.23946395744728
HCAR1	0.699414492709322	3.67353607156703	3.25215281862896	0.00471603353788514	0.0379734929646563	-2.24123890019042
GPNMB	1.93515824129915	1.3565758946365	3.09933874396494	0.00654551300962179	0.0465421596823618	-2.24169345456903
RPE	-0.51398904311673	5.86829518353973	-3.45139496231918	0.00306861410002714	0.0280281279130824	-2.24225906354593
PCDHB7	1.81681333494013	0.4626615244404	3.10953614911966	0.00640428643972642	0.0459088240111379	-2.24420529249968
CDH24	-0.444459372371071	4.69065467248603	-3.37435733336787	0.00362417937434909	0.0317306844196711	-2.24594865018338
AKT1	-0.556173000077482	8.71517418205961	-3.53385635316341	0.00256733932633226	0.0248905408078729	-2.24618742898311
C9orf163	1.04414885850494	1.98464702123033	3.11078772292705	0.00638715999214347	0.0458345745335654	-2.24817452772588
LOC100129917	0.902764042611055	2.10133559704103	3.10972860902572	0.00640164990876098	0.0459088240111379	-2.25459573203515
FGD1	-0.558409542414402	3.34503038019724	-3.25692141459868	0.00466790089250877	0.0377130311721337	-2.25514408250613
SIVA1	-0.556517923749063	6.27090263010179	-3.46712635861974	0.00296600854137313	0.0274167581433832	-2.25527728726021
PITPNB	-0.450905814395679	4.75552098775041	-3.36958952895397	0.00366166382380623	0.0318283086223157	-2.25637416960948
GNPTG	0.456399587926848	5.09480579516705	3.3747515331863	0.00362109722659931	0.0317306844196711	-2.2566241459064
CGNL1	0.883948124254016	3.29346024475013	3.19373608121676	0.00534684227120229	0.0411380706213844	-2.2590163040592
KIAA0664L3	0.782715724924205	3.34146540529214	3.21639672225382	0.00509285410950792	0.0399151521840467	-2.25925641547036
FZD2	0.823465087106912	3.46271016696074	3.22826677173795	0.00496458555556195	0.0392751792011438	-2.25987486412515
PRORSD1P	0.991590617553737	1.79686388596849	3.09451938701206	0.00661331411942081	0.0468053598532347	-2.26032072846789
CPNE2	-0.726888021896813	3.43897616841877	-3.2713238787093	0.00452544692166142	0.0369368347085728	-2.26142975533789
LPIN3	0.497473697125199	6.35905010960903	3.44604492894264	0.00310430531894924	0.0282154359533191	-2.26175902126876
TPD52L1	-0.33441113656038	8.13451190957556	-3.51578222472154	0.00266973607533465	0.0255866281512302	-2.26185402505606
ELFN2	-1.38577057114234	0.253489389469971	-3.07316625720982	0.00692208042586651	0.0481350823460256	-2.26219518228937
NMT1	-0.331651652909532	6.79867002971796	-3.47910709808704	0.00289015714760209	0.0269692128608923	-2.26345805474292
ZMAT2	-0.367297747284701	6.97288267862177	-3.48521136734375	0.00285225430531792	0.0267083432262804	-2.2636559214853
ERBB2	0.448173949590167	7.36586056228626	3.48736572554346	0.00283899560117871	0.0266588222538533	-2.26497092880522
EFCAB4A	0.664230596119855	3.45838489509787	3.21489236577175	0.00510934131287164	0.0399853177896422	-2.26930778154746
MMP19	0.767327210552702	2.62943232284282	3.13422571661024	0.0060746002979415	0.0445060788498661	-2.27487012956489
MIPEP	-0.426686028175363	4.92613836829103	-3.37868293600527	0.00359050017693214	0.0315210104771722	-2.27638999268588
PVT1	0.550266999700808	4.65709826168152	3.33112999048337	0.00397839113605638	0.0337739154108665	-2.27993987310756
POLR3D	0.664645087793896	4.78250268531357	3.3288143031006	0.00399830316554904	0.0338398897472885	-2.28085087683028
FAM132A	1.44146015041143	0.692810030588701	3.08373325857811	0.00676755882688828	0.0475149680188412	-2.28097991019711
ZNF805	0.747930743618541	2.90340355190119	3.16397870610994	0.00569935668493972	0.0427416484502467	-2.28152037377774
LMO4	-0.69944705980193	3.98789872497228	-3.26473678199281	0.00459005980888794	0.0372460748393217	-2.28250532769195
PCDHB13	0.851289289937584	2.34255962469038	3.12975758555414	0.00613300579601225	0.0447632669338516	-2.2827075376908
TIMM23	-0.467923191590431	5.27091376204356	-3.39715974237594	0.00345009341486852	0.0305287631059583	-2.28299155531974
EIF4H	-0.306498237835436	8.33064498807538	-3.50661108804472	0.00272323687357079	0.0258769394736352	-2.28350832179888
LSM3	-0.552977850534147	6.27398690904067	-3.45515637798804	0.00304376493249607	0.0278772862711196	-2.28411044687222
NCRNA00346	1.77175174880919	0.946317733585296	3.0726044824032	0.00693039115970284	0.0481550491655155	-2.28431661430972
RNF39	1.03030630290942	2.04285113407903	3.09010166758318	0.00667606831516169	0.0471497324758295	-2.28549518608111
LRRC4B	2.04670654984023	-0.144754836092164	3.16413071237823	0.00569749924214875	0.0427416484502467	-2.28865892114182
C1orf95	-1.49088969421439	-0.0633695054189584	-3.05548455954681	0.00718838906039281	0.0493305780246243	-2.28989187838042
SSBP1	-0.328328030599923	6.65064206695226	-3.46088459272114	0.00300630551863216	0.0276401613488753	-2.29011102560508
GBP1	4.53119004938915	-1.59849516661039	3.96471705497434	0.00101007460888306	0.0127521990133901	-2.29476494728008
KCTD6	-0.741322941593761	1.89702361104225	-3.11069353173248	0.00638844733543058	0.0458345745335654	-2.29680395667483
SMAP2	-0.34503860535678	5.72461896946499	-3.41376638204894	0.00332854586296004	0.0297425331338017	-2.29703843451224
YPEL5	0.425554654057108	6.09990363505726	3.41104885186721	0.00334814167352999	0.0298477192687183	-2.29813563654751
MRC2	0.682780209170948	3.37737947551818	3.2097032866908	0.00516661562008703	0.0402639700048162	-2.30008164783069
CXCR5	3.82997625272271	-1.26147948312908	3.67009516567176	0.00191147565912143	0.0202137752891231	-2.30069103401731
POLR2B	-0.346143301901378	7.35697638400712	-3.47824579159983	0.00289554531856446	0.0269928093130836	-2.30166752989173
KCNQ1OT1	1.02949776509203	3.38533234846971	3.19530705733008	0.00532883955409977	0.0411086619698476	-2.30416380215382
DHRS11	-0.582330908432631	2.91605456399469	-3.19686134170135	0.00531108675207467	0.0410467582068534	-2.30427282874407
SLC22A17	0.6343823556544	3.9320494248733	3.2544075789838	0.0046932140923682	0.0378444129608321	-2.30679243573678
TMEM144	0.727502147984695	3.25391113277491	3.18208656198579	0.00548221859410509	0.041686928331806	-2.30706347430379
SLC30A5	0.372734572981372	6.85944394009224	3.45190324405696	0.00306524449508603	0.0280161585987969	-2.30768247639422
SMC4	-0.919590549108953	7.84653706936796	-3.49059558793681	0.00281923246939722	0.0265179099089984	-2.3093818542101
LINGO1	-1.07203950349652	1.4621314896693	-3.08754135365905	0.00671270418030317	0.0472886540486058	-2.31277540679871
CARD14	0.716571549731507	3.57372326808544	3.19829616819026	0.00529474999050813	0.0409761216294576	-2.31711624448837
GRHL1	-0.399929051353888	5.87184210163654	-3.41001100604477	0.00335565559170194	0.0298510553806506	-2.31829596210222
E2F6	-0.42578381266601	4.96388443312371	-3.370435161942	0.00365498759048656	0.0318132171373689	-2.31829988446773
FOXP1	0.362393015972002	5.69070237352767	3.38885185729701	0.00351254007997776	0.0309666422232725	-2.31931337030533
PDCD2L	-0.586283741770888	3.87802027743536	-3.27894686719776	0.00445179163538093	0.036495962406917	-2.32047593445622
LAT	1.07670680435485	2.23890139875862	3.07435542850994	0.00690452030318476	0.0480627509862901	-2.32084365423952
PCDHB15	1.71411558711679	0.546614255577465	3.07053613305516	0.00696107388795519	0.0482457520522845	-2.32119267024494
MYEOV	-2.36901535554032	-2.00617123222626	-3.13496655865125	0.00606496917144998	0.0444870808874252	-2.32321545518386
CASP10	1.30988533071195	1.29213404474868	3.03892921518592	0.00744679227637609	0.0505029010665506	-2.32503126224595
FBXO21	-0.353714010259373	6.77940139596696	-3.44821769393419	0.00308976094187318	0.0281391963115094	-2.32571633467375
INHA	0.581659292113414	4.69751255759228	3.34073500557414	0.00389684079808825	0.0332744328599545	-2.32718701684351
SEPT11	-0.415398726422041	5.42158545366032	-3.3801176277431	0.00357939819966139	0.0314565714614488	-2.32745780678603
TOMM6	-0.324360033778509	6.49437285232744	-3.4388897974398	0.00315268315065584	0.028531100114485	-2.32750736157847
AMBP	-2.90941410189524	-2.38036043225899	-3.47435625829875	0.00292000200726995	0.0271753553531345	-2.3286362668749
PHF21A	0.470162837001198	5.36014703093812	3.34008874088695	0.00390227561516313	0.0332967639734634	-2.33245013048849
DBF4B	-0.479510479180181	4.1297934877197	-3.29025578854635	0.0043446946787293	0.035980064187266	-2.33246189111123
STX5	0.61134420824047	5.8861067680304	3.38209258978553	0.0035641710439887	0.0313557057020868	-2.33300557210399
[truncated: 14,725 more rows]
