# Supplementary material for: The transcriptomic response of cells to a drug combination is more than the sum of the responses to the monotherapies
Source: eLife. 2020 Sep 18;9:e52707. doi: 10.7554/eLife.52707 (PMC7546737; doi:10.7554/eLife.52707)
Supplement: Source data 5. [file elife-52707-data5.zip › self-synergy/ss_limma_eb_T_25.csv]

	logFC	AveExpr	t	P.Value	adj.P.Val	B
GREB1	-3.68089972303026	8.73654037568517	-52.9474309578197	3.1236279667289e-20	5.22395541155741e-16	35.909707662864
SCD	3.7399649818504	8.97843630396145	42.4293892540279	1.28644222673863e-18	1.07572298999884e-14	32.7822710020464
FDFT1	2.12079517124875	7.02426155036063	39.7066079450591	3.90720282639989e-18	2.17813533562373e-14	31.6382620624411
DDIT4	2.95997109107851	7.81223974255553	37.0778569727624	1.22879775534221e-17	5.13760341508577e-14	30.6126510521555
MCM4	-1.75703853414559	7.70091955261513	-33.7646475742661	5.86416077507784e-17	1.89650603062341e-13	29.1190225413729
HMGCS1	2.65135824743765	7.59710699424119	33.4649532069991	6.80401589556354e-17	1.89650603062341e-13	28.9871504467586
NEAT1	1.94432161212931	9.52282097707225	32.9421502610696	8.84592026922356e-17	2.11341672260707e-13	28.7702064606558
INSIG1	2.9934588001046	7.19493071664857	32.4840593014639	1.11703245968516e-16	2.33515635697182e-13	28.4713203174425
HMGCR	2.08862372265034	7.34945683413286	31.6710791622938	1.7035137417033e-16	3.1248140355001e-13	28.0959954216979
MCM6	-1.85149398970074	6.73951355701491	-31.4956861783667	1.86846091574988e-16	3.1248140355001e-13	27.9512458151134
PRSS23	-2.82443024529397	7.59906359801195	-30.2195339852989	3.71716868576783e-16	5.18049409173176e-13	27.3059259208051
PFKFB2	2.39440642465697	5.20875257793122	30.6982218025059	2.86255466888779e-16	4.35212402567994e-13	27.2999886468053
LSS	2.04768043642797	7.96945481816289	29.4851538836147	5.59361878667191e-16	6.68197718487865e-13	26.9458915146751
ACSS2	2.76477722548402	5.02287222298318	29.5691332375098	5.33559241179089e-16	6.68197718487865e-13	26.7731045932682
FDPS	1.8870843506173	6.91899165399593	29.0641952026777	7.10164881308259e-16	7.91786498333288e-13	26.6976616121562
NEU1	1.79801614933499	7.3788416835818	28.9269381409614	7.68198159508901e-16	8.02959126226679e-13	26.6214644464514
PGR	-3.37107294591268	5.59438254636374	-28.5876888788217	9.34251281453377e-16	9.19083437119193e-13	26.0034842990781
LDLR	2.85262088510678	7.09300431592585	27.7945402912979	1.48940308089311e-15	1.38382095138091e-12	25.9642520321638
FTL	1.50239004088676	9.88285542080652	27.4351354083727	1.84768354742094e-15	1.62635050774041e-12	25.7670331003379
MYBL2	-1.75167368223782	6.80819821343856	-26.9703549010206	2.45159426296719e-15	1.95240297399349e-12	25.4700739513236
GINS2	-2.26096125480663	4.81902624055053	-27.3437223284251	1.95265618196929e-15	1.63281109936272e-12	25.4300721537551
CYP1A1	3.60450347099054	8.29381325724034	26.8601236929926	2.62346356857061e-15	1.99430930548977e-12	25.4178113170421
FADS1	2.07522757265835	6.67039437171717	26.6190423148772	3.04534747299859e-15	2.15949310224884e-12	25.2575047198221
BMF	2.30738929570533	5.00869446172684	26.5909383377577	3.09900947464555e-15	2.15949310224884e-12	25.0462053521803
PCNA	-1.8532187155304	6.35100396933935	-25.5124944116146	6.14134686076423e-15	4.10831539597684e-12	24.5520546349744
RET	-2.69716800891046	6.78922890559606	-25.2129436429601	7.46267555433375e-15	4.80022253733375e-12	24.3380810594675
AHRR	2.43972273625443	4.79309041813628	25.1234260321341	7.91354899520507e-15	4.90171086651147e-12	24.1163957961765
GINS1	-2.01467565527572	5.43330363390285	-24.8388486287577	9.54858592859186e-15	5.70323396677751e-12	24.054762436872
E2F1	-2.29400912662044	4.79433898005424	-24.3964123932051	1.28390363366946e-14	7.4041394377545e-12	23.6760467652145
TACC2	2.11849298584355	6.49602453289059	24.1127675004207	1.5564724243778e-14	8.67681494176476e-12	23.6407986757284
CXCL12	-1.90431732002254	5.67937976212452	-23.9011523185589	1.79939750510568e-14	9.11912844708708e-12	23.4341082650239
RRM2	-1.7903650388132	7.21203476216499	-23.6953343272254	2.07441297537515e-14	9.80368011917551e-12	23.3548171804786
RAP1GAP	2.26605792685712	5.75094682322889	23.6942903256304	2.07591623997239e-14	9.80368011917551e-12	23.3404340826306
MCM10	-2.62707884563364	4.52023404778705	-23.9759366168987	1.70925974038799e-14	8.93301871820275e-12	23.3141244838583
MYO15B	1.79209111219827	5.91642550560547	23.6573724763163	2.12982203256904e-14	9.80368011917551e-12	23.3089775277825
NPY1R	-2.6554192211543	4.92326235661166	-24.0404891817009	1.63529278208868e-14	8.8221408024681e-12	23.2995618227663
MMAB	1.68463391071827	5.49744225646501	23.3975332325878	2.55370953751985e-14	1.10370201354452e-11	23.1359180944316
MCM3	-1.80941533754287	7.08785287001127	-23.3494929806344	2.64141133331883e-14	1.1043740784606e-11	23.1146574355121
ABLIM1	1.74113297817724	5.31677651476335	23.3863710358248	2.57380880938987e-14	1.10370201354452e-11	23.1076511449123
FKBP4	-1.32371542501031	8.85045717783841	-23.2694648453082	2.79465589253459e-14	1.13994695479874e-11	23.0404367621109
ZWINT	-1.53590751701793	6.4304050839503	-23.1450305841914	3.05189181873145e-14	1.2152342565825e-11	22.9714811239717
THSD4	-1.56196211492704	6.73875574267276	-22.8737026167426	3.70364076694425e-14	1.41504386271433e-11	22.7789043497079
UNG	-1.88560027310175	6.65583899893234	-22.8664699371204	3.72290899063804e-14	1.41504386271433e-11	22.7731157611507
ACSL1	2.2565260775553	5.40101849319125	22.7350132339161	4.09222077624871e-14	1.48778913613007e-11	22.6634691330886
LPIN1	2.66462334962039	4.61911459439781	22.8254980501862	3.83407976115779e-14	1.42491444279118e-11	22.6382518161225
ASNS	2.1974565708602	6.52175780186561	22.6337301378561	4.40311309298846e-14	1.56675879504551e-11	22.6039600327819
BHLHE40	1.95237958495957	6.24116682990141	22.6037078558358	4.49999371534263e-14	1.56787281032063e-11	22.5848366252685
ABHD2	-1.24592329803947	8.7986849893793	-22.4391338571938	5.07266262057222e-14	1.70595374683154e-11	22.4394360622103
IGFBP4	-1.51280649582036	7.58883559408163	-22.4068168999736	5.19390338119545e-14	1.70595374683154e-11	22.4355088219651
SLC9A3R1	-1.48535982709183	9.62798716760389	-22.404602465952	5.20232247598713e-14	1.70595374683154e-11	22.4048947439851
XBP1	-1.48561847745626	10.5136291974068	-22.3071961310146	5.58730749384703e-14	1.79696404859803e-11	22.320445077202
CCND1	-1.82500271193444	8.52006020715634	-22.2422767391814	5.86053937624145e-14	1.84927661374079e-11	22.2977550432474
ALDH3B2	2.29430158231347	5.10729624829908	22.1689436562852	6.18626126365557e-14	1.89444635920083e-11	22.2491069249381
LETMD1	1.39213169616205	6.51888549879743	22.1349871089775	6.34351806477196e-14	1.89444635920083e-11	22.2404197663294
OPTN	1.97127813107441	5.21412631723405	22.1405585960369	6.31742874780327e-14	1.89444635920083e-11	22.2196606186325
NCRNA00263	3.38562439517831	2.83289307113954	23.6311851696666	2.16895577857865e-14	9.80368011917551e-12	22.1669321513883
HS1BP3	1.57613005405796	5.25656112538544	22.0299135926434	6.85747279906951e-14	2.01200658055506e-11	22.1430927668146
SREBF2	1.55189180685479	7.08489059205342	21.988685094286	7.07100362069781e-14	2.03888731987155e-11	22.1240775738054
VEGFA	2.06887095918158	6.15209821313144	21.9388344949548	7.33861744945978e-14	2.08018708855534e-11	22.0965941348046
PER3	1.5205686858378	5.37983081282592	21.811473929245	8.07213343377805e-14	2.2499726591084e-11	21.9967790685716
CDC45	-1.81346271363162	4.53527892594109	-21.7598237779209	8.3913476974764e-14	2.30060489987861e-11	21.9083795356557
MVD	2.33272595735853	6.60252087188588	21.6756447208829	8.94052863691061e-14	2.41163549876924e-11	21.8923421307223
AKR1C2	2.1502109234419	7.11049518760753	21.5211577483632	1.00496366172492e-13	2.66777972677579e-11	21.7664101032067
SCNN1A	1.63532566486791	6.24093456679455	21.367188670345	1.13007422734674e-13	2.90759405817644e-11	21.6673244574929
TPM3	-1.07663240266195	8.15031354050303	-21.3729141998312	1.12513844310815e-13	2.90759405817644e-11	21.6377845349433
FEN1	-1.59845288508848	6.16313754373264	-21.3108061022848	1.17992032321327e-13	2.94522201274908e-11	21.623691199989
MYOF	-1.24388111193099	9.10327391035607	-21.3243130007613	1.1677712736899e-13	2.94522201274908e-11	21.5865370319464
ALDOC	2.2227763639087	5.57901742408053	21.0910892097308	1.39748256281859e-13	3.43698505596738e-11	21.4561723141389
UAP1L1	1.54908910027294	6.35404612802914	21.0713320130298	1.41902461636346e-13	3.43938662087863e-11	21.4371022264025
TPP1	1.41274451268754	6.01248800738975	20.9745128733763	1.52978447471716e-13	3.60579291043487e-11	21.3655597371942
GDAP1	-1.66464901887939	6.24566360997588	-20.973658305247	1.53080182157902e-13	3.60579291043487e-11	21.3653549225845
SAT1	1.68619844504004	6.43881087955462	20.9433123711214	1.56739563931983e-13	3.64071175999788e-11	21.3347742167204
SLC39A8	-1.77384745169122	4.97479750203261	-20.9060684151636	1.61357575803459e-13	3.69663575032471e-11	21.277206646111
ASS1	1.71765050531735	7.79482400758169	20.8123631728214	1.73624239256876e-13	3.9239078072054e-11	21.1964707324839
WSB1	1.38183345010526	6.83690515912859	20.7473562209322	1.82710751034945e-13	4.07420613374456e-11	21.1686051464138
FADS2	2.58738266564665	4.22253948831707	20.5337591144699	2.16278008881803e-13	4.69744600070036e-11	20.9472401428696
CCNE2	-3.19424504607178	4.58795745819316	-20.625098999247	2.01188579327281e-13	4.42720763245981e-11	20.9061504582227
NASP	-1.125334732224	6.63763836159072	-20.3760909428427	2.45208596662539e-13	5.1829582567071e-11	20.8782582461226
TRIB3	2.4095450384139	6.81440258826447	20.3622878382356	2.47929120148629e-13	5.1829582567071e-11	20.8583203600709
CLSPN	-2.16460657943105	4.46849607123713	-20.4047857339408	2.39653458384089e-13	5.13841594617373e-11	20.8501482953939
QPRT	1.48553656228916	6.23163191138511	20.1408448006419	2.96221706324841e-13	6.11606397108228e-11	20.698676162335
C1QTNF6	-1.81665218503311	5.70082324795449	-20.0892032772892	3.08854593769825e-13	6.22323400747778e-11	20.6617771970114
DHCR24	1.21993721734023	8.48529783409115	20.1176442793301	3.01828250224155e-13	6.15582397164483e-11	20.620497429285
TCF19	-1.77884635426192	4.87756664311089	-19.9437919302138	3.47581613105469e-13	6.92018440187602e-11	20.5341187629537
EIF4A2	1.11703847527129	8.38311815016831	19.8689106844215	3.69496693080905e-13	7.26995611186477e-11	20.417073248234
ASF1B	-1.61058226433101	5.90010215926713	-19.7139423595652	4.19622252753647e-13	7.97473017619545e-11	20.3554315053847
CD55	1.50488194568394	6.99525302351052	19.7275429975384	4.14948059308792e-13	7.97473017619545e-11	20.3357417498667
E2F2	-1.97184305701849	3.8758440161481	-19.8498634958602	3.75300927227157e-13	7.29829384528717e-11	20.3069498167349
MYB	-2.25899272303717	5.25491748585445	-19.6771477092363	4.32548684247986e-13	8.12802718580148e-11	20.304452492237
BRI3	2.12922822440273	5.18305105651749	19.6105744515585	4.57017914229196e-13	8.39908527205393e-11	20.2741895346825
SAT2	1.99398792462816	4.66712866942296	19.5736358665992	4.71221975025867e-13	8.56599598949196e-11	20.2302633357822
TMEM64	-2.35856561372549	9.01478487759837	-19.6245442875243	4.51764600482342e-13	8.39479019829632e-11	20.2141978584292
SYTL5	-1.82232141119299	6.30223505289845	-19.4618517869327	5.17120747986437e-13	9.29927676271525e-11	20.1494275013875
TMEM164	-1.61217946660408	7.24928029770908	-19.3935875644183	5.47454283934621e-13	9.70233805689726e-11	20.0609928998899
FTH1	1.83195353508708	12.1599928603655	19.3855722475356	5.51137356735972e-13	9.70233805689726e-11	19.9487205181101
PKIB	-2.26074411847501	5.65590939016928	-19.1993842447734	6.44489023727028e-13	1.11117880750627e-10	19.9344031426251
UHRF1	-2.61315417211536	4.34233045844981	-19.2198195068613	6.33472119256137e-13	1.10356122108746e-10	19.8754700789499
TRIM16L	1.98416680228879	6.12603318700506	19.1110037691592	6.9452014243323e-13	1.18521988388299e-10	19.8344680593311
SEL1L3	1.81495139586555	4.45568764350201	19.0855842681721	7.09657790358182e-13	1.19881988746972e-10	19.8212887916025
WBP2	1.20564385764362	7.23073634197075	19.0358001805676	7.40323893345461e-13	1.22936304335777e-10	19.73734993037
PHGDH	1.88207609456063	6.00167899113274	18.9991176464251	7.63813998244621e-13	1.25235542221991e-10	19.7353680606632
HELLS	-2.29466396618525	4.39107327691024	-19.0324455620754	7.42440010638216e-13	1.22936304335777e-10	19.7184547382036
YPEL2	1.57264673560177	5.76535713150699	18.9183302601967	8.1836858448464e-13	1.32516231069099e-10	19.6920126645582
RAB31	-2.04703501129261	6.35140083745629	-18.8878533791449	8.40005673636429e-13	1.33792903675197e-10	19.6621012231945
MREG	-1.13348452571861	6.36848517853235	-18.8375134760567	8.77078598529767e-13	1.38379834734074e-10	19.6086796801539
EIF1	1.66373897714023	8.9654266427547	18.9102226356543	8.24066493134792e-13	1.32516231069099e-10	19.5805795065089
RARA	-1.61954247777581	5.39828053898974	-18.7615727219333	9.36311517790432e-13	1.44989572440066e-10	19.562123785444
MCM5	-1.91486067332279	5.45642158730553	-18.7174901801398	9.72621367749789e-13	1.48771347060607e-10	19.5235583335436
POLA2	-1.35103994815122	5.39730360093069	-18.7104876768784	9.78524765407008e-13	1.48771347060607e-10	19.5146212809476
DHCR7	1.61003835949372	8.00833171902678	18.7757110698676	9.24971611194267e-13	1.44572198370214e-10	19.4827068009331
S100A14	1.56826361010775	6.79968325787436	18.6572938172988	1.02462431152282e-12	1.52998365945604e-10	19.4195458737722
WIPI1	1.64427742063831	6.28809475042828	18.5794789234856	1.09623876329443e-12	1.60820149801194e-10	19.3743341677017
SQSTM1	1.67091256090425	9.42135705414482	18.6688333174852	1.01443246025722e-12	1.52841157345421e-10	19.3625252813583
PIK3IP1	1.9799102206444	3.79193375406633	18.5990809894802	1.0777140677778e-12	1.59501682031114e-10	19.2969211168868
KRT80	1.36501083267861	7.30645895679786	18.4683181181419	1.20785224877198e-12	1.75653226160545e-10	19.2311915953656
GPRIN1	-1.65632353214242	4.45871180617403	-18.4024216757446	1.27963191513038e-12	1.79836673517987e-10	19.2269886632382
FANCI	-1.35683326709417	7.25294515294075	-18.4456533928732	1.23204829343079e-12	1.7762737637359e-10	19.2188724341041
KLHL24	2.35715050597453	5.2456933112107	18.3229597719294	1.37222832815114e-12	1.8966236826446e-10	19.1820227310235
CDH1	-0.888786791546469	9.88065099860207	-18.4305208086121	1.24848797635238e-12	1.78251584540357e-10	19.1457441418531
HNRNPA2B1	-1.02610877701804	10.3358855524304	-18.422137734318	1.25769474861051e-12	1.78251584540357e-10	19.127528476504
PAQR4	-1.97371916558913	4.47071725390325	-18.2496947316796	1.46388759937602e-12	2.00672591901349e-10	19.0938936346343
FAM111B	-3.05746048469163	3.84610890172402	-18.3504167212536	1.33945723318673e-12	1.8667568973179e-10	18.9859041012173
AGR2	-1.40515683421385	9.3509332642246	-18.2087227101188	1.51794616421661e-12	2.06391314230558e-10	18.9621511552645
FOXN3	1.5746182353862	5.5130312211166	18.0555921618685	1.73941107228767e-12	2.32719286183512e-10	18.9359357016874
NPC2	1.92088745452795	6.17183937197844	18.0384763946144	1.76620599229934e-12	2.34428801708049e-10	18.8965815915486
RORC	2.47430107626918	3.82275346545402	18.0980444734619	1.67478778551376e-12	2.25880249394614e-10	18.8883424701389
RMI2	-1.53243212901582	4.81548383429927	-17.9541047324413	1.90481322480562e-12	2.47064206955406e-10	18.856568340875
OLFM1	-1.58730313499619	5.76761961994266	-17.9410084173409	1.92733809147226e-12	2.47944632629093e-10	18.8331338403673
TGFBI	1.4430039554017	6.43065719938172	17.9535736170555	1.90572128062948e-12	2.47064206955406e-10	18.7995279836595
STRA6	2.32525734516095	4.4509261116176	17.8795375426388	2.03688768902124e-12	2.60037478711383e-10	18.7785876522932
TMEM45B	2.4100515255629	3.24245601110313	18.016792315778	1.80078021148389e-12	2.37135813046115e-10	18.7294272096187
IGSF1	-1.66862929909279	5.23242126694631	-17.8077194486757	2.17326390300028e-12	2.73275680554712e-10	18.7258340589825
MCM7	-1.30691852677532	7.93903126925104	-17.8619652871833	2.06939861665294e-12	2.62186533825029e-10	18.6627412715605
FANCA	-1.13296715521791	5.60209345361292	-17.6533924359994	2.5000102542125e-12	3.05183733514232e-10	18.56691656203
TSC22D3	1.2718506351575	6.80774060352379	17.7122330727832	2.36969682113549e-12	2.95752310721417e-10	18.5613617983646
ESR1	-1.42568558031978	8.44085784318428	-17.6895097470273	2.41915060408253e-12	2.99687960760565e-10	18.5065480922445
GLDN	1.56486674060183	4.65126641471775	17.5574739152707	2.72892316909576e-12	3.25019563514814e-10	18.4983237748524
GFRA1	-1.21558280814645	9.59878054272229	-17.6797925572489	2.4406302020832e-12	3.00125731614996e-10	18.4657490603919
CLCN6	1.98809479648249	4.37206582957293	17.5220994462384	2.81884499127119e-12	3.31988476295911e-10	18.4623912409276
R3HDM2	1.0790017016473	6.73999201147653	17.5733012461713	2.68967578087944e-12	3.23612501866386e-10	18.43569805733
SRSF2	-1.01788079786521	7.83933663835477	-17.5852663164576	2.66040159031089e-12	3.2240982750985e-10	18.4174257603315
MVK	1.70034121920537	4.82794537598436	17.4408648779	3.03739802221820e-12	3.50327203610878e-10	18.3907638198347
CCNI	1.03093432964848	7.8924445212364	17.5529551581789	2.74023908488333e-12	3.25019563514814e-10	18.375862278841
CALCR	-1.75761002302427	4.77960397439172	-17.4243750378171	3.08390788235784e-12	3.53255311127072e-10	18.3712946899094
DDIT3	3.85481572649916	4.83258668490375	17.4150086570251	3.11066030228964e-12	3.53895802010149e-10	18.3688952103659
CDKN1A	1.30735268155569	7.02648194319225	17.4673456811056	2.96425186722597e-12	3.44264918246439e-10	18.3226387860993
MTHFD2	1.31153291044337	7.70075193660662	17.4989421478137	2.87940157122296e-12	3.36749034105824e-10	18.320047786962
TONSL	-1.28352908371397	5.86583549121901	-17.2505838277544	3.62244065727865e-12	4.06588574176699e-10	18.1821133392717
C6orf1	1.67373051377899	4.28466434151248	17.1500791317704	3.97845296484641e-12	4.40633426384711e-10	18.1240691355523
WDR76	-1.89074242481542	3.73555681834133	-17.174813476493	3.88754012319193e-12	4.33434806801745e-10	18.0894291543638
TFF1	-1.87707918862898	9.70366424799314	-17.2876596056312	3.4997434767466e-12	3.95471012872366e-10	18.0877769787606
NCRNA00219	1.66291938378202	5.31745285087117	17.1247723927745	4.07379671703861e-12	4.46919078520806e-10	18.0844278665372
FAM114A1	1.3864937825991	5.22334056329917	17.1003515706071	4.16809261909206e-12	4.49723748139972e-10	18.0709615533141
SNHG7	1.51792588387774	6.41836653009041	17.1071552952146	4.14159206304556e-12	4.49723748139972e-10	18.010426613336
PRKDC	-0.905160776476256	8.94061247947903	-17.1208857458205	4.08865217733098e-12	4.46919078520806e-10	17.9404197314142
SYTL4	-1.67204736049876	5.41366158829727	-16.9420559893762	4.83799713525838e-12	5.087871553869e-10	17.9258378327928
PRSS8	1.16620714270916	7.381222006294	17.0144255827268	4.51862409392223e-12	4.84419675299714e-10	17.8851046915598
MKNK2	1.06432041525348	7.09491481778524	17.0023866997044	4.57016935772449e-12	4.86824919354041e-10	17.8830574648833
GLA	-1.27903859559276	5.78926695823033	-16.9168888418186	4.95457599437006e-12	5.11483511912623e-10	17.8739635499767
TK1	-1.77736636519353	6.08260415308589	-16.9203493346225	4.93837200667262e-12	5.11483511912623e-10	17.8603284801232
CCT2	-0.873910220226403	8.52415626210972	-16.9512945762299	4.79593212574585e-12	5.0764030930996e-10	17.7876408447615
GNS	0.792817270054845	8.56460683055699	16.9356024921358	4.86761210606936e-12	5.087871553869e-10	17.7732905996405
ACACA	1.31365796548217	6.5010801021801	16.8670888557248	5.19408852145167e-12	5.29670344102182e-10	17.7726745371181
HEXA	0.849059982262354	8.04278894077995	16.8865746609072	5.0989473144988e-12	5.2315825084465e-10	17.7361643621612
TIAM1	-1.75647715249681	4.36433881217711	-16.6880347585957	6.16135503337306e-12	6.13348223679352e-10	17.6810217277823
RAMP3	-2.88901176156894	4.46291654401168	-16.7527627802733	5.79139628813213e-12	5.87001888016496e-10	17.6566364856488
ABCC3	1.94383432251782	6.82047334452761	16.742632070513	5.84771536170326e-12	5.89139709091116e-10	17.6409077360699
IFITM10	-1.6304385636042	6.51411459332678	-16.6321441113621	6.50088402985736e-12	6.39534026560791e-10	17.5913540060843
ADCY1	-1.31398210886402	8.46152221269678	-16.7359030519321	5.88544298917326e-12	5.89390111083435e-10	17.5857880157622
WDHD1	-1.24587339604223	5.38651295787667	-16.5503066653279	7.0341210262913e-12	6.76084138182159e-10	17.5249768032059
RECQL4	-1.26975777536529	6.15270651240141	-16.5788087800685	6.84334835065883e-12	6.61550045181608e-10	17.5188730118797
C17orf103	2.12827007286629	4.07526228437734	16.522869784994	7.22307361795025e-12	6.90278189637714e-10	17.5055638436238
IDH1	1.09133252996549	7.70160901483951	16.6341127499601	6.48859505661527e-12	6.39534026560791e-10	17.4982995641464
MTHFD1	-1.00112843539687	7.6713102677534	-16.5924241887489	6.75415175083487e-12	6.56723452796293e-10	17.458809778147
GNPDA1	1.16944212367793	5.97380558395356	16.5038177686303	7.35742872092994e-12	6.99122942777456e-10	17.449865931869
GDPD1	2.20816861895393	3.08088418325677	16.5957836217569	6.73233293176255e-12	6.56723452796293e-10	17.4280697183121
HEXIM1	-1.10705009893435	6.22180987895489	-16.4500053590671	7.75135965824309e-12	7.32394005222923e-10	17.4094290001522
PNPLA7	1.85442167265884	4.79949738354358	16.3866584249856	8.24380551486474e-12	7.65941130169988e-10	17.4006875153645
TMPRSS13	1.78962606612465	4.18225396945072	16.3803211402817	8.29485634047686e-12	7.66426394685829e-10	17.3946475388481
CHRNA5	-1.45196471356824	4.45599225626715	-16.2775246738089	9.17124563955704e-12	8.07262695136589e-10	17.2952817083383
ABCC5	1.00048846830558	6.90795657468564	16.3881722155479	8.23166012186458e-12	7.65941130169988e-10	17.2908496911379
RFC5	-1.16359430291741	5.68901985573462	-16.3155246936458	8.83640144887388e-12	7.90267261128165e-10	17.28112946519
CDC6	-2.01577348186807	4.76561470142329	-16.2605305996193	9.32530227331964e-12	8.16525419994752e-10	17.2766005428141
C7orf68	0.969270846852348	5.89669258727056	16.3027555316136	8.9474560460157e-12	7.95942845284928e-10	17.2522076973743
CLCN7	1.58387254390879	6.74976678934195	16.3330280822866	8.68653143273594e-12	7.81496968786394e-10	17.2474875166716
ISOC1	-1.42266215895982	7.29249679963026	-16.3330642725647	8.68622435378763e-12	7.81496968786394e-10	17.2315186774255
NFE2L1	1.12312079708262	9.28461182588024	16.406142578581	8.08891535371811e-12	7.59994496492032e-10	17.2241147177667
RFC3	-1.37419605942515	5.53912488380811	-16.24210247173	9.49545071255158e-12	8.27093321441211e-10	17.2194721851083
SQLE	1.71834568044866	8.05212493377483	16.3616043247466	8.4475898720995e-12	7.76249961653802e-10	17.2087026032544
FREM2	-1.36421002777909	6.88209427763441	-16.2800697241856	9.14840625243022e-12	8.07262695136589e-10	17.2000907469604
CCND3	-1.20491588971597	5.5487469041498	-16.212762103566	9.77314907648255e-12	8.37718911259238e-10	17.1998109912777
GOLGA2	0.839785045916476	8.11272018804443	16.3324301002042	8.69160704342677e-12	7.81496968786394e-10	17.1847801348323
CTPS	-0.988517959845766	5.9254024443455	-16.236232208284	9.55033711128708e-12	8.27563926679612e-10	17.1846914731993
TESK2	1.53240940569205	4.02597259890004	16.141447911433	1.04844752262068e-11	8.90062759812604e-10	17.1580787480333
TRA2B	-0.822123708574504	7.43991267842575	-16.2081266054703	9.81780116041681e-12	8.37718911259238e-10	17.0857375757705
ATAD2	-1.41433952115849	8.01721731686393	-16.2255673314515	9.65091134353652e-12	8.31968254171674e-10	17.0776192874367
ATF5	-1.16175703469211	5.15888596780697	-16.0702990234435	1.12488272981563e-11	9.40626938671832e-10	17.0739881941081
SLC7A11	2.33188103221778	5.83151147606763	16.0871262837488	1.10628915901087e-11	9.29727632929537e-10	17.0509028086825
GRWD1	-1.11105139716958	5.99199503286017	-15.9924717932205	1.2152723230702e-11	9.97228707412401e-10	16.9487996338669
ICAM1	2.21623405228798	4.39823595629199	15.9145872999504	1.31343730753313e-11	1.06630706462059e-09	16.938823140173
IARS	0.901987837511902	8.38687250838279	16.0901879461862	1.10294114742701e-11	9.29727632929537e-10	16.9222265241961
NOP56	-0.993851590094546	7.10626114842113	-16.0257286714304	1.17574332952974e-11	9.7813935157288e-10	16.9146495691564
PSME3	-0.85291318706928	7.18138743246477	-16.0208631056728	1.18144073796772e-11	9.7813935157288e-10	16.9114262175451
C6orf211	-1.87896458977062	7.62693287738506	-15.9915205108023	1.21642344123493e-11	9.97228707412401e-10	16.8841048907834
SHCBP1	-1.17857434991049	4.77441650652286	-15.8471502268212	1.40519821828118e-11	1.11907309535878e-09	16.8577867334674
CCDC137	-1.14465989874905	5.62100904782097	-15.8661706564616	1.3786515923644e-11	1.10318513065561e-09	16.8497986404798
DHTKD1	-0.906720117814735	7.0108380565135	-15.948953094469	1.26912925663397e-11	1.03536183843641e-09	16.8396620792434
UBR7	-1.03410897010847	6.67844908061491	-15.8923668197318	1.342953170288e-11	1.08500235844911e-09	16.8024449622494
GPR56	1.38268757545494	6.60173523606334	15.8360500412191	1.42093945776603e-11	1.12624604225967e-09	16.7399815027516
GINS4	-1.80641895523669	3.40606960765898	-15.7891583125885	1.48951954331703e-11	1.16951759823633e-09	16.736838629116
ODC1	-1.00628610525449	6.1059636563241	-15.7833752181542	1.49821633232616e-11	1.17084906270199e-09	16.7311258782416
RRM1	-1.02081090540678	6.44952673080815	-15.81167009992	1.45616970811583e-11	1.14872557540232e-09	16.721497464385
AARS	1.47307262306776	8.60326500478151	15.8861804045567	1.35129469127424e-11	1.08649290465723e-09	16.7039820677875
VEGFB	1.22340877924867	5.1106044195216	15.6798210287056	1.66335917678095e-11	1.27605591158187e-09	16.6756488308896
SC5DL	1.15055073560591	5.365361479602	15.697224074227	1.63431551911483e-11	1.25955266090674e-09	16.6669209622914
CA2	-1.68500865394112	7.50548484189645	-15.7331914570936	1.57597288457892e-11	1.22021159822675e-09	16.6225686988958
MAP2	2.57290210045429	3.41737408635753	15.6394414935292	1.7328664029323e-11	1.32330857181004e-09	16.6072526759111
TRIP13	-0.981826847996724	5.81714753874875	-15.5858596693434	1.8298664079405e-11	1.3847369143166e-09	16.5233899732933
CALCOCO1	1.20500451261798	5.89704360005147	15.5290119566074	1.93907030513824e-11	1.45421577502834e-09	16.4809377424559
BRCA1	-1.59345775513122	5.35275157246614	-15.501102087508	1.99518238685173e-11	1.477198654073e-09	16.4797880440201
SFXN2	-2.06262874335144	5.4641693892952	-15.4740054345017	2.05130090632886e-11	1.51127561046008e-09	16.4738350553204
GINS3	-1.63408141107721	3.84762521736566	-15.4565326464147	2.0883693559331e-11	1.52514799600983e-09	16.4687547853247
SGK1	-2.36692873280958	3.58962195761635	-15.5890263823739	1.82397726632995e-11	1.3847369143166e-09	16.447167034337
SEC31A	0.753640049176944	7.94414248075632	15.5399810667599	1.9174752378945e-11	1.44449801254719e-09	16.3767360271808
GPCPD1	1.20581519528472	4.71230893551934	15.3529435451726	2.32315490765421e-11	1.68192392535104e-09	16.3537070035603
FAM129A	3.67265702442999	2.53747556544055	15.7645480604391	1.5269023225887e-11	1.18771695083597e-09	16.3532032726036
GDF15	1.97435105127564	7.55495521628572	15.5005965597286	1.99621439739595e-11	1.477198654073e-09	16.3429953825406
FER1L4	1.09600731402057	6.2363310575514	15.4219471027978	2.16384246518437e-11	1.57339571251058e-09	16.3371569460851
CD22	3.29976720413277	1.87339306610205	16.3402620427351	8.6253775849417e-12	7.81496968786394e-10	16.296424510863
XRCC6	-0.870408165782909	8.17537744098603	-15.467343288141	2.06535205851754e-11	1.51495385204593e-09	16.2926245139227
CYP1B1	1.21325492919116	9.88316436324018	15.5025824733929	1.99216348765009e-11	1.477198654073e-09	16.2774133998658
CHAF1A	-1.40419151364048	4.38080768985639	-15.2367131111485	2.62012137708673e-11	1.8567334707796e-09	16.2497156805318
ZNF581	1.48206708051031	4.98869793009749	15.2203050742382	2.66516728344623e-11	1.88068597672383e-09	16.2017285035179
HERPUD1	1.89056100649028	5.63895539227275	15.2541340971928	2.57317262816444e-11	1.83750928250705e-09	16.2015381244647
DUSP4	1.01004312960059	7.06082818492631	15.314271286631	2.41780981369725e-11	1.74290738466693e-09	16.1799609764907
DNMT1	-0.822131806550938	7.63352400813512	-15.2918216292055	2.47461728996991e-11	1.77620169774492e-09	16.1223753825591
KIAA0101	-1.28763925125627	5.58254197878059	-15.1460046133346	2.87961892264951e-11	2.00508281770393e-09	16.0828454963172
ATF4	1.14323797388929	7.95478982191085	15.2508308753726	2.58200598773712e-11	1.83750928250705e-09	16.0579577633951
RBL1	-1.6858232852232	4.12489178814271	-15.0201883253402	3.28532091929662e-11	2.2154720586418e-09	16.0292494237107
PRICKLE2	-0.932641325313996	6.7618286523976	-15.1432388828617	2.88794483695178e-11	2.00508281770393e-09	16.0191622009645
LIG1	-1.00432055304154	6.28963052859184	-15.1096586632283	2.99108516582918e-11	2.05011919316915e-09	15.9917644172099
NR2F2	-1.10968504772895	8.57987062861538	-15.1895072945033	2.75193881255766e-11	1.93375734038716e-09	15.9913358900823
NCAPG2	-0.989191479913163	7.15378556518245	-15.1427529897941	2.8894101833691e-11	2.00508281770393e-09	15.9788023672688
DSCC1	-1.48833778408696	4.52867272125139	-14.9875739413727	3.40004277629432e-11	2.28362712412636e-09	15.9783052260819
FLCN	1.31777996319879	6.00347635021287	15.0547548367045	3.16817845054085e-11	2.15384619540021e-09	15.9646766305019
POLE	-0.962001516529026	6.92230149939482	-15.1098378263555	2.99052467591516e-11	2.05011919316915e-09	15.9572851250083
RUSC1	-0.999401605933212	6.04464210969475	-15.0259382740886	3.26552240651293e-11	2.2110363047175e-09	15.9398619744759
HSD17B7	1.70787653351231	3.18991204894559	14.9515651701283	3.53162935573858e-11	2.35310634842119e-09	15.9299704773049
DHX9	-0.830588626487311	8.75629576728805	-15.1294164294256	2.92993809960063e-11	2.02480515610417e-09	15.9142372916855
DHRS3	1.39656534081465	5.35979230821821	14.9575725024241	3.509308762938e-11	2.34758719005501e-09	15.9104902470041
STARD7	-0.764200572959855	7.84624767945207	-15.0909719618039	3.05015721905333e-11	2.08207466658971e-09	15.9022587721809
KLF11	1.36625385363002	4.89418850786799	14.8766968130266	3.82272170546575e-11	2.50710579616506e-09	15.8285852820067
C16orf59	-1.52978620079575	3.53099340045807	-14.8245639289987	4.04029712790557e-11	2.60887757401902e-09	15.8098519665557
ELOVL2	-1.94829621596819	5.90874958773615	-14.8575982873289	3.90095844351201e-11	2.54842300817558e-09	15.7931892776658
IGBP1	0.925415816004857	6.43101623137431	14.9230923275345	3.63947777059903e-11	2.40579550337937e-09	15.7888413499545
PARP1	-0.775552781102674	7.82010974722801	-14.9313935894526	3.60768028714562e-11	2.39423988580252e-09	15.7288029533435
RDH11	0.852238045220104	7.00970127945582	14.9067799257724	3.70282587783947e-11	2.43803385751919e-09	15.7279073009871
KIAA1549	1.02086862630852	5.58442555501064	14.7692188785681	4.28563674560736e-11	2.72520870469725e-09	15.6799358176487
PRMT6	-0.85557894733558	7.57398704738438	-14.8490312562033	3.93660023818925e-11	2.56170048184735e-09	15.6554587742452
AKIRIN2	0.957327770514294	5.88247288135285	14.7757313133216	4.25596913981775e-11	2.71667282039359e-09	15.6529559744962
MAP1LC3B	1.3556768851164	7.01780524237297	14.8259761299185	4.03423429787339e-11	2.60887757401902e-09	15.6505897547963
SLBP	-0.934041905249852	5.52049075062306	-14.7362234950313	4.4393374942016e-11	2.78241404907741e-09	15.6495585878881
PKMYT1	-1.11104673477876	5.04244137686182	-14.7125592676891	4.55314561292733e-11	2.82881297347613e-09	15.6439062066201
TFAP2C	-0.982193837986819	7.01094479740254	-14.8039076767441	4.1300850315273e-11	2.65659777181779e-09	15.6330057881481
PBXIP1	0.966144142330448	6.26236480174006	14.7097280129239	4.56696665174931e-11	2.82881297347613e-09	15.580195402575
NEK8	1.82458737117729	3.89439654554455	14.5928000729298	5.17823227176523e-11	3.16833380457796e-09	15.5781049057794
LMBR1	-1.40572807641495	7.35594313712642	-14.7400994650102	4.42098465938022e-11	2.78241404907741e-09	15.5564395484397
NOLC1	-0.71648435045117	7.81862537496712	-14.7606394657405	4.32505393111981e-11	2.73985613424423e-09	15.5387914292036
C6orf48	1.23629926728792	7.3195701095116	14.7107780592169	4.56183559546591e-11	2.82881297347613e-09	15.5000757009689
ULBP1	2.82847513302509	1.89926314777566	14.778309550374	4.24428382872907e-11	2.71667282039359e-09	15.4885274764526
LOC729678	0.880589678513595	5.85762406286776	14.5905364829526	5.19088413330759e-11	3.16833380457796e-09	15.4538122200014
AKR1C3	1.37620204794343	4.5668669918114	14.4904774820539	5.78403217821704e-11	3.47957389023388e-09	15.4367689905783
TKT	1.24663203290135	9.5036015959855	14.7017519862213	4.60614084371158e-11	2.84254979594954e-09	15.416687293557
DHFR	-1.26252745113478	5.00206097386152	-14.4483025574612	6.05508643689437e-11	3.62957941113339e-09	15.3746896315513
TPBG	-1.04918245293437	7.65737965305833	-14.5817336862492	5.24039630812487e-11	3.17930888234652e-09	15.3608201647296
DTL	-2.10648653474773	3.64871337940636	-14.3937849090643	6.42546844953057e-11	3.79715669081093e-09	15.3513739103228
EXO1	-1.83084663499423	4.20311603093669	-14.3750732934279	6.55803722964799e-11	3.83484666533682e-09	15.3365252037693
NFKBIA	0.783983467664445	7.54615780192929	14.5628839536103	5.34810137372662e-11	3.22894033841892e-09	15.3285546173415
CHAC1	3.10452756217877	1.92435112640237	14.7356317847897	4.44214632326996e-11	2.78241404907741e-09	15.3229402181507
DBP	1.68717528682466	4.80252439378741	14.3699331453337	6.59495716953681e-11	3.84299873530779e-09	15.3040051795501
SYNPO2	-2.00214946096174	5.14151546535334	-14.3486278943522	6.7503388229715e-11	3.90632063928634e-09	15.2948572619991
SFXN3	1.12639433821987	5.12362714243029	14.3799882683376	6.52293844677747e-11	3.83484666533682e-09	15.2814932176085
HBP1	1.16839729753839	6.19143394845832	14.442536042814	6.09317571197589e-11	3.63936680739589e-09	15.2807520461413
RAD51	-1.56167579466418	3.79893509491962	-14.3127456410193	7.02082220943462e-11	3.99374934117634e-09	15.276456374792
PER1	1.65883937073467	4.84550367559822	14.3436056984307	6.787525592109e-11	3.91429579318727e-09	15.2534848220578
ZWILCH	-1.33822357535733	5.717497124422	-14.3777927039089	6.53859285009281e-11	3.83484666533682e-09	15.2468817942284
PTPRJ	0.934074118227439	6.47083387307525	14.4317611673767	6.16502527281974e-11	3.66917731895507e-09	15.239068940343
PABPC1	0.701693416619866	11.6802866961489	14.5805863481704	5.24688622056709e-11	3.17930888234652e-09	15.2381722427965
LHFPL2	1.34172250929391	5.68179656469412	14.3664066575155	6.62041347098015e-11	3.84443732252334e-09	15.2229168266474
TIMELESS	-0.801039591208298	7.24438689891545	-14.3990503455949	6.38867541626205e-11	3.78880169012647e-09	15.1567621821688
TNFRSF10B	1.21439394500532	6.14092577746802	14.3266030747559	6.91503332260739e-11	3.97412430540501e-09	15.1388570485447
PLA2G4C	2.40206116293957	1.98683457581095	14.6027585161152	5.12295670749497e-11	3.14986499912301e-09	15.0989360445297
RAB3IL1	2.33376186029454	3.18295604888608	14.1575600698607	8.32922007078672e-11	4.65879185497783e-09	15.086394514458
NDRG1	1.48659109963878	6.97583023310356	14.3158784078006	6.99675798484509e-11	3.99364438698121e-09	15.0812057842145
IGF2R	1.02132717927144	7.79606777982139	14.3201583524301	6.96402225927324e-11	3.98857220082485e-09	15.0457568408227
DTNA	0.988720919708455	5.87311914747021	14.1991430479301	7.9551739082301e-11	4.47953967815624e-09	15.0213719461503
VAT1	1.35931454665069	7.42420518774157	14.2789546904214	7.28600482413117e-11	4.13054727724643e-09	15.0112933338987
DNAJC9	-0.933261454121164	5.81672269625317	-14.1825244914153	8.10249043795022e-11	4.54718288873421e-09	15.0020098080349
FOS	-1.36315498104568	4.90800798105389	-14.0708586009537	9.17004665238731e-11	5.06138152523186e-09	14.9917441847644
RELB	1.90188809964185	3.20979609548371	14.0408618062418	9.4814144384722e-11	5.1989237727544e-09	14.9593056475241
ZNFX1-AS1	1.27978128213204	8.12013880931732	14.2529558932351	7.49721827446854e-11	4.23592832507473e-09	14.9548857561118
DCTPP1	-1.13484312252384	6.29931080363848	-14.1027514921576	8.85079250129965e-11	4.90134615204422e-09	14.8930192242924
P2RX2	1.35614402866564	4.47402463156739	13.9562816984071	1.04208878887374e-10	5.64009479130242e-09	14.8666732032927
CALM1	-0.732968514045229	9.17866825052343	-14.1401141086849	8.49163121196367e-11	4.73283006474229e-09	14.7989362431678
MSH6	-1.01693373584708	6.86669900293151	-14.0513167795758	9.37164457892726e-11	5.1556376295388e-09	14.7921974260077
C1orf226	-1.46241452417012	4.7707732143453	-13.8871780320571	1.12612198145971e-10	6.01169185234331e-09	14.7902075321773
NCL	-0.648628917150674	9.74704298781391	-14.1372948620839	8.51818852838693e-11	4.73283006474229e-09	14.7772662422275
SLC29A2	1.52661248989133	5.81016257766474	13.9780986623069	1.01695250428335e-10	5.53990673668882e-09	14.7685680492895
MID1IP1	1.78997484788556	5.01261518845768	13.8611560038183	1.15959214805731e-10	6.14405732301915e-09	14.6983046700014
MRTO4	-0.967961193574612	5.85473987503875	-13.9029498563908	1.10633293328435e-10	5.9302281975152e-09	14.6893768116408
YARS	0.978661912222392	6.99078505801592	13.966717717682	1.02998424134907e-10	5.59268066633826e-09	14.6629074483074
FANCD2	-0.889531166290421	5.93021738549298	-13.8601402587451	1.1609197046604e-10	6.14405732301915e-09	14.624102027431
LMNB1	-0.935165114539754	7.50441438112876	-13.9403882205731	1.06081232302466e-10	5.70777730199512e-09	14.6235968967523
UTP20	-1.09775592933394	6.09763395265739	-13.847172897138	1.17800927640976e-10	6.21483505951951e-09	14.6167814148497
XRCC3	-1.03442329173388	5.27697794979848	-13.7773893756573	1.2746444013508e-10	6.62023384105306e-09	14.5940143230319
GAS5	1.64617317983418	8.15836500943684	13.9398773947487	1.06141995989027e-10	5.70777730199512e-09	14.5901655505787
SLC39A6	-0.949742623594078	11.4746310664418	-13.9953803081073	9.97495551425289e-11	5.45167176537142e-09	14.5783513973229
HNRNPAB	-0.950739143923858	8.5618432180829	-13.8851291834948	1.12871994835912e-10	6.01169185234331e-09	14.5234708916338
MSH2	-0.970456394825529	6.20393236379325	-13.7810462203039	1.26937844012511e-10	6.61342212855211e-09	14.5224402663658
SAMD4A	1.71912252163861	3.31132474638344	13.6342507913567	1.49997249840561e-10	7.44378043422416e-09	14.5184853109873
ME1	1.06318579437478	6.72990511477298	13.815314200711	1.22113167590113e-10	6.38193942117828e-09	14.5140654396113
CDCA7	-1.95752372049001	2.67036688999029	-13.712786623542	1.37157114369703e-10	6.97208383197237e-09	14.5105838701497
NTN4	1.19112149438982	5.0882646565207	13.6811094245776	1.42190884669016e-10	7.09850852299889e-09	14.5041826290669
RHPN2	-0.99801753651836	6.53403646078269	-13.7695313954657	1.28603818734416e-10	6.65873146908477e-09	14.5003406986825
SC4MOL	2.13822084212456	6.10817495507681	13.7588874286094	1.30164305097043e-10	6.67750870688018e-09	14.4970250988255
CDCA5	-1.04096429188863	5.94637017799527	-13.7557164269221	1.30633047670526e-10	6.68106143499045e-09	14.4964091059687
NCRNA00052	-1.03586238034035	8.10789096864564	-13.8404324231829	1.18699706099875e-10	6.24255938620853e-09	14.4937932133956
KIFC3	2.04229584450228	2.92919757910046	13.6375685373262	1.49429943531538e-10	7.43769754649237e-09	14.4721864428386
RNF43	0.900345218194015	6.2901104826421	13.73928512694	1.33090614162448e-10	6.78599826601458e-09	14.4691746695217
MARCKSL1	-0.837786815868204	7.33593153537387	-13.7608041454401	1.29881833010898e-10	6.67750870688018e-09	14.4391853026164
CDK2	-1.37444123031935	6.08562181803981	-13.6828324766057	1.41912129470016e-10	7.09850852299889e-09	14.4293052646817
FASN	1.33540072669151	9.8713525120476	13.8359695413362	1.19298764965889e-10	6.25439669369756e-09	14.4203643641758
NACC1	-0.780752408558794	7.61801174073944	-13.7643364122657	1.29362964118766e-10	6.67736485161186e-09	14.4192115274169
C1orf51	1.60514902289983	4.2660305094111	13.55108578435	1.64985310319817e-10	8.11533626408417e-09	14.4015785712601
RBCK1	1.51148422654865	6.66051290136535	13.685292435658	1.41515155412121e-10	7.09850852299889e-09	14.361114514439
CYP51A1	1.58360968270818	7.35760965840907	13.6969760223926	1.39645644002469e-10	7.07707197059786e-09	14.3378284634353
IRF2BP2	1.10006573140643	7.42506798034591	13.6818672348574	1.4206821515385e-10	7.09850852299889e-09	14.3256748615175
RFC2	-1.09459484885438	5.6010895923139	-13.5723586848708	1.61007068933611e-10	7.94301540072479e-09	14.3165910789092
CHAF1B	-1.69470146972501	4.10215773736607	-13.4612965838129	1.82954083575267e-10	8.7680311011013e-09	14.315559558591
PPP1R15A	1.93405999550011	5.50578353827682	13.5324770231337	1.68550306286414e-10	8.19428872771508e-09	14.2909937868056
SLC3A2	1.17891064449694	9.23642892220934	13.6846248315163	1.41622773663655e-10	7.09850852299889e-09	14.2576839961208
ORC6	-1.34134484095612	3.86124226930099	-13.4030448057214	1.95705951893434e-10	9.29825664620962e-09	14.2513168681612
MTHFR	1.14137743780046	4.97711041315938	13.457567389383	1.8374360350003e-10	8.77979435695571e-09	14.2502002275469
TFDP1	-0.79206507561558	6.36146127700284	-13.5370695343029	1.6766300937946e-10	8.17491594420433e-09	14.2213686613913
SMC1A	-0.758245131814032	7.657155644905	-13.5819124210101	1.59253447774149e-10	7.87974751649369e-09	14.1971383651918
KLHL5	0.919727583019257	5.42531393411739	13.4624689867887	1.82706609703297e-10	8.7680311011013e-09	14.1949659326854
CORO1A	-1.79074089622501	3.38160689901471	-13.3526200185319	2.07501070581603e-10	9.79273684604393e-09	14.1882948461505
FAM174B	0.76115955283674	7.58746223863681	13.5431027890632	1.66504829149989e-10	8.14218351667956e-09	14.1577353517826
SLC43A1	2.4866304497803	1.76299230055081	13.5458642173803	1.65977544597789e-10	8.14020075030329e-09	14.1477049536319
THOC4	-0.913093510973852	6.22321594504697	-13.4612063564224	1.8297314364293e-10	8.7680311011013e-09	14.147273776968
CAPN12	1.96561982533584	3.3638496816038	13.2865524840402	2.24100624431796e-10	1.03246800082572e-08	14.1216911715648
ABCC1	0.90183194481243	7.17869711744063	13.484114454218	1.78200462548581e-10	8.61336571000714e-09	14.1020367607845
SUPT16H	-0.744618941630197	8.55682533795263	-13.507154819459	1.73532382501142e-10	8.41204511579449e-09	14.0754910096471
STX3	1.01848850028827	6.33352365167952	13.4116573914921	1.93763031642492e-10	9.23217362162118e-09	14.0698360219615
HMOX1	2.44091603978195	6.33757087857729	13.3288865292722	2.13309830030346e-10	9.99269915245802e-09	14.0629915927658
GMNN	-1.37318713078823	4.91548617024075	-13.2920020821201	2.22679857935896e-10	1.02875633815467e-08	14.0561313575349
PRPF4	-0.777823898118268	6.30595056539281	-13.3510910197158	2.07870221259603e-10	9.79273684604393e-09	14.0028634942452
C11orf82	-1.46824968528912	4.67829652217195	-13.2094793550063	2.45250109143545e-10	1.11455511557517e-08	13.9822456346455
PLEKHH2	1.32273132222619	4.47481716110347	13.2068700481198	2.46001926797231e-10	1.11494206605878e-08	13.9807615838417
RPS6KL1	1.19492427292445	4.60055883740374	13.1841294181333	2.52657904802951e-10	1.13839679073617e-08	13.9595293398892
PPP1R10	-0.854012292787943	6.74016854869457	-13.320582478518	2.1538250378205e-10	1.00616117129916e-08	13.9590903258789
RCBTB1	0.997935795161023	5.15466921760986	13.2146689432723	2.4376202427156e-10	1.11081092477318e-08	13.9498676194852
RRAGD	2.14738597197002	4.65711885925376	13.1612759541864	2.59538380800903e-10	1.16367825214861e-08	13.9417557868709
FBXO32	2.0872322684477	3.93517464222503	13.1281437476761	2.69866184691214e-10	1.20033033850422e-08	13.9411525301503
PHF21A	1.03313086532367	5.36014703093812	13.2321045718365	2.38831751620201e-10	1.09131754483504e-08	13.9401675200178
ELOVL6	1.04314729585221	5.52546471923527	13.2527438946358	2.33131056185593e-10	1.07112191858458e-08	13.9289318915548
SYTL1	0.897549559477193	5.90258798210432	13.2439310454424	2.35547471137837e-10	1.07925915268745e-08	13.9102779605826
IL6R	1.37484627150019	3.27906599815816	13.094050911759	2.8094665463043e-10	1.23321570919667e-08	13.9024321371232
C19orf46	1.23692585740006	4.81911963683677	13.1442897286864	2.64780184601327e-10	1.18084901527269e-08	13.8773567162152
LMCD1	1.13484928446042	4.62345905115784	13.1182455728579	2.7303493090166e-10	1.20481165815287e-08	13.8678456742142
HNRNPR	-0.7135387973224	7.57884276564537	-13.2997697673682	2.20671128251456e-10	1.02230026284691e-08	13.8664362776189
ELF3	0.756684977041298	7.94863496127694	13.3090624667062	2.18293087780453e-10	1.01691743733713e-08	13.8620020267293
HPS4	0.893161838838891	5.23987060427047	13.1456223817559	2.64364934309287e-10	1.18084901527269e-08	13.8350639291863
SAMD15	-2.44005837211567	2.87977179074282	-13.3021044132276	2.20071126113033e-10	1.02230026284691e-08	13.8259731236071
SLC29A1	-1.02273144931184	5.23487457133791	-13.1230485579536	2.71492461957726e-10	1.20117458565635e-08	13.8136469503955
HSP90AA1	-0.782796010373206	11.5164974966221	-13.3463696388878	2.09014492854229e-10	9.81898420925318e-09	13.8047914901295
RAB32	2.18612627611253	3.07881454819086	13.003495061545	3.12770171834385e-10	1.34122265480981e-08	13.7893117496242
RASD1	1.79260459349535	4.3076308740107	13.0143338891262	3.08768753865876e-10	1.32746751662029e-08	13.7743932986523
SLC17A5	1.29612073886369	4.33188251679016	12.9925184485468	3.1687818065232e-10	1.34846582524921e-08	13.7555260683781
BDKRB2	1.22807949435131	5.58432110329521	13.0746045826086	2.87480672681577e-10	1.2553072506336e-08	13.7414337908496
KANK2	-0.826282695993553	6.15119034671991	-13.1078998538219	2.76388890674861e-10	1.21640205464378e-08	13.7232825599852
DSCAM	0.910999468490633	7.85350318239992	13.1843947431863	2.52579161728532e-10	1.13839679073617e-08	13.7069342949221
CTSL1	0.952201607896178	7.00457851933677	13.1250894633146	2.70839811608288e-10	1.20117458565635e-08	13.6767067294403
TBC1D17	1.09390715111919	5.16167077350305	12.9965514863263	3.15362244493614e-10	1.34543831043653e-08	13.6766237516008
DUT	-1.34923185064082	4.95427322811568	-12.9568396187493	3.30628307982307e-10	1.38930347303922e-08	13.6658194695894
CDC25A	-2.3885156063807	3.49310711014992	-12.9028024936494	3.52663123656476e-10	1.46714877612709e-08	13.6657003559336
PGAM5	-0.833690768661447	6.47993643747239	-13.0776791994908	2.86437028023034e-10	1.25402430802545e-08	13.6635586840541
SNHG8	1.49518930858865	5.88283948381272	13.0377228622589	3.00316789409253e-10	1.29445824383514e-08	13.6489778683549
NPC1	0.925157437169532	6.31322329215811	13.0612694690954	2.92053720413114e-10	1.26779741790295e-08	13.6369690342311
SOD2	1.150538400675	5.55221861093913	13.0007792022319	3.13781333158525e-10	1.34211739533073e-08	13.6252488128773
ORC1	-1.43226319199461	3.90649989521788	-12.8785207619084	3.63063431322121e-10	1.49186064506908e-08	13.6160728246499
IDI1	1.75072479164031	6.82732788763587	13.0688928094362	2.8943012054752e-10	1.26052847292623e-08	13.6135826183703
ZNF367	-1.90542983538017	4.06093215075286	-12.8538100056067	3.73979823938014e-10	1.53295063125964e-08	13.603674183833
MCM2	-1.54748957936841	6.77451472124282	-13.0387758039684	2.9994207432343e-10	1.29445824383514e-08	13.5900660916657
RAB9A	1.02845731685611	5.09986124632337	12.9310309738558	3.40965614281016e-10	1.42557723330893e-08	13.5879741736469
KIF21B	2.13889525157471	2.24463266985066	12.8826759667189	3.61261017040537e-10	1.49186064506908e-08	13.5755705145112
UGDH	-0.960277287752238	8.48140314721642	-13.0596471176027	2.92615285404531e-10	1.26779741790295e-08	13.5425214679633
TTC17	0.789261874841603	6.27434812718306	12.9648304192202	3.27495057020205e-10	1.37960386236925e-08	13.5355609037111
IFRD1	1.29305170683457	6.27777049373153	12.9810928031393	3.21214678728573e-10	1.3565642139032e-08	13.5330248612507
GTPBP2	2.0084661474936	6.56429586053493	12.9824519405573	3.20695570170023e-10	1.3565642139032e-08	13.5200192644501
BAIAP2L1	0.944993504628485	5.76925905014503	12.9141990751462	3.47890435730874e-10	1.4509026551529e-08	13.5005343957092
ZMPSTE24	-1.04484247802397	6.29004770088686	-12.8968253829565	3.5519376287311e-10	1.47401004721833e-08	13.4733515642337
RHOQ	1.57003894056614	5.93743373061782	12.8790301249307	3.62841974986878e-10	1.49186064506908e-08	13.4705580046897
TIPIN	-1.49845929638256	3.81718584441989	-12.7276696921435	4.3535399390645e-10	1.75442414315457e-08	13.457559244216
ADAMTS9	-3.08044209286064	2.75681277718559	-12.987544159569	3.18758495497712e-10	1.35302463926491e-08	13.421055541162
NR5A2	-3.60687057182223	2.35461903867312	-13.3887244469289	1.98982083196826e-10	9.42712849683772e-09	13.4165879102534
TANC2	0.678424613965488	8.48066578204119	12.9508540366414	3.32995979690875e-10	1.39574555497498e-08	13.397849669253
RANBP1	-1.04110031331339	6.2653640561937	-12.8258210725835	3.8676332587185e-10	1.57761703948312e-08	13.3701145160493
MAP1B	2.36265135208338	3.93643525751101	12.6500351581548	4.78329676418246e-10	1.90920895188991e-08	13.3510095666651
BCL2	-1.4567453889253	4.7582576997398	-12.6134586770328	5.00104781311358e-10	1.97258310439886e-08	13.2967522149104
TNFRSF21	0.893619261461329	5.40531288872893	12.699974379494	4.50198673130573e-10	1.80554499027235e-08	13.2816141943819
TOMM40	-0.980866631539842	6.94508019599974	-12.7890009471931	4.042855151497e-10	1.64108518334068e-08	13.2752674684311
PSAP	1.01592917187464	9.93816098926495	12.881082223523	3.61951222303168e-10	1.49186064506908e-08	13.2707992086473
CAPN2	0.916718593099778	5.84223443433646	12.6961507503734	4.52289652075854e-10	1.8095914213676e-08	13.2417454327388
ATP9A	0.725296944794184	9.1454754111081	12.8366421669532	3.81767217024426e-10	1.5610452169967e-08	13.2408879653149
SARS	1.03700236805637	8.08220880792146	12.8137883927899	3.92399803410637e-10	1.59671394458382e-08	13.2333755178052
DRAM1	1.16400358105806	4.04639035390557	12.5524583795655	5.38774486285988e-10	2.07878729524035e-08	13.2245382702665
RGS16	-1.00792362360323	5.72551008121453	-12.6423049901062	4.82846997543581e-10	1.9226507587902e-08	13.2240553966228
GFPT1	0.916523337708957	7.19331518220329	12.7633315901309	4.16994644931725e-10	1.68857589390755e-08	13.2230795322757
RAD54L	-1.15702612426721	4.08233899509387	-12.5514183433036	5.39460467671795e-10	2.07878729524035e-08	13.2094723454018
FMN1	-1.34318475863266	5.0618635577109	-12.5771880877233	5.22731153597323e-10	2.0288095324641e-08	13.2060018757217
HDAC5	1.32619286449984	4.9521585831991	12.5777326772722	5.22383567389879e-10	2.0288095324641e-08	13.1802728768514
SYNCRIP	-0.908821362815399	8.40330661786703	-12.7536121723694	4.21916063415071e-10	1.70437783684871e-08	13.1630662261596
C14orf1	0.770166535721784	6.32012959464714	12.6386180800925	4.85017343714323e-10	1.92670547655067e-08	13.1182810277245
MAP3K12	1.00455466800171	4.13756618525079	12.4619296983452	6.02071791237084e-10	2.2576342234639e-08	13.1094458630224
HIGD1A	-1.20962428392579	6.05769751285959	-12.5769995647368	5.22851535812024e-10	2.0288095324641e-08	13.0935853708448
TCP11L2	1.7344372862264	3.4448611788569	12.410075740503	6.41814063870209e-10	2.39057870916824e-08	13.0869209544072
PLAT	-3.75007417672944	2.26762247740723	-13.1822410223352	2.53219090022636e-10	1.13839679073617e-08	13.0790326894063
BRI3BP	-1.20826277878779	4.68357517546028	-12.4626129509467	6.01565770478517e-10	2.2576342234639e-08	13.0749041402914
GRAMD1A	0.886226511535143	5.47658800366628	12.5261374762218	5.56421167233615e-10	2.12942508027803e-08	13.065901645916
C3orf14	-0.864218060174472	6.60368115808294	-12.5935795885931	5.12375089050086e-10	2.00886811174315e-08	13.059405587874
GEMIN4	-0.80191446155164	5.84388831832852	-12.5480810901891	5.41667853142321e-10	2.08249498297751e-08	13.0560894737962
EIF4B	0.684025563137329	10.0853203296087	12.7029918558113	4.48555734036987e-10	1.80328031154677e-08	13.0437210564923
BBC3	2.03329550753587	4.50642911896495	12.4165366686182	6.36715044827766e-10	2.37688000216508e-08	13.0385619980774
ABCG2	0.992930937560976	5.59405081242251	12.5157707747594	5.63537628008593e-10	2.15173591114514e-08	13.0355521258362
AGR3	-1.77970257964255	4.71384944889627	-12.3874310721299	6.60027572328658e-10	2.43671106393476e-08	13.0318801465354
CERS4	1.02647814258162	5.33185016379691	12.4833981929876	5.86384215776595e-10	2.21369968953675e-08	13.0295251641604
WARS	1.18566822358746	7.65171596965293	12.6313094342537	4.89350100934872e-10	1.93931068436844e-08	13.0221850430773
BCL2L2	0.838723486881941	5.84381290602772	12.5301968521221	5.5366035872924e-10	2.12371922921739e-08	13.0200070108055
RAB8A	-0.817377549263839	7.1910982322581	-12.5936845359944	5.12309484398456e-10	2.00886811174315e-08	13.017575033142
RUNX2	1.45335671062578	4.48478414290417	12.4047849144029	6.46021650629765e-10	2.40090357447382e-08	13.016160103
FHL1	-1.74090679488838	3.03623442472999	-12.3462200873629	6.94585041373993e-10	2.51979180736196e-08	12.9971220807201
PA2G4	-0.671123026639733	8.22137305300241	-12.6206136908441	4.95764451752149e-10	1.96008621539077e-08	12.994955115071
ZDHHC7	0.678466582011493	7.03655627256546	12.5690143405937	5.2797744353844e-10	2.04395712169835e-08	12.9884800739942
SNRPB	-0.744515907695658	7.72657878817371	-12.5927282441927	5.12907608056879e-10	2.00886811174315e-08	12.9829450363184
MB	1.17971335185229	4.45114780441442	12.3528324122957	6.88914399008862e-10	2.51979180736196e-08	12.9571810810784
SFPQ	-0.979240925401896	8.41490207131796	-12.5819403087053	5.1970622409381e-10	2.0288095324641e-08	12.9517170961133
BAG3	-0.713397085954189	6.92735127897771	-12.5095621374346	5.67845530800314e-10	2.16324570776867e-08	12.9393275414907
ABCG1	-2.01979967300682	3.80924530949161	-12.288348672803	7.46363445862472e-10	2.65014485532993e-08	12.9376470281159
FGFR3	-2.07961746795474	3.98292978039159	-12.2918004568596	7.43163868526554e-10	2.64439841217832e-08	12.9367995048291
VLDLR	0.840928865699517	5.5406863361893	12.3917290918408	6.5652919967394e-10	2.42915803879358e-08	12.8729685440793
DHX15	-0.662992376953127	7.62851631713462	-12.4982186157482	5.75806122061876e-10	2.18858672394609e-08	12.8690259713268
SHC2	2.16033695403143	2.53742326350055	12.3011377006147	7.34581020255306e-10	2.63629463149136e-08	12.8659119014492
TMEM39A	1.21733242026789	5.36106258216441	12.3479490938249	6.9309753852002e-10	2.51979180736196e-08	12.8462568156341
CHD2	0.813671769948673	7.76046194576989	12.4728681280937	5.94024304660833e-10	2.2374915475558e-08	12.8234784617412
UGT1A6	1.76446839560563	2.06811837687984	12.2724736100841	7.61266455759139e-10	2.69733478943132e-08	12.8223469920724
ACLY	0.68453789079846	8.17735472645906	12.4838944590325	5.8602671329053e-10	2.21369968953675e-08	12.8153560488177
ALG8	-1.04300603748734	6.33837007503288	-12.3511204207696	6.90377887526671e-10	2.51979180736196e-08	12.7833419712023
CHEK1	-1.30751515079479	4.06769714192821	-12.1917440338653	8.42054883986075e-10	2.92776005816697e-08	12.7792402459428
XRCC2	-1.58697015534364	3.57050598241561	-12.1527299086364	8.84287358474438e-10	3.05554169072862e-08	12.7666375809732
SPIRE1	0.901110051371278	6.14691287902555	12.3479438070215	6.93102081758656e-10	2.51979180736196e-08	12.7663138004745
POLE3	-0.880634874162798	7.20102185385471	-12.3920367392178	6.56279540142924e-10	2.42915803879358e-08	12.7619504576432
FN3KRP	-0.894826391275597	5.12385236608211	-12.2557650555176	7.77290849931819e-10	2.73096894417222e-08	12.7618865811996
BASP1	-1.03455766095257	7.10436769684828	-12.3407883212908	6.99280019893038e-10	2.5258658861104e-08	12.7325015194141
KIAA1244	0.727870092198424	7.84964041812452	12.384836049139	6.62149290532663e-10	2.43915963323089e-08	12.7119845151454
LOC100128881	-1.42525028871803	3.86219152872266	-12.1129618178474	9.29637969055805e-10	3.1664491638471e-08	12.7109653220643
H2AFJ	-0.780749165865916	7.45804264605567	-12.3634605536523	6.79901766827774e-10	2.49356955009379e-08	12.7068505769447
KIAA1524	-1.04308001326915	4.95457662190195	-12.203023359438	8.30244860997586e-10	2.89875053347049e-08	12.7006786057679
CUL7	1.00500319698436	6.94614030389718	12.3250978639046	7.1303079971317e-10	2.56998428758686e-08	12.6872069242032
KRT8	-0.820775759145372	12.500674182445	-12.4594793262135	6.03890240455989e-10	2.25938710992975e-08	12.6850340475125
EXT1	1.17456956487019	4.56760558896122	12.1493464758802	8.88053520121599e-10	3.06222826196157e-08	12.6806848813196
CSE1L	-1.07491750939237	8.48104016529258	-12.3782776016693	6.6754362390844e-10	2.45362627829555e-08	12.6797990733732
ALDH1B1	-1.04146444309876	4.89787150362145	-12.1679912160542	8.67507513096825e-10	3.00376721512035e-08	12.6755223209226
WDR34	-0.859402550739781	7.47175244226044	-12.3419236451097	6.98295941020837e-10	2.5258658861104e-08	12.6738194466977
PGM1	1.02577699030248	4.25619002907868	12.1269203567545	9.13447261047539e-10	3.11827034367359e-08	12.6736224633067
C17orf48	1.98384343992097	2.65918686420318	12.0865798356354	9.6106952214846e-10	3.25934095870791e-08	12.6662140423245
GPR37L1	1.38433558235786	4.55004436123445	12.1430753633673	8.95078738664067e-10	3.08010222745224e-08	12.6555543404286
WDR5	-0.610788601991368	6.813206657761	-12.2954751399982	7.39773544968582e-10	2.63794728487304e-08	12.6533059112111
NAMPT	1.09395206664848	6.83271208482231	12.2993107925036	7.36252074657822e-10	2.63663376800373e-08	12.6480680653868
RERG	-1.12709944405327	5.48849265165714	-12.1796176378785	8.54949358043502e-10	2.96642594687127e-08	12.6405845404665
E2F7	-1.72036563730489	3.90550907906827	-12.0514054662473	1.00472686825277e-09	3.38771212593937e-08	12.6187816779753
POP1	-1.04607377650362	4.85472298041555	-12.1090395928187	9.34241585654079e-10	3.17566184521927e-08	12.6180734986865
SRSF10	-0.748956524435279	6.99956354605578	-12.2693202072625	7.64263893899428e-10	2.70223030900085e-08	12.6171455079746
ECE1	-0.883680610737409	7.35533653499956	-12.2643810638344	7.68983752818448e-10	2.71318233800332e-08	12.5904384414869
TSC1	0.769660539380063	6.48806160070789	12.2254106330226	8.07317837594264e-10	2.8245990619093e-08	12.5896368994012
FLRT3	1.13855534633739	4.54040824712431	12.0851894359932	9.62756776848664e-10	3.25934095870791e-08	12.5847283792727
SOX3	-1.83976407803771	3.50563963183982	-12.0028706115575	1.06842461820792e-09	3.55235254769567e-08	12.5751339850468
TELO2	-0.879954371668291	6.33141223396951	-12.1977894180636	8.35703225654434e-10	2.91172932205099e-08	12.5726176569323
EIF4G1	-0.587342182989605	9.68486814987443	-12.3220618473013	7.15724219881463e-10	2.57414448458012e-08	12.5714787841886
POLE2	-1.57642305143216	3.47991310822478	-11.9883894565451	1.08824280187427e-09	3.59679300761764e-08	12.5606220386847
E2F8	-1.19165277334932	4.44715212385256	-12.0328372449704	1.028610556782e-09	3.45431384570728e-08	12.5380563625493
MAFG	1.15146809892582	5.56209316914855	12.1267625815242	9.13628598660642e-10	3.11827034367359e-08	12.535507121162
RNF213	0.688456156938623	8.07421930576261	12.2497566253213	7.83139745259878e-10	2.74575033537237e-08	12.5266497030408
MRFAP1	-0.727771538229787	8.79420466703541	-12.2620186191851	7.71252152916313e-10	2.71545705376262e-08	12.5235479732547
LOC729737	1.24419147859836	4.12218804572991	11.9864630127651	1.09090825661086e-09	3.59849106184616e-08	12.5226594668402
DENND3	1.42086442472293	3.5423596143306	11.967931092005	1.11690310856751e-09	3.66976180504579e-08	12.5208779843712
DCLRE1B	-0.977744369581364	6.14305504236398	-12.136403485904	9.02617192023721e-10	3.09331350807474e-08	12.5066655614785
C4orf14	0.696469965357847	6.08053391041753	12.1380338981149	9.00768863548048e-10	3.09331350807474e-08	12.5042742256819
C12orf34	-1.94065342443878	3.27255864036948	-11.9229073172992	1.18281233868583e-09	3.85601433765726e-08	12.4784329468463
GABARAPL1	2.02100954871121	3.15747458215407	11.9050916547702	1.21001164557992e-09	3.91416533088561e-08	12.4604689388527
TNFAIP3	1.84889477037923	4.23205799214374	11.8989884569703	1.21948018614822e-09	3.92959280022021e-08	12.3986145877523
LRP1	1.66380989570986	4.95579195278942	11.9459486114845	1.14858595587518e-09	3.75909031821066e-08	12.3848791214699
SRGAP3	1.35998379825337	3.30882848747586	11.8455041103578	1.30586964021559e-09	4.14409181460445e-08	12.3787043396381
ZNF841	0.982969931559601	4.68391659403894	11.9134391258342	1.1971864386323e-09	3.8801833332726e-08	12.362914262648
ATP2C2	0.80994092692828	6.17211870438184	12.0285191131355	1.0342500204887e-09	3.46311503381605e-08	12.3521146676087
FAM136A	-0.724422262201705	6.63446548688216	-12.0388607359572	1.02079791397527e-09	3.43497471093005e-08	12.3413869605363
CMBL	0.715471773447852	6.12846074188157	12.0175049901507	1.04878231616507e-09	3.50096516078734e-08	12.3391870615862
LOC100507584	-2.57710616199013	2.50478730285576	-12.0159203200538	1.05089079078557e-09	3.50101545519878e-08	12.3106021498411
C3orf37	-0.780790897725126	6.36812488307223	-11.9983498093079	1.07457044915416e-09	3.55863686963448e-08	12.3039115258925
C1QBP	-0.726010888274873	6.97740887588604	-12.0276623399	1.03537282761781e-09	3.46311503381605e-08	12.2980682254308
ERCC6L	-1.72897193874817	3.89687222950743	-11.7897569806713	1.40280273065108e-09	4.40158965617423e-08	12.292686504468
PGAM1	-0.873887167064076	6.26263125302769	-11.9750112186137	1.1068956240476e-09	3.64403984578192e-08	12.2908317366002
ICMT	-0.707550227041016	6.8482669394516	-12.0005701721416	1.07154732688613e-09	3.55566616961182e-08	12.270396618938
FTSJ2	-0.900920120869956	5.76724637078785	-11.8790525132684	1.25095615221599e-09	4.00785262254029e-08	12.2101160747965
DMTF1	0.701118445001763	6.0943530883035	11.8853884567311	1.2408609380124e-09	3.98313979411121e-08	12.1727581348199
FAM32A	-0.667131919669433	6.77322526901088	-11.9009966124584	1.21635614137247e-09	3.92709268500256e-08	12.1533449506097
SLITRK6	1.20869761084507	4.38827974623539	11.7235321022335	1.52788419905169e-09	4.70577078175698e-08	12.1459994292772
GOLGA3	0.817032360191437	7.42783769033234	11.9310435772868	1.17060542879864e-09	3.82367288891182e-08	12.1442957965472
ATXN7L3B	-0.622743038020548	8.34208932107448	-11.9486499142666	1.14464216116282e-09	3.75352853005627e-08	12.1292991453476
JUN	1.61396173545978	6.52118922188155	11.8675519815595	1.26950172728205e-09	4.05174558913454e-08	12.1254048211873
SF3B4	-0.618273858273004	7.5516524633262	-11.9201492102197	1.18698070160037e-09	3.85894977009214e-08	12.1252352684767
RIN2	1.5869437114807	3.00597008728224	11.6426850089433	1.69668217129507e-09	5.05798799157555e-08	12.1234698369562
EIF2AK3	0.884850777299335	6.32422089200615	11.8596578208124	1.28239906257972e-09	4.08511274715871e-08	12.1230748710962
CEBPG	1.41654798018532	5.92453391381486	11.8545881214651	1.29075450908513e-09	4.10391224523568e-08	12.1205080442801
GARS	0.790292516785785	7.49737498956339	11.9192601572643	1.18832763190472e-09	3.85894977009214e-08	12.1080028696476
DDX56	-0.77525949340522	6.31806781042071	-11.8320098150423	1.32866801486182e-09	4.20049978838356e-08	12.0942699491444
NOL11	-0.862867877185361	7.74885824858294	-11.8932566502797	1.22844357804749e-09	3.95086353832042e-08	12.0797843605731
UGT2B15	-3.8968344043645	3.17984726289086	-12.0515241271511	1.00457612979199e-09	3.38771212593937e-08	12.0779601025649
CLCN5	1.14315926016356	4.27134602374171	11.6770502979323	1.62265150788953e-09	4.92508599236742e-08	12.0746029934891
BRCC3	-1.16485098477543	5.77397917381264	-11.7632675023349	1.45148968712838e-09	4.51202853671655e-08	12.0731766470794
RRP36	-0.785785717023088	5.86753639450758	-11.7798550297619	1.42079797723072e-09	4.4497051256941e-08	12.0717838615978
SESN2	1.38965081614379	5.50665490911798	11.7642851112967	1.44958687273822e-09	4.51202853671655e-08	12.062345020529
PPP1R3E	0.948857791973052	4.43909851115435	11.6575526566553	1.66422687149188e-09	5.01487030609553e-08	12.054067567627
KDELR3	1.07327615646639	4.81266700483179	11.673427313002	1.63029341941294e-09	4.93931651200399e-08	12.0518215069988
MYO5B	0.720467166835892	6.70543150244165	11.8351192565843	1.32337778221347e-09	4.19169886926858e-08	12.0509908113755
ST3GAL1	0.669562691263563	7.96805947979774	11.875559771906	1.2565581509586e-09	4.01810296685118e-08	12.0434939010482
SLC12A9	-0.704444092282666	6.53830882438779	-11.7974833219939	1.38892798147638e-09	4.37446922075538e-08	12.0395435830834
PHLDA3	1.18392396433198	6.06652008179544	11.7643841553804	1.44940181167527e-09	4.51202853671655e-08	12.0101325701936
SLC38A7	1.51193590952565	3.65284117677643	11.5617522449524	1.885427515701e-09	5.5416326489602e-08	12.0083204820017
KLK11	-1.33190832410408	5.70464160322693	-11.6882321089776	1.59930266115495e-09	4.88971438851104e-08	11.9980123741449
EXOSC2	-0.875144705089528	5.68186312525764	-11.7129151709663	1.54900441583404e-09	4.76204960485449e-08	11.9888688072742
RFWD3	-0.735012429443743	6.8897039013359	-11.7935192197056	1.39602847439943e-09	4.38856770786767e-08	11.9852565352432
ACAT2	1.13403479666106	5.09065526919734	11.6973879045598	1.5804476791297e-09	4.84979944692938e-08	11.9778231388005
BRIP1	-1.49792884886494	7.96358744961343	-11.8154046105359	1.35729850036534e-09	4.28291700379434e-08	11.967197547795
CLGN	3.15107233803535	2.85370851595702	11.515531400539	2.00301971410882e-09	5.82582638239234e-08	11.9598515502889
FKBP1A	-0.65575954937966	6.9906361679127	-11.756597021832	1.46402800593355e-09	4.5341489576357e-08	11.945458085636
PCDH19	-3.77751545867522	2.24643019280059	-12.2974904533473	7.37921102168946e-10	2.63696421210971e-08	11.9358317943047
ADAT1	-0.775412621513376	5.70370691693496	-11.6683940607498	1.64097290049861e-09	4.96268187846994e-08	11.9340698821056
PGPEP1	0.689014679421351	6.09377132665076	11.686721524755	1.60243616201206e-09	4.8903544477171e-08	11.9156845240103
CDK18	0.981264539173677	5.66639121840364	11.6547031312406	1.67039625336632e-09	5.01621267381937e-08	11.9104907535867
ZNRF3	-1.27905260158243	4.56740906275226	-11.5349157394312	1.95279035583564e-09	5.69955775061e-08	11.9072407671816
LMNB2	-0.893819360783067	6.86011550871384	-11.7244659405214	1.52604107472973e-09	4.70577078175698e-08	11.9038380265935
TTC7B	0.948438429934345	5.03264803885993	11.6047333162155	1.78258559128418e-09	5.28580876394266e-08	11.8941630376321
GTF3C1	-0.653662083826751	7.9125746977524	-11.7545427164723	1.46791234464534e-09	4.53777561032324e-08	11.8900578804611
GADD45A	1.87035921918813	4.02143613077008	11.5053063275375	2.03006120751816e-09	5.87912430240658e-08	11.8811084423662
SLC11A2	0.67468678411001	6.48886640435095	11.6848287044744	1.60637168173115e-09	4.89343533793655e-08	11.8762092595907
DVL2	0.853766695708565	6.02302170703627	11.664773463889	1.64870053852316e-09	4.97705195058867e-08	11.874216732832
ZFYVE1	0.75365818601781	5.49851330666126	11.5922950974116	1.81172551146169e-09	5.36270751392661e-08	11.8563432433093
XRCC5	-0.97468770833636	8.93941165727041	-11.7601495571229	1.45733627776264e-09	4.52179812788543e-08	11.8558816156377
MRPL12	-0.777518577855295	6.26254863103863	-11.6504047146837	1.67974813826011e-09	5.02681152980429e-08	11.8552774049668
FBXL19	-0.883008336617894	6.03965400958491	-11.6166871859248	1.75504484288218e-09	5.22266369259102e-08	11.8546652821739
ENO2	0.783247467720016	6.11763060103556	11.6545764115952	1.67067116677672e-09	5.01621267381937e-08	11.8427421823856
EIF4G2	-0.661545636040586	9.94664240719922	-11.7697863556702	1.43934552186112e-09	4.49936719768323e-08	11.83768971774
PDE4DIP	0.728971684926221	7.18916319950435	11.6935581929959	1.58830577510263e-09	4.86498640710923e-08	11.8357765081729
POLA1	-1.17630004069293	5.06203806839209	-11.5468749130079	1.92246385611493e-09	5.63069799118494e-08	11.8338402386092
SLC24A3	-1.03480348439804	5.8162568237853	-11.5852448664519	1.8284647820336e-09	5.40269346549998e-08	11.8291528850994
BEX2	2.99202529803291	3.36343046628299	11.4092221731523	2.30375085271049e-09	6.57473195575601e-08	11.8231321657183
RPA2	-0.802933872394558	5.63899322052908	-11.5836708978837	1.83222400792354e-09	5.40425296446442e-08	11.8184074796745
C14orf93	1.23316182664505	4.17422895994962	11.4651819670471	2.13994302410054e-09	6.14921084794802e-08	11.8182876686808
TATDN2	-0.600256514385011	7.05128227977358	-11.65019186505	1.68021265556123e-09	5.02681152980429e-08	11.7940882402731
KIAA0513	0.928020618572128	5.62880080194764	11.5560881278436	1.89943875188747e-09	5.57301994501158e-08	11.7875161875872
EGR1	1.30473574073541	4.18013366611636	11.4452656269415	2.19679189944816e-09	6.30174060486638e-08	11.7682638846289
RNF187	1.14973990797776	7.3047071176413	11.6458190580961	1.6897857257658e-09	5.04642437101915e-08	11.7543749464088
ARF4	0.79270595446072	7.47152129263831	11.615260777372	1.75830751559114e-09	5.22307902144694e-08	11.7236888443608
COL6A3	1.4156536456971	3.590206832424	11.3434294524262	2.51336347631616e-09	7.10025182059317e-08	11.7231202767066
ABAT	-0.988683683158532	6.36800012203348	-11.5378899880755	1.94520142499564e-09	5.68733367685787e-08	11.7207923296558
TEX14	-1.63149099022746	2.98732244678348	-11.3357101518326	2.53924050357611e-09	7.14920171410889e-08	11.6982914882532
GTF2IRD1	1.00326008647063	5.44154878063623	11.4887061395751	2.07478356369972e-09	5.97223413413324e-08	11.6927025302888
TMEM70	-0.817491369185986	4.76207182385029	-11.4110959084232	2.29805769427018e-09	6.5696951929871e-08	11.6915756846587
SLC7A5	1.12885003733694	10.4519815495088	11.677631626482	1.62142883335725e-09	4.92508599236742e-08	11.6907007735346
HNRNPM	-0.747379143533794	8.04903449598427	-11.5802860049081	1.84033597542807e-09	5.41862303751038e-08	11.6485441385003
TMC4	0.719738282299425	6.59400830651996	11.5046197692544	2.03189060439548e-09	5.87912430240658e-08	11.641582439824
ZNF333	1.50370631060014	3.09055338675576	11.2614359493049	2.8030339996505e-09	7.70479050888901e-08	11.6322537282963
LOC643988	-1.19165595341624	5.07387019733644	-11.3644277441552	2.44436581542205e-09	6.94050490613214e-08	11.6174104324628
NAV2	-1.42207112567368	4.02216182388069	-11.2586719767959	2.81339021161716e-09	7.71330129493202e-08	11.6009033109247
MYBL1	-1.53895512929089	3.89210511163142	-11.2796503314458	2.7357823255575e-09	7.57503702195755e-08	11.5927989876372
SLC12A2	-0.993218143997987	7.65509818497177	-11.512674021152	2.01053804416316e-09	5.83754136294873e-08	11.5881278013335
PSMD12	-0.931568267441548	7.98851249926487	-11.5318492831589	1.96064718135755e-09	5.71251976672886e-08	11.5855208378224
SLC5A8	-3.60910718159717	1.6376454475801	-12.4901603436397	5.81532559353946e-10	2.20534025456585e-08	11.585335801405
SLC6A9	1.83619072379347	4.48730218113098	11.3024759310477	2.65389268367711e-09	7.40908254015823e-08	11.5734250358438
DLD	-0.764643508724109	7.36784756395187	-11.498290396563	2.04883772071914e-09	5.91792090523437e-08	11.5701261422207
TRIM16	0.946827107870062	6.96554205474488	11.489377433004	2.07295507435633e-09	5.97223413413324e-08	11.5620431573495
LRRC45	-0.918222695643848	5.19915583956242	-11.3397275701341	2.5257383205298e-09	7.12317835961895e-08	11.5541543535309
LSG1	-0.620624680615167	6.60499034077081	-11.4242441461941	2.2585220851913e-09	6.46772660149645e-08	11.5179910645463
TFF3	-1.29314811946687	5.58841175001191	-11.3256326905105	2.57344513864222e-09	7.22119068769337e-08	11.5122638329797
C5orf41	1.9016505206789	4.24768690519236	11.2095891463173	3.00415601138008e-09	8.15608849583125e-08	11.5058689050531
MEF2D	1.0918287095302	5.62986624574216	11.3469493323194	2.50165618096509e-09	7.0791367124298e-08	11.502745883464
ASCL1	-1.55792891088936	5.39550648970926	-11.2853219498469	2.71518961052249e-09	7.54643987921009e-08	11.4968851543868
ESCO2	-1.69872570356066	3.7180860188292	-11.1804684154897	3.12372547910434e-09	8.38542293941268e-08	11.4956890614986
ADM2	2.94231440370224	2.14090624425082	11.1833741981075	3.1115726551793e-09	8.36622847029237e-08	11.4850771406698
FIGNL1	-1.06997213590423	4.46169742342421	-11.241452491798	2.87882218001242e-09	7.86689904224309e-08	11.476734876309
TYMS	-1.28321275676264	3.59994575697486	-11.1618368120794	3.20284393437295e-09	8.55660734160596e-08	11.4723950036988
HSD17B7P2	1.7749400925557	2.31269298853573	11.1455028068141	3.27393968807091e-09	8.66678081298732e-08	11.4719418061123
NUP85	-0.694155865808903	6.08348541345652	-11.3510686400729	2.48802796913656e-09	7.05250504336268e-08	11.4562861929998
LEPRE1	1.17545855809895	4.56605365412532	11.212318612893	2.9931982864298e-09	8.1395525434556e-08	11.4477010130458
IPO9	-0.711042689723735	6.53369731859	-11.3648686030017	2.4429387491381e-09	6.94050490613214e-08	11.4395140310773
ELF5	1.58238657219289	3.25906763446042	11.11486087816	3.41182678792472e-09	8.97383343574872e-08	11.4347679178906
NAIF1	1.57837819348832	3.91796541498898	11.1560983782794	3.22763434514503e-09	8.60908401725765e-08	11.4117505457974
NES	-1.94482974703099	2.60762915584551	-11.1146763888837	3.41267523626895e-09	8.97383343574872e-08	11.4002309948475
CDK2AP1	-0.828088592860286	6.37229165678791	-11.3094092617975	2.6295321939738e-09	7.3538957210732e-08	11.388845821845
DNAJA1	-0.819251922456457	8.15217341252609	-11.382822088408	2.38556132388802e-09	6.79661457933616e-08	11.3757576664013
DNA2	-1.09472069166485	4.47377638813529	-11.1650048852842	3.18924351788559e-09	8.53390537489898e-08	11.3644870091717
MELK	-0.92473069485084	5.29865521271837	-11.2380084275711	2.89210021773553e-09	7.89029103448761e-08	11.3609720805058
SCPEP1	0.722353764885614	5.98328070259982	11.2681754825857	2.77794965137367e-09	7.65377758971553e-08	11.360272683
ZFYVE26	0.860929447130828	6.26127292835219	11.2818061197084	2.72793572527945e-09	7.56583699329578e-08	11.3523294284205
UNC119B	-0.840197473834644	6.33116673571659	-11.2744580748751	2.75477861497604e-09	7.60246164304608e-08	11.3493432849139
DLL1	0.993621268698002	5.3839849404984	11.2082990802122	3.00934979018462e-09	8.156947470186e-08	11.3291083999747
CTIF	1.18686149597833	4.03525164112955	11.0961352945425	3.49908598397969e-09	9.1578582153484e-08	11.3259966324695
TOB1	-0.661778690990432	7.80619906997148	-11.3270101489793	2.56874135215047e-09	7.22010594510327e-08	11.3191483075557
NR2C2AP	-0.845358024472212	4.86121240660548	-11.1547668361543	3.23341548809343e-09	8.61077079982079e-08	11.3157122208173
NRIP1	-0.864395691040009	7.56145187453417	-11.301277968165	2.65812576183625e-09	7.40908254015823e-08	11.2988934716057
SLC39A13	0.896331786212264	5.4467517034823	11.1757310076154	3.1436458438119e-09	8.42537389293434e-08	11.2964048556497
LOC100506190	1.20983328753643	5.03215106301872	11.1466686612152	3.26881057413351e-09	8.66678081298732e-08	11.2957087655313
SMC2	-1.28284082535463	5.83281242806342	-11.196850756319	3.05585638109863e-09	8.25624266841576e-08	11.2842884900698
RPS6KA2	0.980476331248758	5.11868504198431	11.1490734220398	3.25825763159488e-09	8.66313205576991e-08	11.2783479651792
NBAS	0.762224029512168	5.94136491786039	11.2069906412998	3.01462718511148e-09	8.15802994236318e-08	11.2670305594958
CTXN1	-1.64846193526068	3.73300758359431	-10.9847285025936	4.06914156910681e-09	1.0346597350301e-07	11.256245508419
PCK2	1.1663128487698	6.87160111801841	11.2607290266237	2.80567891647537e-09	7.70479050888901e-08	11.2507021860657
GPNMB	3.35949045000062	1.3565758946365	11.3148804266283	2.61047514595327e-09	7.31282853281783e-08	11.245999733801
RBBP7	-0.659257931607129	7.73486663269155	-11.278334056283	2.74058495032314e-09	7.57579218333953e-08	11.2421536778474
BLNK	2.76322000192367	1.67332602806961	11.1452219251816	3.27517667651757e-09	8.66678081298732e-08	11.2252292365914
PKN1	0.762826880512703	7.38523830448129	11.2447228270977	2.86627326548528e-09	7.84542620163271e-08	11.2070290588202
SF3B3	-0.608515898116273	8.91572394007262	-11.2849791645412	2.71642956666137e-09	7.54643987921009e-08	11.2060224399539
MANSC1	-1.11014748198813	4.41501076614698	-10.9892464943337	4.04421861009492e-09	1.03260323717904e-07	11.1982923710354
SIAH2	-0.708680446498367	6.60705363358905	-11.184724199565	3.10594348534282e-09	8.36454087743532e-08	11.1913204497069
SEMA4B	0.807484860889198	6.61830192514069	11.184986319595	3.10485175231681e-09	8.36454087743532e-08	11.1784644671437
KIAA0355	0.978750168227183	4.78367379907595	11.0430378036905	3.75951578198191e-09	9.71779628096838e-08	11.1764661128181
GGT7	1.00580562914646	4.02417541777835	10.9740280693403	4.12881559662393e-09	1.04463407016548e-07	11.1696757676865
RRP15	-0.995942989569898	5.4925381901998	-11.0833292161161	3.56010999634767e-09	9.30301243420599e-08	11.1681795839598
ARRDC3	1.17349956843873	5.35636875374852	11.0766717220442	3.59227572291684e-09	9.36603744496871e-08	11.157296575113
MYH14	0.762700281214	7.85121164619913	11.2160362182611	2.97834114992474e-09	8.112341594681e-08	11.1451493388488
FOXC1	-1.4856385848544	3.29252853850618	-10.8881402862168	4.64244840262629e-09	1.14345076709164e-07	11.1324403633434
NIP7	-0.864168486615852	5.36083735653277	-11.0436088056997	3.7566092380482e-09	9.71779628096838e-08	11.1253614851146
EIF2D	0.63874302196377	6.37422504335488	11.1227008976882	3.37597552965054e-09	8.91940201546219e-08	11.1108517700808
RAPH1	0.825433897802831	6.55257286513651	11.1185686594321	3.39482200604115e-09	8.95504782792305e-08	11.0936858161131
ABCD3	-0.792123496643081	5.92058595831618	-11.0400225221904	3.77490358718608e-09	9.74251351729938e-08	11.0653436993234
OTUD6B	-1.01293878193633	5.3508394446378	-10.9844229435997	4.07083296848722e-09	1.0346597350301e-07	11.0503210540544
CHEK2	-0.903378480796868	4.96938073611826	-10.9593126307931	4.21238738935495e-09	1.06096335390922e-07	11.0495819045569
UBE2N	-1.0292325785377	6.65930450912409	-11.0760223784628	3.59542934684879e-09	9.36603744496871e-08	11.0474087946852
XPC	0.780173455059311	6.70176711225523	11.0995867173205	3.48282801801921e-09	9.12959494880145e-08	11.047035483257
SCO1	-0.812088665913995	5.48544856357966	-10.9945694966798	4.01506070793226e-09	1.02829824317702e-07	11.042204617543
PYCRL	-1.32675083996305	5.038876652975	-10.9386494796926	4.33275162188278e-09	1.0863708864223e-07	11.0363570259237
POFUT2	0.790438703677877	5.85906379026269	11.0230846999436	3.86258166121982e-09	9.94416803877079e-08	11.0325230131451
KIF26A	-1.43981504751629	3.8248532923147	-10.8409739323245	4.95270231084115e-09	1.21095019658637e-07	11.028792770536
AMD1	-1.10535791043999	6.91984473454114	-11.0670087923872	3.63950698622709e-09	9.46611428268457e-08	11.0143354633229
NFKB2	1.07946088170704	5.91852762923372	11.0183277128573	3.88758930885177e-09	9.98710347177219e-08	11.0043430445652
FAM171B	1.11153542783504	4.70637012152362	10.8981943870577	4.57899625326796e-09	1.13282741626706e-07	10.9858448853409
KIAA0430	0.700677432536651	6.35453790399473	11.0226365867062	3.86493017531751e-09	9.94416803877079e-08	10.9822528238667
PABPC1L	1.46983650205951	5.27588932107036	10.955564616026	4.23395600070137e-09	1.06479218279293e-07	10.9815367583279
POLL	1.02079689242807	5.13349110671605	10.9123636253253	4.49111681899182e-09	1.11936568823874e-07	10.9522637573876
ALG6	-1.1672708756854	4.1592580259515	-10.803005797252	5.21826593006812e-09	1.25749682153399e-07	10.9513991909157
NT5C2	-0.787592118774203	7.68819643800569	-11.0436256226469	3.75652367138314e-09	9.71779628096838e-08	10.929287206548
IDH3A	-0.634746432415228	6.57519686516493	-10.9959165287107	4.00771714917874e-09	1.02799174237523e-07	10.9208223572599
ASAP3	1.03726482743488	5.20237233584148	10.8956841102652	4.59475290626079e-09	1.13364719091324e-07	10.916565885268
SHH	-1.90141032864934	4.25458271988968	-10.7575156180364	5.55628246437750e-09	1.31993278315695e-07	10.9163026503755
KRT19	-0.649833846268132	10.4871985484621	-11.1079127782368	3.44393410722537e-09	9.04181381620677e-08	10.9138668928297
MCMBP	-0.586118161240874	6.67914087725306	-10.9910482651088	4.03432417208151e-09	1.03165194883626e-07	10.9012181632994
BIRC5	-1.00292922320365	6.1559083414943	-10.9356759945482	4.35036777698659e-09	1.08915495063359e-07	10.8822657970043
EDC3	0.764838996911728	6.97910648915877	10.9870621992152	4.05624791008344e-09	1.03409588488164e-07	10.8728909552191
TMEM14A	-0.956951372815597	4.75894763074466	-10.7761110344061	5.41540828310337e-09	1.28829712840143e-07	10.8414463375897
YIF1A	1.04948076845032	6.56552201067515	10.9406339932341	4.32103628589334e-09	1.0850602229021e-07	10.8400761480782
HAT1	-0.998164420505172	6.48573305628169	-10.9249602285736	4.41447964867719e-09	1.10355392592642e-07	10.8385159978331
C20orf111	1.0108632081971	5.22322712888158	10.8342793263196	4.99847470822777e-09	1.21837554443624e-07	10.8118988424467
CCT6A	-0.559470814064269	8.01032532735574	-10.9750741543791	4.12294143260657e-09	1.04463407016548e-07	10.803647328251
NCAM2	-1.04827714786917	6.23724084297072	-10.8631600689757	4.80413506083345e-09	1.17732190598487e-07	10.8007363466219
SHMT2	1.00972216310861	7.69857723118138	10.9704412278545	4.14902397512439e-09	1.04658034630438e-07	10.7986575987339
RBM14	-0.776938981931844	6.58637205395263	-10.905641155853	4.53258726720396e-09	1.1264616771643e-07	10.798100725681
NBR2	1.65054518935535	2.51971372050705	10.6393095917612	6.54674947932741e-09	1.5101770798934e-07	10.7950249270077
PLIN2	1.99356768586172	3.95126624649041	10.7067080000783	5.96118256887373e-09	1.40613282484971e-07	10.7920864261522
LOC100131564	1.73170080432954	3.20224698226885	10.637220054135	6.56584217497649e-09	1.51249510377833e-07	10.787152215221
NR1D2	1.03000448108636	5.98327515543175	10.8625548276853	4.80812521996932e-09	1.17732190598487e-07	10.7848933001859
STMN3	-0.802584660843199	5.73887146164382	-10.8322605755221	5.01236442481151e-09	1.21837554443624e-07	10.7846717088548
C1orf93	-0.838370719264747	5.50295636127444	-10.8070306522157	5.18941842625294e-09	1.2541594474083e-07	10.7818803313944
ADI1	-0.780372996784471	6.80631472092129	-10.8991501586934	4.57301195065291e-09	1.13282741626706e-07	10.7817607107777
DTYMK	-0.959230785383498	5.66005949030911	-10.825239830279	5.06098639084998e-09	1.22586186301336e-07	10.7781987966168
CALML5	-2.09551348504556	3.8958780175881	-10.6123656257046	6.79748524256646e-09	1.54845026970723e-07	10.7537891384183
CENPN	-0.759808702363507	6.46615633746965	-10.8755815573016	4.72300848944021e-09	1.1615822643735e-07	10.7515079624925
CD44	0.555002914955955	7.66261518991841	10.9189667482612	4.45077080209179e-09	1.11096553573408e-07	10.7431504929132
DPYSL2	1.14369497866442	4.01635131435282	10.6892618438582	6.10727239082463e-09	1.4345228014628e-07	10.7425202810469
NSUN2	-0.546356234493074	7.24714393060403	-10.8955069622882	4.59586699018882e-09	1.13364719091324e-07	10.7345444117848
ABLIM3	1.38104130127016	3.08087906973678	10.5961002575581	6.95371536151345e-09	1.57784021004634e-07	10.717792249475
U2AF2	-0.563772749494712	8.17223240671602	-10.9055651348416	4.53305853104266e-09	1.1264616771643e-07	10.703464471911
TP53INP1	1.08850679947023	7.03317031014485	10.8395275108328	4.9625543400928e-09	1.21158771947025e-07	10.6860295437924
CTNS	0.800769588021441	4.90588310521822	10.7019030754554	6.00104763133455e-09	1.41155443862783e-07	10.6848591334917
TNFRSF11B	1.92268915434393	3.49306591402075	10.5699944178412	7.21240179268787e-09	1.62123934920581e-07	10.6838049856885
NAA15	-1.02781765633566	6.44696225007584	-10.8046729403182	5.2062965511664e-09	1.25642285024108e-07	10.6773103456181
CACYBP	-0.878689410507851	6.72406771486221	-10.8246635035068	5.0649996851365e-09	1.22586186301336e-07	10.6726845126534
UBE2T	-0.73985527328133	5.91035333813593	-10.7874235221481	5.33154881135403e-09	1.27196608161319e-07	10.6673129163532
CCNB1IP1	0.956781129143944	6.07406028528344	10.7949220930181	5.27671505241018e-09	1.26610878818519e-07	10.6649123417849
MIPEP	-0.875540394513163	4.92613836829103	-10.6678709914876	6.29154623216285e-09	1.46138637759294e-07	10.6625639917135
RPS26	-0.708775387071562	7.18408883961362	-10.8319428866371	5.01455392853829e-09	1.21837554443624e-07	10.6518375553244
KIAA0913	0.914468070717876	6.5680682343423	10.801312863561	5.23045007963667e-09	1.25861938319199e-07	10.6515387072857
YIPF2	1.21757936014894	6.37733619999969	10.7890634289954	5.31950592943497e-09	1.27196608161319e-07	10.6458098496179
FUS	-0.708248959307287	8.66743021362466	-10.8709857259901	4.75285539018291e-09	1.16720636630571e-07	10.6362975858533
SORL1	1.04749483888008	4.14377171139752	10.6115473969603	6.80525561011012e-09	1.54845026970723e-07	10.6359583013324
PPFIBP2	1.24134053850195	2.87685447466025	10.5212244779282	7.72313639333191e-09	1.71986328950843e-07	10.6322710560443
HNRNPD	-0.789805214017306	7.67314820543079	-10.8312261389064	5.0194974295418e-09	1.21837554443624e-07	10.6198180570196
GPR153	-1.12979719742427	3.58146475421796	-10.5365726477588	7.55842780914963e-09	1.68767886088409e-07	10.613881082941
ZNF165	1.85176966800302	3.55710222929922	10.5332542974586	7.59372320635082e-09	1.69329902537348e-07	10.600199838805
WBP11	-0.590038157574954	6.91320624060447	-10.779523886626	5.38996373407117e-09	1.28407056251576e-07	10.5917050930921
TPT1	0.496507336784402	11.559895300455	10.8994242717899	4.571297184131e-09	1.13282741626706e-07	10.5907863917016
RND3	1.24474774824631	5.65042483757368	10.7023293816312	5.99749939195909e-09	1.41155443862783e-07	10.5882061724814
NSDHL	0.969898245877652	5.98939580890308	10.7361030897904	5.72328311658422e-09	1.3576764091029e-07	10.586462299486
KLC4	1.11198397015567	4.8285260752983	10.6228360218673	6.69887132954139e-09	1.53678908251372e-07	10.5819511597627
KIAA1217	0.799526496875606	5.16022725835747	10.6414722027959	6.52705052402913e-09	1.50771260999811e-07	10.5722501192339
ECHS1	-0.767323978238654	7.57244650092791	-10.7882209261589	5.32568938945997e-09	1.27196608161319e-07	10.5651343101034
EFNA1	1.10870713286007	5.83421034498569	10.6848013612741	6.14522413348667e-09	1.43738081690113e-07	10.5639051725413
LOC541471	1.12475910437603	3.24122728497881	10.4940791671882	8.02374659974816e-09	1.76564655439721e-07	10.5600830328663
COPA	0.632329163959268	7.91085479641768	10.7956667797295	5.27130193824904e-09	1.26610878818519e-07	10.5580027582756
RGS22	-1.66240292150565	3.9745831893241	-10.4859307713633	8.1163630304151e-09	1.78133930867011e-07	10.550374742681
ATP8B2	0.957101062396945	5.76596038899261	10.6544436650196	6.41019507251541e-09	1.48688075440704e-07	10.5423158463517
TDRKH	0.598466211732146	6.44130043688976	10.7275761716248	5.79124766836042e-09	1.37185305957025e-07	10.5416408174998
STRA13	-1.02302459785745	6.0219230516488	-10.6862340542716	6.13300720403703e-09	1.43738081690113e-07	10.5408162214195
YWHAQ	-0.524915355470448	8.52052777971043	-10.7885794282577	5.32305727843455e-09	1.27196608161319e-07	10.52030485284
SLC9A2	-0.885686133640906	5.64694510660904	-10.6310199065986	6.6228398787833e-09	1.52352646675065e-07	10.5202321000984
NDUFC2	-1.46925199181096	4.53009406680961	-10.5115955601763	7.82839058733753e-09	1.73406628056467e-07	10.5097182176478
TET2	-0.683075997039373	6.36122517667027	-10.6851236223601	6.14247390526429e-09	1.43738081690113e-07	10.5083236288197
FBN1	1.67271248162354	3.24805552116533	10.4330042106472	8.74594347877914e-09	1.8971097112724e-07	10.5073522993964
BLM	-1.22578387207555	4.92935775278944	-10.585704849065	7.05553686320135e-09	1.59455133108351e-07	10.5037633702559
BEST1	4.02373106666292	1.08209342536882	10.9717630291217	4.14156483110644e-09	1.04627689177378e-07	10.4966591959126
COTL1	-0.792477668621395	5.33463446638153	-10.6001145799389	6.91481000002717e-09	1.57124025054965e-07	10.4931780891089
KIAA1324	-1.36128327620992	7.4003977144408	-10.7112901167509	5.92342530179548e-09	1.40117913362415e-07	10.4905757953978
PIGW	-1.35894386092801	3.74292815950374	-10.4386104124826	8.67689047310556e-09	1.88457553600282e-07	10.4737341644808
MCOLN3	1.4263655701624	2.7435822682318	10.4054525933417	9.09379472359818e-09	1.94413496892703e-07	10.4723560060669
GEMIN5	-0.680157506746079	6.40875387022115	-10.6686477325402	6.28475366953494e-09	1.46138637759294e-07	10.4696565232736
EXD3	1.03389310925155	4.09915762329282	10.4782662089814	8.20450564499568e-09	1.79597058124225e-07	10.4660618959289
ASAH1	0.593494451376741	6.37523912290208	10.6516820353563	6.43488810956874e-09	1.49054111834387e-07	10.4551116169677
KIAA1967	-0.611313456249887	6.92802888869245	-10.6767844932254	6.21405959485832e-09	1.45100281336548e-07	10.4498777467486
ERP29	0.746013969651526	7.48848365512596	10.7084232009842	5.9470195422793e-09	1.40477337323558e-07	10.4459657294312
RAB26	1.1633759720153	4.72477521176598	10.5165243009772	7.77432725125941e-09	1.72668675280027e-07	10.4415834842637
TRIM2	1.35378658431206	3.10292348151071	10.3860656404196	9.34725582232836e-09	1.97736214162448e-07	10.4376419532654
SYT17	1.32264867238524	3.29326245489707	10.3978139907878	9.19278732077129e-09	1.95758645484327e-07	10.421405651266
DNHD1	2.06216846271875	2.60081044050891	10.3690387753119	9.57598397532965e-09	2.01191904526901e-07	10.4171384569955
PLD3	0.894295858740171	7.3746287845146	10.6760028224196	6.22081450121412e-09	1.45100281336548e-07	10.4122743523033
SYT10	-1.10251420695057	4.12843050580675	-10.4103673325417	9.03069468462595e-09	1.93915156435228e-07	10.3998160425875
EBNA1BP2	-0.792900505642518	6.51009556111442	-10.6150326396871	6.77222241560718e-09	1.54697638843902e-07	10.393572990404
ZNF16	1.19379166268551	4.15023647066701	10.4099549848007	9.03597107203416e-09	1.93915156435228e-07	10.3489910526603
NCOA5	-0.676529846642123	6.14065772941895	-10.5390871212082	7.53179761286154e-09	1.68613430135977e-07	10.3368977231795
SMPD4	-0.623063138954173	6.75557736895981	-10.5951740264691	6.96272467719563e-09	1.57784021004634e-07	10.3368638892537
ALDH3B1	1.50721116554406	3.71118224895119	10.3489654299404	9.85320995627789e-09	2.06497598131317e-07	10.3325471514381
PDCL3	-0.853741730362301	5.10291487240959	-10.463785464988	8.37379080881126e-09	1.83063107825568e-07	10.3289025811343
GTPBP4	-0.564809340560796	7.25830289916953	-10.6141810722857	6.7802780000347e-09	1.54697638843902e-07	10.3268085170646
H2AFX	-1.13657449247839	7.6296461970546	-10.6142781468519	6.77935919404435e-09	1.54697638843902e-07	10.3193496699882
S100A10	0.644314049961577	7.00216220308437	10.5935370843083	6.97867698535082e-09	1.57931520843041e-07	10.313817348179
SRSF3	-0.885567769095172	8.21390878275518	-10.6251658068729	6.67713377647934e-09	1.53390639117913e-07	10.3012958638033
RAB7L1	0.877112502598649	5.95289376678428	10.5139848321447	7.80213350816895e-09	1.73054218555196e-07	10.3010827953726
RNASEH2A	-1.12773967167253	5.63228166369046	-10.5036646787763	7.91621522924582e-09	1.74658025717556e-07	10.3010264057774
NEDD9	0.76116530473275	7.04920797383041	10.5833651213665	7.07866942424724e-09	1.59762034346978e-07	10.3004145529217
TOMM5	-0.755905655208209	5.82915129554757	-10.5098787181332	7.84731526805083e-09	1.73595900188998e-07	10.2974264623538
ERN1	1.32394709803877	5.23316417390159	10.4829144610034	8.15093133584391e-09	1.78658159450398e-07	10.2973572181159
LOC151162	-0.739936881477336	5.9690914583722	-10.4952667130087	8.01034168826603e-09	1.76501916198368e-07	10.2756310964822
H2AFZ	-0.641537448806025	8.37099651843312	-10.6169470737315	6.75414911689325e-09	1.54697638843902e-07	10.2730922024925
ARPC4	-0.810106371630861	6.78921421194276	-10.5385601462321	7.53737050348869e-09	1.68613430135977e-07	10.2681339425895
C14orf80	-0.723338383032085	5.35019619313748	-10.4525014283987	8.50824781515802e-09	1.85517518201698e-07	10.2593053555326
TPCN1	0.771754270805832	6.71676910763409	10.5381767032225	7.54142823138666e-09	1.68613430135977e-07	10.2587750134501
PPP2R1B	-0.876358000004105	4.97358246779291	-10.3939613600816	9.24314442947106e-09	1.96390846779935e-07	10.2512347572912
OGFOD1	-0.75863832374673	5.37919098643368	-10.4396007046092	8.66475244074588e-09	1.88438647358952e-07	10.2506800051208
SLC6A14	-1.26780242604441	6.51041110980832	-10.4905383484321	8.06385513860148e-09	1.77214077973681e-07	10.2489657698777
STEAP1	3.20510156338675	0.427096138985279	10.9771582185222	4.11126479836915e-09	1.04335041711571e-07	10.248587410099
GPER	-1.52560188064998	4.57638803114051	-10.342387429734	9.94588022442387e-09	2.07918626091581e-07	10.2446025394032
SPAG9	0.677600150327327	7.85464343250157	10.5739927203609	7.17213514969892e-09	1.61435784984609e-07	10.2318799707434
HNRNPL	-0.504923199135748	8.34408643468037	-10.568467909624	7.22783775864949e-09	1.62252830437119e-07	10.2097312112025
DUSP10	1.90605556641984	2.29169008429688	10.2289051583853	1.16972549561586e-08	2.37697316994892e-07	10.2053850795966
AIF1L	-0.615444037803888	7.24364708725785	-10.5165151996592	7.77442672123057e-09	1.72668675280027e-07	10.1933821078714
NCRNA00188	0.589515624399832	9.3535866001477	10.577411061807	7.13789658232693e-09	1.60881647497083e-07	10.1846682862154
CXCL14	-2.87767646115109	2.22012167714926	-10.3972356274074	9.20032859068891e-09	1.95758645484327e-07	10.180085185173
EIF1AX	-1.03755928128654	5.45944596044651	-10.3856787749361	9.35238850768334e-09	1.97736214162448e-07	10.1798463301287
ZNF532	1.85339461228845	1.83773713286187	10.2298085851432	1.16820995559682e-08	2.37678142304152e-07	10.167727493895
UPK3B	-1.07551441459632	3.87944522713263	-10.2257840091816	1.17497727747583e-08	2.38474757142061e-07	10.1598491076008
ARHGAP21	0.738589833113423	5.91779951916865	10.4316930014386	8.7621771318944e-09	1.8981690460337e-07	10.158757739003
HPDL	-1.44292041864053	3.52730394295168	-10.1945024845482	1.22900168598358e-08	2.46747813852375e-07	10.1540446784492
CHDH	-1.20352971495402	3.40686712957815	-10.1944933979176	1.22901775256535e-08	2.46747813852375e-07	10.1464488156535
CASP8AP2	-0.865337505168593	5.52822934645171	-10.3818255048796	9.40367315675448e-09	1.98014025885798e-07	10.1457442831072
SLC2A6	1.28484483205272	4.40299750598011	10.2822717373117	1.08364376312966e-08	2.24570734753166e-07	10.1416407927119
RINL	1.02242779591846	3.6813494857471	10.2321169848526	1.1643468683311e-08	2.37360027995476e-07	10.1328095442223
LCMT2	-1.02664534296612	4.30447981009582	-10.2408661583307	1.14982656604906e-08	2.3592699024341e-07	10.1327119125017
PCYT2	0.757008643355346	5.8524518752128	10.4110822054431	9.02155486459844e-09	1.93915156435228e-07	10.1307105828562
MAFF	2.04900223436209	1.99848983901312	10.163836268447	1.28450073846567e-08	2.54877711198979e-07	10.1126023124668
RIT1	0.707790785443195	5.2427482311103	10.3359441341904	1.00375407793799e-08	2.09572823962984e-07	10.1118961497741
KDM6B	0.805121841370863	6.68753034705756	10.4203395365643	8.90407152147325e-09	1.92392367086717e-07	10.0981863258473
PCMT1	-0.595997398321842	6.62091490542124	-10.4166087192112	8.9512242056475e-09	1.93161643374515e-07	10.0916826541208
EIF4EBP2	-0.752148778412909	7.56690225913622	-10.453548591856	8.49567519605896e-09	1.85485211460692e-07	10.0866916536714
YWHAE	-0.479028656111934	9.56690466554045	-10.5070356032205	7.87876060121521e-09	1.74061284405182e-07	10.0773154363896
HN1	-0.646850287246833	7.35320829121694	-10.440561547354	8.65299242084203e-09	1.88427923497607e-07	10.0710020850233
UBXN1	0.95391803486029	6.52064158204469	10.3997245226658	9.16792205261744e-09	1.95566745418334e-07	10.0626626042329
SREBF1	0.724447861559045	7.13851977603868	10.4253881973447	8.84067811937914e-09	1.91269729454718e-07	10.0607354164807
DYNLL1	-0.735701730947466	6.95773002012507	-10.4093188365326	9.04411755677339e-09	1.93915156435228e-07	10.0597768916697
NXPH3	-4.15467715506488	1.44373872211909	-11.0607829627394	3.67028365895144e-09	9.53133911681737e-08	10.0506205323955
NOP2	-0.745376609001253	6.03522913695957	-10.3432095860048	9.93424786616471e-09	2.07918626091581e-07	10.0404504900347
CDC7	-1.6103406675061	3.72497838972931	-10.1312636894853	1.34634184033203e-08	2.636559828772e-07	10.0373994926735
IRAK2	2.40634857743782	1.73704698928383	10.1205191141692	1.36742053238119e-08	2.66846452550094e-07	10.0158365764317
NUP205	-0.653427711589485	7.39298867247185	-10.4063275099622	9.0825279225517e-09	1.94413496892703e-07	10.0136941543895
PLD1	0.908943013704816	4.54849717359553	10.2044327927048	1.21157450757168e-08	2.44419445894195e-07	10.0046869813543
SEMA3C	-0.809579686343048	8.11688268924784	-10.413371654721	8.99234905429607e-09	1.93799027814494e-07	10.0044977573848
CLU	0.666391913267986	7.3953337680213	10.3914160660052	9.27657246453438e-09	1.9663041558539e-07	9.99775802699972
RBM12	-0.700338728912217	6.807454082948	-10.3499734842709	9.83908892497469e-09	2.06460380403108e-07	9.9868928092248
ANKRD5	-0.79883271223065	5.22922181960051	-10.2330111666348	1.16285407004075e-08	2.37360027995476e-07	9.98473879039783
ERMP1	0.533930500882208	7.99139653445124	10.4047979612555	9.10223439769115e-09	1.94413496892703e-07	9.98365918391926
LITAF	0.553570191175077	7.59751756155994	10.3931697634508	9.25352710252263e-09	1.96390846779935e-07	9.98247477935995
HMGB3	-0.685867001075324	7.60876336571878	-10.3836656612726	9.37914505319593e-09	1.97801793026039e-07	9.97219377135577
C19orf57	-2.28506430727149	1.2845510208442	-10.3811354359893	9.41288869763271e-09	1.98014025885798e-07	9.95861090201491
IFT172	0.989860611615121	4.75823230156547	10.1798293369483	1.25523575920202e-08	2.51107210967638e-07	9.94453188731262
RAB17	0.658229281578677	5.78724744710164	10.2642594332753	1.1119290171521e-08	2.2929594183541e-07	9.944317809759
ARHGDIA	-0.638236424031353	8.2902751763223	-10.3840071487368	9.37460064302435e-09	1.97801793026039e-07	9.94372661776042
CUTA	0.73616242386995	6.78327243557605	10.3278626736283	1.01537615409216e-08	2.11471367385271e-07	9.93670168146988
JAK2	-1.54459690827491	4.04217921990748	-10.0674623409128	1.47670850146519e-08	2.84849746003505e-07	9.92967977655078
URB2	-0.816316762752592	4.80490271880307	-10.1728578674459	1.26790549392455e-08	2.52734820982053e-07	9.92763291411131
DUSP3	0.632989928692991	6.42540244129398	10.2938259108398	1.06589861686644e-08	2.21167350725488e-07	9.91834283377437
SETDB1	0.555335898059287	7.20448763126941	10.3306787768584	1.01131030682548e-08	2.10887201637772e-07	9.91310129977565
EGR3	-1.59265846371628	2.62142988854131	-9.99390659186076	1.64362372635874e-08	3.11301961490641e-07	9.89282174421514
ADD3	-1.13031796602458	4.80948590204878	-10.1099276128539	1.38853834007329e-08	2.69395767974312e-07	9.88375364357923
KNTC1	-0.902555438713348	6.25255030092473	-10.2503453956723	1.13430907513911e-08	2.33335608519391e-07	9.86702704346024
KCTD5	-0.651975997473182	6.19590515984959	-10.2315902828711	1.16522711662453e-08	2.37360027995476e-07	9.86546514153397
SLCO4C1	3.04181627831411	0.907877938968202	10.1764891487279	1.26128944165231e-08	2.52016781627159e-07	9.86289865279081
RAE1	-0.539621097122759	7.73371975779963	-10.3132095275655	1.03681104836631e-08	2.15667014588038e-07	9.86203816231215
ST3GAL5	0.734429776561039	5.04730883125536	10.1454485622995	1.31903520997216e-08	2.58973038804147e-07	9.8571737220757
ZNF703	-1.56244737337648	5.82356765256843	-10.151847724815	1.30690744324338e-08	2.57396057839896e-07	9.85031238343665
KIAA1683	1.7440491288159	2.59965974705741	9.96453692324545	1.71570189141074e-08	3.22397735190486e-07	9.84950446556001
HDAC6	0.798660810830365	5.83382501150084	10.2109753291303	1.20023466983862e-08	2.42849489354453e-07	9.84620260887825
AMOTL1	-0.894258587369459	5.21388108410649	-10.1215653178146	1.36535294588828e-08	2.66754236764434e-07	9.84250438853651
MCCC2	-0.715391857324426	8.31486765370529	-10.3099661571441	1.04161944247574e-08	2.1639805659583e-07	9.83950981994914
AFAP1L2	-3.26518761673518	1.53508911579869	-10.6707821644138	6.26612782673542e-09	1.45953651496272e-07	9.83725405817944
C9orf114	-0.732904650556245	5.56799412398776	-10.1697519835604	1.27359321007802e-08	2.53264837637869e-07	9.83694255588798
CCNG2	1.46805416975253	6.13644992960551	10.1931601539543	1.2313775283928e-08	2.46925153295458e-07	9.82879385062945
PRPS2	-0.893802423672388	5.39198868388855	-10.1555474770607	1.29994910478824e-08	2.56978118539935e-07	9.82584891610192
RAMP1	-1.09755893718437	4.12223304992626	-10.0255281469123	1.56956145557286e-08	3.00679791328757e-07	9.82377471825023
HIPK2	-0.618232477639541	6.85389720752163	-10.240070822929	1.15113862735364e-08	2.3592699024341e-07	9.82064396111111
STARD4	5.20989159285298	1.06160153477484	10.6456896799365	6.48881303174421e-09	1.50095310017829e-07	9.82052664501517
CCDC74A	-1.16083365675454	4.1992856840014	-10.0241845296465	1.57263603307857e-08	3.00924084865057e-07	9.81140753042737
PINK1	0.852491443328444	5.55581853496886	10.1528977557512	1.30492862286115e-08	2.57396057839896e-07	9.80477548715386
KLHL12	0.596188463573947	6.75863325633239	10.2383566894652	1.15397177539074e-08	2.362181636675e-07	9.80475198428633
LOC730091	1.03987369159387	4.51240546724394	10.0638651811503	1.4844425679631e-08	2.85354224213964e-07	9.79823008278695
AMOTL2	0.933674470192444	6.30353824445177	10.2154476578572	1.1925471980635e-08	2.41747385944412e-07	9.79705199962736
FNIP1	1.0625206331594	5.83526958525276	10.1605785502869	1.29054923906761e-08	2.55724472442734e-07	9.79056500977868
TGFA	-1.00664913303353	3.80446755217123	-9.97545158214123	1.68853550344716e-08	3.18366040131345e-07	9.78944816107564
C14orf49	2.43046953864774	1.11984422370556	10.0136665884449	1.59692365894741e-08	3.03833347807014e-07	9.7731479871432
SERBP1	-0.561415477827179	8.40919816567859	-10.2736893690612	1.09702545235977e-08	2.26781874725152e-07	9.77234584373309
SND1	0.778728129577012	8.27002527417485	10.2661757057505	1.10888331335836e-08	2.2895017941488e-07	9.76281820258148
PAICS	-0.833695730174173	8.04020816468378	-10.2485085985071	1.13729863656966e-08	2.33663174422493e-07	9.75211934455625
ZFP36L2	-0.838919523534384	6.49184045476064	-10.1519280477289	1.30675596062552e-08	2.57396057839896e-07	9.74712979656436
OBFC1	0.711289674669834	5.02846439245611	10.0750319864521	1.46057127012487e-08	2.82388369035471e-07	9.74497673376882
SMS	-0.769473480214151	6.96537805601064	-10.1962800301093	1.22586294612011e-08	2.46706761864172e-07	9.74475412159181
PJA2	0.639731128639373	7.16979460170397	10.2058173993813	1.20916528883206e-08	2.44228022831249e-07	9.73284782936079
MGLL	0.874916365646267	5.55474130731963	10.1150959089171	1.37819110119081e-08	2.6788626262368e-07	9.73158370990996
HS6ST1	-0.927186108416506	6.43905665931127	-10.1452929093446	1.31933167341027e-08	2.58973038804147e-07	9.72693086343748
PGM5	1.88219703487345	2.47297317309627	9.87728330201258	1.95008414299456e-08	3.56039379993897e-07	9.72458329732763
KIAA0182	-0.465698410246119	9.10066334171704	-10.2517700323679	1.13199602801695e-08	2.33146571090585e-07	9.71851000645809
PTPN21	0.955823977338717	4.22121452197994	9.98135973120772	1.67401896705139e-08	3.16342296101328e-07	9.71648135697607
PARP8	1.0222270814804	3.73749778762778	9.92557143236999	1.81648957537048e-08	3.37544129538844e-07	9.71100751719849
VTA1	-0.818209041728768	6.25363969607915	-10.1298062979819	1.34918083294955e-08	2.63902926903488e-07	9.71039873164956
FAM117A	1.07380909992285	4.18901102249171	9.96849642625392	1.7057941043621e-08	3.20896519700246e-07	9.70640222930727
C14orf169	-0.885640342417642	4.77358754217829	-10.0079958179116	1.61018148855451e-08	3.05660331607101e-07	9.70540255178491
RPL12	0.62897392144542	10.7762123822226	10.2781387236215	1.09006645488024e-08	2.25622170685855e-07	9.7019928000809
SEPT9	-0.525260290287809	8.80345792476117	-10.2335123072353	1.16201831632957e-08	2.37360027995476e-07	9.70157114459902
HABP4	0.857178924159987	3.95110357712242	9.95953459780788	1.72830556349063e-08	3.24037917531584e-07	9.70063792489703
ORC5	-0.674070835943936	5.43199510782993	-10.0641174430832	1.48389880840655e-08	2.85354224213964e-07	9.69923118134982
CCDC117	-1.11539725817636	6.47294207016808	-10.1146121681656	1.37915613560744e-08	2.6788626262368e-07	9.69242719406093
RAB24	1.17176495290227	5.54318246709905	10.0800056103523	1.45006921177562e-08	2.80682378446013e-07	9.69087704206985
CLSTN3	0.840562276417136	4.81902071420467	10.0154694572245	1.59273273944147e-08	3.03381119981995e-07	9.68921539657774
B7H6	2.0807920141378	1.48614255502218	9.95828873215116	1.73145969385706e-08	3.24265754983936e-07	9.68872792020419
MTA2	-0.483462824979544	7.52553353131925	-10.1716854628922	1.27004934417635e-08	2.52860776571492e-07	9.66311865901408
KRT86	1.63097565153962	1.97163333535374	9.83001163809672	2.09088721387242e-08	3.78441534251108e-07	9.65658292324616
TP73	-1.39807397559058	2.63718094372156	-9.82872706857484	2.09485915939419e-08	3.7875053601847e-07	9.65266257724767
KIAA0125	4.19522254850575	2.46326959397018	9.94452246725105	1.76671647960696e-08	3.29657587777216e-07	9.64795133135494
YWHAG	-0.506617606967513	8.49313648362939	-10.1912340610167	1.23479502380502e-08	2.47313915905571e-07	9.64730495573819
GAA	0.593890021662094	7.8338300357603	10.1637006637277	1.28475191665116e-08	2.54877711198979e-07	9.63505196273353
PPIA	-0.571616490062713	9.35475542821884	-10.1973195548341	1.22403128493057e-08	2.4663493023107e-07	9.62469914051366
ZNF561	0.765515092163738	4.68574444095728	9.96166245128544	1.72293246516218e-08	3.23393070116411e-07	9.6224371420909
CBX5	-0.912866203886995	8.16754508506443	-10.1571643923415	1.29692030597585e-08	2.56682783398108e-07	9.61178121643599
TIFA	-1.24959434854292	4.4004468514835	-9.89031123161431	1.91305481830046e-08	3.50042984477646e-07	9.59969949835151
NCAPD3	-0.709555000118187	5.61527265131622	-10.0312909076401	1.55644603057068e-08	2.98851933585122e-07	9.5953234619527
EIF2S1	-0.858064338764112	7.4152181199936	-10.1171398516259	1.3741213764028e-08	2.67529754353438e-07	9.58964744927867
SLC39A7	0.827487573025604	7.9291684447535	10.1363714790151	1.33644130838297e-08	2.62023967659986e-07	9.58785479767047
PLXNA4	-2.03443398070199	3.62854312235123	-9.78741879573591	2.22690153553113e-08	3.99812453207203e-07	9.575567827188
EEF2	0.991927898441904	12.2406702108355	10.2105965658165	1.2008881110747e-08	2.42849489354453e-07	9.57087080810128
CDC14A	-1.22686457993335	3.31437252460916	-9.77618416049538	2.26430389709637e-08	4.04574982639313e-07	9.55685171503063
MESDC2	-0.580881672533845	6.92844187193049	-10.0662833904338	1.47923863000052e-08	2.85009065070606e-07	9.55151656851199
SUPT3H	1.30014060121183	3.04099312703148	9.77755223190774	2.25971427111166e-08	4.04186753690604e-07	9.55065275803337
DPY19L1	-0.987130662260747	5.02017833499373	-9.91655721630513	1.84067911797802e-08	3.40149365404027e-07	9.5480217034468
RAD51C	-0.594426795615498	7.4821658108022	-10.0898991534387	1.42941353656165e-08	2.77004773875516e-07	9.5365138345893
KRT18	-0.548214785772933	11.4295554094303	-10.1729549469523	1.26772814551871e-08	2.52734820982053e-07	9.53189116587552
USP3	0.621435639637695	6.13176667979331	10.0162355725326	1.59095533782739e-08	3.03381119981995e-07	9.52245710835745
DHX37	-0.722907739508293	5.77836077816597	-9.97765855640847	1.68309748510648e-08	3.17698897753056e-07	9.52174367131276
ACVR1	0.850136276528277	4.73958710027486	9.900573471735	1.88440637595967e-08	3.4707942986288e-07	9.51416893142816
CEP78	-0.936207886255789	4.89808476604393	-9.89507285630438	1.89970565901852e-08	3.4874508717262e-07	9.50457063715903
CTSD	-0.814472603815346	11.4198050039793	-10.1511523586878	1.30821961949242e-08	2.57396057839896e-07	9.50383623127702
CRELD1	1.00486834632902	5.24487072314002	9.9202629510186	1.83069414316479e-08	3.39053475639956e-07	9.49808025829271
BTG1	0.928553440395175	5.98166485391948	9.96863198716888	1.70545595824756e-08	3.20896519700246e-07	9.48757371074111
JDP2	1.91566236081584	2.76758465770378	9.72286274864612	2.45102927985563e-08	4.31030638026346e-07	9.48056654668032
ACSS1	1.25650207820681	5.29846108206368	9.89742811532906	1.89313889569354e-08	3.47921482325041e-07	9.47623194564152
HAUS2	-0.7806256045533	4.70008940175291	-9.86355991524818	1.98990491020636e-08	3.62518188652408e-07	9.47558489762744
PPIL1	-0.815581340414422	5.78782685838561	-9.94154417619576	1.7744428709733e-08	3.30465284790172e-07	9.47163075038148
COX6C	-0.641278525303285	10.5904183537101	-10.1172636202946	1.37387534433811e-08	2.67529754353438e-07	9.47123128234713
ODZ4	-1.74430388324645	3.42169180049714	-9.71004618422603	2.49827626963957e-08	4.37041551605148e-07	9.46918900154259
TXNIP	0.742233251831104	8.72235842996221	10.0740672010073	1.4626176957675e-08	2.82457486651451e-07	9.45906950727698
GRB10	1.29852894337268	3.81112236584889	9.76513900611016	2.30171859706829e-08	4.09074833340809e-07	9.44364271029989
C16orf55	-1.48570496723412	3.16116304519199	-9.68919096667807	2.5772107306384e-08	4.46645308385457e-07	9.43445691834714
KIAA0141	0.608359360542064	6.24141951834471	9.95704065380986	1.73462548566627e-08	3.24495264231351e-07	9.43161655784816
PLD6	1.09385939280815	4.0786654841767	9.78705980025823	2.22808662036064e-08	3.99812453207203e-07	9.42963937697349
SLC25A24	-0.970480105449727	7.82044428673137	-10.0172178226324	1.5886795456271e-08	3.03329394157626e-07	9.42946409449302
CAPZB	-0.499405404390649	7.61518867137563	-10.0171512383998	1.58883370773786e-08	3.03329394157626e-07	9.42943712777037
CTSA	0.805164460483438	7.57194300766846	10.012732980622	1.59909845719084e-08	3.03901393159768e-07	9.42235405200039
CXCR4	-1.60597717515083	3.2863290483795	-9.67548489827601	2.63050821525714e-08	4.51669603613557e-07	9.41734780865129
EPAS1	0.896009469262202	6.17880740319123	9.93852035429378	1.78232367847935e-08	3.31563750821899e-07	9.41471568623531
C9orf140	-0.677682557810348	7.15656049999392	-9.98959679593176	1.6539985078138e-08	3.12912568378711e-07	9.41331261663667
ATXN2L	0.68910566171317	8.0962587802411	10.0282467920019	1.56335971213183e-08	2.99835181487303e-07	9.41232399215991
PDSS1	-0.983897274918283	3.46600409029888	-9.70432164869514	2.51968705473178e-08	4.38493718036776e-07	9.39898377036471
C1GALT1C1	-0.719901210183987	5.23829865046841	-9.83427951985029	2.07774739549032e-08	3.77288245843433e-07	9.39807012064119
LMX1B	-0.687734850750552	6.07264726415708	-9.9221921172071	1.8255185914098e-08	3.38469766327466e-07	9.39436133450056
PRSS22	0.962865975315914	4.97066288026749	9.80207382526414	2.17908395911639e-08	3.91860216475942e-07	9.36420787433615
FOXO3	0.708484430577241	6.86869398022836	9.94427090473129	1.76736772463102e-08	3.29657587777216e-07	9.36231882686377
WDR19	0.962053157533666	4.45603824865498	9.76644811199216	2.29725039897393e-08	4.08715060345107e-07	9.36155401923746
YWHAB	-0.548275533932328	8.74098451037789	-9.99438673223127	1.64247214273764e-08	3.11301961490641e-07	9.34300483637752
ARPC5L	-0.68515641122388	6.1057947433991	-9.87729161458955	1.95006027772241e-08	3.56039379993897e-07	9.33071392524753
ENDOD1	-0.910508262146822	5.00599379821477	-9.78192153394972	2.24512134348931e-08	4.02437399233818e-07	9.3271766011507
SLC6A6	0.544669918763095	6.81853108611784	9.91449514123825	1.84626005001684e-08	3.4080411784196e-07	9.31333185532883
ATP5J2	-0.692267585028764	6.35887472656226	-9.87651467315067	1.95229218915771e-08	3.56053812120759e-07	9.31294605111528
HK2	0.534065613278808	7.51373524665299	9.94397474193124	1.76813475386368e-08	3.29657587777216e-07	9.31249688223382
CLK3	0.704701855769044	6.53624001331349	9.89269542960134	1.9063584819915e-08	3.49582667245897e-07	9.29665376512235
GABARAP	0.597579908925961	7.6077780616772	9.92389847225399	1.82095359649154e-08	3.37998090429795e-07	9.28397704382003
UMPS	-0.733490234319209	5.90395340631229	-9.83321453778534	2.08101809235323e-08	3.7747230560212e-07	9.28188433737139
ISG20L2	-0.718423690243905	5.93612908747978	-9.81244409686409	2.14589891120751e-08	3.86724282230974e-07	9.25714629538865
TTC39B	1.03725149610023	4.18948032245598	9.68427493610636	2.59619571126795e-08	4.48078194790972e-07	9.25346469003
DYRK1B	0.869599576212615	5.41435534802418	9.75828646172013	2.32525676730004e-08	4.11944853562774e-07	9.25267982254359
DIAPH1	-0.544518818002131	8.09085856167209	-9.91794776393448	1.83692565053264e-08	3.39831245348539e-07	9.25151897977833
ACACB	-0.736373841660535	5.40931852814494	-9.73993078729796	2.38956072041078e-08	4.22442003045983e-07	9.23570373791528
MEPCE	-0.653295560116802	6.9262908959505	-9.85851441216601	2.00475909812376e-08	3.64826889630269e-07	9.23408196500692
RPL7L1	-0.64785011899647	6.38657649929087	-9.82110148730782	2.11860141110294e-08	3.82629481633754e-07	9.22904002762394
TPD52L1	-0.55471866530959	8.13451190957556	-9.89792042474137	1.89176928743459e-08	3.47921482325041e-07	9.21865451936781
MARS	0.825533213767203	7.61360064557015	9.89191162671852	1.90855717746046e-08	3.49602521750807e-07	9.21586977354271
ELF1	-0.673504463961153	7.17962419581767	-9.84475538294657	2.04586075785048e-08	3.71901905590123e-07	9.19931579088827
RTN4R	2.36575093217761	2.42216248633373	9.51123752504204	3.36722535786703e-08	5.54266504773308e-07	9.1896368826978
LOC92249	0.840430629244028	4.43409121740068	9.64375444237085	2.75838220326527e-08	4.71207190678328e-07	9.18149834674939
KLF13	0.673113055567392	5.02497909530206	9.6980596075455	2.5433288795753e-08	4.42147943680014e-07	9.1769353226358
ATXN2	0.747756311254687	5.82119192763535	9.76658485239667	2.29678420637357e-08	4.08715060345107e-07	9.17634630480632
CNIH2	-2.77276624122417	1.53355323622171	-9.76237633497298	2.31117801697477e-08	4.10319969807707e-07	9.17533780786353
HNRNPK	-0.619059148340472	9.84993936371432	-9.9039749333759	1.87501039561829e-08	3.45729590477622e-07	9.16920472814196
GDF11	-0.732906848982551	5.02353082739238	-9.67753254008573	2.62247281965165e-08	4.51216413949117e-07	9.16532841447181
CBLB	0.826339201013126	5.21833877391002	9.6870475790729	2.58547020198248e-08	4.47149986121562e-07	9.16366837681355
TUBG1	-0.947637619657148	5.98643977625069	-9.75867316975618	2.32392174082563e-08	4.11944853562774e-07	9.14935359411907
KCNG1	2.52281283078243	1.45057617478979	9.50914287831984	3.3779105211986e-08	5.55478619041547e-07	9.13704270200874
CERCAM	0.696321412962046	6.42482214714788	9.77393960353336	2.27185517412568e-08	4.0549099180446e-07	9.13672418191681
HS3ST3A1	-2.07112560041224	3.34551105336336	-9.47444390921271	3.56018620408999e-08	5.78625404054431e-07	9.12742484121441
PRKCH	0.648971328409835	5.87340058810107	9.73252300743218	2.41603788387395e-08	4.25772577132855e-07	9.12584058663222
LRRFIP2	-0.860193576920732	5.57563814277091	-9.70901799420225	2.5021077724368e-08	4.37254444997211e-07	9.12122606934161
TP53INP2	0.893101667816889	3.74432089428691	9.5272473548173	3.2867183350508e-08	5.42616756519148e-07	9.12036846171345
EWSR1	-0.552831364935795	8.1821817228444	-9.8309059999657	2.08812647555328e-08	3.78351323696132e-07	9.11802159528315
LTBR	0.66816546258201	7.51213725879246	9.81065178101415	2.15159621795259e-08	3.87333639925071e-07	9.11769615513718
BEX4	1.72227182780167	2.98572237970311	9.46959821496768	3.58645036310794e-08	5.82328115268128e-07	9.1157948955548
TOPBP1	-0.716696155608443	6.64993284990724	-9.77190615202557	2.27871905531857e-08	4.06282489138036e-07	9.11514378939091
ABHD15	-0.733436355593109	4.89865277506057	-9.61812946135891	2.8664067081728e-08	4.86678028299308e-07	9.1035212169593
RAPGEFL1	-0.984125173430474	4.74990509390582	-9.58147481421047	3.02870539692271e-08	5.09578159538585e-07	9.10240222984505
FADS3	1.32660424137786	5.37302925307876	9.68022397411045	2.61195019712177e-08	4.49868744558851e-07	9.10222641332508
DSN1	-0.94517933324222	4.70173668344531	-9.62601345614391	2.83270604653135e-08	4.81934648242018e-07	9.10032305636502
CACNA1D	0.86817088359018	4.64732276088524	9.60405105672573	2.92763620869995e-08	4.94563514689878e-07	9.09158892553587
MAPKBP1	0.764839764745584	4.42482234062097	9.57079001468496	3.077808946883e-08	5.16199841500024e-07	9.07193405176429
LOC100272228	1.59877892551158	2.55853800593245	9.42848369251818	3.81764287296439e-08	6.13906340456313e-07	9.06694320571501
XPOT	1.04783001651439	8.6309000545262	9.8201813666348	2.12148524338105e-08	3.82736992559921e-07	9.06626928444825
EPS15L1	-0.547658505005688	6.24822503109471	-9.71209833661297	2.49064741348719e-08	4.36620412402094e-07	9.06043749270894
MLXIPL	0.829742133272736	3.83925723627859	9.52089643306236	3.31841025931039e-08	5.47308611210128e-07	9.06043285538057
HOOK2	0.860320895740577	6.74265416937784	9.73548947350275	2.40539826071184e-08	4.2473080829725e-07	9.04724156738201
TTLL1	1.33594633961716	2.31236319321913	9.40636047886583	3.94846372430637e-08	6.33724638438576e-07	9.0331711330745
FAM21C	0.834963018879439	4.23682956752419	9.53209114339893	3.26276069361079e-08	5.3972710029621e-07	9.02956650858148
FANCG	-0.722696554076213	5.32993060917297	-9.63224471884122	2.80636431696733e-08	4.78426471324787e-07	9.0251834371572
NAT10	-0.631703817934106	6.47296238007084	-9.69508298259823	2.55464839463009e-08	4.43654618398688e-07	9.02217956041608
KCTD7	1.23887112307222	3.41826352497105	9.44990685841733	3.69528850464696e-08	5.97101497118027e-07	9.01513983464388
TXNRD1	0.766560705535701	8.55096100268358	9.78072643111801	2.24910298605715e-08	4.02719468295715e-07	9.0136213637277
ATG13	0.640051266292193	7.10500826513497	9.72783283675613	2.43296068556001e-08	4.28303521108479e-07	9.01284852876719
GOT2	-0.585360311796634	6.77278610554635	-9.70618705925719	2.51268901571475e-08	4.3785252068916e-07	9.00639550839945
PTPLAD1	-0.549217035197897	8.02850138201361	-9.75400340088302	2.34009705397061e-08	4.14135271223328e-07	9.00359041886223
FARSB	-0.721844070274494	6.2014489451317	-9.67099666480266	2.64821153421276e-08	4.54242971263325e-07	8.99462754396956
PUS7	-0.835897846326286	5.93711381352364	-9.63911393392857	2.77762331790672e-08	4.74009922129307e-07	8.99392563709197
TMEM201	-1.02790338215672	4.31295525405589	-9.502479472063	3.41213890325108e-08	5.59456970764421e-07	8.99130580025279
ZNF587	0.796053474413069	5.26080715311582	9.58715536880709	3.00293485498763e-08	5.05751082727223e-07	8.99124721880363
NUCB2	1.0158386201599	7.12599221445301	9.71051775181388	2.49652105458294e-08	4.37041551605148e-07	8.98884375343215
ORAI3	0.888769827069837	4.85340933657583	9.54860180528445	3.182465177622e-08	5.29587538612441e-07	8.98735214830233
LENG8	0.805454165564833	7.19658447016588	9.70680696419278	2.51036797587665e-08	4.3785252068916e-07	8.9753302790108
ERRFI1	0.970626281121846	4.83478099926753	9.56087915038106	3.12410264982736e-08	5.21432063031066e-07	8.97511395279977
MRPL10	0.745206695438189	7.04984137997883	9.7060014320769	2.51338447657016e-08	4.3785252068916e-07	8.97132731621014
TMPRSS3	-3.09896205788403	1.5384241361402	-9.6061258096299	2.91852720207109e-08	4.93523244969028e-07	8.96199416865909
GM2A	0.638094263102686	5.86110070492081	9.62446452605107	2.83929408769013e-08	4.82564576448473e-07	8.96154793043091
TAGLN2	-0.677860778854125	7.56754365375126	-9.71283222814892	2.48792511662092e-08	4.36600835785606e-07	8.95703785764537
NOP16	-0.912326306265764	4.94690520192944	-9.542190708781	3.21339495749162e-08	5.32844619626609e-07	8.95060480560165
SSFA2	-0.626085599158802	7.1330050569626	-9.68302019313742	2.60106481114938e-08	4.48455751563528e-07	8.95016917290388
KIAA0195	0.824374043687409	7.10262691703475	9.68710363097367	2.58525385458081e-08	4.47149986121562e-07	8.94749267236938
BBS9	0.815789934254246	4.28818327411167	9.47775404513447	3.54236095717456e-08	5.7797506973451e-07	8.94631961880594
DERA	-0.842639117880319	4.32386461072812	-9.47627704654469	3.55030307461204e-08	5.78142829793688e-07	8.94500602273608
NPNT	0.62715396327198	7.07570438382811	9.67627743317052	2.62739507432874e-08	4.51598717606103e-07	8.93999989820214
SPC25	-1.20435438819337	3.79293207039004	-9.43706139630076	3.76815057890252e-08	6.07115127953427e-07	8.93582854570386
ZYX	0.677907072806106	6.16508477192169	9.62811224414372	2.82380488091697e-08	4.80909499271439e-07	8.93250043843814
SLC25A22	-0.855210084051227	4.64937191301547	-9.49420898292703	3.45512919993276e-08	5.65397071816785e-07	8.93221463613775
ZC3HAV1	-0.896632173450847	6.49082592470477	-9.61723191431972	2.87026991603702e-08	4.86839696509159e-07	8.92452178653778
ZNF766	0.666512891847148	5.25616444809425	9.55894643810548	3.13321516002549e-08	5.22431608537052e-07	8.92418818627533
PIP5K1B	1.66037690210987	1.84768338008639	9.33858778860456	4.37929999352068e-08	6.9224398007221e-07	8.91912595867562
CSTF3	-0.991073220143064	5.07404238675397	-9.50832147310428	3.38211035734041e-08	5.55622923537927e-07	8.91899435535964
SRSF1	-0.586922723833601	8.96443182783471	-9.72103537901535	2.45770797951937e-08	4.3175113707439e-07	8.91428806568632
HSPA5	1.02245578877481	9.7995464596542	9.73487817372338	2.40758673921187e-08	4.2473080829725e-07	8.90124852567762
GPATCH4	-0.901365053685678	5.16520921357675	-9.52879237934789	3.27905658072785e-08	5.41886781186685e-07	8.89852554384452
EIF2S3	0.579611330030233	7.86576057396378	9.68602714990772	2.58941214589664e-08	4.47369098429498e-07	8.89696923213082
S1PR3	0.674318810436197	5.70885301761649	9.56524866064738	3.10360325322027e-08	5.19046608068557e-07	8.88438628138738
CDK5RAP3	0.726388290757438	8.4923139942347	9.69197188605713	2.56653579499463e-08	4.45256687090148e-07	8.88370959642665
BMP7	-0.574628278724895	7.51299540881079	-9.65698474939161	2.70428875121594e-08	4.63386527411223e-07	8.87588756020479
SERPINB1	0.645762268818624	5.56968503289653	9.54551702187547	3.19730828008221e-08	5.31000830944338e-07	8.87566660064473
TARDBP	-0.510084559702108	7.5818136957438	-9.65473961273447	2.71338921886781e-08	4.63995105279603e-07	8.86980534867989
THBS1	-0.946637337599942	6.6673954470288	-9.61098414434255	2.89731328139285e-08	4.90928746889706e-07	8.86189529747301
FASTKD5	-0.774541281523764	4.78202609573078	-9.43625328736897	3.7727844244903e-08	6.07276676758188e-07	8.84915772198059
IFI30	0.873875165250737	6.28135232954462	9.57615149675678	3.05306592049025e-08	5.12645325846174e-07	8.84272785935349
CBWD1	-0.913851183967235	4.84808772516404	-9.44234550474787	3.73799727704138e-08	6.02837670793058e-07	8.83738885903655
SAMD12	0.777963110700826	6.10202675614123	9.54190462429027	3.21478247550376e-08	5.32844619626609e-07	8.8354142331037
CA12	-0.686840582985205	8.53596034627114	-9.65613309027692	2.70773710218073e-08	4.63502510715153e-07	8.83513488207896
MICA	0.859118525758538	5.42778739382111	9.5152773664475	3.34671741744534e-08	5.51433518121732e-07	8.82512298331267
C16orf58	0.831279356677668	6.47899411874947	9.57022945065975	3.08040804721971e-08	5.16199841500024e-07	8.81813410743579
PDP2	1.0858494116286	4.07139097046917	9.39610880380879	4.01067086597253e-08	6.42263191873753e-07	8.81424495489045
GOSR2	0.614269224314682	6.3689097427526	9.56272659714525	3.11541814334927e-08	5.20502028265466e-07	8.81130912853738
SEC23A	0.568736582258222	6.87589045884165	9.58002923950767	3.03530038889436e-08	5.10174509586626e-07	8.79769954021875
RAP1A	-0.840751160271767	5.73177154859939	-9.49808869184112	3.43489202134637e-08	5.62635985945119e-07	8.79762279846954
RPA1	-0.542294994361753	7.21105113610197	-9.58726863705397	3.00242334488632e-08	5.05751082727223e-07	8.78120900667658
NCOA7	0.98149246614939	4.34967585806657	9.38015609806555	4.10952400170681e-08	6.55173302235889e-07	8.76737843919999
SLC27A3	-0.699723046219323	5.60433257322864	-9.46433994298348	3.61518078291033e-08	5.86423699450945e-07	8.76295573513104
PPP2CA	-0.506756564274598	7.87556777694207	-9.59469201265071	2.96909849155897e-08	5.01061586002343e-07	8.76190261695365
FAM108C1	-0.644564976149477	5.79248924734116	-9.47661496765061	3.54848435887731e-08	5.78142829793688e-07	8.75929037703938
ALDH1L2	2.9787280782549	0.911944879308876	9.38220831983329	4.09666519102347e-08	6.53746456628593e-07	8.75532955811741
STIP1	-0.527359357353886	8.54475646978283	-9.60880392542593	2.90681312847707e-08	4.92039906484317e-07	8.75325574288168
RABAC1	1.29219880555508	5.561444909501	9.44514637980706	3.72211704986105e-08	6.00856038048999e-07	8.74147425834457
H2AFV	-0.556161973554494	7.07721107093303	-9.55009544103787	3.17530421639598e-08	5.28922188396478e-07	8.73952763766884
AKAP1	-0.58192531374388	7.73167044255909	-9.56821707869155	3.08975755795628e-08	5.17248302294903e-07	8.73165156673561
MUCL1	-1.56895663996908	3.10714329409318	-9.1942427143702	5.46962323680777e-08	8.30826330720918e-07	8.70269296504839
LOC100128191	-1.91345340472144	2.74408525806157	-9.18575052749133	5.54204829712294e-08	8.38021841962785e-07	8.7023239172641
CRTAP	0.508656561724079	7.32698748178162	9.53865158975827	3.23060406328347e-08	5.34936854993591e-07	8.69965884311541
CPAMD8	1.55218821983656	2.958339062514	9.18452297749895	5.55260024488964e-08	8.38858956599226e-07	8.67522422559742
SPNS1	0.608196862388358	6.55682792478962	9.47826285679887	3.53962929223724e-08	5.7797506973451e-07	8.67135220521386
PSMA4	-0.655008022460898	8.35069271303177	-9.54612258213292	3.19438877756358e-08	5.31000830944338e-07	8.66585743255941
PPAPDC1B	0.778819235266797	4.90964364064105	9.3559025970375	4.26473812327712e-08	6.76051946670014e-07	8.66577268813406
EFHD2	-0.789520068464284	5.64263063236609	-9.40263605671483	3.97094565824595e-08	6.36721909765151e-07	8.66275211237311
MTMR3	0.602748178441749	6.29357029894187	9.45771651145165	3.65171416505389e-08	5.91579963991006e-07	8.65084691312792
MED8	0.670940263515808	5.37831550478505	9.3956980134016	4.01318485713987e-08	6.42263191873753e-07	8.64416275112156
FAM105A	-1.11819690862868	5.18503944592368	-9.30756178676452	4.59272569956448e-08	7.21208869479027e-07	8.63738870103152
BAG1	-0.552795738633507	7.25305910449572	-9.4752747308632	3.55570336292161e-08	5.78458979002928e-07	8.63341408561128
MRPL49	-0.58817236003688	6.63994999485547	-9.45646985841267	3.65863361869593e-08	5.91750373685404e-07	8.63094087138758
RG9MTD1	-1.19035539253515	4.8685089313282	-9.29690769524873	4.66850692938839e-08	7.31049718043928e-07	8.62317839584429
FAM120C	-0.941365593683923	4.79225519250218	-9.27364642269026	4.83855364608489e-08	7.5204434179483e-07	8.60200638141778
EML2	0.884734738330171	5.77499561288012	9.38930324125547	4.05253396075672e-08	6.47940515867068e-07	8.59396206580256
GPD1L	-0.578140389737771	7.42066290112443	-9.45729670953063	3.65404270989422e-08	5.91579963991006e-07	8.57607435425522
KSR1	1.36110863184934	4.35556696205057	9.26940397198086	4.87026109987236e-08	7.56269699482501e-07	8.57343915491529
VWA1	-0.879437801129908	5.22353317146631	-9.29220284222153	4.70238820801357e-08	7.34292627365257e-07	8.57054574381446
THOP1	-0.933942103151658	5.08546285245495	-9.31050552280389	4.57201548768769e-08	7.18631456918129e-07	8.5689516511477
DKK1	-0.88451079127905	5.70788053667908	-9.33743977825682	4.38700888328421e-08	6.92807710708641e-07	8.56734437671469
EFR3B	-0.867503450039202	5.49921672537789	-9.32347214046132	4.48194963052571e-08	7.05137588155334e-07	8.5620303487465
HNRNPU	-0.678686188327744	9.46186810476196	-9.50301231541909	3.409388473686e-08	5.59456970764421e-07	8.56001743989758
CCDC86	-0.872034588527202	5.16718073513299	-9.29723483511776	4.66616061899381e-08	7.31049718043928e-07	8.5458204631718
ZBTB2	-0.871202344467542	5.29410025612129	-9.29409858424466	4.6887054046694e-08	7.3284027278216e-07	8.5438904622328
TUSC2	-0.800008461153463	4.87143085561995	-9.25550050822509	4.97570916410824e-08	7.71211863397091e-07	8.54273885469013
NFKBIL1	1.11074499594494	4.47613799158237	9.24587725397292	5.05009459076002e-08	7.79130829666703e-07	8.54263239921961
CLIP3	1.41423095477201	2.6372315385687	9.08583988037516	6.47374650425256e-08	9.56421700857949e-07	8.53965568955912
PGM3	0.663052406682272	6.23014863754826	9.37472279631992	4.14377276818877e-08	6.60004340716085e-07	8.53770722982693
POLD1	-1.02299744119313	5.80174556192854	-9.34768804262255	4.31869208243227e-08	6.83309426552482e-07	8.53013802526532
ATF3	2.97348109546932	2.87412346239543	9.08289576224833	6.50357242743117e-08	9.59980099526557e-07	8.52264080132791
HDLBP	0.621823666184302	10.0409083383906	9.49284240721123	3.46228722701823e-08	5.66014580495141e-07	8.52046389592713
INHA	-1.11622944199161	4.69751255759228	-9.1920167243739	5.48851097983067e-08	8.32938816939094e-07	8.50947596553353
FOXO4	1.22292490390241	2.94032066259627	9.07554959676857	6.57862377122869e-08	9.65942967076634e-07	8.50820468530223
POLR3D	1.02214440928905	4.78250268531357	9.24488319142257	5.05784461181428e-08	7.79607311409972e-07	8.49347348569458
FAM122B	-0.611993016996456	6.49018810688966	-9.35962584368335	4.24051671871228e-08	6.72856059020698e-07	8.49190673311379
TTC37	0.662484721601431	6.67685377678067	9.37372149593206	4.15011705114891e-08	6.60385894989671e-07	8.48984798392166
NHSL1	-0.747210293869637	4.14687947257631	-9.17692446115898	5.61838701878987e-08	8.46802011121171e-07	8.48973163114995
BRCA2	-1.41945047624255	5.00996788867274	-9.23878717733881	5.10564452237797e-08	7.86250451125684e-07	8.48581878838544
DENND5A	0.700232961698523	5.50370318887757	9.2961527926327	4.67392595887774e-08	7.31213636447815e-07	8.47913505160845
MMP16	-1.28791248342086	3.1621772795345	-9.04816916604754	6.86644583196991e-08	1.00204572507735e-06	8.47356075701329
HMGXB3	0.690781927236262	6.58336257699461	9.35962006329316	4.24055421076187e-08	6.72856059020698e-07	8.47241398702982
BCL2L13	0.705936567459615	6.17844618184397	9.32448093679987	4.47502099656958e-08	7.04710462774291e-07	8.45334235012613
PLEKHG4	1.22897932685978	3.68950558811374	9.10494050455763	6.2836934381556e-08	9.34316718535801e-07	8.44877391151757
GNPNAT1	-0.844084944734647	7.09597580551745	-9.35328705039138	4.28184016191942e-08	6.78120216552465e-07	8.44005582910834
ATF2	0.73501511892558	5.05342016555752	9.22999243504099	5.17544175734532e-08	7.93346360676838e-07	8.43971888831816
ZCCHC7	1.03415303771157	4.59437851167336	9.18648872209827	5.53571294216699e-08	8.37821386830776e-07	8.42257152911712
PLAU	3.16399324889288	0.228493985707789	9.38851722604613	4.05739841473814e-08	6.48098673238592e-07	8.41432156084942
B3GNT5	1.89568051021006	2.58603327224331	9.00296002461774	7.3709254042721e-08	1.06486601630516e-06	8.41114484421907
PRNP	0.838687440995564	5.38006512373962	9.24729406936391	5.03907016727366e-08	7.78147825276867e-07	8.41061363815933
MAD2L1	-0.974804423834842	5.12904130597697	-9.21896514398263	5.26437316097722e-08	8.04765783767669e-07	8.40563501503659
CD2BP2	-0.531587421784272	7.0100716964132	-9.32977979471508	4.43881125242681e-08	6.99667100712404e-07	8.40461424700035
PPP2R5B	0.98755238821421	4.04293517844132	9.10434021967802	6.28957646231632e-08	9.34316718535801e-07	8.40365785737944
ANXA3	0.837965256358133	3.9907380429965	9.09847342689482	6.34737812473185e-08	9.4107758650723e-07	8.40269970704738
ELAVL1	-0.516587866939831	6.40592805422667	-9.30214036101522	4.63112512835286e-08	7.26556628954721e-07	8.40203872430207
NACA	0.479938908781673	9.60636567332966	9.40915100313067	3.93170662495475e-08	6.31641321765065e-07	8.40025230418028
THAP8	1.28024503511696	3.30392561553035	9.03909810477347	6.96468597763961e-08	1.01284702860908e-06	8.3992979849961
RNASEH2C	-0.694007858685774	5.08566734529091	-9.19059285867597	5.50062846278388e-08	8.34020946614666e-07	8.39265980407779
YPEL5	0.660854711721052	6.09990363505726	9.27489348730069	4.82927448368087e-08	7.51300339210036e-07	8.39263823385513
USP54	0.714211095970013	5.54322618766924	9.25191726700783	5.00327162302131e-08	7.7476587614267e-07	8.39248830172194
ALS2CL	1.24927012140745	4.30416388351599	9.12674358546187	6.07387672702032e-08	9.07770459183985e-07	8.38771147391882
CARS	0.713357292768074	5.71264690674391	9.26012893894332	4.94034246277309e-08	7.66440513426875e-07	8.38406623870711
CNTD2	-1.50484782126948	3.80940175354327	-9.00928184722808	7.29810669205875e-08	1.05674057418174e-06	8.38344167456245
THG1L	0.829444911103328	4.83993392357354	9.17436763821727	5.64070688463858e-08	8.49101547603021e-07	8.37751984464785
KDELR2	0.46231293287136	8.5208671980578	9.36734848358515	4.19073620011942e-08	6.66215515311761e-07	8.37693688343846
NAA50	-0.896517457272746	7.73308582140733	-9.33377642733189	4.41170357584826e-08	6.96050288702701e-07	8.36317990207823
IDI2-AS1	2.70555966478704	0.655168289271109	9.10439815886097	6.28900838429171e-08	9.34316718535801e-07	8.36069497343434
KRT7	1.50356977541375	2.6253834203645	8.98263686018898	7.61022209148234e-08	1.09085959291229e-06	8.3599115157299
PVRL4	0.863131233126631	4.76753700639708	9.15561201679188	5.80730298831362e-08	8.71825270884712e-07	8.34674332834107
FAM5B	-2.46804854399774	2.31947473819747	-9.00275283026772	7.37332484382553e-08	1.06486601630516e-06	8.33291024410734
SKA3	-1.2602423960961	4.49071776992605	-9.09556746204103	6.37621460283002e-08	9.44515615746052e-07	8.32467190909757
CCDC154	2.57125077168016	1.01741736252288	9.20276533945964	5.39793541174092e-08	8.21429224985943e-07	8.32216930030394
EID1	-1.05641508639279	7.2897632063531	-9.27967323638762	4.79388174520494e-08	7.46980711766966e-07	8.32195733332764
CDCA4	-0.765264073286368	5.33419653316181	-9.18977930070776	5.50756464773302e-08	8.34316224354049e-07	8.31832501541509
PPAP2B	1.09307748024245	3.6871744615106	9.03334959314971	7.02770420936292e-08	1.02112358989909e-06	8.31793070492822
MCM8	-0.97938758126354	5.00009150263947	-9.14884373539084	5.86868150033672e-08	8.80249591135707e-07	8.31369085324017
ESRP2	-0.705028188604652	7.30733679130226	-9.27924496162828	4.79704188255035e-08	7.46980711766966e-07	8.30862027542983
MAP2K5	0.855696018012205	4.63524888142804	9.11641056580556	6.17238342160471e-08	9.20846925449752e-07	8.30803436101446
TMEM18	0.620181348531898	6.07498944233247	9.23097950211315	5.16755855999833e-08	7.93346360676838e-07	8.29946027339066
YIPF5	0.625757548562608	6.00757825509334	9.20506927925385	5.37872548942279e-08	8.19251412432667e-07	8.29655512174592
C12orf49	0.540142554543604	6.12402473427621	9.21914591798882	5.26290243491345e-08	8.04765783767669e-07	8.29497325155776
TTC21A	1.73894594292206	2.1094206538824	8.918478685913	8.42053266236942e-08	1.18207411486545e-06	8.28959779942956
DNAJB6	-0.575691567028008	6.92708136747671	-9.24772434248945	5.03572715336431e-08	7.78147825276867e-07	8.2768030984667
HIVEP2	0.69068807367922	5.16123627110014	9.13312855594728	6.01383239672439e-08	8.99600474086034e-07	8.27376925648888
RASSF8	-0.841778854671377	5.21895935581569	-9.11247754384572	6.21031637050775e-08	9.25680311768018e-07	8.26731577531889
MAGEH1	0.964143581711257	4.19339991150547	9.00490679176675	7.34842054565977e-08	1.06310540835306e-06	8.25550383109995
CLIP2	1.31715698856525	3.11286497625802	8.96016065940534	7.88437515264136e-08	1.12124396303379e-06	8.25150634712389
ELP2	-0.60593564671054	8.61532012502947	-9.28834633694301	4.73035248538327e-08	7.3797028885774e-07	8.24836453413314
PSMD1	-0.632590607292875	7.07859969265104	-9.22910904481807	5.18250763150577e-08	7.93701992942331e-07	8.23224584410031
AKR1C1	2.83697229607579	2.92473192452085	8.89366041967556	8.75779255060842e-08	1.22360336354532e-06	8.22925551388724
EZH1	0.845288855753251	4.87655398628697	9.08074587859731	6.52544316734455e-08	9.61511114807668e-07	8.22552084026676
OBSCN	1.03402819070898	4.88774380145223	9.07752877681848	6.55831478158454e-08	9.63807174052898e-07	8.22115430801835
NRP1	0.716572459925896	5.92085174808406	9.16067499522472	5.76182922060239e-08	8.65775668332025e-07	8.22075724381956
TMPO	-1.07188653761356	7.46413728191269	-9.23406788953488	5.14297440391048e-08	7.91270505344975e-07	8.21634866296046
MGST1	0.587581943347016	7.79821171424711	9.2491016676551	5.02504162827047e-08	7.77417171056387e-07	8.21470958047319
GTF3C6	-0.734094884046508	5.61394463668656	-9.11773059652183	6.15970656940057e-08	9.19776184523706e-07	8.20809794018796
GIGYF1	0.557261432877642	7.54731535091635	9.23015407970808	5.17414992173542e-08	7.93346360676838e-07	8.20613096792774
ECSIT	0.74488169716644	4.90539434353498	9.08152997503548	6.51745764808567e-08	9.61181320163886e-07	8.20466223968671
MAF	1.76374870359573	2.21027262672262	8.85866217096144	9.25762569419536e-08	1.28059993473716e-06	8.20022946683429
MAN2A2	0.701081431903915	7.0968981235688	9.21449439783015	5.3008833055979e-08	8.08868361339592e-07	8.19625776446471
CSPG5	-2.89465551595792	1.08725624127807	-9.08979496488723	6.43390425819141e-08	9.51375904633008e-07	8.19131684800612
RIBC2	-1.84012272430719	1.21525509978918	-8.91683396389371	8.44245649337899e-08	1.18296449198177e-06	8.18434463908001
MLF1IP	-1.14664967311436	4.81019467232738	-9.05602984158993	6.78248863704713e-08	9.9152395075154e-07	8.17954776113952
IGFBP5	-1.12307449418192	8.24867435850618	-9.21537799158008	5.29364648787047e-08	8.08501770439687e-07	8.17058575384763
NOS1AP	-1.59701264563674	3.20093305101825	-8.85659777246614	9.28802663087675e-08	1.28374344937837e-06	8.16936993463296
ST6GALNAC2	0.608865981938975	5.61347280215411	9.10370697883237	6.29578872462377e-08	9.34316718535801e-07	8.16134374543962
STAT6	0.725748561746459	5.16224186666964	9.04172888880468	6.93604370114178e-08	1.00955957230544e-06	8.15247251175813
EIF3H	0.477932921232219	8.78675159315696	9.23109996724987	5.16659732911192e-08	7.93346360676838e-07	8.14523196840647
PODXL	-0.849487940528596	8.38439187335333	-9.2114865364653	5.3255961601624e-08	8.11898543140893e-07	8.14479603229992
PPIF	-1.00515375918532	6.98050018195008	-9.16587517272592	5.71551154405566e-08	8.59588264953119e-07	8.1330251083047
SACS	-1.30828311191241	4.41508879557826	-8.9339250955872	8.21752189402482e-08	1.16170613825588e-06	8.13090601339383
SRSF7	-0.637696900940419	7.3178614459789	-9.17775162674278	5.61118608569963e-08	8.46802011121171e-07	8.12594898357508
PYCR1	0.81035372113895	6.5740055168201	9.14451525128036	5.90829073956309e-08	8.85396544161766e-07	8.1173420605983
L2HGDH	-0.902434771899374	5.43702542791209	-9.05309735691926	6.81368300303064e-08	9.9521427548196e-07	8.11611431642007
FN3K	1.09081242050221	3.46486059134641	8.86663289650767	9.14122105999941e-08	1.26764329193557e-06	8.10843306309103
UNC5B	1.21465859317015	3.35703313339213	8.86491389280661	9.16619510955566e-08	1.26900204480305e-06	8.09759574052907
TIMP3	0.610269487665203	8.17025137025607	9.17669717911542	5.62036733045025e-08	8.46802011121171e-07	8.0901976430401
GEN1	-0.993042826658676	5.41656053981013	-9.02331848025173	7.13910572735475e-08	1.03461355445651e-06	8.08160525839103
RPL14	0.500375901124688	9.23547197652827	9.19771966749121	5.44025715950834e-08	8.27116915778341e-07	8.075329323171
C1orf228	2.46708608907544	1.09586633663467	8.90351405223772	8.6222266459154e-08	1.20566988650744e-06	8.0751854158165
RPUSD1	-0.737565779360172	5.7165471558661	-9.04535556069006	6.8967610496923e-08	1.00559225627772e-06	8.07220787363886
SKP2	-1.35158740343632	3.91407493609324	-8.87229896874709	9.05940658031121e-08	1.25838468147114e-06	8.06958560170989
CIRH1A	-0.596851859237973	6.17313152217866	-9.0793642152921	6.53953948481031e-08	9.62739950210982e-07	8.06169362834987
OGT	0.493825920098291	7.69571197289833	9.1373001742791	5.97493873193527e-08	8.94582590446603e-07	8.04314695470174
SNHG1	0.86182599173472	6.62187002807166	9.10366602087146	6.29619075454345e-08	9.34316718535801e-07	8.03883056225108
C3orf21	-0.761942674314544	4.98068435081758	-8.9446820895322	8.07917709865983e-08	1.14633872745426e-06	8.0249990769277
RPA3	-0.701605374229308	5.28599420243324	-8.98085796436163	7.63155172131054e-08	1.09272321050683e-06	8.01389229766964
AKAP5	-2.3376963284347	3.04460909310205	-8.73550474199785	1.1267596357942e-07	1.50270559402091e-06	8.00569069699728
PHF1	0.920232767417493	5.21105396761037	8.97542458297413	7.69708869553866e-08	1.1011643399845e-06	7.99394239044719
RMI1	-1.10664384037887	4.78336160419819	-8.92529449252415	8.33031298942549e-08	1.17170861593904e-06	7.99380456448365
PRKACA	-0.680108694866679	7.13593685581483	-9.07838156557053	6.54958431207489e-08	9.63370695119968e-07	7.99129804643634
SDC2	-1.08129548513734	3.07454083339581	-8.75654988247366	1.089415615867e-07	1.45918910169505e-06	7.98895552601146
POLD3	-0.762366214745552	5.1376216298277	-8.95613639879841	7.93454340353553e-08	1.12741974410134e-06	7.97923368338417
ATPAF1	-0.577031553256245	5.76361757365563	-8.98248725191382	7.61201354298401e-08	1.09085959291229e-06	7.96559570585538
AMIGO3	-1.33700172180884	2.87696127909233	-8.71164084367542	1.17073251458957e-07	1.55268283695447e-06	7.96208798563217
PAK1	0.732051945295129	4.74264556373644	8.91318958944916	8.49124862546848e-08	1.18834846872247e-06	7.95765175192768
NUP50	-0.591343146079476	5.93309393067287	-8.99613841581244	7.45035556457689e-08	1.07321056384138e-06	7.95504650708619
UTRN	0.590155562907562	5.79467473710515	8.97455809992572	7.70759453435553e-08	1.10172488027831e-06	7.95137115291725
HAUS4	0.506083900699754	5.89961459940687	8.99627550063128	7.44875056253326e-08	1.07321056384138e-06	7.94936637745612
IFT20	0.938283912603929	3.73259347155904	8.79830186541121	1.01911275851594e-07	1.38117032199518e-06	7.94853874579849
ARL3	-0.691739912348251	5.44246358364859	-8.94450771580734	8.08140014152459e-08	1.14633872745426e-06	7.94693752626042
CAMLG	0.810460379799066	5.70965480884968	8.97290634706934	7.72766316505332e-08	1.10270852194839e-06	7.94284547965682
RAB11FIP1	-0.485559064272151	7.09719060007445	-9.0437653219382	6.91395709793443e-08	1.00722141555623e-06	7.94029674546286
ESRP1	0.574165911242257	8.29289326977012	9.09204668569138	6.41133602389305e-08	9.48877731536172e-07	7.93570960930773
TES	0.771633231962408	5.34345797027447	8.93236972538252	8.23772982142759e-08	1.16357933727665e-06	7.91491251403226
PGM2L1	1.28564264155281	3.54155115003758	8.74820770991474	1.10406110037631e-07	1.47444603302935e-06	7.91378758697985
C2orf18	0.763672309461652	6.08809883290203	8.98329416428966	7.6023565797754e-08	1.09085959291229e-06	7.90989401555412
ZNF629	-0.736107490699982	6.34035811633278	-8.9731593628832	7.72458550108977e-08	1.10270852194839e-06	7.90978965421254
DEK	-1.21681905651254	7.38702351168487	-9.03190090453111	7.04367957195877e-08	1.02255639897082e-06	7.90082225327652
TNS3	0.714128921803311	5.0162660355048	8.8851979136279	8.87600146397547e-08	1.23598874674043e-06	7.90067063917931
RMND1	-0.592701512501055	6.24771339594276	-8.9722685537335	7.73542693411961e-08	1.10287536271284e-06	7.89850645255328
KIAA0415	0.650239469716277	6.59234866248822	8.99486304812555	7.46530506916793e-08	1.07443857122861e-06	7.89545240152283
TRIM4	0.72662724174987	5.41496976442249	8.92022946656708	8.39726061255313e-08	1.18013265953226e-06	7.89405576049604
GPRC5A	-0.914117550702657	6.82838242626111	-8.98991223316149	7.52363560992883e-08	1.08097321254682e-06	7.8912801063168
ARF3	-0.547864743468741	8.78548228799373	-9.06791811134557	6.65755194282456e-08	9.74964086618195e-07	7.88596351169886
TOM1	0.996964665891343	4.95801376842299	8.86676939969144	9.13924096977364e-08	1.26764329193557e-06	7.88017934178118
PPP3CA	-0.707445305971604	6.07316220979878	-8.93932483514473	8.14776870909863e-08	1.15379579924611e-06	7.87057558903329
CDYL2	0.884116150522768	4.47408993399852	8.81352997724753	9.94668262495449e-08	1.35573203113072e-06	7.86287440751145
PRDX1	-0.515317804204042	9.17898889296605	-9.05941789555969	6.74663439143289e-08	9.87145350501519e-07	7.85620199559577
EML1	-0.655596946455757	5.99774835444091	-8.93035674171348	8.26396054483252e-08	1.16531598778903e-06	7.85390910145573
PPP1CA	-0.524441827947289	8.0830864247605	-9.03104936155405	7.0530876857167e-08	1.02303415833414e-06	7.85373039320362
BOD1	0.574926701557898	6.88601979076456	8.99342306966413	7.48222187909818e-08	1.07594736634598e-06	7.85114188257082
PSMD6	-0.421027668171764	10.3703969756188	-9.07232196618207	6.61188500587265e-08	9.69975130159773e-07	7.83883863406761
COL12A1	-1.78090448361837	4.17509727914667	-8.70589565171793	1.18158490516303e-07	1.56459429564106e-06	7.83085777814732
GGH	-1.07945547951884	5.19953096385446	-8.84162336258127	9.51169838018755e-08	1.30924809638071e-06	7.82625791667592
SCRN2	0.859743543832963	5.53725162002465	8.88114964027821	8.93313982294245e-08	1.24291040265299e-06	7.82402368314935
LOC113230	-0.848514281846899	4.63119744440645	-8.78478832764033	1.04133193258418e-07	1.40672336353294e-06	7.82109298662972
PKM2	-0.648407498948524	11.0249374464616	-9.06927680730054	6.64342743244282e-08	9.73748294304765e-07	7.81597065099215
OTUD1	1.16952148316151	3.566565527566	8.70496964886389	1.18334391297264e-07	1.56568382915778e-06	7.81278497678747
NUDC	-0.642886159193725	6.5470012721809	-8.94337386722723	8.0958709063847e-08	1.14741817829134e-06	7.80566435338115
RRAS	0.870708792363221	3.99015660937272	8.74785298824033	1.10468839953706e-07	1.47444603302935e-06	7.80353487232884
PFDN6	-0.65451822769659	5.14633229725624	-8.83042995704654	9.68257431858705e-08	1.3273063352791e-06	7.80336544764221
NUP107	-0.661719254316621	6.46979808169178	-8.9367338016532	8.18116163227162e-08	1.15754439203139e-06	7.79895148544112
CBS	0.82288990177452	7.0029494549731	8.97064533839604	7.7552229961356e-08	1.104755957303e-06	7.79481163808831
HMGB1	-1.21807155830205	8.39032873099269	-8.99701342136761	7.4401171382045e-08	1.07321056384138e-06	7.79130107844248
KLF6	1.14703287830137	5.33514615891437	8.85036245821629	9.38048622210307e-08	1.2922508367253e-06	7.79073566211015
LOC100505854	1.12960389031201	3.19023352649888	8.67331977744135	1.24514356714758e-07	1.6346660442898e-06	7.79008354497108
SLIRP	-0.66226838713729	5.95680116382549	-8.88760573509093	8.84219853949452e-08	1.23333551605093e-06	7.78209668588153
BATF	1.07454770337539	4.36077837299684	8.75775955297524	1.08730887134801e-07	1.45823204205486e-06	7.77505698462777
LTBP4	0.758174281648194	5.78849134779286	8.86603475042654	9.14990295778506e-08	1.26779599888979e-06	7.75724183003559
PI4K2A	0.619944751017662	5.43528154094441	8.83828292935272	9.56235950887466e-08	1.3151389837699e-06	7.75608937633496
RFT1	-0.739063328310075	4.64741735027839	-8.75634806587402	1.08976751256704e-07	1.45918910169505e-06	7.75496085273866
SALL4	1.60438074144278	2.66804873968287	8.58192249220654	1.44331505544518e-07	1.83978666061473e-06	7.75147027087809
ARFGEF2	0.450934187362065	7.98988947773518	8.96723952070953	7.79693165520664e-08	1.10975221278022e-06	7.75017247518944
POLQ	-1.04631179042364	5.0172782962871	-8.80086462894208	1.01495532923503e-07	1.37755507221614e-06	7.74798254076297
MRPS23	-0.50994796071855	7.08341575295309	-8.93157101745746	8.24812714561076e-08	1.16406479648265e-06	7.74482748757463
CSNK2A2	0.981576427945791	4.57044352138004	8.76152359167935	1.08078072403e-07	1.45180536776529e-06	7.74370010568437
MAP6D1	-1.00959078418034	3.23020431596411	-8.62227930464272	1.3520241481576e-07	1.74661260001914e-06	7.74349854547732
NINL	0.70109920785628	5.2251336709016	8.80463332164599	1.00887382439877e-07	1.37174031213374e-06	7.73959195846061
CENPK	-1.20424805738166	3.88639808491139	-8.67795839485482	1.23587884606418e-07	1.62746754500609e-06	7.73111881758828
KIF22	-0.511425555175391	7.2284817952657	-8.92852801420835	8.28786612570457e-08	1.16675558583179e-06	7.72538941691359
GOT1	0.719449151042148	6.12627957003419	8.87739575485546	8.98646744211224e-08	1.24929078555183e-06	7.72097409577236
MTSS1	-0.660073633432201	5.74403664218278	-8.83251650439179	9.65047943660685e-08	1.3250789663203e-06	7.71927903018512
UBTF	-0.475475911744396	7.53157191594356	-8.92850841879121	8.28812267381111e-08	1.16675558583179e-06	7.71735018793997
PRDX3	-0.613927322925139	7.25201382709612	-8.91812731591985	8.42521134249949e-08	1.18207411486545e-06	7.71359445297989
MGP	-2.98629136099111	1.22046635886988	-8.83152452536431	9.66572395606621e-08	1.32608340804964e-06	7.71221628832574
HPS1	0.785798720458666	5.74526966937372	8.82900118686638	9.7046158650995e-08	1.32923829424999e-06	7.71097311244952
RNF145	0.87899130330749	4.97465017586653	8.77836543876022	1.05206985878365e-07	1.41893679986273e-06	7.69951745990301
PCNX	0.515283427553629	6.77447164445683	8.89164339702491	8.78581692905622e-08	1.22649417630665e-06	7.69838454290984
C9orf150	1.02930285291369	4.69510323675786	8.74959443615047	1.10161235428226e-07	1.47386920104132e-06	7.69729806294693
ALDH1A3	1.21714085000083	4.01897260543575	8.6896351655609	1.212874892443e-07	1.60245723004003e-06	7.69456168953409
CBFA2T3	-0.791147162145476	6.28533937721992	-8.83390105140224	9.62924410654016e-08	1.32324961740162e-06	7.68877575811631
TSPAN13	-0.905233195994745	7.96754096657833	-8.91659068727036	8.44570439743027e-08	1.18296449198177e-06	7.68519295390287
NR4A2	-1.00257631743402	4.29057686727816	-8.6384374113871	1.3171863541018e-07	1.71562496775689e-06	7.68132599216179
AKAP8L	0.666956570740299	6.22298182210696	8.85076273893025	9.37452184917758e-08	1.2922508367253e-06	7.67986137161945
BCL6	0.717142907619817	4.67812266746936	8.71370217294644	1.16686424657815e-07	1.55001093405662e-06	7.66870080803053
RAD54B	-1.14690931786901	4.95332736659272	-8.74839411719867	1.10373160234211e-07	1.47444603302935e-06	7.66861949300553
USP35	-0.950582521373023	4.61397128328429	-8.68754139248853	1.21696653101802e-07	1.60509055715658e-06	7.66437869958478
PSMA3	-0.482472905309929	7.33208179701792	-8.8856873615987	8.86911925678207e-08	1.23598874674043e-06	7.65456968451155
ANO7	-1.38365763519712	2.21856471344738	-8.50987973575273	1.6226829911063e-07	2.03584023580358e-06	7.65155912075586
PARP6	0.897033406210748	6.74082758174184	8.8523142746323	9.35144074058279e-08	1.29037537083751e-06	7.63466310397892
MYO18A	0.6123618150904	6.39305566190677	8.82347792445815	9.7903183517761e-08	1.33659823767431e-06	7.62411516749294
DHRS7	0.683186944845078	6.0138751479405	8.79230472130717	1.02891144531031e-07	1.3921937711464e-06	7.61094378769733
SCD5	-0.731990021145279	4.69328801752442	-8.66295775547927	1.2661032722417e-07	1.6542430566383e-06	7.60413743328671
RNF19A	0.650897534694466	6.54992009122475	8.82047216107514	9.83729042208639e-08	1.34191553849081e-06	7.60108529029215
ITPRIPL2	0.802850460137283	4.35762889726681	8.63618694849809	1.32198161207527e-07	1.71757561800499e-06	7.59415900314699
C19orf63	-0.608335127535296	6.6511529104657	-8.8075647374673	1.00416981781255e-07	1.3675680808711e-06	7.59268266325645
VPS13C	0.855379822782831	6.5084546348111	8.8019025562122	1.01327661435708e-07	1.37660748160095e-06	7.58497236272563
ZC3H6	1.18864342530697	4.19216575024918	8.6147989023675	1.36847767304784e-07	1.76049389261939e-06	7.57214592367644
OXA1L	0.533132497755604	7.79525377061952	8.85246423774744	9.34921300126703e-08	1.29037537083751e-06	7.56881674318466
LOC100505783	1.9152600081545	2.12470465927772	8.45637993946818	1.77089297716468e-07	2.1873274852365e-06	7.56837736424188
VRK1	-1.01966376482628	4.84361658031349	-8.67326418254306	1.24525504689381e-07	1.6346660442898e-06	7.56289882747326
NOP58	-0.671486627244017	6.86950838323285	-8.80045323979357	1.01562150445019e-07	1.37755507221614e-06	7.55140228915401
ACTL6A	-0.519906777280948	6.59142300809678	-8.79062486185361	1.03167380741297e-07	1.39480297131564e-06	7.55002091219379
PALM3	0.969309840528402	3.09074951249963	8.51062760592897	1.62070567481544e-07	2.03488601393494e-06	7.54778811961392
UBE3C	-0.574159893454472	7.53065394801927	-8.8239160148426	9.78349180514222e-08	1.33659823767431e-06	7.54595577347354
MYEOV2	-0.94316310611497	5.46156192074114	-8.68954355913562	1.21305360752851e-07	1.60245723004003e-06	7.52854111405541
TMEM91	1.41356637113164	1.67563672431816	8.43394818302867	1.8371885821214e-07	2.25588412976492e-06	7.52619531397266
SLC1A1	-2.01145894570046	2.32606633407871	-8.42819760155146	1.85459876402741e-07	2.27559132278755e-06	7.52272717516105
RNPS1	-0.487766169957877	7.49504837350467	-8.80546489628759	1.00753706674668e-07	1.37103742101477e-06	7.51127162140688
SETD5	0.487156254506409	8.22091766979462	8.8272841797841	9.73117356631382e-08	1.33178516139961e-06	7.50973281890692
ZSCAN2	0.76993995119896	4.52772863224405	8.60500412990099	1.3903392877938e-07	1.78313146081776e-06	7.50858791256505
PPM1E	1.10699348732104	4.74736902008401	8.632060250189	1.33082226940663e-07	1.72532338244624e-06	7.49482720163482
SNRNP70	-0.518558256701968	7.312858303878	-8.7809999666235	1.04765143792822e-07	1.41411805067889e-06	7.48999850558701
GPN3	-0.768253164225028	4.58863521828906	-8.60852427410295	1.3824406562365e-07	1.7757248490706e-06	7.48684264723278
IGSF3	-0.534531049805915	7.3860755170248	-8.77750802809345	1.0535120452778e-07	1.41973694159758e-06	7.47944625372048
PBK	-1.01241924277436	5.07087141667416	-8.63580745407896	1.32279203300073e-07	1.71757561800499e-06	7.47589544870719
DMXL2	0.508031379749915	7.8020851707131	8.79540491671709	1.0238338007846e-07	1.38644505945924e-06	7.47465551796985
SMARCD2	-0.416848592125165	9.15281546926577	-8.82393079693858	9.78326154998685e-08	1.33659823767431e-06	7.4697997035497
GUSBP11	1.13545819155544	3.49483133726419	8.48166496343703	1.69915562273004e-07	2.11119454937126e-06	7.46883715835703
NECAB1	-1.29878428605288	6.64547845676327	-8.71749841037901	1.15977524556126e-07	1.54304544206575e-06	7.46750825937697
UBXN6	0.613239702505571	5.72264018096966	8.68107468909036	1.22969521663361e-07	1.62060069369428e-06	7.46637524173133
MDM4	0.589505776441205	6.30614853055028	8.71932955494597	1.15637194655308e-07	1.53974239125427e-06	7.46031298044884
SLC25A17	-0.708454995819173	4.77520516417335	-8.5868819335179	1.43175682696389e-07	1.83063464634129e-06	7.45950615902422
SLC9A1	0.71762323777484	6.98034375354444	8.75785997211516	1.08713417472108e-07	1.45823204205486e-06	7.45737576309429
WRAP53	-0.849569201257023	4.28549702895826	-8.54606084082244	1.52985379006752e-07	1.93681111166458e-06	7.45704719874176
THBD	1.04799039894212	4.47039049870339	8.56599427140138	1.4811016613083e-07	1.88078543536218e-06	7.45259724129823
CADM1	-0.813189219537204	4.30367773425638	-8.54316343366802	1.5370787178644e-07	1.94448596653284e-06	7.45074752747512
AURKAIP1	-0.68661634213714	6.53817656113091	-8.7168075730081	1.16106193412684e-07	1.54352939478039e-06	7.44736484727955
KRT83	2.08692913659246	1.38486500948247	8.3963877634297	1.95407359951081e-07	2.37672195477955e-06	7.44713288918037
APRT	-0.531556863766966	7.67825939226956	-8.76888138454038	1.06813801161753e-07	1.43597589278872e-06	7.44424808666862
ZNF524	1.07386648561461	3.40650134797899	8.4494499831472	1.79110258436338e-07	2.20902652071483e-06	7.42209555730787
RPL13A	0.496597280055331	8.27295124169313	8.77230721100116	1.06230443216799e-07	1.43043311784038e-06	7.41862144419779
PTPRVP	1.69176605615971	2.40976949751727	8.36569434008431	2.05535799920372e-07	2.47471613957401e-06	7.41839471754962
WDR46	-0.585467648939877	6.20110732911976	-8.67495452890368	1.24187020468818e-07	1.63278595150983e-06	7.41057421077948
RHOU	0.743907685241594	5.11627298529476	8.59099775224167	1.42223827593383e-07	1.82124907555264e-06	7.40813526162853
GRPEL1	-0.655859411113092	5.70166367895364	-8.64195824398684	1.30972070272729e-07	1.70723063385902e-06	7.40337087676937
EDA2R	1.17489134781704	2.65222536513583	8.3791949472001	2.01014742399643e-07	2.43430163062392e-06	7.39703888692163
AP1S3	-1.04973465502994	3.81643991814547	-8.4451910403249	1.80364239685966e-07	2.22121615943158e-06	7.39581138044027
KIF16B	0.667780619256858	5.6004699521773	8.63599351624391	1.3223946270875e-07	1.71757561800499e-06	7.39342587168059
MKI67	-0.615931611670558	8.66846457800638	-8.77039168691555	1.0655621086795e-07	1.43366538258697e-06	7.39311767244098
FUT4	-1.41232875108209	2.34381441571594	-8.34608572510465	2.12292628555265e-07	2.52876205125232e-06	7.39203170278465
HAUS8	-0.777129161092919	4.03354021061412	-8.50399601473404	1.63832746800558e-07	2.05085243824291e-06	7.38471016664139
RECQL	-0.721142663495169	4.67043275309656	-8.53603530948298	1.55500570042527e-07	1.96271059123866e-06	7.37989611308368
TSFM	-0.765080495823248	5.80987043070354	-8.62307134923694	1.35029417065955e-07	1.74650577804411e-06	7.37517552594492
TRAF3IP2	0.645402543009878	5.60490595033354	8.62057300800656	1.35575891539671e-07	1.74951482261532e-06	7.36916312384725
C16orf53	-0.75371854380009	6.5822269574472	-8.6679917344136	1.25587507362367e-07	1.64473412147864e-06	7.36848050815541
P4HA2	0.752345829229675	6.32914308634684	8.67075665326374	1.25029406336079e-07	1.63938812199821e-06	7.36366629103046
SNHG5	0.727082609762854	6.74013137668955	8.68833772535973	1.21540864181705e-07	1.60430103597067e-06	7.36118402028544
MPHOSPH6	-0.752714408746544	4.64893559605625	-8.51636763639412	1.60561312738274e-07	2.02006820171402e-06	7.35208682134092
CITED4	-1.24634989005069	4.0326731361674	-8.41480785712544	1.89580915186699e-07	2.31765440466547e-06	7.34827082516312
TIMM17A	-0.774096775291874	5.49056241173874	-8.58233300420831	1.4423546394588e-07	1.83978666061473e-06	7.34752569649205
HEATR3	-0.792391960327376	4.28518152867739	-8.47346010611462	1.72209472616306e-07	2.13810780997409e-06	7.3472379704449
RCN1	0.825187655693226	4.52462372665744	8.51603332369496	1.60648810588355e-07	2.02006820171402e-06	7.34348870411596
NR1D1	1.90549422088523	2.58264413572168	8.33730760437255	2.15392343353511e-07	2.55672083028778e-06	7.34147873878647
CRCP	-0.523377296214458	6.24498292363998	-8.6339854667972	1.32669018662355e-07	1.72130075105448e-06	7.33854469329266
ADAM17	0.660139202447477	5.68860495328614	8.60775271171476	1.38416788839767e-07	1.77657895361187e-06	7.33546336560247
KDM4C	0.627709996072903	5.45508176460299	8.58508792239999	1.43592663591666e-07	1.83316313428017e-06	7.3321952727565
GPR107	0.434811503630904	7.96091017392661	8.70760689227436	1.17834148331078e-07	1.56153589278047e-06	7.32686603000548
CDH18	-1.32443128308168	3.69060505997877	-8.36939775481184	2.04285118566084e-07	2.46320427029502e-06	7.32556202478724
RUVBL1	-0.69799245372477	6.2990210863254	-8.6363644089426	1.32160281871448e-07	1.71757561800499e-06	7.32520260800973
SLC35C1	-0.816960552933949	7.12849774285713	-8.66052509252332	1.27107725305576e-07	1.65944543170214e-06	7.32453845363243
ING4	0.848532321023168	4.27276150807872	8.46323163497427	1.75114605562504e-07	2.16613658537524e-06	7.32310664749923
DDX47	-0.615899172086848	5.90048965543082	-8.59785645355234	1.4065232036319e-07	1.80250529176551e-06	7.31934109940018
ICA1	0.704379133052482	6.09025985765313	8.61726857306702	1.36302245292076e-07	1.75482582776342e-06	7.31606967749862
DDX3X	-0.54936365705835	9.01722987574705	-8.722569436837	1.1503760128961e-07	1.53297915853979e-06	7.31023220228519
CRAT	-2.38867242342351	1.80928558321214	-8.35470924296039	2.09292915157146e-07	2.50373012381124e-06	7.30701389826728
ATP5G3	-0.570079018284842	7.29108019707593	-8.6704991436205	1.25081275034066e-07	1.63938812199821e-06	7.30042492728135
CYBA	-0.725883699022265	7.85339178686691	-8.67636639343128	1.23905039286622e-07	1.6303602494331e-06	7.28845754801614
FAM110B	1.3421084581074	2.66416842759526	8.30393148659623	2.2761702161278e-07	2.67322125663773e-06	7.28305553546
EBP	1.08323260968891	6.12493561417318	8.62402591123699	1.34821230259462e-07	1.74516273595917e-06	7.27962727723826
ENPP1	0.88944649200028	6.39925433128666	8.61146047448366	1.37588823192058e-07	1.76866677868099e-06	7.2701696848233
ABCE1	-0.897923132588185	6.70778237675271	-8.6192302977201	1.35870545166053e-07	1.75196530251123e-06	7.26662241982491
THBS3	1.18241179906889	4.89042645681142	8.48479988407219	1.6904756482611e-07	2.10353532302966e-06	7.25098201226564
CALU	0.638707420037913	8.09544466507472	8.66521805579006	1.26149997643549e-07	1.64951724831174e-06	7.24749042438061
PVRL1	-0.915190991609173	4.99644539685597	-8.48338104215744	1.69439837871001e-07	2.10684895803318e-06	7.24585402921172
ZFAND1	0.899255482106638	6.13687578497888	8.58595699692016	1.43390506631753e-07	1.831980773804e-06	7.24399413078213
HSPC159	1.07447726324159	3.28598901930875	8.34712510326099	2.11928706880728e-07	2.52622643896885e-06	7.24286059442808
HSD17B14	3.44831500153534	0.262156863569557	8.58732712013748	1.43072404654529e-07	1.83063464634129e-06	7.24199576426838
GPD2	-0.601807188017147	7.13138936184193	-8.6220774040266	1.35246550886438e-07	1.74661260001914e-06	7.23678053943939
RPL10	0.638844010072951	10.772539354158	8.71218031600315	1.16971885131655e-07	1.55256968804904e-06	7.23276356262461
SCMH1	0.755038117201796	4.59020113908801	8.45227970505759	1.78282136170974e-07	2.20043575300618e-06	7.2308686132202
HENMT1	-0.713462840708927	5.55939568233414	-8.5169640069084	1.6040535172792e-07	2.02004450474227e-06	7.22755785867884
CAT	0.52266450395074	6.16253073942011	8.56955983686776	1.47255402941055e-07	1.87202944573221e-06	7.22509812593486
SLC19A1	-0.696035279857782	5.54666623441058	-8.51759409900344	1.60240744177221e-07	2.01949224236612e-06	7.21967605920691
PIN1	-0.663157048024734	5.03090168790112	-8.46926320009925	1.73395346606213e-07	2.14963956756287e-06	7.20596408275609
RIPK2	0.612088457025354	5.99728356694432	8.55227279705781	1.51448328303693e-07	1.91880442617497e-06	7.19813812533049
KLHDC2	0.621635070767836	6.562931663732	8.56933686767108	1.47308703096364e-07	1.87202944573221e-06	7.18649938335957
ARL8A	0.577394429680322	5.98449508998216	8.53333561587128	1.5618523470049e-07	1.96986565997812e-06	7.18603749991132
TAF9B	-0.758982644695067	5.7019310276724	-8.50100588684874	1.6463384589981e-07	2.05933914646853e-06	7.18173780214513
RECQL5	0.489375581594185	6.55423575914359	8.56497872363475	1.48354569594307e-07	1.88245965242427e-06	7.17842195174292
LIF	1.69349260220392	1.93323437636845	8.21402709296993	2.64294036503379e-07	3.03190019250392e-06	7.17752953151816
NUP155	-0.637375976234529	6.0953512837761	-8.54212655070058	1.5396729411518e-07	1.94629556068199e-06	7.17628753835533
RPS11	0.525881354954306	10.1939925398194	8.666621170005	1.25865123116189e-07	1.64708006181153e-06	7.17266293204187
SPRY1	1.88634940457906	1.48720203440509	8.23421882018767	2.55550470750708e-07	2.94543492269803e-06	7.17170750409401
CCNG1	0.730448124826883	7.00827622379113	8.57773833719187	1.4531423890078e-07	1.85090276570955e-06	7.15507378144787
MUC20	1.01287244110229	4.1331028309088	8.35289087961024	2.09921728155048e-07	2.50587507613492e-06	7.1534798938067
STX5	0.869104561706315	5.8861067680304	8.50854158722379	1.62622726419457e-07	2.03875747873988e-06	7.15163650729976
LOC90784	-0.860421557461142	3.96518450257149	-8.32081706809282	2.21344136237046e-07	2.61423681809912e-06	7.15024024793517
PLCG2	0.852309488947589	4.38026937141159	8.38357750175735	1.9956958635969e-07	2.42206223677754e-06	7.13838432269988
LYSMD4	1.19453384482675	3.6980228067417	8.31008832612178	2.25308528285264e-07	2.65169586702517e-06	7.13556612767117
EIF3A	0.527018157618542	8.82719367534688	8.61786259608917	1.36171372323633e-07	1.75449154910665e-06	7.13349949325852
RPL10A	0.623151748090352	9.70547178915924	8.62994750721977	1.33537234765873e-07	1.72988126585938e-06	7.12554225319491
CSTF2	-0.587586195708495	5.70040776889732	-8.47219918603639	1.72564862625282e-07	2.14093083274867e-06	7.12052885998826
ANLN	-0.824075053986542	6.90703813927605	-8.54158211360903	1.54103692666213e-07	1.94654845630646e-06	7.1048085799503
CSDE1	0.385894172745404	11.6748466909299	8.64751891433134	1.29801982942451e-07	1.69329825485925e-06	7.10220651606122
RHCG	2.31172975728581	1.23009479940979	8.20269461878763	2.69337819284037e-07	3.07666010963086e-06	7.09774141155209
GPX8	1.91027106657284	2.44018030349905	8.1663518941699	2.86202952700707e-07	3.23190964278638e-06	7.09770188881055
TSPYL4	-0.563680716900872	5.91883680497497	-8.45884985732572	1.76374783159181e-07	2.1801122494857e-06	7.09303145634574
FLJ43663	1.60734971537867	1.92535902422191	8.16008450177334	2.89221264377643e-07	3.25719624609543e-06	7.09004855719947
SLC41A3	0.744344510723841	5.41708499754513	8.43890832117772	1.82230887078311e-07	2.2403825981303e-06	7.08914584546459
ZNF274	0.611339576907792	5.08863666650156	8.41330948459194	1.9004800188344e-07	2.32166748246797e-06	7.08417083447321
MARCH6	0.528318585030197	8.14972013757634	8.57042337962726	1.47049165883951e-07	1.87157553290959e-06	7.08219024375446
LTBP1	-0.629656803312425	5.42979329883227	-8.41863069917113	1.88394655895402e-07	2.30990632345653e-06	7.07903655966707
HSPH1	-0.669109178507068	8.01644400242877	-8.55991547904355	1.49579412830549e-07	1.89656262333442e-06	7.07692333103949
ITGA3	0.72634977041208	6.73763560778499	8.51139170692899	1.61868804931217e-07	2.03387970974431e-06	7.06945558300188
PDK4	1.08079668350021	4.93841731168648	8.37524398796998	2.02326962926818e-07	2.44488159536713e-06	7.06215989196874
RFX3	1.16371519633071	2.96065937299905	8.20073077711639	2.70222054850193e-07	3.07666010963086e-06	7.06091513528495
MIR21	2.55231654800256	0.617013547908557	8.41618935519956	1.89151325784099e-07	2.31537447927886e-06	7.05861191403932
G3BP2	-0.725983958745611	6.91373045431589	-8.49555525625792	1.66104714111263e-07	2.07350936321535e-06	7.04788364741398
MUC16	-1.85415069513868	3.6118633549302	-8.18433431156986	2.77724216082697e-07	3.14253030430786e-06	7.04722284341623
NUDT15	-1.00390608439765	5.19774702814514	-8.37796853100231	2.01421112900538e-07	2.4356953667018e-06	7.04609989868681
RAB37	-2.68294080291003	2.06338356494797	-8.22499291082157	2.5950739998063e-07	2.98281907716568e-06	7.04067717366344
LOC100131089	1.52988241742803	1.82861442322417	8.12960255102864	3.04382863685273e-07	3.39366600818167e-06	7.03988254518105
MNT	0.949648502057552	5.28569058408634	8.38463963622686	1.99220984352945e-07	2.41958732194528e-06	7.03598584428973
CEBPB	1.54431843878937	6.71875034614747	8.48750227058628	1.68303051331709e-07	2.09611180886198e-06	7.03278461329616
LRR1	-1.19247811081291	4.80447067504088	-8.33896461267171	2.14803619081072e-07	2.55321657818895e-06	7.03209870681554
NCOA6	0.516155460599039	6.64202401587577	8.48742006193071	1.68325649324423e-07	2.09611180886198e-06	7.03132705177303
CCDC149	0.78169668957682	4.46602403242952	8.31162673039927	2.2473553952451e-07	2.64868017125293e-06	7.03096837926003
COG6	0.790574328832368	5.99134104535628	8.43860186301382	1.82322453722515e-07	2.2403825981303e-06	7.02161289716265
HSPA14	-0.813316488320551	4.73153925228374	-8.33225473122959	2.17198039056144e-07	2.57435861458182e-06	7.02017151182769
CTC1	0.589724636445	5.65490709140124	8.40998905957225	1.9108737115966e-07	2.32926034640973e-06	7.01933981572518
MEN1	-0.490738472768488	6.27538766829101	-8.44359666975609	1.8083603801409e-07	2.22538771136691e-06	7.01738170146794
KCNE4	1.44321799631385	5.00392643159092	8.35374036490351	2.09627719820975e-07	2.50415284734713e-06	7.01332562464651
C1orf38	1.96778602100459	0.302476793270897	8.1893346054102	2.75413536698699e-07	3.12060703777036e-06	7.00098877952369
ZNF496	0.725010171875383	5.0740660111014	8.36648144945297	2.05269316322322e-07	2.47328821770498e-06	6.99740472469036
SEC24D	0.591555873492362	6.87098444537464	8.46655459418396	1.7416522212902e-07	2.15758457398943e-06	6.98544742632406
PTPRK	0.435633278364815	7.63686605754362	8.49751454373762	1.65574418001654e-07	2.06955647732411e-06	6.98144470828779
LOC284749	2.5069137625012	0.704598393259053	8.30327961948928	2.27862881830331e-07	2.67423076191611e-06	6.97627196807965
PRIM2	-0.829134527388486	4.42231003553281	-8.28949175395762	2.33128742662046e-07	2.72455981291409e-06	6.97626055394606
IRX3	-0.906209207640601	5.0944704529014	-8.31561404482214	2.232575209643e-07	2.63497443938388e-06	6.97491523426522
IL17RB	-1.50385715343259	2.46085397040831	-8.0935837357906	3.23375585253916e-07	3.56737024260323e-06	6.9714257998716
PRODH	-1.5654545117611	1.7073536806923	-8.08778621749397	3.2654652561857e-07	3.59760480529971e-06	6.97031986255237
TMEM55B	0.738685168011151	6.03261901158472	8.41585251854005	1.8925597423907e-07	2.31537447927886e-06	6.96931869308775
PTBP1	-0.546186111985941	8.40186420595842	-8.50454497146117	1.63686116982025e-07	2.05055177558606e-06	6.9654673047299
LSM3	-0.831576486990285	6.27398690904067	-8.41201597802247	1.90452194134047e-07	2.32490693043635e-06	6.96272998627687
ACTR2	-0.929484941086907	8.47981428322045	-8.49543014811349	1.66138635895035e-07	2.07350936321535e-06	6.95351800906619
MMS22L	-0.960701778549952	4.47178912469002	-8.28745372191285	2.33917838945315e-07	2.7280627186342e-06	6.95202124583151
NFIL3	1.033289227322	5.40092348248103	8.36186978820828	2.06835800364001e-07	2.48500138310887e-06	6.94748237690345
POLR2K	-0.742418375155395	6.49872986000998	-8.41010338595961	1.9105148569991e-07	2.32926034640973e-06	6.94221536840763
HECW2	0.921211170361878	3.5477980751539	8.18686753778073	2.76551067703417e-07	3.13137444568175e-06	6.93489834694402
PHRF1	-0.559850899421115	5.71977856372089	-8.3575328561951	2.08320376355631e-07	2.49745517861762e-06	6.9341707231903
TMEM231	0.889314415170678	3.44845681343247	8.18130782369457	2.79132620715118e-07	3.15419861408084e-06	6.92994670699155
CHAC2	-1.55636464590481	2.00412433940154	-8.05699002378468	3.43943934402712e-07	3.76694064109427e-06	6.92283779881446
TSKU	0.663124210359396	7.83751901688824	8.46387383178394	1.74930705994469e-07	2.16546345451629e-06	6.92199692602876
KLHL4	-1.59313419391128	2.45319813596923	-8.06018044169448	3.42097452742522e-07	3.75163134404324e-06	6.92038475308001
HIST2H2BE	0.490001461902018	6.80172762653011	8.41691414632184	1.88926352816705e-07	2.31472844286196e-06	6.9189751990637
TMEM109	-0.620189840010424	6.27325837215091	-8.39086385943605	1.97190902406253e-07	2.39667198535041e-06	6.91652698802578
NDUFA4L2	2.84158645321536	0.126351921894068	8.28783564849089	2.33769750138514e-07	2.7280627186342e-06	6.91466524210345
ABCB7	0.958763889229966	4.54604595773549	8.26086244973797	2.44473451137439e-07	2.84323643728966e-06	6.91280094858231
RNF41	0.61991028368481	5.98215635104539	8.38134469980462	2.00304494196913e-07	2.42921853585872e-06	6.91222316779131
RNF40	-0.455636697971785	7.5040542753069	-8.44603420829239	1.8011525436004e-07	2.21978446125078e-06	6.91142028042164
GLCE	-0.705394755969119	5.37743100096165	-8.30499569414945	2.27216237817324e-07	2.67038957221148e-06	6.89964645626597
OSBPL1A	0.694372776494636	4.58602338202541	8.25427234254318	2.47165689216297e-07	2.87055485170372e-06	6.89279823521419
HECA	0.64410181678764	4.61973069627507	8.25498518343525	2.46872984757621e-07	2.86914787844785e-06	6.88565769357139
HINT3	0.814472313302941	6.06443298104756	8.36215028555716	2.06740165092122e-07	2.48500138310887e-06	6.88505329996629
G3BP1	-0.636556849609518	7.10170188476607	-8.40730898571977	1.91930632368941e-07	2.33783532100376e-06	6.88351026398779
AKR1A1	1.17899450819905	6.00171984351655	8.35831930354748	2.08050342346384e-07	2.49600712008675e-06	6.87845543749983
NAT9	0.721183275840835	5.18706405329251	8.29092496521774	2.3257549174501e-07	2.72380428847587e-06	6.86672001142358
SULF2	-0.56652137906087	10.7997510375691	-8.49317861933027	1.6675035545252e-07	2.07959205412971e-06	6.86604338411243
KDM3A	0.676454897323769	6.61553541572646	8.3806387387379	2.00537443918624e-07	2.43028131311237e-06	6.86213872758043
CEP95	0.73964629329982	6.64409334398798	8.37444741970701	2.02592608528463e-07	2.44632403251265e-06	6.85043668433958
CLCN3	0.657278417761657	6.03204033210261	8.33539721265944	2.1607318825413e-07	2.56284255344828e-06	6.84215263818392
CHSY1	-0.611838309637413	6.21344530460276	-8.33727431372502	2.15404188583801e-07	2.55672083028778e-06	6.83986864989268
RPS6KA4	-0.596091671177675	5.58936261565268	-8.2962385068217	2.30536301294879e-07	2.70181436780348e-06	6.83920343168527
KCMF1	0.692181293627428	6.34177781449479	8.36047020011566	2.07313680427822e-07	2.48895476774939e-06	6.83313921447106
TNIP1	0.625540061086067	6.86790646491824	8.3786508745031	2.01194913830329e-07	2.43472050571521e-06	6.83306239652813
PSMD11	-0.5123080298705	6.26243035726157	-8.34104253109609	2.14067726002452e-07	2.54627926718706e-06	6.82453577098391
NDUFAB1	-0.601355300485731	6.65984360258569	-8.35422898666141	2.09458802141205e-07	2.50392352180809e-06	6.82117494637203
DLC1	-1.21067145470676	3.2132450921588	-8.05426478639621	3.45529436825407e-07	3.7818287313273e-06	6.81611127650898
ATP5G1	-0.585959569386026	6.75828582867078	-8.35661090130506	2.08637405014914e-07	2.49946415578039e-06	6.81418112472143
N4BP2L2	0.573753403943659	6.12345745742214	8.32575812809182	2.19542961019811e-07	2.59802075750829e-06	6.81398948063998
FBXW4	0.618843081163175	5.81541478824331	8.31033213430682	2.25217618539387e-07	2.65169586702517e-06	6.81209024702989
SULT2B1	-0.631918507434354	5.75825385774827	-8.29002056369638	2.32924450469019e-07	2.72429444463348e-06	6.81150326799653
HPS6	-0.722098055807402	4.76276375374085	-8.19428852114457	2.7314410302853e-07	3.10119618401163e-06	6.81114417624659
ENC1	0.537947187665765	5.63505173311947	8.28559092732983	2.34641529316698e-07	2.73459577441983e-06	6.80447360475638
STK40	0.763720005090028	5.91401990407119	8.30672169476909	2.26567789221305e-07	2.66464114411892e-06	6.79976446592523
TSPYL1	-0.462747127612852	7.53181703516767	-8.37012538073342	2.04040328903959e-07	2.4620277493433e-06	6.79293189433009
TMEM219	0.679131476637209	5.71405988210988	8.28304112889086	2.35635916890953e-07	2.7442723357133e-06	6.7898254927916
EDEM1	0.563364510814842	6.4094827321416	8.32543453929592	2.19660449122024e-07	2.59802075750829e-06	6.78752944306026
MAK16	-0.876432878042872	4.22028551326451	-8.13580269043881	3.01232973931095e-07	3.36527739213336e-06	6.77942061036127
LAMB2	0.844766305698567	7.51958510367888	8.36520213593327	2.05702624346851e-07	2.47494294214153e-06	6.77110472100007
USP30	0.600918933199472	4.81749005358826	8.20061642438606	2.70273636511414e-07	3.07666010963086e-06	6.77043860629321
A4GALT	-0.81006370268741	4.48620024426538	-8.13621434362974	3.01025049514089e-07	3.36520249202782e-06	6.76360169726259
CNOT10	-0.56887627225076	5.42971103595575	-8.23703554754148	2.54355006537832e-07	2.93367802023359e-06	6.75849732251714
C5orf32	0.652303767798653	5.04068803272125	8.2123664375416	2.65026931130993e-07	3.03582903851693e-06	6.75552692409093
PLA2G16	1.02859177125587	4.97234206897658	8.21361623582153	2.64475161980273e-07	3.03190019250392e-06	6.75387393817434
LOXL2	1.40861018645394	3.0645653818526	8.05328814816302	3.46099487859919e-07	3.78559047414603e-06	6.75050900747076
LCN2	0.601686154225544	7.56562516355785	8.35576175122918	2.08929845071561e-07	2.50117589762117e-06	6.74542115496395
SRRT	-0.566031432687186	7.53002791615052	-8.34811293178429	2.115834392599e-07	2.52390972766231e-06	6.74373704805515
CDC42	-0.674393220849265	7.53872852978676	-8.34313485812804	2.13329394172516e-07	2.53930305205776e-06	6.74292133396584
PTCH1	1.26043578715569	2.30445899936048	7.94962942038997	4.12561726150514e-07	4.4003075944778e-06	6.74097718898164
ARHGEF26	-0.816803840390659	4.31700719118953	-8.12116012198967	3.08727376293772e-07	3.43523395950569e-06	6.73791309404534
ATP5B	-0.479797457834522	9.83362902066328	-8.40082895669774	1.93985641412771e-07	2.36114691920464e-06	6.73555001428421
ARHGEF2	1.20645771641033	4.25810049607521	8.15839556205323	2.90040319196669e-07	3.26422227338162e-06	6.73196306718873
RAB30	-0.865679437343466	4.0280290395531	-8.0828030591416	3.29298023238522e-07	3.62553004650497e-06	6.73061597659812
TBL1X	0.481649246257466	6.80319545543332	8.31483249226203	2.23546423899074e-07	2.63652354956848e-06	6.72692240264625
TSPYL2	1.15652744933965	5.75923332181614	8.24161659498895	2.52423209729282e-07	2.91743314409987e-06	6.72652883539778
HSPE1	-0.587445849969957	5.85173410547117	-8.24494411473739	2.5102964014208e-07	2.90534235414266e-06	6.70506710618441
PPP4R1L	0.725833456865157	4.6322498531052	8.14596121018066	2.96145525236626e-07	3.31508551811066e-06	6.70490562245094
NCBP1	-0.482737341256073	6.89172011125866	-8.30085744141242	2.28778874133249e-07	2.68309810028363e-06	6.70260400985636
WDSUB1	0.835331573997784	4.2302858035048	8.10360879719339	3.17968111600115e-07	3.51467197514892e-06	6.69938614161742
ATP5J	-0.872260749498858	5.97505589602486	-8.22700481662904	2.58639078711045e-07	2.97488304839307e-06	6.69592496650306
ARSG	0.715176286217891	4.27739052580397	8.09618573279178	3.21962907663435e-07	3.55413047377114e-06	6.66722129054226
KHNYN	0.500561530628115	6.92838089979973	8.27944126563737	2.37047325279222e-07	2.75878877381329e-06	6.66382066741732
NR4A3	-2.2537701187138	1.69221700746799	-7.92595630745828	4.2953222167896e-07	4.55516605920033e-06	6.66090654363294
MRPL20	-0.636640151992854	5.75873836495226	-8.20229642804641	2.69516863054168e-07	3.07666010963086e-06	6.65801229991591
TOMM6	-0.467914292152881	6.49437285232744	-8.24829913154938	2.49632697550563e-07	2.89117536969226e-06	6.6510775746899
PP14571	-1.41344689329167	2.95731205013818	-7.90010741896947	4.48897948614895e-07	4.73003518721877e-06	6.64408429890636
IFNGR1	0.75790043333614	5.5664925036248	8.18285844663052	2.78410093281038e-07	3.14816119001493e-06	6.63763197187127
SPTSSB	-1.10253608360956	9.67150488422734	-8.32981491885861	2.18075592490443e-07	2.58292932635281e-06	6.62844061035665
MAPK1IP1L	-0.582521303553308	6.89151720101037	-8.25040907742385	2.48758336141468e-07	2.8870467825329e-06	6.62464583029044
GBP2	0.862686911804785	4.01941959843658	8.02571839783617	3.62603790402823e-07	3.94026421548223e-06	6.61987187091736
TRA2A	-0.521897237187044	6.26870189969609	-8.21355390046603	2.64502653722986e-07	3.03190019250392e-06	6.61975628139155
MDM1	-0.974859064166994	3.96241120487923	-8.01325666469054	3.70331798545334e-07	4.00869190865513e-06	6.61581170038774
KPNA2	-0.476066111570054	9.34443543170918	-8.32244691839647	2.20748301249608e-07	2.60904211314377e-06	6.61423075671705
CBFB	-0.796113311732277	4.88152829808253	-8.10181913818661	3.18926470898632e-07	3.52293678950378e-06	6.60840255038495
ZFYVE21	-0.622981497476359	6.62051734003804	-8.23074914111398	2.5703113891915e-07	2.95842310205359e-06	6.60657714795599
SIPA1L2	0.794674395612264	6.09709338377074	8.20785591058885	2.67028299296185e-07	3.05456995720205e-06	6.59258235860349
SPG20	0.766809749791616	4.4180984839738	8.04444083493704	3.51308549191903e-07	3.83254023267148e-06	6.58584167648803
COPG	0.829059054871184	8.7440984809423	8.28997216846169	2.32943138951559e-07	2.72429444463348e-06	6.58301757084383
CREB3	0.600386327382232	5.5952356934614	8.1495475550371	2.94370982814206e-07	3.30185131897034e-06	6.58283659475733
LSM4	-0.619410622246933	7.00701434829855	-8.23184556296431	2.565622793412e-07	2.95506030282523e-06	6.58015265479843
SRM	-0.720975706232945	6.16746640394379	-8.19031749118448	2.74961705234172e-07	3.11759970056697e-06	6.57982980168421
DPP3	-0.69428091716671	7.45826365492261	-8.24878540398263	2.49430901713903e-07	2.89084019422268e-06	6.57846305001462
SCUBE2	-0.892109748045129	6.825700632335	-8.20798436507011	2.66971084629948e-07	3.05456995720205e-06	6.57325783116849
MTMR11	0.796561387710502	4.23014412000051	8.03939002576904	3.54319007013088e-07	3.86034597608266e-06	6.56418208626702
FANCC	-0.636732984153553	4.73754259643941	-8.07475743042517	3.33791752404542e-07	3.66776167359629e-06	6.56203253270457
ACP6	0.684125408862535	4.6567605167712	8.0500781780361	3.47980039497605e-07	3.80118757711166e-06	6.55934231856731
ZC3H18	-0.552521835686127	6.733643363299	-8.20474941740854	2.68415867595725e-07	3.0683437933499e-06	6.55834957971487
IRS1	-0.396412348451705	7.90660165934244	-8.24904839525334	2.49321835324303e-07	2.89084019422268e-06	6.55758911428706
KCP	4.5853227303101	0.14315493937715	8.28879300799703	2.33398972826037e-07	2.72581314353536e-06	6.55655539767308
CA4	1.08737166769175	4.19124233083074	8.02232094695761	3.64693826899249e-07	3.95791016292215e-06	6.55040707072154
RRP1B	-0.508544659229033	6.659229814929	-8.20051630299977	2.7031880722125e-07	3.07666010963086e-06	6.55029600945059
ANP32A	-0.601688398613438	7.77701418742518	-8.24243321442319	2.52080461098901e-07	2.91548660540665e-06	6.54833663353244
GRIN1	-0.958835405443266	3.98513010833657	-7.95702335680629	4.07405984657524e-07	4.35643074642739e-06	6.54823987871802
C9orf7	0.624908574533755	5.64409863896966	8.12671609813491	3.05861010799352e-07	3.40560555566469e-06	6.54700658208829
RRP7A	-0.663396995025292	5.35406703173684	-8.10606384339253	3.16658332741895e-07	3.5048272381042e-06	6.54450602251129
CENPH	-1.06183664135469	4.4598426678198	-8.02534599799351	3.62832270500038e-07	3.94026421548223e-06	6.53352835739568
CHN2	1.70121988061546	1.48368082553771	7.83341596878483	5.03193001078374e-07	5.19789978383862e-06	6.53122802627679
ZFAND3	0.561615258553529	6.53887388877906	8.19144571131982	2.74444018921416e-07	3.1138410939225e-06	6.53095558854743
HSPA1B	0.723181075622815	6.55482932240084	8.19485287923069	2.72886808852804e-07	3.1003797494934e-06	6.52656498120963
MASTL	-0.779135681982989	5.20459063358912	-8.10490661918603	3.17275013360361e-07	3.5093302403695e-06	6.52653652497891
HES6	-0.883791746125069	4.49146284294837	-8.01009538935885	3.72319465362436e-07	4.02499724545662e-06	6.52290092723137
LLPH	-0.77476498558253	5.3831072259361	-8.08192639973927	3.29784579994606e-07	3.62849823409855e-06	6.51249760800027
CNPY2	0.501040949757869	7.12920594281197	8.19985998832658	2.70615105313741e-07	3.07666010963086e-06	6.50828784434931
FLNB	-0.645962590881222	8.52246720379786	-8.23766841291894	2.54087213755056e-07	2.93261184460977e-06	6.50674692254427
PPARA	0.693196635535681	4.21768326772285	7.97855059743364	3.92774949790988e-07	4.22428827029228e-06	6.50631035624131
NKX3-1	1.26554189545395	2.48989772646186	7.83600690824627	5.00960471068201e-07	5.18444487508947e-06	6.50453799158906
LOC253039	0.582603405086623	5.60313369522964	8.10887410351171	3.15165964979873e-07	3.49061960153868e-06	6.50446683764194
POLR2B	-0.484441696900141	7.35697638400712	-8.20007224514376	2.70519243277539e-07	3.07666010963086e-06	6.50054039570121
UBE2L3	-0.698925878765565	6.47135606059715	-8.15035219282308	2.93974372687897e-07	3.30183170505869e-06	6.49941882441791
SRPK1	-0.713658993730951	6.49064865241096	-8.15757382217391	2.90439700196337e-07	3.26651886084972e-06	6.49599553165554
GRB2	-0.475578088140248	8.88422878588131	-8.24060266247761	2.52849452184426e-07	2.92034132481515e-06	6.4959028695225
ABCA12	0.6541416998481	5.86091614731652	8.11403883733571	3.1244241030113e-07	3.46504434341916e-06	6.49392254585076
TIMM22	-0.704971705229386	4.50178633212734	-8.00096965799172	3.781200935895e-07	4.07979383560696e-06	6.49263749049362
TLE3	-0.539250849053181	6.92865609328422	-8.16544319501915	2.86638523819837e-07	3.23246302924002e-06	6.48257201787467
SNRPD1	-0.501949538804375	5.90189992117491	-8.12069465037483	3.08968787535847e-07	3.43563431033876e-06	6.48147548390652
ECH1	0.728776397842487	7.55030693952816	8.20086191842126	2.70162912952187e-07	3.07666010963086e-06	6.47959521102427
LPIN2	0.513627904584771	5.57364478650988	8.08779803454367	3.26540029358339e-07	3.59760480529971e-06	6.47865814173784
MICAL2	-0.839804232636521	4.00531923123757	-7.9476320861021	4.13966114710507e-07	4.40966197606275e-06	6.4764501294625
SLC35A4	-0.596488757058164	6.77814510235563	-8.15161951262932	2.93350836579943e-07	3.2970426014536e-06	6.46495764296732
CCNE1	-1.03628569461763	3.41804446319121	-7.88107365401803	4.63739548797907e-07	4.85634327745535e-06	6.45436220079616
LNX1	0.85594018680211	3.69431462786215	7.91176217284126	4.40055810332139e-07	4.65201856636833e-06	6.44187353986079
BARD1	-0.759673047077924	3.86052893329726	-7.92672819049729	4.28967535590158e-07	4.5520641276712e-06	6.43398657430821
RIPK4	0.824008255058746	4.80602027854221	8.00649460565673	3.74597061919793e-07	4.04700340022391e-06	6.43274479013361
RPL39	0.558676905885141	6.21938156128174	8.11491541912208	3.11982603853136e-07	3.46453988501982e-06	6.43183489208578
TUBA1B	-0.828710107816331	9.77915750843332	-8.22002875439207	2.616629517466e-07	3.0055296737707e-06	6.42018146251355
MYC	0.691256973458946	6.79140282170486	8.13471031405186	3.01785457070151e-07	3.36853141499084e-06	6.4187473567711
ELOF1	-0.647106554143088	5.97870982828647	-8.07613724472478	3.33016554246717e-07	3.66164947614864e-06	6.41721559601267
CENPI	-0.725718592999658	4.4508099021676	-7.96946977627697	3.98878647733574e-07	4.28167298119146e-06	6.41458849806779
PSMA2	-0.534232091561366	6.9181959048014	-8.1277508806285	3.05330239698716e-07	3.40196064538396e-06	6.39928156102001
TRIAP1	-0.772026288753914	5.20500814144841	-8.00102814248372	3.78082619684355e-07	4.07979383560696e-06	6.39853055467891
GULP1	0.810624853213387	4.11162288665362	7.92125509190062	4.32988296361131e-07	4.58600143656969e-06	6.39242875346526
NOB1	0.611157165081668	6.58361449909985	8.11404144254393	3.1244104270364e-07	3.46504434341916e-06	6.38870461916861
PRDX5	0.464520286427645	7.65298238286265	8.14772524181021	2.95271279752507e-07	3.30751298230471e-06	6.38323161630178
CSF1	2.17033172741849	0.93281586572714	7.75514166902561	5.75778223624331e-07	5.84303095381876e-06	6.38315165026804
DCTN5	-0.433703955213343	7.39634039343301	-8.1344306196644	3.01927086287447e-07	3.36853141499084e-06	6.38277285481326
MBNL2	0.84988589609998	4.76019200999364	7.96411222621797	4.02526144434565e-07	4.31252225465962e-06	6.37738674009257
HAUS1	-1.08230242415324	4.123075314617	-7.90092883981442	4.48268722171114e-07	4.72688909810196e-06	6.3748661194135
CCT7	-0.481286852059467	8.69746825319208	-8.16594495590448	2.86397926754991e-07	3.23192910057387e-06	6.3680267872088
CD63	0.41108122765633	8.84090960976767	8.16455646210586	2.87064233873198e-07	3.23508237688367e-06	6.36388734313513
MAGED2	0.498999228960499	7.91461595618394	8.13854115412856	2.99852603821416e-07	3.35433775672867e-06	6.36312241405659
PREX1	-0.621989159680231	8.49207088128672	-8.14987308689834	2.9421045914578e-07	3.30185131897034e-06	6.35674930141046
CBFA2T2	0.650044880592709	5.68942314009071	8.03556007730309	3.56619754430744e-07	3.88288331582016e-06	6.35623317117703
WDR3	-0.557516379961212	5.96624885158033	-8.04509326061245	3.50921634695189e-07	3.83081815838273e-06	6.35477169221134
SNX30	0.522416506365214	6.02447033709112	8.05110537234961	3.47377101630785e-07	3.79708146906748e-06	6.35136764121901
GRN	0.79668399168248	8.52716141116708	8.14874900587523	2.9476514488169e-07	3.30405648994731e-06	6.34975024448438
GSTA1	-2.05471818577184	1.88365544923843	-7.7236988323642	6.07940607060963e-07	6.11744808212247e-06	6.3473583703645
CDC123	-0.511174088652309	6.23562681774922	-8.05803517970093	3.43337897020897e-07	3.76276735896296e-06	6.3449673022379
SNX33	0.734632902156244	5.64432357068894	8.01722569499224	3.6785194010945e-07	3.98442736165184e-06	6.33674128885057
SLC26A11	0.693530915984864	5.02369163999732	7.96808497171209	3.99818120824661e-07	4.28625529017412e-06	6.33424453170677
TMEM125	1.06424534348324	4.37323275780822	7.90229640703612	4.47223178456396e-07	4.71883939211657e-06	6.33185588126913
NFS1	-0.591857970958063	5.53565274474703	-8.00047758284518	3.78435544197578e-07	4.08056482344313e-06	6.3315385935375
GPT2	0.641158933709272	5.19113038349778	7.99693521601784	3.8071455084497e-07	4.09985199506199e-06	6.32715421317912
MRPL16	-0.608044816009468	5.28811994816848	-7.97543057090888	3.94861004503977e-07	4.24126874715768e-06	6.31872041059957
KLHDC7B	3.57088150893291	1.15525326933284	7.75102461323623	5.79886416954248e-07	5.87934678188138e-06	6.30960932765303
BCCIP	-0.543875720706049	5.98577434544142	-8.01954739187557	3.66409388466247e-07	3.97292502050894e-06	6.3081923277648
TRMT6	-0.965871827044521	4.55638998088651	-7.89158518610436	4.5548086828254e-07	4.78784540613274e-06	6.30634576582221
H19	-1.76640315289383	4.88672446260879	-7.89550322080021	4.52441984757767e-07	4.76188782447382e-06	6.29804962672976
POLR1D	0.601484335963795	6.82779191717271	8.06699406024571	3.38188615555425e-07	3.71363519799666e-06	6.29698438335435
FURIN	0.743033848424298	5.15058792799957	7.95533852533854	4.08574854760374e-07	4.3661379367492e-06	6.29626345812748
SUN2	0.568563040954379	5.68010016747323	7.99806936530318	3.79983331325497e-07	4.09461419657707e-06	6.29383244688642
TMEM42	1.4257111039894	2.44904932234196	7.70323990744157	6.29870283699619e-07	6.31531812025925e-06	6.28605154562605
CCDC47	-0.381476016566095	8.90503691095465	-8.11901080260491	3.09843744171998e-07	3.44307427078571e-06	6.2824863918827
RNF185	0.721892922482195	5.3547465255591	7.95457131400017	4.09108276361138e-07	4.36715195493622e-06	6.27913513966746
UHRF1BP1	0.506722860605674	6.3311461477679	8.03198914192781	3.5877897187921e-07	3.90131308563583e-06	6.26965232745713
TAOK2	-0.408322830098135	7.38024730558395	-8.0641994927134	3.39786126779622e-07	3.72872912353176e-06	6.2633923999192
SFMBT2	0.804280375452491	3.82351072645467	7.82908216830784	5.0695055264589e-07	5.22702900274344e-06	6.26234990785175
EIF5A	-0.674498704972052	9.00647789260674	-8.1101288317761	3.14502026495962e-07	3.48557448052914e-06	6.26174149888459
LOC678655	0.82989316247213	4.50025089479668	7.87416487495242	4.69252682325053e-07	4.90793111895197e-06	6.25402750213364
NCS1	-0.589758372824265	5.6152248007422	-7.96309903234769	4.03219850558623e-07	4.31718872006556e-06	6.24694006589771
CMTM8	1.44191198004092	1.98584901063133	7.66415168682116	6.74095257403354e-07	6.70646584462445e-06	6.24570679799508
SLC12A4	1.32604739651713	3.37802811918528	7.77188121952723	5.59385085543905e-07	5.69394776058203e-06	6.24410383785435
C3orf26	-0.579310559226766	4.87170754414616	-7.90732060499262	4.43403854650065e-07	4.6844510834919e-06	6.2396199484757
YWHAH	-0.589505641957073	6.51870242777584	-8.01147826274988	3.71448609062465e-07	4.01818016685683e-06	6.23375324100707
SLC38A9	-0.774812706529206	3.8559194701178	-7.7823723878369	5.49360077763481e-07	5.61239947496424e-06	6.22937468207581
PAN2	0.580259685938633	6.73365681779612	8.01931670419513	3.66552457943392e-07	3.97292502050894e-06	6.22171689948973
MAPRE1	-0.609695091409289	7.43594207615522	-8.04179115376539	3.52884503669209e-07	3.84722323296209e-06	6.22050785067982
NDOR1	-0.609287886237008	6.20512033559347	-7.97719661227308	3.93678808681832e-07	4.23128817249034e-06	6.21350855679573
NME1	-0.706737684862719	6.39466033781364	-7.99565985971333	3.81538567217972e-07	4.10608172339341e-06	6.20722656129168
ZBTB40	0.531988698470073	5.95675503270087	7.95445098153395	4.09192006301426e-07	4.36715195493622e-06	6.19223768555737
ZMYND19	-0.584961696798705	5.21127437266782	-7.89980122485455	4.49132736026274e-07	4.73003518721877e-06	6.18991383728083
PAQR5	-1.17445660495398	2.37565970322074	-7.62895099455332	7.16696630602964e-07	7.05891310377148e-06	6.18260438850059
TIMM8A	-0.679755108454867	4.32763676246707	-7.81784644831801	5.16829392294295e-07	5.32232435759224e-06	6.18209698280273
TST	-0.741685793989897	5.97445916010261	-7.9385496977729	4.20415503428656e-07	4.46982128375133e-06	6.17447709949472
MRPL14	-0.597535208906852	5.36715169745628	-7.89294801575746	4.54421427292877e-07	4.77971317612961e-06	6.17418409852035
PXMP2	-0.679713872891327	4.51061388651898	-7.81170182357925	5.22316792842505e-07	5.35903438251415e-06	6.17220861246583
ZNF277	1.05618998845999	5.11426811566943	7.87032851323241	4.72343577786192e-07	4.93100748745086e-06	6.16882957284057
OSBP2	0.76505030755825	4.39187441048147	7.81711893180084	5.17475940422543e-07	5.32570315546253e-06	6.16235707904321
CASC3	0.505504288461348	6.37295229981613	7.9687903329269	3.99339304208046e-07	4.28386819985591e-06	6.16129452229716
STXBP1	0.671229512198479	5.34691157000551	7.90552072900015	4.4476816326525e-07	4.69589820861619e-06	6.15748684392743
LSM5	-0.52652673027347	5.78649123873237	-7.91799989970982	4.35398345289753e-07	4.60569381823266e-06	6.14232455940813
STAG3L4	0.825239886657301	4.30243335501244	7.80534514844452	5.28057624287831e-07	5.41129639006721e-06	6.13643956055751
CCNL1	0.540011773995806	6.6286317740667	7.94896856623896	4.13025841689906e-07	4.40245008057488e-06	6.11103801940218
ZNF185	-0.458387922370842	6.75196647926888	-7.94692237840174	4.14466334328348e-07	4.41218012432036e-06	6.10261730886964
HEY2	-2.10815725317652	2.60385039372945	-7.56405560687306	8.02762776372004e-07	7.76933140743367e-06	6.0994905941551
UBC	1.17237820506526	9.82813482240591	8.03244139598474	3.58504756080254e-07	3.90086762569042e-06	6.09060874400003
MRP63	-0.639653486027381	6.1181029723281	-7.88822105119628	4.58107149760656e-07	4.80337553140891e-06	6.07320319226499
AGXT2L2	1.06504332054472	5.3825840630491	7.83549906620583	5.01397245938129e-07	5.18575605508304e-06	6.063659992037
B3GALT6	-0.830731878573196	4.87529594162557	-7.77258761085916	5.58704121592408e-07	5.69394742809959e-06	6.06302530099132
MATN2	-0.940291026840408	4.21794848169567	-7.72630948038009	6.05200175447269e-07	6.10456437525942e-06	6.06165667639657
ZC3H4	-0.518608475888166	6.43444946853108	-7.89043742486796	4.56375119926379e-07	4.79122253964141e-06	6.04923883930831
EPB41	0.656790054786323	6.03589854418285	7.87684467846589	4.67106144531829e-07	4.88853764777867e-06	6.03797812827682
DDX20	-0.801472956574552	4.81848043992442	-7.76378888854302	5.67248237703259e-07	5.7669662780239e-06	6.03560475592363
SLC25A10	-0.801878308301831	6.2643426446633	-7.88448430326587	4.61042869673219e-07	4.83112841630007e-06	6.03475419616707
ARHGAP35	0.370437958322017	7.95308730648799	7.95713376092684	4.07329512666435e-07	4.35643074642739e-06	6.03417214351167
SPIN4	-0.900529429144237	3.56962217580544	-7.66106799316447	6.77719391612144e-07	6.73450927232412e-06	6.0335302471323
LMO7	0.785506017856165	4.29810171636654	7.72489859319061	6.06679597242914e-07	6.10843442762823e-06	6.03087475087095
TGIF1	0.674101554329988	5.67768865256482	7.85163026801093	4.87715755983673e-07	5.06150674853206e-06	6.03016984966674
ETS2	0.844170962898056	5.57295064783643	7.85043726646222	4.88714108219967e-07	5.06711391560492e-06	6.02930924565395
SEMA3A	-3.90024246589806	0.925130702653713	-7.94644858431045	4.14800627630868e-07	4.41292983237827e-06	6.01891699656433
ZFP62	0.567121858192691	6.05463797930302	7.85921907292625	4.81414799216266e-07	5.01302234811127e-06	6.00772012277469
TRIB1	0.778437530810803	5.45332731145347	7.81339184376701	5.20801497333236e-07	5.35334003773881e-06	6.00544597992589
ZMIZ1	-0.412944434496509	7.78424603656364	-7.9306277286975	4.26126583887988e-07	4.52478792948744e-06	6.0048894725975
EFNB2	-0.753320220594728	5.02843090457799	-7.74679439698924	5.84139413640061e-07	5.91352757488885e-06	5.999984311762
CCT8	-0.408718631136031	7.8859664995954	-7.93382672838225	4.23810676771615e-07	4.50305575497363e-06	5.99649873158024
AHCYL1	0.41931216120296	7.50758625872448	7.9238861423256	4.31050528618149e-07	4.56837074816852e-06	5.99539889872981
CEP128	-0.864901188474232	3.09441075510962	-7.60321795131541	7.49611565437027e-07	7.32272419414068e-06	5.99453173560746
API5	-0.769954144632279	6.98506915637185	-7.89002889285076	4.56693860566334e-07	4.79156093106108e-06	5.99284108826593
YPEL1	1.24112680475164	2.65111252877099	7.54760328546008	8.26251239166969e-07	7.93694757256082e-06	5.99270684318794
KIAA0391	-0.626619600643556	6.07026932587558	-7.83921411169689	4.98211244592216e-07	5.15918566845834e-06	5.98539320876864
RGS6	1.10195953463202	3.014479258184	7.56297878159729	8.04278611361192e-07	7.77949999792051e-06	5.98481448500525
NRGN	-2.4065360958182	0.962137688335095	-7.59886661677846	7.55331422727905e-07	7.36998991464498e-06	5.98476846626974
RAB35	-0.494050048336021	6.37267744864136	-7.85887507521655	4.81698571718178e-07	5.01302234811127e-06	5.98400753105978
KCTD15	0.525404989121344	5.95662256825494	7.84561216478413	4.92773772774688e-07	5.10604000984131e-06	5.98384889334704
MEA1	-0.484758663863709	6.1692249679237	-7.85297072560086	4.86596547112737e-07	5.05751798500149e-06	5.98146448512108
TMPRSS2	0.680184321822568	5.44879418944654	7.79700805830436	5.35687050298858e-07	5.47940686801107e-06	5.97891116281307
TM7SF3	-0.532416887163726	6.54290877642325	-7.85899207707729	4.816020342942e-07	5.01302234811127e-06	5.97525736154918
WSCD1	0.941687201598435	2.95996117468538	7.57062649046908	7.93577370263376e-07	7.69379011030997e-06	5.96224264740403
PDZK1	-2.6152142979312	1.03461971530463	-7.6213916439214	7.26206303426805e-07	7.1399613277542e-06	5.96153090957075
CBR1	-0.498228944934983	5.31774551153714	-7.76412211668455	5.66922179258533e-07	5.7669662780239e-06	5.94747008288646
SPINT1	0.485120896766626	7.43841741772565	7.89057884314623	4.56264838159698e-07	4.79122253964141e-06	5.94742191643349
CARHSP1	-0.772486614783349	5.79888433052795	-7.79982410877638	5.33097238830766e-07	5.45625350196189e-06	5.9390308536188
CENPM	-0.912359392435905	3.49711754591252	-7.60918479455963	7.41841490608566e-07	7.25825323519701e-06	5.93112083958911
TPM4	-0.624932684441433	9.22175969456343	-7.92038661571655	4.33629924569936e-07	4.58989041677697e-06	5.92496964315951
HIST1H2BK	-0.481915319345835	6.42772775463905	-7.81379015785271	5.20445032292763e-07	5.35296600249949e-06	5.92290412285316
MRPS12	-0.611951433311126	5.79447777060516	-7.78521334929342	5.46677754997466e-07	5.58841000891052e-06	5.9173434739582
NOC2L	-0.644864715387146	7.09315286866703	-7.85948204580437	4.81197983920783e-07	5.01302234811127e-06	5.917275590308
KREMEN2	-1.8373419734408	2.11985936693695	-7.45607831065843	9.70675667732541e-07	9.10464378416097e-06	5.91695795363388
NEDD4L	0.62998513715578	5.29897816406552	7.74391386779885	5.87054081638837e-07	5.93943887557647e-06	5.91226569351199
CPT2	-0.588474189048862	5.49796997740952	-7.75074180454289	5.80169737746044e-07	5.87934678188138e-06	5.91089228034558
ACBD3	0.534385842220513	6.51276888576788	7.82939389163141	5.06679302488843e-07	5.22702900274344e-06	5.90945246960811
IARS2	-0.648780225707658	7.62244830725815	-7.8724420825603	4.70638087253662e-07	4.91895431093658e-06	5.90731779637303
SUCLA2	-0.588523807828917	5.68146248229554	-7.77397149932098	5.57372555296865e-07	5.6838406187712e-06	5.90704926909288
NUP153	-0.564988456596603	7.15928593406846	-7.85450814823199	4.85316184866364e-07	5.04752977344843e-06	5.90504787585794
ERI1	-1.0548889388364	4.38741583638763	-7.63528822238625	7.08824541699686e-07	6.99786401144365e-06	5.9007112163295
TMEM136	1.05633913454167	2.31808517166079	7.47126022595418	9.45008020990324e-07	8.89882553099222e-06	5.89779791003913
TACC3	-0.50508389819272	6.64261730637354	-7.83263290410609	5.03869785666771e-07	5.20167796017968e-06	5.89518214374492
NCAPH	-0.685290512853292	5.52723308303912	-7.77190778483774	5.59359460807835e-07	5.69394776058203e-06	5.8912555776372
ARHGEF38	2.0796878527084	1.33262948328221	7.44882400649484	9.83195998965569e-07	9.19115141794309e-06	5.89057373026189
GOLGA7B	1.10793234100075	2.58126149194465	7.48918706988249	9.15608344661143e-07	8.65609607468228e-06	5.88810360517594
KPNA1	-0.534977974690209	6.99750525371138	-7.8346999081078	5.02085375704696e-07	5.18966367322951e-06	5.8878202208628
HIRIP3	-0.600508850112579	4.81380753111766	-7.69865901358464	6.34892673116222e-07	6.36186043450911e-06	5.88552574180618
CTDSP2	0.417480183555359	7.75536726693884	7.8632912008518	4.78068831932331e-07	4.98766259840068e-06	5.8838500652514
E2F6	-0.607722916353818	4.96388443312371	-7.70681228853202	6.25982393489808e-07	6.28010170889235e-06	5.8794968562403
LMBR1L	0.897014207069966	4.69222719887468	7.67864816581107	6.57327200426602e-07	6.55728789756503e-06	5.87796667185346
C6orf27	1.26348206045532	2.6852056628494	7.48404796786322	9.23937536459518e-07	8.71375541197645e-06	5.87788177212145
EIF3L	0.595311286580442	8.09612255667118	7.87212334403813	4.7089487274632e-07	4.91895431093658e-06	5.87609867306703
ARHGDIG	-1.43082492484402	2.35006576016191	-7.44467969378679	9.90424216300476e-07	9.24838335757072e-06	5.87327687380407
C1orf144	-0.45530791599254	7.68205334856598	-7.85262929827044	4.86881365453982e-07	5.05751798500149e-06	5.86813189678824
EIF3F	0.789251116033149	6.61337009005469	7.8047802211866	5.28570998487341e-07	5.41324028089546e-06	5.85579341499495
TFPI	0.845591120763821	6.12661022321668	7.76256751034547	5.68445011763524e-07	5.77562234309428e-06	5.84776272364782
IRF6	0.610814831591505	4.42238784875197	7.64456903217133	6.97458393423537e-07	6.89786763549097e-06	5.84668184014359
PLEKHM3	0.944436096016116	3.95717202309125	7.57361021764782	7.8944269607754e-07	7.66258830481763e-06	5.84504802604546
ARSJ	-2.10234075247662	1.41788557843966	-7.44525659075258	9.89414722482955e-07	9.2441183345279e-06	5.83907606677482
SPEG	-1.0969969909624	4.36734871526621	-7.55700535063738	8.12741743095793e-07	7.84321575968496e-06	5.83832562120821
PHLDB3	0.789428403205	4.63339275042006	7.65057193742146	6.90208108210434e-07	6.83829407684318e-06	5.83493922608379
SRRM3	0.897751035087679	3.74255042175455	7.55162317593521	8.20446756418954e-07	7.90388914421117e-06	5.80918189762973
CRYL1	0.583982536455174	4.93279447579295	7.66723112445584	6.70496304598477e-07	6.67463107030055e-06	5.80789282023995
RND1	1.59331152535221	2.59263426670294	7.43199985683009	1.0128856110529e-06	9.43179229356828e-06	5.80566590989619
TUBB2C	-0.807545001582854	9.05553576631575	-7.85144499800585	4.87870657655686e-07	5.06150674853206e-06	5.80274056395555
BZW1	-0.857168321872065	7.94721040404976	-7.81198567997949	5.22061961934129e-07	5.35903438251415e-06	5.79419531395797
CA8	-0.78731831009892	3.9063746789098	-7.56145328189946	8.0643115379283e-07	7.79130827038203e-06	5.79208440663264
PRCC	-0.763726070878526	6.29412742980774	-7.73671942256792	5.94400300751071e-07	6.00649584879814e-06	5.78987540155498
NFRKB	0.656289352915389	5.30359785268356	7.68603208045702	6.48954141102468e-07	6.49109393289335e-06	5.7834826629903
APP	0.614986770658192	8.48435805645614	7.82621532237871	5.09452298126297e-07	5.24958732832052e-06	5.77705193009796
GTF2A2	-0.821203626601593	5.0971539767451	-7.63269706593774	7.12032309618467e-07	7.01710568418341e-06	5.77068743235032
IL17RC	0.538185836314748	5.49182656810486	7.67226595100505	6.64655213271229e-07	6.62042512611556e-06	5.76973169295157
SULF1	-0.693056128318542	6.64077129816101	-7.72547090074732	6.06079034969176e-07	6.10843442762823e-06	5.76351268452991
LYPD6B	0.761132647568924	4.52624889764711	7.6203224076615	7.27561995571264e-07	7.14314307329157e-06	5.7634083023832
DTX3	0.54803925501513	5.25240616271335	7.65223347159959	6.88215243609146e-07	6.8266380392167e-06	5.75963115113583
LOC729723	1.99981040009464	1.12515995559902	7.38823156326363	1.09458573685715e-06	1.0025110549397e-05	5.75876276066762
AOX1	-2.09809736195967	1.70848399119865	-7.37313033028286	1.12434443515236e-06	1.02360023590028e-05	5.75820221360738
PPOX	0.851592463583586	3.62211021511932	7.50974694464668	8.83061394293224e-07	8.39586057882881e-06	5.75399830296876
ZNF828	-0.782971871007412	4.7164713918451	-7.59186440818479	7.64631666012336e-07	7.44769946557385e-06	5.75330194193627
LAMC1	0.418481847619375	7.31569259659267	7.77710477912661	5.54369967562644e-07	5.66012413767867e-06	5.75208413058304
RPL27A	0.462476169712691	8.5936224394935	7.81259642302532	5.21514109957199e-07	5.35737222046941e-06	5.74884743924783
MATR3	-0.553790591055938	8.62510876340892	-7.8085228615715	5.25179581686146e-07	5.38510320301601e-06	5.74858596666481
SYT7	0.482579085144208	6.39770337444702	7.72768710942984	6.03759260853523e-07	6.0937054185361e-06	5.7322207834309
C13orf15	3.12752564981	-0.129479157746401	7.5493155119444	8.23773666049184e-07	7.92680712946292e-06	5.71490446091482
WDR43	-0.43988915637261	6.55184681010217	-7.72063629934185	6.11171907006822e-07	6.14626516703674e-06	5.71246121174116
DPF1	-1.64767550836427	1.57601921983561	-7.33654774104419	1.19998400801285e-06	1.07895336290359e-05	5.71225697837682
PASK	-0.632428335771381	5.16159328043799	-7.62727394632351	7.18795083963537e-07	7.0754143520931e-06	5.71113222524392
CNOT8	-0.545157412550695	6.80750371344447	-7.72513180630245	6.06434795485071e-07	6.10843442762823e-06	5.71067211091521
ERLIN2	-0.502701101629156	6.19088888057015	-7.68498334466581	6.50136550184896e-07	6.49902234497881e-06	5.71001195300929
SUV39H1	-0.808910235410009	4.27047231136089	-7.55661128270016	8.13303313387711e-07	7.84410877341181e-06	5.70906378883897
FNIP2	0.7495488803	3.94551761955002	7.50622963646748	8.88542667531144e-07	8.44317475669935e-06	5.70711688078179
GNA14	-0.883682213808183	4.11249318693553	-7.50246712186785	8.94445363417702e-07	8.479991075849e-06	5.70277702210818
JARID2	-0.549807939708419	7.59957637253702	-7.75050061646402	5.80411476733207e-07	5.87934678188138e-06	5.69850042382147
PSMC1	-0.479950564063456	6.62710632372524	-7.71735050703169	6.14658713043616e-07	6.177615575085e-06	5.69720508721442
CDC25B	0.433465629497727	8.22706427932108	7.77517896472947	5.56213448540165e-07	5.6754812162207e-06	5.69353145747273
CHTF8	-0.779481481480002	6.81062618847162	-7.70796992908071	6.24727891843206e-07	6.27127806913913e-06	5.69211664357477
MRPL13	-0.678332594713592	5.95852677742433	-7.66284566158994	6.75627698050077e-07	6.71771558988674e-06	5.68520693457058
FAM54A	-1.06826725303382	3.30482178376746	-7.44126373490006	9.96423743946112e-07	9.2992135567828e-06	5.68084483147061
ARFGAP3	0.607202162371115	5.41277967884823	7.62178339273909	7.25710262380927e-07	7.13928142826978e-06	5.67575545796915
KIAA1109	0.600250469851824	6.90904059886215	7.71662605791698	6.15430271541726e-07	6.18165517193023e-06	5.67485942929122
TMEM203	-0.582749863176272	5.5045656547609	-7.61939607566441	7.28738633379793e-07	7.14804979744497e-06	5.66795889035552
CHPF	-0.592745220830118	8.02656347609844	-7.73995720772457	5.91082406298533e-07	5.97657930044538e-06	5.66439706330034
MKRN1	0.369833831570957	7.53856698584238	7.73254124457369	5.98710611723278e-07	6.04639871404596e-06	5.65888161536006
NUDT16L1	-0.809457052847138	5.61166291966093	-7.61527240817257	7.34000708570834e-07	7.19544422634152e-06	5.65474356461439
RBM24	-1.35801476857851	1.97022089297584	-7.31431120429761	1.24853598986292e-06	1.11600833214684e-05	5.65300887327181
RRS1	-0.523491305940618	5.79605636923962	-7.64061109776056	7.0228221186803e-07	6.94147027853483e-06	5.65248718594323
WWOX	-0.543213786928811	5.7202957954717	-7.63320110290756	7.1140714347407e-07	7.01507845958747e-06	5.64769852276643
CHST1	-1.613484543425	2.19083503641873	-7.29529055520408	1.29169025740192e-06	1.1478335741121e-05	5.64103166150488
GAN	-0.704499527320703	4.43222532955715	-7.50565034268232	8.8944882061912e-07	8.44373507855613e-06	5.63994460164851
MICB	-0.826121861725771	4.75903351193615	-7.54987342683432	8.22968044331319e-07	7.92361403189233e-06	5.63659895460545
UTP3	-0.517335435524161	5.27075441726328	-7.5766775522119	7.85215585413743e-07	7.62598458214834e-06	5.62589049748319
ANKZF1	0.574748758506238	6.23469457137169	7.64785210664723	6.93483314725029e-07	6.86261239968129e-06	5.62553622266581
LONRF1	0.975382015272225	4.49800878484052	7.51510353528281	8.747814918465e-07	8.33094162472083e-06	5.61054001144478
HPS3	0.548122585056019	6.10614362273159	7.63933679880563	7.03842690205167e-07	6.95278508623226e-06	5.60441930047453
ARNT	0.39237907206639	7.00968446284877	7.68089662830751	6.54765661153426e-07	6.53749308485367e-06	5.6037694765612
E2F3	-0.617556334469278	5.47610931022425	-7.57879540230948	7.82310750606708e-07	7.606607554155e-06	5.59787656182164
TUBE1	1.04008939843663	3.18709729745108	7.39584710275551	1.07989104448947e-06	9.91768139925424e-06	5.59734270565393
ITGA2	-0.666066332821047	4.95889247220107	-7.52246454237591	8.63535158119025e-07	8.24725183544057e-06	5.59123910092425
FZD4	-0.627527042086356	4.94318940114868	-7.51741523966224	8.71233247733605e-07	8.31175404169812e-06	5.58635368648102
FKBP3	-0.87989096799073	6.97632168160542	-7.65620859811647	6.83471757985801e-07	6.78360930596708e-06	5.58169803095806
ARPC5	-0.783227868043781	7.01370281389214	-7.65737522233123	6.82086120624473e-07	6.77387665161739e-06	5.58102478915718
GRIK3	-0.996881578578309	3.3641286710378	-7.3657863786267	1.13912016549276e-06	1.03423700584695e-05	5.58099947053173
TP53	0.454280911235976	7.36907768565515	7.68773680195099	6.47036920600197e-07	6.47579022149473e-06	5.57958399002378
ZNF326	-0.715451616032049	4.35521700041794	-7.46672962590481	9.52592837270524e-07	8.96520124395737e-06	5.56894480161016
TCHH	-0.921846504681807	3.23848899999879	-7.33731180893651	1.19835111219809e-06	1.07806476602479e-05	5.5675451776109
NCOA3	0.498937254198061	11.2187296377315	7.75547819558634	5.75443767553412e-07	5.84303095381876e-06	5.56724217500166
GSG2	-0.795942723452423	3.34118709224749	-7.39222369847885	1.08685682687577e-06	9.97070409910611e-06	5.55594166194701
WDR45	0.96990675714269	5.02916968826036	7.51657325197623	8.72523876636562e-07	8.3193211589908e-06	5.55404673396921
ABHD4	0.806685439137317	5.09048182248137	7.53856356294209	8.3946109001324e-07	8.05458822110237e-06	5.55403689817547
ANKRD32	-1.1624949333362	3.80786246456065	-7.39909907498941	1.07367894860576e-06	9.87147154287122e-06	5.55217390365001
CCNJL	0.74269081177243	4.16091749055279	7.45917292085249	9.65385322685745e-07	9.07538175188105e-06	5.54887336943626
ZXDC	0.460389310072515	6.19090896211055	7.60940034012237	7.41562383033197e-07	7.25825323519701e-06	5.54593224724373
SRSF6	-0.384021668760049	8.03359536836906	-7.67591799855372	6.60451583985059e-07	6.58247454741724e-06	5.53690984519275
CDCA3	-0.590792165573403	4.82162512414209	-7.50522402616871	8.90116296549537e-07	8.44373507855613e-06	5.53601050578812
DARS2	-0.687378884281873	7.15601774798553	-7.64827578582095	6.92972057825319e-07	6.86161320016023e-06	5.53441454345847
SLC16A13	0.950467389517515	3.66775229893608	7.38025998164718	1.1101909226205e-06	1.01445938708274e-05	5.53215611803457
HNRNPA3	-0.59183198506466	8.42057779396017	-7.67846844475695	6.57532396807974e-07	6.55728789756503e-06	5.52359258017812
SNHG12	1.0083571446438	4.09398348426345	7.4365091007487	1.00483756997078e-06	9.3672817838302e-06	5.51991543485098
PPM1K	-0.875491462867622	3.33016518463739	-7.3226830024073	1.23002074814829e-06	1.10122414304239e-05	5.51828370169218
ABCF2	-0.522995845659771	6.45071983479664	-7.60681859226853	7.44912676142698e-07	7.28107515827614e-06	5.51805529297798
PGRMC1	-0.586453317273673	7.20294832161456	-7.6335053639171	7.11030040320101e-07	7.01507845958747e-06	5.51361313136291
KLHL13	-1.02329863536009	3.54820420452898	-7.33735034200854	1.19826882421963e-06	1.07806476602479e-05	5.51316777645817
LUZP1	-0.735267626511337	5.46316091569804	-7.5221721294854	8.63979025095185e-07	8.24725183544057e-06	5.51039455037192
TFE3	0.751633466992025	6.25141162601122	7.59674008278411	7.58143313164524e-07	7.38880464415122e-06	5.50767250811906
LDHA	-0.611155840606695	9.33169258839996	-7.69198640224257	6.42283286920382e-07	6.43206328769848e-06	5.50723990711926
AMMECR1	-0.611873568025662	5.81234013793346	-7.5478717071295	8.25862322726455e-07	7.93694757256082e-06	5.50586077909674
FAM113B	0.89431323037636	3.62183808546343	7.37991011309426	1.11088111629983e-06	1.01445938708274e-05	5.49680360718202
BCLAF1	-0.752374208707142	7.98885798341289	-7.65155167710498	6.89032268882069e-07	6.83069096904785e-06	5.49638094423001
DOK7	-1.02934114760608	3.50853252917821	-7.32198609342021	1.23155107018983e-06	1.10200428559951e-05	5.494760559033
ZFPL1	0.719362031924229	5.46647847530137	7.53664994083712	8.42285634267428e-07	8.07705558915623e-06	5.49420885352043
ZNF488	-2.94607555588473	-0.0499110171188934	-7.45630599611859	9.70285403033029e-07	9.10464378416097e-06	5.49389992482839
CCT5	-0.487297437110961	9.24439198807644	-7.68464012811453	6.50524001763605e-07	6.49902234497881e-06	5.49341614550523
DNM1L	-0.49636024907583	6.21691940738912	-7.57770827405396	7.83800448354375e-07	7.61666397343321e-06	5.49271816210292
ALPK1	1.03134077116211	4.10555947758934	7.40871378859279	1.05552936750474e-06	9.77445910418015e-06	5.48696331690528
ABCD4	0.54559410079665	5.30004649930086	7.5053429290599	8.89930079958469e-07	8.44373507855613e-06	5.48496644402951
GPR137	-0.603810382629742	5.30045262138752	-7.49942360878881	8.99249994231842e-07	8.5110678571213e-06	5.48249372706817
BMS1	-0.485408910047605	6.78419160717531	-7.59849636622713	7.55820217132624e-07	7.37045907365948e-06	5.4781526860012
TMEM26	-1.50639388528751	2.80128327895504	-7.23485766324855	1.43941523940936e-06	1.25706425398863e-05	5.47485240449654
SRCIN1	0.8377323752392	3.03238531040935	7.28464215956419	1.31652543621933e-06	1.16556756989583e-05	5.47149237765809
ANKRA2	0.751135840858891	4.23051765766566	7.4114747229584	1.05037691538682e-06	9.74293041205164e-06	5.46990849003762
FBXO5	-1.01801615840417	4.75505503946315	-7.4579501035649	9.67472169652723e-07	9.08989020520907e-06	5.46242361882003
NUDT1	-0.838914896961503	4.30948087350249	-7.40303477927208	1.06621054542119e-06	9.83524829653834e-06	5.4565502120149
PPHLN1	-0.479782642809655	5.66293126901298	-7.51430562475251	8.76009704237339e-07	8.33355306806898e-06	5.45474098626062
GPC4	0.568846365444842	4.86049974969335	7.46413183989309	9.56970481872851e-07	9.00133539867354e-06	5.44759194270962
FAM173B	-0.558046157203766	4.70116969608742	-7.43742752090366	1.00320657474502e-06	9.35729322701381e-06	5.44680662378443
SH3BP4	0.561829332412572	6.22505362014066	7.55256152232212	8.19097973812649e-07	7.89544352394395e-06	5.43748367808653
MORN4	0.833260224958655	3.94151175034901	7.37870307025815	1.11326571288241e-06	1.01572590192283e-05	5.43620539519826
FOXRED2	-0.489314092061477	5.9652415494481	-7.53101612815682	8.50658954949109e-07	8.14800708050911e-06	5.4351699213238
USP1	-0.917572364816836	6.18429943165792	-7.54470945817359	8.30456262009805e-07	7.97276149589666e-06	5.43439222053846
DAPK2	1.33717083963038	2.78460582671246	7.26079685410096	1.37396141993724e-06	1.20810361656311e-05	5.43387166710161
BMPER	-3.55232290527937	0.0379839231396684	-7.52502389350347	8.59660338200613e-07	8.22010262782565e-06	5.43383962163179
RRAGC	0.805032092602163	4.33594455064616	7.39371642006872	1.08398150022629e-06	9.94978408879503e-06	5.43263532444394
B4GALT5	0.440495914391241	6.62569064833057	7.57138782276905	7.92520218327729e-07	7.68799775598198e-06	5.42826256355841
APEX2	-0.587972493592116	5.362186515393	-7.48381775910703	9.24312491081453e-07	8.71375541197645e-06	5.42519430671229
DEGS1	-0.799205272082377	4.96427277641494	-7.42206320677793	1.03085856651516e-06	9.57782148133303e-06	5.424997477471
DAG1	-0.450691579916771	7.65853259886982	-7.60197927245304	7.51235200552232e-07	7.33430093055197e-06	5.42467550889138
RPL34	0.637742819536307	8.05804706965276	7.62012602533633	7.2781127702038e-07	7.14314307329157e-06	5.42357763054561
ZNF704	0.743371680785913	4.42214865305675	7.40768547485392	1.05745513418121e-06	9.77446906302574e-06	5.42070460074728
SYAP1	-0.581599104968826	6.93863910721962	-7.56981126799982	7.94710982878305e-07	7.70031661509662e-06	5.41879958005318
MOSPD2	0.891874893869661	4.40777121927223	7.3982558664269	1.07528610570321e-06	9.88081584163761e-06	5.41629866183661
PDE12	-0.845658654503458	4.69607328183372	-7.40264055475008	1.06695618005671e-06	9.83670074711599e-06	5.41016256873294
RDX	-0.588321660935741	7.45692878845298	-7.57937483382292	7.81517959541527e-07	7.60331957845986e-06	5.40426087239169
AP1G1	-0.429262878890451	8.31605184292058	-7.6089514208577	7.42143807234327e-07	7.25825323519701e-06	5.40401499837024
HIST2H2BF	1.19505581939041	2.62845179154365	7.20015282019016	1.53210815675445e-06	1.3194117823667e-05	5.39730037287698
KBTBD8	-2.0656286058644	1.36352931957284	-7.17815769749466	1.59405558841026e-06	1.36712746977299e-05	5.39092714323404
OTUB1	-0.550603239210904	7.13064528801228	-7.56260446085795	8.04806237673148e-07	7.78010376811892e-06	5.38631442719632
GALE	-0.790704328070831	4.72896899512769	-7.40173011664282	1.0686802572151e-06	9.84716728466411e-06	5.37409668762918
RPS9	0.470115879343938	9.22635317089722	7.61360659092522	7.36137631768008e-07	7.2121650578138e-06	5.37114896132262
CXXC5	-0.5018869442029	6.70666330953909	-7.52922547695355	8.53338479607255e-07	8.16432078544149e-06	5.37088105432544
OPLAH	0.968936727603336	3.99813749697268	7.3252777285131	1.22434046879301e-06	1.09672576326161e-05	5.36192730744434
RGNEF	0.61584873047589	4.64008954641332	7.38913723595997	1.09282731286141e-06	1.0014489852216e-05	5.36052888710732
GATA3	-0.429327725574803	10.2305819787208	-7.62024011676187	7.27666442163762e-07	7.14314307329157e-06	5.35582340544774
SLC7A1	0.550282087559639	7.35027575772162	7.56797686088831	7.97268011140609e-07	7.72061969792446e-06	5.35439261399578
UNC5A	-1.17975235097066	2.29173461442594	-7.16074078359841	1.64495722571435e-06	1.4071746620382e-05	5.34180536328808
DPP9	-0.575759743892127	5.99221165776178	-7.47225563572668	9.43350029949288e-07	8.88821740894191e-06	5.34149031841154
ATP6AP2	-0.485008869630368	7.07462804613769	-7.53049799597002	8.51433382719796e-07	8.15075666434222e-06	5.33821513162303
SLC25A15	-0.642144839485399	5.3261355398002	-7.42808375480279	1.01992954945014e-06	9.48681968020251e-06	5.33561028572266
C9orf100	-0.79218223588858	3.38624356285877	-7.2497591087598	1.40142617056923e-06	1.22773448279726e-05	5.33511109740333
ENTPD6	0.763050332705122	6.87370654903839	7.53176114976327	8.49546693836176e-07	8.14201656602648e-06	5.33476394723142
TIMM50	-0.489936496443281	6.05691043644056	-7.48831830879528	9.17010868756187e-07	8.66405824836065e-06	5.33266202758161
BTG2	0.629620637434189	7.28047220226667	7.52303501284139	8.6266989929295e-07	8.2441665118716e-06	5.31399415578471
FZD1	-0.736895366553519	4.7679841248472	-7.3550092394929	1.16117081329146e-06	1.05083445246138e-05	5.31381730004306
TMEM135	0.960319285077557	4.51130009262662	7.33511578415248	1.20305050384367e-06	1.08112931898343e-05	5.3134505679189
PGM2	-0.592659465011471	5.86355157770006	-7.44916598605825	9.82602004439263e-07	9.19115141794309e-06	5.31059685132037
DDAH1	-0.720831196530588	4.83201654495607	-7.36334181349066	1.14408331632292e-06	1.037616560856e-05	5.31008390052057
FANCM	-0.871336078903271	4.38217890364039	-7.32669250029488	1.22125482615721e-06	1.09550021732725e-05	5.30871874436351
RTF1	-0.474158448505205	6.72388488496279	-7.50069145364086	8.97245252722499e-07	8.49690238195418e-06	5.30854944598614
PTPRG	-0.727504756363937	5.08645540769944	-7.37360620683718	1.12339391013459e-06	1.02329192554961e-05	5.3085492244179
RPL5	0.356804356307689	9.43814892208461	7.58219658627692	7.77669137893545e-07	7.57027861590899e-06	5.30542363444447
TNXB	1.5035685451504	2.03908105653663	7.12055740608888	1.76895924016998e-06	1.50172966155344e-05	5.3046096122946
PLK1S1	1.05747775171239	3.71413775730364	7.25535233034423	1.3874380155646e-06	1.21803219802113e-05	5.30183493641021
JMY	0.907973363927395	5.87277069528251	7.44910715913953	9.82704156017805e-07	9.19115141794309e-06	5.29779639504965
CCL22	2.70505125364156	0.706605955196054	7.2219448625214	1.47320205396523e-06	1.27922280116897e-05	5.28881472623611
MBTPS1	0.361959255645234	8.47120306879298	7.54865154394345	8.24733499313206e-07	7.93147961041637e-06	5.28369213266923
HPRT1	-0.599540021906859	6.02889077086768	-7.44954846522657	9.81938108222662e-07	9.19115141794309e-06	5.27833711686594
SYVN1	0.520644306073224	6.75809584611536	7.48802389621344	9.17486675307744e-07	8.66405824836065e-06	5.27677123776236
PIGM	-0.995993663702052	4.45254157791051	-7.28160455343641	1.32370086565565e-06	1.17006201253832e-05	5.27613046126814
LOC100506548	0.844481238171794	5.15199429865821	7.37971258294186	1.1112709860892e-06	1.01445938708274e-05	5.2733131215521
QPCTL	0.741923996376401	4.31873590024084	7.30935117549079	1.25964250159501e-06	1.1229350318057e-05	5.27073515414395
CYCS	-0.720263898973713	6.96706753237747	-7.4922916048837	9.10614651681905e-07	8.61375533638472e-06	5.26887413315968
HSBP1	-0.530001438302889	7.55575719770809	-7.51480744440272	8.75237050623923e-07	8.33094162472083e-06	5.2687815622188
COPS8	-0.588529702196619	5.91242606139128	-7.42852295457195	1.01913701906945e-06	9.48472315354337e-06	5.26718992821773
HADH	-0.479359120429441	5.44310728972285	-7.40531918964397	1.06190050287097e-06	9.80089625276713e-06	5.26528157727216
FAM100B	0.828025741343044	4.54485135551217	7.34102031855261	1.19045846132357e-06	1.07269543680902e-05	5.26486874068342
EEF1D	0.691368581348934	9.49262157010664	7.55979861590574	8.08772751412712e-07	7.80942003153937e-06	5.26006058213857
SNHG6	0.764065587852108	5.30625266889827	7.39975501958645	1.07243044890572e-06	9.87084580489776e-06	5.25635112341038
OXCT1	-0.681132351578427	4.6991046075305	-7.32904776557105	1.2161359155068e-06	1.09230166761201e-05	5.25632832951127
PLEKHG2	-0.656068640370614	5.23748561843551	-7.35756864852118	1.15589414129397e-06	1.04719250373783e-05	5.25409013581928
RNF214	0.837207294504728	3.88967145458175	7.26957019425085	1.35253139035798e-06	1.19220515900861e-05	5.24540933608878
CRTC3	0.661381651628412	5.6705793770133	7.40746512268632	1.05786827338415e-06	9.77446906302574e-06	5.22612871765822
TSEN34	-0.518647659824712	6.63095567588791	-7.45067673063914	9.79982421573157e-07	9.1816392259885e-06	5.21916377435103
GOLPH3L	0.678960104020268	6.41886763332101	7.43460467897846	1.00822839336674e-06	9.39365551569099e-06	5.21061738316035
MGAT4B	0.435745208498679	7.51906028473424	7.48436869987046	9.23415405703773e-07	8.71375541197645e-06	5.20910933918817
HYOU1	0.728106144297007	8.66912884607432	7.51515866747657	8.74696694008418e-07	8.33094162472083e-06	5.20851511185256
LOC100288428	2.2633798215379	-0.0839927395910718	7.20303597152664	1.52417589639681e-06	1.31393390161548e-05	5.2027424903559
NOL10	-0.718408938622978	5.67194567899194	-7.37733314869068	1.11597855371256e-06	1.0176458741706e-05	5.20160324256108
TGIF2	-0.578358699371822	5.82577107783973	-7.38472612632965	1.10141962807363e-06	1.00806404060654e-05	5.19871652639775
DMD	-1.40563102452404	2.2655829207738	-7.05559067244901	1.99043904379189e-06	1.65915291686261e-05	5.19771140240419
C1orf151	-0.629201036260148	5.2928433611548	-7.34205606586498	1.18826382117913e-06	1.07129510217789e-05	5.19430825014873
OLFML3	-3.23178624023192	1.32214704858854	-7.26936491339109	1.35302881595214e-06	1.19220515900861e-05	5.1896096580859
B3GALNT1	-0.888414936856311	6.24287295503253	-7.39126045898844	1.08871646864812e-06	9.98228849872319e-06	5.18139952708077
C20orf96	0.821390601105117	3.27656572060238	7.15816681528925	1.65262212660235e-06	1.41300881622177e-05	5.16690677136962
C9orf78	-0.412210930897492	6.52643903913064	-7.41681997410235	1.04047600474957e-06	9.66181049607536e-06	5.16575320206971
RANBP6	-0.640315734145678	4.75997514308791	-7.28009224267991	1.32728842783341e-06	1.17261340026867e-05	5.16307792306292
PPP1R3C	-1.52521566930127	2.83844622238043	-7.05959195327041	1.97599750185253e-06	1.6515033593694e-05	5.16280071512422
ENPP5	0.787627789240163	4.24225832871154	7.23085719419012	1.44979544011954e-06	1.26414905842332e-05	5.15855974662091
MXD4	0.510945722292001	6.60958443818717	7.40759814612434	1.05761884705562e-06	9.77446906302574e-06	5.15717536245879
SLC38A1	-0.584699148346154	9.81502771875166	-7.50188932435972	8.95355438063403e-07	8.48380982785969e-06	5.15637838294558
CPSF6	-0.482315588182723	6.85445992366702	-7.42208497114572	1.03081883880291e-06	9.57782148133303e-06	5.15253333101307
ACADSB	-0.799803479940391	5.39334900056187	-7.31225392672101	1.25313021397253e-06	1.11832175552169e-05	5.1499633079076
PABPC4	0.36990604522942	7.53178038272164	7.4533378292362	9.75385858050977e-07	9.14369567827609e-06	5.14957404372539
AGA	0.874524848179303	4.40592906493433	7.262574401115	1.36959112626856e-06	1.20552852609029e-05	5.14902928487134
KIF11	-0.916519938971643	6.70597572040913	-7.41503334943838	1.04377446534208e-06	9.68706113117702e-06	5.14697067243014
HEATR5A	0.525054645090847	5.9680459239842	7.36902852391372	1.13257230228517e-06	1.02940973822919e-05	5.14198061071772
SLC25A38	0.535982879164858	6.09853534423601	7.38260725535798	1.10557194738537e-06	1.01091226069289e-05	5.14073386890317
ABTB1	1.01534199788437	3.61362128397975	7.15584590127837	1.65956536092287e-06	1.41749597017743e-05	5.13381837652141
ACSL4	3.2732995227386	-0.022407079472688	7.10520074761097	1.81888503770678e-06	1.53833852572498e-05	5.13126603183751
HSPB8	-0.574042252700376	6.06919293191903	-7.36416587806003	1.14240772102746e-06	1.03665907360083e-05	5.12878802944665
PPAT	-0.513575051842208	5.38183340365832	-7.32570299155212	1.22341210926357e-06	1.09648146384373e-05	5.12834463611424
CPEB4	0.819489997438337	5.14294892851246	7.29833008150665	1.28469112814822e-06	1.14222086268745e-05	5.12593135824586
PIM3	0.66019424864204	6.79217644963492	7.40811444378129	1.05665134096805e-06	9.77446906302574e-06	5.12194150513406
SIRT2	0.601903748962981	5.85770846575672	7.35104540729959	1.16939256057486e-06	1.05713087475968e-05	5.12137833695528
KCTD17	-0.935272845736197	3.44007661171851	-7.12319693627662	1.76052264443278e-06	1.49532659753651e-05	5.1163763504184
COL4A5	0.628575817177277	5.49850841853553	7.31850187909249	1.23923176916883e-06	1.10828406992403e-05	5.11340480801153
AVL9	0.402703667881938	6.69840495668627	7.39925589595551	1.07338032384575e-06	9.87147154287122e-06	5.11160835654375
WNK2	-0.696445739165362	4.46398882967238	-7.22845603566241	1.45606326067727e-06	1.26895268220775e-05	5.10980894182686
TBC1D20	0.470932475897126	5.93693983538485	7.35621234438501	1.15868728050884e-06	1.04915463341797e-05	5.10750401177128
GATC	-0.482951108371837	5.98506933961301	-7.34650305478652	1.17888893053661e-06	1.06341631468685e-05	5.10728805465179
SEPT7	-0.738193942564846	7.19744376061563	-7.40977093177867	1.05355342201429e-06	9.7669775109573e-06	5.10622221032995
ETV5	2.0913709339627	0.352431822673202	7.01729552669886	2.13434178528493e-06	1.75663051265282e-05	5.10550784411986
TOR1A	-0.520991733012181	6.30225402272212	-7.3679030386975	1.13484088406118e-06	1.03091140385873e-05	5.10434512393059
HDGF	-0.405295194375201	8.86446482613334	-7.45758789875116	9.68091207189376e-07	9.09059929760535e-06	5.10146271939631
LRP8	0.602330728250602	5.94468361277582	7.37016014597343	1.13029611647634e-06	1.02845877322907e-05	5.10008084601377
MARK4	0.583443031870219	5.4170401815329	7.31002498553977	1.25812768001392e-06	1.12218279042948e-05	5.09828786557087
STS	-1.20217145799556	3.1444726780339	-7.05540756338719	1.99110254971494e-06	1.65915291686261e-05	5.09170713215821
REEP1	-1.68780592667446	1.72297644771516	-6.97936327640621	2.28758429134372e-06	1.86622242382597e-05	5.0902615029717
PVT1	0.679719896873749	4.65709826168152	7.24871061678228	1.40406466950366e-06	1.22940196506697e-05	5.08750519800637
NBR1	0.422536047729611	7.34962668451522	7.40693032860848	1.05887166103543e-06	9.77833774663528e-06	5.08420830053658
PRR15L	-0.473486187285338	5.86505693304937	-7.32650549391392	1.22166222513472e-06	1.09550021732725e-05	5.07792368109056
MANBA	0.54811128526659	5.27119656398095	7.28350439935789	1.31920829267977e-06	1.16732484057018e-05	5.07700845832469
ZNF33B	0.693266312089287	5.40704524741428	7.29251667798312	1.29811235716795e-06	1.15231587374081e-05	5.07651504806612
NCAPG	-0.748828661281983	5.13931887304336	-7.28182580732062	1.323176846527e-06	1.17006201253832e-05	5.07061891909034
TMEM19	-0.986760993750066	4.52142265692131	-7.18641462558334	1.57050027020199e-06	1.34830834285719e-05	5.0697825992113
WBSCR16	-0.722577319329761	4.38840007447758	-7.18765397046044	1.56699609084034e-06	1.34599088973877e-05	5.05956601808447
AKT1S1	-0.504769211593099	6.55475842926981	-7.34897687124258	1.17370717393817e-06	1.06005172822498e-05	5.0539016647388
SAE1	-0.364445665930447	7.8944974809752	-7.40872458135294	1.0555091748468e-06	9.77445910418015e-06	5.04964528891381
PNISR	0.567882398294953	6.89711545364431	7.36947098198175	1.1316817576515e-06	1.02915963648525e-05	5.04641531940715
INPP4A	0.775734216734329	5.60833917508528	7.30459118965102	1.27039792022611e-06	1.13191980915618e-05	5.04572967493972
NCRNA00341	3.09994995681983	-0.490016555587877	7.20652685889696	1.51462882598401e-06	1.30637712665068e-05	5.04476483088741
RBM25	-0.539942402578169	7.26225663231189	-7.37642508422441	1.11778058121591e-06	1.01873364797029e-05	5.03785319781139
CCDC72	-0.673497358790427	5.75163528221382	-7.28782968849303	1.30903942708469e-06	1.16016827655349e-05	5.03450311936162
KIAA1147	0.563793506736044	6.49209736977952	7.33802132498239	1.19683687336629e-06	1.07786213625082e-05	5.03235894474565
CYP4B1	1.70783626477311	1.16923766445072	6.9503461527626	2.41251601201636e-06	1.94536729917848e-05	5.03210369869331
SNRNP25	-0.920210216461844	5.8044968697644	-7.30022609623819	1.28034519381403e-06	1.13896239475244e-05	5.03116424471648
FAM149B1	0.517346739024297	4.83582596920705	7.23296818197156	1.44430828040992e-06	1.26002147530389e-05	5.03113795969673
AGPAT5	-0.556002231715316	5.16176487125593	-7.2530088632176	1.39328103029987e-06	1.22123857184146e-05	5.02983396151983
IQSEC2	0.604837042205632	4.70519677721168	7.20663084889858	1.51434538574548e-06	1.30637712665068e-05	5.02844108178509
CAPZA1	-0.563930335417483	7.64038296007395	-7.38450394926169	1.10185426107915e-06	1.00806404060654e-05	5.02801447592661
NETO2	-0.749286279016379	5.00825978342044	-7.22567246431664	1.46336465263989e-06	1.27213308573027e-05	5.01717045107474
PDIA5	0.601578111109576	4.92429523504234	7.215533500067	1.49028356492639e-06	1.29137317822948e-05	5.01420426775048
DNAJB9	1.32990574505904	4.89764726238397	7.21334583422493	1.49615917182929e-06	1.29507606974754e-05	5.01402764715771
LOC220594	1.08302169535645	2.792220870348	7.02447865512654	2.10654668644528e-06	1.73963324935871e-05	5.01234310335509
HSPA2	-0.975815178747121	2.77326330610976	-6.99999503265412	2.20286412002377e-06	1.80680233169581e-05	5.00704496920661
MOCS2	-0.549823682464449	5.54148302752435	-7.26167637531136	1.37179720766437e-06	1.20683516575376e-05	5.00454545881686
TMEM99	0.833069082403681	3.15130051822784	7.04622355778059	2.02467843307169e-06	1.67876658972191e-05	4.9998578305518
EIF2C4	0.7014169469303	5.09750576413164	7.22689672070908	1.46014870350649e-06	1.27185036028347e-05	4.99746594491476
EIF3J	-0.601574840321556	6.62858503041441	-7.32858211965445	1.21714616936629e-06	1.09262225101888e-05	4.9958853972518
ACADVL	0.404113129207301	8.9764695387257	7.40119648971929	1.06969212496369e-06	9.85106337989693e-06	4.99296213085145
PQLC2	0.705128461899374	4.0104344513352	7.1272916298123	1.74751780202658e-06	1.48654566231396e-05	4.9853848564489
RTN4	-0.397370403569706	7.57126299290441	-7.35443557788325	1.16235695849903e-06	1.05133898182465e-05	4.97890981672819
ANKRD50	-0.565123212190362	7.6727043366101	-7.34768696952029	1.17640608583445e-06	1.06174934589829e-05	4.9681639991096
EIF4E	-0.902357472582205	5.06737886242145	-7.19208029799945	1.55454723465036e-06	1.33804672940261e-05	4.96518200393407
RAB23	-0.71251177577463	3.98284547986766	-7.10503213464335	1.81944128431237e-06	1.53833852572498e-05	4.96126768394038
MRS2	-0.531335389623431	5.66802509276977	-7.24526675416658	1.41276752572953e-06	1.23637488750919e-05	4.95733582903968
GADD45GIP1	-0.713575204581434	5.58916396861799	-7.2354225088387	1.43795585868067e-06	1.2564458610541e-05	4.95706379599988
EI24	-0.457366244382404	6.55008133925252	-7.30286745378057	1.2743163513633e-06	1.13420258968599e-05	4.95669628451854
LOC654433	0.873770970770291	3.61261045321093	7.06505086454173	1.95647073302509e-06	1.63927938572704e-05	4.94681111896798
TSNARE1	1.04393262242133	3.03410157191538	6.98354435490893	2.27014564489329e-06	1.85380448072243e-05	4.93926421779913
EIF4EBP1	0.613667141831412	5.64596916681536	7.25390573544123	1.39104181771302e-06	1.22055526544767e-05	4.93262631418108
FAM193B	0.474465518235005	6.07565273937221	7.26011484838522	1.37564206031818e-06	1.20894576020816e-05	4.92682799313941
PTPDC1	0.931896965673483	4.19542829311366	7.12613480348443	1.75118173917256e-06	1.48890510452068e-05	4.92366388570354
RPL23	0.475209301169825	8.87978229977564	7.36286911602044	1.14504562235802e-06	1.03792644923119e-05	4.92282484019907
ATP5G2	0.52374285065051	8.29204152973615	7.34888877562304	1.17389129435102e-06	1.06005172822498e-05	4.92090041530663
RETSAT	0.762384864207756	5.3546624506987	7.2130780800174	1.49687995863549e-06	1.29507606974754e-05	4.91757838034937
KDSR	0.568212029790011	4.36711123446007	7.13057477471597	1.73716273366036e-06	1.4784890360171e-05	4.91578403888163
FYCO1	0.523960825566697	5.82604955867726	7.23406505666992	1.44146568417345e-06	1.25819791764701e-05	4.90985866902769
TAF11	-0.444651619892818	6.16569098865079	-7.25305925831377	1.39315510979868e-06	1.22123857184146e-05	4.90854404482703
ANAPC7	-0.508131872159319	6.2257314528319	-7.26488754052441	1.36392569783791e-06	1.20117395316699e-05	4.9074191713895
UBAC1	-0.50699147342219	5.70372529311807	-7.22561494112851	1.46351593933571e-06	1.27213308573027e-05	4.90669392560491
S100P	1.21379677563354	5.61607987242186	7.22565315084031	1.46341544550452e-06	1.27213308573027e-05	4.89997202974695
IRF1	0.881024676780931	4.35903208947828	7.112582761941	1.79470486158375e-06	1.52049868820297e-05	4.89596221810044
KLF7	1.01215987572316	2.83627693380388	6.95176759273664	2.40623367860825e-06	1.94123743565096e-05	4.89329866456639
ADAMTS19	-0.588898562378793	6.38768619729567	-7.24341889949885	1.41746032047251e-06	1.23918486145229e-05	4.89217564199136
SSR2	0.404698745029318	7.70042073030139	7.31378262299941	1.24971471675312e-06	1.11606863213869e-05	4.88909724603951
SPG11	0.398896808467518	6.68741493934721	7.27381182589691	1.34229582970741e-06	1.18472852287836e-05	4.88876547199083
QTRTD1	-0.578459741483322	5.73469083940414	-7.21033529184026	1.50428433294861e-06	1.30013701210504e-05	4.88825522861821
SLC16A8	1.27532101399671	2.17106724297963	6.87575744155387	2.76732175703391e-06	2.17939643247142e-05	4.88433174979334
DICER1	-0.629581695501826	7.63146366099809	-7.30385382944809	1.27207256324102e-06	1.13280838911836e-05	4.8836098680197
FNBP4	0.473885592436171	7.17093859646228	7.28941133614303	1.3053413581124e-06	1.15750418202925e-05	4.87483715898377
TSEN54	-0.426911986698953	7.13135989966164	-7.28585850602103	1.31366355944932e-06	1.16364986060543e-05	4.87394298161839
KNDC1	0.776856884709699	3.95606364048579	7.06057006124173	1.9724839039087e-06	1.65021614852272e-05	4.87250492293663
CLIP1	0.489810536410809	7.19923250606524	7.28987841445021	1.30425136026855e-06	1.15715118032527e-05	4.86992300407217
LOC100506994	-0.996222919074242	2.53652471759488	-6.90728327348867	2.61115881326936e-06	2.08842754629922e-05	4.85983660865849
TRANK1	1.14778872328294	3.5605285061475	6.9780602772257	2.2930473490171e-06	1.86976713139747e-05	4.85432470414506
SKP1	-0.381243220167603	8.53948563732619	-7.31368249026897	1.24993814159039e-06	1.11606863213869e-05	4.85015243365634
FAM134A	0.545400088905331	7.11866685260712	7.27339288130613	1.34330319074724e-06	1.18488410137431e-05	4.84803082094183
INTS2	-0.476102727254771	7.31494992115135	-7.27376082881125	1.34241841117824e-06	1.18472852287836e-05	4.84470414264442
MAMLD1	-1.39355872220929	2.66427947189679	-6.898508995131	2.65367901648982e-06	2.10956860071682e-05	4.84270587195586
HSPA4	-0.409882846257259	7.87213170851928	-7.29311623677638	1.29672144132064e-06	1.15169247926959e-05	4.84231743429952
AGMAT	-0.850022978590545	3.2437238921984	-6.9479183263672	2.42328576536053e-06	1.9531099344525e-05	4.84058221819853
C3orf70	-1.45155947818247	2.21433135058825	-6.85011965774344	2.90146877805847e-06	2.26431002539664e-05	4.84018943907698
UBE2V2	-0.831779569839753	6.33528211437448	-7.22092164148767	1.47591443910773e-06	1.28091297766672e-05	4.8396555123772
SLC27A6	-1.58828332988627	2.9520059771921	-6.87988653906223	2.74632724040044e-06	2.16751188147508e-05	4.83473844950418
CRNKL1	-0.584489364620362	6.2373885532542	-7.2104226230282	1.50404798836001e-06	1.30013701210504e-05	4.82707157951936
C1orf63	0.502167555106833	5.31695927069205	7.14400415394738	1.69546704016131e-06	1.44668320304376e-05	4.8207459162991
DNTTIP2	-0.709246931742697	5.38257983078925	-7.14881182540911	1.68079463387817e-06	1.43489583751805e-05	4.81943725707338
C19orf54	0.724323662885721	4.62033924515627	7.08521587941192	1.88606383924667e-06	1.58664646114494e-05	4.81122037850035
PTPN18	-0.467706205314066	6.50013493353721	-7.21377684631382	1.49499965874824e-06	1.29478893282784e-05	4.81064386076398
SUPT7L	0.444407457219917	5.79547796005745	7.17839732055664	1.59336683386866e-06	1.36712746977299e-05	4.80796874381743
VTI1A	-0.562875945341073	4.87676405677998	-7.09392850069803	1.85646436097777e-06	1.56568381104348e-05	4.79830000129928
NBPF1	0.575182624422336	7.31369770897049	7.25596063136617	1.38592550379399e-06	1.21734338894174e-05	4.79674558165337
ADHFE1	1.22862925382205	2.01693814381558	6.8248005936017	3.04059638796779e-06	2.35748419065245e-05	4.79474599294767
RASSF7	-0.695415832098775	5.02761217618263	-7.08932955581903	1.87202764924617e-06	1.57642449174184e-05	4.7908475288005
PSD	0.933170158851251	2.81120803336496	6.88989207067186	2.69613802906003e-06	2.13697689090047e-05	4.78570870519934
PTP4A3	0.734634782310339	3.48854925221542	6.97512702135359	2.30539528905441e-06	1.87617668195358e-05	4.78535500456424
PANK3	0.635931711423626	6.75377045696437	7.22468849933055	1.46595473843569e-06	1.27359101535576e-05	4.78405376988214
TMEM101	0.711104974936621	4.91816262959702	7.10186814206561	1.82991206413018e-06	1.54562875558147e-05	4.7801280303181
TSPYL5	-0.525962724653687	6.83603565255592	-7.21630258222949	1.48822368811157e-06	1.29025676308854e-05	4.77838521086047
C1orf88	2.49721554895392	0.398761011748395	6.89699100481876	2.66110798179219e-06	2.11422184738682e-05	4.77631478938127
MLL5	0.496670322701909	6.97894689022898	7.22630125766581	1.46171198038829e-06	1.27213308573027e-05	4.77403687208438
LGR6	1.85553724479947	1.69066629074815	6.80092152401346	3.17817334250186e-06	2.44488366973326e-05	4.77298775290929
PLOD2	-0.949602586260764	6.79079560814325	-7.20667175560384	1.51423390357036e-06	1.30637712665068e-05	4.7714867684582
KLRG2	1.16916503693586	2.59663349841421	6.86619012520455	2.8166110422725e-06	2.2073572198203e-05	4.77078792002091
RIMS3	-0.969349610801065	2.92014318048871	-6.87564393557805	2.76790123329903e-06	2.17939643247142e-05	4.76990915419861
GRM4	1.10404779501288	3.35708228240143	6.9442868307079	2.43948841335055e-06	1.96343180368098e-05	4.76924401669048
MIOS	0.523615414959575	5.40339295558874	7.13573590469134	1.72101346799987e-06	1.46549028710946e-05	4.76653595059602
LANCL2	-0.560338069105095	4.58075907548433	-7.04632262509299	2.02431312459658e-06	1.67876658972191e-05	4.76643819707486
RNF130	0.418840070251943	6.92615321002296	7.21878246989779	1.4816018405291e-06	1.2851820114631e-05	4.76283981417577
SH3BP1	-0.893437843607404	3.59547530142093	-6.96030643009317	2.36885114056335e-06	1.91848263800395e-05	4.76133185710831
SYBU	-0.856477585233271	4.73677018462112	-7.0430920095914	2.03626138543763e-06	1.68753396481957e-05	4.76104215902572
C16orf88	-0.639189568318918	5.11747263202301	-7.09608940600231	1.84919821951803e-06	1.56113028890558e-05	4.76039822012617
LHX2	-1.38518866685395	1.72257563842374	-6.79634035063106	3.20529901419308e-06	2.46348440778332e-05	4.75475649878285
TNFRSF12A	0.714564049804018	6.15480066988711	7.1905785224691	1.55875932669228e-06	1.3409820462758e-05	4.75462876998077
ATAD5	-1.15788087445753	3.2724180791046	-6.93072872964138	2.50098339581121e-06	2.00895515425297e-05	4.75363811595651
AMDHD2	0.806102403485638	4.84423920498179	7.07074648504972	1.93631125858714e-06	1.62401552099355e-05	4.74389953137401
LIMD2	-0.950900449392418	2.43966630574633	-6.81920170023685	3.07228818606436e-06	2.37764681275985e-05	4.73987818589299
[truncated: 14,725 more rows]
