# Supplementary material for: The transcriptomic response of cells to a drug combination is more than the sum of the responses to the monotherapies
Source: eLife. 2020 Sep 18;9:e52707. doi: 10.7554/eLife.52707 (PMC7546737; doi:10.7554/eLife.52707)
Supplement: Source data 5. [file elife-52707-data5.zip › self-synergy/ss_limma_eb_T_20.csv]

	logFC	AveExpr	t	P.Value	adj.P.Val	B
GREB1	-3.48753435973974	8.73654037568517	-51.8880432490868	4.38757702672379e-20	7.33778381949286e-16	35.5241253281178
SCD	3.16714396149294	8.97843630396145	35.8223133673771	2.18500101617447e-17	1.82709784972509e-13	30.0558126106988
MCM4	-1.70273762587052	7.70091955261513	-33.3598028450295	7.17050597841458e-17	3.99731806610018e-13	28.8884993576759
FDFT1	1.70163903347391	7.02426155036063	31.8024930656825	1.59005681585736e-16	5.31842203767971e-13	28.0978629683155
MCM6	-1.81656530024166	6.73951355701491	-31.8203637864751	1.57525683069785e-16	5.31842203767971e-13	28.078913791691
INSIG1	2.81880098917375	7.19493071664857	30.6675155723919	2.91058500708223e-16	6.95380337977761e-13	27.5078635112399
GINS2	-2.53845287435658	4.81902624055053	-30.9477875555037	2.50194698565665e-16	6.95380337977761e-13	27.1474046854041
HMGCS1	2.29983782703893	7.59710699424119	29.0176562380186	7.29304079922899e-16	1.45673222369064e-12	26.6572416957674
MYBL2	-1.84428144910966	6.80819821343856	-28.8915975919895	7.83938651830648e-16	1.45673222369064e-12	26.5568019778468
PRSS23	-2.55309964528277	7.59906359801195	-28.6095339574547	9.2249030699016e-16	1.54277278941034e-12	26.4146328554029
NEAT1	1.65557190648327	9.52282097707225	28.0666664467913	1.26736015362322e-15	1.92684829174497e-12	26.1375266355288
PGR	-2.79006928493876	5.59438254636374	-27.8342371036659	1.45460002100519e-15	2.02722756260756e-12	25.7456085614023
DDIT4	2.12782540997746	7.81223974255553	26.434853281749	3.41581700054578e-15	3.80840823447517e-12	25.1433592485288
E2F1	-2.48129043247891	4.79433898005424	-26.8569040991028	2.62867109841378e-15	3.24240137815424e-12	25.0721637650716
CDC45	-2.31392256391234	4.53527892594109	-26.8049221176837	2.71428003433146e-15	3.24240137815424e-12	24.9997373627151
PFKFB2	2.03854273633927	5.20875257793122	26.1114281518148	4.18649129703914e-15	4.11667474043339e-12	24.74282928131
SCNN1A	1.93583945513345	6.24093456679455	25.8288053748405	5.01093016058466e-15	4.41067347397989e-12	24.7206654545678
BMF	2.23793247710779	5.00869446172684	26.0570893386467	4.33308566541232e-15	4.11667474043339e-12	24.6640209525167
LSS	1.76696971936108	7.96945481816289	25.4630689783035	6.34106560072803e-15	5.09347509991946e-12	24.5364337960672
RRM2	-1.89490819593328	7.21203476216499	-25.4498162737616	6.39577715249394e-15	5.09347509991946e-12	24.5224430880234
MCM10	-2.71679043688981	4.52023404778705	-26.0219502230201	4.43076688159537e-15	4.11667474043339e-12	24.5105919117735
PCNA	-1.74123998794276	6.35100396933935	-24.9718541505188	8.74391821698412e-15	6.59017022103768e-12	24.1974026188211
HMGCR	1.64663282827705	7.34945683413286	24.9175789090516	9.06325729992027e-15	6.59017022103768e-12	24.1795589729651
CXCL12	-1.88242454076173	5.67937976212452	-24.6795732418922	1.06164669439388e-14	7.39790804876799e-12	23.9213738287159
GINS1	-1.85813281116735	5.43330363390285	-24.4445101644808	1.2429286871811e-14	8.31469574576668e-12	23.7981867714683
NEU1	1.50056564085445	7.3788416835818	24.1592540424312	1.5079090694137e-14	9.69933510649029e-12	23.6732239574651
MCM3	-1.80114094127998	7.08785287001127	-23.7674973223952	1.97324420130044e-14	1.22224207490921e-11	23.4053730141946
FTL	1.28286926101481	9.88285542080652	23.4646579047364	2.43628920148659e-14	1.45516073591649e-11	23.1843398780678
THSD4	-1.52870875421413	6.73875574267276	-23.0573437023972	3.24812958252383e-14	1.87316272890098e-11	22.9076052771121
FEN1	-1.66318738323053	6.16313754373264	-22.7101593261307	4.16629789522285e-14	2.32257219999023e-11	22.6557064059661
LDLR	2.32604540338069	7.09300431592585	22.5845608636868	4.56295528398398e-14	2.46164077965639e-11	22.5710189360994
MCM7	-1.64648981869814	7.93903126925104	-22.500981869425	4.84889849929957e-14	2.47686093722575e-11	22.5043536822639
CLSPN	-2.31705265424742	4.46849607123713	-22.4901356915078	4.88737209569778e-14	2.47686093722575e-11	22.3213901808259
MYO15B	1.6707731121551	5.91642550560547	22.2443537877384	5.85158217627869e-14	2.87829000929661e-11	22.3018305464616
ZWINT	-1.39226624913459	6.4304050839503	-21.8053522361413	8.10928752537886e-14	3.76721457151211e-11	21.9980900107082
AHRR	2.12838818363028	4.79309041813628	21.9224884447175	7.42868262321201e-14	3.54963680544565e-11	21.950349881011
FDPS	1.40806412333295	6.91899165399593	21.6176110653721	9.34118213638955e-14	4.22221432564808e-11	21.8529098556215
ACSS2	2.03096549464384	5.02287222298318	21.4289630032296	1.07800684460958e-13	4.74436486032913e-11	21.6730767930349
POLA2	-1.50490722137866	5.39730360093069	-21.2295292196168	1.25590445961897e-13	5.38557594427376e-11	21.551134664935
TCF19	-1.79611015539485	4.87756664311089	-21.1095745705014	1.3776400977449e-13	5.75991324867142e-11	21.4270637837789
FADS1	1.62733618755016	6.67039437171717	20.8211148884932	1.72437915850564e-13	6.86631358258292e-11	21.2431635621525
CCNE2	-2.70176924846629	4.58795745819316	-20.8897385531255	1.63427525543527e-13	6.66624862729255e-11	21.1995091283842
TACC2	1.8156226397143	6.49602453289059	20.6867092924707	1.91641775392784e-13	7.27094582185638e-11	21.140419383367
NASP	-1.11629548785231	6.63763836159072	-20.6912769540558	1.90953324937642e-13	7.27094582185638e-11	21.1392771809792
ASF1B	-1.63912530141641	5.90010215926713	-20.660504098339	1.95642526897594e-13	7.27094582185638e-11	21.1211605787875
TRIP13	-1.29443449613818	5.81714753874875	-20.5645136135522	2.11067989095408e-13	7.67369793398175e-11	21.045438591152
MCM5	-2.05499211684773	5.45642158730553	-20.481870795229	2.25378736582764e-13	8.01964678853223e-11	20.9708237507599
QPRT	1.48504117319723	6.23163191138511	20.3769243757554	2.45045344426242e-13	8.53778820871765e-11	20.8959896615371
UAP1L1	1.47149237507151	6.35404612802914	20.1976231723379	2.82960041020204e-13	9.46444745204378e-11	20.7518974969962
CTPS	-1.21454005653867	5.9254024443455	-20.119061352133	3.01482610854417e-13	9.88626506652797e-11	20.6903006953385
E2F2	-1.81592288464148	3.8758440161481	-20.0910129496443	3.08402405117178e-13	9.9186958138071e-11	20.5136436488557
UHRF1	-2.54293610543522	4.34233045844981	-19.9340673290712	3.50348327428677e-13	1.10551423168249e-10	20.434781968116
FKBP4	-1.1124330467754	8.85045717783841	-19.8268246283043	3.82450567717301e-13	1.18446357305632e-10	20.4021820661453
HS1BP3	1.39939459199874	5.25656112538544	19.7187911070349	4.17949511377563e-13	1.27087047786879e-10	20.3560323841091
WDHD1	-1.45981689539271	5.38651295787667	-19.644910252547	4.44220064427518e-13	1.31614378516177e-10	20.3042046845619
SLC39A8	-1.53084200261006	4.97479750203261	-19.6076650532509	4.58120083892509e-13	1.31614378516177e-10	20.2626635325324
NPY1R	-1.74357674038967	4.92326235661166	-19.6076810106777	4.58114031073303e-13	1.31614378516177e-10	20.2564534248181
CYP1A1	2.65290156842538	8.29381325724034	19.5914418539913	4.64317647240757e-13	1.31614378516177e-10	20.2215914901241
FANCI	-1.41741250942258	7.25294515294075	-19.5679962428586	4.73431312607605e-13	1.31961087867493e-10	20.2124802867725
TPP1	1.29845685521901	6.01248800738975	19.4574521816029	5.19021160114723e-13	1.39264795038886e-10	20.1487695101776
ACSL1	1.92715856311313	5.40101849319125	19.4257309516758	5.32943487352827e-13	1.39264795038886e-10	20.1223663811773
UNG	-1.50510313775038	6.65583899893234	-19.4349745619591	5.28846215976649e-13	1.39264795038886e-10	20.1168208923472
FAM111B	-2.87524055168312	3.84610890172402	-19.5439009132541	4.82994744839779e-13	1.32419739552467e-10	19.9892026655322
PKMYT1	-1.45764950243582	5.04244137686182	-19.2346157257426	6.25619585465318e-13	1.5852821132306e-10	19.9601226552684
NCRNA00263	2.91199901200924	2.83289307113954	20.2164218622797	2.7870872054264e-13	9.46444745204378e-11	19.8758950706565
WDR76	-2.0471203581716	3.73555681834133	-19.304944599169	5.8967647125811e-13	1.51719220081856e-10	19.8493932891939
ABLIM1	1.41744907120326	5.31677651476335	19.0490905707371	7.32002648554518e-13	1.8271660140934e-10	19.8061204659788
SREBF2	1.32940816010355	7.08489059205342	18.8895671069091	8.38773114259977e-13	2.06288846512998e-10	19.6409677817232
MYB	-1.93696673141694	5.25491748585445	-18.7280632023518	9.63779064525179e-13	2.33597696740856e-10	19.5283690506655
RAP1GAP	1.79415457426012	5.75094682322889	18.6735729610439	1.01027741803569e-12	2.4136970770327e-10	19.4860475347864
FANCA	-1.16070483791279	5.60209345361292	-18.6488166650058	1.03218034739581e-12	2.43129353941516e-10	19.4632943204512
MTHFD1	-1.11188051281519	7.6713102677534	-18.6006735645465	1.07622361961231e-12	2.49982830755504e-10	19.3693818630195
CDC6	-2.27427946867458	4.76561470142329	-18.5523426821244	1.12244060247504e-12	2.54495804472494e-10	19.3622657021273
LIG1	-1.22293691850522	6.28963052859184	-18.5486187281238	1.12608763040926e-12	2.54495804472494e-10	19.3598095350006
C1QTNF6	-1.54649358110671	5.70082324795449	-18.4357554068374	1.2427751709211e-12	2.69172543350881e-10	19.281175558924
POLE	-1.16626729780529	6.92230149939482	-18.4506481868467	1.22667239055161e-12	2.69172543350881e-10	19.2557682797417
HELLS	-1.94722600301933	4.39107327691024	-18.4096848224209	1.27150388212865e-12	2.69172543350881e-10	19.2293583273183
MYOF	-1.06129347802684	9.10327391035607	-18.4200521605866	1.25999636793436e-12	2.69172543350881e-10	19.1821472772477
ORC1	-2.2818023639017	3.90649989521788	-18.4635697869705	1.2128795062432e-12	2.69172543350881e-10	19.1767011711401
TONSL	-1.32189509913146	5.86583549121901	-18.2634521708339	1.44619519591859e-12	3.0232710570678e-10	19.1205845558327
OPTN	1.62290756714887	5.21412631723405	18.2201283044384	1.50268900371837e-12	3.10258899977605e-10	19.0913256931579
FAM114A1	1.44328434571826	5.22334056329917	18.1902960055184	1.5429421281297e-12	3.14684928668794e-10	19.0661163602999
YPEL2	1.48546530087939	5.76535713150699	18.0729770418136	1.71263398919297e-12	3.36965774532509e-10	18.9592344993909
TFF1	-1.96253319556237	9.70366424799314	-18.1737897297435	1.56570229554448e-12	3.15479580610674e-10	18.950942957866
ABHD2	-0.990468764631268	8.7986849893793	-18.1249109709331	1.63520436632388e-12	3.25561402647626e-10	18.9217538935836
RECQL4	-1.34723058181528	6.15270651240141	-17.9676621876399	1.88178789527722e-12	3.65942101867631e-10	18.8468886824047
KLHL24	2.27986975303476	5.2456933112107	17.9071375813063	1.98690856880267e-12	3.81943205800642e-10	18.8103009416431
MMAB	1.28091610254638	5.49744225646501	17.7328263564637	2.32580062573386e-12	4.41546920780297e-10	18.6514576746519
DNAJC9	-1.15313012112358	5.81672269625317	-17.7077719387852	2.37932087774996e-12	4.41546920780297e-10	18.6187139229769
RFC5	-1.2281936203593	5.68901985573462	-17.6970680209741	2.40258130776172e-12	4.41546920780297e-10	18.6122722910501
LPIN1	2.08700632049678	4.61911459439781	17.6976923937782	2.40121792372196e-12	4.41546920780297e-10	18.6090214536063
RMI2	-1.41275979796724	4.81548383429927	-17.6242738248333	2.56727842636187e-12	4.61668434435225e-10	18.5601783355585
PKIB	-1.88935557227592	5.65590939016928	-17.6284174058038	2.5575906426015e-12	4.61668434435225e-10	18.5565214073038
CDCA5	-1.32044147991567	5.94637017799527	-17.5408818431492	2.77071695965309e-12	4.82870282333329e-10	18.459695469814
RRM1	-1.11332918070302	6.44952673080815	-17.5404562483232	2.77179784166465e-12	4.82870282333329e-10	18.4394125871523
TPM3	-0.870165503205288	8.15031354050303	-17.5773153426733	2.67981700307865e-12	4.76779357015823e-10	18.4256671138594
DSCC1	-1.70114057165264	4.52867272125139	-17.4522604169239	3.00568993812668e-12	5.02671585252306e-10	18.3994572099946
CHAF1A	-1.56817721339361	4.38080768985639	-17.4343236502855	3.05575839734428e-12	5.05985182546393e-10	18.3737224075726
OLFM1	-1.46858105541369	5.76761961994266	-17.414365179187	3.11250718932878e-12	5.10329119944456e-10	18.3552567522902
PER3	1.21124080829324	5.37983081282592	17.3936007250339	3.17273049520429e-12	5.15152862153365e-10	18.344146570613
ORC6	-1.79004384855994	3.86124226930099	-17.4527524791056	3.00432867287164e-12	5.02671585252306e-10	18.3340785996807
PIK3IP1	1.84085904005427	3.79193375406633	17.4732416446037	2.94822047125811e-12	5.02671585252306e-10	18.2985728929244
GINS4	-1.92271078849832	3.40606960765898	-17.4999237930774	2.87680686932757e-12	4.95997093635405e-10	18.2579575686968
GNS	0.807106143194696	8.56460683055699	17.3580960296418	3.27857355380566e-12	5.27219847248518e-10	18.2141636600729
TK1	-1.74755170450236	6.08260415308589	-17.1971619234911	3.80728246351851e-12	6.00688603017769e-10	18.1371258605524
ATAD2	-1.48758931109244	8.01721731686393	-17.2333128719554	3.68113973536607e-12	5.86317913659639e-10	18.102024353926
PAQR4	-1.66746667299829	4.47071725390325	-17.0816682755423	4.24178926474759e-12	6.5684892281147e-10	18.0580992789447
CCND1	-1.36901714827829	8.52006020715634	-17.1301058716322	4.05350390853232e-12	6.33558872582192e-10	17.9944217038197
GLA	-1.23968279094627	5.78926695823033	-17.0167343048268	4.50880949092016e-12	6.85502999328625e-10	17.9789258792306
BRCA1	-1.69094042736453	5.35275157246614	-16.9675611522574	4.72280319325154e-12	6.94295166171786e-10	17.9453946431427
NOLC1	-0.821274218206599	7.81862537496712	-17.0604015124675	4.32735406636812e-12	6.63951095467344e-10	17.9443645613341
BHLHE40	1.4718240149034	6.24116682990141	16.9653445821973	4.73269845393348e-12	6.94295166171786e-10	17.9166417297935
NOP56	-1.03666730255978	7.10626114842113	-16.9824851268271	4.65674536382999e-12	6.94295166171786e-10	17.8914689968959
PBXIP1	1.08721428613937	6.26236480174006	16.9008144099504	5.0305850450651e-12	7.31578298205816e-10	17.8531519230728
DHCR24	1.02683606843827	8.48529783409115	16.9732968409743	4.69729907026816e-12	6.94295166171786e-10	17.8415910618073
GLDN	1.47967973392289	4.65126641471775	16.8382667490197	5.33826664421304e-12	7.50228330737974e-10	17.8303890893856
GINS3	-1.69809772281711	3.84762521736566	-16.862241323054	5.21804698446184e-12	7.50228330737974e-10	17.8090260493421
FANCD2	-1.06621439775226	5.93021738549298	-16.8420855123454	5.31892344851344e-12	7.50228330737974e-10	17.8000602796818
SHCBP1	-1.20060423667504	4.77441650652286	-16.7691749018849	5.70136934356786e-12	7.88014057039908e-10	17.7661828951018
RAD51	-1.81515601651866	3.79893509491962	-16.8108876873285	5.47914370057923e-12	7.63609993737393e-10	17.7568210619575
FER1L4	1.16928599429084	6.2363310575514	16.7347400138838	5.89198980643291e-12	8.07685553465442e-10	17.6882237817445
NCAPG2	-1.07462926104266	7.15378556518245	-16.6637059048801	6.3067898122927e-12	8.57518315616122e-10	17.5745151227741
EXO1	-2.08267154132421	4.20311603093669	-16.5673892221036	6.91911846702719e-12	9.25722697940502e-10	17.5635679206277
GPRIN1	-1.3456742468265	4.45871180617403	-16.5245264513899	7.21151382328595e-12	9.49648481737277e-10	17.5337335488067
RET	-1.53731349463488	6.78922890559606	-16.5919408420631	6.75729712504223e-12	9.11363202574243e-10	17.5259056473505
LETMD1	1.04134084672612	6.51888549879743	16.5521323530621	7.02173445215036e-12	9.31995928394942e-10	17.5013354211623
GDAP1	-1.21055835083944	6.24566360997588	-16.5059049805575	7.34258182886494e-12	9.59354207077635e-10	17.46948742742
FADS2	2.08566903527695	4.22253948831707	16.4199190482857	7.98125456249644e-12	1.01246258742057e-09	17.4203121818746
RFC3	-1.33329139990829	5.53912488380811	-16.4272362038385	7.92468827930544e-12	1.01246258742057e-09	17.4119734978864
RAD54L	-1.53210570915175	4.08233899509387	-16.4045070233581	8.10179838124921e-12	1.01246258742057e-09	17.407244620812
FOXN3	1.41727059401074	5.5130312211166	16.3899182959839	8.21767448408375e-12	1.01246258742057e-09	17.385436325464
ALDOC	1.73679821898724	5.57901742408053	16.3920511278629	8.2006250958003e-12	1.01246258742057e-09	17.3800051370897
RFC2	-1.30952514443886	5.6010895923139	-16.3879986107538	8.2330520225351e-12	1.01246258742057e-09	17.3743498712623
C16orf59	-1.62836941031428	3.53099340045807	-16.3879587166773	8.2333719139678e-12	1.01246258742057e-09	17.3329516218104
PRSS8	1.11672346177638	7.381222006294	16.409269041001	8.06434881309086e-12	1.01246258742057e-09	17.3236409380289
SLC29A1	-1.26135218504805	5.23487457133791	-16.3192983580828	8.80386079478729e-12	1.06692585457987e-09	17.3219635529352
DTL	-2.32402988883122	3.64871337940636	-16.3529860442774	8.51891260228271e-12	1.03992915591661e-09	17.279857195754
BRI3	1.76800075143954	5.18305105651749	16.25155370202	9.40778108135648e-12	1.12159723134624e-09	17.2663037459638
SAT1	1.3119515637677	6.43881087955462	16.2774428608965	9.17198082977809e-12	1.10354106041157e-09	17.236479421477
CALCOCO1	1.23912423829759	5.89704360005147	16.2463242589679	9.45618330661446e-12	1.12159723134624e-09	17.2310246066218
IGSF1	-1.39315110475745	5.23242126694631	-16.0986185080261	1.09377724925341e-11	1.28819230397986e-09	17.110964647687
CDCA7	-2.74169453709124	2.67036688999029	-16.8408110578246	5.32537070702244e-12	7.50228330737974e-10	17.1097496958505
ATF5	-1.09946166485912	5.15888596780697	-15.941764159384	1.27826575155387e-11	1.48456364090187e-09	16.9506828118816
PRKDC	-0.837869433767752	8.94061247947903	-15.9920397863832	1.21579493894171e-11	1.42188493418609e-09	16.8541356519547
MRTO4	-1.08103089781977	5.85473987503875	-15.8295685323954	1.43021688972633e-11	1.62713926964511e-09	16.8037210874214
CCT2	-0.812291203453457	8.52415626210972	-15.9199532140441	1.30641281262668e-11	1.506789508853e-09	16.7909996571328
P2RX2	1.48539932429182	4.47402463156739	15.7251420913992	1.58883607346589e-11	1.75971486706249e-09	16.7497089082048
MREG	-0.90629417924704	6.36848517853235	-15.7890718020733	1.48964924712554e-11	1.6770974852283e-09	16.7409704146088
MCM2	-1.87606723458244	6.77451472124282	-15.7799089374609	1.5034547005732e-11	1.6770974852283e-09	16.7126168733645
NCL	-0.724399236819538	9.74704298781391	-15.8629209178325	1.38314945869941e-11	1.58436928406088e-09	16.7037298855652
ODC1	-0.969938756571969	6.1059636563241	-15.7126176811623	1.60907134489994e-11	1.77040191921753e-09	16.674854671799
DHFR	-1.31997746983509	5.00206097386152	-15.6532559716716	1.70874815234424e-11	1.85565611037695e-09	16.6633733796559
PA2G4	-0.835018351071471	8.22137305300241	-15.7794080589399	1.50421324314903e-11	1.6770974852283e-09	16.6538676679533
CHRNA5	-1.29714063735295	4.45599225626715	-15.6201366864055	1.76717354092439e-11	1.90409656948508e-09	16.6434549757524
RBL1	-1.6353606664618	4.12489178814271	-15.6039569689371	1.79647905325974e-11	1.91365068068254e-09	16.6264904994444
KIAA0101	-1.2803808885288	5.58254197878059	-15.6151649534417	1.77612452068687e-11	1.90409656948508e-09	16.5891140003101
DNMT1	-0.83271384188224	7.63352400813512	-15.6867396941408	1.65174803073271e-11	1.80547935071725e-09	16.5732785886015
RARA	-1.21903720935274	5.39828053898974	-15.5251525862838	1.94672921897184e-11	2.06057591506867e-09	16.5205859619319
SFXN2	-1.93677226798885	5.4641693892952	-15.4268797534477	2.15290468266579e-11	2.22254184647548e-09	16.4278488392161
S100A14	1.29795627878279	6.79968325787436	15.4732607706602	2.05286645941607e-11	2.1592540042311e-09	16.3878160900985
TIAM1	-1.45290239751845	4.36433881217711	-15.3541314177504	2.32031009495129e-11	2.36615036755886e-09	16.3737202825314
UBE2T	-1.05417756668905	5.91035333813593	-15.394762941232	2.22518259327869e-11	2.28306464355785e-09	16.3448400300463
WBP2	0.975696310399985	7.23073634197075	15.4483383020021	2.10599648376953e-11	2.18762019841998e-09	16.3432378623852
GDPD1	2.03996426097476	3.08088418325677	15.4648447922454	2.07064779880968e-11	2.16434461170581e-09	16.3219803409351
SEC31A	0.738334290706973	7.94414248075632	15.336043812223	2.36402880667277e-11	2.39612228865427e-09	16.1995017217223
SAT2	1.55494060411164	4.66712866942296	15.1713941957778	2.80435940970417e-11	2.79167302189837e-09	16.1836544200417
ABCC5	0.924454688118345	6.90795657468564	15.2768653230943	2.51324370423973e-11	2.53201733190996e-09	16.1785708958416
KDELR3	1.33869082299149	4.81266700483179	15.1523902670489	2.86049223118392e-11	2.8140512984894e-09	16.1578908518473
XRCC3	-1.10461402146393	5.27697794979848	-15.1583895404662	2.84264493827573e-11	2.81304106199547e-09	16.136618716499
CHAF1B	-1.83387658981874	4.10215773736607	-15.1101119465478	2.98966733890018e-11	2.92392962431384e-09	16.1218903817816
RAMP3	-2.0405214716966	4.46291654401168	-15.102233905755	3.01441035021974e-11	2.93098829634157e-09	16.1143896841182
RORC	2.0691426651189	3.82275346545402	15.0755131150376	3.09995555766538e-11	2.99674316453155e-09	16.0511440002676
IDH1	0.99080804623259	7.70160901483951	15.180946954749	2.77658301006541e-11	2.78057330900203e-09	16.0402347094266
MVK	1.45709685442933	4.82794537598436	15.0079244622321	3.32797277744203e-11	3.12679869269328e-09	16.0005956084781
RAB31	-1.4854256965327	6.35140083745629	-15.0539264120039	3.17093375477902e-11	3.04774115603014e-09	15.9693649554595
WIPI1	1.3285507687042	6.28809475042828	15.0219550748967	3.27922411579245e-11	3.11600818821096e-09	15.9424218800854
C17orf103	1.91210420996874	4.07526228437734	14.9285012438788	3.61872584585765e-11	3.34362270973057e-09	15.9177359105084
PRPF4	-0.858339608294715	6.30595056539281	-15.0088399423169	3.32476878928658e-11	3.12679869269328e-09	15.9159271080234
TIPIN	-1.73757693966816	3.81718584441989	-14.9012442484713	3.72458678268796e-11	3.42252688756447e-09	15.8955173752852
MVD	1.62405189254528	6.60252087188588	14.9630898736443	3.48893973881657e-11	3.24161267733157e-09	15.8544932540023
C1orf226	-1.50034916621326	4.7707732143453	-14.8326515431258	4.00570518289620e-11	3.60168889670732e-09	15.8304667497569
SQLE	1.56787337944661	8.05212493377483	14.9771329183266	3.43765632762299e-11	3.21180806833335e-09	15.8029985754569
SC5DL	1.07353250809425	5.365361479602	14.8547993551921	3.91256537451993e-11	3.53695909856601e-09	15.8014496300018
SLC17A5	1.42533333289021	4.33188251679016	14.7392559149876	4.42497206940089e-11	3.93634217492875e-09	15.7336077314294
FAM174B	0.827964175262722	7.58746223863681	14.8850875815506	3.78887405631051e-11	3.44375704987701e-09	15.7253895846221
PARP1	-0.763682315907523	7.82010974722801	-14.8884327738032	3.77546811203880e-11	3.44375704987701e-09	15.7185437024461
TP53INP1	1.4563565593491	7.03317031014485	14.8122983032544	4.09336168166913e-11	3.66082250076121e-09	15.6750695417761
SGK1	-1.87333420619672	3.58962195761635	-14.7227037453832	4.5039855218481e-11	3.9854314215549e-09	15.6684351003949
PNPLA7	1.65099096593023	4.79949738354358	14.6684829990439	4.77340425086163e-11	4.20160066796894e-09	15.6543373310069
ZNF367	-2.08034476844019	4.06093215075286	-14.5638027531105	5.34279770351137e-11	4.62968646598571e-09	15.5468443027703
MELK	-1.1870823303209	5.29865521271837	-14.5339810190884	5.51780735436051e-11	4.73229795868334e-09	15.4538842716528
LMNB1	-0.967664871207993	7.50441438112876	-14.6171196661228	5.04433671107102e-11	4.41683178826972e-09	15.4283786339196
TIMELESS	-0.799545707583677	7.24438689891545	-14.5958541257286	5.16121380554072e-11	4.4956322752012e-09	15.4116751257955
TMEM164	-1.15095191745008	7.24928029770908	-14.5407232222204	5.47771838094494e-11	4.72213207231563e-09	15.3600407302949
TMEM45B	1.94721486255982	3.24245601110313	14.4323119744701	6.16133076735987e-11	5.204146250168e-09	15.3384402065016
TRA2B	-0.722241638665026	7.43991267842575	-14.5124463468074	5.64793776924448e-11	4.81918934963493e-09	15.3149931530809
SC4MOL	2.21992998795905	6.10817495507681	14.4451884137687	6.07562484809056e-11	5.15780456647038e-09	15.3123553779842
CALCR	-1.27323807424526	4.77960397439172	-14.2916704501495	7.18499612284598e-11	6.00809375792381e-09	15.2290803977799
TP53INP2	1.26000704997745	3.74432089428691	14.2466509001127	7.54940635153439e-11	6.189032932503e-09	15.2001423976536
GRWD1	-0.95181790324258	5.99199503286017	-14.3262075204213	6.91802959753505e-11	5.81392597935559e-09	15.184361432611
MYBL1	-1.97914028249119	3.89210511163142	-14.1857150748347	8.0739857038698e-11	6.5548221801708e-09	15.1364845480555
VEGFB	1.09248095356402	5.1106044195216	14.169843229435	8.2168384351801e-11	6.63857033767884e-09	15.0779706280885
DHTKD1	-0.792511235709381	7.0108380565135	-14.2836414353818	7.24860211831683e-11	6.03112546401645e-09	15.0741578335322
SIAH2	-0.893229232216526	6.60705363358905	-14.2377419418193	7.62380215584534e-11	6.21953498801744e-09	15.0571069202084
DUSP4	0.932246564416849	7.06082818492631	14.2558501504999	7.47338928138276e-11	6.15689469664262e-09	15.0554857239322
IGFBP4	-0.91760184778308	7.58883559408163	-14.2727910244663	7.33550424960523e-11	6.07321648863356e-09	15.0458568426041
CD22	3.03324644572515	1.87339306610205	15.0348923665973	3.23494146161552e-11	3.0914949145176e-09	15.0323279998735
CERS4	1.13187430037561	5.33185016379691	14.1204261332539	8.67893268025688e-11	6.95360963092836e-09	15.0037329132267
STRA6	1.83756058805161	4.4509261116176	14.0106100314109	9.80674100804754e-11	7.77288799140223e-09	14.9424203432628
NTN4	1.19853170788547	5.0882646565207	14.0418771139914	9.47069523125408e-11	7.54228128797587e-09	14.9370954192019
DNA2	-1.35228901503425	4.47377638813529	-13.9392308589438	1.06218955251031e-10	8.30096171784229e-09	14.845411456134
EIF4A2	0.793683874109045	8.38311815016831	14.1192838011203	8.68993310729507e-11	6.95360963092836e-09	14.8415563860794
NAV2	-1.78972899818037	4.02216182388069	-13.9004274865287	1.10947298107145e-10	8.59019728492544e-09	14.8091432088426
SAMD12	1.09524414553458	6.10202675614123	13.8861579285839	1.1274146971325e-10	8.68888635707094e-09	14.6880230527421
GOLGA2	0.714718101496064	8.11272018804443	13.9620094809753	1.03542678190755e-10	8.12980164348442e-09	14.6700884251683
ARF4	0.937870101197182	7.47152129263831	13.9231574030666	1.08151265279125e-10	8.4126593512934e-09	14.6501804736924
CDC25A	-2.26094797543063	3.49310711014992	-13.7154237211811	1.36746614675412e-10	1.03481917820434e-08	14.5989057822768
ABCG1	-2.22074134779749	3.80924530949161	-13.6927503734393	1.4031877433236e-10	1.05232788427551e-08	14.5544623134063
XRCC2	-1.70190076273957	3.57050598241561	-13.6445193882208	1.48248727331513e-10	1.08266887156865e-08	14.5307908896309
FIGNL1	-1.27854820090564	4.46169742342421	-13.653267509235	1.46776058541065e-10	1.07661526449157e-08	14.5217698193711
RNF43	0.88634362091886	6.2901104826421	13.7274434385529	1.34891921810395e-10	1.02542386379866e-08	14.4882950196377
RFWD3	-0.847350999319213	6.8897039013359	-13.7604557839278	1.29933123959644e-10	9.92238157580402e-09	14.4802123583666
NR5A2	-2.81072549792576	2.35461903867312	-13.976801370744	1.01842914786412e-10	8.03406088154692e-09	14.4711817187791
SLBP	-0.830016112522054	5.52049075062306	-13.6752527385816	1.43142702008291e-10	1.06396379928296e-08	14.4667014989758
CLCN7	1.32521799266426	6.74976678934195	13.6971314002114	1.39620957865257e-10	1.05181121591827e-08	14.4342646779395
GEMIN4	-0.85169783351485	5.84388831832852	-13.6577714863004	1.46023874894068e-10	1.07661526449157e-08	14.430000707456
WSB1	0.913130226531909	6.83690515912859	13.6564994316646	1.46235900885857e-10	1.07661526449157e-08	14.3724121263855
RRAGD	2.16593870468682	4.65711885925376	13.5040643342081	1.74150971346063e-10	1.22521944488113e-08	14.3594905120792
THOC4	-0.898285082692921	6.22321594504697	-13.6161081322645	1.53139902737162e-10	1.10870637808497e-08	14.3559691098229
CCNI	0.801461324887667	7.8924445212364	13.676238333785	1.42982056126701e-10	1.06396379928296e-08	14.3421275642257
UBR7	-0.857449660066718	6.67844908061491	-13.628019629793	1.51068870279595e-10	1.09846773328519e-08	14.3359336381704
NPC2	1.44955541964522	6.17183937197844	13.5458673213844	1.65976952890941e-10	1.18623870091799e-08	14.2949218958686
E2F7	-1.82335572320727	3.90550907906827	-13.4267692201059	1.90402908876618e-10	1.2997135706337e-08	14.2866866308595
ZWILCH	-1.19654953378429	5.717497124422	-13.5247798543898	1.70048556244311e-10	1.20503900619909e-08	14.2788589819378
CCDC137	-0.919258992626958	5.62100904782097	-13.5030150015032	1.74361533055315e-10	1.22521944488113e-08	14.2705626543665
TOMM40	-1.02092586744386	6.94508019599974	-13.5382082011205	1.67443775643529e-10	1.19162966121803e-08	14.2216389127783
DBP	1.55402749483702	4.80252439378741	13.3860463491218	1.99601152577624e-10	1.3460200305275e-08	14.2035155612278
C11orf82	-1.40200473056497	4.67829652217195	-13.3873723566647	1.99294379209123e-10	1.3460200305275e-08	14.1968022948674
XRCC6	-0.752779114663698	8.17537744098603	-13.5605640406988	1.63200135118717e-10	1.1764478705713e-08	14.1944008431052
DHCR7	1.16474895281049	8.00833171902678	13.5525052142709	1.64716663728563e-10	1.18228389879678e-08	14.1891189450941
ATP8B2	1.17228630463426	5.76596038899261	13.4323059645104	1.89187231632257e-10	1.2997135706337e-08	14.1886377350092
C3orf26	-0.988815910951647	4.87170754414616	-13.3629793822007	2.05018106542983e-10	1.37699711398588e-08	14.1639218173504
PLAT	-3.05550276911316	2.26762247740723	-13.8426307152211	1.18405792869354e-10	9.08357100893153e-09	14.1637256886836
SMC1A	-0.742753918288415	7.657155644905	-13.4823583874876	1.78561636271717e-10	1.2494831820118e-08	14.1184113167357
PSME3	-0.69853264525537	7.18138743246477	-13.4610387375355	1.83008557817911e-10	1.26997307923102e-08	14.116701053664
NR2C2AP	-0.986961567573426	4.86121240660548	-13.3102311887563	2.1799592440412e-10	1.4583055358938e-08	14.0951080198246
GMNN	-1.30174827883668	4.91548617024075	-13.3035619784599	2.19697404949798e-10	1.46383243043044e-08	14.0770388561625
KRT80	0.993323948197051	7.30645895679786	13.4284388792683	1.90035444899502e-10	1.2997135706337e-08	14.0715063351952
THBS1	-1.32479299356136	6.6673954470288	-13.3886254170906	1.99004938877646e-10	1.3460200305275e-08	14.0684421412218
ATP9A	0.755524953135621	9.1454754111081	13.4565993834179	1.83949129694132e-10	1.27122530785316e-08	14.0458863289123
XBP1	-0.881771367729451	10.5136291974068	-13.4678674169868	1.81571639025531e-10	1.26525170460957e-08	14.0240308496351
C14orf80	-0.901773450520889	5.35019619313748	-13.2208971923915	2.41988661434364e-10	1.58706602895228e-08	13.9507538477805
TMC4	0.814778856888974	6.59400830651996	13.2735654794742	2.27525119374285e-10	1.50997226048236e-08	13.9364748872906
CLCN6	1.50465610570438	4.37206582957293	13.1314426310614	2.68818727597487e-10	1.71592534364136e-08	13.9308771777361
PGAM5	-0.825417255457519	6.47993643747239	-13.2579993394307	2.31702500355291e-10	1.53161763475964e-08	13.9123397876626
SYTL4	-1.16827423916522	5.41366158829727	-13.172580808603	2.5611048785874e-10	1.66015186005797e-08	13.8954244408871
HBP1	1.05698453140269	6.19143394845832	13.1898060974513	2.50978811493624e-10	1.63321776008536e-08	13.8620246063403
DRAM1	1.18067036888852	4.04639035390557	13.0594816891978	2.92672611112377e-10	1.847040282356e-08	13.8503509202781
WDR5	-0.645873275846637	6.813206657761	-13.2234552072782	2.41264263733253e-10	1.58706602895228e-08	13.8480335952133
FARSB	-0.97392242556212	6.2014489451317	-13.1390361781355	2.66423880881655e-10	1.71372037840954e-08	13.7907636024663
RAB7L1	1.06515084709248	5.95289376678428	13.112893208124	2.74764716817573e-10	1.74721107378597e-08	13.7790019534145
ELF3	0.74459093590224	7.94863496127694	13.1935097047612	2.49889670710848e-10	1.63248236444071e-08	13.7668891644652
TFAP2C	-0.848985951983075	7.01094479740254	-13.1551928611626	2.61402890714297e-10	1.68791580861232e-08	13.7578671586363
FHL1	-1.69286618751995	3.03623442472999	-12.9791982668608	3.2193975497862e-10	2.00153177035778e-08	13.745279030064
MCMBP	-0.687840434745755	6.67914087725306	-13.0739844445877	2.8769165680319e-10	1.82248305620324e-08	13.6732034056422
HNRNPAB	-0.889959715590818	8.5618432180829	-13.1346195491357	2.67814045488394e-10	1.71592534364136e-08	13.6715137601547
LRRFIP2	-1.14336764777903	5.57563814277091	-12.9847907192511	3.19804365751681e-10	1.99567470628027e-08	13.6529805837849
SYTL5	-1.10166824872465	6.30223505289845	-13.0285773553238	3.03592264348227e-10	1.90875076276683e-08	13.6477081690621
CHEK1	-1.30024193304827	4.06769714192821	-12.8450585202207	3.77928401343891e-10	2.29897534330255e-08	13.5901348654167
SQSTM1	1.1676277624867	9.42135705414482	13.0094885431006	3.10550823943146e-10	1.94518800735025e-08	13.4976064562226
CDCA4	-1.06826604921596	5.33419653316181	-12.8448334970785	3.78030506701866e-10	2.29897534330255e-08	13.4929595194673
CD55	0.990814394586644	6.99525302351052	12.9259062548073	3.43058469121588e-10	2.12053919850152e-08	13.4907858211445
GNPDA1	0.908845045513091	5.97380558395356	12.8682952038954	3.67539462439643e-10	2.25982719479433e-08	13.4810242971697
MAGEH1	1.29622312129857	4.19339991150547	12.7471025820526	4.25246373179011e-10	2.54903955019562e-08	13.4807214075323
E2F8	-1.20544720551237	4.44715212385256	-12.7659444160092	4.15681982223563e-10	2.50067103262837e-08	13.4674775386289
LOC100128881	-1.41122337173998	3.86219152872266	-12.7045550487328	4.47707099731496e-10	2.61919554474818e-08	13.4409489466133
CCT6A	-0.654056347036884	8.01032532735574	-12.9245426293933	3.43617629032475e-10	2.12053919850152e-08	13.4297254423477
MSH6	-0.905206046030498	6.86669900293151	-12.8582822147037	3.71978812582891e-10	2.2787449310023e-08	13.3978230248976
KIAA1524	-1.04430678955058	4.95457662190195	-12.7305720371226	4.33828462429763e-10	2.5728181580409e-08	13.3794054154989
FLCN	1.11143480720487	6.00347635021287	12.7681467608483	4.14578922738908e-10	2.50067103262837e-08	13.3638276598039
URB2	-1.00157728658166	4.80490271880307	-12.6897390525391	4.55818926625539e-10	2.6561378846291e-08	13.3576606571622
NHSL1	-1.02306451098822	4.14687947257631	-12.6411325010154	4.83536086622073e-10	2.77892010744589e-08	13.3476449269071
CCND3	-0.881386091826278	5.5487469041498	-12.7112635816694	4.44084293493639e-10	2.61509356492522e-08	13.3093950219565
SRSF2	-0.723273789859032	7.83933663835477	-12.7952165596923	4.01269902248061e-10	2.43146298739006e-08	13.2749995470705
RANBP1	-1.00390169347099	6.2653640561937	-12.7240363869933	4.37271701716933e-10	2.58407489028763e-08	13.2709663920835
RCBTB1	0.937481063188783	5.15466921760986	12.6350493841975	4.87127889974977e-10	2.78997494244572e-08	13.2691567505279
MSH2	-0.863638372406852	6.20393236379325	-12.7041752442728	4.47913134296806e-10	2.61919554474818e-08	13.246367937735
GTPBP4	-0.670831781064817	7.25830289916953	-12.7398843902619	4.28971603899356e-10	2.55373166354463e-08	13.2324574765703
BCAS1	0.901146898047487	5.79627570276486	12.649459907944	4.78664300564505e-10	2.76040750435889e-08	13.2206525871408
ST3GAL1	0.712164101111084	7.96805947979774	12.7396693445914	4.29083112566396e-10	2.55373166354463e-08	13.2039808441246
TFDP1	-0.720540254323149	6.36146127700284	-12.6699951512998	4.66870188512611e-10	2.70170831580793e-08	13.1929289526146
RERG	-1.12328811648596	5.48849265165714	-12.5972432256155	5.10090107023905e-10	2.89980772535806e-08	13.1891518932444
ACACA	0.98338324236078	6.5010801021801	12.630061672815	4.90093871704485e-10	2.79738222197468e-08	13.1409314410068
DHRS3	1.1630777740368	5.35979230821821	12.518012635766	5.6199056823859e-10	3.13291008774073e-08	13.1143999501302
SUPT16H	-0.692376993212276	8.55682533795263	-12.6811239412244	4.6060679367162e-10	2.67471806158478e-08	13.1083577418956
CCNG2	1.76360778587632	6.13644992960551	12.5513247522552	5.39522243037653e-10	3.02784227938312e-08	13.0867030355134
LMX1B	-0.859826907523531	6.07264726415708	-12.5521844574516	5.38955069157158e-10	3.02784227938312e-08	13.0742480238933
HEXA	0.631685485597053	8.04278894077995	12.5949703974571	5.11506385422523e-10	2.89980772535806e-08	13.0219764090739
RHOQ	1.50490261165213	5.93743373061782	12.4892591344057	5.82176703046081e-10	3.23465886436633e-08	13.0204019759937
CENPN	-0.861593309015233	6.46615633746965	-12.530926819438	5.5316543542149e-10	3.09402633511338e-08	13.0088817864079
POLE2	-1.49067409159824	3.47991310822478	-12.3239151813992	7.14078752290016e-10	3.8154163109579e-08	12.9783800827831
C6orf1	1.21661546169371	4.28466434151248	12.3472139467998	6.93729591576047e-10	3.76280467544688e-08	12.9705053491993
C7orf68	0.73639553266555	5.89669258727056	12.4524917185105	6.09107659847471e-10	3.36195264134954e-08	12.9632852036406
ELF5	1.70047861213849	3.25906763446042	12.3063430908912	7.29841566698077e-10	3.88721986033715e-08	12.9548787565355
ALDH1B1	-1.01549240223352	4.89787150362145	-12.3670943045167	6.76848909840775e-10	3.69922260397945e-08	12.9434060075863
PDK4	1.52375779074178	4.93841731168648	12.3747093447252	6.70497941176185e-10	3.67652707155099e-08	12.9408629031782
DCTPP1	-0.962398839440684	6.29931080363848	-12.4633846194401	6.00994806941317e-10	3.32815799711476e-08	12.9392483491237
TCP11L2	1.68452546715442	3.4448611788569	12.274374156725	7.59465889165869e-10	3.9816011067116e-08	12.9179448931583
ELOVL2	-1.47373435666507	5.90874958773615	-12.34546885871	6.95232387415144e-10	3.76280467544688e-08	12.8329269771784
SOX3	-1.68669541934729	3.50563963183982	-12.2041079210043	8.29118497431689e-10	4.28174411430163e-08	12.8282597607137
BLM	-1.38785107839426	4.92935775278944	-12.2816949669868	7.5257199192629e-10	3.95786603552681e-08	12.8247159543411
EXOSC2	-0.895226275882085	5.68186312525764	-12.3247768576766	7.13315077032433e-10	3.8154163109579e-08	12.813950047409
SEL1L3	1.18325686472348	4.45568764350201	12.2037235340309	8.29517515566687e-10	4.28174411430163e-08	12.7912837066279
GEMIN5	-0.774371565835864	6.40875387022115	-12.3505119103343	6.90898858342297e-10	3.76280467544688e-08	12.7912527529106
SRSF7	-0.855689605684883	7.3178614459789	-12.3787914707278	6.67119299544093e-10	3.67003393604454e-08	12.774285972546
DTNA	0.847849510708515	5.87311914747021	12.2973725605865	7.38029332630376e-10	3.91835001870172e-08	12.7688000784156
CAPN2	0.874158071412021	5.84223443433646	12.2914018466065	7.43532615322384e-10	3.92266228979544e-08	12.764962208663
IDI1	1.6442649632259	6.82732788763587	12.3428010157969	6.97536450395592e-10	3.76309664400512e-08	12.7495797718425
MAP2	2.01551671477386	3.41737408635753	12.1122083453886	9.30520482285231e-10	4.60414927388704e-08	12.7174056193988
H2AFJ	-0.767323162675583	7.45804264605567	-12.3387576084486	7.01043850193691e-10	3.76985766901585e-08	12.7156358190235
MTHFR	1.01880606605863	4.97711041315938	12.1685226784744	8.66929244225316e-10	4.4230168035635e-08	12.6964966417168
ALDH3B2	1.29658565370511	5.10729624829908	12.1506673052231	8.86581274991625e-10	4.50674323494223e-08	12.665776135023
C3orf37	-0.777781805283752	6.36812488307223	-12.2350062573151	7.97695860143073e-10	4.16895798907274e-08	12.6442172111777
UTP20	-0.921988633254959	6.09763395265739	-12.1680297009219	8.67465625190641e-10	4.4230168035635e-08	12.5782416315411
HNRNPA2B1	-0.676637591144869	10.3358855524304	-12.2934511233877	7.41638916721119e-10	3.92266228979544e-08	12.5641039120369
CYP51A1	1.40768264176792	7.35760965840907	12.2170744621	8.15776104037158e-10	4.23696880867001e-08	12.5589351759871
UTRN	0.773241809042285	5.79467473710515	12.1268114322187	9.13572448481868e-10	4.56597218241859e-08	12.556696811173
CORO1A	-1.39450111172026	3.38160689901471	-11.9812702693412	1.09812729477081e-09	5.29253051231903e-08	12.553854920816
C1QBP	-0.722592138445199	6.97740887588604	-12.1903816415007	8.43493304080247e-10	4.34048677459633e-08	12.5481875123715
STARD7	-0.608207054360545	7.84624767945207	-12.2174439636221	8.15399221247415e-10	4.23696880867001e-08	12.5404880857383
IGBP1	0.747099272911921	6.43101623137431	12.1285079660731	9.1162466343641e-10	4.56597218241859e-08	12.5124073607689
RAD51C	-0.711202281413825	7.4821658108022	-12.182130186045	8.52260693571009e-10	4.37214964395139e-08	12.509729099634
KIAA0513	0.951042833196221	5.62880080194764	12.0747908653648	9.75474774746799e-10	4.78411734101627e-08	12.5057727712416
TELO2	-0.851230005383854	6.33141223396951	-12.1232143782647	9.1771672181002e-10	4.56782573081868e-08	12.5057102342169
FANCG	-0.890155121828188	5.32993060917297	-12.0564387174464	9.9835384584558e-10	4.85362491800043e-08	12.4973807422247
RNASEH2A	-1.27598568791867	5.63228166369046	-12.067104630186	9.84989062266939e-10	4.80261139281408e-08	12.4865456785549
LMNB2	-0.908160838377284	6.86011550871384	-12.1369535129626	9.01993204006507e-10	4.54365492283278e-08	12.4857250988063
ZDHHC7	0.648572973361673	7.03655627256546	12.1421767594871	8.96090183168757e-10	4.52755656293483e-08	12.4842601319209
R3HDM2	0.741932302965767	6.73999201147653	12.0855461843669	9.62323564281888e-10	4.73349979089715e-08	12.4301857337291
WDR34	-0.831268738699142	7.47175244226044	-12.1202024863824	9.21202036561784e-10	4.57156761408287e-08	12.4279058686686
BTG2	0.990115100940857	7.28047220226667	12.0907690955994	9.56004634319556e-10	4.71628952930981e-08	12.4084975423409
CCT5	-0.769320415774608	9.24439198807644	-12.1424691782367	8.95760912431771e-10	4.52755656293483e-08	12.3987528983658
MAGED1	0.885700187180733	7.65133880267637	12.0705305433187	9.80736337176701e-10	4.79585804179624e-08	12.3631620544419
CDH1	-0.577741029283679	9.88065099860207	-12.125905677555	9.14614136038164e-10	4.56597218241859e-08	12.3610491781912
SLC5A8	-2.74494956018788	1.6376454475801	-12.5514298337663	5.39452883832385e-10	3.02784227938312e-08	12.3505541647427
AKR1C2	1.2182769467118	7.11049518760753	12.0322121138982	1.02942496759565e-09	4.99017482842599e-08	12.3474897498065
CBLB	0.983619300624818	5.21833877391002	11.9145227634505	1.19553204093819e-09	5.66404471746469e-08	12.344645758243
LSG1	-0.639693328941012	6.60499034077081	-12.0130200940802	1.05476123632571e-09	5.09821587176624e-08	12.3419831767722
KANK2	-0.730809263410026	6.15119034671991	-11.9759955589463	1.10551178841639e-09	5.31281010042406e-08	12.3192208588488
NCAPD3	-0.829905554122778	5.61527265131622	-11.9404999705094	1.1565843396586e-09	5.49508991376431e-08	12.3142062227301
RAB26	1.27525527479396	4.72477521176598	11.8416382188363	1.31235860783392e-09	6.10502625762262e-08	12.2852745276552
PCDH19	-2.43942193111752	2.24643019280059	-11.9571271753386	1.13235798530325e-09	5.42623350894314e-08	12.274343289644
SLC39A13	0.931571842825065	5.4467517034823	11.8778836353221	1.25282798019344e-09	5.88547616313344e-08	12.2720250932239
DKC1	-0.695789070238298	7.25221497352693	-11.9475587462486	1.14623350438769e-09	5.46142710181759e-08	12.2171359799977
POLA1	-1.15073352840337	5.06203806839209	-11.819478170462	1.35021533342666e-09	6.24589185378106e-08	12.2109761033439
HAUS8	-1.065316535621	4.03354021061412	-11.7244542384912	1.52606415664083e-09	6.89780998801655e-08	12.1856849687011
GPATCH4	-1.10315488659456	5.16520921357675	-11.786169892155	1.40929383546758e-09	6.43962571157374e-08	12.1732521900898
VEGFA	1.13921944811998	6.15209821313144	11.8405656482404	1.31416494423831e-09	6.10502625762262e-08	12.1628983520803
C14orf1	0.71403510669622	6.32012959464714	11.8652134405209	1.27330810037376e-09	5.96493128029433e-08	12.1615703538334
RIN2	1.55822398518503	3.00597008728224	11.6786547169998	1.61927938048535e-09	7.26027569952737e-08	12.1598682960686
ISOC1	-0.99232641765843	7.29249679963026	-11.8968454695945	1.22282330288456e-09	5.77237832119244e-08	12.1466060620495
NCAPH	-1.0438658264914	5.52723308303912	-11.8009912643138	1.38267625960066e-09	6.35271367185751e-08	12.1437736374556
SLC9A3R1	-0.775019546655152	9.62798716760389	-11.9509713093797	1.14126440442453e-09	5.45328739988452e-08	12.1381578048755
ABCC3	1.38464136886594	6.82047334452761	11.8583338964151	1.28457553521651e-09	6.00090537736341e-08	12.1359463565569
TESK2	1.11402564232129	4.02597259890004	11.6553026088913	1.66909635471912e-09	7.46362765677072e-08	12.115807585022
TPD52L1	-0.662188395664786	8.13451190957556	-11.8952608558636	1.22530154509885e-09	5.77237832119244e-08	12.111904382097
ASNS	1.16773775749401	6.52175780186561	11.8089596608416	1.36858507050846e-09	6.30529386203403e-08	12.0855889767052
ELOVL6	0.91529656557139	5.52546471923527	11.7584928556179	1.46045290688391e-09	6.63712348226264e-08	12.078900894306
NDRG1	1.22439206782814	6.97583023310356	11.818474461129	1.35195697863474e-09	6.24589185378106e-08	12.0686242567057
DDX56	-0.751641818437034	6.31806781042071	-11.7747932344082	1.43009068504772e-09	6.51684921437003e-08	12.0494322860462
SLITRK6	1.17118870364336	4.38827974623539	11.6045163771994	1.78308958230143e-09	7.86817682702087e-08	12.0110689907914
TMEM64	-1.36405764949468	9.01478487759837	-11.7984605528567	1.38718341389551e-09	6.35596038739411e-08	11.9480148800305
PGPEP1	0.67483431201627	6.09377132665076	11.6372139911611	1.70879216754183e-09	7.5797547026775e-08	11.8867242113036
HNRNPR	-0.617536982038475	7.57884276564537	-11.710223257746	1.55440810322728e-09	7.00698682435929e-08	11.8835091927384
IFITM10	-1.04840638234442	6.51411459332678	-11.6451990138332	1.69114778300103e-09	7.52718463866693e-08	11.8825786328938
LRP1	1.58830421767643	4.95579195278942	11.5403349995396	1.93898610723085e-09	8.4889014809761e-08	11.8812355017662
KDELR2	0.57375691036021	8.5208671980578	11.7308390335872	1.51352475705685e-09	6.85967155474765e-08	11.8778689227952
FOS	-1.01732061489443	4.90800798105389	-11.5317147446408	1.96099265451909e-09	8.51834835173435e-08	11.8777224272014
ITPRIPL2	1.02289533629676	4.35762889726681	11.5046525136879	2.03180331450245e-09	8.75770067828325e-08	11.8738747750919
KIAA1244	0.683254883457993	7.84964041812452	11.7055622944967	1.56381138134792e-09	7.03042514560825e-08	11.8691981279682
KLK11	-1.26452685127174	5.70464160322693	-11.5719375482907	1.86050519175823e-09	8.16668998083063e-08	11.860413015229
S100A10	0.698745463813188	7.00216220308437	11.6446697647033	1.69231130359888e-09	7.52718463866693e-08	11.825936718143
FREM2	-0.924519556265658	6.88209427763441	-11.6352350102105	1.71319497585033e-09	7.5797547026775e-08	11.8214365524117
TNFRSF11B	2.02115496250901	3.49306591402075	11.3801100220845	2.39413709536273e-09	1.00349746322923e-07	11.7874388551371
ACSS1	1.42090165837363	5.29846108206368	11.4830635387185	2.09022029151504e-09	8.950136475239e-08	11.770006089788
PDSS1	-1.11907771792413	3.46600409029888	-11.3600903963616	2.45845271629665e-09	1.02022737536837e-07	11.7513392125632
ASAH1	0.631100257432894	6.37523912290208	11.5331613419453	1.95728138201405e-09	8.51834835173435e-08	11.7245262903446
TRIM2	1.4321735943502	3.10292348151071	11.330466567933	2.55697804353923e-09	1.04811031372917e-07	11.7228368316173
CERCAM	0.805991984425426	6.42482214714788	11.5357621151631	1.95062762380125e-09	8.51757085651493e-08	11.7168329020704
DCLRE1B	-0.89625789595971	6.14305504236398	-11.5202130584454	1.99076521421609e-09	8.60298641926354e-08	11.714868568941
ADAMTS9	-1.85170457954845	2.75681277718559	-11.3187242254841	2.59717342767543e-09	1.05518827615876e-07	11.6998351767858
ZFYVE1	0.729770361073294	5.49851330666126	11.4502951840735	2.18228726503024e-09	9.28665959805743e-08	11.6972391741919
DUT	-1.09928074914915	4.95427322811568	-11.4214115566486	2.26697854954457e-09	9.59821500318568e-08	11.6957761447079
TNS3	0.886590402662916	5.0162660355048	11.4188320343071	2.2747084834186e-09	9.60662239310419e-08	11.6911777200236
ICAM1	1.60420755389699	4.39823595629199	11.3452247273565	2.50738511851992e-09	1.03284504241693e-07	11.6884370214908
RDH11	0.655917343191307	7.00970127945582	11.5256316819386	1.97668008410363e-09	8.56424811568631e-08	11.6628686280858
MLF1IP	-1.42515411746603	4.81019467232738	-11.3659621687838	2.43940264333983e-09	1.016648643283e-07	11.6349940783231
HIRIP3	-0.883896335262863	4.81380753111766	-11.3568384138205	2.46907055710894e-09	1.02209742567054e-07	11.6338840824636
PLA2G4C	1.90343584109707	1.98683457581095	11.4347161242042	2.22754585889122e-09	9.45519719393319e-08	11.625021799646
PPIF	-1.25424847647523	6.98050018195008	-11.482232568368	2.09250380400529e-09	8.950136475239e-08	11.6148001582864
MKNK2	0.71791265402768	7.09491481778524	11.4676927097303	2.13288703167772e-09	9.09959253004545e-08	11.5926046237065
NOP16	-1.06213363509465	4.94690520192944	-11.3180552877669	2.59948319646861e-09	1.05518827615876e-07	11.5662557144263
KLHL5	0.766763958689894	5.42531393411739	11.3421079595367	2.51777369528864e-09	1.03457610024588e-07	11.5367453801272
STAT6	0.876877498616222	5.16224186666964	11.3021713229794	2.65496836298157e-09	1.07510147463689e-07	11.5313895403273
DSN1	-1.07834920322859	4.70173668344531	-11.2840905372535	2.71964676936891e-09	1.090728359015e-07	11.5310646198019
NUP85	-0.676772109222795	6.08348541345652	-11.3646179442537	2.44375002750397e-09	1.016648643283e-07	11.5062507390807
C12orf34	-1.57051323106272	3.27255864036948	-11.1630663689187	3.19755826559163e-09	1.22933251571849e-07	11.4986934883036
TSC1	0.707613640752567	6.48806160070789	11.3732686932269	2.41591432973159e-09	1.01009378126078e-07	11.4986016985723
TP73	-1.52191408603194	2.63718094372156	-11.1603687819038	3.20916679950301e-09	1.23096572373597e-07	11.489204778365
OGFOD1	-0.79621389504364	5.37919098643368	-11.2969391743554	2.67351670470927e-09	1.0773950209532e-07	11.48793439254
FTSJ2	-0.825763322265813	5.76724637078785	-11.3202999670936	2.59174109210098e-09	1.05518827615876e-07	11.4807517912168
TPBG	-0.799817007630288	7.65737965305833	-11.4084921617586	2.30597293451509e-09	9.71412880524694e-08	11.4768677458288
SFXN3	0.878020087701278	5.12362714243029	11.2608100552641	2.80537561860571e-09	1.11966968499167e-07	11.4717182756116
FTH1	1.08693440813174	12.1599928603655	11.4847229016375	2.08566819163761e-09	8.950136475239e-08	11.459669769074
CIRH1A	-0.734114333070292	6.17313152217866	-11.3252552865667	2.57473548960242e-09	1.05280871217875e-07	11.4517460339042
BDKRB2	1.04944382467406	5.58432110329521	11.2590704556918	2.81189468845073e-09	1.11966968499167e-07	11.4378935971607
SNRPD1	-0.690286844779603	5.90189992117491	-11.2938831478904	2.68441354991123e-09	1.07918587040181e-07	11.4332822077808
ERCC6L	-1.44568444842417	3.89687222950743	-11.1520816835454	3.24510673551538e-09	1.24190309026909e-07	11.4295768927162
EGR3	-1.66101218904989	2.62142988854131	-11.1209506031722	3.38394487492492e-09	1.28329011537969e-07	11.4283368171382
LAMA3	-0.725502399256549	5.76277611139222	-11.2691550526931	2.77432341910989e-09	1.10999485313861e-07	11.4260337067114
RUSC1	-0.712381139389496	6.04464210969475	-11.2970906901423	2.6729776583194e-09	1.0773950209532e-07	11.4224839607645
CLSTN3	0.91481748993514	4.81902071420467	11.2064446273701	3.01683232919922e-09	1.17615890779089e-07	11.4221793744765
FAM171B	1.11360304936246	4.70637012152362	11.1776388586786	3.13560748469696e-09	1.21108313104092e-07	11.3999414202996
CYP1B1	0.892078411762771	9.88316436324018	11.400434347257	2.33065045797979e-09	9.79341664805376e-08	11.388134684207
HSD17B7	1.27740559197713	3.18991204894559	11.0780614764994	3.5855359652277e-09	1.35360053007829e-07	11.3871753166431
FBXO32	1.75856843877742	3.93517464222503	11.0561431361977	3.69339802097696e-09	1.38184314323979e-07	11.3411410680238
NOP2	-0.790112267230349	6.03522913695957	-11.2235189764192	2.94867153405658e-09	1.16031959377793e-07	11.3295959649022
RPA2	-0.748693539263382	5.63899322052908	-11.2034542070671	3.02893963404176e-09	1.17615890779089e-07	11.32335416035
TUBB	-0.778723895427682	10.3384682868003	-11.3547506433373	2.47591262043386e-09	1.02239907812681e-07	11.3116960737312
KIFC3	1.6596591371563	2.92919757910046	11.0193628518904	3.88213309147791e-09	1.42378933819905e-07	11.3038328986891
CDK2	-1.06042556557053	6.08562181803981	-11.2152312185951	2.98155167982725e-09	1.17050399749838e-07	11.298834185573
LOC729737	1.12889362777502	4.12218804572991	11.0469736281525	3.73952936442827e-09	1.3928705810846e-07	11.2984138860282
SNHG7	1.00042260390202	6.41836653009041	11.2029170366293	3.0311198831492e-09	1.17615890779089e-07	11.2745001567172
C5orf41	1.83717741568908	4.24768690519236	11.0074956181929	3.94517135489935e-09	1.43432708128993e-07	11.2511622716533
FGFR3	-1.5868250743348	3.98292978039159	-11.0196154065608	3.88080309824874e-09	1.42378933819905e-07	11.2503787616891
SNRPB	-0.654928246475442	7.72657878817371	-11.2475721691224	2.85538668457651e-09	1.13423957026707e-07	11.244765080823
NXPH3	-3.25848305808911	1.44373872211909	-11.5769358537997	1.84840190106491e-09	8.13491405089725e-08	11.2447351752733
RNF213	0.628304803350567	8.07421930576261	11.2458270519823	2.86204914286478e-09	1.13423957026707e-07	11.2320107165037
SCPEP1	0.702442458613024	5.98328070259982	11.1468141466668	3.26817111200869e-09	1.24560406626562e-07	11.2301829770489
PPARA	0.913662369949193	4.21768326772285	11.0142925168296	3.90893592850925e-09	1.43042155524252e-07	11.2266267013997
SLC7A11	1.63079418615149	5.83151147606763	11.1143182236808	3.41432303698449e-09	1.29188096087169e-07	11.2245391158889
KNTC1	-0.96241304680742	6.25255030092473	-11.1701746541143	3.16718016605872e-09	1.22045901145544e-07	11.2239414877505
MAGED2	0.678731377092267	7.91461595618394	11.2100717282899	3.00221557027262e-09	1.17585604677375e-07	11.1913087169668
ADCY1	-0.860957949388107	8.46152221269678	-11.2261434680314	2.93833903028048e-09	1.15898070618893e-07	11.1901554450302
PARP8	1.09282629912015	3.73749778762778	10.9509957682546	4.26040538911991e-09	1.52245768648806e-07	11.1896057348481
ST3GAL5	0.779366371819512	5.04730883125536	11.05221101167	3.71310662879296e-09	1.38611596562351e-07	11.1882579934296
CSE1L	-0.963109790044664	8.48104016529258	-11.2264265647956	2.93722676879767e-09	1.15898070618893e-07	11.1873218048343
MASTL	-1.05793834169927	5.20459063358912	-11.0713954211236	3.61798523601659e-09	1.35971202443015e-07	11.1866061280337
COPA	0.650825000495562	7.91085479641768	11.2046045742744	3.02427610904053e-09	1.17615890779089e-07	11.1843818701817
ECE1	-0.789324044646156	7.35533653499956	-11.183993297723	3.10898983312599e-09	1.20358208262035e-07	11.180520071466
ORAI3	0.994659604836606	4.85340933657583	11.0232115651979	3.86191704641711e-09	1.42261455251718e-07	11.1757425848355
PRICKLE2	-0.659789528326728	6.7618286523976	-11.1414560749879	3.29180884308085e-09	1.2511866157201e-07	11.15362000997
NPNT	0.711948201667064	7.07570438382811	11.1464723974966	3.26967343393092e-09	1.24560406626562e-07	11.1452024584983
PHF21A	0.853835628956781	5.36014703093812	11.0399762029525	3.77514048274641e-09	1.40300998741002e-07	11.1440820486317
NEK8	1.3738426501263	3.89439654554455	10.8798433686325	4.69550688581308e-09	1.66725386748064e-07	11.0841884676296
KIAA1549	0.758032595146665	5.58442555501064	11.0079249826283	3.94287192166223e-09	1.43432708128993e-07	11.0809001082188
SYNPO2	-1.32940020594876	5.14151546535334	-10.9731201923543	4.1339208025923e-09	1.48999335134814e-07	11.0761613287937
PRSS22	1.04674947156792	4.97066288026749	10.954987631427	4.23728665998696e-09	1.51743858889983e-07	11.0723114352474
FAM136A	-0.649037889797468	6.63446548688216	-11.0720237618222	3.61491343529769e-09	1.35971202443015e-07	11.0658004175603
SRM	-0.966174911060674	6.16746640394379	-11.0340172347696	3.80574784212222e-09	1.41031712156201e-07	11.0591684339878
SAMD4A	1.36847612154231	3.31132474638344	10.8170036467938	5.11865853472401e-09	1.79464245984747e-07	11.0341191594531
ESCO2	-1.47926350657701	3.7180860188292	-10.8384588809331	4.96984634465655e-09	1.7498044266955e-07	11.0150928731112
EPS15L1	-0.607539154376654	6.24822503109471	-10.9855816659065	4.06442285694756e-09	1.47128588440673e-07	10.9753171540624
BRI3BP	-0.980403242679664	4.68357517546028	-10.8692050779255	4.76447276624038e-09	1.68815768098737e-07	10.9627168603424
H2AFZ	-0.663087999260425	8.37099651843312	-11.0587095844326	3.68059381333131e-09	1.38014015547428e-07	10.9551060566506
TNFRSF21	0.758507374333352	5.40531288872893	10.9100770336136	4.50517769649567e-09	1.60649449458835e-07	10.9510722953411
DHX15	-0.575962268120153	7.62851631713462	-11.0317052447542	3.81769319763661e-09	1.41031712156201e-07	10.9493464367901
ERMP1	0.56135621823608	7.99139653445124	11.031240183201	3.82010078968902e-09	1.41031712156201e-07	10.9356914208234
IDH3A	-0.618773360522471	6.57519686516493	-10.9571451436459	4.22484645176804e-09	1.51623030170319e-07	10.9031002547538
SHC2	1.88527902425334	2.53742326350055	10.7426817084552	5.67142079233969e-09	1.95162224961089e-07	10.8898023699031
TOMM5	-0.76222704072787	5.82915129554757	-10.8995692122219	4.57039075497148e-09	1.62628116991794e-07	10.8864475043002
DHX9	-0.596563057644262	8.75629576728805	-11.0127134571725	3.91732284322576e-09	1.43042155524252e-07	10.8807645779955
KIAA0125	4.58440092143497	2.46326959397018	10.9838367017756	4.07408013706433e-09	1.4715964624679e-07	10.8803308952828
TYMS	-1.13076680949123	3.59994575697486	-10.7276818421154	5.79040024083299e-09	1.9843986399117e-07	10.8708797111136
SF3B3	-0.588365325874523	8.91572394007262	-10.9947496051311	4.01407799928929e-09	1.45621345900464e-07	10.8513737284745
MCM8	-1.1306726079248	5.00009150263947	-10.802640026624	5.22089587510296e-09	1.8152653350358e-07	10.8361235498467
CALM1	-0.562393961878776	9.17866825052343	-10.9624108262074	4.19464549928086e-09	1.50862906085964e-07	10.7967869192643
SLC24A3	-0.926560655361635	5.8162568237853	-10.8153735460544	5.13015464422308e-09	1.79491017301228e-07	10.7856590433605
FN3KRP	-0.745677795328232	5.12385236608211	-10.7671916757882	5.48250463056812e-09	1.890503246219e-07	10.7683783219452
POLD1	-1.16597930371805	5.80174556192854	-10.8103036783114	5.1660831388055e-09	1.80370719025852e-07	10.7664372401567
MAP1LC3B	0.993935467752519	7.01780524237297	10.8651438164241	4.7910812439621e-09	1.69399667492647e-07	10.7635955183173
CDK18	0.896724934463427	5.66639121840364	10.7921614533422	5.29683312820938e-09	1.83784724556377e-07	10.7602071828968
RHPN2	-0.754312264283889	6.53403646078269	-10.8466545200823	4.91420854968237e-09	1.73386548069384e-07	10.7596279548031
ANXA3	0.944897930695013	3.9907380429965	10.6542531966884	6.41189493842127e-09	2.15326367369794e-07	10.7503512414257
SLC38A7	1.37269198642776	3.65284117677643	10.6119312887503	6.80160879263996e-09	2.24359182343414e-07	10.7385160206409
GPCPD1	0.84152140137152	4.71230893551934	10.6820105948304	6.16909518816784e-09	2.08811632161886e-07	10.7144684200561
ZNF841	0.868043952417201	4.68391659403894	10.6781479824425	6.20229527654619e-09	2.09127391542255e-07	10.7130374036947
MB	1.00536370475906	4.45114780441442	10.6319750881294	6.61402515904198e-09	2.20344535378124e-07	10.6869104453752
MUC20	1.23729407800015	4.1331028309088	10.6195306380327	6.72983918566982e-09	2.23313155835599e-07	10.6816666420255
SPC25	-1.29695560212561	3.79293207039004	-10.6005328394603	6.91076955890587e-09	2.27064263463933e-07	10.6736255988803
MAP3K12	0.844415118901669	4.13756618525079	10.6087977175002	6.83143660197605e-09	2.24899499471353e-07	10.6730576077945
YPEL5	0.748095542061852	6.09990363505726	10.7333656527949	5.74501026117839e-09	1.97288606997839e-07	10.6321032914947
FBN1	1.65602488477827	3.24805552116533	10.5190057286904	7.74725709499143e-09	2.49081494056787e-07	10.6318054595454
RPS6KL1	0.955880394581425	4.60055883740374	10.597776896569	6.93743808138494e-09	2.27493557790356e-07	10.621559522462
SYT10	-1.04759679672813	4.12843050580675	-10.5567143771856	7.3478577755726e-09	2.38612763958595e-07	10.6113063810896
RUVBL1	-0.856707105735937	6.2990210863254	-10.7261435200127	5.80274973194551e-09	1.9845641414531e-07	10.6074789094926
IRF2BP2	0.864114865207362	7.42506798034591	10.776329963565	5.41377227101625e-09	1.87065965827429e-07	10.6052679560759
ASS1	0.898746354961895	7.79482400758169	10.7827717062982	5.36586626777959e-09	1.85794508203615e-07	10.5961426524703
HDAC5	1.11212445651855	4.9521585831991	10.6123278285923	6.79784398005065e-09	2.24359182343414e-07	10.59071628249
MRPL12	-0.692870826136969	6.26254863103863	-10.7082615455858	5.9483528778113e-09	2.030209255684e-07	10.5770731213891
GRAMD1A	0.743863523706122	5.47658800366628	10.6355511365235	6.58113357795701e-09	2.19686383149208e-07	10.5636041033709
DHRS2	-0.840423078744157	6.11508533245	-10.6884387464918	6.11425708564302e-09	2.08258320774529e-07	10.5624346856447
PPP1R3E	0.844290726407268	4.43909851115435	10.549535188944	7.42219603560488e-09	2.40094403287149e-07	10.5581857987973
HSP90AA1	-0.630902993985252	11.5164974966221	-10.8285221918111	5.03819306736655e-09	1.77014161467727e-07	10.5453582253429
NME1	-0.938801137726325	6.39466033781364	-10.6833136033572	6.15793768972704e-09	2.08811632161886e-07	10.5334572960355
CCDC86	-0.966306810440308	5.16718073513299	-10.5945633179158	6.9686716605026e-09	2.28003857793195e-07	10.5326432959316
DYRK1B	0.921129795128915	5.41435534802418	10.5933742028835	6.98026639500811e-09	2.28003857793195e-07	10.5233095883579
SLC39A6	-0.72747170323259	11.4746310664418	-10.8067709930988	5.1912744232624e-09	1.80872653030501e-07	10.5177572969157
NUDC	-0.757555698397701	6.5470012721809	-10.680906856104	6.17856298592747e-09	2.08811632161886e-07	10.5171847221256
TGFBI	0.864940573691173	6.43065719938172	10.6666102826678	6.302587498918e-09	2.12081435275462e-07	10.5151044778629
TUBG1	-1.01230518950454	5.98643977625069	-10.6399191773125	6.54119052448363e-09	2.18789740662929e-07	10.4986779987172
FMN1	-1.03200241795321	5.0618635577109	-10.5517913439643	7.39874946733853e-09	2.39799779247616e-07	10.486486786819
PGM5	1.93463317517932	2.47297317309627	10.4205665244134	8.90121112451664e-09	2.78771263757334e-07	10.4784109247253
POLE3	-0.74047188328371	7.20102185385471	-10.6806876957737	6.18044474528423e-09	2.08811632161886e-07	10.4730866641181
CMYA5	1.12855456594099	5.01636541166473	10.5321925772895	7.60505265440367e-09	2.45061465495659e-07	10.4610879794
JPH1	-0.989221850767064	4.63091347691869	-10.4943877145133	8.02026148013864e-09	2.55487339035883e-07	10.4512621999251
KIAA1217	0.775092904099945	5.16022725835747	10.5331804374184	7.59451078090727e-09	2.45061465495659e-07	10.4492898870003
HAUS2	-0.800764680553552	4.70008940175291	-10.5038362408165	7.91430447741308e-09	2.53076153117125e-07	10.442527547509
NES	-1.51749158801124	2.60762915584551	-10.3821732952417	9.39903217512574e-09	2.92717717126262e-07	10.4419614107465
FAM117A	1.09497169398649	4.18901102249171	10.4533530082717	8.49802195928006e-09	2.68152677824528e-07	10.4396061956385
SLC11A2	0.605846241094317	6.48886640435095	10.617648000488	6.74754466980793e-09	2.23457301104689e-07	10.4349818158765
UMPS	-0.770449951568551	5.90395340631229	-10.5829936797144	7.08234914056341e-09	2.3088734313213e-07	10.4306501880047
NSUN2	-0.525409620866372	7.24714393060403	-10.6504673796539	6.44578055638563e-09	2.16030529108203e-07	10.4266012115025
C19orf46	0.982330426392081	4.81911963683677	10.4893273355595	8.07762115694066e-09	2.56338019409251e-07	10.41915137536
PTPRJ	0.681448337626456	6.47083387307525	10.565868974653	7.25419796266477e-09	2.36029585073163e-07	10.3627445614872
CAPN12	1.53854760738704	3.3638496816038	10.3028860127153	1.05219753110901e-08	3.2052734991379e-07	10.3224653297442
STRA13	-0.97498196707079	6.0219230516488	-10.5102883405553	7.84279565443547e-09	2.51269951196894e-07	10.3155909838619
EIF4G1	-0.502519144706678	9.68486814987443	-10.6244808616799	6.68351680503436e-09	2.22216968285079e-07	10.2998840598816
ZFYVE26	0.791227722586125	6.26127292835219	10.4944716351267	8.01931385087169e-09	2.55487339035883e-07	10.2807127546299
NUP155	-0.770515730789581	6.0953512837761	-10.4902234948904	8.06743181895548e-09	2.56338019409251e-07	10.2721532487543
PRIM1	-1.0617671519004	4.68606264510202	-10.3807264673758	9.41835475555522e-09	2.92774284260047e-07	10.2658000385338
RRS1	-0.707253795802709	5.79605636923962	-10.4452878773976	8.59538918603369e-09	2.70205429975991e-07	10.2491049869022
BBC3	1.69034988884719	4.50642911896495	10.3218253757325	1.0241506884649e-08	3.13697731023572e-07	10.2489549705435
KIAA1683	1.75146167558726	2.59965974705741	10.2412970457567	1.14911638904528e-08	3.45023743095032e-07	10.2310161194364
HN1	-0.641764556596129	7.35320829121694	-10.5178736734131	7.75959449913812e-09	2.49081494056787e-07	10.2285935636174
SAMD15	-1.33863645422451	2.87977179074282	-10.2250954944928	1.17613913290842e-08	3.50619444897692e-07	10.2211968637464
LOC100507584	-1.58928598774998	2.50478730285576	-10.2080784657521	1.20524183908467e-08	3.55493201355415e-07	10.1931591782038
CXCL14	-2.22722187985362	2.22012167714926	-10.2585764711409	1.12101323647242e-08	3.39634517513854e-07	10.1732146571197
PRMT6	-0.588942658221796	7.57398704738438	-10.4846263813425	8.13129299903172e-09	2.57552545673876e-07	10.1699105937574
TMPRSS13	1.14518956429032	4.18225396945072	10.2510594691315	1.13314908208455e-08	3.42071935898591e-07	10.1618423044906
TIMM50	-0.67366101829705	6.05691043644056	-10.4043101037075	9.10852932542353e-09	2.84199709773103e-07	10.153351450028
MICAL2	-1.06443831815322	4.00531923123757	-10.2199132578736	1.18492287222876e-08	3.51983128155486e-07	10.1316050248007
NUP107	-0.758525140963963	6.46979808169178	-10.4119058777288	9.01103606664132e-09	2.81683303137401e-07	10.1282873484332
LTBR	0.704067666645166	7.51213725879246	10.4456742170138	8.5906984294858e-09	2.70205429975991e-07	10.1199313783084
AKIRIN2	0.668524747320374	5.88247288135285	10.3433186692529	9.93270556540858e-09	3.05357661536568e-07	10.0821382451052
TRIM16L	1.09492026147639	6.12603318700506	10.3469773300455	9.88112210125106e-09	3.04331281807224e-07	10.0792321665611
CAP2	-0.934509953186829	4.45398762620789	-10.2092357818389	1.20323881533802e-08	3.55493201355415e-07	10.0675020664794
KIF26A	-1.22278153954555	3.8248532923147	-10.1721128553866	1.26926737683703e-08	3.70457724436692e-07	10.0657636748537
ARMCX1	0.840050825078525	4.74285068474766	10.2223570602682	1.18077214560559e-08	3.51374259130033e-07	10.0527434498691
WDR62	-0.98024321196363	5.59476166473407	-10.2960602379141	1.0625024515915e-08	3.23078018189388e-07	10.0412732725884
SEC23A	0.606559961911917	6.87589045884165	10.3624678696375	9.66581909496168e-09	2.99353997303961e-07	10.0299026682188
C19orf57	-1.95365991329465	1.2845510208442	-10.3189541166139	1.02835165546302e-08	3.14052407189523e-07	10.0158983899768
FOXO4	1.31108132377176	2.94032066259627	10.0704174640375	1.47038650376653e-08	4.13487940464348e-07	10.0013702789446
BLNK	2.52784793876792	1.67332602806961	10.2307694212307	1.16660037165092e-08	3.48858862997918e-07	10.0004517968819
IGF2R	0.738836971993185	7.79606777982139	10.3704541907472	9.55674798329418e-09	2.96525145218204e-07	9.99711763635751
TBC1D17	0.855315826462436	5.16167077350305	10.2158987108314	1.19177476041512e-08	3.53390799524513e-07	9.99136687343907
KRT8	-0.685053902407446	12.500674182445	-10.4542684092697	8.487044132294e-09	2.68152677824528e-07	9.98760600083883
ICMT	-0.594153365162851	6.8482669394516	-10.3297266080032	1.01268311675245e-08	3.10754356781063e-07	9.97865734664456
RRP15	-0.875566835367234	5.4925381901998	-10.2379657736761	1.15461891240237e-08	3.46054600197442e-07	9.97071418073211
CTSD	-0.832678927349493	11.4198050039793	-10.4261486018477	8.83117128048287e-09	2.77096638827008e-07	9.96978432037625
TAGLN2	-0.714142448702901	7.56754365375126	-10.3499743388977	9.83907696221238e-09	3.04156604650721e-07	9.96909734012458
IL17RC	0.694523855561277	5.49182656810486	10.229845929704	1.16814735277944e-08	3.48858862997918e-07	9.9682818999376
NEDD9	0.734450580781713	7.04920797383041	10.3184682410599	1.0290643335318e-08	3.14052407189523e-07	9.96033351646534
POLD3	-0.844096859494622	5.1376216298277	-10.187961251381	1.24062488125208e-08	3.64643418524778e-07	9.92370162595389
NFKBIA	0.551843507104273	7.54615780192929	10.2799721489134	1.08721239657413e-08	3.29991653726058e-07	9.87375932969487
UGT2B15	-1.61892774524218	3.17984726289086	-9.99207637630079	1.64802115228775e-08	4.53314239323359e-07	9.86826104142116
ZNF581	0.994525202516388	4.98869793009749	10.1081692503571	1.39207725884592e-08	3.97430341828934e-07	9.85740540617862
RABAC1	1.36098481716899	5.561444909501	10.1412568440855	1.32704342164075e-08	3.83970141583391e-07	9.84259866096114
YIPF5	0.677193974419002	6.00757825509334	10.1811803903973	1.25279581450696e-08	3.66930949243684e-07	9.84110578090933
SYTL1	0.684415877909072	5.90258798210432	10.1638141937069	1.28454162359565e-08	3.74262615209298e-07	9.83229955306899
RIBC2	-2.01005209663696	1.21525509978918	-10.1383270488646	1.3326710531923e-08	3.84932481754544e-07	9.828382199007
RBBP7	-0.591145289130615	7.73486663269155	-10.255166175189	1.12650199264012e-08	3.40680277123208e-07	9.82037019569432
TMPRSS2	0.857434654141377	5.44879418944654	10.1351769298253	1.33874985760584e-08	3.86021596872415e-07	9.81792203297429
PDCD5	-0.60646108560703	6.16078965997007	-10.181696467033	1.25186511733566e-08	3.66930949243684e-07	9.8167795511504
WDR43	-0.573508817506456	6.55184681010217	-10.1944587178003	1.2290790744559e-08	3.61885888049305e-07	9.80725615494594
GOLGA3	0.695085056620346	7.42783769033234	10.2115667929682	1.19921502511256e-08	3.54967647433317e-07	9.78184389747748
CCT7	-0.601227804668827	8.69746825319208	-10.2494732539764	1.13572753792806e-08	3.42232564762322e-07	9.77842227876573
KIAA0430	0.637368141504237	6.35453790399473	10.1603648788182	1.29094699981742e-08	3.75474741303418e-07	9.77792605843553
THOP1	-0.981414936245675	5.08546285245495	-10.0689306132184	1.47356381557493e-08	4.13487940464348e-07	9.76450286878481
PLEKHH2	1.002158172438	4.47481716110347	10.0130122638555	1.59844755343006e-08	4.41858460885361e-07	9.76326830028996
HERPUD1	1.26535060547593	5.63895539227275	10.0809146762879	1.44815825935084e-08	4.10491503887854e-07	9.75472432654215
CHTF18	-0.932409091102966	5.83022264630826	-10.1160306923386	1.37632827161872e-08	3.94814991673266e-07	9.75472152083476
CDKN1A	0.765685442601652	7.02648194319225	10.1722567198228	1.26900427284485e-08	3.70457724436692e-07	9.74391790228025
ASAP3	0.943908460445479	5.20237233584148	10.0513317473283	1.51172399212425e-08	4.22071319604106e-07	9.7296948115715
RAD54B	-1.27789475201209	4.95332736659272	-10.0310758421369	1.55693342383176e-08	4.32527484720304e-07	9.7152646675061
STX3	0.765553038878465	6.33352365167952	10.1172398205064	1.37392265086918e-08	3.94802103318492e-07	9.71506157120368
RIT1	0.673897639841104	5.2427482311103	10.0406405619175	1.53541144104338e-08	4.27258251913635e-07	9.70943248743247
POLR2D	-0.696642359914954	5.76019097292429	-10.0771803506655	1.45602512571868e-08	4.12023082952947e-07	9.70478398193628
RPA1	-0.566624704531496	7.21105113610197	-10.1549276077044	1.30111221033579e-08	3.77774316070412e-07	9.69594046847243
PABPC1	0.492386667882814	11.6802866961489	10.245374979067	1.1424180173028e-08	3.43629477003094e-07	9.69399889461473
TMPRSS3	-3.42824714340636	1.5384241361402	-10.3477737976382	9.86993004833908e-09	3.04331281807224e-07	9.68568423135051
FOXM1	-0.547764696624641	6.26887407516217	-10.0922108938029	1.42463177722798e-08	4.05196289836067e-07	9.66488469499531
GPR56	0.885848480009517	6.60173523606334	10.0894002333004	1.43044774591882e-08	4.06159730097561e-07	9.65700078055578
MMS22L	-1.12721941238711	4.47178912469002	-9.95194565891061	1.74761228061916e-08	4.7834808152332e-07	9.64852449723778
VAT1	0.96525732104718	7.42420518774157	10.1243118755767	1.35994059830509e-08	3.91456911636046e-07	9.6479147313637
ANAPC7	-0.697750294527076	6.2257314528319	-10.0695774266299	1.47218072875484e-08	4.13487940464348e-07	9.64521488272174
SALL4	1.77652253923741	2.66804873968287	9.81864616554119	2.12630602944896e-08	5.6355534130752e-07	9.63958789657969
FNIP1	1.03145794692288	5.83526958525276	10.0234821604934	1.57424576911125e-08	4.36611712149528e-07	9.62604339790896
SF3B4	-0.515241472418447	7.5516524633262	-10.1079225030437	1.39257462515998e-08	3.97430341828934e-07	9.61272616190895
DDIT3	2.26795864540021	4.83258668490375	9.89471107478126	1.90071646871062e-08	5.15195822086167e-07	9.61033961934762
RAB8A	-0.638842218215657	7.1910982322581	-10.0935660160828	1.42183656273997e-08	4.05090198897161e-07	9.60818204772939
GFRA1	-0.685564206768881	9.59878054272229	-10.1511333509732	1.30825550702711e-08	3.79190036386853e-07	9.60617919458973
CUL7	0.817141903063615	6.94614030389718	10.0710053758359	1.4691321564875e-08	4.13487940464348e-07	9.6034892924959
BRIP1	-1.25315158938515	7.96358744961343	-10.1088215733183	1.39076327559861e-08	3.97430341828934e-07	9.58999401823895
BBS9	0.825973869216087	4.28818327411167	9.86786839314117	1.97731200442479e-08	5.31648970450163e-07	9.56796269111788
EXT1	0.948860475340459	4.56760558896122	9.88012833511924	1.94193397558522e-08	5.23821029156246e-07	9.56709790148633
RUNX2	1.15226057584139	4.48478414290417	9.85841692500722	2.00504724817172e-08	5.37378368243971e-07	9.55273145104084
RMI1	-1.18579235133901	4.78336160419819	-9.90475919324685	1.87285099102486e-08	5.08466882693179e-07	9.55247961460472
EBNA1BP2	-0.727596271748457	6.51009556111442	-10.0197922976918	1.58273090417738e-08	4.38238272209644e-07	9.5475070685829
UGT1A6	1.40941345020208	2.06811837687984	9.76610357195275	2.29842548864129e-08	5.97805099098553e-07	9.54515340250134
AKAP1	-0.604264116384198	7.73167044255909	-10.0515180126131	1.51131471883734e-08	4.22071319604106e-07	9.52334030660333
TEX14	-1.17695400080883	2.98732244678348	-9.73786385365957	2.39691766302118e-08	6.12936559577464e-07	9.51741010784797
BCL6	0.787500734508771	4.67812266746936	9.86442642829014	1.98736550251773e-08	5.33494392682289e-07	9.51348171899688
IPO9	-0.608659361734408	6.53369731859	-9.99898430930263	1.63148796522235e-08	4.49505843993058e-07	9.50637340908711
FN3K	1.16134717663305	3.46486059134641	9.75521572720741	2.33588643181901e-08	6.00092310015736e-07	9.50201925255742
NOL11	-0.715218437900996	7.74885824858294	-10.0408951301388	1.53484291200603e-08	4.27258251913635e-07	9.50058185070384
CENPM	-1.16549910862108	3.49711754591252	-9.7627663004475	2.30984030116987e-08	5.99738430622517e-07	9.49290018650923
AGR2	-0.759705554369962	9.3509332642246	-10.0690336104553	1.47334348437584e-08	4.13487940464348e-07	9.49073346769385
PIGW	-1.15418649542552	3.74292815950374	-9.75882703219547	2.32339078750138e-08	6.00092310015736e-07	9.4679330064052
EIF4B	0.540494866953997	10.0853203296087	10.0668315056566	1.47806176216349e-08	4.14055358633537e-07	9.4644793115213
TMEM201	-1.00747449789838	4.31295525405589	-9.77890657370669	2.25518032124136e-08	5.87470960941442e-07	9.42781104980422
NACC1	-0.554349793338974	7.61801174073944	-9.98735703627577	1.6594173102348e-08	4.55699426869734e-07	9.42448628804827
C1orf85	0.716136308414114	4.77088416799391	9.81044941341182	2.15224048872423e-08	5.67843216913221e-07	9.42122283696004
ABCF2	-0.673958550918099	6.45071983479664	-9.91487764984222	1.84522346391293e-08	5.01780767650078e-07	9.39690571161204
NCRNA00219	0.972745769346429	5.31745285087117	9.82096582420272	2.11902634621835e-08	5.62517406573899e-07	9.39667274552219
RBM14	-0.688059625710423	6.58637205395263	-9.92540769894654	1.81692596371503e-08	4.94890387901794e-07	9.39371822990941
NUP205	-0.615648676210964	7.39298867247185	-9.95964304134043	1.72803130493009e-08	4.73763861371325e-07	9.39103185578814
HIGD1A	-0.897189778844928	6.05769751285959	-9.88759381826443	1.92071715256825e-08	5.19774654685298e-07	9.38254038668053
HSPA8	-0.617000941841045	10.7503344281173	-10.0116488828688	1.60162771754661e-08	4.420069628424e-07	9.36160606706335
PTCH1	1.45927823161223	2.30445899936048	9.63781097286533	2.7830511173505e-08	6.94682789351788e-07	9.35651692095272
RBM24	-1.88350519539816	1.97022089297584	-9.6648480025751	2.67266741556943e-08	6.71533149010673e-07	9.35376371135143
COPS3	-0.627936403732257	6.5343130494952	-9.88446883282724	1.9295685656069e-08	5.21326408581742e-07	9.33732838543884
MAD2L1	-0.998951056653153	5.12904130597697	-9.79942114828377	2.1876587817958e-08	5.76163865618158e-07	9.33590385468721
ARPC5L	-0.665694885071538	6.1057947433991	-9.85518497094789	2.01462482768135e-08	5.38275716405981e-07	9.33133161338069
PAICS	-0.797765919683703	8.04020816468378	-9.92721929445278	1.81210375371346e-08	4.94382107293701e-07	9.31688746238898
GRPEL1	-0.727989445773342	5.70166367895364	-9.81262018341403	2.14534003261592e-08	5.67700422554883e-07	9.31015821967271
C4orf14	0.558376476905782	6.08053391041753	9.83190348650527	2.08505192195755e-08	5.54378511014595e-07	9.30164417289305
TRIB3	1.19085370489119	6.81440258826447	9.85511504820556	2.0148325667911e-08	5.38275716405981e-07	9.29171829202535
CASP8AP2	-0.783472108983988	5.52822934645171	-9.79537032854903	2.20082151935766e-08	5.78719168077633e-07	9.28976387999156
CA8	-0.99045667311068	3.9063746789098	-9.65491459858657	2.71267877554862e-08	6.79144309016095e-07	9.28922844446847
TGFA	-0.905489768481516	3.80446755217123	-9.63324422471977	2.802163031338e-08	6.97371644882391e-07	9.27615125953863
IL6R	1.01172649581353	3.27906599815816	9.59126382910127	2.98443973259316e-08	7.35077615432814e-07	9.27464168071891
DHX37	-0.687441138431784	5.77836077816597	-9.793749923689	2.20611011535969e-08	5.79199145514528e-07	9.27163708257753
SPNS1	0.62133820694602	6.55682792478962	9.83629140299812	2.0715833586911e-08	5.52554387412279e-07	9.27063507830858
CDC7	-1.3562777790161	3.72497838972931	-9.62324058188824	2.84451124020489e-08	7.06858929883903e-07	9.25947585453684
TCOF1	-0.694358665004983	6.5768444499959	-9.83516908769857	2.07501955385257e-08	5.5258960220749e-07	9.25865510910789
GPNMB	2.92347200423008	1.3565758946365	9.78489833234917	2.23523587474708e-08	5.85009151318781e-07	9.25396374127087
RAB5B	0.550275602478019	7.77976396154348	9.8774504440515	1.94960433982768e-08	5.25043204175172e-07	9.25140670889135
PSMD6	-0.458675508182651	10.3703969756188	-9.9317748846356	1.80003669653248e-08	4.91892380928255e-07	9.24993215940919
ODZ4	-1.5426860678853	3.42169180049714	-9.56696731037749	3.09557898137016e-08	7.5467147061858e-07	9.24623587628411
VRK1	-1.10412200415989	4.84361658031349	-9.70395683276042	2.52105804150448e-08	6.39790207680135e-07	9.23372351497923
ADAT1	-0.620694527436123	5.70370691693496	-9.76018665549628	2.31870448600306e-08	6.00092310015736e-07	9.22062294137827
NR1D2	0.915039515386849	5.98327515543175	9.75719457120039	2.32903063127078e-08	6.00092310015736e-07	9.19880738254528
TATDN2	-0.494276463098529	7.05128227977358	-9.81031440877784	2.15267041092431e-08	5.67843216913221e-07	9.18805234464376
SHROOM3	0.536307560190949	6.11853061906341	9.7565212880938	2.33136087995456e-08	6.00092310015736e-07	9.1785541996035
RAB17	0.612752314156488	5.78724744710164	9.71743570427049	2.47092005023769e-08	6.28019254106005e-07	9.15989926768665
SMPD4	-0.562359452573566	6.75557736895981	-9.78029188221599	2.25055257956888e-08	5.87470960941442e-07	9.15921783174415
PUS7	-0.815771843278927	5.93711381352364	-9.72387981673442	2.44732033554339e-08	6.23917458713836e-07	9.15375491791442
LONRF2	-0.594384325957807	6.78125444314636	-9.76183658107561	2.31303090021241e-08	5.99738430622517e-07	9.14163825617886
ALDH1A3	1.30335516005195	4.01897260543575	9.58020453284193	3.03449986469296e-08	7.45212565890235e-07	9.13786783835667
KIF22	-0.552871912906316	7.2284817952657	-9.77897067154905	2.25496597671193e-08	5.87470960941442e-07	9.12463669009198
NAT10	-0.619683583771788	6.47296238007084	-9.73528602217748	2.40612639300883e-08	6.14352027430224e-07	9.12201435752893
SPG20	0.879853714195544	4.4180984839738	9.57727143973678	3.0479238265674e-08	7.4631739495627e-07	9.11343129404362
MRPS23	-0.549013299510974	7.08341575295309	-9.75520461769564	2.33592498098687e-08	6.00092310015736e-07	9.10065128052558
RGS16	-0.722232402701505	5.72551008121453	-9.65346890915009	2.71855414071923e-08	6.79597899093998e-07	9.08042474472168
NIP7	-0.716436711949538	5.36083735653277	-9.63533720826206	2.79338682524542e-08	6.96223565803345e-07	9.07253982924175
LEPRE1	0.992205048706516	4.56605365412532	9.55154183543403	3.16838585326902e-08	7.66831910420711e-07	9.07213294832039
CEP128	-1.05236788994904	3.09441075510962	-9.44374614036302	3.73004717697867e-08	8.6882045943999e-07	9.04817045829895
TUBA1B	-0.984126867941336	9.77915750843332	-9.7917405941208	2.21268659416548e-08	5.80015213179052e-07	9.04806821829565
TSC22D3	0.70172845902463	6.80774060352379	9.69921101057424	2.53896444927728e-08	6.42253622849121e-07	9.04326283931173
PDE4DIP	0.601727882800222	7.18916319950435	9.71785490923081	2.4693775937821e-08	6.28019254106005e-07	9.04073894097955
FOXC1	-1.12166430235239	3.29252853850618	-9.44834102970937	3.70409056310784e-08	8.66380229787187e-07	9.03738443481934
STIP1	-0.530856900095868	8.54475646978283	-9.74830925895533	2.3599806417662e-08	6.05342273817453e-07	9.02341063124598
THBD	1.13032873443596	4.47039049870339	9.52505720655481	3.29761144148069e-08	7.88973587229227e-07	9.02000765908356
CACYBP	-0.763767321808069	6.72406771486221	-9.68246626947954	2.603217390591e-08	6.55665777714517e-07	9.00948571514963
GDF15	1.24531706290884	7.55495521628572	9.6983345658184	2.54228592637e-08	6.42253622849121e-07	8.99793469850352
KPNB1	-0.505006242971142	9.27628176197642	-9.74478019932736	2.37239282322458e-08	6.07594143577455e-07	8.9934106883015
RFC4	-0.932449354762983	4.83334783357677	-9.55024656604801	3.17458061762583e-08	7.67220899554543e-07	8.99271580750253
ZMYND19	-0.692774421037662	5.21127437266782	-9.56440355132142	3.10755701778469e-08	7.5622315959533e-07	8.98160655230638
CTDSP2	0.509233030365754	7.75536726693884	9.69915062980862	2.53919312914557e-08	6.42253622849121e-07	8.98150953377983
CHEK2	-0.743265341306329	4.96938073611826	-9.54681594909845	3.19104937871804e-08	7.70088164641853e-07	8.97796555518503
CDCA8	-0.622180914711008	5.7068485173252	-9.60148780151335	2.93893114369482e-08	7.26007155792498e-07	8.9658566468161
RPS26	-0.619210146733548	7.18408883961362	-9.66445288409252	2.67424705358232e-08	6.71533149010673e-07	8.95551551824152
TTC17	0.581423234456127	6.27434812718306	9.61194175526433	2.89315099302153e-08	7.17879187051811e-07	8.95103300632532
FUS	-0.625143129678156	8.66743021362466	-9.69204910449241	2.56624004444887e-08	6.47327277577119e-07	8.93445527731706
ABCG2	0.753061162921413	5.59405081242251	9.54490938016579	3.20024063123306e-08	7.71193433958815e-07	8.91816897606555
MXD4	0.648284455628452	6.60958443818717	9.60284782869962	2.93293252789976e-08	7.25597094624195e-07	8.91082798169552
GPR107	0.477850992186406	7.96091017392661	9.65774677962345	2.7012072116701e-08	6.77286198020551e-07	8.90912777586502
GM2A	0.622474016213728	5.86110070492081	9.55837039076638	3.13593654575406e-08	7.61181462861988e-07	8.89986500647891
FAM129A	2.26420075447441	2.53747556544055	9.3300567959251	4.43692683489556e-08	1.01370443151357e-06	8.89486747035728
BARD1	-0.875337295844501	3.86052893329726	-9.39304475211837	4.02946237673644e-08	9.35954566507504e-07	8.87653975044906
LPIN2	0.588364673901921	5.57364478650988	9.51405607276273	3.35290336675002e-08	7.99913778966154e-07	8.86415301045102
EIF2AK3	0.70748249438504	6.32422089200615	9.55353491619858	3.15887848803331e-08	7.65638896143029e-07	8.85624421543165
DTYMK	-0.804056042114062	5.66005949030911	-9.5180509832692	3.33271325235065e-08	7.9623280617589e-07	8.84925420179351
ECHS1	-0.671867360445437	7.57244650092791	-9.61002949315726	2.90146895894314e-08	7.18876546212817e-07	8.84919770207018
GFPT1	0.685990916783909	7.19331518220329	9.58537307310014	3.01099560433431e-08	7.40527801277751e-07	8.83935456901757
MEA1	-0.579408164234143	6.1692249679237	-9.54162348884054	3.21614660279897e-08	7.72799364730028e-07	8.83844013971015
PYCRL	-1.06943677740347	5.038876652975	-9.45110284057594	3.68858025829748e-08	8.65186763531095e-07	8.83827637534281
S1PR3	0.658010154888238	5.70885301761649	9.50552362953757	3.39645685106465e-08	8.09150204803493e-07	8.83171430124595
KIFC1	-0.678332072702575	6.11031514504029	-9.53360855259177	3.25529324306236e-08	7.81083560932208e-07	8.82171123114365
POFUT2	0.672396490694745	5.85906379026269	9.48974149772629	3.47858732462765e-08	8.2518999173153e-07	8.80602603413615
SEMA3E	1.16713855039993	2.77108022936284	9.2581360842617	4.95553781920407e-08	1.11844014154344e-06	8.79652523259744
SYNCRIP	-0.672970721647394	8.40330661786703	-9.59378470710305	2.97315064782659e-08	7.33377159797225e-07	8.78837059383795
RAE1	-0.494407772589644	7.73371975779963	-9.57579996173172	3.05468183055749e-08	7.46878639389525e-07	8.78773318997444
PINK1	0.781710625798858	5.55581853496886	9.44924863616238	3.69898592136483e-08	8.66380229787187e-07	8.77099272778736
HNRNPL	-0.453158483350423	8.34408643468037	-9.57909472138444	3.03957185802094e-08	7.45363632749886e-07	8.76821634712811
SLC16A13	1.14417661285722	3.66775229893608	9.28603384803076	4.74720436922891e-08	1.08016661048958e-06	8.75388133406903
SERBP1	-0.51810762849145	8.40919816567859	-9.57201193280872	3.07215139474331e-08	7.50053429572074e-07	8.75382549786259
OTUD6B	-0.819087506968791	5.3508394446378	-9.42279189871992	3.85085973629723e-08	8.95713188175729e-07	8.74422481535941
KIAA1147	0.713274400851814	6.49209736977952	9.49458540590271	3.45316025087167e-08	8.20321761869003e-07	8.74375759886084
PDXDC2P	0.771842613306668	5.81956198388048	9.4452477035302	3.72154389876549e-08	8.68048816777602e-07	8.73763123148624
MKI67	-0.667339028791718	8.66846457800638	-9.56367122600564	3.11098740613243e-08	7.5622315959533e-07	8.72832725279926
ELAVL1	-0.514893767205761	6.40592805422667	-9.47975595060362	3.53162604402927e-08	8.36585183574299e-07	8.72220762722633
GSG2	-0.976986691629239	3.34118709224749	-9.25579886424372	4.9734213860344e-08	1.12096360188732e-06	8.72005004353849
KDM6B	0.72439256372965	6.68753034705756	9.47759834094122	3.54319733043482e-08	8.38139068659009e-07	8.71507340474279
CALU	0.696059214562511	8.09544466507472	9.52525948224403	3.29660380056699e-08	7.88973587229227e-07	8.69468826555837
PLEKHA6	0.604303864436671	6.54967232671476	9.45620854392043	3.66008576762347e-08	8.62130625038519e-07	8.68333456540785
UBTF	-0.49956239626961	7.53157191594356	-9.4987422868341	3.43149502110988e-08	8.16334605021929e-07	8.68197789173027
POP1	-0.745759793600993	4.85472298041555	-9.34506531309552	4.33606877715726e-08	9.97474748681954e-07	8.68163633621878
PPIA	-0.531147937492369	9.35475542821884	-9.54379942106629	3.20560434619317e-08	7.71374490442225e-07	8.67787881177134
TFF3	-1.00428110047772	5.58841175001191	-9.38654719397034	4.06961738213731e-08	9.43970611634735e-07	8.6716372015206
ESPL1	-0.547093707138844	6.41470181998999	-9.45370484208362	3.67402975308258e-08	8.63349085673892e-07	8.67135506457141
SNRPA1	-0.526950357193227	6.54015786295009	-9.45342651560384	3.6755832874899e-08	8.63349085673892e-07	8.6628683573206
KLF11	0.866375512988458	4.89418850786799	9.33444697069168	4.407172560401e-08	1.00828391108271e-06	8.65976933802633
LRRC45	-0.714774748027189	5.19915583956242	-9.35190044692428	4.29093577423907e-08	9.92553387114443e-07	8.64900457590246
PPAT	-0.643112327616834	5.38183340365832	-9.35440951576589	4.27449200686961e-08	9.90119173447192e-07	8.63074016599663
CHAC1	2.00414763007999	1.92435112640237	9.15290118381688	5.83180514797763e-08	1.28838981895347e-06	8.61637963055384
C6orf211	-1.04288767977725	7.62693287738506	-9.45790160564432	3.65068798449837e-08	8.61129842775046e-07	8.60718102421883
ARRDC3	0.978104407416194	5.35636875374852	9.31291810312267	4.55511515890999e-08	1.03928712029482e-06	8.5842211808632
SMC2	-1.00778748264971	5.83281242806342	-9.34246516935973	4.35336821397075e-08	1.00007870893471e-06	8.54759652979843
HSPD1	-0.513660813457554	9.68256506811658	-9.46553404151623	3.60863528798638e-08	8.52412663224353e-07	8.54533257494316
ZNF587	0.754896495120746	5.26080715311582	9.26959040237569	4.86886318034246e-08	1.10185206803853e-06	8.53085793805789
LMCD1	0.798170348090145	4.62345905115784	9.21622058047141	5.28675515518773e-08	1.18483713627878e-06	8.52921548945949
TET2	-0.579366672839099	6.36122517667027	-9.34970270071297	4.30539371435771e-08	9.94489274627933e-07	8.5234328772219
SLC25A22	-0.792749915234984	4.64937191301547	-9.21748613086918	5.27642218695179e-08	1.18446825039707e-06	8.51420568900491
MLXIPL	0.777260926293315	3.83925723627859	9.1351997045434	5.99448919004909e-08	1.31537970600897e-06	8.48459940337879
SERINC5	0.591791825956834	6.91051546165942	9.34882259623943	4.31119782411655e-08	9.94489274627933e-07	8.48011922795362
GRIK3	-1.21798160613581	3.3641286710378	-9.05779000062006	6.76383681433673e-08	1.43733680918637e-06	8.46228145817446
PJA2	0.580447354285265	7.16979460170397	9.34568557531047	4.33195266886666e-08	9.97474748681954e-07	8.45957744239636
GPR153	-0.890303686546442	3.58146475421796	-9.10082640991095	6.32412914480726e-08	1.3650311401599e-06	8.45627788975419
ABCC1	0.623406902944507	7.17869711744063	9.337591669129	4.38598811980216e-08	1.00481185363796e-06	8.44967039610694
ENPP5	0.953259112407629	4.24225832871154	9.12375474038241	6.10219944863659e-08	1.33054998147325e-06	8.42246678552104
EZH2	-0.672680994752309	6.12450014544141	-9.27331049865499	4.84105638522488e-08	1.09853225219133e-06	8.42245847627746
ALDH3B1	1.31003776363035	3.71118224895119	9.06293946346961	6.70957767317335e-08	1.42943919753059e-06	8.42067009486058
SUV39H1	-0.959013255291691	4.27047231136089	-9.12907963337203	6.05183594436286e-08	1.32129117928883e-06	8.41070420317033
SLC2A6	1.12774009024675	4.40299750598011	9.11834926133391	6.15377464539234e-08	1.3348343342353e-06	8.4022572278454
PPFIBP2	1.05112453581046	2.87685447466025	8.99676828950017	7.44298393503331e-08	1.55401327502493e-06	8.39409536304238
SHH	-1.39111900547533	4.25458271988968	-9.08220718009813	6.51056899106822e-08	1.39772472152278e-06	8.38578119532419
TFPI	0.982930861082536	6.12661022321668	9.24024643007167	5.09415931701747e-08	1.14663149956662e-06	8.38170516682055
MTA2	-0.436042769462599	7.52553353131925	-9.31078676148399	4.57004200620515e-08	1.04127224130483e-06	8.38047842104699
TNFAIP3	1.41791889345211	4.23205799214374	9.06910445685417	6.64521738474803e-08	1.42230339066344e-06	8.37407523970069
CHAC2	-1.63479777538229	2.00412433940154	-8.97924979920282	7.65088813484988e-08	1.58554464891238e-06	8.37325625133408
RAB32	1.54158977879953	3.07881454819086	8.98706775441024	7.5573651014068e-08	1.57005433485624e-06	8.36932802554767
PRPS2	-0.773338728837393	5.39198868388855	-9.19874341917729	5.43164216276246e-08	1.21280084819812e-06	8.36885366237779
SRGAP3	1.03577878471263	3.30882848747586	9.00172057753841	7.38529117445411e-08	1.54582740427498e-06	8.35409159903717
LHFPL2	0.8642161305272	5.68179656469412	9.18661461672037	5.53463324368571e-08	1.22923248827888e-06	8.34847912900307
HAUS5	-0.658027042098227	5.04488681970281	-9.14557865373982	5.89853382813802e-08	1.30141266150106e-06	8.34038993577618
FASN	0.90271336166118	9.8713525120476	9.33797550452013	4.38340971209756e-08	1.00481185363796e-06	8.33861612642011
BEX4	1.6033317145585	2.98572237970311	8.95337168531256	7.96920329560209e-08	1.63129689003243e-06	8.33458526126527
ENC1	0.582131094410703	5.63505173311947	9.18380213036608	5.55880641697697e-08	1.23296390606794e-06	8.32991146607949
BMP7	-0.544325078732966	7.51299540881079	-9.27783643323007	4.80745049028925e-08	1.09238861412496e-06	8.32631384488544
E2F6	-0.702835794448976	4.96388443312371	-9.13156480647009	6.02848015608383e-08	1.31963746243908e-06	8.32596598415618
TRAIP	-0.994368651289648	3.64417210561393	-9.00997631659247	7.29015343567181e-08	1.53359152274434e-06	8.31993684340555
TMEM39A	0.900403882129614	5.36106258216441	9.13448418650787	6.00116428895505e-08	1.31537970600897e-06	8.30260269047093
BIRC5	-0.80803990990145	6.1559083414943	-9.20376344416096	5.38960454218949e-08	1.20502334710665e-06	8.29907304414193
PDCL3	-0.705791417543122	5.10291487240959	-9.12165631517783	6.12216710777051e-08	1.33316566029107e-06	8.29376535258859
YWHAG	-0.456633222985893	8.49313648362939	-9.27159395111464	4.85386640548423e-08	1.09994663638643e-06	8.27699340220836
STARD4	4.63701666650838	1.06160153477484	9.44743214731047	3.70920978550362e-08	8.66380229787187e-07	8.25295745068093
COL6A3	1.11564684992951	3.590206832424	8.94000221881909	8.13906223734058e-08	1.66199849642593e-06	8.25182793937178
CLCN5	0.879176768165419	4.27134602374171	9.024797943455	7.12255975096473e-08	1.50401122822139e-06	8.249239628741
RCL1	-0.696256098086228	4.95881441419619	-9.0668782211991	6.66838352185292e-08	1.42429177547214e-06	8.23617348677801
CA2	-0.929382370929633	7.50548484189645	-9.21555050725679	5.29223475723662e-08	1.18483713627878e-06	8.23167565836466
YWHAE	-0.419197146509003	9.56690466554045	-9.26174330009783	4.92806890478873e-08	1.11374357248225e-06	8.22499235241536
RRP36	-0.581434768160622	5.86753639450758	-9.13453131501066	6.00072438552385e-08	1.31537970600897e-06	8.22359863075016
YWHAQ	-0.444976090110202	8.52052777971043	-9.23602103198156	5.12749033029554e-08	1.15258263822396e-06	8.21760887126703
TIFA	-1.04523717321421	4.4004468514835	-9.00494731367467	7.34795287322201e-08	1.53993939663866e-06	8.21560663208467
PHGDH	0.925487956001542	6.00167899113274	9.13626196114758	5.98459370058755e-08	1.31537970600897e-06	8.21275188371108
NSDHL	0.817240584886514	5.98939580890308	9.11887483718924	6.14873998688966e-08	1.3348343342353e-06	8.17855480060568
PSMD11	-0.549638452681003	6.26243035726157	-9.13018445785262	6.04144105813896e-08	1.32074588570348e-06	8.17660309299303
EIF2S1	-0.763113552864942	7.4152181199936	-9.17722557194722	5.61576456250913e-08	1.24394763633646e-06	8.17099800320815
PRC1	-0.510569118278436	8.03245937653854	-9.19106837496605	5.49657857446016e-08	1.22240399041585e-06	8.16100656778043
CSPG5	-2.51158562775531	1.08725624127807	-8.99815738944385	7.42675381631532e-08	1.55256288530072e-06	8.15217994100615
TRANK1	1.3958132954246	3.5605285061475	8.87497010813619	9.0211033948298e-08	1.81115165876511e-06	8.14627511209647
TMEM135	1.12895480401094	4.51130009262662	8.96687704361792	7.80138447430257e-08	1.60873077038103e-06	8.14265605263924
GIGYF1	0.547624283845013	7.54731535091635	9.15805635345058	5.78530209207286e-08	1.27980677497125e-06	8.14214894560531
KIAA0355	0.789326708256612	4.78367379907595	8.98828197153479	7.54294771918539e-08	1.56994585264716e-06	8.13923841739996
NOC2L	-0.741296971395807	7.09315286866703	-9.14156246015811	5.9354719372096e-08	1.30783705767975e-06	8.13772891123689
EIF5A	-0.760706405557494	9.00647789260674	-9.19472819731007	5.4655129243857e-08	1.21873650863235e-06	8.13739159921058
GABARAPL1	1.51822653218493	3.15747458215407	8.82055507852217	9.83599148259391e-08	1.94865819173687e-06	8.1110604595747
BRCC3	-0.838150407343471	5.77397917381264	-9.05598182948241	6.7829981599714e-08	1.43957945720002e-06	8.10852210310352
PPIL1	-0.712451446403358	5.78782685838561	-9.04568602709151	6.89319317877445e-08	1.45926281926359e-06	8.0924189860633
TTF2	-0.589739664667317	6.69452608369596	-9.10067376959211	6.32563461865535e-08	1.3650311401599e-06	8.08869700173583
NUP62	-0.675946026897158	6.66954930348867	-9.09193602402353	6.41244320756716e-08	1.37842802317935e-06	8.08479354012781
SULF2	-0.610482370263142	10.7997510375691	-9.1935639641199	5.47537526811299e-08	1.21930993320801e-06	8.08329294255994
C12orf23	0.97562935553256	5.85791683854597	9.03747793523372	6.98238698110878e-08	1.47627610457729e-06	8.08162957301436
EMG1	-0.706006715568055	4.81312610226444	-8.96610585588678	7.81086693105355e-08	1.60873077038103e-06	8.08012269096904
MEPCE	-0.589789046304073	6.9262908959505	-9.09805208657926	6.3515506841066e-08	1.36885739228091e-06	8.07853035607173
NOS1AP	-1.47263464669871	3.20093305101825	-8.78993612275811	1.03280861440479e-07	2.02493449792563e-06	8.06259476712754
CTNS	0.660349162795337	4.90588310521822	8.94541779135816	8.06980488877171e-08	1.64987062298066e-06	8.05340812884041
PSMD12	-0.723014802780328	7.98851249926487	-9.11884066368946	6.14906721446702e-08	1.3348343342353e-06	8.05032220922346
GOT2	-0.53516278320769	6.77278610554635	-9.06858939910336	6.65056954974175e-08	1.42230339066344e-06	8.03774564613581
ARHGDIA	-0.554008994767829	8.2902751763223	-9.1167703865555	6.16892519162704e-08	1.33638736923278e-06	8.03647218108238
HMGB3	-0.590724301132301	7.60876336571878	-9.09197207598126	6.41208248126596e-08	1.37842802317935e-06	8.02175316042328
SEPT9	-0.463696647468284	8.80345792476117	-9.11458146281167	6.18999433673962e-08	1.33921688599785e-06	8.01581371676267
CMBL	0.532200076897629	6.12846074188157	9.00773720998131	7.31582892369953e-08	1.53705933316521e-06	7.99664999039734
ATAD3A	-0.730834299307118	5.57325287657166	-8.96763846251462	7.79203396634331e-08	1.60873077038103e-06	7.99342087202466
RNPS1	-0.495936105911265	7.49504837350467	-9.06946076825433	6.64151745620826e-08	1.42230339066344e-06	7.99338684194986
SKA1	-1.067446455203	3.34069404005345	-8.7901248859266	1.03249746713938e-07	2.02493449792563e-06	7.99156240441818
CTSA	0.72415027741356	7.57194300766846	9.06500664187394	6.68792459650262e-08	1.42664350703967e-06	7.99090768454519
PSMC3IP	-1.72194983493144	1.7758096430573	-8.73849337398801	1.12137574494189e-07	2.17058888407501e-06	7.98742710834586
SLC29A2	0.989655784833828	5.81016257766474	8.97388808310362	7.71572858072739e-08	1.59502898373405e-06	7.98717491976951
HAT1	-0.792612241071248	6.48573305628169	-9.02205828522198	7.15323122267291e-08	1.50668311042798e-06	7.97859568975342
SCO1	-0.62801810052309	5.48544856357966	-8.95549345384138	7.94258957950084e-08	1.62983887273095e-06	7.97763068529519
ZNRF3	-0.886454758247836	4.56740906275226	-8.87914028282957	8.96164335853647e-08	1.80354420611509e-06	7.97641522274909
POLR1A	-0.537088229946294	6.38498808117012	-9.00677733737884	7.3268646326052e-08	1.5374464757301e-06	7.97627941220109
ME1	0.694939915816651	6.72990511477298	9.02392623662533	7.1323038508411e-08	1.5041696040538e-06	7.97418178056727
TIMM8A	-0.74481073157129	4.32763676246707	-8.85139078686142	9.36517164056789e-08	1.86901110401978e-06	7.96095978525622
RGS22	-1.18908284181867	3.9745831893241	-8.79280236318765	1.02809461067767e-07	2.0228063845851e-06	7.93799710490155
TDRKH	0.496105325189116	6.44130043688976	8.98790206588067	7.54745554609134e-08	1.56994585264716e-06	7.92982562543269
CENPO	-0.932446297289017	4.96083192705506	-8.88254351532245	8.9134229481094e-08	1.79816749558723e-06	7.92727202024296
CADM1	-0.803086563040755	4.30367773425638	-8.81918488470231	9.8574792526273e-08	1.94865819173687e-06	7.92343334360856
JAK2	-1.1774805831936	4.04217921990748	-8.7883002501334	1.03550921715549e-07	2.02785200792839e-06	7.9172272964223
ULBP1	1.73385806299666	1.89926314777566	8.6776464501117	1.23649962465649e-07	2.35526420532519e-06	7.91566241390449
LOC284749	2.67293074781152	0.704598393259053	9.0591492317058	6.74947027587715e-08	1.4361086627706e-06	7.91543984868906
PNP	-0.614420287760775	6.36392999927541	-8.97412195557877	7.71288833289136e-08	1.59502898373405e-06	7.91274135363524
CCDC47	-0.422663569123008	8.90503691095465	-9.05216487111971	6.82363381544532e-08	1.44636821203432e-06	7.9110018391987
SPAG5	-0.522828949574794	6.83203404967808	-8.99156828789892	7.5040709894804e-08	1.56481400533753e-06	7.90060422365838
SPIN4	-0.994391839496993	3.56962217580544	-8.74222009929433	1.11469992400109e-07	2.16267303120583e-06	7.89279114624616
BTG1	0.819468597540477	5.98166485391948	8.90648517155979	8.58178283352291e-08	1.7417686420854e-06	7.86271238521969
LMBR1	-0.814946752319067	7.35594313712642	-8.97948955297601	7.64800210708003e-08	1.58554464891238e-06	7.85221836942877
FGF13	0.972603097862779	4.06288196492196	8.74647195296051	1.10713421602545e-07	2.15331397859431e-06	7.84619630153155
MAF	1.68844231513872	2.21027262672262	8.63125962381456	1.33254461402137e-07	2.50001985002497e-06	7.84254873273244
SSPO	0.857801216131455	4.56172305135157	8.77211911478962	1.06262385967851e-07	2.07851712622965e-06	7.83625095178651
TOPBP1	-0.63829583865016	6.64993284990724	-8.93098273717245	8.25579398155405e-08	1.68172836233264e-06	7.81775249812936
NOP58	-0.668277697746239	6.86950838323285	-8.9343468045299	8.21205185408966e-08	1.67485799033897e-06	7.81464685138289
MYEOV2	-0.928638955043458	5.46156192074114	-8.8420057590537	9.50591690047315e-08	1.89483854879038e-06	7.8096708101466
SLC39A7	0.728068683457601	7.9291684447535	8.96484761427584	7.82636409187125e-08	1.6099398901901e-06	7.80777403947423
C12orf49	0.512309555437303	6.12402473427621	8.88834980620428	8.83177996926905e-08	1.79033561461886e-06	7.80339721559699
GPER	-1.17829411175934	4.57638803114051	-8.76921629033784	1.06756624941193e-07	2.08574508822023e-06	7.79988130433033
LGR6	2.26028545810812	1.69066629074815	8.6669414130936	1.25800198555019e-07	2.39077559162971e-06	7.79841594910503
ABCD4	0.623279769889182	5.30004649930086	8.82301073565755	9.79760382178532e-08	1.94371442841682e-06	7.79398151353259
CENPK	-1.1229802934389	3.88639808491139	-8.71238866729636	1.16932760728599e-07	2.25557496012121e-06	7.78557442886013
IER3	0.641999598000941	8.37740079359153	8.95900128276068	7.89879429481651e-08	1.62284319148048e-06	7.77845899170457
MCOLN3	1.17317039388278	2.7435822682318	8.60065893266253	1.40015439750372e-07	2.60469211833728e-06	7.77142641047299
KIAA0913	0.746981979024925	6.5680682343423	8.88142388673758	8.92925689899942e-08	1.79919147444417e-06	7.76373861511598
SKA3	-1.12761555785399	4.49071776992605	-8.74637795202526	1.10730089786601e-07	2.15331397859431e-06	7.75734704444371
ZFYVE21	-0.660738151430996	6.62051734003804	-8.8866494717371	8.85560715843805e-08	1.79082435450687e-06	7.75542199840818
MGP	-2.12360180729448	1.22046635886988	-8.64128687031074	1.31114087276915e-07	2.47209920588403e-06	7.74872532601254
XRCC5	-0.732418038112241	8.93941165727041	-8.95459366862848	7.95386435484256e-08	1.63015229743121e-06	7.74685615732819
CHDH	-0.917831269079961	3.40686712957815	-8.64296021485317	1.30760420816715e-07	2.46821363175931e-06	7.74610469183589
CENPI	-0.766142980287103	4.4508099021676	-8.74015867675034	1.1183874673785e-07	2.16731309437288e-06	7.74500838610034
TACC3	-0.563642726944783	6.64261730637354	-8.88261892071398	8.91235761170453e-08	1.79816749558723e-06	7.73694019123845
DNHD1	1.71036564505877	2.60081044050891	8.56177939312548	1.49127289277361e-07	2.75580639323158e-06	7.73493353653264
SRRM3	0.993905832029211	3.74255042175455	8.6567758577595	1.27878328092911e-07	2.42475868370276e-06	7.72794132611822
YWHAH	-0.640948399770118	6.51870242777584	-8.86380347856748	9.1823654270281e-08	1.83691243303371e-06	7.72645688167745
DNAJA1	-0.63177086267009	8.15217341252609	-8.91965053766274	8.40494849289822e-08	1.70795089423122e-06	7.72172704299263
NBAS	0.594731684918865	5.94136491786039	8.82470043697355	9.77128099342128e-08	1.94089324872927e-06	7.71762532385736
CNIH2	-1.69583448213542	1.53355323622171	-8.55878587135127	1.49854116067001e-07	2.76618127715731e-06	7.71514779372292
NCBP1	-0.507657724616702	6.89172011125866	-8.87527922973893	9.01668166556311e-08	1.81115165876511e-06	7.7141412382967
NAMPT	0.787762638022824	6.83271208482231	8.8689809549377	9.10722308010279e-08	1.82624938599088e-06	7.70951068434833
CTSL1	0.642428339112337	7.00457851933677	8.86289076886336	9.19567906091703e-08	1.83737797628168e-06	7.69228985485474
SRSF1	-0.534155902865422	8.96443182783471	-8.92011372576118	8.39879700201214e-08	1.70795089423122e-06	7.6911929655565
AKR1C3	0.838774806709769	4.5668669918114	8.69424298985249	1.20392095476411e-07	2.30898784948108e-06	7.68816566612907
RELB	1.19324606373903	3.20979609548371	8.55313095409261	1.51237264900775e-07	2.78556389669665e-06	7.6681050491885
EIF1	0.789170325580326	8.9654266427547	8.88697484118373	8.85104247504418e-08	1.79082435450687e-06	7.64058158520931
SDC2	-0.969828679417051	3.07454083339581	-8.54485237105527	1.53286288065868e-07	2.8109209228219e-06	7.64034445668768
ARMCX3	0.518758155752926	6.91121903748654	8.82466850358145	9.7717777770273e-08	1.94089324872927e-06	7.63918605847751
PGAM1	-0.613639788763458	6.26263125302769	-8.79191890518437	1.0295451956755e-07	2.02328012367532e-06	7.62156009185193
FOXO3	0.621446012219434	6.86869398022836	8.80869789420733	1.00235761616376e-07	1.9768194307456e-06	7.61339529763126
CSTF2	-0.589600137809078	5.70040776889732	-8.74446372979227	1.11070090620437e-07	2.1574171841303e-06	7.61023874326409
GBP2	0.897545500938747	4.01941959843658	8.59555207023233	1.41178277245994e-07	2.62340612073555e-06	7.61021547427401
HSD17B7P2	1.36319203405665	2.31269298853573	8.48222523544383	1.69760092457668e-07	3.03968713732552e-06	7.59988794155914
PIN1	-0.65565671455022	5.03090168790112	-8.68384091636395	1.22423335891338e-07	2.33722359525883e-06	7.59084705865447
POLQ	-0.984281482454854	5.0172782962871	-8.69434264784609	1.20372806541095e-07	2.30898784948108e-06	7.58879305659538
RBM8A	-0.533473318860064	7.80125250743016	-8.82906136317809	9.70368646971545e-08	1.93195776808954e-06	7.58803446199494
MAP6D1	-0.934742720666004	3.23020431596411	-8.52248478801327	1.58969078432116e-07	2.88664372171412e-06	7.58254639900811
B7H6	1.77796962637521	1.48614255502218	8.51591169932923	1.6068065505175e-07	2.91140116477299e-06	7.5803130279235
ZMPSTE24	-0.670200043395121	6.29004770088686	-8.7588465140179	1.08541947479011e-07	2.11568243547666e-06	7.56866880424673
HNRNPD	-0.630922758445746	7.67314820543079	-8.81522582262276	9.91984309216502e-08	1.95867126178711e-06	7.5653885502423
U2AF2	-0.450256860766739	8.17223240671602	-8.81981554895329	9.84758289586023e-08	1.94865819173687e-06	7.55465621403988
COX6C	-0.558053112979469	10.5904183537101	-8.86470214910519	9.16927630693384e-08	1.83649074200194e-06	7.55225738876767
KLHL4	-1.53497425565387	2.45319813596923	-8.44557366854733	1.8025120595781e-07	3.20352940322892e-06	7.5481951893218
COPB1	0.487715753379529	8.08445649293925	8.8065973870677	1.00571956845305e-07	1.98111355274544e-06	7.53741724936812
LOC100272228	1.41571457083328	2.55853800593245	8.43480200225465	1.83461821600587e-07	3.25712898561383e-06	7.53316575711268
COTL1	-0.616137800807569	5.33463446638153	-8.67481032705887	1.24215858619035e-07	2.36335155807138e-06	7.52920739605213
TSPAN5	-0.731241153953928	4.23240874645793	-8.55168238889516	1.51593717963167e-07	2.7861305281379e-06	7.50404546688967
LSM5	-0.563613717517691	5.78649123873237	-8.68805823964397	1.21595516991946e-07	2.3240724870552e-06	7.49911606743293
PGM1	0.722478748750479	4.25619002907868	8.54717494960489	1.5270851351194e-07	2.80339975847826e-06	7.49307128697293
C1orf51	1.02963524608201	4.2660305094111	8.53740917342871	1.55153353434023e-07	2.83893291338139e-06	7.48213570487854
CLIP3	1.28961893844327	2.6372315385687	8.40897006904844	1.9140752978084e-07	3.37668726588056e-06	7.47732614089051
EXD3	0.83224670510779	4.09915762329282	8.52057025692494	1.59465627848776e-07	2.89251969646738e-06	7.47590684583604
PSMD14	-0.50419816741868	7.05765985249468	-8.73661657969743	1.12475355362097e-07	2.17461022320891e-06	7.47434881551879
PLEKHM3	1.02348216030994	3.95717202309125	8.50129065118618	1.64557377061252e-07	2.96745876341893e-06	7.4680511932757
LOC643988	-0.830949645881641	5.07387019733644	-8.60066008961761	1.40015177449457e-07	2.60469211833728e-06	7.44978535884339
ACTL6A	-0.50408197217472	6.59142300809678	-8.70450062170952	1.1842359090167e-07	2.28170061548333e-06	7.44901848227259
ISG20L2	-0.610947032696347	5.93612908747978	-8.66334512416203	1.26531311570372e-07	2.40194058422577e-06	7.44861569632939
C9orf114	-0.595929194676189	5.56799412398776	-8.63409652719738	1.32645222835108e-07	2.49343681511087e-06	7.43858636721309
PSMC1	-0.532176437820575	6.62710632372524	-8.69654229901508	1.1994788402597e-07	2.30575679591991e-06	7.43664818829856
RASD1	1.19371323660628	4.3076308740107	8.5009023144382	1.646616678099e-07	2.96745876341893e-06	7.43368176300662
KLC4	0.890049136956534	4.8285260752983	8.55675973209716	1.50348165728379e-07	2.77224115065205e-06	7.4306331795509
MESDC2	-0.490190074106782	6.92844187193049	-8.69670802452629	1.19915933315631e-07	2.30575679591991e-06	7.42084968632104
GPX8	1.90795323616297	2.44018030349905	8.35965130995234	2.07593820469528e-07	3.56306102573027e-06	7.4138400833006
ERCC1	0.580533786414961	5.30070544864358	8.58469742720009	1.43683594482697e-07	2.66699715219603e-06	7.39691076715856
TMEM70	-0.572917173818075	4.76207182385029	-8.55165194569987	1.51601218644193e-07	2.7861305281379e-06	7.3936861444268
SLIRP	-0.623541471247005	5.95680116382549	-8.63085142585402	1.33342364638978e-07	2.50001985002497e-06	7.38964697675383
SYT17	1.06680667798367	3.29326245489707	8.40947163441922	1.91249871905477e-07	3.37668726588056e-06	7.38825108272971
ARL8A	0.573091993714328	5.98449508998216	8.62625129925414	1.34337184200622e-07	2.51323856356928e-06	7.38515062344887
PRKCH	0.566218574243806	5.87340058810107	8.61615256804973	1.36548475583373e-07	2.54870168042001e-06	7.37951786645442
SRRT	-0.581711431846227	7.53002791615052	-8.68997627475645	1.21220966449975e-07	2.31956457998786e-06	7.3719452407879
NR2F2	-0.622807936322687	8.57987062861538	-8.71817840493247	1.15851020977687e-07	2.23728923190627e-06	7.37128389006776
GABARAP	0.519167358013289	7.6077780616772	8.68299587620796	1.22589917347022e-07	2.33773520833705e-06	7.35855906783854
VPS13C	0.827915955095548	6.5084546348111	8.63562630744797	1.32317906004976e-07	2.49198722976038e-06	7.35650178995885
KRT18	-0.469367438457299	11.4295554094303	-8.75906981759142	1.08503174600256e-07	2.11568243547666e-06	7.35478145183502
FAM54A	-1.15104918337575	3.30482178376746	-8.39897824618912	1.94576772774538e-07	3.41438757019338e-06	7.35308137953002
DUSP10	1.55905099727093	2.29169008429688	8.31826254474283	2.22281396546906e-07	3.78557441532633e-06	7.34712515789512
FAM32A	-0.469830222656987	6.77322526901088	-8.64684781227269	1.29942615030809e-07	2.45832612418015e-06	7.34495814636606
SPC24	-1.3068962420706	3.18988638061863	-8.37012862487476	2.04039238189459e-07	3.52488583286767e-06	7.33351367809229
ESR1	-0.676950585446452	8.44085784318428	-8.6915765248782	1.20909396753364e-07	2.31625286518129e-06	7.33176569787562
NT5C2	-0.604098678056836	7.68819643800569	-8.65191482617986	1.28884733490413e-07	2.44107393306191e-06	7.30075282486165
NUP50	-0.546578172109311	5.93309393067287	-8.57085627194706	1.46945893428283e-07	2.71849902842323e-06	7.28542428794443
PASK	-0.686180897054261	5.16159328043799	-8.51029829456302	1.62157604009657e-07	2.9318094804946e-06	7.28067385041432
PTPRVP	1.64474464958947	2.40976949751727	8.27168978713251	2.40116567487412e-07	4.01570947465948e-06	7.27115164076541
KARS	-0.416573815396048	8.1284728006575	-8.64602145119443	1.30116001418469e-07	2.45882486748303e-06	7.26798519728312
NRIP1	-0.643313130390047	7.56145187453417	-8.62620166851317	1.34347959568939e-07	2.51323856356928e-06	7.26571455318066
C14orf169	-0.705475248609616	4.77358754217829	-8.46371958580599	1.74974857447424e-07	3.1197009764933e-06	7.26228531528663
ING4	0.822718645618868	4.27276150807872	8.40435240042803	1.92865413420799e-07	3.39524334110468e-06	7.25615281695062
HNRNPM	-0.547988233200629	8.04903449598427	-8.633873273348	1.32693061794348e-07	2.49343681511087e-06	7.25083680202966
APRT	-0.515853754084037	7.67825939226956	-8.62138175604698	1.353987371301e-07	2.53006534051821e-06	7.24821278569654
DDX31	-0.62814614387133	4.89177539474646	-8.45901962757031	1.76325781798744e-07	3.13723454980759e-06	7.24344009818735
HABP4	0.710735730799239	3.95110357712242	8.38729927999701	1.9835085729862e-07	3.4576780585806e-06	7.24250710348757
PHLDA3	0.859648246994199	6.06652008179544	8.54333584058974	1.53664780912376e-07	2.81477524203567e-06	7.24132907119933
IDS	0.477118692909318	7.20159708262401	8.58091035113933	1.44568587736994e-07	2.68044907019234e-06	7.2037743272682
CXCR4	-1.19348150671919	3.2863290483795	-8.28331993638263	2.35526971389856e-07	3.95874680354166e-06	7.19351355793378
TACSTD2	0.59761573460891	7.46214789833629	8.57270726057161	1.46505169963468e-07	2.71334713451721e-06	7.17583792343596
SDCCAG3	-0.527498557292621	6.24840849251563	-8.51295506001972	1.61456816731169e-07	2.9222984881083e-06	7.16906956345881
ZNF277	1.10227581219309	5.11426811566943	8.42509425441301	1.86406593818634e-07	3.30239817269368e-06	7.1623663082845
NFE2L1	0.590876783661004	9.28461182588024	8.60099167921987	1.39940021779136e-07	2.60469211833728e-06	7.15408493514155
KLF4	-0.670940714090661	6.11170649864712	-8.49186998784251	1.6710698115188e-07	3.00505070191833e-06	7.15030353632187
SLC6A6	0.463842739483011	6.81853108611784	8.52888414643807	1.5732106252333e-07	2.86605386671042e-06	7.14240274643535
KIAA0195	0.721073570808578	7.10262691703475	8.53514146253976	1.55726908535092e-07	2.84631346266762e-06	7.13846349386486
SRSF10	-0.50500171901444	6.99956354605578	-8.53263232971451	1.56364111368826e-07	2.85211237873117e-06	7.13333262775244
LIMA1	1.00279858709782	6.1541788992645	8.4839437222549	1.69284157549392e-07	3.03766979705583e-06	7.13176577630719
TPCN1	0.618339065296558	6.71676910763409	8.50495272029741	1.63577293574915e-07	2.95428364767481e-06	7.12201269891091
HDAC7	0.624345384737717	5.96150899105433	8.45899308625082	1.76333441570147e-07	3.13723454980759e-06	7.10562746104432
KIAA0415	0.605823042850661	6.59234866248822	8.48833636752098	1.68073949348631e-07	3.01919304930881e-06	7.10339482866022
ENDOD1	-0.736778580923743	5.00599379821477	-8.3861295220862	1.98733063634106e-07	3.4576780585806e-06	7.09175852234695
ZNFX1-AS1	0.768373657838563	8.12013880931732	8.52605907870652	1.58046382091382e-07	2.87613459640509e-06	7.07202263747755
H2AFV	-0.485103298292302	7.07721107093303	-8.49612579947091	1.65950109067039e-07	2.98745922931879e-06	7.06743315751491
DENND3	0.986030259624604	3.5423596143306	8.21842325274459	2.62364097629958e-07	4.3101936824788e-06	7.04115665181378
RASSF8	-0.733699108073613	5.21895935581569	-8.35926971655112	2.07724497733019e-07	3.56306102573027e-06	7.03820711103453
CD63	0.426349893338141	8.84090960976767	8.52406138199042	1.58561390736265e-07	2.88237032464489e-06	7.03725351585611
IL17RB	-1.36086147815412	2.46085397040831	-8.13311731604286	3.02593035238591e-07	4.82878427607843e-06	7.02975281623777
EXOSC5	-0.802388479245208	4.72666363884117	-8.31548339006924	2.23305790635695e-07	3.79529069369042e-06	7.0261563575625
ZBTB4	0.533522437930131	7.2648890615684	8.47532254512809	1.71685945026042e-07	3.07088314932142e-06	7.02550828491636
CCNG1	0.713292679553086	7.00827622379113	8.46471643211469	1.74689725298376e-07	3.11794126562437e-06	7.01616019952656
EIF4G2	-0.475113027577388	9.94664240719922	-8.53254924436711	1.56385257790988e-07	2.85211237873117e-06	7.01417382984979
ERLIN1	-0.583220131490473	5.72207965835074	-8.38894184611405	1.97815463266334e-07	3.45691306966163e-06	7.01293057966719
BRCA2	-1.18576562225188	5.00996788867274	-8.34236372833558	2.13601196881955e-07	3.65636276013696e-06	7.00643715777338
NAA15	-0.766802236436248	6.44696225007584	-8.43155259065618	1.84442048960654e-07	3.2710592012916e-06	7.00357204034858
KCTD5	-0.5173497038319	6.19590515984959	-8.41198321483146	1.90462443578537e-07	3.36711829429963e-06	7.00245596616624
EFNA1	0.865386521294076	5.83421034498569	8.37186498233932	2.03456330840876e-07	3.51872148602152e-06	7.00061548557376
LDHD	0.82698289656382	3.68545048725146	8.2165653294342	2.63177932387944e-07	4.31932064892637e-06	6.9993955317349
GGT7	0.750492189204588	4.02417541777835	8.22951632164571	2.57559396019044e-07	4.24376683647537e-06	6.99718408558883
CTSF	0.922172581541074	3.94163446600341	8.21886367843254	2.62171562024995e-07	4.3101936824788e-06	6.99641639517525
LYAR	-1.03513941489714	4.34447729098496	-8.26883468837526	2.41257508042311e-07	4.03075980469491e-06	6.99490869323266
DIAPH1	-0.460137623821024	8.09085856167209	-8.48276336383643	1.69610907411081e-07	3.03968713732552e-06	6.99343816984562
C18orf55	-0.795338742789701	3.83828980722796	-8.21144565173764	2.65434215647762e-07	4.33931751954366e-06	6.978912398317
EML1	-0.596522759092626	5.99774835444091	-8.38564077244415	1.98892985670566e-07	3.4576780585806e-06	6.97766050998324
RASEF	0.691754614556561	5.10076310345325	8.31640301204395	2.22966273234004e-07	3.7933753342477e-06	6.97714808907815
SEMA4B	0.6042854270405	6.61830192514069	8.41428904515659	1.89742508025868e-07	3.35794042775091e-06	6.96993972851348
BCL2L2	0.558762114125673	5.84381290602772	8.36896343087701	2.04431381264881e-07	3.52488583286767e-06	6.96420700288134
RNMTL1	-0.741802519473405	4.66318843571357	-8.27336920989401	2.39448081807996e-07	4.01255482981656e-06	6.95002262290528
EIF2D	0.477926627928152	6.37422504335488	8.3902009469822	1.97406083340087e-07	3.45336750813767e-06	6.94771739067598
MEF2D	0.800164391114076	5.62986624574216	8.32878166291088	2.18448351814306e-07	3.73169584856227e-06	6.94209690118727
PGM2L1	1.17489502010254	3.54155115003758	8.14515388897049	2.96546531853264e-07	4.75088132786651e-06	6.94081123217612
PPP2R5B	0.872976828534715	4.04293517844132	8.19581838011588	2.72447218720311e-07	4.42799541873516e-06	6.94056971063723
CCT3	-0.444643234485726	8.98182675419792	-8.470158118557	1.73141764437436e-07	3.09361417569623e-06	6.9400011363248
NETO2	-0.835154012054668	5.00825978342044	-8.28667446851217	2.34220292252518e-07	3.94074463544377e-06	6.93719289515737
PPP1R15A	1.20868261977603	5.50578353827682	8.30341510533711	2.27811758713436e-07	3.85619823150152e-06	6.93495770184142
MIR21	2.51434224655126	0.617013547908557	8.40243695840996	1.93473558483032e-07	3.39879389923344e-06	6.93333556007383
MYO18A	0.573776017397855	6.39305566190677	8.38107525905581	2.00393369571376e-07	3.47653393434823e-06	6.93033311226036
C9orf78	-0.458075999614605	6.52643903913064	-8.3875900670808	1.98255965006147e-07	3.4576780585806e-06	6.92786700814252
CDC123	-0.518853012251276	6.23562681774922	-8.3721735228076	2.0335293405152e-07	3.51872148602152e-06	6.92720590555492
AFAP1L2	-1.49186953228555	1.53508911579869	-8.0665146607751	3.38462104920637e-07	5.31536676860318e-06	6.92716551383329
SLC25A23	0.592151250582079	5.50902887502887	8.32427359433398	2.20082504643155e-07	3.75577531393074e-06	6.92093045326343
C17orf48	1.35444543288835	2.65918686420318	8.06647009729519	3.38487539378282e-07	5.31536676860318e-06	6.91494189969892
FANCC	-0.627683041661458	4.73754259643941	-8.26435486265587	2.43059154330255e-07	4.0527630079952e-06	6.91400157895141
KIF18B	-0.685170741580885	4.27956771627695	-8.22996069622578	2.57368852959788e-07	4.24376683647537e-06	6.91327950152752
GPR137B	0.721748904958498	4.88627050017816	8.2649693835094	2.42811182844665e-07	4.05266888412592e-06	6.90993492771522
MAFG	0.790877196923245	5.56209316914855	8.31006979267856	2.25315440494781e-07	3.82167893188106e-06	6.90710635063539
NCAPG	-0.828681385170893	5.13931887304336	-8.29263756249082	2.3191619192068e-07	3.91774383200147e-06	6.90075686018522
CUTA	0.593189882984527	6.78327243557605	8.38269798461104	1.99858734695323e-07	3.47085927211275e-06	6.90011151929961
RGS6	1.13597681674434	3.014479258184	8.07716625311196	3.32439668503649e-07	5.245019826467e-06	6.88956516485881
MYO19	-0.665738049129726	5.990965319218	-8.33853659898208	2.14955528151736e-07	3.67578348958041e-06	6.88860403889419
TRAFD1	0.431695352098509	7.04459645782172	8.38569687499894	1.98874621714909e-07	3.4576780585806e-06	6.88330799494662
RAD1	-0.604536607510299	5.28789708665372	-8.28858306886954	2.33480227810596e-07	3.93621303417783e-06	6.88147201979749
NUCB2	0.870647008437443	7.12599221445301	8.37469345881087	2.02510518628978e-07	3.50962270834303e-06	6.87240909302926
SEH1L	-0.569842825323241	5.45979406303394	-8.29089276275787	2.3258790750826e-07	3.92512630188511e-06	6.87123338627591
MTSS1	-0.599010158200588	5.74403664218278	-8.30518335540212	2.27145640603454e-07	3.84881833176511e-06	6.86319497734538
NR4A3	-1.96846335605437	1.69221700746799	-8.02841370813102	3.60954600353251e-07	5.58900830220011e-06	6.85440088569442
CHD6	0.418736209549181	8.40952018234433	8.40456379924755	1.92798417796923e-07	3.39524334110468e-06	6.85072751065914
CEP78	-0.731046124401103	4.89808476604393	-8.24357716739248	2.51601143327067e-07	4.17024531318322e-06	6.84965572283814
PSMD1	-0.561693000143783	7.07859969265104	-8.36110494456129	2.0709680818979e-07	3.55959611527857e-06	6.83880358705632
TAPBP	0.635642355394884	7.41414884270191	8.36892281557827	2.04445064451186e-07	3.52488583286767e-06	6.83863151277399
CLU	0.533123475214238	7.3953337680213	8.36469054761134	2.05876168839984e-07	3.54590427155499e-06	6.83569882269722
C9orf140	-0.554732111455023	7.15656049999392	-8.36272273577635	2.06545132298663e-07	3.55376624749263e-06	6.8350205743154
L2HGDH	-0.786359605516029	5.43702542791209	-8.27182729593771	2.40061759520866e-07	4.01570947465948e-06	6.83433692104365
C16orf61	-0.586500839251032	5.74679513366665	-8.28795513845648	2.33723439051653e-07	3.93634521117808e-06	6.82305546771575
LOC729678	0.501290167410127	5.85762406286776	8.28270804703341	2.35766139480271e-07	3.95878806894382e-06	6.82075997776825
ATP5B	-0.47644111518234	9.83362902066328	-8.39191748801681	1.96849400068251e-07	3.44723493899626e-06	6.77844559763872
NCOA3	0.538006475449064	11.2187296377315	8.40253448976818	1.93442544250272e-07	3.39879389923344e-06	6.75994735579185
PKM2	-0.597015547988651	11.0249374464616	-8.39837601168507	1.94769537309524e-07	3.41438757019338e-06	6.75571768006459
C9orf7	0.619491766152262	5.64409863896966	8.22040480545975	2.61499008151018e-07	4.30443839795041e-06	6.75018854442303
WBP11	-0.442817982796225	6.91320624060447	-8.29803876747571	2.29849659123052e-07	3.88676005983207e-06	6.73767145990035
CHD2	0.542059584290753	7.76046194576989	8.32195092878922	2.2092944561692e-07	3.76638537053758e-06	6.73664245864547
HPDL	-0.991161257726811	3.52730394295168	-8.04130944119305	3.53171805266535e-07	5.49948349280961e-06	6.73450124591366
IPO4	-0.683829244722761	7.57344796200877	-8.31252653782894	2.2440110693277e-07	3.81003463182096e-06	6.73023111903524
PFDN6	-0.580181502959046	5.14633229725624	-8.16961053393567	2.84646654645472e-07	4.60389811633547e-06	6.71378306617877
FBXO5	-1.0686053250149	4.75505503946315	-8.14974842884737	2.9427191871303e-07	4.72303605427707e-06	6.71132030426123
PTMA	-0.523812421030931	9.86629007868055	-8.34982984253163	2.10984740792996e-07	3.61527541498162e-06	6.70571230698323
KHNYN	0.493969312946694	6.92838089979973	8.27425361750347	2.3909683046477e-07	4.01068745505799e-06	6.70522444159664
NAIF1	1.15130180414185	3.91796541498898	8.05899430171234	3.42782728642467e-07	5.36769508784328e-06	6.70374494215513
C16orf55	-1.05987174229358	3.16116304519199	-7.99981404759629	3.78861346789914e-07	5.82895783230407e-06	6.70345809541497
RGNEF	0.656968806647929	4.64008954641332	8.1242126481303	3.07149098738384e-07	4.8828531628334e-06	6.69684962956027
ZNF16	0.921708617445702	4.15023647066701	8.06590195809073	3.38811978060801e-07	5.31547047006457e-06	6.68729082329941
HMOX1	1.52574708015947	6.33757087857729	8.13731846628666	3.00468101975351e-07	4.79945419048307e-06	6.67336688277471
FNIP2	0.777479434840233	3.94551761955002	8.03949390989544	3.54256817680411e-07	5.5085089490736e-06	6.67322001839557
EPAS1	0.7343638672591	6.17880740319123	8.21169409878466	2.65324257439205e-07	4.33931751954366e-06	6.67102923705006
NCS1	-0.588257130022297	5.6152248007422	-8.18376402599295	2.77989034655586e-07	4.50493082905041e-06	6.66499284428356
C3orf14	-0.541873118345593	6.60368115808294	-8.23919696477218	2.53441632409489e-07	4.18416373190157e-06	6.65774258657234
ZNF333	1.07161143546625	3.09055338675576	7.93613063662465	4.22150915777631e-07	6.41822901405918e-06	6.65620267833625
RRP7A	-0.644694174899411	5.35406703173684	-8.15190742181544	2.93209374726129e-07	4.71503229126903e-06	6.65334689015206
SLC25A10	-0.81706274470181	6.2643426446633	-8.21456051516284	2.64059071978325e-07	4.32953325467206e-06	6.65292965397185
DMTF1	0.480632425357647	6.0943530883035	8.19776346252002	2.71563874248e-07	4.41793213319411e-06	6.65017804440428
NUDCD1	-0.690485698990763	6.23973638355721	-8.20909180043437	2.66478355219118e-07	4.34788684164345e-06	6.6444357035286
FKBP5	-0.73967747290002	5.24379932064876	-8.14509664254525	2.96574988417402e-07	4.75088132786651e-06	6.63995445366883
TRAP1	-0.616794064511226	7.42620037029629	-8.25637844732967	2.46301933281952e-07	4.09378932059287e-06	6.63959634936909
USP5	-0.531386851184761	7.23478985547928	-8.24065210263555	2.5282865081775e-07	4.18230104478344e-06	6.62345041912807
WDR77	-0.690615316124082	5.59079234392366	-8.14984200399081	2.94225782548277e-07	4.72303605427707e-06	6.6202757973695
MGST1	0.521019470629276	7.79821171424711	8.25589775887484	2.4649879489578e-07	4.09378932059287e-06	6.61966036518755
LCMT2	-0.737347364021901	4.30447981009582	-8.03323845941752	3.58022004561598e-07	5.554322824015e-06	6.60989642426048
C15orf42	-0.670593217900779	5.76925646905201	-8.16717810322526	2.85807522526132e-07	4.614962597238e-06	6.60679716513131
ZBTB2	-0.721312769801792	5.29410025612129	-8.11462263185095	3.12136105184454e-07	4.94802296028892e-06	6.60329618447327
RAB30	-0.810117002862826	4.0280290395531	-8.00259991174753	3.77076961593057e-07	5.80684632199105e-06	6.60183315001024
HS6ST1	-0.718890457643494	6.43905665931127	-8.18597702443201	2.7696287677822e-07	4.49265485086222e-06	6.60067636192099
SEC24A	0.616053922978509	6.89468345290682	8.21011650051248	2.66023283986464e-07	4.34470058729455e-06	6.59540839189295
PBK	-0.89973580437021	5.07087141667416	-8.10297878284842	3.18305139426504e-07	5.03626788246817e-06	6.58352977156851
ATF4	0.62009096384708	7.95478982191085	8.23931564628513	2.53391579277554e-07	4.18416373190157e-06	6.58337455306615
SMARCD2	-0.387581345506339	9.15281546926577	-8.26345698514163	2.43421942157119e-07	4.05476948270484e-06	6.57939549825477
SREBF1	0.56644954847846	7.13851977603868	8.20126716350204	2.69980241677846e-07	4.3964455324443e-06	6.56872949669174
COPB2	0.437478261457557	8.48812425430555	8.24136462005739	2.52529066111817e-07	4.18148128876637e-06	6.56733414893691
SEC22B	0.48018915151206	7.41704661606657	8.20763816162788	2.67125315734585e-07	4.35419471768538e-06	6.55705893545027
PRDX1	-0.465726562259597	9.17898889296605	-8.25055803247039	2.48696730327742e-07	4.12619456150908e-06	6.55670640529287
GPN3	-0.683558585296687	4.58863521828906	-8.05084010836006	3.47532700447189e-07	5.43698492261814e-06	6.55450915266855
GART	-0.507369508155816	6.54354918621368	-8.16702106396771	2.85882638766955e-07	4.614962597238e-06	6.54974430299147
BRMS1	-0.504021564634108	6.11986371407971	-8.14413408626114	2.9705389224186e-07	4.75399932426112e-06	6.54746243346157
BYSL	-0.850436938210356	4.87903965614216	-8.04897146554727	3.48630876656231e-07	5.44906801981198e-06	6.54743773378343
MYH14	0.55685133123515	7.85121164619913	8.21225753454114	2.65075067317108e-07	4.33931751954366e-06	6.54153702663505
PPP5C	-0.566615769104297	6.51596773942597	-8.1627108258006	2.87952423158347e-07	4.6426091143159e-06	6.54116779781762
UNC5A	-1.24246036347136	2.29173461442594	-7.83972826504783	4.97771977955167e-07	7.34751858722172e-06	6.54052548272171
SPIRE1	0.592589488098049	6.14691287902555	8.13184419485108	3.03240074300055e-07	4.83247938576206e-06	6.5304591113126
DLD	-0.531266462305926	7.36784756395187	-8.1936117313502	2.73452989980875e-07	4.4400269946021e-06	6.5301650867427
CARHSP1	-0.78081561977213	5.79888433052795	-8.09855961879356	3.20679702707525e-07	5.06904286208001e-06	6.50114376543443
IGFLR1	-1.19058545305153	1.89821725810865	-7.79704208784705	5.35655676367487e-07	7.83753764791763e-06	6.49037966318726
GTF2A1	-0.593270273012176	4.79791179280964	-8.0099472153743	3.72412903508613e-07	5.74030727951894e-06	6.48806465471999
SLC43A1	1.49811516855269	1.76299230055081	7.79192053150873	5.4039920918108e-07	7.86565393763654e-06	6.48337577092156
LOC100128191	-1.30321504019459	2.74408525806157	-7.84139502947467	4.96350757355821e-07	7.33301242581162e-06	6.48289770156599
GAA	0.474861917372466	7.8338300357603	8.1711335923463	2.83922291546838e-07	4.59662769005742e-06	6.47739688494017
SLC19A1	-0.635963051238859	5.54666623441058	-8.06464796316472	3.39529228863077e-07	5.32173085614443e-06	6.47285714752522
ALG8	-0.647069805235824	6.33837007503288	-8.11267835756207	3.13157446250647e-07	4.95951243474983e-06	6.46616019498075
MAK16	-0.805629329596307	4.22028551326451	-7.94702568282587	4.14393483553949e-07	6.30602058139786e-06	6.45982358859295
DLC1	-1.08004221789668	3.2132450921588	-7.8451643756313	4.93152307863624e-07	7.29865415638163e-06	6.44798509099225
TJP2	0.438587743080247	7.27442246003145	8.14175550438978	2.98240786237804e-07	4.76843107938914e-06	6.44747934001584
TST	-0.733305504591263	5.97445916010261	-8.07382610951551	3.34316046845533e-07	5.26469074147334e-06	6.44715708703899
SKP2	-1.07854959956865	3.91407493609324	-7.91830853589267	4.35169239969381e-07	6.58621752873116e-06	6.44214109028296
PTPN21	0.752391279863936	4.22121452197994	7.92064867783993	4.33436209109468e-07	6.56593039958943e-06	6.42880382216899
TGM2	1.60069580362234	1.96242025371489	7.75872422215264	5.72228106563357e-07	8.27849727868995e-06	6.42859846936245
ELAC2	-0.567822205906388	7.08994395661536	-8.1181834695787	3.10274589329204e-07	4.92318048571311e-06	6.42290086514842
SLC38A9	-0.742084020355505	3.8559194701178	-7.88620418181595	4.59689239764181e-07	6.882580882557e-06	6.42064421665842
GTPBP3	-0.644390100426651	4.60742328826552	-7.95840742324706	4.06448387415641e-07	6.19074939083714e-06	6.4202910096603
INCENP	-0.508907826850626	6.14809073902471	-8.07069014846188	3.36087798120054e-07	5.28761273354637e-06	6.40601361429595
PAK1	0.642375259096524	4.74264556373644	7.96860755768941	3.99463319019549e-07	6.11219080263763e-06	6.40348204877017
CHN2	1.6504748253251	1.48368082553771	7.76053200884358	5.70445369847079e-07	8.25985139854766e-06	6.39528729364537
ADI1	-0.560600324995348	6.80631472092129	-8.09063871020861	3.24982319204658e-07	5.13220425531511e-06	6.39428013267322
KPNA2	-0.463415821488075	9.34443543170918	-8.15430432565464	2.92034439917367e-07	4.70065829949764e-06	6.38129242599973
CD24	0.647331137502192	9.98493562949517	8.16230012538362	2.88150458063855e-07	4.6426091143159e-06	6.37744169648071
DERA	-0.656881505932427	4.32386461072812	-7.91392397825773	4.384358105352e-07	6.60791897803348e-06	6.37009432909042
WDR3	-0.541016378329384	5.96624885158033	-8.0323209869879	3.58577742426664e-07	5.55778884554544e-06	6.36815010092434
UGDH	-0.586313614308059	8.48140314721642	-8.12768706003641	3.05362947326687e-07	4.85907700389298e-06	6.36731851851312
BCL2	-0.789620056474558	4.7582576997398	-7.93409109834896	4.23619875973115e-07	6.43471281178417e-06	6.36650605465527
FARSA	-0.648227334123296	6.85659305627461	-8.07470473500573	3.33821394758214e-07	5.26185580201354e-06	6.36558691197127
EIF3B	-0.419088467375762	8.86765703508711	-8.1315250565802	3.03402496714312e-07	4.83247938576206e-06	6.3625360763649
HS3ST3A1	-1.37147436412973	3.34551105336336	-7.80202329093972	5.31083829990105e-07	7.79793325088192e-06	6.36073737594188
CHSY1	-0.572476070933778	6.21344530460276	-8.027913055418	3.6126034290112e-07	5.58900830220011e-06	6.34048731834894
ICT1	-0.48291925112382	5.33426903162208	-7.97478957586056	3.95291006306425e-07	6.05943793718483e-06	6.33736162009168
CNOT10	-0.53082009820427	5.42971103595575	-7.96718975378257	4.00426680721811e-07	6.12133072065043e-06	6.31851864920493
CLN3	0.500016415206728	6.36888998108293	8.02097610213139	3.65524619867924e-07	5.64975392113785e-06	6.31271190535925
PSAP	0.640906409446195	9.93816098926495	8.11979865458878	3.09434040594498e-07	4.91450607303171e-06	6.31183871427322
CTC1	0.548824550077937	5.65490709140124	7.9724038770568	3.96895719981134e-07	6.07846522066345e-06	6.30740266148064
RBL2	0.625532508639526	7.01041470021493	8.04251212075597	3.52454962892675e-07	5.49343597336169e-06	6.30041649491023
LOC100506994	-1.06288543052009	2.53652471759488	-7.70632978155735	6.26506048500657e-07	8.94764061069598e-06	6.29659050218754
HSPA14	-0.732691242723676	4.73153925228374	-7.8991998791079	4.49594216953385e-07	6.7603161278244e-06	6.28692030460821
ZNF488	-3.51055398200583	-0.0499110171188934	-8.26244320043827	2.43832243057065e-07	4.05756261978742e-06	6.26976079702392
HAUS7	-0.774442166493415	4.50767605718618	-7.86131386835521	4.79690513486617e-07	7.14367243771165e-06	6.25694789015343
CCT8	-0.410296413564531	7.8859664995954	-8.04542263912897	3.50726469257101e-07	5.47475728963554e-06	6.2468156231426
PSMC3	-0.772174164371317	7.78357830681604	-8.03868803931196	3.54739544256892e-07	5.5085089490736e-06	6.24244341922832
PPP2CA	-0.418941238495948	7.87556777694207	-8.03900805556389	3.54547768279453e-07	5.5085089490736e-06	6.23731723901271
RHOU	0.669659695684564	5.11627298529476	7.88074171155249	4.64002882160748e-07	6.92855732255031e-06	6.23069404434286
TMEM144	0.945987058210586	3.25391113277491	7.72106661199916	6.10716800683337e-07	8.77950224192969e-06	6.21434003392543
ZKSCAN1	0.487781955967436	7.49058209780114	8.01060649778974	3.71997349592692e-07	5.73919158172341e-06	6.21277285736823
SVIL	-0.420124892126796	7.08361801494698	-7.98998577854605	3.8522728119202e-07	5.91601565716744e-06	6.20954162747199
ZNF703	-1.10951958761476	5.82356765256843	-7.91373297350326	4.38578693232311e-07	6.60791897803348e-06	6.20862660128973
BSDC1	0.475537900583689	6.55013943251576	7.9599328366825	4.05395719533384e-07	6.18598358893825e-06	6.19067739881302
EWSR1	-0.44519552493628	8.1821817228444	-8.01736167947655	3.67767284785855e-07	5.67916904040502e-06	6.18997895358191
CLMN	0.469626605650421	6.71578878440048	7.96169088366079	4.04186046330357e-07	6.17315747838254e-06	6.17544704096034
RRP1B	-0.483023512151131	6.659229814929	-7.95891628683912	4.06096910242564e-07	6.19074939083714e-06	6.17138828105311
UBXN6	0.549034998392499	5.72264018096966	7.89879366225186	4.49906233572624e-07	6.7603161278244e-06	6.17112164792084
CDT1	-0.768700847374344	5.90419559231902	-7.91621943265861	4.36722475234286e-07	6.6037492548085e-06	6.16630416524451
ATAD5	-1.22069209766898	3.2724180791046	-7.70232273292363	6.30872522690245e-07	8.99463944541489e-06	6.16392177001289
SCRN2	0.752660138250967	5.53725162002465	7.87544878154654	4.68222983211062e-07	6.98533556754844e-06	6.16061087477663
PRODH	-1.29496923732828	1.7073536806923	-7.58617213525298	7.72280084330424e-07	1.06652453594897e-05	6.13478493844923
ACP6	0.645765298462645	4.6567605167712	7.77929832325464	5.52277971655519e-07	8.01761874823516e-06	6.12076794679264
RBM38	-0.627281375147465	6.07210926797273	-7.8948631629018	4.52936971935065e-07	6.78756085899823e-06	6.11849862915441
SNRPG	-0.636517863226804	5.47899332532348	-7.85878560113321	4.81772409800509e-07	7.16829339991433e-06	6.11444026430983
PGM3	0.552097120911969	6.23014863754826	7.89617038201865	4.51926638666504e-07	6.77849426462655e-06	6.11426594887784
FAM21C	0.669885246955946	4.23682956752419	7.74603961491158	5.84901677437443e-07	8.43994448098688e-06	6.11366749859397
ILF2	-0.440652541641327	8.3125189136282	-7.97644339848974	3.94182560387733e-07	6.04799003662794e-06	6.10977081951454
SET	-0.416560181153057	9.27395202642928	-7.994667822611	3.82180817546956e-07	5.87462499324935e-06	6.10698813872682
KIAA1109	0.608896512805115	6.90904059886215	7.93053939025727	4.26190723518737e-07	6.46202507717802e-06	6.10613081468768
DNAJB6	-0.482414013607164	6.92708136747671	-7.93174970615026	4.25312829795087e-07	6.45456603039295e-06	6.10578133420531
CPAMD8	1.28460140245501	2.958339062514	7.60220669986578	7.50936818536282e-07	1.04134886842461e-05	6.09751225097538
RAB3IL1	1.31479848684339	3.18295604888608	7.62037671821844	7.27493071213196e-07	1.01812503121084e-05	6.09566908419497
PALM3	0.852771670515599	3.09074951249963	7.63701095703678	7.06700200863651e-07	9.93181021785185e-06	6.08593723793026
USP39	-0.411887645873949	6.39098248197346	-7.89825899891104	4.50317255195343e-07	6.76041811120909e-06	6.08506270601613
VARS	-0.518257113809129	6.93910949398865	-7.91516272563646	4.37510334712664e-07	6.60791897803348e-06	6.07952072971651
STMN3	-0.551872277693008	5.73887146164382	-7.85368882090245	4.85998080413647e-07	7.21832317658778e-06	6.07295026572512
ANO7	-1.06609918227371	2.21856471344738	-7.55256960763694	8.19086362007568e-07	1.12558753641862e-05	6.06409457975559
NINL	0.60996396232091	5.2251336709016	7.79423412665408	5.38250972733356e-07	7.85489464920824e-06	6.05578371702451
KLF13	0.532349055491349	5.02497909530206	7.77720649737051	5.54272775573463e-07	8.03959921829194e-06	6.04613016328879
HARS	-0.576928252459399	6.72501088567263	-7.88317970843983	4.6207242699803e-07	6.90589747016538e-06	6.03589832217199
KLHL12	0.455495254460106	6.75863325633239	7.88378930821252	4.61591045811958e-07	6.90487356901537e-06	6.0337988235303
ARL3	-0.577933814428956	5.44246358364859	-7.80551796544795	5.2790068190691e-07	7.75800615484285e-06	6.03183847795579
SLC25A19	-1.08966676918379	2.95633109158484	-7.57967245423889	7.81111074561913e-07	1.0778301659219e-05	6.01692071335573
APEX2	-0.594147212341271	5.362186515393	-7.79433137004938	5.3816087508073e-07	7.85489464920824e-06	6.01690658686801
GEN1	-0.810121814208149	5.41656053981013	-7.79584040371526	5.36764746261796e-07	7.84690001440759e-06	6.01031180366676
LOC100131564	1.24808414127661	3.20224698226885	7.56396529285864	8.02889795828574e-07	1.106056750036e-05	6.00600379143083
NOP14	-0.47633030874976	5.85237381592143	-7.81647825188788	5.18046015751594e-07	7.62658588682189e-06	6.00567635920539
DNAJA3	-0.525411145474547	6.92241122929226	-7.87398107464628	4.694002844441e-07	6.99665807223095e-06	6.00539274394327
ATXN7L3B	-0.406461401698783	8.34208932107448	-7.91388813517845	4.38462619542533e-07	6.60791897803348e-06	5.99908420159101
RAPH1	0.580254811101271	6.55257286513651	7.84768951619389	4.9102166475081e-07	7.28000560398276e-06	5.99565475791396
CAPN13	0.744518655827705	4.90175490737424	7.73191229340579	5.99362273318487e-07	8.62627767554077e-06	5.98994746702123
ST8SIA4	0.72855289993071	5.35165710633752	7.78070791537946	5.50937986954489e-07	8.01207555984946e-06	5.98826436441203
COG6	0.721518018609994	5.99134104535628	7.81368234238683	5.2054149492462e-07	7.65658395876812e-06	5.98421819888318
PDXDC1	0.409125124008032	8.32992448505325	7.89954664499373	4.49328043661388e-07	6.7603161278244e-06	5.97510328652414
LTBP2	1.05167741657077	2.53267377489854	7.51648307773288	8.72662217123966e-07	1.18269067416379e-05	5.97355440243609
RAP1A	-0.656801180746339	5.73177154859939	-7.79351164091277	5.3892086140201e-07	7.85781385011963e-06	5.97046926824151
RFX5	0.496382941811127	6.8411560199861	7.84781589047538	4.90915286586131e-07	7.28000560398276e-06	5.96586913820749
BASP1	-0.627481794492334	7.10436769684828	-7.84712529155566	4.9149690626533e-07	7.28059721911548e-06	5.96120701675817
ADHFE1	1.30071510274255	2.01693814381558	7.48163740869439	9.27871635988856e-07	1.24253107500845e-05	5.95984762504764
CCDC74A	-0.802823105331973	4.1992856840014	-7.66364335601445	6.74691281928529e-07	9.54613959303953e-06	5.94876652393245
GLB1L2	-0.882457594736048	3.74199808210304	-7.60350647764216	7.49233897009579e-07	1.03984960112765e-05	5.94140537099832
PSMA3	-0.419439219949243	7.33208179701792	-7.85573489020474	4.84297080740773e-07	7.19945278071883e-06	5.94121752698344
BMPER	-3.82942008270924	0.0379839231396684	-8.04508050932949	3.50929192447339e-07	5.47475728963554e-06	5.93789785366855
TAF15	-0.553329240361342	6.70005916836475	-7.82044495070455	5.14526966939888e-07	7.5814528591213e-06	5.92750157026424
ZNF358	0.909801521223927	3.86746121750055	7.60559755669528	7.46502692001876e-07	1.03864484368048e-05	5.92583329638978
RACGAP1	-0.471383689115728	7.25732807118752	-7.84432772069234	4.93860381590909e-07	7.30267110674303e-06	5.92179213198917
PLK4	-0.925880678683074	5.0012437488547	-7.72030808768066	6.11519267479327e-07	8.77950224192969e-06	5.91923689110314
COG3	0.504811561627683	6.43358153244813	7.80118321715453	5.31852000685049e-07	7.80236215741821e-06	5.91913420774109
POLL	0.719720995403395	5.13349110671605	7.70091490262792	6.32414163654617e-07	9.00893907407139e-06	5.90948642034147
ANKRD5	-0.565997828543194	5.22922181960051	-7.7155667555615	6.16560278456097e-07	8.82821412405802e-06	5.89967314353433
CCDC149	0.702958556234668	4.46602403242952	7.63566288026022	7.08361976738304e-07	9.94680579258724e-06	5.88974011698106
MARCKSL1	-0.460240323413348	7.33593153537387	-7.82179084285323	5.13338640607804e-07	7.57061325002198e-06	5.88524605073809
PDZK1	-2.19995911360645	1.03461971530463	-7.51189067694998	8.79737971145141e-07	1.18938866850698e-05	5.87914819863388
STEAP1	2.30558667070681	0.427096138985279	7.66234768771937	6.76212958803042e-07	9.5595820143889e-06	5.87838432716896
IMPA2	-0.68069442067688	4.13155572620207	-7.61192980805919	7.38295178432232e-07	1.02979554329447e-05	5.87241600670129
CCDC154	2.13337053862902	1.01741736252288	7.55583026823534	8.14417502014276e-07	1.12101385215529e-05	5.85478198626144
JUN	1.06203743700095	6.52118922188155	7.75114638603584	5.79764468143842e-07	8.38027741161418e-06	5.84943002107278
CDC42EP2	-1.315808805292	2.57546352535452	-7.44257309311623	9.94119621239238e-07	1.31740543150594e-05	5.84809651067947
RND3	0.896791872544893	5.65042483757368	7.70873589570198	6.23899278769123e-07	8.91802695567079e-06	5.84666208920044
OTUD1	0.997957314721357	3.566565527566	7.53348663837751	8.46976490750176e-07	1.15420806972645e-05	5.84593690082506
WRAP53	-0.70816136004682	4.28549702895826	-7.60785274896788	7.43568775308756e-07	1.03542416305276e-05	5.83991583710042
FAM5B	-1.44967993072135	2.31947473819747	-7.41523143125564	1.04340823058998e-06	1.36969852813083e-05	5.8218829460209
SSRP1	-0.526521301718317	7.14503681736486	-7.77978762336305	5.51812448634317e-07	8.01761874823516e-06	5.81894953819095
WWOX	-0.532931839085843	5.7202957954717	-7.70530653707222	6.27618068521615e-07	8.9558742132726e-06	5.8129993106454
H2AFX	-0.810753244504981	7.6296461970546	-7.79207782088634	5.40252878453307e-07	7.86565393763654e-06	5.81182225888075
GTF3C6	-0.592012298762313	5.61394463668656	-7.6923786172475	6.41846393631956e-07	9.13083953537311e-06	5.80846641070586
TTC21A	1.44298368349432	2.1094206538824	7.39227206679391	1.08676353378687e-06	1.41761435296089e-05	5.80553362155674
LOC100132707	1.25268124328827	1.43989319219773	7.38893189741685	1.09322573302732e-06	1.42280989565361e-05	5.80156632474582
YIF1A	0.741634978949913	6.56552201067515	7.73828063066241	5.92798044742627e-07	8.53915116302815e-06	5.79945163647968
PRIM2	-0.719543470616237	4.42231003553281	-7.60897024928497	7.42119411773485e-07	1.03426708687498e-05	5.79773856734517
LETM1	-0.598924809019509	6.0557468086513	-7.71170284318474	6.20700484568975e-07	8.87989298882083e-06	5.79498853219034
ALCAM	0.732953437556532	6.80423342696479	7.74901953853539	5.81898244979317e-07	8.40385686445086e-06	5.79456739852591
NBR1	0.437951521627356	7.34962668451522	7.76666235868763	5.64443015043969e-07	8.18002164956268e-06	5.78854274010415
MRFAP1	-0.456486119877335	8.79420466703541	-7.79962593805138	5.33279060352646e-07	7.81644084604526e-06	5.77856588955086
RRAGC	0.801222374219734	4.33594455064616	7.56439070564192	8.02291669851193e-07	1.106056750036e-05	5.77397017657052
RGAG4	1.07193178094191	3.14422052518484	7.45712455450022	9.68883702473122e-07	1.28804539269956e-05	5.76769721826902
RAD51AP1	-1.39769278060717	3.37220999798137	-7.48475115521421	9.22793195619409e-07	1.23759369715629e-05	5.76730198964304
TKT	0.663992919417016	9.5036015959855	7.79800620703938	5.34767592245493e-07	7.83139510745501e-06	5.75397181949783
DHODH	-0.669312775972589	4.19892262133878	-7.54542160313168	8.29419376938993e-07	1.13698439835473e-05	5.74613906349441
DRG1	-0.560258700319526	5.74591156792213	-7.66076815452527	6.78072862310025e-07	9.5777791801291e-06	5.73604892693961
HPS1	0.672762927799213	5.74526966937372	7.65116328136212	6.8949815362014e-07	9.71454685858738e-06	5.73366864478895
LMO7	0.748813351994722	4.29810171636654	7.53796004053086	8.40350832852376e-07	1.14914368999371e-05	5.73238877152623
DDX11	-0.664470633636751	5.19930116075522	-7.61356321420305	7.36193362402344e-07	1.02772101776434e-05	5.71903978374771
AMD1	-0.737695640447349	6.91984473454114	-7.7158773294192	6.16228750696588e-07	8.82821412405802e-06	5.71781292786275
TMEM8B	1.08060171888993	3.25147472916302	7.43687622455209	1.0041852741855e-06	1.32969077794761e-05	5.71649949002857
LAMP2	0.408538676360369	8.14924440146612	7.74366633783133	5.8730525259796e-07	8.46732159004162e-06	5.70563882162188
HPS4	0.518475750335091	5.23987060427047	7.60415662609642	7.48383608464103e-07	1.03953218172373e-05	5.70526452552132
SPG11	0.415187065007002	6.68741493934721	7.69218382202412	6.42063339727265e-07	9.13083953537311e-06	5.70014103551418
C12orf24	-0.917184525406953	3.14182120490609	-7.41421365143674	1.045291435754e-06	1.37109442914117e-05	5.69884020462379
TTC37	0.538184582999677	6.67685377678067	7.68421000598963	6.51009899916387e-07	9.2386224858239e-06	5.69055800848124
TARDBP	-0.401348843643756	7.5818136957438	-7.72024754967643	6.11583359952648e-07	8.77950224192969e-06	5.68486262903505
GPR37L1	0.871049507979438	4.55004436123445	7.52941281696979	8.53057732708994e-07	1.15988109933538e-05	5.68169137687639
HINT3	0.734363287288664	6.06443298104756	7.64111187257886	7.01669962665815e-07	9.8777175552383e-06	5.67017201793395
C14orf93	0.812721078672592	4.17422895994962	7.48158301876453	9.27960603136545e-07	1.24253107500845e-05	5.67007394264504
KIAA1967	-0.427876499557795	6.92802888869245	-7.68395364579778	6.51299683735134e-07	9.2386224858239e-06	5.663363095101
LOC100506190	0.823404588506774	5.03215106301872	7.54640749496756	8.27986144127057e-07	1.135950801836e-05	5.65839648294504
PER1	0.894864746588769	4.84550367559822	7.5331313222377	8.47505088270797e-07	1.15420806972645e-05	5.64810079308971
YIPF2	0.862588039692095	6.37733619999969	7.63441032800381	7.09909654088605e-07	9.96017538169281e-06	5.63857843667125
ANLN	-0.723023123882087	6.90703813927605	-7.6752233615898	6.61248992270105e-07	9.37180351417393e-06	5.6364582713697
RAB9A	0.60431774538548	5.09986124632337	7.5490893972751	8.24100406880344e-07	1.13154804636017e-05	5.62875077254576
ST6GALNAC2	0.500406377570797	5.61347280215411	7.58912790808741	7.6829864969411e-07	1.06278135793915e-05	5.62328846299356
DYNLL1	-0.525725841081792	6.95773002012507	-7.65997517781221	6.79008606135205e-07	9.58290289367525e-06	5.6179525472416
POC1A	-0.718137628078133	4.1202605245032	-7.46327803417449	9.58413844305285e-07	1.27921094430659e-05	5.61006330602024
CTXN1	-0.914192245360217	3.73300758359431	-7.42555759374574	1.02450046964391e-06	1.35124178661866e-05	5.60696327851204
NCRNA00052	-0.5606056938493	8.10789096864564	-7.68810489449748	6.46623720754734e-07	9.1878802938846e-06	5.60337975643323
MID1IP1	0.996553506983485	5.01261518845768	7.51457343529544	8.75597266843358e-07	1.18570758629055e-05	5.59579750230063
PANK3	0.662815091121608	6.75377045696437	7.63813464095123	7.053181432297e-07	9.92072382453616e-06	5.59119411941782
IGDCC3	0.729226464093471	4.48801068182354	7.47547696337549	9.38005231298528e-07	1.25497595905893e-05	5.57790879647499
HIPK2	-0.447523075210293	6.85389720752163	-7.63082473674559	7.14359617922375e-07	1.00058209800116e-05	5.57784672227602
AGPAT5	-0.558563505285356	5.16176487125593	-7.53525791341545	8.44346521957088e-07	1.15178231918518e-05	5.57686926353748
WDR19	0.729526262403276	4.45603824865498	7.45994685710158	9.6406695742602e-07	1.28368278630516e-05	5.57397686336737
ENO1	-0.409236757830596	10.7533145622822	-7.7172122210855	6.14805913419237e-07	8.81819390739565e-06	5.56941023644921
USP30	0.538128431493363	4.81749005358826	7.49669345295816	9.03582848956204e-07	1.21965452509633e-05	5.56807192686573
SAE1	-0.373092958166577	7.8944974809752	-7.6583039173227	6.80985175436872e-07	9.60269483474389e-06	5.55879758671777
KIF24	-0.933664896220082	3.27464731463967	-7.34927082829791	1.1730930195648e-06	1.51146438052401e-05	5.55043404276845
RAN	-0.675516092065639	8.86956180843131	-7.66720066988666	6.70531798643559e-07	9.49532074556722e-06	5.53866944456164
LOC100144604	2.4596342966182	1.13273714447687	7.32976683092475	1.21457756560858e-06	1.55890983938894e-05	5.53791975857061
BAIAP2L1	0.554381402157818	5.76925905014503	7.55259139457697	8.1905507333237e-07	1.12558753641862e-05	5.53782069395786
NEIL2	-0.73239520481952	3.70636064594704	-7.37605290789415	1.11852003047119e-06	1.45008751857366e-05	5.53468559790464
PCMT1	-0.421672253906556	6.62091490542124	-7.60021936994842	7.53548357968473e-07	1.04410461795068e-05	5.53235807523393
TCP1	-0.429544726239758	7.56909869776435	-7.63324106514332	7.11357602105266e-07	9.97212450763492e-06	5.53023400626628
IFT20	0.774683744016739	3.73259347155904	7.36760981267124	1.13543270191038e-06	1.46882974194771e-05	5.52935977938322
PI4K2A	0.519620822151873	5.43528154094441	7.52073752053103	8.66160134447187e-07	1.17673940605156e-05	5.52699950310126
THAP8	1.03129437268321	3.30392561553035	7.31630728445457	1.24409520568134e-06	1.59069175992468e-05	5.5205025770983
CBX2	-0.441226948955524	6.67038849660551	-7.58665378339772	7.71629837647819e-07	1.06650722353902e-05	5.50805215006207
NUDT1	-0.80004773304343	4.30948087350249	-7.4192396371999	1.03602614759253e-06	1.36429144034153e-05	5.50210031312209
SLC16A8	1.30097712686653	2.17106724297963	7.21602233979791	1.48897393377873e-06	1.85279762414549e-05	5.49915980457544
FKBP1A	-0.410962057218545	6.9906361679127	-7.59498863339939	7.60467435263101e-07	1.05281932014405e-05	5.49746163910531
FUT8	0.439349551646711	7.58428542692586	7.61362217893287	7.36117605291363e-07	1.02772101776434e-05	5.49729146291322
CXCL17	1.72293838798343	1.63052494165949	7.21257501385144	1.49823517707943e-06	1.86155164201162e-05	5.49467154459715
NEIL3	-1.01196099156327	2.9714817973343	-7.29358583069981	1.29563311547378e-06	1.64902345686327e-05	5.48515919927816
LITAF	0.402953047241966	7.59751756155994	7.60435048091486	7.48130272769664e-07	1.03953218172373e-05	5.48073132147491
MRPS12	-0.572668073517257	5.79447777060516	-7.51663854356837	8.72423724055715e-07	1.18269067416379e-05	5.46821635569977
HNRNPF	-0.359494593987552	8.48126373021038	-7.61782812935432	7.30734784267822e-07	1.02180673345276e-05	5.46400624206889
FAM110B	1.15603436685563	2.66416842759526	7.23302224125216	1.44416804681382e-06	1.80645223746554e-05	5.46108912299885
SCMH1	0.651304125981963	4.59020113908801	7.41783692442683	1.03860336971623e-06	1.36553480779357e-05	5.46093679367685
C16orf58	0.650582723859457	6.47899411874947	7.5380192859209	8.40263446815854e-07	1.14914368999371e-05	5.44927574106767
RAD18	-0.757934685578408	5.08138936305719	-7.45776154586138	9.67794378603321e-07	1.28762077866046e-05	5.44211536499524
INHA	-0.827663768392117	4.69751255759228	-7.39187046605646	1.08753839682422e-06	1.41761435296089e-05	5.4413967162735
SNRPD3	-0.691840196434212	6.5261571342466	-7.53730742327449	8.41314060852312e-07	1.14952094392925e-05	5.43351873919498
TRIM4	0.599671530454952	5.41496976442249	7.46224433996617	9.6016434765027e-07	1.28052540271955e-05	5.42602211258363
KCNH1	-2.48681374047566	0.253346574466617	-7.40911234375317	1.05478395992802e-06	1.38246135939155e-05	5.42428806383554
SIRT2	0.601433288930467	5.85770846575672	7.49177443862469	9.11444545794324e-07	1.22828352811154e-05	5.42265386008827
TRMT6	-0.848120590288632	4.55638998088651	-7.39383556948581	1.08375233294814e-06	1.41548734115253e-05	5.4208760308689
SORL1	0.72623926524122	4.14377171139752	7.34699698384715	1.17785242471324e-06	1.51526184237724e-05	5.41354750696619
DUSP3	0.4587144441833	6.42540244129398	7.51685732641074	8.72088214396127e-07	1.18269067416379e-05	5.41000898849915
EIF3J	-0.605231067756731	6.62858503041441	-7.53009112289829	8.52042032215224e-07	1.15944271332526e-05	5.4087043122611
ZNF524	0.910338752633823	3.40650134797899	7.27039102083762	1.35054431078164e-06	1.70592923364896e-05	5.40580383305577
DPF1	-1.43796076342216	1.57601921983561	-7.15227306339983	1.67031328432655e-06	2.04049082301514e-05	5.38863903352025
NRGN	-1.86870410569692	0.962137688335095	-7.17409612284418	1.6057771652252e-06	1.97608663070097e-05	5.38624965819381
TMED8	-0.975807562952058	3.58373405968564	-7.28103889514399	1.32504155781656e-06	1.67624773168866e-05	5.38604685201684
RHOBTB1	0.530370890692645	4.74440283197216	7.38656815428586	1.09782304456071e-06	1.42768216152669e-05	5.38600603962913
SMOC2	-1.60411017353091	1.65020104518067	-7.1490690516048	1.68001334843785e-06	2.04934669870712e-05	5.38217767660734
FANCB	-1.18142751426615	2.08955944802418	-7.1644781104424	1.63389385847517e-06	2.00625850874734e-05	5.37670160718354
SPINT1	0.459302141422582	7.43841741772565	7.53998509345854	8.37369279813876e-07	1.1469421650784e-05	5.37321346932286
SNX30	0.476804220732097	6.02447033709112	7.46988496988426	9.47303699191571e-07	1.26539193812139e-05	5.36095043910105
HECA	0.563742749320623	4.61973069627507	7.36919874273092	1.13222961287238e-06	1.46672409339099e-05	5.3595745971873
GSDMB	1.30652812658457	1.88267122253103	7.13431536985535	1.72544269197292e-06	2.08952234471797e-05	5.35182823156329
NUDT5	-0.463253488296235	5.80696467599967	-7.45087307094238	9.79642508868657e-07	1.30028105700948e-05	5.34695936398391
ZYX	0.520599815335408	6.16508477192169	7.46126925205635	9.61818660584611e-07	1.28170958403323e-05	5.33327521113564
PPP1R10	-0.457558244322094	6.74016854869457	-7.4853458216119	9.21826611320639e-07	1.23728958649489e-05	5.32355988835981
PNISR	0.569733328703069	6.89711545364431	7.49183666947885	9.11344642518976e-07	1.22828352811154e-05	5.32169079262261
EIF1AX	-0.68964643184295	5.45944596044651	-7.41878957934277	1.03685231738317e-06	1.36430512635061e-05	5.32070830909092
MAMLD1	-1.35568200210528	2.66427947189679	-7.15648543052578	1.65764912155331e-06	2.02819182307514e-05	5.31670256514561
EDC3	0.519732302522782	6.97910648915877	7.49003559997569	9.14240640938736e-07	1.23105961989206e-05	5.31252171938166
ELP2	-0.486235776774775	8.61532012502947	-7.53538828075805	8.44153290892568e-07	1.15178231918518e-05	5.30994857679947
GTF3C1	-0.409885349131262	7.9125746977524	-7.51206810609519	8.79463488364903e-07	1.18938866850698e-05	5.29577948843974
PRMT5	-0.537878496574663	7.47138729740706	-7.49864093204015	9.00489909988177e-07	1.21646149068193e-05	5.29512253663643
C6orf48	0.633587855019091	7.3195701095116	7.48566368046222	9.21310389408212e-07	1.23728958649489e-05	5.28974597385893
SERPINB1	0.494256030211789	5.56968503289653	7.39359562997766	1.08421387468093e-06	1.41548734115253e-05	5.28495896426497
KIF2C	-0.403602444125712	6.07681399179535	-7.43606552411884	1.00562629455234e-06	1.33054542326687e-05	5.27829885376944
PHRF1	-0.478058813208365	5.71977856372089	-7.3986521674094	1.07453044313708e-06	1.40658954333639e-05	5.26904330916474
RPP40	-0.946391286355587	3.81539084186456	-7.24416498784743	1.41556360948757e-06	1.7786540800203e-05	5.26839242965438
POLDIP2	-0.437411365811886	7.16789959323057	-7.47427442561139	9.39996767770021e-07	1.25663516740095e-05	5.26832607299611
C1orf144	-0.428693664573423	7.68205334856598	-7.4883807201554	9.16910037468423e-07	1.23280951669487e-05	5.2642396562956
KIAA0141	0.449708007747837	6.24141951834471	7.42577516630321	1.02410594731752e-06	1.35124178661866e-05	5.26250620552494
UBAC1	-0.504382239488871	5.70372529311807	-7.39847127885817	1.07487529082989e-06	1.40658954333639e-05	5.26132900404976
TXNDC17	-0.611200297854253	5.59987327275266	-7.38437494123175	1.10210671457334e-06	1.43213929250384e-05	5.25155461691491
MANBA	0.540568983825729	5.27119656398095	7.35291467874086	1.16550779907767e-06	1.50400867529128e-05	5.24444588863883
IFNGR2	0.618189219248927	4.55205213011586	7.29431902804089	1.29393576811038e-06	1.64811742466702e-05	5.23887016137841
CBX5	-0.661284209876109	8.16754508506443	-7.488316065387	9.17014493403739e-07	1.23280951669487e-05	5.23734773832323
SNRNP25	-0.90600855069859	5.8044968697644	-7.39074048475908	1.08972171553847e-06	1.41935404755961e-05	5.2346377846546
DLL1	0.652301023786297	5.3839849404984	7.34776470938164	1.17624324463757e-06	1.51435658378127e-05	5.22912737277117
ARNT	0.375567137115015	7.00968446284877	7.44395942297677	9.91686103254961e-07	1.3152227114065e-05	5.2258619167604
ABCE1	-0.749547545305807	6.70778237675271	-7.4278464408228	1.02035804689564e-06	1.34896980049666e-05	5.21260693600525
PWP2	-0.563627993453243	5.67024481181927	-7.36518316511119	1.14034276812236e-06	1.47380930866139e-05	5.20737776841466
CCL22	2.66929316997848	0.706605955196054	7.21473076907726	1.49243673345544e-06	1.85572579407501e-05	5.20550754520747
GDF11	-0.522859721176367	5.02353082739238	-7.31876125311238	1.23865828168056e-06	1.58651727623227e-05	5.20516054053443
LENG8	0.613451783787418	7.19658447016588	7.42676905306521	1.02230575510639e-06	1.35047720761448e-05	5.18952206322287
DDX21	-0.574366413465085	7.84845790850034	-7.45121813924235	9.79045409795118e-07	1.30028105700948e-05	5.18727829723817
CYCS	-0.699486364106925	6.96706753237747	-7.42269870557799	1.02969921213123e-06	1.35702833913969e-05	5.18694388515843
HSD17B14	2.92903803784865	0.262156863569557	7.23670444250754	1.43464946758078e-06	1.7958890490884e-05	5.18066764316881
SNRNP40	-0.57721703642803	5.28495467999696	-7.31863698562022	1.23893300810772e-06	1.58651727623227e-05	5.17159621749713
ITGAE	-0.701412752444645	4.08055086296818	-7.2180433172576	1.48357232425589e-06	1.84797400800932e-05	5.17036689673334
MOCS3	-0.526463965853702	5.09383608288936	-7.292981915395	1.29703291830547e-06	1.64954969777496e-05	5.16476761349601
PLD3	0.620140153574683	7.3746287845146	7.41617001759885	1.04167469284725e-06	1.36849705916555e-05	5.16012948215346
GLE1	-0.421009029549856	6.98666113123375	-7.39603238636433	1.0795361008858e-06	1.41158418695966e-05	5.13437454521201
CCDC109B	-0.60169988361153	3.90173449231857	-7.18022275287269	1.58813011231952e-06	1.95869380519407e-05	5.13345534753914
LRR1	-0.961048074521567	4.80447067504088	-7.26667205285409	1.3595716914794e-06	1.71572167399861e-05	5.1278236412168
SF3A3	-0.436872500381209	6.76224571037855	-7.37670472597112	1.11722531729908e-06	1.44953267699844e-05	5.11485644790658
WDR46	-0.480270236617184	6.20110732911976	-7.34568478553075	1.18060815409825e-06	1.51763956718979e-05	5.11464620846634
NFATC4	1.38592347041661	2.05723454986153	7.0044194003389	2.1851254028576e-06	2.52725015472963e-05	5.1105244844973
SIX4	0.594257357776108	5.84620287157927	7.3171755658326	1.2421686352443e-06	1.58944363089715e-05	5.10658609986929
CENPL	-0.696543299358544	4.19238931752646	-7.20166753267503	1.52793546187348e-06	1.89704474123029e-05	5.10435316877508
CDYL2	0.713867658506508	4.47408993399852	7.19228512292902	1.55397367312133e-06	1.92651265450564e-05	5.08759639658019
DDX10	-0.619380678013716	4.31682549536444	-7.19149475127209	1.55618812994207e-06	1.9265145663212e-05	5.08620310571517
GADD45A	1.18935648697501	4.02143613077008	7.14340557802071	1.69730313341611e-06	2.06441437114553e-05	5.0787032179198
HSF4	0.59715871274297	5.2946231304359	7.25563282979018	1.38674035336641e-06	1.74637392091113e-05	5.07769258650467
SYT7	0.451830385432274	6.39770337444702	7.3398917767235	1.19285453354137e-06	1.53220424108647e-05	5.07751822982167
TOE1	-0.818590768136338	3.64005182898487	-7.11047985435759	1.80155876009428e-06	2.16913381596953e-05	5.07053215622834
FAM173B	-0.519670312343147	4.70116969608742	-7.21788582845996	1.48399252138036e-06	1.84797400800932e-05	5.06807895949099
ZNF326	-0.653825532192188	4.35521700041794	-7.18317295170059	1.57970457408899e-06	1.94974016952503e-05	5.06525619964486
BOP1	-1.03648202077448	3.21404853888526	-7.06992063216924	1.93922088339227e-06	2.29685057038614e-05	5.06501890911933
FMO4	1.10997311504859	2.38561736076159	6.99337073514902	2.22970372768792e-06	2.57169414771399e-05	5.06015187082109
USP35	-0.735278451911021	4.61397128328429	-7.19146230518504	1.55627910733075e-06	1.9265145663212e-05	5.0505868999221
KIAA1324	-0.895911484778114	7.4003977144408	-7.35970360212687	1.15151168108543e-06	1.48709508528747e-05	5.05010539212817
NUP160	-0.411130120917021	7.00939360855402	-7.34938537687712	1.17285378786082e-06	1.51146438052401e-05	5.04532317345797
RIMS4	-0.849715434861058	3.56413130382226	-7.09175869929245	1.86379033128583e-06	2.22166995726473e-05	5.04354213720706
KCTD7	0.927724985552635	3.41826352497105	7.06884060356715	1.9430328840406e-06	2.29973686855591e-05	5.03948313675532
DTX3	0.507007299435726	5.25240616271335	7.23214691933177	1.44644043948895e-06	1.80794244469456e-05	5.03544006769628
BMS1	-0.458658197727871	6.78419160717531	-7.32864836574018	1.21700239014661e-06	1.56082423104386e-05	5.02987431451267
SPAG4	0.97687798856521	3.47327842626546	7.07727602827969	1.9134659448269e-06	2.27601738700463e-05	5.02865013461264
ARHGAP21	0.512611894865604	5.91779951916865	7.28314690494015	1.32005244591679e-06	1.67220991402838e-05	5.02524073048077
TRAK1	0.501741613882052	6.0856600525849	7.28503341427419	1.31560416572636e-06	1.66809431899982e-05	5.02207216106596
FAM83D	-0.549706499808227	5.67314182073223	-7.26635321120142	1.36034856477048e-06	1.71572167399861e-05	5.01544382884819
MED23	0.462437015458648	6.08790410630318	7.28280942542956	1.3208498543599e-06	1.67220991402838e-05	5.01367850241466
UFD1L	-0.625397917835291	6.1869069823023	-7.28713378042331	1.31066999490825e-06	1.66436180674606e-05	5.01148554220913
SNRPE	-0.644139268525463	6.41839102261268	-7.29977943742428	1.28136761768942e-06	1.63335305169496e-05	5.00420415930667
BTN3A1	2.31546666790857	0.770786784997284	7.00852632000067	2.16879246364699e-06	2.51183415249531e-05	5.00192422829855
TPI1	-0.59479486190294	9.54813134790571	-7.37838983283189	1.1138854067182e-06	1.44632139300894e-05	4.98785691244866
HSPA2	-0.909296352904063	2.77326330610976	-6.97862530190162	2.29067671653949e-06	2.63294002800044e-05	4.96940051997513
DPYSL5	-2.86248367185332	0.108708378182868	-7.1156346841947	1.78480614582108e-06	2.15516952943767e-05	4.96918150526958
MYO5B	0.442501623443989	6.70543150244165	7.28641350702857	1.31235988173428e-06	1.66524329758149e-05	4.95900730446082
ZNF467	0.666968217127398	5.69221583798918	7.2258955507834	1.46277808657167e-06	1.82563438207647e-05	4.95333529563796
TMPO	-0.827178380584182	7.46413728191269	-7.31479403523071	1.2474602980455e-06	1.59377586130733e-05	4.94913371915549
LOC92249	0.61520373494437	4.43409121740068	7.1114912662517	1.79825892186613e-06	2.16672062026579e-05	4.94401425669358
KRT19	-0.42709200157276	10.4871985484621	-7.36752120110116	1.1356116098651e-06	1.46882974194771e-05	4.93971852671345
ZNF165	1.25535687448421	3.55710222929922	7.01758114053708	2.13322934813724e-06	2.47610745684291e-05	4.93417684835027
HSPE1	-0.49811582497199	5.85173410547117	-7.22778684153706	1.45781510480124e-06	1.82079908982046e-05	4.9192783022889
OBSCN	0.808687256751856	4.88774380145223	7.14069210628772	1.70565254084279e-06	2.07155650639468e-05	4.91879894472502
LGALS8	0.518130391109901	6.19982642164677	7.2408807612335	1.42393264279251e-06	1.78514614078426e-05	4.9182683469396
MAPKBP1	0.561440419633647	4.42482234062097	7.09642832455243	1.84806127964288e-06	2.20681841953712e-05	4.91723587857376
MBNL2	0.747565365606045	4.76019200999364	7.13110769928026	1.73548792180554e-06	2.10016642577973e-05	4.91723422970825
GAS5	0.870199379973013	8.15836500943684	7.30582526338329	1.26760031321006e-06	1.61703643311404e-05	4.91277880007945
TH	1.12512200669481	2.14993147842142	6.9038128781313	2.62789101637229e-06	2.94563333497387e-05	4.9111596182301
KAT6B	-0.436675625782617	6.39862103113848	-7.24420131036239	1.41547133766507e-06	1.7786540800203e-05	4.91058214115933
ORC5	-0.456152481865218	5.43199510782993	-7.18803020857901	1.56593391049323e-06	1.93417124956342e-05	4.90553945146592
C1orf93	-0.523624633336815	5.50295636127444	-7.19037275633122	1.5593373728214e-06	1.92838837567788e-05	4.90150992382777
BAZ1B	-0.398642374407923	7.6745444458834	-7.28943867563745	1.30527753112071e-06	1.65877366492878e-05	4.89749965162724
CAMLG	0.642969080679539	5.70965480884968	7.19275914017748	1.55264715030914e-06	1.92629606392953e-05	4.89400176563075
PLXNA4	-1.14171721841015	3.62854312235123	-7.02794022015723	2.09328694813319e-06	2.43619561033956e-05	4.89165227189593
MYO1B	0.53769516499821	7.39216526796476	7.27552695355154	1.33817997006594e-06	1.69158895082259e-05	4.89097027259169
WDR4	-0.864063737197956	4.65561205053049	-7.10287273090655	1.82658074034616e-06	2.19137276194757e-05	4.88825857104015
TACO1	-0.469371172108565	6.59411636103778	-7.24318278685392	1.41806111909047e-06	1.78045451619136e-05	4.88363607830979
C16orf45	0.846437407243424	3.82753983603601	7.03184405540937	2.07843724020153e-06	2.42566534578719e-05	4.88119071871367
HAUS1	-0.896898292127276	4.123075314617	-7.07401859313612	1.9248276492161e-06	2.28348142129262e-05	4.87724310661771
SEMA3A	-2.11900384323779	0.925130702653713	-6.87738815143265	2.75901049100271e-06	3.05576061203363e-05	4.87468187486827
TUBB2C	-0.745436790338099	9.05553576631575	-7.30751202774799	1.26378685168664e-06	1.6134023898937e-05	4.87280454591792
OIP5	-0.722287982761019	3.59352628487759	-7.01861575876118	2.12920466404341e-06	2.47455307862835e-05	4.86257200266725
RRAS	0.693201083990623	3.99015660937272	7.03895462288598	2.05167058825964e-06	2.40281084860324e-05	4.85701532863627
CD3EAP	-1.00400267916565	3.02093399594076	-6.94084922504005	2.45492984391927e-06	2.79104328414044e-05	4.85693829107054
DCLRE1A	-0.66636572514871	4.70715252948656	-7.10783245702188	1.81022605891413e-06	2.17800148268201e-05	4.85416194359434
SEC31B	1.11913693831552	2.06489075192473	6.85754047898674	2.86195857889086e-06	3.14683729607961e-05	4.85388126602194
B3GNT5	1.45904802886857	2.58603327224331	6.8871126670148	2.70998348622153e-06	3.01659575235971e-05	4.85053616467335
YPEL1	1.11528645026225	2.65111252877099	6.89665674864131	2.66274671830205e-06	2.98070790608323e-05	4.84627948481316
MRPL16	-0.522910514213969	5.28811994816848	-7.14620066556458	1.68874708435889e-06	2.05550263746857e-05	4.84518464656521
ZNF704	0.693533051000974	4.42214865305675	7.07391143922434	1.92520258551937e-06	2.28348142129262e-05	4.84338342104474
TNFRSF1A	0.45991927783736	7.07266411456591	7.238335915732	1.43045298746055e-06	1.79197721065845e-05	4.84000902036865
FGD3	-1.04596791794563	2.57024425525708	-6.88113594397635	2.74000730399946e-06	3.04073537837339e-05	4.83427308475832
TSNARE1	1.00432088159526	3.03410157191538	6.91367118518044	2.5806491671554e-06	2.90827336061367e-05	4.83425729363811
MRPL20	-0.536266479100378	5.75873836495226	-7.16761968440987	1.62465401709629e-06	1.9963786761145e-05	4.83179606510721
LTBP1	-0.511964132608863	5.42979329883227	-7.14101160854084	1.70466720822637e-06	2.07155650639468e-05	4.83084766990741
ACAT2	0.696840749857772	5.09065526919734	7.13589492839217	1.72051836995802e-06	2.08658079907019e-05	4.82375734674939
MIR210HG	0.9355090501444	2.99947865708013	6.91157882446642	2.59060155269333e-06	2.91752325705342e-05	4.81479661235857
UBE2H	0.455304619657625	7.63073194110197	7.24200136524458	1.42107128389046e-06	1.78289543524261e-05	4.81454967629852
TANC2	0.380134798673465	8.48066578204119	7.26139390907789	1.37249187665243e-06	1.72973279164546e-05	4.81386679398878
NCLN	-0.602606646558945	5.88448795821138	-7.1636761613046	1.63626126887047e-06	2.00769137641891e-05	4.81113833786179
MAOB	-1.35541619425334	1.83901491843502	-6.82490617435746	3.04000203803095e-06	3.31211687843841e-05	4.80938865953153
LPP	0.473333942774584	7.14054914788566	7.22447034026734	1.46652964392682e-06	1.82895166033051e-05	4.80877550407498
ATP2C2	0.482905596084101	6.17211870438184	7.17287279675448	1.60932521046029e-06	1.9789966779219e-05	4.80635656934809
RPUSD1	-0.558174211216831	5.7165471558661	-7.15295385828139	1.66825971914726e-06	2.0394718964195e-05	4.8035558999661
SUCLA2	-0.522709785597475	5.68146248229554	-7.15170019935794	1.6720433240831e-06	2.041113324961e-05	4.80348178534428
NRP1	0.554245037757017	5.92085174808406	7.15642835916856	1.65782003237486e-06	2.02819182307514e-05	4.79921002855968
ACACB	-0.507096045402123	5.40931852814494	-7.11342143921951	1.79197898230317e-06	2.16226958874735e-05	4.79495854275544
GLTSCR2	0.655319101656054	8.44325365081499	7.24535904835396	1.41253356111762e-06	1.77751777848992e-05	4.78963146452513
SBF2	0.480941399334306	5.50079854574048	7.12620396042075	1.7509624784694e-06	2.11736055603198e-05	4.78264399677392
PGBD5	-1.80281494160844	0.994172182939229	-6.81488076933713	3.09698095165167e-06	3.36125352439788e-05	4.78094685431111
EIF2C4	0.672586697173361	5.09750576413164	7.08849605801302	1.87486279867716e-06	2.23327674110233e-05	4.780429789581
FAM21B	1.06152144222529	2.11264579501568	6.81392788989012	3.1024540756938e-06	3.36481465381992e-05	4.77340786821581
GGH	-0.80532494411572	5.19953096385446	-7.09896126756669	1.83958725312572e-06	2.20177337116303e-05	4.77172943097656
DHX33	-0.443369312721487	6.14513317856632	-7.1568496311671	1.65655888692851e-06	2.02819182307514e-05	4.76675430297136
COL9A2	1.35624049999217	1.86539083065024	6.80181755475928	3.1728958019922e-06	3.43230979253024e-05	4.76423862542852
CBWD1	-0.63262807981511	4.84808772516404	-7.05887396503874	1.97858083374301e-06	2.33355330490254e-05	4.75138427455423
PVRL1	-0.718378211504411	4.99644539685597	-7.06782279915115	1.94663240214936e-06	2.30156165045829e-05	4.74112071071207
ESRP2	-0.5332960273694	7.30733679130226	-7.19010178269434	1.56009894301134e-06	1.92838837567788e-05	4.74075554495435
SMS	-0.524638996196361	6.96537805601064	-7.17959364631696	1.58993283869444e-06	1.95947212927972e-05	4.73585610284519
RNF224	1.32985946615914	1.8272092614459	6.7805619187197	3.30058155433274e-06	3.54521039914327e-05	4.73403920706493
CREB3	0.514285180005515	5.5952356934614	7.09624026309194	1.84869206276699e-06	2.20681841953712e-05	4.73266329066113
C1orf112	-0.607161966490687	4.19738036525483	-6.99775046041593	2.21192057046881e-06	2.55294407318981e-05	4.72613657834366
PPP1R9A	0.892464811691974	2.86582986903964	6.84933699774697	2.90566878346514e-06	3.18860923455847e-05	4.72551523649879
MAP1B	1.34815518771414	3.93643525751101	6.93711010413323	2.47184116730363e-06	2.80645428934053e-05	4.72436160059645
TRAF3IP2	0.524138687576451	5.60490595033354	7.09700119816143	1.84614116608977e-06	2.20681841953712e-05	4.72080043213091
C9orf106	1.48303874678932	1.53324791627375	6.76748185287459	3.38179999195967e-06	3.61157235412091e-05	4.71452855543996
PSMG3	-0.637555596232583	5.24775911683064	-7.06198881282397	1.96739896331568e-06	2.32200284138966e-05	4.70755849399024
PCP4	-0.77709110166009	3.88128637597211	-6.92701197137771	2.51812146133213e-06	2.84740117101545e-05	4.70652956606225
GPRC5A	-0.701670442679152	6.82838242626111	-7.14839027292488	1.68207585371763e-06	2.05036709749079e-05	4.70537080842464
SLC1A1	-1.32337775924121	2.32606633407871	-6.80521568501546	3.15296377540015e-06	3.41516620335441e-05	4.70338024273541
KLRG2	1.12783497334141	2.59663349841421	6.81606104258605	3.09021564424465e-06	3.35807449216033e-05	4.69945042745075
SH3BP1	-0.829790313756169	3.59547530142093	-6.92659320885099	2.52006002939422e-06	2.84766783321547e-05	4.69938210702435
TSR1	-0.441757565767091	6.48569805877779	-7.13627614972108	1.71933209456702e-06	2.08658079907019e-05	4.69918720831557
HEATR5A	0.49731705078449	5.9680459239842	7.10493507694316	1.81976155362412e-06	2.18475895353983e-05	4.69862090997388
GSTA1	-1.49718699467555	1.88365544923843	-6.76290297367755	3.41072035991676e-06	3.63781169000306e-05	4.6982861394585
SPRY1	1.55112263283517	1.48720203440509	6.76066126486578	3.42497269763357e-06	3.64603713527841e-05	4.69791746454298
HIVEP2	0.526555449807063	5.16123627110014	7.04507289523189	2.02892650603921e-06	2.38117662364911e-05	4.69504774483099
ABCD3	-0.482087810312623	5.92058595831618	-7.09885458238529	1.83994335379556e-06	2.20177337116303e-05	4.68258806463665
BCL9	0.475520063434341	6.41517769912999	7.12002977313944	1.7706507292614e-06	2.13962158931847e-05	4.67563029418793
FTSJ3	-0.601960043607517	8.14589885824609	-7.17720396824227	1.59679999097093e-06	1.96648623335772e-05	4.66962570023337
OSBP2	0.67059570677634	4.39187441048147	6.97114876027455	2.32225297812835e-06	2.65463833261917e-05	4.66352289938447
RPS6KA4	-0.488309777174598	5.58936261565268	-7.06696966126307	1.94965491642406e-06	2.30268565129068e-05	4.66231773900859
MARK4	0.551191751213651	5.4170401815329	7.05145790132978	2.00547055479977e-06	2.3586138930008e-05	4.66034756829744
GULP1	0.697424846413047	4.11162288665362	6.94389214538972	2.44125615933254e-06	2.77927624293243e-05	4.66030528845602
ABTB1	0.957828448947549	3.61362128397975	6.87936870674226	2.74895106367365e-06	3.04863777114577e-05	4.6563813208124
COL12A1	-1.20518038023782	4.17509727914667	-6.92869076787729	2.51036540899383e-06	2.84091927662185e-05	4.65474288659949
KLHDC2	0.510910515528266	6.562931663732	7.11200389684169	1.7965888142667e-06	2.16626902161473e-05	4.65135333732173
ZNF561	0.532592619875959	4.68574444095728	6.98135415355025	2.27926332379895e-06	2.62162309678223e-05	4.65030434695133
ZFP14	0.732234947934467	3.62470266058806	6.88846400584725	2.70324264720945e-06	3.0119273838728e-05	4.64138078284083
ARFGAP3	0.549396996529596	5.41277967884823	7.0318529046347	2.07840370367801e-06	2.42566534578719e-05	4.6345323271142
CTNND2	0.604425045487605	5.89493089211255	7.06762660905792	1.94732703623444e-06	2.30156165045829e-05	4.63452550494532
PRDX3	-0.481172193652891	7.25201382709612	-7.13507116356885	1.72308465332775e-06	2.08817882190241e-05	4.63022670934051
SRSF3	-0.585693768367893	8.21390878275518	-7.15886221964221	1.6505476541261e-06	2.02373599469244e-05	4.62741039014728
HIST2H2BE	0.408965119164987	6.80172762653011	7.10516087499682	1.81901655968257e-06	2.18475895353983e-05	4.62719799426218
NCAM2	-0.64139418266791	6.23724084297072	-7.08290700942908	1.89398985170343e-06	2.25445453949382e-05	4.62620994011039
RARG	0.455292924832638	6.72840209049927	7.10731596841566	1.81192204343945e-06	2.17847478464999e-05	4.62205200640287
RAMP1	-0.679984231424586	4.12223304992626	-6.93267147878475	2.49207366454848e-06	2.82367479443826e-05	4.6179960264275
KIAA1522	0.377844480607978	8.13325337319936	7.14685191584821	1.68676000025728e-06	2.05457933316117e-05	4.61154308484972
C16orf88	-0.605537499058771	5.11747263202301	-7.00265102196383	2.19219750091785e-06	2.53367733278162e-05	4.61044986202546
GSTA4	1.23533460394406	2.05329181420837	6.71681355921005	3.7165508382081e-06	3.89690258421268e-05	4.60052360999341
USP1	-0.831197734103665	6.18429943165792	-7.07517305878339	1.9207929407128e-06	2.28148729690915e-05	4.59972564641785
RAB35	-0.433469137366408	6.37267744864136	-7.07675122542861	1.91529169148828e-06	2.27656988261905e-05	4.59626981110569
CABLES1	0.506895591281343	4.99484855225348	6.97508124693745	2.30558853006851e-06	2.64104730634423e-05	4.58554484895999
SAP18	-0.392740139742384	7.20441382588962	-7.10176987360902	1.83023827231141e-06	2.19418672875527e-05	4.57509126937837
SGTA	-0.501332488964176	5.80139644311017	-7.03126231095962	2.08064315359404e-06	2.42654645053743e-05	4.57434959636564
MPHOSPH6	-0.578094943403438	4.64893559605625	-6.94965502310012	2.41557675917552e-06	2.75379043765858e-05	4.57422520798543
RRP1	-0.564047713868312	6.024015283668	-7.04055131546055	2.04570956478867e-06	2.39750853269276e-05	4.56727959093814
HJURP	-0.439980158524025	5.41899945966294	-7.01167129597764	2.15637103865048e-06	2.50091187589394e-05	4.5666311202281
SYNPO	1.16532734073205	1.95857211355429	6.69170151516844	3.89504855509804e-06	4.05104428081216e-05	4.55636291760617
CENPH	-0.849315954047123	4.4598426678198	-6.93539690756532	2.47963007044196e-06	2.81148022359806e-05	4.55462459798064
LAMB3	0.806875341926589	3.06450365339747	6.77480084329363	3.33610119585536e-06	3.57876564461097e-05	4.55083470779567
NUP88	-0.442348326192632	6.32342075122378	-7.04904293104615	2.01430881974511e-06	2.3667624648332e-05	4.55011452457571
PNRC1	1.06755680750963	5.82652770029211	7.01122597165775	2.1581253861594e-06	2.50121198601038e-05	4.54775228682789
ATP8A1	0.755282672538325	3.85974094668089	6.84752785098502	2.91540146318938e-06	3.19719174231995e-05	4.54384822021356
C1orf38	1.61649475126924	0.302476793270897	6.69625006011765	3.86206855035543e-06	4.02512381259272e-05	4.5370762039465
STAT2	0.632310782225295	6.28994697762851	7.03693095530613	2.05925165127698e-06	2.41000172260015e-05	4.53498287700078
CENPP	-1.06506080371152	2.23591410879858	-6.70789979570935	3.77891671171166e-06	3.95733269171357e-05	4.53005687613237
C17orf57	1.21780094453332	1.87777551604094	6.67123105242282	4.04713535639415e-06	4.18320715082421e-05	4.5296684720318
WDSUB1	0.697228281668425	4.2302858035048	6.87702576435361	2.76085522888233e-06	3.05576061203363e-05	4.52589884444561
MATN2	-0.783038771854457	4.21794848169567	-6.88381996869125	2.72648164712439e-06	3.02974611737597e-05	4.5222559849203
SLC25A15	-0.579393154423505	5.3261355398002	-6.97510253156715	2.30549867290075e-06	2.64104730634423e-05	4.52136608984993
PSMA4	-0.480603640283746	8.35069271303177	-7.09868302839816	1.84051612825037e-06	2.20177337116303e-05	4.51048676901255
NEBL	0.635810735922779	6.45445107151754	7.0326890138052	2.07523758200923e-06	2.42566534578719e-05	4.50931955959808
IFI30	0.637779751860259	6.28135232954462	7.01751080139729	2.13350325598579e-06	2.47610745684291e-05	4.50551162097435
GNPNAT1	-0.617002174880626	7.09597580551745	-7.05149526785375	2.00533411904123e-06	2.3586138930008e-05	4.48950787702349
KIF4A	-0.495503469241492	6.07023526593545	-7.00712966480018	2.17433256163912e-06	2.51650780351922e-05	4.48865167365548
TMEM136	0.92665953087313	2.31808517166079	6.67824454873586	3.99434501286564e-06	4.14143992530471e-05	4.48523116235891
ARHGDIG	-1.10468643932296	2.35006576016191	-6.69344623124628	3.88236373103503e-06	4.04287989027583e-05	4.48430298590962
ILF3	-0.323714258768012	8.82088207153455	-7.09276544574978	1.86038748507757e-06	2.21919545652191e-05	4.48428231985129
LOC647946	-1.46275959759936	0.981209579159268	-6.64030036623426	4.2887424910427e-06	4.39760450154495e-05	4.48395845328141
MON2	0.514019420913455	7.20930828164801	7.04879200941766	2.015229460609e-06	2.3667624648332e-05	4.47880005187075
MRPS16	-0.388829581513212	6.97359349655883	-7.04087984643411	2.04448527925173e-06	2.39750853269276e-05	4.47783957772353
KAT2A	-0.521525659024877	5.76842561558535	-6.97563479247178	2.30325281546031e-06	2.64104730634423e-05	4.47381564975121
MKRN1	0.334524518503576	7.53856698584238	7.05679199014623	1.98609170648065e-06	2.34076093722215e-05	4.47318193505696
B2M	0.475486548520225	8.28409921808989	7.07138711231264	1.93405734651354e-06	2.29235826102711e-05	4.4625602415182
ATG13	0.460057565009913	7.10500826513497	7.03220240943414	2.07707961139534e-06	2.42566534578719e-05	4.46095936223379
TEP1	0.470036552225336	5.84783508756492	6.96519003005747	2.34774313723849e-06	2.68194373136452e-05	4.45839944038643
ADM2	1.82356036416591	2.14090624425082	6.64385105812004	4.26026182654931e-06	4.37914067530489e-05	4.45790845905626
AHSA1	-0.660034683084803	7.81034590763974	-7.05614270073732	1.98844013096151e-06	2.34187836269016e-05	4.45704843994639
AMIGO3	-0.877550200873057	2.87696127909233	-6.70540030345948	3.79659912708935e-06	3.96839523759015e-05	4.45198095922258
SWAP70	0.626748348001311	4.39322860652799	6.85861177187402	2.85630115032674e-06	3.14268292355687e-05	4.44560410128283
EZH1	0.636136426289756	4.87655398628697	6.88690116988735	2.71104007163157e-06	3.01659575235971e-05	4.44036160199681
DOK7	-0.865632317922233	3.50853252917821	-6.75695048793585	3.44870128362659e-06	3.6666293876269e-05	4.43465063193466
LSM3	-0.664155789673302	6.27398690904067	-6.98702222884483	2.25574536845821e-06	2.59814638719663e-05	4.43430799342391
NOM1	-0.481089758116354	5.39879594468007	-6.92499564704251	2.52746985792942e-06	2.85411248507843e-05	4.42558910529111
CHCHD3	-0.399379597940584	6.40056025844226	-6.98787631619711	2.25222354523062e-06	2.59587777880337e-05	4.42247353498152
AOX1	-1.48435794928256	1.70848399119865	-6.6140561616833	4.50548120030496e-06	4.58610271417529e-05	4.42160453007476
CRTAP	0.372083341374606	7.32698748178162	7.02227802035446	2.11502178215965e-06	2.45977915749917e-05	4.42148800601015
POLR3K	-0.935187604772716	5.15276603604672	-6.90762503396033	2.60951705054955e-06	2.93290074955582e-05	4.41916548837992
PHF5A	-0.674550012060465	4.72178928129617	-6.86811106593169	2.80664191233441e-06	3.09619256872563e-05	4.41238021565963
TMEM219	0.561480016549379	5.71405988210988	6.9364610868079	2.47478887041689e-06	2.80789478079051e-05	4.41136855797726
FAM84A	0.452976848624125	5.13900766720026	6.89038555498327	2.69368746371106e-06	3.00328194287359e-05	4.407372961565
SRPK1	-0.592351674873684	6.49064865241096	-6.98519331810511	2.26330615796994e-06	2.60506071478935e-05	4.40716308967523
TSFM	-0.587810413122165	5.80987043070354	-6.94260128918988	2.4470470554421e-06	2.78397380647712e-05	4.40349488532507
UNC119B	-0.494750924541284	6.33116673571659	-6.97466155098733	2.30736110203117e-06	2.64122567216765e-05	4.40323205878932
RRP9	-0.661094983044828	4.43373424448326	-6.83105509514795	3.00559522142601e-06	3.281648981988e-05	4.40311087711485
EGR1	0.789110646594386	4.18013366611636	6.81051224638791	3.1221555337904e-06	3.3839876310506e-05	4.39746759512299
CYP4B1	1.60159782294093	1.16923766445072	6.59358269412746	4.6824452506748e-06	4.7288172930124e-05	4.39461508342784
KDM3A	0.557529356088659	6.61553541572646	6.97507235110512	2.30562608661957e-06	2.64104730634423e-05	4.38895522845476
CDC20	-0.48175046930373	6.42393316441501	-6.97206384761442	2.31836401415437e-06	2.65200545641024e-05	4.38733945110266
CRELD1	0.696691778017794	5.24487072314002	6.8773186133358	2.75936437649917e-06	3.05576061203363e-05	4.38635633498214
ZNF532	1.22849276983978	1.83773713286187	6.58598149686694	4.74997096932331e-06	4.78257161294179e-05	4.37877825888457
PLEKHG4	0.911407031161294	3.68950558811374	6.73454056546021	3.59568049058507e-06	3.78917205573691e-05	4.37823419713695
UBE2N	-0.61638168887597	6.65930450912409	-6.97548966082888	2.3038649678364e-06	2.64104730634423e-05	4.37225215817063
YWHAB	-0.381350038477766	8.74098451037789	-7.03078521562551	2.08245406731332e-06	2.42696598060961e-05	4.36910436208132
TMEM91	1.10441835499032	1.67563672431816	6.57751663137728	4.82636058177836e-06	4.84199486320704e-05	4.36529144220195
RNF40	-0.371486516378017	7.5040542753069	-6.9987288061171	2.20796836474107e-06	2.5501424676747e-05	4.36375949574938
ASB9	1.10332426483172	2.3656076596498	6.61348785028481	4.51029852486168e-06	4.58821365752961e-05	4.3634932919868
KNDC1	0.727614924593484	3.95606364048579	6.76839205207128	3.37608157596741e-06	3.60776921894434e-05	4.35947287147365
C1orf228	1.8633045022515	1.09586633663467	6.58749478861104	4.73644737739022e-06	4.77470439659277e-05	4.35345173091611
AHSA2	0.544271643887123	5.83502661645145	6.90814980487527	2.6069982248241e-06	2.93204023617742e-05	4.34947415917689
POP4	-0.478420186692797	5.5200764486387	-6.89323330322803	2.6795911822612e-06	2.99155426783286e-05	4.34539530907715
ZC3H6	0.928059562300598	4.19216575024918	6.77216945141519	3.35245689450443e-06	3.58940391188809e-05	4.34436469677785
UCK2	-0.498898790488203	5.29162436476676	-6.87155218676202	2.78887512885818e-06	3.07862360759235e-05	4.33739571801538
SYT8	-2.22906891789127	0.410452816197184	-6.72422033967601	3.66554262702604e-06	3.84824450058904e-05	4.33594423000902
BRWD3	0.707351538853521	4.42346223612233	6.79785832435911	3.19628434703906e-06	3.45091410070246e-05	4.33208633146918
HNRNPK	-0.435303055935256	9.84993936371432	-7.03026332931978	2.08443687332512e-06	2.4275851162597e-05	4.33133355131815
RPA3	-0.509894255464157	5.28599420243324	-6.8749313253249	2.7715421705587e-06	3.06556026854654e-05	4.3243157677753
TLE1	0.558197132615282	6.90811348052359	6.95208257555975	2.40484385536649e-06	2.74342487292969e-05	4.32097869145743
DCAF13	-0.408505531754135	7.34035248557015	-6.96338545907212	2.3555200039944e-06	2.68899089056671e-05	4.30719555750457
WDR90	-0.667694973216325	5.97468815232197	-6.89568807096169	2.66750172429165e-06	2.98255697863305e-05	4.30649919019757
PFAS	-0.519365559617737	5.82168255425625	-6.89103257342864	2.69047798163625e-06	3.00170472080618e-05	4.30524040582578
OSBPL1A	0.562522765643934	4.58602338202541	6.79509375397202	3.21272184150476e-06	3.46195619054933e-05	4.30100472908322
LTV1	-0.510546186275629	5.50427684878369	-6.86765125171725	2.80902487034453e-06	3.09677863755055e-05	4.29734214358444
CDK2AP1	-0.483110424938738	6.37229165678791	-6.92346713570428	2.53458063484584e-06	2.86021096741982e-05	4.29684440827914
FAM160B1	0.544118346532921	5.47131116851372	6.86017770677629	2.84805246592006e-06	3.13667776379697e-05	4.2945427314921
MOSPD2	0.800058983545616	4.40777121927223	6.77403946203185	3.34082509709364e-06	3.58153582844833e-05	4.29358413556528
CRCP	-0.405170408105254	6.24498292363998	-6.90604716765206	2.61710584479817e-06	2.93945454321051e-05	4.28831434560858
PRRC1	0.501064501190555	7.0359433253619	6.9403305169435	2.45726865129991e-06	2.7918044106209e-05	4.28593023767292
CLIP2	0.983785870971577	3.11286497625802	6.66066700659755	4.12802271204414e-06	4.2562917284973e-05	4.28287605208594
MRPS22	-0.46408370001557	5.31189366166803	-6.83659164355642	2.97496141394458e-06	3.25823540843544e-05	4.26882267889196
LANCL2	-0.51465874295324	4.58075907548433	-6.77052691806315	3.36270847070013e-06	3.59807654919955e-05	4.26657004523925
BEST1	2.52097500392298	1.08209342536882	6.578664388077	4.81592854538985e-06	4.83442911123049e-05	4.26218803671577
KHK	-1.12029244348424	2.73129718368223	-6.59926177572204	4.63264588398744e-06	4.6936374100398e-05	4.25499156962819
RPL7L1	-0.43782548835549	6.38657649929087	-6.89523093888537	2.66974874253389e-06	2.98255697863305e-05	4.25245933858676
LOC286437	0.705398128671708	3.05709451970376	6.61616320669819	4.48766729513602e-06	4.57075200023476e-05	4.24376596687642
CACNA1D	0.608404317556137	4.64732276088524	6.75491075902477	3.46181705838905e-06	3.67590022123799e-05	4.24118443287173
HPS3	0.486059205073824	6.10614362273159	6.87367939367503	2.77795072840458e-06	3.0685896949695e-05	4.23571025668736
DDX27	-0.398910934077312	7.48450826488199	-6.928620306826	2.51069043939673e-06	2.84091927662185e-05	4.23378178558893
RG9MTD1	-0.785534652741134	4.8685089313282	-6.78460242824042	3.27590470177922e-06	3.5254974409624e-05	4.23060853338083
ZSCAN2	0.59550624869477	4.52772863224405	6.74076823668385	3.55419346097371e-06	3.75491670507418e-05	4.22677625337556
MNT	0.763097686340564	5.28569058408634	6.79608136075461	3.20683969398661e-06	3.46007658336981e-05	4.22472917544788
VPS4A	-0.389128282908462	6.95239057280953	-6.9045365080166	2.62439291899156e-06	2.94368525668778e-05	4.22131725442358
ACBD3	0.463845020457552	6.51276888576788	6.88165135390053	2.7374045853677e-06	3.03986416239638e-05	4.21702105079948
CBFB	-0.628542794442513	4.88152829808253	-6.78169597043536	3.29363604508974e-06	3.54230027125922e-05	4.21645144187301
ATP2A2	-0.389905227831365	8.56483198133104	-6.94524785315445	2.43518968155057e-06	2.77425832658391e-05	4.2160999681487
DUS1L	-0.456236124319868	6.90167733299172	-6.89528435292182	2.66948608597537e-06	2.98255697863305e-05	4.2115965435971
SRCIN1	0.740276338840506	3.03238531040935	6.58700202716844	4.7408465642159e-06	4.77626011686426e-05	4.2069529344127
OXCT1	-0.597872541220226	4.6991046075305	-6.75390670627615	3.46829230567556e-06	3.68043911929683e-05	4.19788221125513
HADH	-0.42663362419396	5.44310728972285	-6.81698629045121	3.08492288358909e-06	3.35450262062054e-05	4.19775376501615
ATRIP	-0.799032291648432	3.78903421194976	-6.66790396363759	4.0724312298615e-06	4.20675354466978e-05	4.19632589365059
ANKRD32	-0.950537469829416	3.80786246456065	-6.68075381868549	3.97563203096002e-06	4.12971863886803e-05	4.19490071320701
NDOR1	-0.507127680175858	6.20512033559347	-6.8551145152821	2.87481305293302e-06	3.15757919629682e-05	4.19305723310351
IFT172	0.65625665681381	4.75823230156547	6.73378287050873	3.60076227741919e-06	3.79213780400243e-05	4.18515348703148
DCX	-2.55386125021801	1.14751194267879	-6.50059620057415	5.58182894829014e-06	5.42420147188868e-05	4.18182439805573
IL1R1	1.00282969602538	2.84256930057481	6.57545003036073	4.84520325742972e-06	4.85383158045509e-05	4.17827123378172
LTBP4	0.578073507595841	5.78849134779286	6.8148494338992	3.09716077559025e-06	3.36125352439788e-05	4.17275517722386
ITGB3BP	-0.876252294054018	3.52157964429902	-6.63874949694717	4.30124425086154e-06	4.407721130601e-05	4.16689923842991
CKS1B	-0.669116331939811	4.99736444610173	-6.76665645231061	3.38699435718247e-06	3.6148113356426e-05	4.16453886685322
CAT	0.411646791983414	6.16253073942011	6.83315563085945	2.993934490015e-06	3.27507451149208e-05	4.16192092388098
SEC16A	0.320282212948515	8.97670944241347	6.92113990288594	2.54544713008231e-06	2.87053660171925e-05	4.15604314283311
GRN	0.672880517769846	8.52716141116708	6.90994978405589	2.59837777889932e-06	2.92431157296853e-05	4.15501212001359
MKI67IP	-0.623044862019791	5.27690387238111	-6.76894307645	3.37262459626109e-06	3.60637939564389e-05	4.15376611587563
SETD5	0.379176860402193	8.22091766979462	6.90484066781758	2.62292402703997e-06	2.94368525668778e-05	4.15353768803717
SLC6A9	1.11481762016638	4.48730218113098	6.67897758194409	3.98886894497462e-06	4.13832780618831e-05	4.15224775335515
KLK6	-0.904262186317027	2.5388865891814	-6.52050780051265	5.37519444146267e-06	5.27241946269922e-05	4.14884774144903
ARPC4	-0.506955260133854	6.78921421194276	-6.86000373236865	2.84896766515642e-06	3.13667776379697e-05	4.14831541476959
MGAT4B	0.39744662276153	7.51906028473424	6.88497784467031	2.72066819910157e-06	3.0252962075648e-05	4.14752505422761
BCCIP	-0.4470108861935	5.98577434544142	-6.81998779545654	3.06781795154857e-06	3.34024657693348e-05	4.14523128006294
ITGA5	0.699959454200446	4.39609146892189	6.69956636364835	3.83820610946312e-06	4.00687634049071e-05	4.14478577330473
HEXIM1	-0.422487638458626	6.22180987895489	-6.83162784964178	3.00241100667265e-06	3.281648981988e-05	4.14244124519778
C7orf40	-0.815705787495734	3.90296592342773	-6.64242431112575	4.27168230667901e-06	4.38548894394719e-05	4.13762894055532
ADCY9	-0.534875328233584	6.37772729708893	-6.83060269243256	3.0081128255128e-06	3.281648981988e-05	4.13286811442119
TUBGCP5	-0.514457638352354	5.19793186450649	-6.75786356831508	3.44284678021342e-06	3.66273343207947e-05	4.13239284195008
ANAPC1	-0.461376629964479	5.60777351557128	-6.78942581891989	3.24669744659868e-06	3.49631475189416e-05	4.13009241436651
FLNB	-0.534923838008028	8.52246720379786	-6.89801575276601	2.65609054999518e-06	2.97524838299527e-05	4.12860740219358
BEX2	1.78912997420264	3.36343046628299	6.53348758004588	5.24478453943373e-06	5.1779088924138e-05	4.1151610694909
BTN2A2	0.788275606910222	2.9539203313038	6.55032190328782	5.08052268986061e-06	5.03655373237871e-05	4.11029417565677
EDEM1	0.456171237456039	6.4094827321416	6.81814998824118	3.0782794800494e-06	3.34945647523397e-05	4.10977850705463
EED	-0.537840824877516	5.16042820344192	-6.74494072047837	3.52667610080866e-06	3.73224228322929e-05	4.1036499838954
PPAPDC1B	0.554411400864076	4.90964364064105	6.70554636036433	3.79556350020896e-06	3.96839523759015e-05	4.09826464072058
PDXP	-0.566946220035498	4.23123877563639	-6.66239197392525	4.11470101798344e-06	4.2472600462526e-05	4.09781312904054
CDKN2AIPNL	-0.661766008736274	4.98212374890645	-6.7173219374129	3.71302632973657e-06	3.89564945661947e-05	4.09142998456834
ALS2CL	0.913064580035848	4.30416388351599	6.64549286670665	4.24715911197351e-06	4.3710454762243e-05	4.09139066534693
GUSBP11	0.876841508881562	3.49483133726419	6.56356426939108	4.9550673531064e-06	4.94442401034317e-05	4.08799275158985
CT62	-2.65083687359713	0.458093502638762	-6.53064965560112	5.27301431216711e-06	5.19657580180806e-05	4.08372523862286
FFAR2	1.71358210473023	0.621086415713008	6.44339993289738	6.22250745600911e-06	5.94318758962286e-05	4.07865442375313
PKN1	0.46367304009692	7.38523830448129	6.84281331067201	2.94092392134363e-06	3.22306760554068e-05	4.07672548046392
ASCL1	-0.824241899071557	5.39550648970926	-6.74469845073028	3.52826778867825e-06	3.73224228322929e-05	4.07554816149834
SEMA3C	-0.522105490268154	8.11688268924784	-6.85498441030788	2.87550413535043e-06	3.15757919629682e-05	4.06540086919955
AURKB	-0.613747363571815	5.65494373656678	-6.76140249053331	3.42025329469812e-06	3.64411417948059e-05	4.06262672044482
KIAA0319L	0.371671297950849	6.58941651686002	6.80115586426127	3.17679221882275e-06	3.43430336571374e-05	4.06141840752121
AIF1L	-0.389883747033778	7.24364708725785	-6.83309811955992	2.99425312608909e-06	3.27507451149208e-05	4.06130672160954
MIS18A	-0.671362111753502	4.31594486525539	-6.65971496471344	4.13539438693731e-06	4.26126529434008e-05	4.05754340301196
MXI1	0.779975150730149	5.42259935847613	6.73047493596817	3.6230358573508e-06	3.81079570303993e-05	4.05744929556827
VLDLR	0.458789337054249	5.5406863361893	6.73707969668983	3.57870505737355e-06	3.77725418623801e-05	4.05392838809287
AURKAIP1	-0.517893826228721	6.53817656113091	-6.79949385286237	3.18660106027085e-06	3.44268192066987e-05	4.05331038896736
PDP2	0.766005308955786	4.07139097046917	6.62569431736548	4.40799617930384e-06	4.50331876009025e-05	4.05233228330847
RND1	1.3791850552293	2.59263426670294	6.45815902976925	6.05020571025915e-06	5.80181423729209e-05	4.05155843414563
PSMD13	-0.389950250823691	6.25161062171893	-6.78099447206745	3.2979305832848e-06	3.54463952923233e-05	4.04719890067038
C9orf100	-0.663355783328745	3.38624356285877	-6.55432784306798	5.04222708300884e-06	5.00155431413048e-05	4.02900575256825
LOC100131089	1.20545606292234	1.82861442322417	6.39428082137847	6.83352376203185e-06	6.4385268392237e-05	4.02666002127946
FOXRED2	-0.426119494981552	5.9652415494481	-6.75559284034693	3.4574254089548e-06	3.67356941164931e-05	4.02379755853572
BCL2L13	0.508188427272248	6.17844618184397	6.76128712894155	3.42098736055042e-06	3.64411417948059e-05	4.02309073962645
PIKFYVE	0.510988807106218	5.91042844357664	6.74650282003713	3.51643116707651e-06	3.72443285865659e-05	4.0230780407928
VEGFC	1.52419402004089	0.83008643141194	6.40027432289908	6.75574738933801e-06	6.37242635867394e-05	4.02189222707111
USP7	-0.354873228290074	7.95820809597265	-6.83092945510181	3.00629418373264e-06	3.281648981988e-05	4.02104909813812
VAMP2	0.43945978369731	5.60020794007289	6.72472153768171	3.66211741894585e-06	3.84706354990267e-05	4.01528257668681
INPP5J	1.2074445648026	2.37107485482556	6.4390931626584	6.2737396264061e-06	5.97846276421742e-05	4.01451336608979
LEO1	-0.381317050661737	6.92205859559034	-6.79552689339752	3.21014070022103e-06	3.4614050980333e-05	4.01393276057282
EFHD2	-0.535082867791497	5.64263063236609	-6.72817092532606	3.63863419930022e-06	3.82479687926442e-05	4.01312699916123
LOC100506710	0.51442111905806	6.54258344767163	6.7733885932957	3.34486884882292e-06	3.58357377499773e-05	4.01260353811448
FYCO1	0.478953144100899	5.82604955867726	6.73183879199944	3.61383519843375e-06	3.80351037499094e-05	4.00835640348569
YRDC	-0.487142583981138	4.64592736572234	-6.64090299011795	4.28389484941533e-06	4.39532867862712e-05	3.99609792101815
NCOA5	-0.412405228835174	6.14065772941895	-6.7420849894676	3.5454855119702e-06	3.74808468408278e-05	3.99418627118282
ALDH9A1	-0.424437393802046	5.44820771175465	-6.70415871160827	3.8054145885309e-06	3.97512514544602e-05	3.99165548604374
TPT1	0.312564408456629	11.559895300455	6.87371474544578	2.77776955366483e-06	3.0685896949695e-05	3.98940054794108
PPM1G	-0.599396345930499	7.61140708798775	-6.80420940719835	3.15885258131161e-06	3.41933013397123e-05	3.98938270682064
OAZ1	-0.372362816547176	8.53621690330256	-6.82502555634449	3.03933014179203e-06	3.31211687843841e-05	3.98739591502229
C13orf15	2.70694900050807	-0.129479157746401	6.50169207779197	5.5702447289977e-06	5.41724477211778e-05	3.9865426411226
MAFF	1.32639427832689	1.99848983901312	6.37208970724421	7.1296723054896e-06	6.66498824130844e-05	3.96097794350177
SHMT1	-0.464406561838533	6.31574900486913	-6.7364351173821	3.58300650678913e-06	3.77819677298496e-05	3.94906568174485
MLXIP	0.394425559842792	6.43216678418474	6.73690744197375	3.57985403323801e-06	3.77725418623801e-05	3.94786644359337
LOC100129550	1.02272910662442	2.06794527418897	6.37703429031067	7.06255203679889e-06	6.61333260153554e-05	3.94600948611066
NDUFC2	-0.797572614395728	4.53009406680961	-6.61243732948792	4.5192174143337e-06	4.59170060980053e-05	3.94340174255952
DPP3	-0.559335754837442	7.45826365492261	-6.77643668172989	3.32597529715785e-06	3.57019325222515e-05	3.9424806746589
CGNL1	0.961410722048474	3.29346024475013	6.46613712013086	5.9591359298268e-06	5.72433022920295e-05	3.93304957235265
ARHGEF37	0.958619614515793	2.32955754825316	6.38928236983665	6.89909766992148e-06	6.48205109167229e-05	3.93297656247422
CDCA3	-0.498822955462628	4.82162512414209	-6.63703305564662	4.31512485073818e-06	4.41653292556581e-05	3.93287279775653
SOD2	0.598175380047925	5.55221861093913	6.67174489219062	4.04324320636422e-06	4.18176866934045e-05	3.9265282280909
CASP2	-0.426586905440518	5.54408088353988	-6.67946266422143	3.98524946450029e-06	4.13713917096852e-05	3.92569198201821
SEMA6C	0.933603195622609	1.99450821101193	6.36015820134015	7.29437485239189e-06	6.77484856256777e-05	3.91747391202881
FLJ43663	1.25303967191816	1.92535902422191	6.33582301334426	7.64264374360099e-06	7.03055962420149e-05	3.91586444515425
GRM4	1.0135711955432	3.35708228240143	6.47365881537121	5.8745783078948e-06	5.66693755169383e-05	3.91544207231304
SELL	0.772179506785395	3.27154021761444	6.48170752992991	5.78547383492539e-06	5.59608238376474e-05	3.91338998153418
TSEN2	-0.617385101824643	4.19537718860115	-6.55493509531423	5.03644814138878e-06	5.00016862786871e-05	3.91192992116395
CIDEB	-0.554687591338642	5.29350613566273	-6.64452729666838	4.25485991883953e-06	4.3762778156625e-05	3.9108391696455
DARS2	-0.594124399269555	7.15601774798553	-6.7515887377356	3.48328926629486e-06	3.69400949204282e-05	3.90898683764692
EME1	-0.567967412819026	3.86103733214659	-6.53862122846117	5.19411634423191e-06	5.13394809343584e-05	3.90841730668818
TTLL1	0.916485498804178	2.31236319321913	6.37099693371554	7.14459522062795e-06	6.67148020490128e-05	3.90754020537853
RAB11FIP5	0.635612821655876	3.64683369466873	6.50192246346253	5.5678125608215e-06	5.41724477211778e-05	3.90374776050868
CHPF2	0.449711347596045	6.26878325429797	6.69790156000224	3.85016598425574e-06	4.01685439305633e-05	3.89877506122284
LOC90784	-0.618823993540712	3.96518450257149	-6.52821611379054	5.2973471697202e-06	5.20827948656088e-05	3.89625565678794
ATG2B	0.545322603986571	6.56644975255032	6.71376163187756	3.73778259569574e-06	3.91670903072779e-05	3.89338565491287
H6PD	0.486842433128321	6.01679220336103	6.68083622780637	3.97501900867913e-06	4.12971863886803e-05	3.88518737454337
DONSON	-0.776675070050229	4.31711711236256	-6.55767319490489	5.01047618213087e-06	4.98187893400455e-05	3.8748863322331
PIK3R3	0.49883367860955	7.84528188667338	6.75012955879093	3.49276452351808e-06	3.70171063950041e-05	3.87398364139506
CRAT	-1.33025999152378	1.80928558321214	-6.32144736228851	7.85643754785279e-06	7.1798394289776e-05	3.86945137952161
MICA	0.59714777375115	5.42778739382111	6.63560115959388	4.32673997249325e-06	4.42571249541144e-05	3.86331714119143
LHX2	-1.15797437487102	1.72257563842374	-6.31876852344833	7.89695764288552e-06	7.20505835349795e-05	3.86222993647202
SLC12A9	-0.382791457665319	6.53830882438779	-6.69181126679419	3.89424934650716e-06	4.05104428081216e-05	3.8468003443282
ZNF350	0.62638051383248	3.62702764850863	6.47137446330697	5.90012614862244e-06	5.68724551640125e-05	3.84647313269122
NBEA	0.547156295775988	5.52801939825762	6.62894465232544	4.38116355243876e-06	4.4786417635077e-05	3.84337172836869
SEPT10	0.682697067060738	3.7756171520725	6.49101534551945	5.68417669344899e-06	5.51085049398498e-05	3.83232295936575
GOLGA5	0.667049939916953	7.18075104671698	6.70635819925622	3.78981244681481e-06	3.96625928413835e-05	3.83074848105798
C1orf183	-0.927689754677508	3.37708159136388	-6.4261045490768	6.43091543073308e-06	6.11083123088523e-05	3.83023909548713
HENMT1	-0.527929641486399	5.55939568233414	-6.62505151580676	4.41332291169469e-06	4.50600808151294e-05	3.82601740654612
NUDT15	-0.737057196264879	5.19774702814514	-6.59627745877326	4.65874614911261e-06	4.71214260913795e-05	3.81139673611767
HOOK2	0.588495088850971	6.74265416937784	6.67531811117337	4.01628469154568e-06	4.16160750814188e-05	3.80777610070887
CYP26B1	-2.8757400558305	-0.19931509148326	-6.48834195313685	5.71308144670928e-06	5.53245941602583e-05	3.80290014377766
POLD2	-0.50028924898671	6.7267348610102	-6.67345495462352	4.03031808629593e-06	4.1709801779216e-05	3.79571240114026
STOML2	-0.425288220639818	6.62474135749484	-6.66212970652438	4.11672359182938e-06	4.2472600462526e-05	3.78254093466524
DPY30	-0.529466797457741	5.79288736102304	-6.61979776594905	4.45711081974047e-06	4.54295354756767e-05	3.78236793320677
RBBP8	-0.844181125051926	5.23763531461252	-6.58292071089426	4.77744651259141e-06	4.80156343008285e-05	3.78235136777757
FUT4	-0.895838560745154	2.34381441571594	-6.3139781187045	7.96995829772685e-06	7.25978118579433e-05	3.77902053211003
LATS2	0.411964927656308	5.11884185153809	6.56083432223884	4.98066449542976e-06	4.95813291795044e-05	3.77612093981016
LSM4	-0.490132154847165	7.00701434829855	-6.67498303789122	4.01880473236936e-06	4.16164026898732e-05	3.77463485209807
NFKB2	0.651262477319073	5.91852762923372	6.61121366842425	4.52962935821606e-06	4.59948520867064e-05	3.77005447057139
ATG14	0.707559870618951	5.1074595686601	6.55478873963891	5.03784031210164e-06	5.00016862786871e-05	3.76794826489748
GOSR2	0.423422021059975	6.3689097427526	6.63809575452699	4.30652549001043e-06	4.41043063655446e-05	3.76707194245088
MARCH8	0.800256900992979	3.03910846135751	6.35999757144372	7.29661891113294e-06	6.77484856256777e-05	3.7662685547996
ZNF211	0.583751783185905	3.73447238219188	6.43118419791924	6.36896547187435e-06	6.0554052616047e-05	3.76551810275448
ABLIM3	0.847023867811522	3.08087906973678	6.36398848650073	7.24107583463802e-06	6.7315037386596e-05	3.75992660025882
C9orf40	-0.902389268161835	3.26579702363378	-6.38992273429622	6.89066050492865e-06	6.47776314133934e-05	3.75970167133154
TTC39B	0.694708639597342	4.18948032245598	6.47741316357881	5.83283934658861e-06	5.632125013415e-05	3.75902288473917
CLGN	1.80932216450347	2.85370851595702	6.31013403913334	8.02904375559371e-06	7.30564351297874e-05	3.7550858520273
CARD8	0.597825948043007	4.81882799852924	6.52950182834937	5.28447688741469e-06	5.20394070317248e-05	3.75248218957066
SGOL1	-0.876637769927597	4.55273234391208	-6.51409722469789	5.44083985737377e-06	5.32431865270444e-05	3.74530590479013
MBTPS1	0.319113254879944	8.47120306879298	6.69613408465516	3.86290583545283e-06	4.02512381259272e-05	3.74469405654313
C1orf63	0.451073764607182	5.31695927069205	6.54972264716364	5.08627731477577e-06	5.03927143437855e-05	3.73340060952659
DNAJC4	0.576616031865097	4.79753246381592	6.50197557998585	5.56725196913683e-06	5.41724477211778e-05	3.72552633361954
IQSEC2	0.533766700591183	4.70519677721168	6.49672940061354	5.62290399957294e-06	5.45777402721172e-05	3.72265375399572
SESN3	0.892930758520692	2.73191898863828	6.30750414994694	8.06972794633599e-06	7.32671716474066e-05	3.71754477761693
PSMA2	-0.426962444940995	6.9181959048014	-6.64330753288018	4.26460876183576e-06	4.38091627352219e-05	3.71471726918289
TOP3A	-0.452821133549381	5.65681983801085	-6.57245452256108	4.87265114907208e-06	4.8738168550886e-05	3.71284616993887
LOC151162	-0.441889038440372	5.9690914583722	-6.59610046438957	4.66029889710247e-06	4.71214260913795e-05	3.71284482748743
PLK1S1	0.915306491485719	3.71413775730364	6.38749746381736	6.92267142314775e-06	6.49689993718984e-05	3.70406501730313
ZNF778	-0.637703507455305	4.9317666964069	-6.51476327003609	5.43398086593548e-06	5.32071990643472e-05	3.70140772087098
KAZALD1	0.931371696041963	3.18040027952743	6.34056913381744	7.57339163356118e-06	6.9745265242113e-05	3.69567072518742
TMEM120B	0.481157092258859	6.28194412887611	6.59503971812477	4.66961595098788e-06	4.71871040267803e-05	3.69387796655193
TRIAP1	-0.594727102880211	5.20500814144841	-6.52856261893488	5.29387537811019e-06	5.2079277543244e-05	3.69249600530433
SOX9	0.62742651542363	4.57464503227657	6.47356103389403	5.87566952561415e-06	5.66693755169383e-05	3.68294440316454
NAA50	-0.624073565997471	7.73308582140733	-6.64959297106167	4.21462005833558e-06	4.34022819307908e-05	3.68014987698334
GATS	0.472844197010605	4.57133040527254	6.47080927728846	5.90646487593645e-06	5.69007595536643e-05	3.67922057248792
DFFA	-0.480091375724638	5.14410903513881	-6.5172485825405	5.4084660359706e-06	5.30194525120588e-05	3.67837609922583
DPY19L1	-0.594609236843016	5.02017833499373	-6.51060911466568	5.47690776715708e-06	5.35334924008971e-05	3.67615832727965
TIMP2	0.486807208837934	5.6155309183104	6.55795954944919	5.00776803937537e-06	4.98187893400455e-05	3.67456281579897
SSBP1	-0.366375027649839	6.65064206695226	-6.60385079409283	4.5928071145538e-06	4.65798096930247e-05	3.66874159039544
HPRT1	-0.51250422083324	6.02889077086768	-6.57654723042461	4.83518980885808e-06	4.84794450619559e-05	3.6672318829398
LOC338799	0.713305099492982	4.11701775756793	6.41165302312609	6.6106045623523e-06	6.25315332017986e-05	3.66494609343254
NUP153	-0.466610142998186	7.15928593406846	-6.62308840508577	4.42963213582418e-06	4.51990041729857e-05	3.66276653468568
MLL5	0.449385232093396	6.97894689022898	6.61251133231121	4.51858853331311e-06	4.59170060980053e-05	3.66188343941749
CLN6	-0.591157222854283	6.2558468354548	-6.57526806454812	4.84686602449175e-06	4.85383158045509e-05	3.6527997046829
RMND1	-0.418426067294543	6.24771339594276	-6.57340472238519	4.86392700935607e-06	4.86800211277504e-05	3.64678783679678
MRPL3	-0.392868053132696	6.96802909390914	-6.60615388754831	4.57294745943837e-06	4.64065372036695e-05	3.64630984508266
PLD1	0.574004294524657	4.54849717359553	6.43661666818328	6.3033973275415e-06	6.00330392402074e-05	3.64120046864278
ARSJ	-1.38602544183004	1.41788557843966	-6.18183651638079	1.0285423886665e-05	9.01065631642669e-05	3.64048587011393
BAZ2B	0.436903650382196	6.22917111825569	6.56087438040399	4.98028790223594e-06	4.95813291795044e-05	3.62971689423402
AUTS2	-0.8026289696168	3.18224652532853	-6.30906231082403	8.04559758245678e-06	7.31672506628642e-05	3.62920161937725
FTO	-0.415325805028178	5.10418836612137	-6.48683600824723	5.72943086980737e-06	5.54508112654273e-05	3.62889972694484
NUSAP1	-0.595763976450167	6.66940483543038	-6.59045732951879	4.71008814127291e-06	4.75386325133664e-05	3.62520739681484
LAS1L	-0.450036543779143	5.81973755616267	-6.53828010296195	5.19746737810695e-06	5.13422589671947e-05	3.62423817180315
LOC100505783	1.41957962185975	2.12470465927772	6.18716957162757	1.0179630427177e-05	8.9273277013166e-05	3.62239447425462
NKX3-1	1.0001749606126	2.48989772646186	6.23766270967795	9.23212373544536e-06	8.22578781841174e-05	3.62186095972039
RECQL	-0.511803028901251	4.67043275309656	-6.45717022585342	6.06159305776763e-06	5.80297999082557e-05	3.62184793329767
LYSMD4	0.911065547892467	3.6980228067417	6.34853030469214	7.45868512570664e-06	6.89546987519722e-05	3.61731670160348
RNASE4	1.61279999458049	1.54412325759206	6.16346689819542	1.06586272820948e-05	9.25038311706034e-05	3.61534369636841
ACHE	1.69093412362276	0.975095678577931	6.16765403503867	1.05723435815705e-05	9.20415794160255e-05	3.60999653523832
XPO5	-0.373797251909814	7.20061453718932	-6.58980881810279	4.71584522534355e-06	4.75680310908598e-05	3.60069447904884
FLJ45340	0.457883238049772	6.3410614180465	6.54822816122766	5.1006582864306e-06	5.05052748266817e-05	3.59812020477372
STC2	-0.362487104313375	8.59418227897878	-6.61973248732273	4.45765772037703e-06	4.54295354756767e-05	3.59430214702441
LAMC2	0.938356725693708	3.82280581275751	6.34114365671318	7.56505285224751e-06	6.97127780446594e-05	3.59316649525137
COPS8	-0.498522210296054	5.91242606139128	-6.52403277702307	5.33944891930827e-06	5.24043096986569e-05	3.58946268119822
ORAI2	0.423933552434522	6.16468886349964	6.53293171100011	5.25030157106059e-06	5.18029755011312e-05	3.58731374187615
N4BP2L1	1.87232334956109	0.800563911629393	6.14896215630925	1.09632054936667e-05	9.45096127196297e-05	3.5864318050966
SWT1	1.21741008071131	2.30661182589627	6.19994046269657	9.93084666954343e-06	8.76429972039284e-05	3.58601850311567
ANKZF1	0.484053444175464	6.23469457137169	6.52927842538252	5.28671086743007e-06	5.20394070317248e-05	3.57925404521536
IRAK2	1.52126265330774	1.73704698928383	6.15301566712093	1.08771910080346e-05	9.41563884153057e-05	3.5758870392719
FBXL6	-0.610774752371336	5.20648574563002	-6.46249605060286	6.00052093104688e-06	5.75747057090235e-05	3.57558035249306
SNRNP70	-0.380610821364406	7.312858303878	-6.5807507983867	4.79702494814919e-06	4.81834505902986e-05	3.57511588582923
ARFGEF2	0.330110240074029	7.98988947773518	6.59834680119907	4.64063189536119e-06	4.69793751925064e-05	3.57460399261014
SLC12A6	0.560641529549391	4.38045322206551	6.39128907106657	6.87269400217285e-06	6.46450700181883e-05	3.57387761710102
MDM1	-0.702783681028047	3.96241120487923	-6.36782576827707	7.18808432717885e-06	6.69340324541977e-05	3.56541088119422
WHSC1	-0.329314465408317	7.58302081345822	-6.58497087328878	4.75902477250373e-06	4.7888044702378e-05	3.56387299851268
PREX1	-0.497829838729096	8.49207088128672	-6.59915492990888	4.63357771105938e-06	4.6936374100398e-05	3.55545746013377
THBS3	0.894349898845821	4.89042645681142	6.41914838793452	6.51676667448201e-06	6.16787809077743e-05	3.55329906184
SLC35C2	0.443675175031992	6.31558913167472	6.52529191639397	5.32674032916871e-06	5.23309557489351e-05	3.55145082053511
YPEL3	0.797745602002796	5.51839171316655	6.46754663801292	5.94319473790739e-06	5.71558302454072e-05	3.54163677804417
APOD	0.513607767892253	6.13907833242957	6.50238396992021	5.56294377883176e-06	5.41724477211778e-05	3.53082648671287
SLC41A3	0.564629308396408	5.41708499754513	6.45731431801268	6.05993226812427e-06	5.80297999082557e-05	3.52897923594961
POLR3D	0.708718310152414	4.78250268531357	6.40589169551729	6.68368540789932e-06	6.31513868710216e-05	3.52797327023074
SFPQ	-0.500931793125559	8.41490207131796	-6.58335293064695	4.77355665025223e-06	4.80053887064451e-05	3.52412309399618
TSKU	0.512089144314576	7.83751901688824	6.56604230740866	4.93195047939198e-06	4.92723654822888e-05	3.52388397758531
SGCG	0.485972352572402	5.14795330531513	6.41959025324183	6.51127807788656e-06	6.16617296571771e-05	3.51918162261709
ENPP1	0.668362214757074	6.39925433128666	6.50769119820851	5.50727034991505e-06	5.37988255443804e-05	3.51304594015727
TRA2A	-0.400201143475377	6.26870189969609	-6.50157975797857	5.57143088258944e-06	5.41724477211778e-05	3.50558938021435
HSPA4	-0.3643247885175	7.87213170851928	-6.56095498236041	4.97953023998892e-06	4.95813291795044e-05	3.50488067185349
MARS2	-0.57339787868963	4.1244603160511	-6.34109935390015	7.56569553641812e-06	6.97127780446594e-05	3.50270238529214
FASTKD2	-0.512882927632496	5.73824413871154	-6.46809573388247	5.93699662405948e-06	5.71290745343906e-05	3.49968349854353
PPP1CA	-0.375948870622881	8.0830864247605	-6.56307965679955	4.95960129526314e-06	4.9459971414419e-05	3.49744800269509
SIVA1	-0.617775870223467	6.27090263010179	-6.49790458787115	5.6103875035705e-06	5.44878749185326e-05	3.49585829828662
CTIF	0.686218460194355	4.03525164112955	6.31526587785995	7.95026573047131e-06	7.24578986792382e-05	3.49318537764254
CALM2	-0.413934108108862	8.47552819327882	-6.56904697265429	4.90407098175049e-06	4.90231219956935e-05	3.49158017426365
PDAP1	-0.521942163622404	7.54271128277618	-6.54307460711798	5.15057394354363e-06	5.0957756325963e-05	3.48823433475081
PXMP2	-0.52060505111659	4.51061388651898	-6.36544075526615	7.22097302538568e-06	6.72028674883418e-05	3.48560851245457
AKT1	-0.601696171428884	8.71517418205961	-6.56511755980982	4.94056404790945e-06	4.93289511267091e-05	3.47717078248406
PTPN7	2.54665369494068	-0.164550150508537	6.2893830450161	8.35593304363441e-06	7.55376347144551e-05	3.47353951437493
KCTD17	-0.760312942383296	3.44007661171851	-6.26076077737582	8.82961264431492e-06	7.93052856409897e-05	3.47311491491637
FANCM	-0.705974208416862	4.38217890364039	-6.3568314026656	7.34099788697148e-06	6.80925394685031e-05	3.47208931160401
CCNF	-0.460384559299061	5.70304828895355	-6.4570583769987	6.06288254037839e-06	5.80297999082557e-05	3.47094280909831
BCAM	0.46658992001276	7.04375511881838	6.51534319412883	5.42801606804615e-06	5.31799301241967e-05	3.46687825653242
SCIN	1.21626003790439	2.52404579556672	6.16006665460313	1.07292320437196e-05	9.30682970431362e-05	3.4664624075718
AARS	0.613678974388076	8.60326500478151	6.55568957542556	5.02927767774857e-06	4.99760189439496e-05	3.46306277874004
OGT	0.351079797372397	7.69571197289833	6.53073187414154	5.27219424240787e-06	5.19657580180806e-05	3.46017999496006
MTMR11	0.619401067832362	4.23014412000051	6.33311690605235	7.682422990349e-06	7.05938692805476e-05	3.45575075027211
NAGLU	0.447831727031951	5.46896774817308	6.42033847999627	6.5019949686044e-06	6.1608704733677e-05	3.44862309379211
RAPGEF2	0.446263781920214	5.32837240496022	6.40505942788277	6.6943115644451e-06	6.3216073745782e-05	3.4395330085884
TSEN54	-0.374490375889565	7.13135989966164	-6.50511952687344	5.53417489518464e-06	5.39985653133419e-05	3.43623790222539
QPCTL	0.630042652683025	4.31873590024084	6.32048370409853	7.8709889529455e-06	7.1863471361958e-05	3.43591265559184
ICA1	0.522539142739293	6.09025985765313	6.44793141194432	6.16907063798312e-06	5.89551641997884e-05	3.43202028682314
VAV2	-0.402744669945957	6.82544982981235	-6.48926607414289	5.7030726255104e-06	5.52596677804379e-05	3.43196260629301
PRPF19	-0.496495054751134	7.54529744236309	-6.51173095140948	5.46528070529457e-06	5.34510845118985e-05	3.42638645032251
KDELR1	0.330765143840479	8.28773399826639	6.52508309270531	5.3288458287752e-06	5.23309557489351e-05	3.41748086453233
DVL2	0.472485548731044	6.02302170703627	6.43931653487846	6.27107172033248e-06	5.97846276421742e-05	3.41171015242922
SEC24D	0.449213060014881	6.87098444537464	6.4784026880891	5.82188963827476e-06	5.62479967131756e-05	3.41149525635856
C15orf17	0.397448285814471	6.28148928918021	6.45143439046304	6.1280886911152e-06	5.85970012980049e-05	3.4103244670179
NCOA7	0.659748842504235	4.34967585806657	6.30850300031681	8.05425069297425e-06	7.32061351028812e-05	3.40831097531778
HNRNPU	-0.462271308091116	9.46186810476196	-6.54288197378864	5.15244953044746e-06	5.0957756325963e-05	3.40820017406592
FP588	2.81423724363463	-0.662637203986148	6.44009917913689	6.26173328226799e-06	5.97382928765829e-05	3.40819307809818
PPP2R1B	-0.49480316152059	4.97358246779291	-6.37491889513364	7.09118691002423e-06	6.63271867355957e-05	3.40809087727622
KLK10	-1.5722956786993	1.75859009599898	-6.05765409251946	1.30992606755675e-05	0.000109645663432528	3.4054130173967
NUP35	-0.680550997407397	4.48138355341508	-6.32312566196623	7.83116148085416e-06	7.16849176824329e-05	3.40455851144737
KIF23	-0.424120516294797	6.93778405335717	-6.47941274778715	5.81073469380197e-06	5.617267457754e-05	3.3918196476225
MDM4	0.431460435716526	6.30614853055028	6.4411079632471	6.24971784386921e-06	5.96576947607698e-05	3.39021556765048
TEAD4	-0.800809222258741	3.58447143203886	-6.22095061900828	9.53517332199594e-06	8.46423771958918e-05	3.38831861696477
KLK12	-1.44835065204182	1.59216895162579	-6.04083296613677	1.35376032745791e-05	0.000112582236282477	3.3857603019548
KIF1C	-0.330362343972591	7.55079863327595	-6.49200573467465	5.67350715817887e-06	5.50369685112432e-05	3.38509559430546
GLRX2	-0.860356752330964	3.85479338139983	-6.25130662134836	8.99211804558071e-06	8.0462376775972e-05	3.37609344104542
NPC1	0.458640726539907	6.31322329215811	6.4356455614092	6.31506665886392e-06	6.01099458183495e-05	3.37479325970584
CFLAR	0.505083558734674	5.65216184387896	6.39251570760743	6.85660586379346e-06	6.45300374035351e-05	3.37101722604891
CTNNBL1	-0.41806458685028	5.84100714009133	-6.40945090978716	6.63843940222071e-06	6.2759333274584e-05	3.3662340143626
ZNF836	1.02612568699473	2.20330434706571	6.07467174068544	1.26707248502548e-05	0.000106592154122566	3.3562948875046
TOM1	0.709822835730007	4.95801376842299	6.32152835422785	7.85521582681998e-06	7.1798394289776e-05	3.35608644502097
TERT	-3.19909948355161	-1.02282191005408	-6.45684868708209	6.06530077969571e-06	5.80297999082557e-05	3.35387351800345
PDIA5	0.517038930879052	4.92429523504234	6.32040672419891	7.872152567275e-06	7.1863471361958e-05	3.3482236571749
ATP5G3	-0.416522900634345	7.29108019707593	-6.46649572076897	5.9550760688435e-06	5.72371794111142e-05	3.34636903550655
CAST	0.652552510258354	7.33706723226109	6.46282474572637	5.99677271110556e-06	5.75717719980077e-05	3.3456228897424
JDP2	1.23750595052329	2.76758465770378	6.12084247706358	1.15796227437015e-05	9.90069584691533e-05	3.34556357864954
UNC13D	0.775078114750367	4.3927744064	6.27332088822379	8.61841420585026e-06	7.76167793099837e-05	3.33841589120235
KIF13B	0.512108966923416	4.59938295816337	6.30178246696457	8.1589819298262e-06	7.39170172234092e-05	3.33454407488243
LDHA	-0.512497223004459	9.33169258839996	-6.50470208056835	5.53855502625561e-06	5.40097925709031e-05	3.33418483430715
EPHA4	0.432705888590748	6.59576193723053	6.42494700236666	6.44511980027834e-06	6.11930374190327e-05	3.33307936800425
RNASEH2C	-0.451102930810753	5.08566734529091	-6.3414741038617	7.56026096574001e-06	6.97127780446594e-05	3.33281980940043
ATP5J2	-0.431820505507043	6.35887472656226	-6.42067673522467	6.49780280682315e-06	6.16038855676363e-05	3.33167889395564
TNFRSF10B	0.550469441953847	6.14092577746802	6.39339442815407	6.84510488867172e-06	6.44580710349921e-05	3.32529485357409
NFIC	-0.57337217676185	4.72041442797409	-6.30203552375549	8.1550128836652e-06	7.39170172234092e-05	3.32405946810837
ZC3H18	-0.421344889878863	6.733643363299	-6.43127935320902	6.36781091047431e-06	6.0554052616047e-05	3.32328505147253
COPZ2	1.42853942116798	1.93694897426215	6.01977973444227	1.41077057006649e-05	0.000116569797498972	3.31948967250737
ADRM1	-0.555288446241358	8.03114014280066	-6.46829977438168	5.93469515446449e-06	5.71290745343906e-05	3.31781292455614
CCNA2	-0.564739048853909	5.88117995343462	-6.39677241614397	6.8010786844539e-06	6.4115693302597e-05	3.31756035140386
DHRS7	0.492622964775022	6.0138751479405	6.38594517688781	6.94324083187249e-06	6.51254961706312e-05	3.31559080392308
ZNF33B	0.593006361674733	5.40704524741428	6.34264406820611	7.54332033911869e-06	6.96216828650226e-05	3.3119411909448
SLC9A3	0.629046213658787	4.63079670829022	6.28091077369265	8.49333447702371e-06	7.66554375573365e-05	3.30951183140986
MND1	-0.797903820267614	2.57001900196806	-6.10741616261268	1.18864959708085e-05	0.000101423346232551	3.30895407870745
PCNX	0.369145076065656	6.77447164445683	6.42086759103389	6.49543867532905e-06	6.16038855676363e-05	3.30172064738658
CALML5	-0.930159403600269	3.8958780175881	-6.21674923899713	9.61296838392336e-06	8.51521627397957e-05	3.30092414270674
SNX33	0.576805481806523	5.64432357068894	6.35544460736794	7.36052412720491e-06	6.82358123632898e-05	3.30009309101191
RELT	-0.624861411686139	4.1057976681445	-6.23897454756876	9.2087618843801e-06	8.21372446689988e-05	3.29960921998927
RNMT	0.496202645563529	5.86042556990101	6.36864591267011	7.17681068014244e-06	6.69035573103134e-05	3.29810143175487
FLJ44511	1.02242113264123	2.63988815595388	6.08237026883114	1.24816537524408e-05	0.000105532445579282	3.29340991448271
KCP	3.4894735684986	0.14315493937715	6.16410843704799	1.06453600214385e-05	9.24846758433959e-05	3.29110367683075
HSP90AB1	-0.288485535436937	11.1943651660224	-6.5070678276382	5.51377949445842e-06	5.38309680474738e-05	3.28736376004752
RNASEH1	-0.458912042650608	5.2455142695443	-6.32395384382263	7.81871971205711e-06	7.16849176824329e-05	3.28629227946865
SNHG8	0.743651199923912	5.88283948381272	6.35402714097388	7.38053788505846e-06	6.83834435400098e-05	3.28336924610498
PDCD2L	-0.681304602730074	3.87802027743536	-6.20478262699599	9.83817305505089e-06	8.70087816883506e-05	3.28221220894034
KIAA0020	-0.646101090153453	5.24610126941776	-6.32235063469581	7.84282330160215e-06	7.17523943632354e-05	3.27857972266173
LOC678655	0.652475019433263	4.50025089479668	6.25160570348351	8.9869300025451e-06	8.04590028707517e-05	3.27451421343119
RNF144B	0.635078286084403	3.84056501976926	6.18997512191092	1.01244289322854e-05	8.89742831582048e-05	3.27252980456266
MRPL11	-0.482200753595207	6.03331758817976	-6.37143784978407	7.13857017638845e-06	6.66957807988382e-05	3.26907422247179
DNTTIP2	-0.599106170217888	5.38257983078925	-6.32421242487832	7.8148392507942e-06	7.16849176824329e-05	3.25911644311648
ATPAF1	-0.390053433348347	5.76361757365563	-6.34824026910248	7.46283224891407e-06	6.89549207352701e-05	3.2548930456819
CCNE1	-0.732580085443735	3.41804446319121	-6.16845052594671	1.05560124743103e-05	9.19472669897732e-05	3.25290564517816
ZNF83	0.531363038636795	5.29611529946815	6.3062157940677	8.08973665055893e-06	7.3408983040666e-05	3.24939217586395
GTF2IRD1	0.555739931257196	5.44154878063623	6.31781062474143	7.9114993478115e-06	7.21439013592145e-05	3.2481796568903
ALDH1L2	1.96846092963664	0.911944879308876	5.96713277549982	1.56446795277329e-05	0.000127754697471584	3.24282489526879
ACBD4	0.707722369120549	3.48758824494714	6.14096785925924	1.11349131186118e-05	9.58909819751097e-05	3.23621220626133
SLC2A10	0.429008597848309	5.8290533329022	6.33468137275919	7.65939952877865e-06	7.04209992959287e-05	3.23408634605764
PTRF	-1.14397992601156	1.83486611475102	-5.97900458223014	1.5283595420528e-05	0.000125295514614172	3.23313271558122
POLR1B	-0.355534039619215	6.02202951871872	-6.34620139904793	7.49205294398451e-06	6.91866888101585e-05	3.22742585570259
SPNS2	0.731372572016829	2.84924829727631	6.08946549952716	1.23099849229532e-05	0.000104450628032202	3.22579197638928
LOC619207	1.30066867017483	2.65395535616735	6.01801083407592	1.41567235032721e-05	0.000116859350379429	3.22435591386475
NCAPH2	-0.669465355598949	4.89270007881734	-6.26576742111457	8.74479014987246e-06	7.86278873475629e-05	3.21391206393773
TOR1A	-0.436830894411889	6.30225402272212	-6.35321035730023	7.39209598972372e-06	6.84526098184604e-05	3.20890917373113
SETDB1	0.341924439307904	7.20448763126941	6.38778960527525	6.91880731849066e-06	6.49689993718984e-05	3.20820198036735
IP6K2	0.34926863493424	6.3713184687893	6.35220498409759	7.4063485535047e-06	6.85087241199185e-05	3.20785372710094
ERBB3	0.343030348239919	8.64457636150828	6.42478179563869	6.44714972090024e-06	6.11930374190327e-05	3.20670017238026
METTL7A	1.01711197804919	2.14060461789939	6.00768280434485	1.44464617048978e-05	0.000119065303605203	3.2063432651821
CEP95	0.557835187570807	6.64409334398798	6.35976603891698	7.29985476545511e-06	6.77484856256777e-05	3.20187875946911
MEGF8	0.482274507254532	5.56423909219503	6.29578566920476	8.25362647629712e-06	7.46531363924246e-05	3.19878689771815
ARHGAP12	0.553752593263433	6.41889894027084	6.35259109431699	7.40087153655973e-06	6.84959466394161e-05	3.19804837301588
TEF	0.549211771171441	4.94285970642973	6.25673644919416	8.89841069294006e-06	7.98803115559472e-05	3.19695173162759
CDH26	-1.84885727164223	0.527901691125365	-5.94724086503524	1.62696009385e-05	0.000131827909929978	3.19675694378845
NFKBIL1	0.747359835795691	4.47613799158237	6.20511520580552	9.8318408400747e-06	8.69987863541848e-05	3.19081567544271
CYP24A1	-3.18015697816197	0.534381881939039	-6.09446512739791	1.21904883735822e-05	0.000103541761076582	3.19054270161718
GAB1	0.652385130086603	4.09293815836018	6.18048359510285	1.0312442869892e-05	9.02042855759133e-05	3.18959430220299
HEATR3	-0.535919365758289	4.28518152867739	-6.2002846525845	9.92422950044831e-06	8.76308416924485e-05	3.1891855369552
BCAS2	-0.40312035484636	8.00478253925788	-6.40217685404399	6.7312511044972e-06	6.3529031304521e-05	3.18844372607516
AIFM1	-0.357267708392843	6.78719040832585	-6.36456532809703	7.23308405349932e-06	6.72781411071872e-05	3.18613242071504
TGFBR2	0.420650035198068	5.18344827519314	6.26091071959627	8.82705997901543e-06	7.93052856409897e-05	3.17846380949164
TYRO3	-0.971274014269325	2.97771612449699	-6.0702308287121	1.27811367428865e-05	0.000107358980857877	3.17835580259169
TSC22D1	0.352002415431525	7.36847573839982	6.37639627417094	7.07117583778013e-06	6.61770255797621e-05	3.16986093107916
DEK	-0.829612181238869	7.38702351168487	-6.37904244707001	7.03547973708423e-06	6.59167300408945e-05	3.16547718115241
BID	-0.557972193488955	5.83878963464619	-6.30415248630681	8.1218878835797e-06	7.36607662499929e-05	3.16513248774858
LONRF1	0.794347096838724	4.49800878484052	6.19900232064952	9.94890599034808e-06	8.77560673958762e-05	3.1643370345296
GALT	0.71695530637782	3.82014047912403	6.13315665240613	1.13053791871728e-05	9.71220735218523e-05	3.16380600499264
ASPH	0.461308163655638	6.17633610805939	6.3235177661801	7.82526834611008e-06	7.16849176824329e-05	3.16195474999753
MGLL	0.543232579033769	5.55474130731963	6.27903264521674	8.52410940844776e-06	7.68502456856497e-05	3.15726390295726
PIP5K1B	1.08614542740396	1.84768338008639	5.94101095039779	1.64705831803892e-05	0.000133198275197693	3.1563940469417
SH3PXD2A	0.744358039308905	3.15182354750362	6.0770991967624	1.26107901227707e-05	0.000106248289175424	3.15248905794105
GNAZ	-0.731815629065997	2.91377421804831	-6.05999737674243	1.30393729109287e-05	0.000109253743768724	3.14860979386465
GNA14	-0.673110056319878	4.11249318693553	-6.15166437448394	1.09057871763258e-05	9.41842606659765e-05	3.14526881492021
UST	0.581638029417159	5.05239425496877	6.22279492761962	9.50122937955745e-06	8.43858524395745e-05	3.14041331540408
QTRTD1	-0.484878290675404	5.73469083940414	-6.28167483896699	8.48084751259941e-06	7.65840679269506e-05	3.13495467999713
MID2	0.360523372147505	6.20942168621639	6.3107768631681	8.01913169292803e-06	7.30059653960415e-05	3.13413375868454
DMXL2	0.365998730147201	7.8020851707131	6.36784738677419	7.18778692529108e-06	6.69340324541977e-05	3.1312235421438
MTMR3	0.39944665297777	6.29357029894187	6.308045099852	8.06134206776117e-06	7.32307901907864e-05	3.12645100968122
COPG	0.636582353430658	8.7440984809423	6.3807995160156	7.01188068057438e-06	6.57324509539944e-05	3.119676127212
CEP152	-0.559416601018182	4.277048816454	-6.16356471415652	1.06566033059232e-05	9.25038311706034e-05	3.11427832907032
PEBP1	-0.369013560381953	8.30644376789652	-6.37018775975781	7.1556661714789e-06	6.67808934440921e-05	3.11245745793846
IFNGR1	0.573341578820145	5.5664925036248	6.25189791840032	8.98186407785403e-06	8.04567192490791e-05	3.10900195525939
PMP22	0.581883314980362	3.89434846421507	6.12314678419167	1.15277855452108e-05	9.86646292006682e-05	3.10431970137438
LOC654433	0.739706242626249	3.61261045321093	6.07606390341788	1.26363159057757e-05	0.000106356188831501	3.08853684675769
CENPW	-0.661067151484684	4.16541509805448	-6.15077500173342	1.09246506303423e-05	9.42744360897029e-05	3.08741021973765
DKK1	-0.556053945723534	5.70788053667908	-6.25282099542226	8.96588077005019e-06	8.03996729213509e-05	3.08617149841456
PDCD11	-0.516717723650522	6.54579063983602	-6.29843824758684	8.21162252904683e-06	7.43134064804e-05	3.08606497602491
MFAP3L	1.0125909839246	2.64199535960485	5.98110178639804	1.52207096352034e-05	0.000124841171132487	3.08589352045867
ABHD15	-0.439976395050502	4.89865277506057	-6.19443556196676	1.00373036480874e-05	8.83029280434579e-05	3.08119387866677
C8orf75	1.94665382968784	1.06511685304034	5.87689381856424	1.86945393066596e-05	0.000148103967486772	3.08061358939465
FH	-0.53104828545189	6.08617119822	-6.27511731569036	8.58863801697422e-06	7.73902921313992e-05	3.07831107402549
C5orf34	-0.825916252430858	2.98111386845562	-6.02037835099774	1.40911572977923e-05	0.000116490615248779	3.07381065047345
N4BP2L2	0.427610948803108	6.12345745742214	6.27146847151739	8.64923049409448e-06	7.78523847057245e-05	3.07334830515521
DDR1	0.342994577112185	9.36716262272417	6.36940615582113	7.16637680787798e-06	6.68435503262417e-05	3.07286278244203
SLFN5	0.491396983942405	5.82810389158653	6.2429720248208	9.13794985816235e-06	8.16362571730273e-05	3.07015681723717
KREMEN1	0.467459341098691	4.87884518450865	6.18971284069995	1.01295763652967e-05	8.89742831582048e-05	3.06626684744697
MRPL49	-0.379337556219712	6.63994999485547	-6.29868299573346	8.20775809049623e-06	7.43134064804e-05	3.06452094775496
HSPH1	-0.487718458137786	8.01644400242877	-6.33933494182552	7.59133727500431e-06	6.98720553589279e-05	3.06052614519851
DDX20	-0.597090685804086	4.81848043992442	-6.17966124343441	1.03289018427476e-05	9.02982511333568e-05	3.0585371813164
LNX1	0.649815747943608	3.69431462786215	6.0743706553605	1.26781792754467e-05	0.00010660124193191	3.05805347748232
GEMIN6	-0.560178564883238	3.77388996944026	-6.09098624479962	1.22735096781128e-05	0.000104193997896831	3.0560081216377
FXR1	0.373263110255907	7.52987178574735	6.32320166413889	7.83001884594349e-06	7.16849176824329e-05	3.05505040490737
TTC7B	0.510011310665765	5.03264803885993	6.18883335414985	1.01468566340051e-05	8.90792810221004e-05	3.05448885343865
C20orf194	0.624483070030654	4.6767081788707	6.1495477390172	1.09507361747614e-05	9.44508054598811e-05	3.05189944344993
PSD	0.794577357471649	2.81120803336496	5.96773997508099	1.56259990084444e-05	0.00012770542526734	3.05116112887509
KIF21B	1.0463614708121	2.24463266985066	5.91794886422647	1.72372020314565e-05	0.000138306457511155	3.05115318293397
TTC7A	-0.380392820257091	5.62796099825383	-6.2331833808492	9.31235771792561e-06	8.29285785274696e-05	3.0440807126166
BAZ2A	0.318654732526837	8.0389501046599	6.32900921688249	7.7432159364432e-06	7.11134230209094e-05	3.04206992237411
RINL	0.61127902415365	3.6813494857471	6.06547565696648	1.29004664426255e-05	0.00010825258443877	3.04117767734598
EXOSC9	-0.736304396590197	4.40172984397104	-6.13886178707493	1.11806107722779e-05	9.62349637445059e-05	3.0391828177295
MARVELD1	0.495828468240363	5.29545955536629	6.20087600718135	9.9128711679286e-06	8.75767868000201e-05	3.03864427908369
ERRFI1	0.626715411535904	4.83478099926753	6.1641352324339	1.06448062551918e-05	9.24846758433959e-05	3.03469937854636
ZFYVE9	0.474220269242663	4.5405382470095	6.13279843591708	1.13132611441278e-05	9.71267861264849e-05	3.02325192393199
ZBTB22	0.504712008407155	4.83990438321572	6.15694053675504	1.07945720749335e-05	9.35865336346231e-05	3.02291122798775
CRYL1	0.462695278836311	4.93279447579295	6.1668993664524	1.05878413145718e-05	9.21285422189899e-05	3.01781671514757
KRT83	1.48816242329953	1.38486500948247	5.84650216840074	1.9854982367175e-05	0.000155821081702785	3.01495468367951
IGFBP3	0.521517654232723	5.21231684777824	6.16914005609261	1.05418955716369e-05	9.19185738112615e-05	3.01399673122751
FLRT3	0.586567909309816	4.54040824712431	6.11704013879898	1.16656876380372e-05	9.96409397643181e-05	3.01018569728661
LRRC68	0.389128445895502	6.79819612087408	6.2708028709767	8.66033110916622e-06	7.79103698061839e-05	3.00768945615447
ZBTB46	0.472517291460137	5.18723035145711	6.17405191563618	1.04418980581164e-05	9.11087034101745e-05	3.00261423118034
COL7A1	0.766666868330538	3.39729732618323	5.99564998134963	1.4791777135896e-05	0.000121681102223672	2.99652878434514
TOMM22	-0.464852586130264	5.45171060677501	-6.19703619277511	9.9868645811161e-06	8.80444508458543e-05	2.99351357169631
HNRNPH1	-0.354904682898781	9.18550689043184	-6.32313321320919	7.83104794592018e-06	7.16849176824329e-05	2.98787301765041
HMGXB3	0.459053635474751	6.58336257699461	6.24660316443861	9.07411623795778e-06	8.11526844725165e-05	2.98075241386443
ATP5F1	-0.375503280351752	7.5742985828572	-6.28494368793018	8.42763983782644e-06	7.61447048340407e-05	2.97750483268225
MAP1A	-1.78557366899745	1.04148014963202	-5.8236747665578	2.07753816173635e-05	0.00016175394886815	2.9746383518303
C19orf25	-0.566271143149168	3.76037906619923	-6.03692953628735	1.36414756640488e-05	0.000113228028762891	2.96996082639025
RIOK1	-0.476515422229597	4.79744983294039	-6.12800893091853	1.14191945435401e-05	9.78438035645044e-05	2.96806372230864
BUB3	-0.335180825343611	7.55087824702848	-6.27937025788075	8.51856879313851e-06	7.68417176356249e-05	2.96427582040995
CBWD2	-0.521689853529846	4.38259305985836	-6.08856200158313	1.23317085393741e-05	0.000104581893312623	2.96283787474816
CPSF3	-0.400265026881758	6.11596928652747	-6.2197689505206	9.556987590148e-06	8.47799938613775e-05	2.96233095040297
TMEM109	-0.444961171096326	6.27325837215091	-6.23047044568275	9.36130295153373e-06	8.32757609369415e-05	2.96122333682129
GALE	-0.619617899581214	4.72896899512769	-6.12876122884253	1.14024876029901e-05	9.77924116268748e-05	2.9560482814289
PML	0.782322787757557	5.20784641162578	6.15153310319295	1.09085692962208e-05	9.41842606659765e-05	2.95425587650026
BCL2L12	-0.477990327571833	5.06965797719373	-6.15214641212974	1.0895577333015e-05	9.41842606659765e-05	2.95105859407251
DDX55	-0.435252497703876	5.55876129424239	-6.17397789040664	1.04433977778824e-05	9.11087034101745e-05	2.94424448140261
SLC10A3	-0.528658509834941	5.20345727350524	-6.14846438383133	1.09738165546048e-05	9.45523483045908e-05	2.94343508659333
SLC9A2	-0.479401990789635	5.64694510660904	-6.18046774987287	1.03127597477366e-05	9.02042855759133e-05	2.9369163583853
TFPI2	-1.23379118861149	3.30698253776879	-5.95780393082339	1.593460289155e-05	0.000129301455001593	2.93508152944874
NRM	-0.645756963678035	3.93032767719715	-6.0522260048553	1.32390832695482e-05	0.000110693544866911	2.93177210281859
PCNT	-0.367411050055114	7.09627662001495	-6.23847612197064	9.21763086735154e-06	8.21725259198226e-05	2.91500313966478
GNAI3	-0.309352840926054	7.34866319479577	-6.2436464814397	9.1260581553945e-06	8.15735951848303e-05	2.90607476547996
OTUB1	-0.44434889342938	7.13064528801228	-6.23246690094157	9.32525821805364e-06	8.29992647358856e-05	2.90061326169347
BMP5	-0.772715344751347	3.41050038397764	-5.96324940708445	1.57646989778809e-05	0.000128421249735061	2.8989865729108
ARL1	0.399652693332035	6.6119940434694	6.20951044164703	9.74855217153644e-06	8.63074571290499e-05	2.89729855901992
DYNLL2	-0.526453221767006	8.06392661474389	-6.25512977819803	8.92603254787022e-06	8.00852834391532e-05	2.89561988254219
ATF2	0.483572886986829	5.05342016555752	6.10532632851266	1.19350133992297e-05	0.000101733518903526	2.89350263349961
CACNG4	0.450459295138682	7.84896134515482	6.25229485191308	8.9749874600304e-06	8.04382048668534e-05	2.89182025889108
RAB24	0.71887715955287	5.54318246709905	6.13308729323982	1.13069048760492e-05	9.71220735218523e-05	2.88830071504562
C2CD4C	-1.37684150405884	1.04174792282815	-5.78130860467442	2.26022131651537e-05	0.000173076654292138	2.88635652398962
RANBP6	-0.5078187758442	4.75997514308791	-6.08615166360851	1.23898568276211e-05	0.000104968574257921	2.88564022620137
EPG5	0.461370284702604	5.38136854810004	6.12631407431922	1.14569266505112e-05	9.81083672827184e-05	2.88425156319407
BATF	0.742794653832035	4.36077837299684	6.03718549536315	1.36346392551282e-05	0.000113228028762891	2.88044544321314
VTA1	-0.474794455954473	6.25363969607915	-6.18802988083298	1.01626700755326e-05	8.91712981863624e-05	2.87927668912065
TIMM23	-0.501353810213911	5.27091376204356	-6.11891542560676	1.16231585656767e-05	9.9328412801419e-05	2.87278505914941
ELF1	-0.41309389773143	7.17962419581767	-6.21956191504462	9.56081490209029e-06	8.47799938613775e-05	2.87132472808245
POLR2E	-0.516529349760165	6.23039460557755	-6.17901464892659	1.03418622268473e-05	9.03643175975936e-05	2.87105275651886
ADRA2C	0.518041660714762	4.36240791577364	6.04903071347387	1.33221123907292e-05	0.000111177149512253	2.86749588120148
ARHGEF38	1.63040426300702	1.33262948328221	5.76310043997859	2.34375848741076e-05	0.00017833037735877	2.86626420315415
CLTA	0.501617442720408	7.22740632363535	6.21714952020522	9.60552829776157e-06	8.51313488350634e-05	2.86611777396241
SYVN1	0.426367749501118	6.75809584611536	6.19530207929168	1.00204683506836e-05	8.8221607704778e-05	2.86327213206756
RNF207	0.590129884106806	3.97665965390476	5.97734546496672	1.53335352914359e-05	0.000125636282365067	2.86230508487073
NUAK2	0.964642114634253	2.9333739357188	5.90243991010352	1.77734094593608e-05	0.000141746542583858	2.86062482589334
DDX19A	-0.391761633925159	5.88095192682071	-6.15255633787717	1.08869026506005e-05	9.41842606659765e-05	2.85964695743659
LOC100216546	1.06144818649256	3.71467344009671	5.96182235980187	1.58090422215925e-05	0.000128716307117505	2.85945947463386
ANKRD35	0.814953798042018	2.23356033589279	5.81159696959352	2.12800778818575e-05	0.000164762973377864	2.85422908949501
TTC3	0.534650547937229	8.37069834536928	6.24148480079427	9.1642286688542e-06	8.17836500842677e-05	2.85341818136078
GFM1	-0.438240155713264	6.24009831412836	-6.16887977112167	1.05472221444517e-05	9.19185738112615e-05	2.85091236515033
ARF3	-0.372918897932337	8.78548228799373	-6.24189256349426	9.15701583945051e-06	8.17629113181902e-05	2.83771165695886
TCHH	-0.675841796580943	3.23848899999879	-5.90788786202012	1.75831138672718e-05	0.000140496892649906	2.83656589809413
PHLDB3	0.616140226673194	4.63339275042006	6.04226516583503	1.34996971912858e-05	0.000112434728997542	2.83242521817731
LGALS3	0.350402112344666	8.23221310703665	6.22796667536278	9.40671107816887e-06	8.35907736829417e-05	2.83141932891578
PAK1IP1	-0.520027612902414	4.84506564311054	-6.06760610101753	1.28468616100038e-05	0.000107856884320132	2.82620936770551
NXT1	-0.59208131083333	4.56137743810631	-6.03689722076655	1.36423390311663e-05	0.000113228028762891	2.82465453181956
WBSCR22	-0.339288973331753	6.69906600695137	-6.17598439897469	1.04028255848434e-05	9.08495326793319e-05	2.82219957006719
RECQL5	0.349150321292513	6.55423575914359	6.16625646232044	1.06010624328744e-05	9.21956152508538e-05	2.82121204245373
PPP4R1L	0.532657182295083	4.6322498531052	6.0348773336869	1.36964163087129e-05	0.000113531587724878	2.81918861287231
PSMC5	-0.508021723922591	8.94243502356082	-6.22940978041729	9.38051127983902e-06	8.3402270411498e-05	2.80979829570634
CNNM2	0.566176356388432	4.63037961663429	6.03121826934558	1.37949438855557e-05	0.000114267776890557	2.80910649937293
IFT27	0.599826621632697	3.83006879646603	5.95876199990638	1.59045735393546e-05	0.000129238701144135	2.80882841262606
VPS54	0.596903733787451	5.07917353978216	6.07225892320295	1.27305903514476e-05	0.000106988137204829	2.80516593917629
CDCA7L	-0.665408023925354	3.62127652600348	-5.94670026138135	1.62869403487662e-05	0.000131904498979548	2.80441695817728
JUND	0.826480074362266	7.18936204644348	6.18204167329448	1.02813331363937e-05	9.01065631642669e-05	2.80204644768134
KIF16B	0.468007863102921	5.6004699521773	6.10359404011914	1.19753854583524e-05	0.000101973699799127	2.80006752284913
[truncated: 14,725 more rows]
