# Supplementary material for: The transcriptomic response of cells to a drug combination is more than the sum of the responses to the monotherapies
Source: eLife. 2020 Sep 18;9:e52707. doi: 10.7554/eLife.52707 (PMC7546737; doi:10.7554/eLife.52707)
Supplement: Source data 5. [file elife-52707-data5.zip › self-synergy/ss_limma_eb_M_5.csv]

	logFC	AveExpr	t	P.Value	adj.P.Val	B
HMOX1	2.39267752704328	6.33757087857729	13.242904162598	2.35830746544089e-10	1.97201670260167e-06	12.6057726460433
ALAS1	-1.28236231302859	5.00517645289567	-13.3216138873981	2.1512391591709e-10	1.97201670260167e-06	12.3224871701687
MYBL2	-0.609555253112947	6.80819821343856	-10.225053297297	1.17621037910416e-08	6.48557329833439e-05	10.0063499073467
NEAT1	0.589943578839208	9.52282097707225	9.85695363701397	2.00937762467502e-08	6.72096627901299e-05	9.5701986960394
MYO15B	0.779298466855135	5.91642550560547	10.0336095939779	1.55120145858273e-08	6.48557329833439e-05	9.34356695490046
CDC45	-0.608421233646659	4.53527892594109	-8.93399251332031	8.21664715382492e-08	0.000229025345000947	8.02330067286826
MCM10	-0.648150755842217	4.52023404778705	-8.3180845270027	2.2234686617397e-07	0.000523889663647304	7.16922111620324
PBXIP1	0.539259171901735	6.26236480174006	8.245961999263	2.50604957496917e-07	0.000523889663647304	7.07761212401797
MCM4	-0.39173666200408	7.70091955261513	-8.02551056399633	3.62731285058126e-07	0.000674035334590233	6.85164809539734
GNS	0.362754235818061	8.56460683055699	7.76145878612891	5.69533683845274e-07	0.000952488132862837	6.41995251874696
PCNA	-0.489230207230023	6.35100396933935	-7.62404790880262	7.22849802322319e-07	0.00103788865002625	6.1786104088903
GINS1	-0.504980305812725	5.43330363390285	-7.60696828000804	7.44717998105421e-07	0.00103788865002625	6.11790758010861
ZWINT	-0.448616468301613	6.4304050839503	-7.4718123292044	9.44088042573813e-07	0.00121453295569265	5.92452615367113
RRM2	-0.517232196324171	7.21203476216499	-7.36787593496206	1.13489557401822e-06	0.00135571382713433	5.76167619236491
CDCA5	-0.504512569515883	5.94637017799527	-7.1856984461985	1.57252894819579e-06	0.00169253780796991	5.42898020624532
TRIP13	-0.417182044231546	5.81714753874875	-7.16946022056415	1.61926602054045e-06	0.00169253780796991	5.39613393023243
FTH1	0.675205248761834	12.1599928603655	7.11712038368597	1.78000796388921e-06	0.001736945287271	5.32577199576314
FOXM1	-0.375793603350075	6.26887407516217	-7.06333744615049	1.96257798370693e-06	0.001736945287271	5.21999136117975
NCAPG2	-0.436423315266603	7.15378556518245	-6.97354463289127	2.31208528056892e-06	0.00184130067772546	5.07888192599233
TIMP3	0.457784819131737	8.17025137025607	6.93920183804363	2.46236577490982e-06	0.00187184569179963	5.01917632314868
FAM114A1	0.578733582891879	5.22334056329917	7.00163347299321	2.19627767525702e-06	0.00183652739204992	4.96271577409441
C5orf4	0.670340272337123	3.75047401053489	7.06033453532763	1.97332937444086e-06	0.001736945287271	4.91651501537015
TCF19	-0.499852767722646	4.87756664311089	-6.88218822556001	2.73469622332156e-06	0.00193997656565932	4.87602008847817
GINS2	-0.431837092514223	4.81902624055053	-6.87250247953127	2.78398933124992e-06	0.00193997656565932	4.87231864320141
MCM6	-0.360932742871651	6.73951355701491	-6.84101666336602	2.95071122926737e-06	0.0019739077839307	4.84517735412019
FTL	0.372872458202883	9.88285542080652	6.74187017618674	3.5469046000238e-06	0.00228147817426147	4.66442159786586
PKMYT1	-0.451559898565089	5.04244137686182	-6.69767687093643	3.85178310376589e-06	0.00238582298619929	4.55935680053468
C6orf141	0.490685747374397	5.86028675785075	6.63153660620242	4.35988770032621e-06	0.00260409863929484	4.44603074401659
DSCC1	-0.547968770954038	4.52867272125139	-6.57475550654605	4.85155286245131e-06	0.00279784034729778	4.32243887731055
MELK	-0.489112382948908	5.29865521271837	-6.47045654810715	5.91042441843411e-06	0.00329486459912973	4.16614218052195
SHCBP1	-0.417267005314994	4.77441650652286	-6.44071961667455	6.25434053268477e-06	0.00337411584092323	4.09087328391468
ASF1B	-0.461766440565433	5.90010215926713	-6.40949947306051	6.63782425042542e-06	0.00346909289887859	4.06827758526754
ANKZF1	0.469009684660563	6.23469457137169	6.37648686399801	7.0699507075188e-06	0.00358296532219831	4.00263699604589
NASP	-0.326049240321664	6.63763836159072	-6.33519925923026	7.65179382726442e-06	0.00376378235197559	3.93186865135901
CTPS	-0.353114678321335	5.9254024443455	-6.29360782760189	8.2882793722602e-06	0.00385036622837999	3.85607299901146
E2F1	-0.449092968399427	4.79433898005424	-6.29387587353264	8.28400621247017e-06	0.00385036622837999	3.84994362240364
CD44	0.316561801415522	7.66261518991841	6.27379756729842	8.61050272954276e-06	0.00389194723375333	3.81658735423033
TMC4	0.387944840279411	6.59400830651996	6.25431615837933	8.94005415965715e-06	0.00393456488858174	3.78279581673395
YPEL2	0.531213816823611	5.76535713150699	6.20570656685454	9.82059190408884e-06	0.00421127125651235	3.65911224696745
MAGED1	0.455983741626792	7.65133880267637	6.17719191224259	1.03784880303536e-05	0.00427104927361274	3.63782670526197
WDHD1	-0.412278903475225	5.38651295787667	-6.17262914958027	1.04707617925211e-05	0.00427104927361274	3.6320550272931
RFC5	-0.394736172793978	5.68901985573462	-6.14561488005678	1.10347647264144e-05	0.00435439107662836	3.5835275133245
KDELR3	0.564269124556586	4.81266700483179	6.1381630268829	1.11958153728187e-05	0.00435439107662836	3.46388327236041
ORC1	-0.562487146566234	3.90649989521788	-6.07549581056242	1.26503452956232e-05	0.00480828124372734	3.40791091821844
RRM1	-0.361860848070645	6.44952673080815	-5.98951823467629	1.49710178724277e-05	0.00548524986119953	3.28862449302199
ATF5	-0.378793230584702	5.15888596780697	-5.98557774921528	1.5087388998755e-05	0.00548524986119953	3.2802371619243
MCM7	-0.412864559212412	7.93903126925104	-5.86259880255452	1.92313764401319e-05	0.00679570750580352	3.02779219220306
CALCOCO1	0.460234739577608	5.89704360005147	5.84944828149386	1.97393030290896e-05	0.00679570750580352	3.02470596086332
CLSPN	-0.465663332390647	4.46849607123713	-5.84508475313992	1.99108866170995e-05	0.00679570750580352	3.01975803727036
FAM111B	-0.574754893726113	3.84610890172402	-5.76387686958271	2.34013203288461e-05	0.00774384785755007	2.86045824528222
CDCA8	-0.360425582797649	5.7068485173252	-5.74005072929897	2.45410150950821e-05	0.00774384785755007	2.82513360930716
ATAD2	-0.481350216944941	8.01721731686393	-5.74511844713776	2.42938996227969e-05	0.00774384785755007	2.79937779502715
FANCI	-0.3974923979593	7.25294515294075	-5.72910087026299	2.50838599641825e-05	0.00776856433409236	2.7788587089137
TPP1	0.393856871517652	6.01248800738975	5.69179165672142	2.70283811785252e-05	0.008218593578721	2.73254216784942
NCAPD3	-0.376220629334602	5.61527265131622	-5.67877751881671	2.77427125142463e-05	0.00825055795577638	2.70877367785113
CDC6	-0.554306818960422	4.76561470142329	-5.67203959581146	2.81201748074177e-05	0.00825055795577638	2.6970407383286
DNA2	-0.483824856015837	4.47377638813529	-5.6332342947797	3.03996370064218e-05	0.00861700897110844	2.61537572260007
POLA2	-0.353567248012649	5.39730360093069	-5.59234185208272	3.30087525931413e-05	0.00908850718911827	2.54229260636928
FEN1	-0.371219814067578	6.16313754373264	-5.57276388944698	3.43385987126146e-05	0.00908850718911827	2.49123782317554
CHAF1B	-0.554443801367584	4.10215773736607	-5.56201390212361	3.50921661187017e-05	0.00908850718911827	2.47664324304637
LIG1	-0.344409617261539	6.28963052859184	-5.55875919690902	3.53236646312298e-05	0.00908850718911827	2.46544673099048
DNMT1	-0.289401695987238	7.63352400813512	-5.5659089154282	3.48171782517406e-05	0.00908850718911827	2.45966475556125
TUBB	-0.37893258400249	10.3384682868003	-5.5760845676074	3.41092088390891e-05	0.00908850718911827	2.44301437447105
GABPB1	-0.323977907234344	6.00733453818179	-5.53582797327499	3.69999536327532e-05	0.00909967652424497	2.43446899242841
TIMELESS	-0.296770291335759	7.24438689891545	-5.54217680273039	3.65278031049685e-05	0.00909967652424497	2.41819948742558
DUSP4	0.366261398716738	7.06082818492631	5.52862153003786	3.75435111320798e-05	0.00909967652424497	2.4114043396179
KIAA1524	-0.418200708601601	4.95457662190195	-5.51420655001759	3.86556118489597e-05	0.00917643108628385	2.39714166737334
KLHL24	0.75637220503143	5.2456933112107	5.53222886819362	3.72704008849166e-05	0.00909967652424497	2.37292920503194
RAD51	-0.477235349390932	3.79893509491962	-5.51036614217887	3.89575823443048e-05	0.00917643108628385	2.3661813891044
PIK3IP1	0.642678507722608	3.79193375406633	5.66191874838279	2.86971353381273e-05	0.00827467054129035	2.32058759191643
CENPN	-0.363932544154344	6.46615633746965	-5.48355413252695	4.11346545278172e-05	0.0094964504143797	2.31827504945655
DNAJC9	-0.331618006829573	5.81672269625317	-5.47306980121974	4.20196920990252e-05	0.0094964504143797	2.30857343896905
PPFIA4	0.781110804471346	4.37026040710677	5.4765994834335	4.17195639036315e-05	0.0094964504143797	2.2855826744997
NCAPH	-0.452530697174931	5.52723308303912	-5.44941119680229	4.40896253623955e-05	0.00970203808632503	2.26920191390361
FAM115C	0.784082606699876	2.62573120743373	5.7589694752123	2.36315070235123e-05	0.00774384785755007	2.26370912126628
SSPO	0.539021645264274	4.56172305135157	5.45109929029573	4.39385109451101e-05	0.00970203808632503	2.22385819864775
MBOAT1	0.30590794148695	6.60291557705089	5.3917989735692	4.95809679515406e-05	0.0107687286756047	2.14434025755794
EXO1	-0.536781177276342	4.20311603093669	-5.3673022679656	5.21247458316761e-05	0.0108469280423648	2.11580101686616
KIF18B	-0.425396449679709	4.27956771627695	-5.36836191728905	5.20119787930929e-05	0.0108469280423648	2.10227371752361
ORC6	-0.441567003315066	3.86124226930099	-5.36346374294505	5.25353486864115e-05	0.0108469280423648	2.09348648032651
INCENP	-0.330036116090991	6.14809073902471	-5.34636591489439	5.44050990445992e-05	0.0110959862978278	2.06082872834805
C16orf61	-0.36601863438327	5.74679513366665	-5.32216683470978	5.71691209500829e-05	0.0113820997472522	2.02156996205518
RECQL4	-0.370605392511312	6.15270651240141	-5.32406862080706	5.69467613758829e-05	0.0113820997472522	2.0085673798305
MCM3	-0.376450574309262	7.08785287001127	-5.3047624014423	5.92460140180119e-05	0.0116568275110263	1.94481821508684
FANCD2	-0.313535792407954	5.93021738549298	-5.27516488738434	6.29578087410045e-05	0.0122124635289772	1.9193964596566
POLE2	-0.537564658975034	3.47991310822478	-5.27075847897648	6.35305146508623e-05	0.0122124635289772	1.89413250492801
IGFBP3	0.436952748627951	5.21231684777824	5.20374344553506	7.29314526804808e-05	0.0135522846069818	1.80128593007463
STAT6	0.411210765448082	5.16224186666964	5.19782392547022	7.38277424094793e-05	0.0135680787258916	1.78800164558766
DHTKD1	-0.28200285573917	7.0108380565135	-5.22082049651528	7.04078700436777e-05	0.0132863534057162	1.78778284398941
PNPLA7	0.621595731590836	4.79949738354358	5.21877128203665	7.07058988943281e-05	0.0132863534057162	1.78045054483051
MIR210HG	0.728070206302054	2.99947865708013	5.37083560572819	5.17497065734488e-05	0.0108469280423648	1.75732232064739
CCNE2	-0.497248109145906	4.58795745819316	-5.15301535810096	8.09898543916234e-05	0.0145642400521022	1.69263396312856
IL17RC	0.352213586385338	5.49182656810486	5.13387118479396	8.42637115571822e-05	0.0146402252839433	1.66672278422926
WDR76	-0.416302475765495	3.73555681834133	-5.13308749965314	8.44005878994915e-05	0.0146402252839433	1.6622292616643
PRC1	-0.284213730179653	8.03245937653854	-5.16556399158227	7.89149979959916e-05	0.0143453742009235	1.65911707480656
ICT1	-0.301151857170769	5.33426903162208	-5.1252087622958	8.57894091022749e-05	0.0146402252839433	1.64642642958259
NUP85	-0.295335180784961	6.08348541345652	-5.1339877673158	8.42433690380921e-05	0.0146402252839433	1.64129606592071
ESPL1	-0.290100964151754	6.41470181998999	-5.12685074145426	8.54980482512507e-05	0.0146402252839433	1.61815036639782
MAGED2	0.311305102774812	7.91461595618394	5.11969274197468	8.67756800026062e-05	0.0146589542662988	1.57909200213565
HEXA	0.257590670950746	8.04278894077995	5.11360279812524	8.78780900528372e-05	0.0146967317804365	1.56515925196177
TIMM50	-0.318748130994718	6.05691043644056	-5.09443319787244	9.14429168069165e-05	0.0151414984225631	1.56506636628172
KIAA0101	-0.382859986546544	5.58254197878059	-5.07161282126115	9.58807466229691e-05	0.0155030034866493	1.52078444129586
RBL1	-0.444250394165588	4.12489178814271	-5.05314977400173	9.9632510847925e-05	0.0158690867754352	1.51138666117929
GLDN	0.472264229257914	4.65126641471775	5.0689783156376	9.64071013281229e-05	0.0155030034866493	1.51056417413469
C11orf82	-0.467124517791341	4.67829652217195	-5.04138069181647	0.00010210226951857	0.0159584893030706	1.48528292773596
NCL	-0.229699744650949	9.74704298781391	-5.08900760347624	9.24785629362201e-05	0.0151628577112289	1.47390241866677
RFC2	-0.368280396270857	5.6010895923139	-5.04220474531765	0.000101927315010096	0.0159584893030706	1.46502761099847
MAGEH1	0.534460598181431	4.19339991150547	5.02496887800425	0.000105651499711118	0.0163603303811921	1.38716362392049
ARSD	0.274395336430838	6.62261838618703	5.0021427009207	0.000110799290529856	0.0170000672919386	1.37534154045243
ARMCX1	0.416402157058427	4.74285068474766	4.97307548464997	0.00011772868451187	0.017633314950139	1.34872847404916
TUBG1	-0.44997496632715	5.98643977625069	-4.9716097173659	0.000118089648075554	0.017633314950139	1.31650253416861
BRCA1	-0.433512677480191	5.35275157246614	-4.95283737414014	0.000122814063523858	0.0176937310134004	1.28856618799101
KIFC1	-0.341990271552053	6.11031514504029	-4.95735860739849	0.000121658799907675	0.0176937310134004	1.28647558805113
C16orf59	-0.397137433619871	3.53099340045807	-4.94309559668439	0.00012534160638539	0.0176937310134004	1.28634725244749
AHRR	0.525796879741787	4.79309041813628	4.95228797307407	0.000122955209583307	0.0176937310134004	1.27132300538492
FANCA	-0.283369734649584	5.60209345361292	-4.94398715402499	0.000125108090525343	0.0176937310134004	1.27021781194641
KIF23	-0.320968403049087	6.93778405335717	-4.9587737876289	0.000121299484796997	0.0176937310134004	1.26761378915198
CCT6A	-0.246466926236424	8.01032532735574	-4.94096999799573	0.000125900142943952	0.0176937310134004	1.20500353637247
ZWILCH	-0.403560001593131	5.717497124422	-4.90622650924192	0.00013539951673183	0.018829732635075	1.18990056824032
COPS3	-0.303494679829839	6.5343130494952	-4.90329029315326	0.000136235209808902	0.018829732635075	1.16784990082767
OPTN	0.458174724848356	5.21412631723405	4.84072708986075	0.000155352399078098	0.0209525284046944	1.09792140321102
SLC2A10	0.3255248298305	5.8290533329022	4.82761284751615	0.000159695814195462	0.0209595014331166	1.05230577529497
NEDD9	0.347159439187057	7.04920797383041	4.84429716002619	0.000154191043989148	0.0209525284046944	1.04744642433336
SLBP	-0.27682302071204	5.52049075062306	-4.82589480911789	0.000160273950818428	0.0209595014331166	1.04055337556803
HIST2H2BE	0.276540700376413	6.80172762653011	4.81324898660448	0.000164595752290445	0.0213387547388016	0.992695799689448
SNRPB	-0.277275346119104	7.72657878817371	-4.83387653360144	0.00015760601511317	0.0209595014331166	0.991853115898803
NEU1	0.3070689125311	7.3788416835818	4.80750110481086	0.000166599326690686	0.0214323626121156	0.975659049629042
RFC3	-0.355253176645144	5.53912488380811	-4.79736361327266	0.000170193966060555	0.021727663270204	0.972794416817075
KPNB1	-0.248071940815283	9.27628176197642	-4.82547028676127	0.000160417136058295	0.0209595014331166	0.945207995360313
GMNN	-0.419577328579047	4.91548617024075	-4.76657163629024	0.000181606030961011	0.0226168952239453	0.935618751212206
GSG2	-0.45158280984685	3.34118709224749	-4.74616689375373	0.000189596245749038	0.0233147618669626	0.891070106265333
PA2G4	-0.248373385289412	8.22137305300241	-4.77788984281115	0.000177323104759017	0.0224663000302258	0.865671002672243
DYRK1B	0.419094692148988	5.41435534802418	4.7187145313064	0.000200915989542373	0.0243486884717873	0.858473708489784
MTHFD1	-0.27663230271893	7.6713102677534	-4.76543361797031	0.000182042473941838	0.0226168952239453	0.84861564973175
BMF	0.445437144243697	5.00869446172684	4.7130190784794	0.000203349586211434	0.0244663199985613	0.84087364930251
H2AFZ	-0.282235528465419	8.37099651843312	-4.7640648935886	0.000182568814591761	0.0226168952239453	0.833529476884088
EMG1	-0.350277509813504	4.81312610226444	-4.69562580338839	0.000210969374690617	0.0252017987308991	0.810522704372309
MKI67	-0.327086813044076	8.66846457800638	-4.73682486626775	0.000193373378852204	0.0236056670651406	0.771858556897005
P2RX2	0.469891737523038	4.47402463156739	4.68047016372859	0.000217846173432953	0.025656756369667	0.771528039035983
TIPIN	-0.438828701982485	3.81718584441989	-4.65799618527683	0.000228467098441936	0.0258167821239388	0.74426596725241
IPO9	-0.278005995349353	6.53369731859	-4.68465688972594	0.000215923916245652	0.0256107203921439	0.721788863301654
UAP1L1	0.353648792839966	6.35404612802914	4.66123564263814	0.000226904180886784	0.0258167821239388	0.718657020912596
ANKRD35	0.694592554217884	2.23356033589279	4.98591031273226	0.000114615815605552	0.017425771819884	0.718118660894465
PFKFB2	0.395161488927692	5.20875257793122	4.64114160309348	0.000236777741188179	0.026316354652278	0.709860604402617
MYO16	0.391309466195852	5.03774314348856	4.63200704013272	0.000241409934735076	0.0263878414935256	0.687524565143159
IDH3A	-0.256736833835651	6.57519686516493	-4.66819268457828	0.000223584412565307	0.0258167821239388	0.686687994005791
RAD54L	-0.363169675814287	4.08233899509387	-4.62311980723727	0.000246005374208128	0.0267155446640047	0.673069550976177
C15orf42	-0.368437473996234	5.76925646905201	-4.63948944399013	0.000237608798881486	0.026316354652278	0.657780999967879
FLJ23867	0.308376496830971	6.25396370936032	4.63480461482604	0.000239981536233282	0.0263878414935256	0.645828873001834
FKBP4	-0.256121730230811	8.85045717783841	-4.66083967332573	0.000227094634976422	0.0258167821239388	0.608607497440616
HSPD1	-0.250917286758748	9.68256506811658	-4.65957197041851	0.000227705474261765	0.0258167821239388	0.595136406830655
HSP90AA1	-0.270582127659127	11.5164974966221	-4.67474136800741	0.000220504763620486	0.025788263404119	0.594018900679409
PRKDC	-0.23969405502177	8.94061247947903	-4.64450515974739	0.000235094973020946	0.026316354652278	0.574925063983527
PAQR4	-0.377532092985621	4.47071725390325	-4.5812256099572	0.000268898874482157	0.0282337994605508	0.574720534938311
RAD54B	-0.531393941065377	4.95332736659272	-4.5830388851475	0.000267864423002266	0.0282337994605508	0.570017637919413
LOC100272228	0.848438571327335	2.55853800593245	4.89000435210728	0.000140083074212508	0.0192028633863113	0.564093013810855
UBE2T	-0.295509560526701	5.91035333813593	-4.59714701239269	0.000259953113881205	0.0278683069009569	0.558285635296857
DSN1	-0.398250944082466	4.70173668344531	-4.56200192047696	0.000280119203321566	0.0289179849157399	0.540066657730269
SEC31A	0.223278129908283	7.94414248075632	4.6020895967445	0.000257238145476968	0.0277551660964955	0.526627461247193
POLE	-0.276916609839047	6.92230149939482	-4.58573134813355	0.000266335877665391	0.0282337994605508	0.497805648111229
RNF207	0.446988019195597	3.97665965390476	4.54463289443136	0.000290666693416094	0.0296409132968949	0.496888532383819
HS1BP3	0.339829115489445	5.25656112538544	4.52502390135741	0.00030306136587566	0.0307175653509366	0.483460330135144
BTG2	0.37824501031581	7.28047220226667	4.56281034359431	0.000279637880697882	0.0289179849157399	0.468715860908064
DDIT4	0.3798660934505	7.81223974255553	4.55086469135976	0.000286836647582734	0.0294297919887954	0.4479291689733
CORO1A	-0.441349924030372	3.38160689901471	-4.50239493316355	0.000318035366084376	0.0314873787205262	0.43804752541861
UNC5A	-0.62255968169143	2.29173461442594	-4.57910246017778	0.000270115278264059	0.0282337994605508	0.412343005524606
SLC29A1	-0.314448842429307	5.23487457133791	-4.50701592325475	0.00031491758665436	0.0314873787205262	0.403811176848237
HAUS8	-0.364808845672424	4.03354021061412	-4.4808487296126	0.000332992322669982	0.0323776953740278	0.398102801180833
E2F2	-0.322004321925522	3.8758440161481	-4.47520697586779	0.000337025595721887	0.0325804396696696	0.380557993650749
SAT1	0.373830758258768	6.43881087955462	4.48996256955547	0.000326580262927608	0.0321278136305959	0.36694808944272
GRWD1	-0.281654290669375	5.99199503286017	-4.48443450975865	0.000330454401759086	0.0323188269884149	0.32942587064724
RAD51C	-0.257783716862668	7.4821658108022	-4.50217069558624	0.00031818745537963	0.0314873787205262	0.31573161707797
SMC1A	-0.243474718065062	7.657155644905	-4.50415641687349	0.000316843207553722	0.0314873787205262	0.314091503634487
BCAS1	0.324179119617022	5.79627570276486	4.45194179467627	0.00035418947029744	0.0336560494389454	0.306363964785602
CENPI	-0.363607970567134	4.4508099021676	-4.4166281228472	0.000381956351094419	0.0350980110752915	0.263243892770446
C15orf23	-0.272341684882035	5.62731673163411	-4.43630344020162	0.000366223535270646	0.0342163262785826	0.260821696958331
RFWD3	-0.266435077698905	6.8897039013359	-4.46671381099533	0.000343191215706095	0.0329858039739582	0.257238656630931
SPAG5	-0.25468022552143	6.83203404967808	-4.4625385230726	0.000346264189985278	0.0330909846475073	0.25493518736978
SLC17A5	0.452081429924797	4.33188251679016	4.40383471913642	0.000392552928455331	0.0354867847323619	0.240904721656262
SNRPA1	-0.24245336059395	6.54015786295009	-4.44877951280202	0.000356590072436079	0.0336927252622655	0.238305472438042
FANCG	-0.305923605807692	5.32993060917297	-4.42105484418703	0.000378357806805853	0.0349594251990115	0.232154697119972
ATP8B2	0.397616813578914	5.76596038899261	4.40774112737252	0.000389286022344207	0.0353827143352419	0.229756143726599
KCNN4	-0.401077872289295	3.74432290820604	-4.38865879526309	0.000405510851575192	0.0362661148756338	0.208430357138477
NOP56	-0.260996348250978	7.10626114842113	-4.43777843386409	0.000365070962547881	0.0342163262785826	0.189629824704473
KIF2C	-0.23460137534937	6.07681399179535	-4.41248083634388	0.000385359277660941	0.0352172052437244	0.18648236129603
TAPBP	0.337003609808953	7.41414884270191	4.42208423895795	0.000377525943998043	0.0349594251990115	0.168868398203456
CCNA2	-0.37908442642243	5.88117995343462	-4.39616396948082	0.000399049172644097	0.0358800987274187	0.157101027053721
CDCA3	-0.316837996951217	4.82162512414209	-4.36372008410974	0.00042775509281121	0.0376861713606016	0.147094971625887
SPC25	-0.463918187581332	3.79293207039004	-4.34773956363743	0.000442656176139078	0.0382552349798326	0.137592796641999
HSF4	0.359334713374766	5.2946231304359	4.34751908952362	0.00044286540003467	0.0382552349798326	0.117749567986992
ABCC5	0.268575076119201	6.90795657468564	4.36320777092546	0.000428224812215134	0.0376861713606016	0.076266414867864
NEIL3	-0.539050970007343	2.9714817973343	-4.3262532876667	0.000463524888057015	0.039350204202363	0.0691389693819939
FER1L4	0.312536613574959	6.2363310575514	4.33787095249935	0.000452120149196817	0.0387756788470132	0.0583009514194259
GPRIN1	-0.30610531864222	4.45871180617403	-4.31334654387164	0.000476537603229454	0.0400483159618562	0.0442633505996417
RMI2	-0.304107732893447	4.81548383429927	-4.320738690752	0.000469040098214503	0.0396173060734311	0.0368755536817371
MSH2	-0.282632165008271	6.20393236379325	-4.34657296520352	0.000443764385678518	0.0382552349798326	0.035761282696563
FBN1	0.729745367208972	3.24805552116533	4.36566693155919	0.000425974869922715	0.0376861713606016	-0.0133324835203492
WDR5	-0.205926473125281	6.813206657761	-4.33166746182258	0.000458174082571619	0.0390944048822845	-0.0146616565726303
PPIH	-0.388363330588323	4.49170008167211	-4.27067348518907	0.000522257114825152	0.0428148430800777	-0.0232918538895346
SKA1	-0.45851688845622	3.34069404005345	-4.25246960135998	0.000543089952956623	0.0443055432841295	-0.0471201919108779
NDRG1	0.454026244917109	6.97583023310356	4.30230395045181	0.000487964556814836	0.0403996002384718	-0.0517301748622092
PPP1R3E	0.347934875056159	4.43909851115435	4.23411372857695	0.000564949352572183	0.0454241008289288	-0.0803524681922845
RNMTL1	-0.358896439119097	4.66318843571357	-4.24593629477947	0.000550770342371574	0.0444979865015565	-0.0808937160351677
GINS3	-0.343632947829072	3.84762521736566	-4.22866457543452	0.000571608481607877	0.0454949968695175	-0.102980629313401
POLA1	-0.378146028153689	5.06203806839209	-4.24849305100714	0.000547751671134205	0.044468926932274	-0.113218198007321
HELLS	-0.361188314773384	4.39107327691024	-4.22890266993731	0.000571315865376394	0.0454949968695175	-0.137910249329762
IGFLR1	-0.562157896042258	1.89821725810865	-4.30533908301413	0.000484796376885258	0.0403369880946719	-0.167121874466736
MASTL	-0.372431063621339	5.20459063358912	-4.21281214865689	0.000591436183420631	0.0461512041094477	-0.190086956887392
CDCA4	-0.323617632144772	5.33419653316181	-4.21134228012388	0.000593309548166184	0.0461512041094477	-0.200674926604818
SLC39A8	-0.28422392208132	4.97479750203261	-4.19473570714812	0.00061489658232127	0.0471721579942244	-0.227635444770407
NFKBIZ	0.352639706414888	6.30799675203387	4.20080379982339	0.000606917979527838	0.0467746372793712	-0.239812284421859
UBR7	-0.255378669827859	6.67844908061491	-4.20898374972811	0.000596328077840973	0.046171253582465	-0.269234580002156
BLM	-0.419538670682004	4.92935775278944	-4.16675252626447	0.000653085288242107	0.0491990917142388	-0.278223657468879
BDKRB2	0.397988275870772	5.58432110329521	4.14961546711839	0.000677647422388687	0.0503687799645707	-0.283312599056134
MB	0.403947748566811	4.45114780441442	4.12820578738136	0.000709649711141621	0.0513774102559847	-0.285552731368999
CCT2	-0.212023115479621	8.52415626210972	-4.22493281561859	0.000576214656572899	0.0454949968695175	-0.288265068274207
ZNF587	0.342724606466139	5.26080715311582	4.14192739938931	0.000688967916916139	0.0505364010636207	-0.290627077601106
MLF1IP	-0.461376439091119	4.81019467232738	-4.15088382407698	0.000675797942227049	0.0503687799645707	-0.303558403260662
CHPF2	0.279715505526363	6.26878325429797	4.16719093817612	0.000652468868393806	0.0491990917142388	-0.304566749225053
PRODH	-0.608774210705413	1.7073536806923	-4.22382188721585	0.000577593137772475	0.0454949968695175	-0.307105139249037
CCT5	-0.26412664387113	9.24439198807644	-4.22234345348945	0.000579432811122174	0.0454949968695175	-0.309426853968493
MAPKBP1	0.325769387532932	4.42482234062097	4.09759276616765	0.000758080104895415	0.0528255486427955	-0.348047824262383
E2F7	-0.448805462429733	3.90550907906827	-4.10322884331214	0.000748919547161121	0.0525984835716682	-0.359680888644691
TFDP1	-0.227976492200788	6.36146127700284	-4.15602752358257	0.000668349697021878	0.0501232301927977	-0.362066343351038
ESCO2	-0.47403984211383	3.7180860188292	-4.09545418997348	0.000761585554881003	0.05284961336029	-0.362428471633458
TRA2B	-0.203214478619723	7.43991267842575	-4.17246813533758	0.000645094964622021	0.0490389463106304	-0.368663077055608
CHAF1A	-0.311002499758335	4.38080768985639	-4.10443893622898	0.00074696734964028	0.0525984835716682	-0.374516246091982
PGAM5	-0.247747654080772	6.47993643747239	-4.14264034057428	0.000687910137503329	0.0505364010636207	-0.394005288191263
ANLN	-0.382602150598638	6.90703813927605	-4.14664856633645	0.000681993670097674	0.0504675315872279	-0.406731784103989
DHFR	-0.307669725110273	5.00206097386152	-4.10187272757891	0.000751113439487591	0.0525984835716682	-0.411214457237805
TONSL	-0.27364330228438	5.86583549121901	-4.12595339390306	0.000713104051932008	0.0514049662263401	-0.411692178725153
PRPF4	-0.225508345214515	6.30595056539281	-4.130562562286	0.000706053381124333	0.0513392901996667	-0.41241739503688
SLC16A8	0.810008550802792	2.17106724297963	4.36083956355137	0.000430402937686851	0.0376861713606016	-0.420532959486984
HNRNPA2B1	-0.227842612000618	10.3358855524304	-4.18007631248104	0.000634611981787031	0.048462332344321	-0.421978295093614
CD55	0.321334623654368	6.99525302351052	4.12024079903196	0.000721941423376089	0.0518186625087627	-0.423824273725224
KIF22	-0.230084051429919	7.2284817952657	-4.13904408142488	0.000693262639746161	0.0506293641358725	-0.429516030446603
CDC20	-0.277752655413991	6.42393316441501	-4.10165713560365	0.000751462816402956	0.0525984835716682	-0.469634177048872
MAPK9	-0.228273017388623	6.73196282149337	-4.10541077418864	0.000745403240404125	0.0525984835716682	-0.473741158641919
ZNF367	-0.450691937797475	4.06093215075286	-4.03944645916698	0.000859451219610643	0.0565884338455448	-0.503292708411315
UHRF1	-0.381422732196455	4.34233045844981	-4.05450498902249	0.000831954712539191	0.0560124712414919	-0.505553242269482
NR2C2AP	-0.274381322543	4.86121240660548	-4.04427214876663	0.000850541273743387	0.0564538950907013	-0.509178099613941
IKBKG	-0.435726392093379	2.97047750444414	-4.02531486645878	0.000886088184125414	0.0574377472531528	-0.52169485078324
LMX1B	-0.264964839679289	6.07264726415708	-4.06679660195517	0.0008101693107459	0.055680068213705	-0.529644651254438
ST3GAL5	0.289430842163329	5.04730883125536	4.01403080087847	0.000907954150228063	0.0581786406452649	-0.540001176792227
C12orf34	-0.456011423910855	3.27255864036948	-3.99075298517493	0.000954794375931007	0.0593605246954281	-0.552374216376914
SYT10	0.332869441740737	4.12843050580675	4.00091635707525	0.000934051158469712	0.0588586785215506	-0.55824441374585
RPA2	-0.257186459152648	5.63899322052908	-4.042345773254	0.000854086828124313	0.0564575024251028	-0.558534541099351
ABCA12	0.320958906764023	5.86091614731652	4.02633801470827	0.000884131987502176	0.0574377472531528	-0.564816490533245
SF3A3	-0.236497919404798	6.76224571037855	-4.06176296959226	0.000819020376738306	0.055680068213705	-0.567283013985771
BNIP3L	0.392483225977414	6.61017829003815	4.04477875378335	0.000849611318460993	0.0564538950907013	-0.580205403833667
DEPTOR	0.321182105117582	5.15791920137325	4.00697013829253	0.000921911858727309	0.0586237791838612	-0.581240003131794
MCMBP	-0.206827087342235	6.67914087725306	-4.0533913254478	0.000833957506525442	0.0560124712414919	-0.588044451012543
MIS18A	-0.38089768672457	4.31594486525539	-3.98229718114413	0.000972405661059968	0.0595156869470311	-0.596206256538194
MRTO4	-0.256202569647746	5.85473987503875	-4.03054976792929	0.000876125106245453	0.0572356104564412	-0.599571852839751
TPM3	-0.197334379356812	8.15031354050303	-4.06605409482379	0.000811468832554926	0.055680068213705	-0.613077130237831
TOMM5	-0.268165547513786	5.82915129554757	-4.01933011852865	0.000897618357463934	0.0579604996533855	-0.614307579059263
CHRNA5	-0.289303923664656	4.45599225626715	-3.98376936348967	0.000969316130148594	0.0595156869470311	-0.618222887981965
NR5A2	-0.467432718972633	2.35461903867312	-3.95494376316255	0.00103164760163545	0.0610377476735405	-0.621421221546656
PLK4	-0.449791740548934	5.0012437488547	-3.9936088924868	0.000948919099486227	0.0592646767362857	-0.622482049473043
AURKB	-0.352230640033511	5.65494373656678	-4.00806633567408	0.000919730772762608	0.0586237791838612	-0.624282639776163
MMS22L	-0.40777098064394	4.47178912469002	-3.9781851908018	0.00098108773557017	0.0596644046897292	-0.62732267067419
ATP9A	0.229324765357697	9.1454754111081	4.05925586967256	0.000823465150192253	0.0557555917887257	-0.633653958018142
NTN4	0.35327294948142	5.0882646565207	3.95708008097193	0.00102689275728838	0.0610377476735405	-0.642900660530977
RPA1	-0.221177200156209	7.21105113610197	-4.03521756267321	0.000867336610980545	0.0568836764001515	-0.645539013307025
TUBA1B	-0.403265978135241	9.77915750843332	-4.06528814159908	0.000812811592748352	0.055680068213705	-0.654254066804054
HEMK1	0.357250092012488	4.27844654780002	3.93475583143883	0.00107768858990478	0.0630482192112464	-0.664037484828094
PDCD5	-0.230424439350853	6.16078965997007	-3.99987074954704	0.000936164104683835	0.0588586785215506	-0.668275086845948
GPN3	-0.317539556596194	4.58863521828906	-3.9543970939396	0.00103286788995527	0.0610377476735405	-0.67198660632495
CLCN7	0.396313615799846	6.74976678934195	3.98171437099681	0.000973631487931963	0.0595156869470311	-0.689200954806387
VRK1	-0.411761765088754	4.84361658031349	-3.95646414521121	0.00102826139056846	0.0610377476735405	-0.690865607643834
RNASEH2A	-0.387429558983325	5.63228166369046	-3.98290462909064	0.000971129667290397	0.0595156869470311	-0.692867155824865
RAD1	-0.276937261049345	5.28789708665372	-3.96172067833158	0.00101663993298183	0.0609400940472693	-0.695264264363966
MKNK2	0.252468295105387	7.09491481778524	3.99322389453326	0.000949709002949328	0.0592646767362857	-0.698717022107628
MXD4	0.271077182798693	6.60958443818717	3.98102492774301	0.000975083605805222	0.0595156869470311	-0.701882124204592
HAUS2	-0.27909352860318	4.70008940175291	-3.93532245388624	0.00107636856615184	0.0630482192112464	-0.714198244347296
MRPL38	-0.28591278811867	6.26937164671541	-3.97292148983269	0.00099231553410085	0.0600442812945516	-0.72312040379722
ACCN2	0.445068545774141	3.61665115923587	3.89816539652291	0.00116646980581329	0.0656836398398028	-0.729179435691293
MICAL1	0.287197871904662	4.97109945694689	3.91778992547203	0.00111797621890208	0.0644725320169601	-0.73209667629866
RPS19BP1	-0.339960705370928	5.0680483221157	-3.9272589295443	0.00109530769283537	0.0636039092186759	-0.742481473061681
KPNA2	-0.226510118538194	9.34443543170918	-4.01569952792467	0.000904686592250588	0.0581786406452649	-0.744019126909084
NUP107	-0.279438562256042	6.46979808169178	-3.97023065304321	0.000998105130344734	0.0600442812945516	-0.751374037981968
ZFYVE1	0.25457569113479	5.49851330666126	3.91788096111004	0.00111775605186453	0.0644725320169601	-0.756213422257963
NES	-0.455032207912267	2.60762915584551	-3.88258872554637	0.0012064614904086	0.0672307718198738	-0.763146302989798
ABHD2	0.212780505779051	8.7986849893793	4.002289345139	0.000931283940853121	0.0588586785215506	-0.764797699033126
EPHX2	0.491365751329536	2.96482776333801	3.90381082850864	0.00115230685828095	0.0654460887326108	-0.770452043403242
RPL13A	0.22368040484649	8.27295124169313	3.97178290912233	0.000994761163569371	0.0600442812945516	-0.797580311094898
GNAZ	-0.43234921715531	2.91377421804831	-3.85927816913241	0.00126889690840042	0.0688994542080798	-0.809872171948943
DPYSL5	-1.11811985959384	0.108708378182868	-4.30860436237434	0.000481411237965899	0.0402556077187085	-0.815051060145779
PNP	-0.261528990469067	6.36392999927541	-3.93167122237894	0.00108490321483731	0.0632192382053629	-0.822902417843289
GALE	-0.375771651105606	4.72896899512769	-3.87835513339314	0.00121756697816446	0.0674257951749085	-0.826743611894203
C14orf80	-0.247860369077428	5.35019619313748	-3.89899920203477	0.0011643670411768	0.0656836398398028	-0.835081960198937
TRAK1	0.269640689751159	6.0856600525849	3.90384860317821	0.00115221267567969	0.0654460887326108	-0.835537681822829
CCND3	-0.254240691180005	5.5487469041498	-3.90296228494067	0.00115442455011482	0.0654460887326108	-0.841939727731112
TUBGCP3	-0.286776995235092	4.90542090490116	-3.87239559618263	0.00123337415875789	0.0676293423969411	-0.841953440395065
XRCC2	-0.38071506269529	3.57050598241561	-3.832810628005	0.00134373043387925	0.0715686234910718	-0.874471887011167
TACC3	-0.242528527662582	6.64261730637354	-3.91120909563515	0.0011340078010128	0.0651723246190309	-0.880500094858101
C17orf103	0.533004496102532	4.07526228437734	3.81174391377625	0.00140644670315174	0.0739667127783323	-0.903747644058097
TK1	-0.357040531002157	6.08260415308589	-3.89513222734683	0.00117415136217331	0.0658943200704243	-0.913430554878897
DLD	-0.249391615660999	7.36784756395187	-3.90300710458939	0.00115431259690611	0.0654460887326108	-0.924869648878491
FIGNL1	-0.314941871646936	4.46169742342421	-3.8282628362703	0.00135702753789978	0.072047392202654	-0.932262661819192
H19	-0.701404337455803	4.88672446260879	-3.83288154692251	0.00134352411535369	0.0715686234910718	-0.941227187528002
HNRNPR	-0.2016893491917	7.57884276564537	-3.89119341287301	0.00118420239411362	0.0662361232078804	-0.957508119402516
GPRASP1	0.641955707525766	2.36277096378067	3.88122591132533	0.00121002525219935	0.0672307718198738	-0.958931782340667
LOC100131564	0.651979750016508	3.20224698226885	3.80859133464469	0.00141608129787807	0.074066388552132	-0.961783118076713
SMPD4	-0.217546427449188	6.75557736895981	-3.87303446228962	0.00123166980291788	0.0676293423969411	-0.962719782982221
NUP155	-0.271715184420315	6.0953512837761	-3.85645437816409	0.00127667727119571	0.069097575027434	-0.968578549539741
XIST	0.345890433500756	6.37034870183218	3.84911200574969	0.00129713252718448	0.0699782076923651	-0.979916933498332
LOC729737	0.402462993542009	4.12218804572991	3.76247804669617	0.00156481008914404	0.0765201284527628	-0.988540616438249
GINS4	-0.311037831213862	3.40606960765898	-3.76952901731799	0.00154109378308263	0.0762522261191536	-0.995725935119524
ARSA	0.421485901240792	3.80984864963625	3.75685932938507	0.00158397034932318	0.0770067445409326	-0.998881020624341
NUP205	-0.235033857055145	7.39298867247185	-3.86819750703635	0.00124463281734571	0.0680236576382013	-1.00154041642457
SAE1	-0.186999018767559	7.8944974809752	-3.87315118256396	0.00123135867424534	0.0676293423969411	-1.0024243913134
GAA	0.225015079812144	7.8338300357603	3.86508314065736	0.00125305171896639	0.0682607066709901	-1.00352662607529
LRRC23	0.447173856606295	2.66409551141506	3.79384889974433	0.00146202129076188	0.0749227925861784	-1.00447228454027
DRG1	-0.269772696534854	5.74591156792213	-3.81767191467846	0.00138850778851419	0.0733816718021648	-1.01392244303289
PIN1	-0.27139393424503	5.03090168790112	-3.78841303508657	0.00147933482802008	0.0749583052191662	-1.02714485457815
C11orf35	0.457946896185975	3.98195444176728	3.7365938637729	0.00165504941387707	0.0784108963107085	-1.04007141341285
C9orf7	0.287948611214984	5.64409863896966	3.78431202582902	0.00149253262604534	0.0749583052191662	-1.0411866215225
DDX46	-0.239285977860489	7.36646513947139	-3.84089061141464	0.00132042731364041	0.0707782897221865	-1.05177391643862
LOC146880	0.315064670725574	5.96263492713711	3.79101507983217	0.00147102167819811	0.0749227925861784	-1.05559962568916
LETMD1	0.245253301439402	6.51888549879743	3.79549028520022	0.00145683341279652	0.0749227925861784	-1.06708076733037
MBTPS1	0.183112301654246	8.47120306879298	3.84565906202549	0.00130686556032882	0.0702765904531805	-1.06782549603511
E2F8	-0.315005860920582	4.44715212385256	-3.76085988718471	0.00157030421858872	0.0765649205588275	-1.0680395389136
ZNF516	0.267265134366161	5.8157618439777	3.78706045550053	0.00148367470113526	0.0749583052191662	-1.06919523399157
MAP3K12	0.305684853541968	4.13756618525079	3.72141411704245	0.00171037416211825	0.079677708878177	-1.07181964871815
MVP	0.357128411798645	5.58185663713519	3.76698101290196	0.00154962229970966	0.0764480334523433	-1.07803349045821
HSPB8	-0.278848673872773	6.06919293191903	-3.79131024062681	0.00147008164437457	0.0749227925861784	-1.08624309388775
CIRH1A	-0.236309602507291	6.17313152217866	-3.79846808574526	0.00144746862387542	0.0749227925861784	-1.08826400152517
ACTL6A	-0.215674970580382	6.59142300809678	-3.8082268383963	0.00141719949394177	0.074066388552132	-1.08906908834504
TMEM70	-0.238939708534837	4.76207182385029	-3.74794130999254	0.00161486494912109	0.0775423010530174	-1.09427070532674
BRMS1	-0.228092242597038	6.11986371407971	-3.79011070843019	0.0014739056900773	0.0749227925861784	-1.09437661786736
FAM117B	0.332619267947673	4.71791742190512	3.73137856985322	0.00167385240233032	0.078854950919922	-1.10085094183856
GTPBP4	-0.196448551347668	7.25830289916953	-3.81686549138779	0.00139093458271264	0.0733816718021648	-1.10123620379982
BIK	0.597534306099738	2.24576627005631	3.77553410599407	0.00152117944382592	0.075714895888526	-1.10235706050049
HJURP	-0.229141066675187	5.41899945966294	-3.76357490997243	0.00156109686527726	0.0765201284527628	-1.10796549051083
TRAIP	-0.365266395431908	3.64417210561393	-3.70487564376623	0.00177275884647749	0.0811624892456994	-1.11137580554214
PGM1	0.319247262439303	4.25619002907868	3.70397569662556	0.00177621807366216	0.0811624892456994	-1.11144075140155
TOMM40	-0.275894304257787	6.94508019599974	-3.80667939858208	0.00142195657214601	0.0740834944316819	-1.11573896099451
BNIP3	0.380747272926385	6.79714094482381	3.7901184050873	0.00147388112178886	0.0749227925861784	-1.12564896593123
CENPO	-0.364494358910318	4.96083192705506	-3.73835317468361	0.00164875426932071	0.0783923393184476	-1.13274996295571
SLC25A19	-0.463303209007864	2.95633109158484	-3.68623541163669	0.00184580287676232	0.0832054105417064	-1.13324613224837
NSFL1C	-0.237896860539521	6.09004048781348	-3.76300420596331	0.00156302777360623	0.0765201284527628	-1.1442399814101
HAT1	-0.321009835267199	6.48573305628169	-3.77849062034242	0.00151146983003167	0.0756220037613472	-1.15214429252446
AOX1	-0.683872904783387	1.70848399119865	-3.72869252568141	0.00168361978883734	0.079092295922797	-1.16218625829078
CRELD1	0.379011907668363	5.24487072314002	3.70511148960099	0.00177185341402363	0.0811624892456994	-1.16736008264227
PLEKHA6	0.241426002855485	6.54967232671476	3.74741075864025	0.00161672182966853	0.0775423010530174	-1.18317832181612
CHEK1	-0.323624117571608	4.06769714192821	-3.68989823345653	0.00183121598835331	0.0831565441553455	-1.18570977091558
COPA	0.220697299720201	7.91085479641768	3.77747709016222	0.00151479139321043	0.0756220037613472	-1.18745197086103
CDC42EP1	-0.492663571130596	2.58484601627796	-3.68411874905659	0.00185428519346504	0.0832895426819615	-1.19391859902841
DCTPP1	-0.276038482636014	6.29931080363848	-3.75458420076657	0.00159179537217645	0.0771628574037072	-1.19579448799002
WDR62	-0.332517230275153	5.59476166473407	-3.72593994821385	0.00169368827787602	0.0791420336235665	-1.20899271291618
CCT8	-0.190541238920021	7.8859664995954	-3.77344068249732	0.00152809230753186	0.0758332811607208	-1.21089542290082
DHX9	-0.202691900694402	8.75629576728805	-3.78462145290226	0.00149153273096403	0.0749583052191662	-1.21419842570042
OSGIN1	-0.398679717428288	5.71198898152955	-3.70905360201103	0.00175678758127432	0.0810393311359279	-1.22395160820409
CAPN9	0.330595909581826	4.34785261485193	3.65484363297898	0.00197567569804469	0.0858212996729856	-1.22649826669817
TIGD3	-0.71043698191135	1.30260645542051	-3.79153224218569	0.00146937500621955	0.0749227925861784	-1.24881441433977
BRI3BP	-0.303199009251892	4.68357517546028	-3.67407383222844	0.00189507326963195	0.0837072803002261	-1.24960058032226
CHN1	-0.313181917990634	3.79513882762084	-3.63235153576302	0.00207430319375746	0.0882713654259535	-1.25004703816303
NPC2	0.410675598224965	6.17183937197844	3.6869713184007	0.00184286289623557	0.0832054105417064	-1.25292467230014
NCAPG	-0.347597943814793	5.13931887304336	-3.68900205525805	0.00183477426413074	0.0831565441553455	-1.25300357035871
CKS1B	-0.346680519586331	4.99736444610173	-3.67386003958175	0.00189595106242641	0.0837072803002261	-1.26229019445434
FBXO5	-0.442408869526161	4.75505503946315	-3.66683118136218	0.00192503754363197	0.0844995482406853	-1.27425322460139
DHX15	-0.192095638137691	7.62851631713462	-3.73801280360192	0.00164997030854422	0.0783923393184476	-1.27847748688464
BIRC5	-0.312827966408033	6.1559083414943	-3.70847633712016	0.00175898572125938	0.0810393311359279	-1.28031730390602
SLC38A7	0.494799086941601	3.65284117677643	3.60820979410422	0.00218563667547186	0.0917714174209385	-1.28498196947708
CASP4	0.943190998490984	1.47422360809281	4.04420934321992	0.000850656634947185	0.0564538950907013	-1.28593322214737
HMGB2	-0.206058099591075	7.30890277602468	-3.71976896602024	0.00171648019041007	0.0797400408456054	-1.30210997950617
SGCG	0.275789340076487	5.14795330531513	3.63482768907117	0.00206320892866481	0.0880621583927927	-1.30460937854841
C1orf112	-0.297318482548383	4.19738036525483	-3.62213974231443	0.0021206889551966	0.0897883597131848	-1.30502636888667
SLC25A5	-0.242391549468461	9.36927829763934	-3.74131570388256	0.00163820788757845	0.0782782534624629	-1.31471843049966
GBP2	0.386293625842722	4.01941959843658	3.59205156830786	0.00226346191112931	0.0939308610464679	-1.31699349223013
XRCC6	-0.203367807574201	8.17537744098603	-3.72581601230275	0.00169414303021029	0.0791420336235665	-1.32315377494355
GEMIN4	-0.216525037308239	5.84388831832852	-3.67420413587756	0.00189453846625969	0.0837072803002261	-1.32919123603805
PSMD6	-0.171796393079449	10.3703969756188	-3.74699761285675	0.00161816928172106	0.0775423010530174	-1.32944925921493
TARS	-0.363710481004392	7.44320700111918	-3.70215210670651	0.00178324831684123	0.0812617025908795	-1.33389990306006
POC1A	-0.323604949033582	4.1202605245032	-3.60032795074203	0.00222326011270711	0.0929545053122842	-1.34013129874531
UTP20	-0.264186142804763	6.09763395265739	-3.67509568028972	0.00189088335629093	0.0837072803002261	-1.34616099654688
CSE1L	-0.313280319425848	8.48104016529258	-3.7170683270108	0.00172655100635765	0.0799857036851119	-1.35324402305988
ING4	0.358578730378396	4.27276150807872	3.57568057020815	0.00234512861119954	0.0956583680334174	-1.35976028844946
GIGYF1	0.221153696981199	7.54731535091635	3.68328682048283	0.00185762971898898	0.0832895426819615	-1.36893574236867
HSPE1	-0.244194690838524	5.85173410547117	-3.64597935732553	0.00201397383652961	0.0865853430388721	-1.3811861508659
FARSB	-0.256590129551466	6.2014489451317	-3.65873320222108	0.00195910115333679	0.0856071786092314	-1.38408160874501
RBL2	0.286109415347473	7.01041470021493	3.65840159028925	0.00196050881411957	0.0856071786092314	-1.39599861489314
GPX8	0.896258972972201	2.44018030349905	3.6769834413219	0.00188316724110776	0.0837072803002261	-1.39932516065718
SPRY1	0.940182938043113	1.48720203440509	3.9345371646866	0.00107819843903471	0.0630482192112464	-1.4042533834342
PRSS8	0.253547269085386	7.381222006294	3.65540175024686	0.00197328882760721	0.0858212996729856	-1.40922728095997
CUL7	0.299186342462434	6.94614030389718	3.64268567826842	0.00202839227059121	0.0869816213676087	-1.41595126932557
WDR34	-0.246022841518159	7.47175244226044	-3.67078473980917	0.00190862270603625	0.0839994898309218	-1.41857424291914
TTC7A	-0.215069173835402	5.62796099825383	-3.61360769120106	0.00216023710659768	0.0912318317442917	-1.42261960166872
PSMD11	-0.21251449178647	6.26243035726157	-3.63462353448201	0.00206412138782437	0.0880621583927927	-1.42942857316231
RCBTB1	0.273684025649312	5.15466921760986	3.56492298787734	0.0024003842514502	0.0976740297354092	-1.43356542653204
METTL7A	0.621596362996568	2.14060461789939	3.59024796865594	0.00227231843396005	0.0940649838850195	-1.43407717229047
MRAS	0.555754305619015	2.18340231211097	3.54981765810756	0.00248016664673696	0.0993317350616382	-1.46212880042912
SLFN5	0.282535289314418	5.82810389158653	3.58293885757892	0.00230856453976654	0.0948964399225619	-1.46607309129888
KDELR2	0.1794511517676	8.5208671980578	3.65347270032546	0.00198155093683462	0.0858535177917671	-1.46831452482211
C1orf51	0.438720996541812	4.2660305094111	3.51618698745746	0.00266739907907488	0.103024439257386	-1.4717303193664
POLD3	-0.277532896298508	5.1376216298277	-3.57919996863137	0.00232732793269156	0.0951643822648745	-1.47661648546485
FBXO32	0.599351716625949	3.93517464222503	3.5033162454682	0.0027427167837029	0.103955963879235	-1.47717466065877
NOLC1	-0.171723183159846	7.81862537496712	-3.64669304643288	0.00201086309643309	0.0865853430388721	-1.4777362534473
IFT140	0.306869045311063	5.37550098437416	3.56133919397605	0.00241907858606588	0.0981367410941131	-1.4870914051988
MYC	0.305078374604001	6.79140282170486	3.60862095256375	0.00218369155380076	0.0917714174209385	-1.49158969967498
C3orf26	-0.239401522465087	4.87170754414616	-3.55560448969587	0.00244929485608125	0.0987036317424163	-1.49631648450882
SCRN2	0.344558946612776	5.53725162002465	3.55345380552786	0.00246072348057831	0.0989258160797875	-1.50053547045646
PRIM2	-0.31424270575963	4.42231003553281	-3.53635079701599	0.00255351760384698	0.101044348330094	-1.50475308214284
GLTSCR2	0.329127864407142	8.44325365081499	3.6280111629324	0.00209389379414166	0.088878882774683	-1.51582350872822
WBP11	-0.189209181772483	6.91320624060447	-3.60739932360277	0.00218947593583798	0.0917714174209385	-1.52057706614881
EFCAB7	-0.572451919014085	2.04853897784635	-3.53729286936486	0.00254831685880103	0.101044348330094	-1.52091508364403
MYO19	-0.275710593696401	5.990965319218	-3.58163296353376	0.00231510090220075	0.0948964399225619	-1.52418955711673
ERLIN2	0.216974914307927	6.19088888057015	3.58265658816931	0.00230997581716143	0.0948964399225619	-1.5284270841224
SNRPG	-0.276295483286062	5.47899332532348	-3.56049721519648	0.00242349163309428	0.0981367410941131	-1.52849114265666
NCRNA00176	0.614225535015995	2.19006571290205	3.53573838974815	0.0025569040828612	0.101044348330094	-1.53177635305819
CEBPD	0.504182863293564	4.36824649559281	3.49345830544801	0.00280183014275749	0.104827309412698	-1.53225484825923
GSTA4	0.68633765597923	2.05329181420837	3.59438729225063	0.0022520435130714	0.0936894918224033	-1.54861309495531
MR1	0.254444741944477	5.3800433675749	3.53019594902031	0.00258775648834938	0.101044348330094	-1.55434502016979
C18orf55	-0.308521888685609	3.83828980722796	-3.47374615287566	0.002923856806946	0.106008821064956	-1.56822464360098
CEP128	-0.335151611583876	3.09441075510962	-3.45718149473682	0.00303046913247783	0.106875476048311	-1.57296777815304
POLQ	-0.371565174177302	5.0172782962871	-3.53087676122387	0.00258394683561164	0.101044348330094	-1.57460704757112
UBA2	-0.210509283300383	7.48960424996732	-3.5873624872959	0.00228655938003809	0.0944207878314988	-1.58339146489104
SPC24	-0.45786088602553	3.18988638061863	-3.45176247804499	0.00306617732208909	0.107728465408861	-1.58997621608869
CDT1	-0.330320557849213	5.90419559231902	-3.54724786211909	0.00249399997905406	0.0995457175410503	-1.59050031671223
RFC4	-0.317246110636025	4.83334783357677	-3.51252827596447	0.00268859765601112	0.103551088262979	-1.59051756964099
LTB4R	0.352309607111539	4.99754569545225	3.48890553280591	0.00282955660208229	0.105158899140498	-1.59707740303632
C17orf100	0.650044091915915	2.37092898518934	3.49222769224706	0.00280929786663503	0.104872092682152	-1.60918319736742
AHSA2	0.278060780879847	5.83502661645145	3.51170031658319	0.00269341804558694	0.103551088262979	-1.6164775096611
C16orf91	-0.345092380050289	4.1578282312383	-3.45018454464417	0.00307665325205906	0.107763765386738	-1.62599665642765
HHLA3	0.473955632050046	2.29029820636922	3.45687478427766	0.00303247911454869	0.106875476048311	-1.6264334319735
NPNT	0.228639139397262	7.07570438382811	3.54391442232246	0.00251205850923818	0.100027777401189	-1.63319156706691
SUV39H1	-0.331469763898005	4.27047231136089	-3.46428913222148	0.00298425883623803	0.10657481472893	-1.63634013001367
LOC647946	-0.632545471833482	0.981209579159268	-3.53075116504033	0.00258464922014543	0.101044348330094	-1.63642936509895
MEGF8	0.268074371314721	5.56423909219503	3.49102499953243	0.00281661526680871	0.104911077332091	-1.63757065421086
LOC100131434	0.698848236995214	1.46743463904066	3.67361005934288	0.00189697794987956	0.0837072803002261	-1.63867921022069
PDK1	0.374113252918515	5.06639856964603	3.47613926343704	0.00290876543149028	0.106008821064956	-1.64945133338135
KIAA1199	0.462410059755624	3.20304590286087	3.40645813015195	0.00338150483529976	0.114016707390228	-1.65759390771593
WSB1	0.239835382167027	6.83690515912859	3.52096310611171	0.00263997612893459	0.102438424084228	-1.65802640013597
MARVELD1	0.278342124162339	5.29545955536629	3.47159518320842	0.00293748752733291	0.106008821064956	-1.65978562631313
HN1	-0.212286899957726	7.35320829121694	-3.54934608199419	0.00248269942930906	0.0993317350616382	-1.66072998401446
C1orf226	0.285512943189763	4.7707732143453	3.47821474588198	0.00289573972087474	0.106008821064956	-1.66153364425145
MST1P2	0.744839513469366	2.10639511011401	3.46359603768999	0.00298873404136978	0.10657481472893	-1.6633417904477
FAM21B	0.56272304199908	2.11264579501568	3.49385387787498	0.00279943388394844	0.104827309412698	-1.68439239758601
IGF1R	0.218584933642768	8.70928902375505	3.55572918401942	0.002448633859877	0.0987036317424163	-1.68714635927985
RRP36	-0.214384523261266	5.86753639450758	-3.49453402370118	0.00279531852450987	0.104827309412698	-1.69095853325892
LOC440104	0.333265684005948	5.13258601002656	3.44967114800923	0.00308006935271828	0.107763765386738	-1.69219971042958
FOXO3	0.249363973722114	6.86869398022836	3.5091300747634	0.00270843682536069	0.103889673090212	-1.69487133818028
CKS2	-0.231328822873743	6.45336539501045	-3.50412739883108	0.00273790823498286	0.103955963879235	-1.69602783668258
RPUSD1	-0.262697991535384	5.7165471558661	-3.48268245414214	0.00286789665008869	0.105877932839036	-1.70278474166446
RAE1	-0.180028449431258	7.73371975779963	-3.53327413293909	0.00257057610935103	0.101044348330094	-1.70593615685458
ICMT	-0.197509863633726	6.8482669394516	-3.51753396350031	0.00265963662229892	0.102962414053998	-1.70671383507074
C3orf37	-0.213890703921531	6.36812488307223	-3.50469436235525	0.00273455222903414	0.103955963879235	-1.70973337745661
FAM105B	-0.22030648824725	5.65042021473164	-3.47240568071092	0.00293234400305398	0.106008821064956	-1.71168215747027
ATAD5	-0.465263567776354	3.2724180791046	-3.39217356207858	0.0034874391454108	0.115961680959663	-1.71261172811616
L2HGDH	-0.31309798467046	5.43702542791209	-3.4718597377806	0.00293580764507205	0.106008821064956	-1.71431112702638
MFGE8	0.420170684739787	4.42443608905642	3.40317790710317	0.00340554546213793	0.114366149214447	-1.71543275421174
DHRS3	0.331734798963377	5.35979230821821	3.41981962495175	0.00328530418809298	0.111901073811949	-1.72716520622969
DNM1L	-0.216981560082687	6.21691940738912	-3.48614585444461	0.00284649559504259	0.105320337016576	-1.72766270687363
ADPRHL1	0.297875795877512	3.83208940203572	3.3793316333538	0.00358547619169659	0.117116218417839	-1.72795699174843
TTF2	-0.221443699319896	6.69452608369596	-3.50214821602671	0.00274965565614862	0.103955963879235	-1.73176276835494
COL11A2	0.605323505420138	3.20633020201173	3.36363305689983	0.00370903291213666	0.118303049946171	-1.73597223627739
KDM6B	0.268840837670994	6.68753034705756	3.47589514847628	0.00291030131403283	0.106008821064956	-1.74071837256408
TRIM66	0.272857230755238	4.9533969413086	3.41514574703666	0.00331864293957786	0.112691568733341	-1.7454884126037
LAMC2	0.508450620223547	3.82280581275751	3.36047274175536	0.00373441106058727	0.118401305023	-1.75048023841605
PSMA3	-0.184542290723078	7.33208179701792	-3.50258081764786	0.00274708368261882	0.103955963879235	-1.75389113237987
CCDC99	-0.341779232626147	5.34613397501201	-3.44373484606979	0.00311984339044486	0.108700543462083	-1.75643361995878
MCM2	-0.383412817916851	6.77451472124282	-3.50147265961121	0.00275367687147221	0.103955963879235	-1.75964624173263
IRS2	0.443691308537227	4.17840566296353	3.37187514901448	0.00364364666467343	0.118278413205198	-1.76049293986232
KCNC3	0.512941173664516	2.68718397570187	3.36001583796352	0.00373809429874097	0.118401305023	-1.76063505375969
PSMC3IP	-0.49750390573614	1.7758096430573	-3.35434382488354	0.00378411832996448	0.118734699719186	-1.77714309189739
USP39	-0.176950640856269	6.39098248197346	-3.4673370530385	0.00296465768937691	0.106396856646222	-1.77881428286339
PDIA5	0.278128627620047	4.92429523504234	3.38462975464803	0.00354470331165898	0.116646120169588	-1.79118357298877
FAM54A	-0.398460371806836	3.30482178376746	-3.3446813571092	0.00386381557983204	0.120316957674745	-1.80472624455404
LMNB2	-0.250405236924989	6.86011550871384	-3.47101609852132	0.00294116796066368	0.106008821064956	-1.80743215466882
FAM83D	-0.250688052183648	5.67314182073223	-3.43008936168967	0.00321321178131807	0.110555981246729	-1.80936874013293
DNMT3B	-0.253870591810268	4.78398429193213	-3.3910787708809	0.00349569240666656	0.115995952002166	-1.80951611018358
DNAJA3	-0.226475530713034	6.92241122929226	-3.46377646145955	0.00298756843183012	0.10657481472893	-1.81379745869225
KRT13	-0.491940847328922	2.55636135426725	-3.3311699738079	0.00397804819108293	0.121403061948305	-1.81725783725807
RACGAP1	-0.205590851028391	7.25732807118752	-3.47121398423362	0.00293990976266564	0.106008821064956	-1.81891073892653
EXOSC2	-0.234154275542164	5.68186312525764	-3.43018433439754	0.00321255245642791	0.110555981246729	-1.82088462330574
STARD7	-0.170509811617903	7.84624767945207	-3.4795050638595	0.00288767091317345	0.106008821064956	-1.82382516087154
SVIL	0.176705412171064	7.08361801494698	3.46050579375808	0.00300876846837968	0.106833638779579	-1.82707344234419
ANXA3	0.306955900854543	3.9907380429965	3.32431440366376	0.00403727866888615	0.12186318318142	-1.82834037787196
TCEB1	-0.26336270394251	6.150349237812	-3.43368423623942	0.00318834857112982	0.11039739441734	-1.828631206568
CYP1A1	0.486636164802864	8.29381325724034	3.45641283680567	0.00303550891670341	0.106875476048311	-1.83040823110892
ASAH1	0.189797399042541	6.37523912290208	3.42580064527474	0.00324312537926947	0.111143501727259	-1.83071123926549
GPR146	0.92702630762977	1.58531926321679	3.50636869610579	0.00272466525543706	0.103955963879235	-1.83077862055001
KIAA0020	-0.332292937312332	5.24610126941776	-3.39756124183811	0.00344710353174092	0.115068581766138	-1.83519569173104
MTBP	-0.428069639531016	3.45964993055484	-3.31947165782574	0.00407964302775082	0.12186318318142	-1.83984302954395
PBK	-0.353291896651979	5.07087141667416	-3.39891531332464	0.00343703895073945	0.114962078824333	-1.8406331603956
PARP1	-0.174349322948077	7.82010974722801	-3.46907568012674	0.00295353389705431	0.106225593321153	-1.84560561519059
TAPBPL	0.39226422051984	4.21533999514514	3.33260583887802	0.00396575182934456	0.121249055930454	-1.84852640049477
MCM8	-0.322735247313009	5.00009150263947	-3.39213550050513	0.00348772575476625	0.115961680959663	-1.85300681644808
HSPA8	-0.213737809825226	10.7503344281173	-3.49768735315444	0.00277631707166596	0.104574609699418	-1.8608406122635
LMNB1	-0.222671410372718	7.50441438112876	-3.45785230586093	0.00302607767675841	0.106875476048311	-1.86422919332511
WDR5B	0.306236446188684	4.54008080678723	3.33857164413487	0.00391506321941385	0.1208035374197	-1.86461736737918
SPNS1	0.21753019861337	6.55682792478962	3.40981377824401	0.00335708539276959	0.113422012340765	-1.87728020019929
MRPL37	-0.223577754951342	6.60481661123499	-3.4208462998601	0.00327802550350058	0.111892590811471	-1.88397631615681
ATP5J2	-0.224953027852447	6.35887472656226	-3.4146792284449	0.00332198896110601	0.112691568733341	-1.88409590968242
DKC1	-0.195397873834908	7.25221497352693	-3.43675921568784	0.00316723255337959	0.110122239548275	-1.88963384064046
TCOF1	-0.233960042513793	6.5768444499959	-3.42079841998892	0.00327836459564823	0.111892590811471	-1.89130216008254
RAB8A	-0.212794434653264	7.1910982322581	-3.434973261312	0.00317947983847366	0.110318715391356	-1.89165136672677
CALM1	-0.175717909239987	9.17866825052343	-3.46127742944284	0.00300375340903413	0.106833638779579	-1.89977247913703
UGCG	0.238838229073189	5.88397796156801	3.38193895959315	0.00356535324481475	0.116915622875063	-1.8998006726111
LOC730091	0.346960513139472	4.51240546724394	3.30581227171	0.00420151510214362	0.123490577448594	-1.9070850809556
GREB1L	-0.312813398097505	3.86288680483241	-3.2903242457614	0.00434405418181969	0.125691976015143	-1.91285763924277
SPOCK1	0.523090592310186	2.4949689540795	3.26401849163614	0.00459716027139517	0.129432505688237	-1.9173642789705
RAP1GDS1	-0.249674781487079	5.37281882819078	-3.35750807061805	0.00375837423163563	0.118594435188442	-1.91897708760411
RRN3P3	0.643866807408567	1.83521818138745	3.34108569975007	0.00389389473802221	0.120618532749917	-1.92341990839139
CREB3L1	0.509162172946	2.7760496437079	3.26197791806207	0.00461739091330741	0.129549206621646	-1.92788399561817
PAFAH2	0.25545570398452	4.81588486536061	3.31464293452409	0.0041223217832695	0.122454190947423	-1.92853179076604
ATAD3A	-0.260695467093385	5.57325287657166	-3.36577144036992	0.00369195798475771	0.118303049946171	-1.93061938325353
PFKFB4	0.338767623247278	4.59412242502956	3.30796152811506	0.0041821033894518	0.123480059936844	-1.93905071832398
POLR3GL	0.25979378708695	5.17449259473108	3.33333796844211	0.00395949653303746	0.121249055930454	-1.93931366581643
ZFHX3	0.200655769268281	7.06177905560334	3.40060387417527	0.00342452893555382	0.114773190216838	-1.9397845526751
SF3B2	-0.171228718946054	8.74996337504776	-3.43232991257011	0.00319769299646189	0.11049218527444	-1.94340345671648
MAP3K8	0.280497697563414	5.377328965218	3.34013870256262	0.00390185519120455	0.120618532749917	-1.94392820243992
RORC	0.493380436002984	3.82275346545402	3.2458716881961	0.00478017999899418	0.131572916859273	-1.95009886921202
CCT7	-0.19879727535946	8.69746825319208	-3.42920306735919	0.00321937113532392	0.110555981246729	-1.95245608745393
PLEKHM1P	0.263000665187656	4.94270405057795	3.30230251435199	0.00423340600111739	0.124176621200158	-1.95566020110926
HMGB3	-0.218233059669446	7.60876336571878	-3.41126464759677	0.00334658142498958	0.113296007594182	-1.9570472669633
RABAC1	0.463544789154768	5.561444909501	3.31542273332609	0.00411539978756552	0.122454190947423	-1.95958394630847
C1orf124	-0.291637259870916	4.20332853037686	-3.28657248017585	0.00437929401409547	0.125954226183935	-1.96039549261446
B3GNT4	0.732021052307861	0.977591258822369	3.3663852992917	0.00368707072123154	0.118303049946171	-1.96691945590522
NUP160	-0.186648612069365	7.00939360855402	-3.38839512235196	0.00351600542194994	0.116208843234567	-1.97533145912516
ZC3H12A	0.242542030352148	5.49972128356581	3.31948017982807	0.00407956809296736	0.12186318318142	-1.98043660797385
RCC1	-0.216216717733172	7.03721991459143	-3.38391721929002	0.00355015995971779	0.116646120169588	-1.98059773426737
TELO2	-0.226088756970402	6.33141223396951	-3.37102396180681	0.00365034615668415	0.118278413205198	-1.98147927571392
OIP5	-0.310295542874141	3.59352628487759	-3.25421161549934	0.00469519302947556	0.130870680374916	-1.98791428653319
PARP8	0.339230301676079	3.73749778762778	3.22937541515525	0.00495276907904719	0.134321948882991	-1.98998991228263
ZNF571	0.609572495760961	1.65910034744218	3.37025381529347	0.00365641829867778	0.118278413205198	-1.99611308146674
CKAP5	-0.178591262540403	8.69357394601697	-3.40531921636089	0.00338983277705187	0.114067531918341	-1.99674395587961
KIAA1530	0.264568301152018	4.46661786804875	3.26125851127803	0.00462454414931372	0.129549206621646	-1.9982055348631
LOC440288	-0.289580797880554	3.49389275737733	-3.23569954684544	0.0048858907891082	0.133515747642231	-2.00037655216751
RUNX2	0.397128618577216	4.48478414290417	3.24556583726079	0.00478332536776119	0.131572916859273	-2.0004809173994
PATL1	-0.217346705360701	5.91365524973476	-3.33338541512283	0.00395909148635574	0.121249055930454	-2.00613280034821
MEA1	-0.196875134362555	6.1692249679237	-3.35116986324986	0.00381011664502745	0.11932657447835	-2.00619773980041
HBP1	0.274307049401226	6.19143394845832	3.32339560326019	0.00404528279954808	0.12186318318142	-2.00656383243757
PSMC3	-0.319994384532391	7.78357830681604	-3.38939067499525	0.00350845630671969	0.116188956977386	-2.00781325637116
CERS4	0.274943070676579	5.33185016379691	3.286031415484	0.00438439937419652	0.125954226183935	-2.00935672915046
EFHC1	0.23713616385441	4.75744208403403	3.27083066589508	0.00453025363870891	0.127979665293527	-2.01191214759371
ARL4C	-0.279248871188849	3.76366110742256	-3.23461656516587	0.00489728000413035	0.133608663603713	-2.01250553524472
MAD2L1	-0.313400605740344	5.12904130597697	-3.31936672671206	0.00408056580851441	0.12186318318142	-2.01337062459109
RBBP7	-0.192200919298244	7.73486663269155	-3.38542017726413	0.00353865991020487	0.116646120169588	-2.01541291702228
PRKCA	-0.274011131867625	4.76590731926354	-3.27402891218757	0.0044991736767298	0.127749033225177	-2.01553372111841
SMC2	-0.340660617501811	5.83281242806342	-3.34505615273747	0.0038606935086122	0.120316957674745	-2.01612153764852
PSMC2	-0.185769542941807	7.70395939078742	-3.38027381887394	0.00357819160916909	0.117106998966231	-2.01849236387546
PARP2	-0.247674645050836	5.70665950788993	-3.32339329714245	0.00404530290900215	0.12186318318142	-2.01855644997845
PSMA2	-0.21280248298938	6.9181959048014	-3.36304144415235	0.00371377070208919	0.118303049946171	-2.02510419207668
TRAPPC10	-0.180941698233489	7.06596089143333	-3.36014576710047	0.00373704653565531	0.118401305023	-2.02527360118222
NSUN2	-0.163042419425929	7.24714393060403	-3.36692133345725	0.00368280829765468	0.118303049946171	-2.03126043004031
SIDT1	0.279061930864132	5.25814942588671	3.28605509452116	0.00438417582153986	0.125954226183935	-2.03583107586769
COPZ2	0.823010062912921	1.93694897426215	3.32704849825023	0.00401355302546702	0.12186318318142	-2.0376373373179
FAM136A	-0.190311971243068	6.63446548688216	-3.34890659612495	0.00382876313906574	0.119686420070534	-2.03971996147351
SLC9A8	0.247201711476435	5.58324326575988	3.29339059027583	0.00431546029678373	0.125202517657292	-2.04000534997374
WWOX	-0.221541247585819	5.7202957954717	-3.31698365250742	0.00410157852771925	0.122272369514397	-2.04005458780683
DDX27	-0.191389628023275	7.48450826488199	-3.36401363421306	0.00370598830988253	0.118303049946171	-2.04244184817077
ELF3	0.191480213539518	7.94863496127694	3.36347826572535	0.0037102719426184	0.118303049946171	-2.04332288605422
APEX2	-0.240872838000278	5.362186515393	-3.30079997750056	0.00424713150720463	0.124176621200158	-2.04408691522707
TPX2	-0.26430803797969	7.86914266022678	-3.3711849635335	0.00364907801640503	0.118278413205198	-2.04539270281571
CTSA	0.269947290142794	7.57194300766846	3.35470758879135	0.00378114992170216	0.118734699719186	-2.04626029424961
PDSS1	-0.273310909913376	3.46600409029888	-3.21899103736697	0.00506454421970745	0.134687156539926	-2.05139305255369
NACC1	-0.183904871353305	7.61801174073944	-3.36428535005546	0.00370381610748169	0.118303049946171	-2.05359548030669
ZNF519	-0.472938662154599	2.26222928833959	-3.18980783608725	0.0053921202953471	0.138624954346973	-2.05411165707433
LOC619207	0.722690650162556	2.65395535616735	3.21787100166561	0.00507674732014334	0.134687156539926	-2.05489788248371
MPDU1	-0.211712177865947	6.35561156191106	-3.32856550326728	0.00400044838333433	0.12186318318142	-2.05916366606097
LMO4	-0.395643321333095	3.98789872497228	-3.20417339285359	0.00522834666185333	0.136623233707555	-2.05943977549948
CEP152	-0.279462168622063	4.277048816454	-3.24030414974817	0.00483775675925489	0.132512998339913	-2.05994250390113
RAD51AP1	-0.510110517337907	3.37220999798137	-3.21684296805666	0.00508797348941892	0.134687156539926	-2.06331516124008
RIN2	0.462512206891184	3.00597008728224	3.18979032227558	0.00539232300561006	0.138624954346973	-2.06844860925449
NUSAP1	-0.295297845618842	6.66940483543038	-3.33730865588681	0.00392574052693488	0.120909916339703	-2.07191281565056
ZNF333	0.449081114507268	3.09055338675576	3.18080113765325	0.00549736093144801	0.139556247283916	-2.07277770134483
JHDM1D	0.32427636866181	5.01776030829553	3.25051655760568	0.0047326618267382	0.131476804635166	-2.07447399880018
DDX21	-0.255357206502676	7.84845790850034	-3.35607071061875	0.0037700469594889	0.118734699719186	-2.0761666237016
CACYBP	-0.254934476779866	6.72406771486221	-3.33448844328719	0.00394968659722925	0.121249055930454	-2.08043516338404
CASP8AP2	-0.249588425994951	5.52822934645171	-3.29588095824339	0.00429237415497151	0.124844635422163	-2.08173558323778
KNTC1	-0.272283221387265	6.25255030092473	-3.31994130778606	0.00407551537679831	0.12186318318142	-2.09127073708286
SHC2	0.620493546860371	2.53742326350055	3.22550155594071	0.0049941796509202	0.134601046365426	-2.09155535687036
JPH1	-0.277572230183857	4.63091347691869	-3.24561812830582	0.00478278746262357	0.131572916859273	-2.09578791353715
TMEM97	-0.190005723401879	6.19663889859053	-3.30157163600943	0.00424007701603481	0.124176621200158	-2.09768716359085
SP6	-0.352413254565222	4.01914635131757	-3.18946169427794	0.00539612803634771	0.138624954346973	-2.09810107693034
ERMP1	0.170804512438418	7.99139653445124	3.34059948862827	0.00389797981896231	0.120618532749917	-2.09925335801817
ERCC6L	-0.355268744733532	3.89687222950743	-3.22954041954031	0.00495101274787015	0.134321948882991	-2.10069975256626
GPATCH4	-0.27863864473832	5.16520921357675	-3.27146703820068	0.00452405267016449	0.127979665293527	-2.1009830043555
THEM5	0.670094527480976	1.60921495807291	3.30725199453823	0.00418850196474064	0.123480059936844	-2.10191737326646
ZNF160	0.251570494860605	5.93862405188545	3.2806558010491	0.00443544238170419	0.126800578447215	-2.10549992244134
CDC25A	-0.381908830161548	3.49310711014992	-3.21834720695134	0.0050715554002969	0.134687156539926	-2.10775499773098
LSG1	-0.170890501594909	6.60499034077081	-3.31349900745154	0.00413249682238078	0.122538788754426	-2.10986831708113
MND1	-0.373628125363064	2.57001900196806	-3.15818032020502	0.0057706556375691	0.143827786710441	-2.11020114063597
C3orf47	0.60126913292033	1.9013390614768	3.22695623720728	0.00497858967734687	0.134601046365426	-2.12339585166402
RNASE4	0.926676133966577	1.54412325759206	3.37390935501321	0.00362768515426827	0.11826395033135	-2.12396252443716
FAIM	-0.283883903741326	3.65685872462949	-3.17358388130772	0.00558314637822163	0.141046132974892	-2.12518615198193
PFKFB3	0.234434703001739	6.0570170295919	3.28535664608245	0.00439077456740218	0.125954226183935	-2.13048628191247
SF3B4	-0.16680512799638	7.5516524633262	-3.32367859328311	0.00404281586272662	0.12186318318142	-2.13161070997268
EIF2S2	-0.222586150127876	7.01313039995946	-3.30666820118103	0.00419377386056728	0.123480059936844	-2.13383378967504
TCP1	-0.184690918125001	7.56909869776435	-3.32206944264404	0.0040568632949601	0.12186318318142	-2.1354343689857
MFAP1	-0.20667219481581	5.38998993598162	-3.24709023861184	0.00476766864765786	0.131572916859273	-2.14443573095197
NUCB1	0.225369412836533	7.54364442368328	3.30924713787338	0.00417053433050926	0.123447816183074	-2.14565640861859
GHDC	0.384111360518445	2.70749394322188	3.13513758454077	0.00606274792118536	0.147374122433	-2.15084328111904
NUDT5	-0.19673140023194	5.80696467599967	-3.26310789934914	0.00460617724387701	0.129468417187561	-2.1513288138482
MCM5	-0.276763306934776	5.45642158730553	-3.27795847991731	0.00446127457895117	0.127104524801328	-2.15481935421687
ZNF778	-0.30009810829591	4.9317666964069	-3.22421330042724	0.00500802612629507	0.134653101183535	-2.15596958818632
C16orf58	0.284345628306665	6.47899411874947	3.26701309614316	0.00456762925738759	0.128817928668718	-2.16057483573546
USP1	-0.371021447180977	6.18429943165792	-3.27978407388607	0.00444377472403226	0.126821994001221	-2.16270978320299
H1F0	-0.308228182276896	8.78690482709808	-3.32407081037483	0.00403939920686787	0.12186318318142	-2.16659986593403
THAP8	0.457281584005169	3.30392561553035	3.12352238739223	0.0062154305666728	0.14868573274022	-2.17062436559764
BBS1	0.25458795592694	5.04906328171717	3.20150668048574	0.00525837420043727	0.136766796466739	-2.17632540043824
PAQR6	0.397317642130455	3.8411225657119	3.13707212746797	0.00603767793275977	0.146978348977401	-2.17809569865979
ERC2	0.411230755770796	2.95788886660824	3.11812390432171	0.0062876706419084	0.14868573274022	-2.1799192289707
KIAA0430	0.20647863933698	6.35453790399473	3.25211188084108	0.00471644886001497	0.131244410540583	-2.18131733002627
PMF1	-0.318486736658468	4.16106262732119	-3.16661443738696	0.0056672333750757	0.142310526974123	-2.18486506668013
BAZ1B	-0.178444478032395	7.6745444458834	-3.29891487447012	0.00426441384199386	0.124247486225619	-2.18568843854861
RRAGD	0.550721481637482	4.65711885925376	3.14224718990363	0.00597111224019912	0.14599544021212	-2.18689135502266
GLE1	-0.183731106736621	6.98666113123375	-3.28094671670997	0.00443266511534793	0.126800578447215	-2.19357581771996
TP73	-0.334419208810557	2.63718094372156	-3.12170421164097	0.00623966928286428	0.14868573274022	-2.19402970147367
IFT172	0.312829965827962	4.75823230156547	3.16716556333552	0.00566053896049359	0.142310526974123	-2.19527947022059
C12orf23	0.355540089148998	5.85791683854597	3.21667335944802	0.0050898279677848	0.134687156539926	-2.20479097177677
DDX56	-0.199364963918174	6.31806781042071	-3.25624030964647	0.00467474599864788	0.130518283942216	-2.21139907134947
UTRN	0.209395316440069	5.79467473710515	3.21221159427282	0.00513885183711367	0.135129179440077	-2.21186725529698
NOP16	-0.273204580238001	4.94690520192944	-3.20569931051507	0.00521124052694257	0.136389337359292	-2.21272556590799
PSMD12	-0.256949278127435	7.98851249926487	-3.29293987699631	0.0043196515599293	0.125202517657292	-2.21389416642096
SPAG4	0.44295219942228	3.47327842626546	3.10608201054751	0.00645178629742566	0.150847403659169	-2.21399737843848
IP6K2	0.178181213597684	6.3713184687893	3.24166591356316	0.00482361128909271	0.132463177666316	-2.21469674977682
ERCC8	-0.289564920506869	3.86480737010304	-3.13290892529605	0.00609175592869494	0.147650037900716	-2.2179885022077
BRI3	0.369976437987261	5.18305105651749	3.1515643075517	0.00585307794079831	0.144174445461206	-2.2196331191025
LOC642852	0.181513134706925	6.02006807514822	3.2291141338282	0.00495555145065806	0.134321948882991	-2.22364170970358
XRCC3	-0.213627924463167	5.27697794979848	-3.21894390312246	0.00506505717826354	0.134687156539926	-2.22430753008513
NFYB	-0.239114801100442	5.21740826359572	-3.19581008056968	0.00532308772418996	0.138234967545579	-2.2273792075758
YPEL1	0.522625428504805	2.65111252877099	3.0956974044076	0.00659667798039031	0.150965635457419	-2.23167891754844
AMH	0.385766600955539	4.10842900668472	3.12208260005431	0.00623461723856724	0.14868573274022	-2.23657146526229
KIF1C	-0.164807817703149	7.55079863327595	-3.27084139164108	0.00453014905500895	0.127979665293527	-2.23764856652328
ACVR2B	0.256543168225138	5.00444672191449	3.16715346293253	0.00566068585823467	0.142310526974123	-2.24047039376775
LOC401052	0.373970189467881	2.72475805909756	3.08167254927602	0.0067974254275307	0.152425567698339	-2.24464862320741
APOD	0.25488207122834	6.13907833242957	3.21337532154545	0.00512602073486868	0.135004048456605	-2.24776192398044
CDK2	-0.289062155587412	6.08562181803981	-3.23996629883815	0.0048412725415981	0.132512998339913	-2.24810360742152
LTBP2	0.451610588141259	2.53267377489854	3.0899998667545	0.0066775212544019	0.15173215415573	-2.24895263558421
BCL2L12	-0.238637285620937	5.06965797719373	-3.18549109967046	0.00544231073488118	0.139549029044446	-2.24984555081895
PLEKHA3	0.242752175208164	4.31233980771172	3.13054041089088	0.00612273341523203	0.147971956121879	-2.25183081538097
ERAL1	-0.240997949825803	6.08416123371234	-3.2216455763084	0.00503573741148153	0.134687156539926	-2.25290561986589
PGBD5	-0.621269999587078	0.994172182939229	-3.12001682408781	0.00626224727091549	0.14868573274022	-2.26037618734457
HES6	-0.304156600519395	4.49146284294837	-3.15074963111984	0.00586330671610954	0.144202855176788	-2.26055331062012
TEP1	0.216304651979264	5.84783508756492	3.1910049361734	0.0053782824234702	0.138624954346973	-2.26394755706142
SHISA9	-0.271556748441008	3.69912763922165	-3.09716269039249	0.00657604214365555	0.150965635457419	-2.27212465325904
THOC4	-0.202010497967162	6.22321594504697	-3.22514188128785	0.00499804172404505	0.134601046365426	-2.27501440511065
MCU	-0.277271124811983	5.2018174832504	-3.17361140344854	0.00558281676169903	0.141046132974892	-2.27524834824581
HSPA14	-0.274670337182035	4.73153925228374	-3.15847173753214	0.00576705146917083	0.143827786710441	-2.27744910438618
BMP7	-0.187664673102644	7.51299540881079	-3.24941837586149	0.00474385432908908	0.131511663568214	-2.28478864637697
KIAA1908	0.27885034667589	5.2397550191506	3.15512770382345	0.00580854264739414	0.144174445461206	-2.28741503593422
KDM5B	0.211587566407097	8.6243857836173	3.26016955527946	0.00463539268325429	0.129635965275493	-2.28759425095452
GEMIN5	-0.193847129372488	6.40875387022115	-3.22155493756275	0.00503671835109362	0.134687156539926	-2.29050245206183
C1orf85	0.233280388253122	4.77088416799391	3.1194130514189	0.00627034544453194	0.14868573274022	-2.2963286990116
GARS	-0.217380290041667	7.49737498956339	-3.233364546298	0.00491047947973667	0.133750584395955	-2.29737350736679
LENG8	0.26734082311101	7.19658447016588	3.21914484105299	0.00506287074083254	0.134687156539926	-2.30482271737754
TACO1	-0.203832101444651	6.59411636103778	-3.21385973938889	0.00512068890158933	0.135004048456605	-2.30868806876106
RRAGB	0.35009792704414	3.49267161638735	3.05611210376235	0.00717876835749765	0.157428510947305	-2.31419808324568
ASRGL1	-0.349705458675146	3.06387644973093	-3.05669595256299	0.00716982883413294	0.157428510947305	-2.31482908867058
MRPL12	-0.199380745662519	6.26254863103863	-3.20179416811949	0.00525512891456401	0.136766796466739	-2.3195783381721
C17orf108	0.384927050183	2.89198018849159	3.0383615482471	0.0074558116431762	0.160065460745159	-2.3199620513436
GPR153	-0.270837935701995	3.58146475421796	-3.08092488659556	0.00680829341489233	0.152425567698339	-2.32483575642027
ICAM1	0.46480453030219	4.39823595629199	3.06159332629269	0.00709527039525129	0.156858153940935	-2.3254110304341
TAF5L	-0.208510858041759	5.33702408846997	-3.15398921127342	0.0058227352500129	0.144174445461206	-2.32624218128839
RCAN3	0.32942851931869	2.83349315225855	3.03081583738561	0.00757671923991635	0.161605516621267	-2.33401842964036
ANKRD20A5P	0.593407385002839	1.75002068260802	3.09534868361676	0.00660159839542516	0.150965635457419	-2.33522464635454
BAIAP2L2	0.881696345965234	1.41325953131295	3.21496345405321	0.00510856103045945	0.134969312280259	-2.33906212242344
DIABLO	-0.168850702420874	6.23342815477344	-3.18157712327292	0.00548821488989928	0.139556247283916	-2.33908351209754
SET	-0.167962828592637	9.27395202642928	-3.24885131678608	0.00474964391265253	0.131511663568214	-2.33917694533762
NINL	0.247340223439941	5.2251336709016	3.11949494577528	0.00626924642544169	0.14868573274022	-2.34301464404399
FLCN	0.283217912259238	6.00347635021287	3.14320728449869	0.00595884214590045	0.145908749704303	-2.34669256088051
WDR35	0.297352928151833	4.29454360314565	3.07468965045303	0.00689959279831399	0.154263088180485	-2.3492441064908
CENPK	-0.352740997474005	3.88639808491139	-3.08757642822945	0.00671220096727993	0.151989622635772	-2.35535223629292
NUDCD1	-0.258214490491347	6.23973638355721	-3.18127247398889	0.00549180381076034	0.139556247283916	-2.35840960889368
TATDN2	-0.158170799506377	7.05128227977358	-3.20171716315829	0.00525599798704348	0.136766796466739	-2.35951765424452
SYTL1	0.215036888210909	5.90258798210432	3.13960108504317	0.00600505809212585	0.146611082529508	-2.36103243385556
PAK1IP1	-0.255781489277058	4.84506564311054	-3.11428085413431	0.00633959719289487	0.149328765428132	-2.36450378355485
CTNNAL1	-0.376889152267002	4.29873572354644	-3.08767767024647	0.00671074866038249	0.151989622635772	-2.36900550776088
DTL	-0.313302163190992	3.64871337940636	-3.09427947836177	0.00661670717473619	0.150965635457419	-2.36920075410883
PCDHGB1	0.370768740557065	3.38181473859583	3.0257306221237	0.00765927853513351	0.161868179479869	-2.37090004482231
PDXDC2P	0.260729513115708	5.81956198388048	3.13081513597203	0.00611913242067741	0.147971956121879	-2.37430286766626
TUBA4A	-0.655619995020642	2.1284086347214	-3.00656954451805	0.00797831794321042	0.164119790015069	-2.37622820507631
PCGF6	-0.297677546902976	3.74114324818954	-3.04777963434526	0.00730754268681593	0.158510173663177	-2.38148744051636
HSPH1	-0.244430461840221	8.01644400242877	-3.20944737971202	0.00516945646515553	0.13572054933008	-2.3829583659336
GOLGA3	0.218661500085916	7.42783769033234	3.1848885256636	0.00544935323705637	0.139549029044446	-2.38457810191435
TMEM11	-0.254894481685139	5.02904791631706	-3.10870591435387	0.0064156721172533	0.150696208551888	-2.38470585266779
GRN	0.313431433420844	8.52716141116708	3.20717225615491	0.00519478043409342	0.136171642601534	-2.38753181201891
SAAL1	-0.334608732553873	3.8206524366903	-3.04807188793422	0.00730298810449259	0.158510173663177	-2.3880709693623
CTSF	0.351505456874055	3.94163446600341	3.02313893333561	0.00770169203174964	0.161868179479869	-2.38878230555423
RNPS1	-0.172035696571972	7.49504837350467	-3.19376346767772	0.00534652792267517	0.138624954346973	-2.39577878605596
RARA	-0.221771580726846	5.39828053898974	-3.13344736164238	0.0060847352537607	0.147650037900716	-2.40049453122364
SIRT4	-1.10940745117194	0.442059438822504	-3.52944498636217	0.0025919651658461	0.101044348330094	-2.40178345324651
YWHAE	-0.144690959729624	9.56690466554045	-3.22232934047653	0.00502834341560891	0.134687156539926	-2.40181619002152
MARS	-0.269927640246827	7.61360064557015	-3.18422389793325	0.00545713136779883	0.139549029044446	-2.40329939349215
C7orf44	-0.210287816131848	5.35345413988415	-3.11887988491913	0.00627750513455989	0.14868573274022	-2.40486424596517
KIF26A	-0.318231612459559	3.8248532923147	-3.05375781600357	0.00721492633977022	0.157428510947305	-2.41246481466891
GPRIN3	0.292456840297866	3.66641592624112	3.01537901268054	0.00783005921937357	0.162999358289572	-2.42120505514225
DIAPH1	-0.17114412859376	8.09085856167209	-3.18993469897136	0.00539065216871789	0.138624954346973	-2.42444265139429
CENPM	-0.312170916011425	3.49711754591252	-3.02935890611823	0.00760028358384079	0.161605516621267	-2.42551326436354
TRAF2	-0.236583527160227	5.18619193192599	-3.09478332350111	0.00660958320291946	0.150965635457419	-2.4333379670508
MYLIP	0.1998844642735	6.00770336192594	3.11695596737158	0.00630340734948674	0.14868573274022	-2.43688471862004
KIF24	-0.339596150504836	3.27464731463967	-3.00127292306026	0.00806877085738014	0.165370249777972	-2.43943633803074
MRPL47	-0.253194188680624	5.36683103017129	-3.10143033348215	0.00651629966006953	0.15094921767191	-2.4401268650727
CPAMD8	0.529476778326039	2.958339062514	2.9655099170018	0.00870619253834806	0.171296898836862	-2.4492871351414
GPRC5A	0.29443360285013	6.82838242626111	3.15152821279812	0.00585353076226732	0.144174445461206	-2.45689005700696
ABLIM1	0.241353449731021	5.31677651476335	3.04396753573482	0.00736720645316962	0.159390893561202	-2.46138048785623
TARDBP	-0.162399800285937	7.5818136957438	-3.16061491556925	0.00574061302153964	0.143721575108127	-2.46660611480478
NOL10	-0.279014795599023	5.67194567899194	-3.10304812974972	0.00649379139137769	0.15094921767191	-2.46707565452841
LRR1	-0.376615949475058	4.80447067504088	-3.07377315903047	0.00691311304615227	0.154359015465755	-2.46837565057143
EIF5	-0.195463897778987	9.07441921076676	-3.18150218540242	0.00548909748175846	0.139556247283916	-2.46838476377452
TNFRSF12A	-0.317544670790226	6.15480066988711	-3.104018215985	0.00648033118526644	0.15094921767191	-2.46977071730882
GRIN3B	0.624032924686697	1.55149300581483	3.00011140340599	0.00808873988811852	0.165487979332288	-2.47100894388991
TFPI	0.336622510590325	6.12661022321668	3.09356458659619	0.00662682807611834	0.150990562322893	-2.47255256199116
MAPK1	-0.164630591293748	7.17055223611764	-3.1440422911309	0.00594819079530047	0.145861499795609	-2.47747181630409
LYAR	-0.343759528224227	4.34447729098496	-3.03984934271688	0.00743219546608749	0.159969159555788	-2.47844671286921
CENPL	-0.273710893099007	4.19238931752646	-3.02907697330616	0.00760485180464822	0.161605516621267	-2.47968995046687
HIST1H2BK	0.179481203523165	6.42772775463905	3.11965965543851	0.00626703659962137	0.14868573274022	-2.4806620811873
RFXANK	-0.223683688468591	5.15229812365319	-3.06322912184121	0.00707053598404496	0.156827113789347	-2.48308262552043
NIPAL3	0.295826954089058	4.85908200585249	3.03149589487483	0.00756574444111782	0.161605516621267	-2.48311652796014
AURKA	-0.244810988015028	7.6338456414077	-3.15218249140885	0.00584532793800502	0.144174445461206	-2.48496308869508
ATP5C1	-0.163632064206698	8.18579509380534	-3.15986309333675	0.00574987399852656	0.143738255233719	-2.48750497325594
PPP2CA	-0.162552969363548	7.87556777694207	-3.15340435944101	0.00583003931629755	0.144174445461206	-2.49136702773698
GFPT1	0.225686672421762	7.19331518220329	3.1255873899475	0.0061880132173667	0.14868573274022	-2.49356195568862
FAM132A	0.831293724940582	0.692810030588701	3.29988683640039	0.00425549439530293	0.124203993485246	-2.49681083545803
TSPAN31	0.239042066317742	5.96970412291464	3.08299681699517	0.0067782175697142	0.152425567698339	-2.49942085874725
ZBTB47	0.798918344378655	1.15395964827827	3.04035471772621	0.00742419013642284	0.159969159555788	-2.4994335708012
ZNF785	0.331582672563335	3.86259604114001	2.97578254402573	0.00851824400814769	0.168990643881687	-2.50125995636678
NR4A2	0.278332253805182	4.29057686727816	3.01279982990439	0.00787318514032555	0.163161274209175	-2.50509354463424
SLC12A6	0.265055563604233	4.38045322206551	2.99188421071473	0.00823156810203286	0.167222674055506	-2.5054004694493
PSAP	0.250958714471746	9.93816098926495	3.16861401971995	0.00564298184831289	0.142310526974123	-2.50718312508184
MIR21	1.18777854978514	0.617013547908557	3.65021551448378	0.00199557991131069	0.0862379287771575	-2.51223362700101
MRPS23	-0.172407056437628	7.08341575295309	-3.12792036969658	0.00615718047839494	0.148375628704146	-2.51256822048784
CHUK	-0.279765475318375	5.5871946198818	-3.07049703863448	0.00696165510733204	0.155235626686695	-2.51470996787216
SUPT16H	-0.169722027759015	8.55682533795263	-3.15430963161256	0.00581873740949417	0.144174445461206	-2.51598191114651
PLA2G4C	0.559119128983625	1.98683457581095	3.02206584180436	0.00771932038394869	0.161868179479869	-2.51902067535013
ENPP5	0.322360098927781	4.24225832871154	2.97231650136586	0.00858121321621444	0.169836934707657	-2.52140639168373
KIFAP3	0.238792816605115	4.91540425674123	3.01597947277081	0.00782005217086648	0.162999358289572	-2.52300675495333
ACAT2	-0.314598954232178	5.09065526919734	-3.02524659980106	0.00766718231221504	0.161868179479869	-2.52354400351331
AFG3L2	-0.179634256183463	6.68129553652126	-3.10676934989942	0.00644230688360525	0.150847403659169	-2.52499544413718
SLC11A2	0.178132794651483	6.48886640435095	3.08730358367496	0.00671611642716072	0.151989622635772	-2.5263597142799
ZNF714	-0.316524338773852	4.77943819766983	-3.02926492486567	0.00760180608561089	0.161605516621267	-2.52861576382368
CD63	0.157561081620965	8.84090960976767	3.14484534123635	0.00593796469855341	0.145824554506031	-2.5294479128726
MED12L	-0.217349636904749	4.78429403533005	-3.02225954147334	0.00771613544856769	0.161868179479869	-2.53001093056015
THOP1	-0.273892678093582	5.08546285245495	-3.05281628074279	0.00722943652281332	0.157428510947305	-2.53055964142474
DNAJC7	-0.175666348393123	6.02799858223844	-3.08121730061435	0.00680404087708338	0.152425567698339	-2.53098739673541
IRAK1	-0.176777116194947	8.25834769488802	-3.13853742549176	0.00601875662852749	0.146731320489058	-2.53135219240608
TMEM39A	0.306087104829894	5.36106258216441	3.02180088952117	0.00772367897781248	0.161868179479869	-2.53664087149317
TOPBP1	-0.215890784343172	6.64993284990724	-3.10597243070597	0.00645329882531047	0.150847403659169	-2.53906614159829
KDM4B	0.22336069333612	5.62880021997125	3.05327562396373	0.00722235393725019	0.157428510947305	-2.54555317320196
RNF40	-0.163617850641407	7.5040542753069	-3.11821467711561	0.00628644918833947	0.14868573274022	-2.5463051923224
NOL11	-0.218609041163448	7.74885824858294	-3.1252516917422	0.00619246225118623	0.14868573274022	-2.54903148118877
CLP1	-0.312664665225737	3.16499745334384	-2.92609332804416	0.00946550274928555	0.177866368515788	-2.55166222755883
ITM2B	0.260543451436671	7.54759950697514	3.11202996156646	0.00637020564477488	0.149838704927166	-2.55470161330702
LOC155060	0.346903361687421	4.00954650791166	2.9460904058513	0.00907257498828269	0.173989725217534	-2.56020037944161
CINP	-0.215641956659908	5.24115173699573	-3.03341369615189	0.00753487837672089	0.161555520477282	-2.56042271620793
XRCC1	-0.211020495577321	6.13007135826777	-3.06194642223528	0.00708992418296051	0.156858153940935	-2.56623507504108
FYCO1	0.217429468937898	5.82604955867726	3.04126184637424	0.00740984199061534	0.159899609614259	-2.56629743079764
ADAM8	0.360159345721607	3.32622113893166	2.91363088613455	0.0097186866361332	0.18029804821381	-2.56982434892192
SLC46A1	0.278098112342814	3.48924050391902	2.91919656962512	0.00960481361337043	0.179075699966563	-2.57039834222078
ZNF605	0.52532502146965	2.55316146705695	2.8904628612145	0.0102069343305314	0.184845106595893	-2.57618451467525
SERINC1	0.165238885358783	7.65528133031392	3.10105351581306	0.00652155325077584	0.15094921767191	-2.57852120011694
DYNC1LI1	-0.197064751969061	5.65928169400206	-3.04128166371922	0.00740952884004662	0.159899609614259	-2.57914406244661
TCEANC	0.669868560986761	1.62077744921325	2.94760120443565	0.00904354153659233	0.173989725217534	-2.5797317275994
IQSEC2	0.24625346349551	4.70519677721168	2.97003146070773	0.00862297414279235	0.17026047174033	-2.58289643910067
MTHFD1L	-0.268339107309509	5.088664951832	-3.00390706024354	0.00802366221448813	0.164647517638159	-2.58488033964798
ANAPC10	-0.381482938033068	3.15711832164476	-2.90316762511134	0.0099363197784079	0.181810735201415	-2.59013743629163
GABARAP	0.185544161115954	7.6077780616772	3.0903222091534	0.00667292172488954	0.15173215415573	-2.59029341096006
VPS4A	-0.170926134862872	6.95239057280953	-3.08220607487698	0.00678968050298479	0.152425567698339	-2.59254697409152
POFUT2	0.217515337913479	5.85906379026269	3.02070967384255	0.00774165532396355	0.162041856868544	-2.59559982894742
C5orf41	0.525931548935826	4.24768690519236	2.90359429786436	0.00992735336698904	0.181810735201415	-2.59652458350876
SLC7A1	-0.226129392699431	7.35027575772162	-3.08574539928116	0.00673852003396321	0.152290552767569	-2.59700955653836
PTPRH	0.509733183014004	2.19812585002974	2.89591727338311	0.0100898899110275	0.183416650947851	-2.59766359915366
SMG9	-0.209807659567968	5.64028293882706	-3.0251595545429	0.00766860454994679	0.161868179479869	-2.59976245570418
PPFIBP2	0.35459453145907	2.87685447466025	2.87620872156473	0.0105190553087727	0.187949445495635	-2.59984496750098
WRAP53	-0.257520768487937	4.28549702895826	-2.96843140171071	0.00865233414257303	0.170437734040508	-2.60022070272387
MYBL1	-0.321400284379579	3.89210511163142	-2.98086526569957	0.00842671649922773	0.168574649202254	-2.60133390555833
SFXN3	0.23986101416339	5.12362714243029	2.977632530507	0.00848481876773693	0.168928701275753	-2.60160274382058
ABHD3	-0.249980279893559	4.04401376933254	-2.93930883090821	0.00920401820913839	0.174918182420035	-2.60550236267657
EXD3	0.294043332761049	4.09915762329282	2.91379669564906	0.00971527534339201	0.18029804821381	-2.60981771478395
LOC100507062	0.46495295788587	2.50922313132517	2.86931526913647	0.0106732974920922	0.189514307414731	-2.61170257944319
RXRB	0.27340021948103	5.82310534864863	3.01427158707026	0.00784854793428359	0.162999358289572	-2.61307535158221
ADHFE1	0.538073472114428	2.01693814381558	2.91599639633375	0.00967012946828819	0.179892375114184	-2.61406369091717
PCMT1	-0.166565879274641	6.62091490542124	-3.06353559843893	0.00706591121881947	0.156827113789347	-2.61537696120462
EEF1E1	-0.367645712828382	3.49564103916979	-2.90696223724817	0.00985685196779799	0.18134872641304	-2.61868189214016
XPO7	-0.160673536069906	6.72604336634283	-3.06065792469823	0.00710945232523493	0.156858153940935	-2.61920263214395
PDIA3P	0.41710162023345	3.38450180546714	2.88400404555222	0.0103472341086039	0.186072197023969	-2.62019916990547
CHTF18	-0.263626785881777	5.83022264630826	-3.03878949797176	0.00744901118233012	0.160065460745159	-2.62057129204614
RAD21	-0.197134327742301	9.19193204511572	-3.10561836977432	0.00645818829346837	0.150847403659169	-2.62697001333008
BUB1	-0.258984155455022	6.56337684679138	-3.05410096979568	0.00720964500740057	0.157428510947305	-2.62918168242671
STIP1	-0.166725788684616	8.54475646978283	-3.09643305919283	0.00658630973628429	0.150965635457419	-2.63065406388692
CCNF	-0.209132554744989	5.70304828895355	-3.02227229100754	0.00771592585744141	0.161868179479869	-2.63145882227625
EED	-0.228987899756405	5.16042820344192	-2.99592768698895	0.00816106692125208	0.166341661095292	-2.63357109250085
IGBP1	0.189704287553428	6.43101623137431	3.02608278811235	0.00765353288482791	0.161868179479869	-2.63439162661268
HSPA9	-0.190849297754802	9.27552938841639	-3.09958381375788	0.00654208348608928	0.15094921767191	-2.63993513706507
SMARCD2	-0.144230407745418	9.15281546926577	-3.09923859492566	0.0065469150086635	0.15094921767191	-2.64107317418533
SYNE1	0.373055569275235	2.5940222974526	2.85598271046465	0.0109778513595874	0.19285040560687	-2.64110724818941
BCS1L	-0.296507314250751	4.66657057866581	-2.96267816741232	0.00875870785612872	0.171322374486429	-2.64196869368973
ITPR2	-0.205793150073596	5.26810466934423	-2.982909270439	0.00839017948609943	0.168284444337544	-2.64223003842351
NUDC	-0.208355466497204	6.5470012721809	-3.04819716669465	0.0073010365654727	0.158510173663177	-2.64819466388624
BLOC1S2	-0.234079338594595	5.64595631209744	-3.00718883013932	0.00796780686684999	0.164105421233004	-2.65382220334976
HSPA12A	-0.307932194049416	3.12886601989113	-2.8657865649009	0.0107530979141172	0.19009246458637	-2.6613019878337
C6orf27	0.492288541317741	2.6852056628494	2.83976858285785	0.0113595681502445	0.194272706239766	-2.66184308606054
C1R	1.09820799755842	0.263463446366527	3.28591907592815	0.00438546011978589	0.125954226183935	-2.66232710804981
NCRNA00219	0.301719384917521	5.31745285087117	2.94426678104563	0.00910774079876089	0.17427672439185	-2.66446017907275
KIAA1407	0.385680780556031	2.95138500591008	2.8417563187288	0.0113120912023965	0.194272706239766	-2.66518943563692
SAMD12	0.243914657905255	6.10202675614123	2.98915462786765	0.00827949558089691	0.167432024298573	-2.66571953811513
GPR107	0.151954262152985	7.96091017392661	3.06068107331349	0.0071091010274429	0.156858153940935	-2.66753171541136
LSM5	-0.187890407530605	5.78649123873237	-3.00843041743345	0.00794677416971392	0.164105421233004	-2.66934083852218
WHSC1	-0.151444731561759	7.58302081345822	-3.05867290234623	0.00713963972545184	0.157109651011127	-2.67098188821227
NUP50	-0.185695886185957	5.93309393067287	-3.01384832573516	0.00785562561476889	0.162999358289572	-2.67173790226392
ZMYND19	-0.20348409103213	5.21127437266782	-2.97859125608525	0.0084675469397674	0.168785762837509	-2.67518630762441
RAD18	-0.285268173067967	5.08138936305719	-2.97662243040407	0.00850305322850594	0.168982641895709	-2.67637450525394
COTL1	-0.201852623257025	5.33463446638153	-2.98231101609964	0.00840085741164652	0.168284444337544	-2.68258589457075
CCDC69	-0.480476939975394	2.51199486848139	-2.83312038519461	0.0115197632714091	0.194996478695391	-2.68364390820636
ERCC1	0.202495924326206	5.30070544864358	2.95310955493168	0.00893844895563929	0.173016921682999	-2.68379968975789
SFN	-0.316581914020929	5.91425940639897	-2.99698415627093	0.00814274369805838	0.166275025160352	-2.68453335135917
SBDSP1	-0.292581391882464	5.28217846267507	-2.97111331024164	0.00860317789324581	0.170070386627238	-2.68567711648866
MRPL49	-0.179096579750579	6.63994999485547	-3.02603107429011	0.00765437634147223	0.161868179479869	-2.69054612128237
SUCLA2	-0.211067682516965	5.68146248229554	-2.99089956400316	0.00824882581515788	0.167222674055506	-2.69286283284679
SRXN1	-0.268296128217401	6.77792394451622	-3.01927016543119	0.00776543177552146	0.162133684162074	-2.69443837053674
CCNE1	-0.315634426476102	3.41804446319121	-2.87750739141222	0.01049023997618	0.187835945783334	-2.69447981189261
RAMP1	-0.266860760021451	4.12223304992626	-2.91191086012131	0.00975414233563655	0.180451633209276	-2.69490246452237
ARPC2	-0.145345244068114	8.06575039227939	-3.05388405468454	0.00721298301524207	0.157428510947305	-2.69709504900154
PSMC1	-0.180402693475499	6.62710632372524	-3.02324127417652	0.0077000128668943	0.161868179479869	-2.6981277434066
EBNA1BP2	-0.211495814490482	6.51009556111442	-3.01985512001731	0.00775576146490209	0.162133684162074	-2.70070198912818
GHITM	-0.173514431019925	8.35530903213421	-3.05439896812154	0.00720506170753311	0.157428510947305	-2.70375820296184
LTV1	-0.212954423637109	5.50427684878369	-2.97342432439795	0.00856103778091166	0.169638383706121	-2.70605669343527
DTX3	0.207539313486625	5.25240616271335	2.93489093951768	0.00929064093566155	0.176164035156467	-2.70872442665312
FMO4	0.468970849530649	2.38561736076159	2.81685880845739	0.0119208544072338	0.196805892504025	-2.70875014524662
TCP11L2	0.423364922607799	3.4448611788569	2.81379713310936	0.0119978641435371	0.197298210360388	-2.71186211797599
TMEM48	-0.296614464188172	5.76985669101508	-2.9859690681768	0.00833577308643471	0.167988746753461	-2.71415614669539
SSR2	0.166497318374443	7.70042073030139	3.0320103992854	0.00755745165568974	0.161605516621267	-2.71662670257335
ABCC1	0.202807180781907	7.17869711744063	3.0140990473423	0.0078514323535841	0.162999358289572	-2.71816122015912
KIAA1549	0.207471424145472	5.58442555501064	2.94141011582489	0.00916309364340599	0.174750215681493	-2.71826166922722
TGIF2	-0.217962346460906	5.82577107783973	-2.97922462410458	0.00845615533908178	0.16875983519189	-2.71840107432132
GRHL3	-0.453108628512153	1.93495879618935	-2.80706377703558	0.0121689197798519	0.198245370956599	-2.71853973212296
MALT1	-0.305690364142853	3.45786756702931	-2.84589630517527	0.0112138229296934	0.194272706239766	-2.71930228914704
PRRT2	0.438559594906611	2.66112218309175	2.80520833097614	0.0122164679897218	0.198256811246333	-2.71943787342581
NDUFS3	-0.173584041950503	6.55970378553138	-3.00767862020345	0.00795950326766814	0.164105421233004	-2.71975879582781
NFU1	-0.205340324580623	4.70112413497018	-2.91767958053206	0.00963572195563896	0.179451908670497	-2.7213317346063
BTG1	0.277674972940452	5.98166485391948	2.95911072376293	0.00882530550750442	0.172299698758373	-2.72361209843354
C1orf135	-0.421964437381054	3.27460711526777	-2.84607774342109	0.011209535176296	0.194272706239766	-2.72443089587924
LAMB3	0.344582038855591	3.06450365339747	2.8068651544647	0.0121740011942375	0.198245370956599	-2.72677264343267
YIPF5	0.200053963748795	6.00757825509334	2.95889876810798	0.00882927779454234	0.172299698758373	-2.73498064575656
HIST2H2BF	0.476103339084684	2.62845179154365	2.79659579289222	0.0124395320982874	0.20080958958664	-2.73654399637455
LRRC68	0.186094562259253	6.79819612087408	2.99564943643673	0.00816589953116685	0.166341661095292	-2.7387309560744
KLF2	0.62250940941235	1.71491992978618	2.81388777931362	0.0119955772543152	0.197298210360388	-2.73930004522536
HADH	-0.179098158325885	5.44310728972285	-2.95592049138303	0.00888527825506009	0.172828515914931	-2.73961024345705
DNAJC4	0.259025797948875	4.79753246381592	2.88813433243336	0.0102573013048635	0.185251735445505	-2.74361110019969
C21orf88	-1.21947303383848	-0.145789389603949	-3.34387790293875	0.00387051681589408	0.120316957674745	-2.74671725537764
SLC25A10	-0.285356320033768	6.2643426446633	-2.99002147718737	0.00826424559807898	0.167325960511226	-2.74726588808553
PRTG	0.309307508552685	3.72332069490965	2.83492221269671	0.0114761320239412	0.194651959399992	-2.74846516539506
SCO1	-0.197478724366239	5.48544856357966	-2.95369736768605	0.00892730457197603	0.173016921682999	-2.75010386424503
ORAI2	0.192811531498099	6.16468886349964	2.96273809430924	0.00875759331589839	0.171322374486429	-2.75128303376331
ARF4	0.20513838282871	7.47152129263831	2.99978816504127	0.00809430561431544	0.165487979332288	-2.75663837573382
ST5	0.599513651165858	1.85678223762348	2.81113989405345	0.0120650902094376	0.19762641396928	-2.75716530325128
C10orf95	0.861350997653868	0.67278770165707	2.98223879880316	0.00840214727468604	0.168284444337544	-2.75842056200434
PARM1	0.41630427122244	2.70905357284014	2.78102634578575	0.0128527847776371	0.203221765140301	-2.76198578488083
COL27A1	0.379464009042007	3.0002661839528	2.78995442748232	0.0126142199166352	0.202061371705334	-2.76245790432841
TEX2	-0.187346393276208	7.2100573991309	-3.00447170424952	0.0080140249294923	0.164647517638159	-2.76312199241442
CENPJ	-0.25204356803583	4.77659001213129	-2.90500738845224	0.00989771365126365	0.181700727885547	-2.76447287608051
SCNN1A	0.234672046472822	6.24093456679455	2.92785263763842	0.00943028087827015	0.177403844103701	-2.76547343636904
HOTAIR	0.384886192539292	2.78020288173505	2.78034882939648	0.0128710649147316	0.203221765140301	-2.76655110385229
NCKAP5L	0.305117719055279	5.51751136560099	2.92188797310775	0.00955021348194645	0.178256440035795	-2.76663174111844
SOX3	0.287325822813933	3.50563963183982	2.85460370376764	0.0110098274709431	0.193209186384105	-2.76979506334821
MBNL2	0.307395368750674	4.76019200999364	2.87281572771498	0.0105947024471894	0.189099043465097	-2.77048007554256
TIAM1	-0.233914058364293	4.36433881217711	-2.90831898032376	0.0098285885740807	0.181027880300579	-2.77103150432225
NCAPD2	-0.170676424788882	7.57575100470369	-3.00817683228447	0.00795106554164274	0.164105421233004	-2.7719574940897
PRPS2	-0.233942628873527	5.39198868388855	-2.94586442085405	0.00907692558885365	0.173989725217534	-2.77283495927398
TTC28	0.268458828332017	3.86413368966234	2.82415624223117	0.0117392228193961	0.19603732177604	-2.77318229048316
CAPN13	0.283128959894562	4.90175490737424	2.87818895670782	0.0104751477764636	0.187805404942082	-2.77410314119281
GP1BA	-0.842718128295463	0.758708372907606	-2.94558339952647	0.00908233856224032	0.173989725217534	-2.7741462470497
DTYMK	-0.236419500475521	5.66005949030911	-2.95526165043587	0.00889771299944722	0.172828515914931	-2.77467422666051
TSPAN1	0.410979659321284	3.58965025489482	2.81766129246162	0.0119007487377642	0.19677476221725	-2.77517556288935
MRE11A	-0.304508627495562	4.65934405029171	-2.89650212663891	0.0100774172494781	0.183389255800077	-2.77661800965932
GHR	-0.422237870721661	1.8542457312902	-2.78123992457858	0.0128470273740994	0.203221765140301	-2.77736771087767
CCDC64B	0.220893417819841	5.13087491753277	2.90117414684306	0.00997831635487966	0.181981856836431	-2.77770240143212
PLEKHB1	0.250800471782914	4.56237350986172	2.8643690490693	0.010785316876617	0.19009246458637	-2.78102126900185
CCDC15	-0.455073802642255	1.93661958305162	-2.76859762700039	0.0131921377298089	0.205999357043254	-2.78113689800804
SKA3	-0.336252747951171	4.49071776992605	-2.90118427116579	0.00997810263166518	0.181981856836431	-2.78213170122317
HMGA1	-0.177501908850252	6.96604122571612	-2.983323404313	0.00838279557093053	0.168284444337544	-2.78541392882622
MAPK4	0.568682030920249	0.96046544163403	2.83617264437439	0.0114459467345573	0.194534566248716	-2.78609675408096
HMGN4	0.222636869177357	5.93016652934478	2.93610830803626	0.00926669294655563	0.175909390281721	-2.7872990136668
ADAMTS17	0.437733845309917	2.88153790253133	2.76943876923987	0.0131689016228897	0.205999357043254	-2.78796362973477
PEX6	0.290244768890925	3.52228839574149	2.79269722788169	0.0125417912557869	0.201681650924789	-2.79221011711818
THNSL2	0.325498698824151	4.03438937920096	2.82178241152205	0.0117980117100851	0.196133148945788	-2.79579759949636
HIST1H3H	0.411262157510679	2.51207180418725	2.75970876157055	0.0134401125287522	0.207755632930399	-2.79650924107832
CITED2	0.201275659448315	6.35865773993715	2.95615455018366	0.00888086477658944	0.172828515914931	-2.79659515467731
HSP90AB1	-0.134373292680838	11.1943651660224	-3.04415389539374	0.0073642786809078	0.159390893561202	-2.80233916743524
CCNG2	0.430304431121671	6.13644992960551	2.91007299524797	0.00979216579380853	0.180586846589456	-2.80289780710545
DBNDD1	-0.166493365972292	6.56410174272357	-2.96282633923827	0.008755952358694	0.171322374486429	-2.80461397350484
TIAL1	-0.20969556744872	7.20072159629567	-2.98009111417956	0.00844059502716235	0.168650551056467	-2.80550029764384
URB2	-0.206639207168172	4.80490271880307	-2.89335159163311	0.0101447830494035	0.184214279824347	-2.81040528154121
CYB5B	-0.208926978131613	6.98537720861493	-2.97636334282534	0.00850773645516546	0.168982641895709	-2.81107856186809
MC1R	0.245436945058033	4.74381420120378	2.86411373089645	0.0107911299692873	0.19009246458637	-2.81184834154812
TMTC1	-0.34749485895276	4.17666308170433	-2.83968266427397	0.011361624646919	0.194272706239766	-2.81380307566934
TPCN1	0.216421497711513	6.71676910763409	2.94915768126048	0.00901372472635231	0.173870279496558	-2.8141662313945
NUDT18	0.283220351393082	3.54080952626139	2.78516623958848	0.0127416281099746	0.202555030471216	-2.81438035282858
FP588	1.95717804865478	-0.662637203986148	4.28785800247896	0.000503333835843593	0.0414667737470357	-2.81577454367725
FXYD6	-1.08586418784787	0.245107393165373	-3.11723132506298	0.00629969372507298	0.14868573274022	-2.81633607875082
PPIG	-0.218517867021528	6.36762922854226	-2.95207125297311	0.00895816725292268	0.173198137731652	-2.81692733927763
MAMDC4	0.200476968841688	4.97170218002315	2.87809149426949	0.0104773046406938	0.187805404942082	-2.81787479703502
MRS2	-0.200118003224945	5.66802509276977	-2.92224107800959	0.00954307248766299	0.178256440035795	-2.81827553961978
CHD6	0.149454434723676	8.40952018234433	2.99416312577802	0.00819176078979701	0.166665459183169	-2.81940886280859
TYRP1	0.610185090099863	1.28438850766845	2.82725890663853	0.0116628104795375	0.196016287659398	-2.82173927339849
TAGLN2	-0.202069842224255	7.56754365375126	-2.98718162267401	0.00831430778547737	0.167932950971405	-2.82194843222455
SIX5	0.26228731479818	5.17380735593807	2.86925622905614	0.0106746279349843	0.189514307414731	-2.82831671074064
GPCPD1	0.230933825796241	4.71230893551934	2.83248640570982	0.0115351531688303	0.195059556719432	-2.82982047649452
SNRPD1	-0.170761437022168	5.90189992117491	-2.92858422833176	0.00941567172238722	0.177328484104959	-2.83739938777638
GOT2	-0.170251544938823	6.77278610554635	-2.95561161345693	0.00889110580856328	0.172828515914931	-2.84123675726625
ZNF750	0.499442277876966	2.17276011856113	2.73646002371863	0.0141100722413062	0.212900146667623	-2.84483748013061
LOC388692	0.419031617900724	2.85719728653562	2.73154285036357	0.0142558271819892	0.213502423541771	-2.84520829157486
ZMAT1	0.495663814502266	3.87680444724169	2.77216774497486	0.0130937861202642	0.20542258825075	-2.84658772768462
PALB2	-0.288131761930041	4.88847771773963	-2.86938832174281	0.0106716515051425	0.189514307414731	-2.84736273304473
C15orf48	0.419321845696853	2.62683609867767	2.7267765756494	0.014398488970793	0.214350760642272	-2.85089626640292
CHN2	0.653740814335493	1.48368082553771	2.84017921321694	0.0113497445115262	0.194272706239766	-2.8553109463209
ORAI3	0.265686283184093	4.85340933657583	2.82538361285567	0.0117089375371765	0.196016287659398	-2.85700030165141
BUB3	-0.156595811316575	7.55087824702848	-2.96349079983869	0.00874360599327305	0.171322374486429	-2.8613825929125
CIT	-0.168161806041422	6.34697794244001	-2.92481732493943	0.00949112857347319	0.178051085276447	-2.86499537866316
RFC1	-0.272044310869932	6.44984871151498	-2.92946291025981	0.009398154346135	0.177198120952381	-2.86981137349365
ITGB5	0.213024407969273	7.34435334703483	2.95103897387971	0.00897781309125074	0.173377535956209	-2.87066345053729
VEGFB	0.228793066150822	5.1106044195216	2.82825056263525	0.0116384894747797	0.196016287659398	-2.87143470220485
PRR5	-0.421859552368287	2.46079267341093	-2.71361719148158	0.0147995221096691	0.216734593972541	-2.87282477305463
PAFAH1B3	-0.283865493851832	5.11798948518419	-2.86701695952293	0.0107252076049575	0.19009246458637	-2.87396127480441
GEMIN2	-0.298124481930575	4.31924031456879	-2.82197738403961	0.0117931724389427	0.196133148945788	-2.87488449744611
AIF1L	-0.165890303372823	7.24364708725785	-2.94672976580848	0.00906027718322718	0.173989725217534	-2.8819456748346
TSEN15	-0.208481986519642	5.26786356368284	-2.86380667995929	0.0107981249316582	0.19009246458637	-2.88284304720577
C10orf57	0.253192833040001	4.95380332590435	2.83838021637341	0.011392843382667	0.194272706239766	-2.88303837343551
COPB2	0.157642828887372	8.48812425430555	2.96373175820837	0.00873913292296006	0.171322374486429	-2.88331856712814
HIST1H3E	0.489714733179666	2.17458587704779	2.71525196201473	0.0147491252786112	0.216734593972541	-2.88613879693652
SLC9A3R1	-0.191035913221958	9.62798716760389	-2.98589084097041	0.00833715975875223	0.167988746753461	-2.88670438009449
RET	-0.254958889810378	6.78922890559606	-2.94600868555266	0.00907414801084845	0.173989725217534	-2.88677675839965
IL11RA	0.649954749737765	1.18428789125424	2.81134858382438	0.0120597973945073	0.19762641396928	-2.88783834989877
ZW10	-0.242975214722415	4.45695831593006	-2.81987217784849	0.0118455257662926	0.196532314400276	-2.88884926656428
EFNA1	0.302391622731238	5.83421034498569	2.86014498929652	0.0108818812574268	0.191365491218933	-2.88985276873441
SLMO1	-0.428623221404816	1.91474381150131	-2.70580064531963	0.0150427836635939	0.217438404563326	-2.89022386772718
PLD3	0.246575886488114	7.3746287845146	2.93147307256432	0.00935819875257349	0.177043570065655	-2.89114814813236
HK2	0.157355638001235	7.51373524665299	2.94137208462402	0.00916383276445046	0.174750215681493	-2.89157489156698
HNRNPD	-0.207970464539304	7.67314820543079	-2.95347846966141	0.00893145309550279	0.173016921682999	-2.89235941844345
FGF11	0.377387602537812	2.56715413539587	2.70888005846878	0.0149464936806336	0.217172163609832	-2.89492772165034
YEATS2	0.183220350067203	5.99911078606699	2.89019661930271	0.0102126810867379	0.184845106595893	-2.89551246346111
SUPT4H1	-0.141663099210516	6.84523830250736	-2.92343399415991	0.00951898594107523	0.178071052436848	-2.90269569976034
CEP78	-0.237591950765996	4.89808476604393	-2.85265609224769	0.0110551417950907	0.193395597678972	-2.90403150721575
BUB1B	-0.259409703775792	5.76466326293489	-2.88539654883069	0.0103168287258117	0.185725127675431	-2.91163982570164
ZNF460	0.584529147792123	1.97210987076528	2.70659813173107	0.0150177901696047	0.217438404563326	-2.91514367833424
KRT4	-1.13353236010361	0.0133455097267223	-3.01051098837997	0.00791165023399331	0.163755493209535	-2.91557574513049
KANK1	-0.331919946627986	3.79517022485553	-2.74824974947877	0.0137664113605695	0.210639948393563	-2.91559431442258
FAM72B	-0.543217128907667	2.24968279871066	-2.68850208466358	0.0155948452462586	0.222532586944051	-2.91626430933275
DCLRE1B	-0.214645763380791	6.14305504236398	-2.90440529295374	0.00991033215504442	0.181732889211582	-2.91710328296626
HIRIP3	-0.202199621071326	4.81380753111766	-2.83506326357812	0.0114727232250107	0.194651959399992	-2.91781164433853
C17orf85	-0.17516657638632	5.97261727037821	-2.88278889718693	0.0103738378605281	0.186350230267961	-2.91878524951267
ABCB4	1.03491379391927	0.107793354992272	3.05953812661388	0.00712646638413848	0.157026381829159	-2.91961508977064
ATF4	-0.224146798327637	7.95478982191085	-2.93044145297975	0.00937868339691047	0.177198120952381	-2.92113002749711
LOC100507032	0.911684277756856	0.764202345251049	2.91102290864602	0.00977249518135718	0.180586846589456	-2.92480071238345
GEMIN8	0.281819288031811	3.78562492855562	2.73399809316482	0.0141828689351087	0.213177364172146	-2.9251501983203
PTPN11	-0.21006381335096	7.87331808806964	-2.93412253062184	0.00930578796078302	0.176251413200606	-2.93081103152353
CCL22	1.27997283915605	0.706605955196054	3.19010302059773	0.00538870486517698	0.138624954346973	-2.93098967749471
DBP	0.345130631395263	4.80252439378741	2.76634466776344	0.0132545691388307	0.206396102679519	-2.93399197920142
PRIM1	-0.261496413569948	4.68606264510202	-2.83053688966903	0.01158260237517	0.195466641899439	-2.93443591732996
SLC25A22	-0.223762280304076	4.64937191301547	-2.81394178011098	0.011994215082404	0.197298210360388	-2.93553175939521
RGL4	0.460456648906236	2.81329468369016	2.67590129219675	0.0160091497279435	0.224611594001785	-2.9371532123841
HAX1	-0.210279615377395	6.40347516991037	-2.88609582255433	0.0103015927169043	0.185650685988694	-2.9385488775062
FAM175A	0.343332798788089	4.01459786097006	2.73611882758036	0.0141201395782433	0.212900146667623	-2.94042742489744
ACBD4	0.318737224742836	3.48758824494714	2.70768426924195	0.0149838143130099	0.217438404563326	-2.94170509431411
IFFO2	-0.197774815458388	4.50820862071411	-2.78630856628585	0.0127111199316823	0.202555030471216	-2.94288868670522
MSH6	-0.197591488342057	6.86669900293151	-2.9133591927582	0.00972427885008712	0.18029804821381	-2.94293989962616
C1orf144	-0.165359213706711	7.68205334856598	-2.92401519457227	0.00950727213297461	0.178051085276447	-2.94432002819803
IFT27	0.278295941409127	3.83006879646603	2.72564162221639	0.0144326614160615	0.214552737353078	-2.94726959540605
XKR9	0.548827336560434	1.50546531562461	2.71142175298892	0.0148674632876525	0.216734593972541	-2.94821269986591
KARS	-0.139665823063515	8.1284728006575	-2.92966756139167	0.00939407897371741	0.177198120952381	-2.94994850360221
PPA2	-0.174527113993721	6.47846859271307	-2.88917055120323	0.0102348578199818	0.185046229385271	-2.95080865767579
LEPRE1	0.297971592293173	4.56605365412532	2.75037126547333	0.0137054313366207	0.21004242978863	-2.95114651593469
HCAR1	0.326323305362155	3.67353607156703	2.71091217674809	0.0148832756376404	0.216734593972541	-2.95177047446827
ANO9	0.254308109966281	5.43362593626302	2.82343390998782	0.0117570816635594	0.19603732177604	-2.95222518434592
BTG3	-0.377279007888193	2.14122730791496	-2.6701085469579	0.016203127657129	0.225988441154316	-2.95468343465517
VASN	-0.253092647234424	4.11329354203018	-2.75816113483318	0.0134837430508322	0.208219869604911	-2.9564865868199
LRP1	0.406108466706118	4.95579195278942	2.76277556332325	0.0133540545860429	0.207366024973984	-2.9591970291194
NOP2	-0.192081003303575	6.03522913695957	-2.87134979045728	0.0106275483858252	0.189483069514436	-2.9602918414238
TRANK1	0.450730641303297	3.5605285061475	2.67991820885435	0.0158759453004074	0.223707608191691	-2.96029458304908
C14orf132	0.234412872157672	4.81439598673198	2.78272217587569	0.0128071390102071	0.203213086154368	-2.96230048699498
TAF5	-0.343273513493536	3.4572582307691	-2.71481480930932	0.014762585700094	0.216734593972541	-2.96963019242776
SEC31B	0.458571577660561	2.06489075192473	2.66599433228845	0.0163422617282944	0.226248332072844	-2.97029480232162
KCNS3	-0.401197001414344	3.10516488353881	-2.70014502752651	0.0152211807513572	0.21869332206675	-2.97168012221718
ITGB1BP1	-0.314000325625487	5.53374366828827	-2.83729425373813	0.0114189364912307	0.194272933753146	-2.9783613307765
SEMA4B	0.207623422379769	6.61830192514069	2.86437660831595	0.0107851448136413	0.19009246458637	-2.98002216165485
C19orf47	-0.225130699158744	4.05639901954336	-2.74224803735805	0.0139403384614459	0.211943836753838	-2.98010073762612
OGFOD1	-0.18704944120369	5.37919098643368	-2.83329887900205	0.0115154339018268	0.194996478695391	-2.9818142741225
GM2A	0.186782690896006	5.86110070492081	2.82676169240329	0.0116750234513404	0.196016287659398	-2.98838374107252
ASAP2	-0.170578382605455	6.39915096811577	-2.86444941280116	0.0107834877797029	0.19009246458637	-2.98894606207398
UCN	2.28848412506505	0.0521856188277011	3.5959475631437	0.00224444799001822	0.0936063545762212	-2.99094409869247
KCTD6	-0.358334461613991	1.89702361104225	-2.63671584210587	0.0173659126830067	0.233838585918361	-2.99519966454924
DMTF1	0.167252206991268	6.0943530883035	2.83199058478688	0.0115472030988337	0.195066085479691	-2.99990386783301
AR	0.273097431131065	3.966619530995	2.71599509425734	0.0147262704305714	0.216734593972541	-2.99993819695756
SUMF1	0.223592063781288	5.43152488193774	2.80498815203706	0.0122221222431816	0.198256811246333	-3.00030085270638
QSOX1	0.169105884040642	7.98788716263617	2.89955868994366	0.0100124753770686	0.18240592397178	-3.00077609432479
CYP1B1	0.230567286044268	9.88316436324018	2.92418478764106	0.00950385670660391	0.178051085276447	-3.00186270156352
DERA	-0.2142423564137	4.32386461072812	-2.76226410702389	0.0133683696928715	0.207395746515383	-3.00193516618199
FKBP5	-0.241574961128558	5.24379932064876	-2.81740354749745	0.0119072027842536	0.19677476221725	-3.00400601294912
WDR52	0.253851679692	4.81430202453062	2.77076631031497	0.0131323091586964	0.205804221918653	-3.01143145487281
VPS25	-0.20643174413791	6.24766470556813	-2.84499371105807	0.0112351766351843	0.194272706239766	-3.01791575309194
TLE4	-0.366582266921963	2.82794539176599	-2.64889696832069	0.0169327974936748	0.230605948928516	-3.01870592400116
DPP7	0.173208205584094	7.18648801671966	2.86599643558387	0.0107483356515846	0.19009246458637	-3.0198856852557
ETFA	-0.156480437522433	8.14981324899491	-2.89221418234878	0.0101692106007297	0.184457568423649	-3.02217998278331
MLPH	0.166589147515133	9.25956103018405	2.90564537966649	0.00988435986289023	0.181654982798875	-3.02225525374292
VEGFC	0.714890755059583	0.83008643141194	2.82253644477192	0.011779307024326	0.196133148945788	-3.02288244477782
C6orf147	-0.411107079007262	1.72203915778629	-2.62535124842811	0.0177795191115588	0.235241042422238	-3.02297033475258
FMNL3	-0.267715320616639	3.5989235104306	-2.70079325527691	0.0152006310034494	0.218602769079782	-3.02313631188563
LOC100144604	1.06700531338779	1.13273714447687	2.91253709188186	0.00974121902277976	0.180412122853786	-3.02747367988567
LRRC37A3	0.437318666052855	2.43626723529831	2.61611111340086	0.0181227197456181	0.236599816569646	-3.02853803571678
CCDC74A	-0.264895856040665	4.1992856840014	-2.743062686058	0.0139166069718365	0.211816003999601	-3.02936439429198
CTNNBL1	-0.179121584383694	5.84100714009133	-2.8234794307406	0.0117559554404464	0.19603732177604	-3.03014510812618
GPR137C	-0.378981740605002	2.42178464100408	-2.62107201553573	0.0179376819649944	0.236056491394287	-3.03049186543995
SIRPA	-0.892916663049687	0.903774771882717	-2.68450390287091	0.0157251771580936	0.223439135762071	-3.03147071963142
PPIF	-0.29850562591191	6.98050018195008	-2.87083593123605	0.0106390852885588	0.189486754383234	-3.03418614786864
DNTTIP2	-0.254173657007704	5.38257983078925	-2.80107658250559	0.0123229942014956	0.199313109309297	-3.03520153046531
UBE2C	-0.237238041368501	6.51188241115601	-2.85050820102025	0.011105325127902	0.194070488442041	-3.03771156203898
TAF6	-0.205965325634828	6.64688587187394	-2.8476520079517	0.0111723986055201	0.194272706239766	-3.03882389523533
LOC113230	-0.233064187856447	4.63119744440645	-2.75062117248393	0.0136982652332071	0.21004242978863	-3.04030432338232
ARMCX3	0.168228258042661	6.91121903748654	2.84288863964416	0.0112851316047592	0.194272706239766	-3.04036155761362
SPHK1	-0.330222756381296	3.42284856407116	-2.67198899420897	0.0161399130363673	0.225728940057937	-3.04109031701875
C5orf13	0.366962386458721	2.62609105737167	2.61300514267409	0.018239495205029	0.23743137683387	-3.04146649969848
ELAVL1	-0.149990977765397	6.40592805422667	-2.84161065412762	0.0113155638692212	0.194272706239766	-3.04281636266519
C17orf57	0.508020310037759	1.87777551604094	2.63029837827147	0.0175983290089008	0.234650353963179	-3.04297176750779
IPO5	-0.171693882749335	6.88395044972235	-2.852906558045	0.0110493042117413	0.193395597678972	-3.04361574817894
SRSF3	-0.233345846314116	8.21390878275518	-2.88643878899402	0.0102941280210321	0.185650685988694	-3.0438136979529
TMEM179B	0.181499259839648	5.77015625906582	2.80200468747971	0.0122989877184092	0.199117396517594	-3.04413360139603
FOS	0.214370901451332	4.90800798105389	2.78008627948495	0.0128781555317828	0.203221765140301	-3.04447618917966
C17orf101	0.234341211485845	5.18523570794369	2.76805878701581	0.0132070436344725	0.206039736700483	-3.0450564514113
RHOU	0.237779279439387	5.11627298529476	2.74572766827242	0.0138392445445928	0.211367603437234	-3.04531641982573
SLC22A17	0.293721620690955	3.9320494248733	2.68130499922076	0.0158302050806971	0.223707608191691	-3.04752643736393
PHGDH	-0.300223619846347	6.00167899113274	-2.78782815228131	0.012670645363861	0.202391473796763	-3.04783391797733
BRIX1	-0.317218838644928	5.51277492903345	-2.80622847258872	0.0121903033997983	0.198256811246333	-3.04799977494334
RBM14	-0.191097061881188	6.58637205395263	-2.84813495674857	0.0111610298109278	0.194272706239766	-3.04919377197698
PSD	0.35704060477994	2.81120803336496	2.60873194689414	0.0184013279710645	0.238376304405951	-3.04943062444526
EXT1	0.270031978705164	4.56760558896122	2.69915762586565	0.0152525339956002	0.218847401231034	-3.05157411860549
ABTB1	0.381621663421855	3.61362128397975	2.64160308416423	0.0171908844064708	0.232522599968369	-3.0533270905237
RUSC1	-0.170354815753454	6.04464210969475	-2.82607642836958	0.0116918756981352	0.196016287659398	-3.05353407838901
KCTD5	-0.168395162444906	6.19590515984959	-2.8253927664762	0.0117087119559803	0.196016287659398	-3.05434093316602
NCRNA00294	-0.391522241534621	2.51513142981438	-2.60611557639991	0.018501088732619	0.23886432289391	-3.05700405327118
BDNF-AS1	1.50825666716514	-0.691033774880236	3.52330718423861	0.00262661992543412	0.102157189844094	-3.05794293360786
STAM	-0.20270484098874	5.33999289260744	-2.78077655471953	0.0128595215024319	0.203221765140301	-3.05815588135073
SSBP1	-0.154539031213337	6.65064206695226	-2.83745460603691	0.0114150799741525	0.194272933753146	-3.06025217067268
SRSF4	-0.184759798212325	6.1597875701858	-2.81469595964298	0.0119752064751899	0.197298210360388	-3.06249148144399
EFEMP2	0.651178638886538	1.12097509007509	2.66721447804116	0.0163008801690538	0.225988441154316	-3.06434531835631
PTK2B	0.368526945765952	3.30871192950299	2.62970207296812	0.0176200750843929	0.234650353963179	-3.06605621274306
ZDHHC8P1	0.415565456743193	2.25247024366881	2.59192033488738	0.0190513910770881	0.24265592813308	-3.06667473355577
RHBDL1	0.402597093172534	3.08987468874978	2.62074358945109	0.0179498760851385	0.236056491394287	-3.06722395748683
SCNN1G	-0.694021517046308	0.155131639250302	-2.75501642376693	0.0135728185562232	0.208824119166767	-3.07027777114316
MMP25	0.466176191900966	2.32089980695332	2.58875272221235	0.0191762987442288	0.243142092644794	-3.07163120866404
NAP1L6	0.626222691760248	1.62737059862525	2.62241745679465	0.0178878095811748	0.235741313976018	-3.07264755244674
CRAT	-0.443506611483189	1.80928558321214	-2.59122392497375	0.0190787858222728	0.24265592813308	-3.07323081007642
TIMM22	-0.21501161771194	4.50178633212734	-2.72861676753327	0.0143432474940204	0.213984363148971	-3.07343878090912
FLJ43663	0.546631768618127	1.92535902422191	2.61437267540086	0.0181879918149479	0.237266751258337	-3.07474815208453
SIPA1L1	0.157756943380343	7.3984561514315	2.84514371591041	0.0112316250761503	0.194272706239766	-3.07681134575029
RPS26	-0.178425371859386	7.18408883961362	-2.84736330013064	0.0111792002424669	0.194272706239766	-3.07908130615878
MSMB	0.764372950603372	-0.324688445507892	2.71050441132596	0.0148959403786904	0.216734593972541	-3.0793313029039
LMBR1L	0.318727318194448	4.69222719887468	2.70442135942259	0.0150861051511095	0.217875667139166	-3.08065214257855
POLR3K	-0.349948554299547	5.15276603604672	-2.77232608082062	0.0130894405868314	0.20542258825075	-3.08332005067128
ARHGAP11A	-0.324032642701483	6.61213869376632	-2.82717037711629	0.0116649841087567	0.196016287659398	-3.09095880978091
TMEM38B	-0.233994025871051	4.75308557794622	-2.72337144587226	0.0145012482602668	0.214949692563665	-3.09198045517443
PGM3	0.196613258016255	6.23014863754826	2.78656801061417	0.0127042007548662	0.202555030471216	-3.09496737335372
HIST1H2AC	0.302070871891414	4.2507314982559	2.6685125901704	0.0162569644467163	0.225988441154316	-3.09572327793926
ZNF83	0.232738881519611	5.29611529946815	2.74007066751157	0.0140039583946466	0.212332003800607	-3.09611849152837
C14orf45	0.3486527937056	2.86001921787489	2.60099683961727	0.0186977559208938	0.240445170857141	-3.09620324574264
EME1	-0.218686550456797	3.86103733214659	-2.68011741312332	0.0158693672115031	0.223707608191691	-3.09795238950545
CREG2	0.419785748495286	2.43489805920247	2.5729167960152	0.0198125292904001	0.2474568632208	-3.09910418484595
MMAA	0.475882165326082	2.18891205905313	2.57084281065865	0.0198973265544206	0.247644116332708	-3.09953009561689
CSPG5	-0.438002969348322	1.08725624127807	-2.57002710864023	0.0199307719207686	0.247644116332708	-3.10329966091673
IARS	-0.161570580094487	8.38687250838279	-2.84955090411024	0.0111277623280635	0.194256629466132	-3.10615843739348
GOLGA2	0.146699909856905	8.11272018804443	2.84121881108551	0.0113249105840274	0.194272706239766	-3.10649719390673
DDX31	-0.191097865297421	4.89177539474646	-2.73217539718917	0.0142369964664547	0.213502423541771	-3.10835794566893
ANXA6	0.276298613209745	5.03601518496029	2.71134590108723	0.0148698159803144	0.216734593972541	-3.1136454442847
KLF9	0.200350627175705	5.67026411674769	2.7561218283564	0.0135414430902271	0.208767575291344	-3.11452223348567
FGFR1OP2	-0.210887357444275	4.54271297595104	-2.70586721742258	0.0150406957460517	0.217438404563326	-3.11496258735783
FBXO43	0.68873056547606	0.611742918807679	2.65253263752742	0.0168055398877157	0.230015869996394	-3.11636710256908
LPCAT1	0.150314524028103	8.12614852659166	2.84437924948815	0.011249736145125	0.194272706239766	-3.11713669276771
KIAA1370	0.199831329720806	7.2365164037273	2.81771848709597	0.0118993170170727	0.19677476221725	-3.11855156522459
GNAI3	-0.138595853342863	7.34866319479577	-2.82815840525971	0.0116407476275197	0.196016287659398	-3.11955547781501
SEMA3B	0.313320783204827	6.10480845973941	2.76449613471093	0.0133060058749654	0.20700431837481	-3.12108250036011
BARD1	-0.225143768234414	3.86052893329726	-2.67686337755035	0.0159771490313992	0.224539361681614	-3.12188029133112
FGF13	0.305405362088075	4.06288196492196	2.6322339509486	0.0175279189120782	0.234650353963179	-3.12328257795278
BAG1	0.156298876067341	7.25305910449572	2.82099355246747	0.0118176109887109	0.196263879022047	-3.1237811567993
MAPK15	0.320751750039175	3.59031991949225	2.62320466276867	0.0178586910590265	0.235543177658643	-3.12468139783401
PPARA	0.229096129531045	4.21768326772285	2.64317340722286	0.0171350045646108	0.232037098249838	-3.12508527512372
ERCC3	-0.1501208460088	6.77905988291251	-2.80569630575354	0.0122039456610137	0.198256811246333	-3.12541968206613
LOC642361	0.459738427675124	1.73899511446316	2.55870638707017	0.0204004960214664	0.250130421893697	-3.12679338078148
PCDHB12	0.851538334864623	0.747315941341049	2.71693199734704	0.0146975046448406	0.216734593972541	-3.12885245051001
FOXI1	-1.40108857808923	-1.6328780620957	-3.1024874365712	0.00650158363796892	0.15094921767191	-3.13118071736837
SRM	-0.230315453541374	6.16746640394379	-2.78906107981168	0.012637897321441	0.202061371705334	-3.13461826046868
COPS4	-0.172806913904485	5.6736341009575	-2.75966807699695	0.0134412577631363	0.207755632930399	-3.13470710855767
SERINC5	0.178566437167059	6.91051546165942	2.79704435653981	0.0124278179990636	0.20080958958664	-3.13507346282348
TYMS	-0.243238483895203	3.59994575697486	-2.66357953444327	0.0164244567139221	0.226543847708311	-3.13585851415895
CASP10	0.611170721570287	1.29213404474868	2.5830780102798	0.0194020198570421	0.244352510765717	-3.13666165137846
RNF44	0.188836259793265	6.71488437165548	2.79130972286949	0.0125783806129184	0.202061371705334	-3.13728880559929
NFKBIA	0.151938191935979	7.54615780192929	2.81323400109766	0.0120120806831843	0.197337954170505	-3.13857948039682
BRIP1	-0.342745977209667	7.96358744961343	-2.84016780376189	0.0113500173525481	0.194272706239766	-3.13980228451711
ACP6	0.225769021308959	4.6567605167712	2.6644068029634	0.016396253677706	0.226489922240316	-3.14097914400052
COMMD6	0.206953548448516	4.5255269935667	2.67190363007635	0.0161427775836698	0.225728940057937	-3.14238903413893
NT5E	-0.482409061272026	2.11776603894691	-2.55583786258528	0.0205211777000542	0.251203151807295	-3.14457393808192
HNRNPA1L2	-0.335914996523871	3.17762273469454	-2.58456443141161	0.0193426517740939	0.244215618612759	-3.14792230607628
RBBP8	-0.330783736335182	5.23763531461252	-2.74175907220571	0.0139546011568288	0.211967983421258	-3.14803198020831
TTK	-0.311232530838817	5.48164990311031	-2.75004469921863	0.013714801084022	0.21004242978863	-3.15160298731665
C6orf106	-0.155787519663634	7.40523930364696	-2.80867505586567	0.0121277735726831	0.198071176981984	-3.15221624624661
ADAT1	-0.167865322068421	5.70370691693496	-2.75994754070042	0.0134333930020657	0.207755632930399	-3.15234169087336
MGC16275	0.685845550317596	0.789196227611571	2.66836422795868	0.0162619778715208	0.225988441154316	-3.15849626604743
BCCIP	-0.176106549165387	5.98577434544142	-2.76393372629861	0.0133216933685009	0.207055761984023	-3.15961038054874
LAMP2	0.14894194738557	8.14924440146612	2.81813673819273	0.0118888522287978	0.19677476221725	-3.16052756112232
CUL2	-0.156946933748545	6.17830926996856	-2.76712137813739	0.0132330137793209	0.206252490629415	-3.16429307999551
TGFBI	0.22798246610501	6.43065719938172	2.75388265693289	0.013605071689884	0.209127958586048	-3.16660857632707
KIF15	-0.27348847836818	4.84610584959107	-2.70075613628459	0.0152018070102719	0.218602769079782	-3.16913853945716
ZMYM6NB	0.319839326176611	2.96905429096896	2.55449016829946	0.0205781103788564	0.251203151807295	-3.17293640505207
PLA2G6	0.346012824760494	3.22918429629157	2.55902341320073	0.0203871998658454	0.250130421893697	-3.17363474851717
TYRO3	-0.364539428933288	2.97771612449699	-2.58477899451893	0.0193340963543229	0.244215618612759	-3.17450737735468
KIF11	-0.32514052482543	6.70597572040913	-2.79023603026312	0.0126067651470969	0.202061371705334	-3.17461543814252
ASH2L	-0.18083963893752	5.42933622872778	-2.72711780086549	0.0143882301827638	0.214350760642272	-3.17702748709941
FAF1	-0.178124192252464	5.87279379472141	-2.7429713744435	0.0139192650320235	0.211816003999601	-3.1772435265895
TSPAN9	0.310629882394134	4.26931684063927	2.64124068510482	0.0172038050547636	0.232522599968369	-3.17755395042236
SLC35E2	0.229996351285142	5.02773727826766	2.67986096441776	0.0158778360992309	0.223707608191691	-3.17756674537571
GGT7	0.244343361667669	4.02417541777835	2.59899252074771	0.0187753052952013	0.240445170857141	-3.17926245896621
C2CD4C	-0.484796579059643	1.04174792282815	-2.51998974354909	0.0220876458852245	0.259906596098496	-3.17937053154783
SETDB1	0.14918188931806	7.20448763126941	2.78555006577873	0.0127313693808933	0.202555030471216	-3.17957778772145
SRSF2	-0.155915211702057	7.83933663835477	-2.81162288993367	0.0120528438184779	0.19762641396928	-3.18061777927267
COL4A3	1.44641737975007	0.144233625384384	3.10062956461478	0.00652746893405009	0.15094921767191	-3.18172505426491
GEN1	-0.267918389141027	5.41656053981013	-2.73385266105283	0.0141871804785696	0.213177364172146	-3.18184990865248
FBXL8	0.435133383227649	3.43644906239771	2.56691041432055	0.0200590553323206	0.247943563472084	-3.18503479001448
GABRD	-0.449820822506133	1.59420434411473	-2.51566607803581	0.0222840624516881	0.260661605658526	-3.1852946494304
RNF39	0.464480371913084	2.04285113407903	2.51506556893441	0.0223114730147897	0.260661605658526	-3.18754505066058
TMED10	0.137901190224081	9.15420950092457	2.82406762336882	0.0117414124093844	0.19603732177604	-3.18805706802848
CCDC86	-0.227662579908086	5.16718073513299	-2.71604370930277	0.0147247764719991	0.216734593972541	-3.1888792095542
RMI1	-0.289984227785498	4.78336160419819	-2.70579927255544	0.0150428267208663	0.217438404563326	-3.18889400082461
FTSJ2	-0.188943488411143	5.76724637078785	-2.7452043415561	0.0138544036274886	0.211406064111422	-3.19125588221842
BCAM	0.199323783553279	7.04375511881838	2.77480651502273	0.0130215459982396	0.204865790474655	-3.1912663986341
VGLL4	0.199794055765494	6.0275462948017	2.73294500558351	0.0142141176945132	0.213390398853715	-3.19375459488765
SRCIN1	0.292950587639318	3.03238531040935	2.5309686966261	0.0215962361281146	0.256516656964906	-3.19392456966099
ILF2	-0.153648361447679	8.3125189136282	-2.8099631249271	0.012094977554646	0.197728645771163	-3.19467184763003
MOGS	0.138222134023322	6.92902487896789	2.76903641731823	0.0131800114602572	0.205999357043254	-3.19550239072331
PON2	0.202760424766908	4.75131193269222	2.66766867452785	0.0162855016008495	0.225988441154316	-3.19692824854445
LOC728554	-0.252784738403195	4.48077913930871	-2.65997758555699	0.0165477952777192	0.227961555374445	-3.19728723789916
CELSR3	0.221922489416505	5.27223451752594	2.68166130447756	0.0158184735324271	0.223707608191691	-3.20047500109198
ZNF517	0.268355145894051	3.5180270065588	2.55940980580886	0.0203710055942923	0.250130421893697	-3.20428641104306
EIF2C4	0.25739172632844	5.09750576413164	2.66777784709103	0.0162818072140549	0.225988441154316	-3.2045072386995
SLC39A7	0.227937023326708	7.9291684447535	2.78605768876769	0.0127178140921208	0.202555030471216	-3.2080710339001
LOC100129387	0.259611832777263	4.01495249752213	2.60042426391308	0.0187198783340171	0.240445170857141	-3.2113563511235
STRA6	0.370549003234035	4.4509261116176	2.57567254312125	0.0197003889735558	0.246608761372565	-3.212109293807
ALOX12	0.687744674867379	1.40688735591878	2.55234653145492	0.0206689764177571	0.25194457843336	-3.21340364771614
POLE3	-0.187773034596236	7.20102185385471	-2.7799959829597	0.0128805950160679	0.203221765140301	-3.21546451233447
KRT8	-0.186017708033091	12.500674182445	-2.84906330392791	0.0111392075853875	0.194256629466132	-3.21743879164375
POLD1	-0.27370379088118	5.80174556192854	-2.74033802561232	0.0139961315328996	0.212332003800607	-3.21859266793149
USP7	-0.143608731485429	7.95820809597265	-2.79060979674438	0.0125968771196969	0.202061371705334	-3.21892879735764
SLC16A9	0.264921302743309	3.15961150911621	2.55537297954551	0.0205407995313884	0.251203151807295	-3.21991024107334
LOC100130932	0.405130562430665	1.64091584172318	2.49724845019546	0.0231394197120828	0.2652389686531	-3.2208207527588
LOC100190939	0.5282557863002	2.17667025907942	2.4928405872479	0.0233486891942709	0.266672490199813	-3.22231352159928
C1QBP	-0.159388784667709	6.97740887588604	-2.77038812274117	0.0131427235714615	0.205804221918653	-3.22293620482377
DNAJC30	0.239681144902522	4.63123626476985	2.64377069712584	0.017113795633218	0.232037098249838	-3.22603621121016
CPEB2	0.286894605643517	5.22816227302437	2.66428683921777	0.0164003405783917	0.226489922240316	-3.22697976763278
LRP2	-0.784407835051105	0.317016495721082	-2.71206048158184	0.0148476660533092	0.216734593972541	-3.2273043509503
LOC100506710	0.208613732315444	6.54258344767163	2.73140686843141	0.0142598784439224	0.213502423541771	-3.23375790915294
TCEAL1	0.246449883211929	5.09587992284479	2.65548345163661	0.0167029266105996	0.229720184733279	-3.23452061646762
CHAC2	-0.341904349350234	2.00412433940154	-2.50606770938961	0.0227260274345566	0.263024278765069	-3.23474607265575
TCF3	-0.16562848941224	6.69363020663062	-2.75072879310752	0.0136951803134432	0.21004242978863	-3.23537032819867
ALDH1B1	-0.199520853741399	4.89787150362145	-2.68066388265768	0.0158513351877838	0.223707608191691	-3.23538623571028
ARHGEF40	-0.426366738858653	2.43521116370332	-2.48850568797281	0.0235562389430712	0.267597317012665	-3.23696636138825
MRPS12	-0.199093222937366	5.79447777060516	-2.71518787042752	0.0147510979932697	0.216734593972541	-3.23881058234308
PPOX	0.29122082453165	3.62211021511932	2.54576290573968	0.0209504356324969	0.254020432351703	-3.23985860413754
GTF2IRD2B	0.729603963960756	1.04559140870849	2.56991110364892	0.0199355326895395	0.247644116332708	-3.24069790581667
C12orf48	-0.316519599554525	4.13809611337517	-2.62419485960614	0.0178221281842247	0.235432284165067	-3.24272582731745
POLDIP2	-0.15889744833594	7.16789959323057	-2.7603479310028	0.0134221328006337	0.207755632930399	-3.24374554767148
ZIC4	0.311201314648807	3.2920333681762	2.52037994434565	0.0220700006579463	0.259906596098496	-3.24464856784656
DUT	-0.2338729024244	4.95427322811568	-2.68496679972925	0.0157100344998064	0.223439135762071	-3.24564874112161
ZNF462	0.333454449537046	2.40405828956362	2.48243840058577	0.023849663273262	0.268515169703181	-3.24702111381793
DZIP3	0.220506980063612	4.72606760039514	2.63378776000951	0.0174715908762792	0.234572903872634	-3.24857979148371
IL6R	0.279337442149435	3.27906599815816	2.50502753540678	0.0227744183313771	0.263197450643697	-3.25037977163429
POLL	0.251415193882981	5.13349110671605	2.6341156703852	0.0174597257123298	0.234572903872634	-3.25562516640524
LOC100499467	0.247889195314304	4.47421201631014	2.62372057668512	0.0178396320908155	0.235477511512864	-3.25582678278555
CACNA1I	-0.983413017215203	-0.119250977231918	-2.80781283764686	0.0121497747670681	0.198236910443364	-3.2566294766519
DPF1	-0.39356056757279	1.57601921983561	-2.47917538152615	0.0240088930350109	0.269982930127407	-3.25664540653356
DLL1	0.239430608022839	5.3839849404984	2.65363742778904	0.0167670509038551	0.230015869996394	-3.25690821053299
LOC254100	0.667730695696054	1.0670664308226	2.53993274341912	0.0212027168736911	0.255298324163053	-3.25951486284564
PDCL3	-0.194319744149294	5.10291487240959	-2.67241324660975	0.0161256836987893	0.225728940057937	-3.25954909854518
HFE	0.594103762460255	1.42009248565111	2.50118564264545	0.0229539970683303	0.263836870770279	-3.25974003651235
TMC5	0.658665315745863	1.34729869421515	2.53176589510714	0.0215609606720917	0.256395215434252	-3.26004865461932
ANKRD39	-0.293982556705092	4.61581618789943	-2.63934600783597	0.0172715073338563	0.232942490847914	-3.26009358569025
TP53INP1	0.276287310549828	7.03317031014485	2.72064077955667	0.014584162143043	0.215845599717036	-3.26052386813197
ENG	0.614749106210064	1.22928905065239	2.50550215466375	0.0227523260459403	0.263146542733268	-3.26385670637266
C7orf41	0.264795284027186	4.04576521592894	2.57905454247669	0.0195635893933473	0.245263470025742	-3.26629682614514
SPEF2	0.344343059479982	2.79481965802949	2.48612019964095	0.0236711958884345	0.267815021827657	-3.26649875170095
KIAA0415	0.195531149893072	6.59234866248822	2.71173091555499	0.0148578777099289	0.216734593972541	-3.26891021933478
SMC3	-0.268674268409981	6.81492906627481	-2.73738791515541	0.0140827287392773	0.212900146667623	-3.27187954185016
MKKS	-0.177319560203508	6.21208294912266	-2.71129689587274	0.0148713361612608	0.216734593972541	-3.27404847194808
PLXNA4	-0.367503263661291	3.62854312235123	-2.5818784469567	0.0194500571470587	0.244352510765717	-3.27527808386325
PRSS22	0.260265138916553	4.97066288026749	2.60510155016254	0.0185398914255042	0.239060249961551	-3.27611417021865
METAP1	-0.156841228453741	6.50211779619163	-2.72305692973892	0.0145107751078915	0.214949692563665	-3.27675174617239
ODC1	-0.157026893979709	6.1059636563241	-2.71323670347216	0.0148112755077732	0.216734593972541	-3.2792196127375
CBR1	-0.158560989121551	5.31774551153714	-2.66467264288136	0.0163872005685985	0.226489922240316	-3.28017370228528
NCAPH2	-0.267433943561003	4.89270007881734	-2.64614637314063	0.0170296867086376	0.231548358142484	-3.28267552213807
NUP62	-0.196623657260917	6.66954930348867	-2.72879307221783	0.0143379656296758	0.213984363148971	-3.28373274346956
NAA15	-0.238826476719646	6.44696225007584	-2.72445836019786	0.0144683713116074	0.214701900457252	-3.28431334766981
PBX3	-0.177644971884932	5.10156038597817	-2.65424043671282	0.0167460786812821	0.230015869996394	-3.28536352240446
TPT1	0.127530518079508	11.559895300455	2.80431205233914	0.0122395004459729	0.198346323118655	-3.28550711607651
KNDC1	0.280534414176166	3.95606364048579	2.54502858210912	0.0209820535620114	0.254094036039883	-3.28613433431589
C20orf94	0.426940553060613	2.72067276938318	2.47112849917769	0.0244058688791992	0.271927882169039	-3.28994928954001
KIAA0664L3	0.340077567791899	3.34146540529214	2.49902353007597	0.0230556473582101	0.264459976967562	-3.29207860624166
MTMR9LP	0.759666020777011	1.23116826143505	2.53717972412413	0.0213228441689742	0.255298324163053	-3.29221035247976
INPP5K	0.223261345141077	5.24803972236438	2.63032699669079	0.0175972859962682	0.234650353963179	-3.29552581128803
CBS	-0.254461333369338	7.0029494549731	-2.71714902057364	0.0146908490663405	0.216734593972541	-3.2961404241797
CS	-0.129787608835494	8.30451833112558	-2.75585778094023	0.0135489313823881	0.208767575291344	-3.29625393617117
LOC100506548	0.300105545838897	5.15199429865821	2.6176858989394	0.018063785130077	0.236230461173402	-3.297243699784
EIF4B	0.1496683607295	10.0853203296087	2.77835034152211	0.0129251323380013	0.203732246202388	-3.29813730332361
PPIA	-0.152846508550004	9.35475542821884	-2.77416956617813	0.0130389481644805	0.20494677547253	-3.29980162906351
CARD14	0.314031849894576	3.57372326808544	2.50181385013784	0.0229245418936429	0.263836870770279	-3.29989527029415
MPHOSPH6	-0.20605639077455	4.64893559605625	-2.61857497751436	0.0180305931228941	0.236230461173402	-3.30113075075465
STIL	-0.263089071630959	5.50702801514686	-2.66694601386328	0.0163099765889296	0.225988441154316	-3.30234525542865
ZNF783	0.224782122134966	5.02971560695985	2.61790607408002	0.0180555598973549	0.236230461173402	-3.30324823146484
CSNK2A1	-0.15737613997273	6.61143830873697	-2.71026377192353	0.0149034192219817	0.216734593972541	-3.30337443909044
SRSF7	-0.183841110679649	7.3178614459789	-2.73797441273427	0.0140654718499342	0.212878688885339	-3.30411841781027
BAI1	0.481234901399529	2.32839965828319	2.4465484525834	0.0256571759863687	0.27917411268447	-3.30449143134765
EIF2D	0.154202954567617	6.37422504335488	2.68855369153458	0.0155931697605965	0.222532586944051	-3.30614402625206
CDYL2	0.260123048552813	4.47408993399852	2.561138953039	0.0202986841425709	0.249595516246947	-3.30690646641215
RGS22	0.289401212261129	3.9745831893241	2.59881869924894	0.0187820450658177	0.240445170857141	-3.30772076304243
DHX37	-0.179235988836512	5.77836077816597	-2.68038976513333	0.0158603778741704	0.223707608191691	-3.30859566566306
LPIN3	0.220978065567049	6.35905010960903	2.6839568109826	0.0157430920998749	0.22350379650111	-3.31142127266844
VDAC3	-0.176405540675207	6.17025927371994	-2.69156565611884	0.0154956805714997	0.221684997329137	-3.31202997273968
LOC100128822	0.352967877527121	3.46374604418261	2.4920273756642	0.0233874925722615	0.266672490199813	-3.31211232157334
ADRM1	-0.232666309058709	8.03114014280066	-2.74381456860534	0.013894738386696	0.211816003999601	-3.31363769604525
LOC646471	0.447175219993478	2.13607131110785	2.43128546416076	0.0264643434282914	0.282804907025396	-3.31551908497344
USP5	-0.172560228568886	7.23478985547928	-2.72651832710131	0.0144062577709826	0.214350760642272	-3.31559766817229
TBC1D10C	1.09130150876305	-0.628115474275322	2.94011732297529	0.00918825106328526	0.174890236424825	-3.31714192948961
GRHL1	-0.179223979090845	5.87184210163654	-2.66888133817434	0.0162445101969902	0.225988441154316	-3.3203787802802
ARGLU1	0.171569725925939	5.63956275925917	2.65163161659144	0.0168369924169823	0.230015869996394	-3.32451520968535
NEK2	-0.213947390264637	4.52775867072355	-2.58917679495693	0.0191595313041543	0.243113809962577	-3.32487724612632
NME1	-0.226046245148617	6.39466033781364	-2.7020301838307	0.0151614923864722	0.218586895406345	-3.32642414312841
SECTM1	-0.499614499703284	1.50458195324865	-2.42980594316493	0.0265438445325235	0.283292441583869	-3.32724233220057
SCARNA22	-1.22257382982389	-1.30059080949186	-3.08201335280448	0.00679247715663683	0.152425567698339	-3.32868815215873
CLTB	-0.156349972730299	6.23734571869389	-2.6823502352645	0.0157958137145946	0.223707608191691	-3.32882501625808
FAM102A	0.149079032250294	8.48159129519748	2.73943409843593	0.0140226107790163	0.212422230677779	-3.32952312306901
ITGB3BP	-0.302383120799639	3.52157964429902	-2.53711342709113	0.0213257449686549	0.255298324163053	-3.33116524157244
HR	-0.216614085934141	4.87728753243281	-2.60954850986257	0.0183702980063987	0.238158809193032	-3.33233180066481
SNRNP40	-0.198522356528263	5.28495467999696	-2.63860478589502	0.0172980625210797	0.233112649155953	-3.33408025078461
NCRNA00174	0.330727512183488	3.60616558879709	2.48478539116757	0.0237357515744237	0.267815021827657	-3.33506620569903
MLANA	1.32831511940632	-1.36464356779458	3.09473415921479	0.00661027801640304	0.150965635457419	-3.3357069625196
CCT3	-0.142927793988173	8.98182675419792	-2.74780872866652	0.0137791206053557	0.210641693787906	-3.33734032327699
PPP1CA	-0.154960476990516	8.0830864247605	-2.73037606710453	0.0142906247337936	0.213620891868999	-3.3422887041557
CBLB	0.222174551488496	5.21833877391002	2.58441574513616	0.0193485825557227	0.244215618612759	-3.34327160316596
PSME3	-0.137040007682364	7.18138743246477	-2.71252308035286	0.0148333437154369	0.216734593972541	-3.3444227938696
LRRC56	0.298644342940302	3.55120699248798	2.48452249154464	0.0237484858508978	0.267815021827657	-3.34460641803715
ZKSCAN3	0.42504559719901	2.54199247607683	2.42279558412986	0.0269236057969078	0.285523388298977	-3.34478854894488
LOC100134368	0.713059524345125	1.37942582927147	2.45474427184533	0.0252333758354498	0.276594285701924	-3.34527111778912
ARPC5L	-0.173477135421802	6.1057947433991	-2.67608977602688	0.0160028755858938	0.224611594001785	-3.34568151095431
C12orf32	-0.268156884574538	5.27721664074186	-2.6318563412994	0.0175416340233908	0.234650353963179	-3.34576258894018
GOLT1A	0.262540704038894	3.26095049425456	2.46140472444398	0.0248938382477779	0.275128247147178	-3.34917316326294
CAMK2D	0.251400269163303	4.25534226283722	2.53736262148261	0.0213148435099285	0.255298324163053	-3.34995359417076
RFTN1	0.232861845041152	4.31289180327977	2.54764309360613	0.0208696859814532	0.253467413474091	-3.35312096890274
LDHD	0.259631716829371	3.68545048725146	2.48758945319195	0.0236003298469662	0.267711862101555	-3.35402399323087
LOC100270746	0.657447169425508	0.712434272753497	2.48823674442128	0.0235691729227251	0.267597317012665	-3.35580250665153
LOC646851	0.348850583756759	2.39536452399975	2.40808401677364	0.027737223685979	0.28973778168052	-3.35630486711889
ZNF549	0.361527359669538	2.91205120722337	2.43571062343588	0.0262278957130878	0.281718258128247	-3.3564629552334
WDR45	0.335385196282106	5.02916968826036	2.56701761745117	0.0200546298376309	0.247943563472084	-3.35829090236807
SGTA	-0.182447781858333	5.80139644311017	-2.6490079035859	0.0169289008924168	0.230605948928516	-3.36009531599269
TRIM54	1.79976673585441	-1.17869076434512	3.53045363288315	0.00258631389798076	0.101044348330094	-3.36065757902841
WIPI1	0.242880038403612	6.28809475042828	2.63345793015562	0.017483533261306	0.234572903872634	-3.36098779961302
SENP3	-0.254400755332643	3.46120202085162	-2.49656675246545	0.0231716679062789	0.2654266945648	-3.36288604067384
IFITM10	0.223781689308046	6.51411459332678	2.68560723169262	0.0156891071986372	0.223439135762071	-3.36488759413397
NR2C1	0.308824141658943	4.62233817711102	2.5463819232868	0.0209238175941599	0.253940439364826	-3.36939474032002
ENOSF1	0.187055836477175	5.73769375269137	2.62803937086358	0.0176808460966646	0.234864551326941	-3.37071442750452
PTPRJ	0.173674422508955	6.47083387307525	2.65323655885155	0.0167810067334972	0.230015869996394	-3.37130743136436
MUC1	0.183300657402203	7.21837321155994	2.69038416814323	0.0155338523373217	0.222041150845613	-3.37131464237326
UBAC1	-0.17360986733141	5.70372529311807	-2.6406055764673	0.0172264710213351	0.232522599968369	-3.37220472639813
SYNRG	0.238435166685142	5.47878391863193	2.60623508275646	0.01849652080819	0.23886432289391	-3.37364929137857
ARSK	0.459084458341533	1.39850312788214	2.39487246155225	0.0284875141952817	0.293342391781697	-3.37524590837744
TRMT6	-0.272389923053532	4.55638998088651	-2.57653060927865	0.0196655948936007	0.24635760973826	-3.37669022104886
TUBGCP4	-0.243727710046382	4.50467865618407	-2.56246805986396	0.0202432602448592	0.249299178449946	-3.37726477316232
HAPLN3	1.03754930817048	-0.0412562378182241	2.61179086574267	0.0182853432785175	0.237610008539181	-3.37836477110068
ABCF2	-0.17493978660667	6.45071983479664	-2.6695166678857	0.0162230737194751	0.225988441154316	-3.38026342653605
ELFN2	-0.624556368146644	0.253489389469971	-2.41401478459576	0.0274064835602381	0.288310973957313	-3.38267680490512
C14orf93	0.279263465277956	4.17422895994962	2.49188267992173	0.023394403291469	0.266672490199813	-3.38372173698022
FKBP2	0.267833045593274	5.22258198533257	2.58975677253919	0.0191366221283898	0.243113809962577	-3.38412312710204
ZC3H6	0.353577223817473	4.19216575024918	2.49564408045003	0.0232153832618944	0.265563659146321	-3.38544474628484
TRAP1	-0.197607664593223	7.42620037029629	-2.69575472939257	0.0153610622077069	0.220135736385339	-3.38561207331755
ATP5B	-0.154042284365364	9.83362902066328	-2.7363798365046	0.0141124376259109	0.212900146667623	-3.38572832192847
PSRC1	-0.189339816976904	5.18579877583335	-2.59512649310727	0.0189257525575451	0.241613958604874	-3.38947276066379
KATNA1	-0.218666010635483	4.51743703030611	-2.5373317116211	0.0213161954304199	0.255298324163053	-3.39096256265003
BMPR1B	0.261939728335329	4.35473596760199	2.51496699182936	0.0223159756700572	0.260661605658526	-3.39108188550464
TLE6	0.685801815293295	0.355993810304197	2.50783425963969	0.0226440670151064	0.262257186122327	-3.39111748428107
MTA2	-0.124360319156145	7.52553353131925	-2.69389904296469	0.0154205569230153	0.220799138681942	-3.39116291433436
SLC35E2B	0.167036088096999	6.50995134920446	2.65682378225487	0.0166565153000608	0.229270421298943	-3.39227704348116
C9orf163	0.44347965168682	1.98464702123033	2.37793686176386	0.02947715898123	0.296794706081933	-3.39295629847703
CCNB2	-0.176338575975102	6.21961550011982	-2.65180336716661	0.0168309926693802	0.230015869996394	-3.39492641443347
LOC729723	0.720225571065361	1.12515995559902	2.47286026371606	0.0243199161613649	0.271694240402583	-3.39658360199358
SNHG10	0.241633950001758	3.51200310771537	2.47118008324668	0.0244033044672082	0.271927882169039	-3.39663370583896
ARRDC3	0.279215531434409	5.35636875374852	2.56965654742563	0.0199459832994593	0.247644116332708	-3.39732442045213
BTBD8	0.957195774419776	-0.208281316780524	2.62025089210148	0.0179681842588452	0.236056491394287	-3.39892408794448
SASH1	0.242410052207537	5.56208007875183	2.59867510947063	0.0187876143671832	0.240445170857141	-3.39930670036803
TTLL7	-0.512446830275111	1.70154829521584	-2.37308434763285	0.0297666038247099	0.297203989471313	-3.39969165478491
AAGAB	-0.157911082916908	7.1713434179796	-2.67924621489206	0.0158981550354946	0.223805340752198	-3.40274232338921
C15orf58	0.424341662605926	1.86507194448739	2.37149086681818	0.0298622316476873	0.297402135178851	-3.40279778457961
ARHGAP4	0.327748998069332	2.95346573553405	2.39868761711401	0.0282689160314288	0.292374367167356	-3.40355911749243
LOC100128977	1.59178768284031	-1.8121409156669	3.44417747082201	0.00311686024643052	0.108700543462083	-3.40710299996926
PSMD13	-0.148426150501605	6.25161062171893	-2.643546261038	0.0171217621024496	0.232037098249838	-3.40793537114644
MRPL13	-0.216871195029013	5.95852677742433	-2.63382719503026	0.0174701635457228	0.234572903872634	-3.40828229071323
DGCR9	0.660166385908811	0.865933907482106	2.44201100488188	0.0258946795628198	0.280299431073526	-3.40886620161297
LOC678655	0.266869714409397	4.50025089479668	2.51319202537118	0.0223971972812307	0.260661605658526	-3.40933023139696
RWDD2A	0.267441659248352	3.43575282176178	2.44143906770697	0.0259247630034442	0.280443555284347	-3.41035045102365
PHF5A	-0.236742477623397	4.72178928129617	-2.56502788596667	0.0201369201596714	0.248538636716122	-3.41184686721612
PDE4A	-0.442798396644294	0.904869353798657	-2.36773526721138	0.0300887515946381	0.298490897437399	-3.41222150635051
GUCY1B2	0.337368746944251	3.24449487007561	2.41428555980134	0.0273914721006768	0.288310973957313	-3.41323856255901
ATP1A3	-0.506456562142924	2.10217046218357	-2.38040247872419	0.0293311012040902	0.296305252880071	-3.41482804139727
SLC16A6	0.191814813452211	4.81216976266342	2.56132901386483	0.0202907497602204	0.249595516246947	-3.41597550778715
LOC254559	-0.386219688155169	2.05058135505888	-2.38144406234723	0.0292696040686435	0.296305252880071	-3.41727560499969
CNTNAP2	-0.798501714065478	-0.171178567047186	-2.43352897161453	0.0263442174069135	0.282061902633305	-3.41850141361419
VEPH1	0.716871134757923	0.440719418936631	2.46957810157166	0.024483063011386	0.272532408010259	-3.41911035204167
ATP5G3	-0.169991183043727	7.29108019707593	-2.67506378989007	0.0160370565174497	0.224814529084517	-3.41961323462115
TSNARE1	0.363773881081833	3.03410157191538	2.38562793152369	0.0290237959470497	0.295141654686025	-3.42005401762622
LIPH	0.529555547425705	1.69856660526772	2.36678972083869	0.0301460354365412	0.298674346351135	-3.4201565923935
GALC	0.192358998893939	6.14033841111548	2.62924777660402	0.0176366595869239	0.234650353963179	-3.42039152944309
TNPO1	-0.145383226444272	7.50010441043874	-2.67698580707724	0.0159730811994943	0.224539361681614	-3.42091046112453
SLIRP	-0.182477191519501	5.95680116382549	-2.62924975689072	0.0176365872624314	0.234650353963179	-3.42204885208785
OS9	0.134781587912975	9.00748035028607	2.70102560661979	0.0151932716118191	0.218602769079782	-3.42210361313973
SAP18	-0.145452772493321	7.20441382588962	-2.66920052269037	0.0162337372977943	0.225988441154316	-3.42257250398618
CACNA1D	0.229856991597885	4.64732276088524	2.51011113116776	0.0225388425088223	0.261219405486864	-3.42318138221762
SRD5A1	-0.181258013919393	4.67363510983151	-2.53952657004744	0.0212203996817628	0.255298324163053	-3.42535084712053
KRT18	-0.145692509477609	11.4295554094303	-2.73576656415735	0.014130540708028	0.212900146667623	-3.42541082485033
CD47	0.164857641799846	7.41154402123679	2.66884397492283	0.0162457717033014	0.225988441154316	-3.42684836790131
EBF3	3.0581254632631	-2.0057448063294	4.10152533436486	0.000751676487301405	0.0525984835716682	-3.42824317483563
TNFRSF21	0.182963007678833	5.40531288872893	2.56387550790846	0.0201847262868762	0.24876150510075	-3.42893133412463
FAM63B	0.396360441977762	3.59241854384808	2.43182585269081	0.0264353619076404	0.282675826434385	-3.42917803143623
NCKAP1	-0.144926255522128	8.29306102563973	-2.68472227562692	0.0157180318297206	0.223439135762071	-3.42954166209175
PGM2L1	0.367948786813725	3.54155115003758	2.40840293116521	0.0277193438666895	0.28973778168052	-3.42991371005382
ZNF497	0.338655550194872	2.96571570110633	2.39449501161774	0.02850922707703	0.293342391781697	-3.43007255628677
IL1RAP	-0.300139659280236	2.98856351944584	-2.40799020837633	0.0277424850812338	0.28973778168052	-3.43112800682972
ABHD5	-0.233012266315278	4.93011611921693	-2.55576320064506	0.0205243278384855	0.251203151807295	-3.4323369770138
GLCCI1	0.249168043833897	5.38748611579981	2.5795359480233	0.0195441904904726	0.245204082342583	-3.43316236263074
SSRP1	-0.176850711342574	7.14503681736486	-2.66337791117903	0.016431337435433	0.226543847708311	-3.43424346530766
PCDHA7	0.539540483702545	1.35077965989209	2.36320022546206	0.0303644277892323	0.299143592101903	-3.43487036397007
NUP54	-0.198290585008098	5.37237695872585	-2.58245270836596	0.0194270463734095	0.244352510765717	-3.43597915910275
C6orf126	2.13455391098649	-2.07736489536151	3.7335414825436	0.00166602852822431	0.0787080822204051	-3.43739208484832
NRM	-0.249734683330452	3.93032767719715	-2.50357624999635	0.0228420978798931	0.263637850202437	-3.43991950505369
TMEM106A	0.557367772652113	1.36550186590617	2.375197604207	0.0296402256480605	0.297203989471313	-3.44167414935716
SDR42E1	-0.157158484618106	5.24103549482136	-2.57017110912269	0.0199248637390451	0.247644116332708	-3.4456669048363
TAF1C	0.167326796441379	6.69541623611252	2.6332634917523	0.0174905770825864	0.234572903872634	-3.44579559693555
KIAA0146	-0.14631787049929	6.42041323699348	-2.62817645431165	0.017675828201111	0.234864551326941	-3.44598269277413
GDPD1	0.351824717746296	3.08088418325677	2.35529828046551	0.0308504261779967	0.300841123848873	-3.44725099627612
ZKSCAN1	0.162153885342688	7.49058209780114	2.65204569890186	0.0168225307923924	0.230015869996394	-3.4506791562625
ATP6V0A2	-0.179236885137915	5.29165926766077	-2.56744981345792	0.0200367975951851	0.247943563472084	-3.45128857033169
SHMT1	-0.17643537258793	6.31574900486913	-2.62473733183678	0.0178021277716979	0.235353980121641	-3.45594095553478
NAP1L5	1.09731479537399	-0.62572016556905	2.77675679691651	0.0129684010713463	0.204221788622595	-3.45770730379729
PABPC1	0.130829701845354	11.6802866961489	2.71655859749294	0.0147089626909088	0.216734593972541	-3.45838630121475
BEX4	0.459136513259295	2.98572237970311	2.3445055198756	0.0315259807329095	0.303011782630562	-3.46024053620968
NR1H3	0.38103873399805	3.05588939692231	2.38627020486079	0.0289862332946292	0.295049157406804	-3.46028110038779
GPM6B	0.816280214046367	0.338855794434749	2.4467298562721	0.0256477235710985	0.27917411268447	-3.46057386188607
HAUS1	-0.290466676068244	4.123075314617	-2.51258982768287	0.0224248170967291	0.260801558501875	-3.46180755381362
ZNF233	0.374311998461448	1.93247542600903	2.32959506456028	0.0324820332446209	0.305257559625952	-3.46286167100183
RBM24	-0.325749063620481	1.97022089297584	-2.36932625331797	0.0299925951502473	0.29803693481446	-3.46384460050952
PAPSS2	0.217239358004778	6.76362672696177	2.63115703888608	0.0175670603560682	0.234650353963179	-3.46406436892028
COL9A2	0.499032198483961	1.86539083065024	2.33129518070318	0.0323716710730539	0.305076365598059	-3.46487545962374
PCMTD1	0.314206007166479	4.87868853379749	2.51180470686032	0.0224608751223474	0.260828423839546	-3.46539592761006
VTCN1	0.224732763723287	5.10541230169348	2.5340564269028	0.0214599100532189	0.255988256583476	-3.46545407057603
SLC44A4	0.759201351933423	0.257014561626104	2.43462621561052	0.026285653794962	0.281795688504451	-3.4666268947608
DUSP19	0.622075052080805	0.486200268071983	2.37948045703449	0.0293856401907768	0.296408592611912	-3.46932221358663
RNF224	0.491490845016659	1.8272092614459	2.33284423850235	0.0322714195734278	0.30474716033089	-3.47047425664677
LOC100287846	0.884764471568832	-0.167268483204443	2.62040593947328	0.0179624209231692	0.236056491394287	-3.47080251086673
FANK1	0.368806843505976	2.17924900565742	2.32754560629732	0.0326155394996704	0.305454314446937	-3.47195049316879
TIMM44	-0.193776131019631	4.9428488497347	-2.5229286449019	0.0219550742495817	0.259305552083337	-3.47307856317544
AIFM1	-0.145125851471962	6.78719040832585	-2.62954485396275	0.0176258128222411	0.234650353963179	-3.47432168812788
CCDC154	0.787292222584947	1.01741736252288	2.52025778872861	0.0220755232071695	0.259906596098496	-3.47451862680068
SLC14A1	0.806164100010461	-0.653004531964211	2.50010486398913	0.0230047560478901	0.264057337093284	-3.47893096748925
PDAP1	-0.208138654379437	7.54271128277618	-2.64816806734712	0.0169584214681585	0.230766998074436	-3.4794017783147
ARL4D	-0.968674514895118	-0.251217959502685	-2.54415575996123	0.0210196937566988	0.254294016485961	-3.48061376910033
BIRC3	0.390548592903194	2.84784431478954	2.35617218852009	0.0307963219721073	0.30083977141444	-3.48387862561193
COL6A3	0.314045044384233	3.590206832424	2.37277556446812	0.0297851120580376	0.297211344903712	-3.48477352633092
ILDR1	0.253733440610285	3.97389673124496	2.43516530209947	0.0262569258457424	0.281731543896017	-3.4868966198479
TMEM136	0.336606251581811	2.31808517166079	2.31822373276991	0.0332292713337166	0.307503288460385	-3.48701225840763
CLU	0.168383955293775	7.3953337680213	2.62713230127918	0.0177140833654386	0.234932855038537	-3.48802700619397
FAM186B	0.59894617073528	0.800904254624156	2.37068122619522	0.0299109298834506	0.297402135178851	-3.48816633825815
EIF2S1	-0.214919038538797	7.4152181199936	-2.64436465308771	0.0170927299585717	0.232028259599962	-3.48943541200838
ZNF248	0.298956672630273	4.47940500150979	2.47508592652624	0.0242098693990492	0.270826659417859	-3.48945980598193
SLC4A10	0.305419952582603	2.74977142826046	2.36537556753644	0.030231899349688	0.298818878749147	-3.48974560141994
TMEM99	0.281354430235692	3.15130051822784	2.36449144777267	0.0302856971705217	0.298818878749147	-3.49112575277283
LETM1	-0.194118627601401	6.0557468086513	-2.59377197211625	0.0189787351058315	0.24210554226539	-3.49160837840518
KAZALD1	0.361009236314873	3.18040027952743	2.36057830080816	0.0305248859580602	0.299704025695247	-3.49310505331473
BMS1	-0.160469835975488	6.78419160717531	-2.61948798576775	0.0179965682976662	0.236230461173402	-3.49346705414566
PCDHB10	0.386026522562449	1.98911652269204	2.30957663808033	0.0338081868106763	0.31015255963892	-3.49360850377759
COL3A1	0.379657925480416	1.5890876483042	2.30734335154258	0.0339592228576021	0.311026310553416	-3.49481715180734
CERCAM	0.184286096157862	6.42482214714788	2.58702945558775	0.0192445789185641	0.243638408655614	-3.49723098979214
SIL1	0.277155330037997	5.67963427347172	2.54871240114832	0.0208238936150503	0.253095055827108	-3.49837717454989
NUDT8	-0.401607930580009	2.73810424176916	-2.34078868649048	0.0317618122578578	0.303529803028668	-3.50026535173644
DNAJC8	-0.148515125589107	6.64473685359995	-2.61015164606455	0.0183474104435883	0.23804661928516	-3.50187950683529
ANAPC7	-0.17282783710631	6.2257314528319	-2.59858606068437	0.0187910690211841	0.240445170857141	-3.50407141730314
ITGB7	0.631659390220803	0.839737141414788	2.36145632389393	0.0304710640047019	0.299704025695247	-3.50428679255935
RGL1	1.05427713542878	0.146107107843374	2.62596228391051	0.0177570437630692	0.235241042422238	-3.50453892352927
AFAP1L2	-0.329435663918501	1.53508911579869	-2.31802237636523	0.0332426462467298	0.307503288460385	-3.50516180182287
LCN12	0.940696482642454	-0.297891668265092	2.64541769761937	0.0170554428011753	0.231710174985261	-3.5057677409275
TOP3A	-0.170827531123262	5.65681983801085	-2.56413278630676	0.0201740438112576	0.24876150510075	-3.5064209786275
CEP72	-0.24799054834553	3.79259605176187	-2.44265923859856	0.0258606227363964	0.280298473461107	-3.50757395171905
BAG2	-0.255691332298817	3.05696308945261	-2.37896472748423	0.0294161878100935	0.296537869159737	-3.50810556057896
DCLRE1A	-0.221746295683441	4.70715252948656	-2.51670189405002	0.0222368570053967	0.260510462997417	-3.50843899747954
ADAMTSL3	0.390371821033868	2.29047041539252	2.31567207213992	0.0333991346246502	0.307750483450496	-3.50962470294185
NBR1	0.148098571194502	7.34962668451522	2.61762186558885	0.018066177938339	0.236230461173402	-3.51014687356182
ZNF394	0.201582400526523	4.71897303141991	2.4860791762649	0.0236731774388567	0.267815021827657	-3.51190983090829
CENPP	-0.315510945530653	2.23591410879858	-2.34076858279129	0.0317630922983869	0.303529803028668	-3.51285905793814
MRPS22	-0.165657194434123	5.31189366166803	-2.53908856872638	0.0212394838013691	0.255298324163053	-3.51580634936239
PCDH19	-0.30012141467426	2.24643019280059	-2.3706901206484	0.0299103944964163	0.297402135178851	-3.51680688741047
HIST1H2BJ	-0.517256347072654	1.48351951014707	-2.29519884820581	0.0347916059814024	0.314856503481046	-3.51743943075415
CDK5RAP2	-0.149090395034611	6.65867841074981	-2.60190791065882	0.0186626065186834	0.240272079613904	-3.51791154508117
MTHFR	0.216570692388338	4.97711041315938	2.46889970236737	0.0245169128655458	0.272532408010259	-3.51922007306745
SLC9A3	0.250587312810551	4.63079670829022	2.46093606121568	0.024917588196531	0.275128247147178	-3.52137817490422
BRCA2	-0.328381408093584	5.00996788867274	-2.54552238754367	0.0209607866924988	0.254020432351703	-3.52416854675145
C2orf81	0.275819725840234	3.69303179528646	2.40994365467729	0.0276331161614171	0.28973778168052	-3.52451346644229
ATXN7L1	0.235172889703684	3.97786868825461	2.42121001563301	0.0270102040562225	0.28618783123148	-3.52550950302158
PSMD14	-0.147716991926361	7.05765985249468	-2.61261155506119	0.0182543440737598	0.23743137683387	-3.52553336796685
HPS1	0.226028812608734	5.74526966937372	2.52920038938369	0.0216746778428459	0.257083200172876	-3.52903454230734
TMEM59	0.149225998790115	7.57397698390797	2.61796667569414	0.0180532965885906	0.236230461173402	-3.52963372357993
TUBB2C	-0.267182154367971	9.05553576631575	-2.65199078025375	0.016824448116439	0.230015869996394	-3.5317170850088
C1orf126	0.69099527818596	0.264452303852965	2.38432537073793	0.0291001149641305	0.295141654686025	-3.53435345399776
MNT	0.285293909698614	5.28569058408634	2.487362215598	0.023611277003097	0.267711862101555	-3.53837147719379
ZFP112	0.454112894768331	2.41864821355002	2.28451934087429	0.0355392242041434	0.315458143665307	-3.542486998433
LOC728323	0.608566224403142	1.36462645697623	2.29258024833575	0.0349735551507656	0.31512461650709	-3.54314287251202
MOSPD3	0.238699286783441	4.7337180817808	2.46812417265286	0.0245556633150684	0.272532408010259	-3.54326019032286
MIRLET7D	1.46449790707242	-1.46080976204948	3.09881799373527	0.00655280626822571	0.15094921767191	-3.54338922951252
PTPRVP	0.495394093544394	2.40976949751727	2.27304123098866	0.0363593787713767	0.319038728339997	-3.54430630856054
RPPH1	1.4458761348856	-0.740356589369708	2.52714535852956	0.021766177891366	0.257620353188397	-3.54438352880484
EIF3J	-0.202361606664863	6.62858503041441	-2.58940311651881	0.0191505884739856	0.243113809962577	-3.54676908495838
TSR2	-0.160087943797136	5.70531685479489	-2.54288536224325	0.0210745938082721	0.254294016485961	-3.54771959316425
PPP6R1	-0.15985591890301	7.43590737401508	-2.60771467797845	0.0184400547978054	0.238693093218651	-3.5489728203538
C9orf130	0.284803899798039	3.48536026584809	2.36502393534661	0.0302532851017548	0.298818878749147	-3.54906822569029
TTC17	0.156176621691247	6.27434812718306	2.54992715630066	0.0207719882863463	0.252647805164259	-3.54906882959905
OFD1	0.197458919046802	5.57937521955947	2.51973418973021	0.0220992094984491	0.259906596098496	-3.54910028527219
CTC1	0.175473140571375	5.65490709140124	2.51816605388798	0.0221702921008158	0.260254910871854	-3.54910706113249
CXCR5	1.83402873392662	-1.26147948312908	3.27669808901182	0.00447339612315564	0.127233123747712	-3.55031517445912
CCNB1	-0.180931027239552	7.77488611976049	-2.61694127823261	0.0180916289226552	0.236378439142567	-3.55088393359488
ITGA2B	-0.520770335848968	0.745701358098133	-2.26989907841564	0.0365869425768758	0.319880530025755	-3.55097563050521
CTSO	0.547338556953145	1.50115498991027	2.26962023459961	0.0366072009927847	0.319880530025755	-3.55137687723057
C9orf129	-1.19232504077962	-0.838395147432251	-2.63144864590852	0.0175564533772232	0.234650353963179	-3.55221832331168
SPTB	0.415803194469358	1.68969956567994	2.26851929777229	0.0366872874264345	0.320132626327012	-3.55257485002613
SMC6	-0.259463151888498	5.72721329830109	-2.54388160809809	0.021031529692981	0.254294016485961	-3.55268861770224
JRKL	0.313516500095441	3.02325233975495	2.31990804286496	0.0331175889296637	0.307503288460385	-3.55307764303827
AZGP1	0.428380493479184	1.86317581480432	2.29565818665122	0.0347597805201904	0.314738803150874	-3.5540851571826
BBS9	0.209551755709512	4.28818327411167	2.41058724142929	0.0275971720310704	0.28954523528709	-3.55444011367799
NFATC4	0.482560012621722	2.05723454986153	2.26423163967969	0.0370007405879638	0.321540142161301	-3.55612271941238
CP	0.374924280090355	2.2097446770769	2.28875438891314	0.0352409804025536	0.315354920135494	-3.55828632623482
MED14	-0.132555033662329	6.48044558364963	-2.56788192549608	0.0200189838857691	0.247943563472084	-3.5602396722904
PAM	0.183533705613342	5.96463630661971	2.53899991889865	0.021243348336432	0.255298324163053	-3.5610814260084
LRRC4B	0.895412784891156	-0.144754836092164	2.523756183516	0.0219178808607069	0.259049215204567	-3.56197215249606
ZBTB22	0.203559313371472	4.83990438321572	2.45899207626993	0.0250163298211817	0.275525841744994	-3.56205603321489
DCAF13	-0.150333672391081	7.34035248557015	-2.59938762415888	0.0187599940887916	0.240445170857141	-3.56233616803491
PAX8	0.594600396385493	1.7894249629	2.25937780659714	0.0373585818371422	0.322576810288746	-3.56283597719306
ADD3	-0.234880122011394	4.80948590204878	-2.48550394991656	0.0237009790876198	0.267815021827657	-3.5628695680428
SERINC4	0.630377626936378	1.62096279273541	2.26350774776672	0.0370539058911873	0.321540142161301	-3.5634114414016
ZFYVE26	0.195263040343282	6.26127292835219	2.53722162575269	0.0213210109733141	0.255298324163053	-3.56344056977943
ZNF793	0.313558254959309	3.10244183099778	2.32947650355993	0.0324897426533243	0.305257559625952	-3.56486455437782
KRR1	-0.248883156704739	5.35320864034179	-2.51152106717266	0.0224739152566842	0.260828423839546	-3.56906423617843
PDCD2L	-0.245512508875631	3.87802027743536	-2.41318403663346	0.0274525875121882	0.288571385011839	-3.56943477866638
RAB23	-0.213783364703865	3.98284547986766	-2.42519178632771	0.0267932288640025	0.284863292766419	-3.57357314943513
C6orf163	1.14690917305346	-0.743003952633523	2.64080987847297	0.0172191767135744	0.232522599968369	-3.57687332018866
RNF130	0.147659787084191	6.92615321002296	2.57009323372682	0.0199280586742678	0.247644116332708	-3.57817383204785
POLR2B	-0.148253356493505	7.35697638400712	-2.59119516880548	0.0190799178124252	0.24265592813308	-3.5781963019898
ZCWPW1	0.318635824214263	2.97118867631584	2.29414513590608	0.0348647153383942	0.314939012770967	-3.5804752462141
ACLY	-0.143710724281481	8.17735472645906	-2.60251857815475	0.018639082029292	0.240154089258768	-3.58089098714123
LGR6	0.670335788998232	1.69066629074815	2.28077077063486	0.0358051644100306	0.316649851006657	-3.5821495609082
NUP153	-0.179243435083859	7.15928593406846	-2.58619207667567	0.0192778414724447	0.243874902258068	-3.58219969183166
AKR1B10	-1.21933442193398	-0.563717331093107	-2.50040558508211	0.022990621971031	0.264057337093284	-3.58269678356468
ILVBL	-0.152595762513531	6.4741469836224	-2.55455652862855	0.0205753035116976	0.251203151807295	-3.58302223723653
PLK1	-0.206762202533827	6.7742469066159	-2.57245464828495	0.0198313949218438	0.24750764826337	-3.58312489500363
C20orf160	-0.567646591253422	0.447928474341468	-2.24818165770443	0.0381962718802291	0.3259155361862	-3.58330061548999
HIST1H1B	-1.32791040086299	-1.73410326991655	-2.84505139436253	0.0112338107798178	0.194272706239766	-3.58344583113884
EIF4A2	0.147565753789952	8.38311815016831	2.60033513639283	0.0187233241658972	0.240445170857141	-3.58533503716031
PRDM10	0.19071655430736	4.5038868822583	2.42484221297854	0.0268122120213151	0.284884011337023	-3.58800135701096
TTC36	1.01400360142158	-0.0275051790012586	2.43803946440454	0.0261042597922743	0.281293582967781	-3.58815830638395
STRA13	-0.222775468092921	6.0219230516488	-2.55111357221566	0.0207214124502226	0.252399782824124	-3.58846822536812
KIF20A	-0.188640555425613	7.00055160794937	-2.57467015169356	0.0197411095095069	0.246933668988027	-3.59167612715076
PLAA	-0.192757185097356	5.78299219878301	-2.51830263455739	0.0221640923856116	0.260254910871854	-3.59247034525852
DMD	-0.334115917686894	2.2655829207738	-2.28707695950828	0.0353588302411749	0.315354920135494	-3.59463841573898
IRF2BP2	0.208777635560017	7.42506798034591	2.56890838604735	0.0199767286467969	0.247841847098689	-3.59521945699279
SNORD50B	-1.39389296472531	-1.25336200312351	-2.70254997349005	0.0151450741709215	0.218538585361942	-3.59538808446804
MSTO2P	0.43561029434316	2.17122008133155	2.23945361592914	0.038861332602426	0.3273063423147	-3.59728552622441
ATRIP	-0.261805934179065	3.78903421194976	-2.39608936562695	0.0284176171588044	0.293342391781697	-3.59751895599416
CYP2E1	0.9154462309452	0.676502419068493	2.38174019188545	0.029252142076914	0.296305252880071	-3.59807246034721
EIF4G2	-0.145063048280672	9.94664240719922	-2.6273151733501	0.0177073776857077	0.234932855038537	-3.60054502954389
SF3B3	-0.13811757455508	8.91572394007262	-2.6125306029139	0.0182573995819396	0.23743137683387	-3.60055394882865
FONG	0.8984408545383	0.106238383671827	2.35132617523839	0.0310974638275239	0.301232364695607	-3.60237246655844
C2orf72	0.565351314839077	0.255863344529874	2.26396527020063	0.0370202955147325	0.321540142161301	-3.60273535832604
KIF5C	-0.248246534314016	3.66968639777815	-2.36254237923896	0.0304046127287131	0.299285899514419	-3.60273908042598
CEP55	-0.314330187868594	6.10348336529271	-2.54011769167105	0.0211946697613965	0.255298324163053	-3.60454692541199
SGOL1	-0.305857552220428	4.55273234391208	-2.46049670879527	0.0249398722001388	0.275128247147178	-3.60578205663433
PER3	0.180218441167931	5.37983081282592	2.45211902129487	0.0253684021566146	0.277476231306228	-3.60623115208394
SULT2B1	-0.177971926418558	5.75825385774827	-2.51674456753896	0.0222349142708888	0.260510462997417	-3.60731883981231
SNHG11	0.26423005886468	3.06383682926827	2.30349897061182	0.034220689208659	0.312154485078303	-3.60745079993567
ZMYND15	0.652737314790306	0.809860088730583	2.2675345684503	0.0367590582094367	0.320520588891876	-3.6116151947444
SYNM	-0.306926043953587	3.18028284090227	-2.31800803947946	0.0332435987524741	0.307503288460385	-3.61187764191082
NPHS1	1.88828596231054	-0.552776421559864	2.83826161385249	0.0113956903145904	0.194272706239766	-3.61367804089067
HSPA4	-0.142045185887937	7.87213170851928	-2.58403360371369	0.0193638333109365	0.244223792075491	-3.6145472751186
VAT1L	-0.385046171958163	2.08258725895299	-2.23717773784575	0.0390365037529581	0.328063562193201	-3.61525461416309
AARS	-0.245569367519641	8.60326500478151	-2.58735241672224	0.0192317647867967	0.243638408655614	-3.6167218498656
CNIH2	-0.329871152980864	1.53355323622171	-2.26286553528956	0.037101131667174	0.321540142161301	-3.61672270479064
PGM5	0.462108611366743	2.47297317309627	2.22511043862533	0.0399775740863192	0.331334051716631	-3.61790206608149
DISP2	0.510127948926605	1.34818920939197	2.22415852701289	0.0400526945388867	0.331604585875417	-3.61836337286032
LOC391322	0.872589674516035	0.177567297376182	2.33860393798987	0.0319012015794106	0.303808145181391	-3.61852723466164
PLEKHA7	0.176897402490321	5.22770885318666	2.45890392769985	0.0250208159220533	0.275525841744994	-3.61963198608625
FAM160B2	0.169625570596446	5.57951114843589	2.47749771520427	0.0240911506294289	0.270077306047391	-3.62082542007341
XRCC6BP1	-0.240858030091582	3.27303885548764	-2.34079185731262	0.0317616103700173	0.303529803028668	-3.6210772140626
TOM1	0.277001999260274	4.95801376842299	2.41841732161335	0.0271633685553334	0.287155610442096	-3.62201028288708
XKR6	0.640036892531243	0.24146075699473	2.30834290911741	0.0338915457521839	0.310576554060013	-3.62225959690293
TTC27	-0.253497870477712	4.72116327598851	-2.45154910556931	0.0253978048644192	0.277616267027809	-3.62226033701434
SYNPO	0.411158428846387	1.95857211355429	2.21601233944192	0.0407009085080127	0.333955198073684	-3.62241199786709
SEH1L	-0.163890893142642	5.45979406303394	-2.49612795031681	0.0231924482334969	0.265482891346339	-3.6224575091869
NIP7	-0.174628746016058	5.36083735653277	-2.49242348406972	0.0233685841688207	0.266672490199813	-3.62471215841099
AIFM3	0.591178890177277	1.55466653089098	2.21422946185017	0.040844063120092	0.33415034649787	-3.62541724948593
ABCG2	0.199133049475625	5.59405081242251	2.46525092978756	0.0246997333317969	0.27392462880701	-3.62633512285866
GTPBP3	-0.184829341391038	4.60742328826552	-2.43728366754373	0.0261443240500668	0.281453469207467	-3.62698193810775
PDZD7	0.554327293647351	1.52118704056497	2.2163863909125	0.0406709332310404	0.333912954028434	-3.62777007985993
NCKAP5	0.329488082399578	2.99091989112312	2.28470436236793	0.0355261456185305	0.315458143665307	-3.62829429539345
EZH2	-0.175994128807279	6.12450014544141	-2.52782824396287	0.0217357319404237	0.257442196155556	-3.62879144858522
GBP1	2.1239614464986	-1.59849516661039	3.47142607692328	0.00293856182709461	0.106008821064956	-3.63053032915686
U2AF2	-0.130349962108944	8.17223240671602	-2.58258553945814	0.0194217274941107	0.244352510765717	-3.63073262212937
TSEN34	-0.169155509044054	6.63095567588791	-2.5433795852783	0.0210532198805218	0.254294016485961	-3.63175271207923
SORBS1	-0.505397635083292	0.89439488016169	-2.21750010163093	0.0405818047287296	0.333836744851586	-3.63221019774831
PCDHGA1	0.407491158369067	1.8738290388897	2.21199987675578	0.0410237399069689	0.334682919828912	-3.63243051394184
DLAT	-0.190285396748455	5.50259043561758	-2.48978686825968	0.0234947167252889	0.267163052572387	-3.63456251843945
TTC21A	0.46764588170074	2.1094206538824	2.20614397240345	0.0414991330666659	0.336581717462134	-3.63570246489869
ZDHHC1	0.907357109953517	-0.797309472362293	2.51320522073795	0.0223965924361259	0.260661605658526	-3.6358171229785
FAM53A	-0.49818620130678	0.925230847203457	-2.21403518859039	0.0408596901810658	0.33415034649787	-3.63693287798999
PPFIA2	0.464882908764468	1.20149701524568	2.2130909297569	0.0409357236509819	0.33455351829862	-3.63711442053121
USP15	-0.17015572758157	6.58005653535002	-2.53158037040095	0.0215691651251734	0.256395215434252	-3.63756422143444
HLA-H	0.478258793881242	1.56690105480211	2.20939155541855	0.0412348640644387	0.335251272053317	-3.63764313104529
SGK3	0.655013837341943	-0.584640126133823	2.25259027189814	0.0378643654886013	0.324574729384549	-3.6393395660249
SNRPA	-0.147153364041259	6.51448338174228	-2.53154610098039	0.0215706809445104	0.256395215434252	-3.64069377905951
CYP4F22	-0.624039323010975	-0.0377945560532825	-2.22635389840729	0.0398796421591792	0.331022204709738	-3.64126940850332
FANCM	-0.250903892846497	4.38217890364039	-2.42082111452758	0.0270314844510944	0.28618783123148	-3.6412743908736
ENOPH1	-0.18972872442574	6.18219358364979	-2.51457064875115	0.0223340879141096	0.260661605658526	-3.64129756990288
MOCS2	-0.17469091239816	5.54148302752435	-2.48601208891569	0.023676418294079	0.267815021827657	-3.64172120963875
EPAS1	0.226652933618764	6.17880740319123	2.49159833240863	0.0234079894530809	0.266672490199813	-3.64267673869511
HSP90AB2P	-1.74512513945578	-2.16914409200491	-3.2266414404517	0.00498195932179612	0.134601046365426	-3.64367994929993
FAM151B	0.576418780382806	0.902268539173355	2.2280621282006	0.0397454676195703	0.330698109686415	-3.64428227058961
EDN2	1.22463128991083	-1.24781958860383	2.84000088334794	0.0113540097437069	0.194272706239766	-3.64439766596177
PCDHB7	0.740035187656085	0.4626615244404	2.29142614775075	0.0350540266251909	0.31512461650709	-3.64464844134585
LOC283403	2.08046053488974	-2.78968978831975	3.74923722991092	0.0016103383208311	0.0775423010530174	-3.6449543151695
GABARAPL1	0.418304256580135	3.15747458215407	2.23547697439633	0.0391678858613249	0.328342718368319	-3.64628820624919
SLC4A11	-0.467127134819087	2.55494124808716	-2.25634922038089	0.0375834827637125	0.323326216944613	-3.64670721462514
TSSK3	0.524753545847092	0.829551690531723	2.23325887567443	0.0393398462620845	0.32945397540666	-3.64773715764249
FLJ40852	0.91664756456321	0.228069534713179	2.38038321668494	0.0293322396121886	0.296305252880071	-3.6478087630413
C2orf28	0.149243574446269	6.77807960200621	2.53243785531641	0.0215312693589593	0.256395215434252	-3.64797153374942
WDR93	0.909690108071251	-0.41564659427501	2.47826952920287	0.0240532748420437	0.270077306047391	-3.64801740601223
SRSF8	0.159637146433671	5.06113398919185	2.44346202143301	0.0258185047017192	0.280298473461107	-3.6493036109129
ARHGEF37	0.348237423064745	2.32955754825316	2.2099802215242	0.0411871285004312	0.335251272053317	-3.65107713467028
EFCAB4A	0.265697311607485	3.45838489509787	2.28717069017487	0.0353522354267073	0.315354920135494	-3.65156124727596
CITED1	-1.56734799541125	-1.95185917947172	-2.9843663047987	0.00836422890623284	0.168284444337544	-3.65209582585549
TNFAIP3	0.38786754245131	4.23205799214374	2.31873720708735	0.0331951869815562	0.307503288460385	-3.65221762011042
RAB40B	0.242335445505652	3.73808706817379	2.32238255831086	0.0329541446371255	0.307033490201274	-3.6524450255881
MTG1	-0.203000297711018	5.43647899896746	-2.46894862144085	0.0245144704902312	0.272532408010259	-3.65257140492535
PTGER4	0.355368319229945	2.92139196495336	2.24723879971419	0.0382676047242407	0.326025176468773	-3.65623434260133
PSTK	0.445893052362369	1.93620883597317	2.2020009585164	0.0418385350138698	0.338023023947806	-3.65729290434239
TACC2	0.22999221930786	6.49602453289059	2.47710420222315	0.0241104834503663	0.270077306047391	-3.65780641433617
ULBP1	-0.568619167297287	1.89926314777566	-2.1962765023694	0.0423117039184741	0.340320502698988	-3.65825754818397
TNFRSF11B	0.443632592029509	3.49306591402075	2.24211603636369	0.0386573333307281	0.3273063423147	-3.65996273248812
FGD1	-0.224505654208001	3.34503038019724	-2.31151117579435	0.0336778610217517	0.309126535525672	-3.66074720922331
KRT16	-1.10421590870868	-1.58065491416557	-2.56599370502642	0.0200969362951806	0.248228332792171	-3.66280572769094
CCDC53	-0.185490545538289	4.46894515653481	-2.38134003031694	0.0292757408866701	0.296305252880071	-3.66415429585356
TIMM8A	-0.186359291944685	4.32763676246707	-2.40364278343739	0.0279873483035062	0.290540293623736	-3.66420198596386
GSTCD	-0.19767896186938	4.49480167772479	-2.40662840261678	0.027818969811436	0.289776951911101	-3.66486923828598
SEC22B	0.149156775728743	7.41704661606657	2.53847123941949	0.02126640905355	0.255298324163053	-3.66556413232699
ERV3-1	0.200459350374168	4.64295252838915	2.3867135876351	0.0289603291390369	0.295049157406804	-3.66579221636464
CHDH	-0.219964507851856	3.40686712957815	-2.33913683799375	0.0318671493970319	0.303808145181391	-3.66596718999191
LOC100505678	0.832238451467257	0.171825711229696	2.32476489496625	0.0327974998701181	0.306730626481169	-3.66943569963568
FANCC	-0.173494590810741	4.73754259643941	-2.42857257962359	0.026610290221318	0.283639575309957	-3.67293547150737
IARS2	-0.203633726153331	7.62244830725815	-2.54996374937075	0.0207704266067596	0.252647805164259	-3.673568570411
C2orf48	-1.26513524332064	-1.35928684951535	-2.59619468711125	0.0188840691631537	0.241333900191358	-3.67390628188809
MRPL16	-0.172164989527096	5.28811994816848	-2.45752214433055	0.0250912375614462	0.275525841744994	-3.67514372372492
HYLS1	-0.255645983001618	3.63220024466396	-2.32262979946594	0.0329378555044863	0.307033490201274	-3.67536578720195
FCHSD1	0.20396318922743	5.1690444234509	2.4259498592731	0.0267521060551411	0.284607011238028	-3.67629528509909
BTD	0.198194065459956	4.46035448566681	2.38025259720782	0.029339960462174	0.296305252880071	-3.67633107347146
H3F3B	-0.110054337525806	10.7477002042533	-2.59605833572407	0.0188893850365037	0.241333900191358	-3.67738466687298
CADPS2	-0.208429903950913	4.14752308478909	-2.35667019431937	0.0307655298241865	0.300714623483165	-3.67850776374025
CREB3	0.178816247639831	5.5952356934614	2.44212276783338	0.0258888047619266	0.280299431073526	-3.67954425199579
ATPAF1	-0.147907076339554	5.76361757365563	-2.4771021428286	0.0241105846644795	0.270077306047391	-3.68150888962897
C13orf27	-0.318700862182554	2.61041224012965	-2.25668218431888	0.0375586957969309	0.323279273550115	-3.68276728220145
RANBP1	-0.187355645048596	6.2653640561937	-2.51320322108173	0.0223966840947494	0.260661605658526	-3.68308414392898
GPR113	1.4546239268673	-1.4223990493499	2.79551268673674	0.0124678609844796	0.200966377878185	-3.68442339612151
CLIP3	0.362234976986274	2.6372315385687	2.19072318913368	0.0427754351482692	0.341000903373842	-3.685356009446
WNK2	-0.206559816585583	4.46398882967238	-2.39478829760008	0.028492354398573	0.293342391781697	-3.68541610208726
UBE2A	-0.179547291172797	6.65573641728804	-2.51187548906808	0.0224576220774445	0.260828423839546	-3.68641975142378
C17orf81	-0.16858276211299	5.19632971136626	-2.43362913341137	0.026338866344625	0.282061902633305	-3.68669232193017
UXS1	-0.143971940258129	5.36928576192558	-2.44685753700567	0.0256410724692922	0.27917411268447	-3.68680266394594
PCDHB9	0.300466529833039	2.39195282134864	2.20385822918732	0.0416860692285712	0.337123687137544	-3.68783028973052
KIAA0913	0.212322879548514	6.5680682343423	2.48507554972724	0.0237217044258383	0.267815021827657	-3.68797205900492
C9orf100	-0.215312672574696	3.38624356285877	-2.3169635657335	0.0333130593792174	0.307750483450496	-3.6882837441676
ZSCAN2	0.211630959596648	4.52772863224405	2.35386367734528	0.0309394361571001	0.301198386083724	-3.69050913368435
NAE1	-0.239306334107006	5.46397132943576	-2.45764032491217	0.0250852072678448	0.275525841744994	-3.69072528323164
HARS	-0.17915720729209	6.72501088567263	-2.51411307839901	0.022355015459677	0.260661605658526	-3.69304994475995
PIH1D2	0.871742139937432	-0.604011929761495	2.37827845774453	0.0294568829879842	0.296769223548824	-3.69447442290875
ARNT2	-0.240518872375178	4.90181127489469	-2.41454376681992	0.0273771646044445	0.288310973957313	-3.69503605046036
SMAD7	-0.301047984634741	2.80636430566245	-2.22630631408513	0.0398833857025904	0.331022204709738	-3.69796559299153
LOC100507501	0.324631906540693	2.70247954434664	2.22013209194412	0.0403718871977126	0.332764633560643	-3.6984978647951
MED26	-0.209126079881267	4.36808395384409	-2.35980219467258	0.030572534551309	0.299704025695247	-3.69867972291698
RRBP1	0.148237379857123	7.91505342342165	2.53270333624533	0.021519549475295	0.256395215434252	-3.7003037478604
PSIP1	-0.21627281789834	5.90266919003312	-2.47677350045232	0.0241267417610715	0.270077395724337	-3.70102597400658
TMPO	-0.280748512451583	7.46413728191269	-2.5364019682281	0.0213568981327508	0.255305764383219	-3.70187604409532
RPS10	0.44074918429295	1.30264348000483	2.16278501940391	0.045180212687771	0.349380305785758	-3.70354665774797
OSMR	0.223758049806912	5.23119038524181	2.42070945915305	0.0270375970668344	0.28618783123148	-3.70373894615038
MAP1LC3B	0.232546176599082	7.01780524237297	2.48969809840656	0.0234989745475952	0.267163052572387	-3.70443673026656
FLJ35282	0.843871778275822	0.109167731378075	2.35110356642344	0.031111363152173	0.301232364695607	-3.70482208294028
SYNJ2	0.144129417013198	5.70815100292312	2.45315142611519	0.0253152207114998	0.277075753389478	-3.70557806228747
ZNFX1-AS1	0.229847374114592	8.12013880931732	2.53031716702538	0.0216251064696376	0.256677275087452	-3.70574081837618
CRTAP	0.133472510905745	7.32698748178162	2.51443199020761	0.0223404276739615	0.260661605658526	-3.7070648530909
SRSF10	-0.145896814293067	6.99956354605578	-2.51654464924747	0.0222440170509634	0.260510462997417	-3.70712831211155
CPNE2	-0.289932905265438	3.43897616841877	-2.29970921367303	0.0344802739457616	0.313395707320064	-3.70807551008615
VPS24	0.78659579075307	-0.0617197434825237	2.28626640723994	0.0354159077752293	0.315354920135494	-3.70879548049942
CDCA2	-0.269964726831817	4.65708341155543	-2.40613613010719	0.0278466666054318	0.289776951911101	-3.70885192941097
PPAPDC1B	0.199006771310527	4.90964364064105	2.37341995918694	0.0297464997345578	0.297203989471313	-3.70944523166614
LOC100132356	0.458967696857744	1.22894728900975	2.15570481041245	0.0458090657642198	0.351588258761272	-3.71081678623907
RNF182	2.95869394234576	-2.63977753551394	4.06239714888881	0.00081789989640996	0.055680068213705	-3.71085806777131
NCRNA00257	0.529732812154631	0.676632959956523	2.19069218480103	0.0427780372684956	0.341000903373842	-3.71109002235391
VIPR1	0.22628437102335	3.78524382686032	2.29040113441688	0.0351256416424728	0.31512461650709	-3.7122134508386
LRRC6	0.595824323265091	1.31156160028775	2.16072253501127	0.0453625760561598	0.349800433577287	-3.7122135044454
C16orf46	0.381338647952784	2.24339369506186	2.17543355628583	0.0440764921180795	0.345568974613819	-3.71229210614113
NCLN	-0.199587196377674	5.88448795821138	-2.46807942112036	0.0245579011523236	0.272532408010259	-3.71308809164942
IGF2R	0.181064495302405	7.79606777982139	2.51805110611697	0.0221755111212863	0.260254910871854	-3.71412585185626
MYEOV	-1.05149892107118	-2.00617123222626	-2.39346048869639	0.0285688178407945	0.293342391781697	-3.71441899099691
FKBP11	0.280554223008201	4.76098889845527	2.35821280444051	0.030670331509347	0.300310669884262	-3.71810910205234
ZNF846	0.479898651157122	1.54762966446351	2.14331818105599	0.0469285796749032	0.356580448197675	-3.72079210112266
NDUFS1	-0.126601763919328	7.22775711764389	-2.51063661924121	0.022514623163585	0.261119665594865	-3.7226737705148
TOMM22	-0.176470731872635	5.45171060677501	-2.43898078978318	0.0260544416313821	0.281293582967781	-3.72413489911362
DOHH	-0.26636808579873	3.39521154921056	-2.28404019741844	0.0355731141459484	0.315458143665307	-3.72523972204709
TRADD	0.196822751405252	4.67776963106994	2.36588371676092	0.030201019460764	0.298818878749147	-3.72814826009657
C16orf7	0.218026318587714	4.32100375151633	2.31591069088396	0.0333832156075926	0.307750483450496	-3.72861719113433
STC1	0.272576353178954	6.40816739160441	2.47411152954154	0.0242579899749867	0.271183572420908	-3.73002384449
GNRHR	1.44524497732074	-1.58382776411485	2.71458386290941	0.0147697015568646	0.216734593972541	-3.73127244374572
FOXP1	0.148047881270347	5.69070237352767	2.43036034471295	0.0265140278320799	0.283154917920628	-3.73176657593128
ANAPC1	-0.160309041368502	5.60777351557128	-2.4426507089848	0.025861070590199	0.280298473461107	-3.73337844002753
ANXA4	0.162101700423688	6.13847049017651	2.44911381702194	0.025523806864323	0.278447583821877	-3.73477277504203
DFFA	-0.170031575811993	5.14410903513881	-2.40962821334571	0.0276507495235894	0.28973778168052	-3.73486103027374
CHST8	-0.441941953278526	1.51071300858655	-2.14396328041025	0.0468696612989246	0.356580448197675	-3.73543935944303
COMMD5	-0.213753752938997	5.02906940658285	-2.39198327155856	0.0286541113473222	0.293524626791494	-3.73561403525628
ZNF740	0.161970270618583	6.31138839617572	2.45758601274038	0.025087978436156	0.275525841744994	-3.73568733833155
RANBP3	-0.179590376863828	4.96336790587532	-2.39284152599119	0.0286045272905158	0.293342391781697	-3.73626079819183
HLA-F-AS1	0.733350861927798	0.856173868887708	2.19535078413017	0.0423886831422214	0.340330454570576	-3.73754642629769
ADRA2C	-0.208974340744108	4.36240791577364	-2.31535025186425	0.0334206154869458	0.307778839980001	-3.74000550223756
ARNTL	-0.282419776329627	3.45194465460158	-2.2625702344532	0.0371228656608797	0.321540142161301	-3.7404716552798
PSMA4	-0.169359896878653	8.35069271303177	-2.52823145257717	0.0217177741364191	0.257411803442574	-3.7418160998703
MREG	0.133354929755705	6.36848517853235	2.48225187466598	0.0238587384703974	0.268515169703181	-3.74196735675665
TESK2	0.229843612517993	4.02597259890004	2.25934037523158	0.0373613538345671	0.322576810288746	-3.74224890481107
HIST2H3D	1.05381595318293	-0.87547298649952	2.47891908641908	0.0240214422404677	0.269982930127407	-3.74339628586821
IL17REL	0.788756790146829	0.263152978540881	2.19233441321398	0.0426404094350271	0.340715818151645	-3.74729900778115
BEND6	-0.65066622425504	0.48469167440983	-2.14297873061465	0.0469596097033541	0.356654183777881	-3.75274101732309
ZNF311	0.268754079401743	2.79622630620636	2.19248780675015	0.0426275750604254	0.340715818151645	-3.75517421463592
GGCX	0.161957718313538	5.58252362545887	2.4139410160961	0.0274105745391131	0.288310973957313	-3.75575842778219
RELB	0.325144735959086	3.20979609548371	2.17637927593616	0.0439949723216967	0.345568974613819	-3.75710960359874
LOC100507567	0.432233368064277	1.72961503331882	2.11497842389828	0.0495848593984269	0.364737193266989	-3.76066835597063
C20orf194	0.240063371924194	4.6767081788707	2.32404642784675	0.0328446676388562	0.306868280219124	-3.76160324793302
ASPH	0.178918993642802	6.17633610805939	2.44015456315426	0.0259924469382922	0.280993977114414	-3.76177964807802
GAPVD1	-0.136253718701364	7.14811173795626	-2.48526938995536	0.0237123246150866	0.267815021827657	-3.76189768570428
ZNF841	0.195935949075027	4.68391659403894	2.31588281094843	0.0333850752020317	0.307750483450496	-3.76304343481428
TTL	-0.163231333804461	5.28261158205218	-2.38859616520515	0.0288505831666766	0.29456480639774	-3.76466434632864
C1orf228	0.672565806126665	1.09586633663467	2.16409632431114	0.0450646184945279	0.349088445809146	-3.76573972174558
EIF4E	-0.265602751014032	5.06737886242145	-2.39303319054872	0.0285934652270799	0.293342391781697	-3.76738797379357
PSMB5	-0.170226733175341	7.96111046205058	-2.50473161139451	0.0227882030932835	0.263197450643697	-3.76771435270128
TRAPPC4	-0.172581343543526	5.91851540828634	-2.43842786286137	0.0260836935574481	0.281293582967781	-3.76811398824595
KLHL11	0.379189965212439	2.39056828907302	2.14390731156697	0.0468747703715588	0.356580448197675	-3.76844098725456
DNAJB13	1.29623856573802	-1.35526215072981	2.734937247055	0.0141550566712932	0.213077558749512	-3.76870933529322
DHX33	-0.147485624614918	6.14513317856632	-2.44835597878496	0.025563137499627	0.278694857590457	-3.76940308163007
FH	-0.20057237058982	6.08617119822	-2.44600322038746	0.0256856062020476	0.279301741302369	-3.76964380782467
PLEKHM3	0.284108449126213	3.95717202309125	2.24481093608698	0.0384518554354259	0.326676819335588	-3.76965195110872
COQ2	-0.230470390580429	4.44205783694721	-2.34188838091102	0.0316918659985243	0.303529803028668	-3.76970603848246
HTR2C	0.456592787280324	0.898047051866929	2.11266257428856	0.0498078889992833	0.364737193266989	-3.77037828055714
DENND3	0.279636767667754	3.5423596143306	2.21706071018042	0.0406169469619792	0.333912954028434	-3.77054779891497
LOC100132724	0.986652154262719	-1.42272365474656	2.47169468338046	0.0243777359408866	0.271927882169039	-3.77173286397784
GLUD2	-0.368252940901622	1.84797165403422	-2.12825122455136	0.0483241295247243	0.361159949840322	-3.77188128113767
LIF	0.467494021371655	1.93323437636845	2.10531537878931	0.0505215458650564	0.366719762607293	-3.7734863428542
FMO5	0.254730975395976	3.36388228368924	2.21471129323179	0.0408053291108635	0.334032464048008	-3.776535567769
C3	0.23906647200288	4.74759403716472	2.33117828127014	0.0323792483219657	0.305076365598059	-3.77679918542304
KIAA1683	0.402358922609234	2.59965974705741	2.11261859442457	0.0498121333678208	0.364737193266989	-3.77898545553115
FBXO45	-0.193656293901025	5.97715989071004	-2.43941420642527	0.0260315338506921	0.281234736510966	-3.77933006059293
NTAN1	-0.177110944271681	4.52027190509549	-2.34399202810118	0.0315584638917852	0.303140575113333	-3.77970734981887
FAM176B	0.304725528086008	3.18938189804021	2.21266547069028	0.0409700250716049	0.334561864891368	-3.77993730352001
TRIM17	1.37662650563703	-0.487426204459275	2.40075146674647	0.0281513201668008	0.291518686358871	-3.77997407359729
ABHD14B	0.221608187093243	4.57238739760706	2.31387386009863	0.0335193268270317	0.308178791564199	-3.78036469856578
DCLRE1C	-0.224731999650094	4.33191811638201	-2.32455011660986	0.0328115935646263	0.306730626481169	-3.78254779058192
C11orf96	1.57805239202221	-0.351907491652021	2.58158802225261	0.0194617043972695	0.244352510765717	-3.78327113750583
RNASEL	0.178165823577388	4.44150688192186	2.31671694446837	0.0333294801623141	0.307750483450496	-3.78538678582743
LRRC37A	-1.86396516182161	-1.74898784688535	-2.81004761443383	0.0120928293286224	0.197728645771163	-3.78646239872951
LIN54	-0.218906364129614	4.83358388705018	-2.36032537807001	0.0305404063678684	0.299704025695247	-3.78676206678279
LEO1	-0.136169836774997	6.92205859559034	-2.46873135705161	0.0245253195722519	0.272532408010259	-3.78676837576067
DAPP1	0.600281127471072	1.17710420271447	2.11391935842828	0.0496867399835237	0.364737193266989	-3.78797850277282
RNF150	0.230645368575736	3.82925169058612	2.2606610505598	0.0372636658653106	0.322065916243646	-3.78855865724294
LTC4S	0.574751400127118	1.71852046070886	2.09244700338689	0.051794021122311	0.370566626820738	-3.78900282655689
DUSP16	0.141860779218055	6.78297620616066	2.45786579130267	0.0250737063889678	0.275525841744994	-3.79016677536609
CHGA	-1.97130967689437	-3.1263751029435	-2.99088135423749	0.00824914530589524	0.167222674055506	-3.79085427487631
PPP5C	-0.165423541811632	6.51596773942597	-2.45397626535266	0.0252728069693006	0.276792680913283	-3.79225421584594
LRRC49	-0.406045758158862	1.25392919868286	-2.09528454872228	0.0515109473686135	0.370285248331806	-3.79280520017599
SZT2	0.166906213207103	5.76843606844176	2.39171050866954	0.0286698865940181	0.293524626791494	-3.79319660089558
LOC100505483	0.652683824476022	-0.177852410913538	2.15644002124028	0.0457433935826256	0.351245415186332	-3.79379851566156
DDN	0.952509591014842	-1.34625645888574	2.40586671679239	0.0278618356058987	0.289776951911101	-3.79417983219602
SLC9A5	0.556877129674772	1.07816079369173	2.08876352391021	0.0521636006438327	0.371883706563444	-3.79424465083805
MORN3	0.951596919323922	-0.176158810636705	2.1931242738456	0.0425743601306521	0.340715818151645	-3.79574714385351
FNIP2	0.224502691253248	3.94551761955002	2.24193888376758	0.0386708762231049	0.3273063423147	-3.79586567421393
ABCA10	0.670495360352589	0.593237285722585	2.12791616135881	0.048355591613385	0.361187545396271	-3.79609638417347
ST6GALNAC2	0.158849656204493	5.61347280215411	2.38446377682975	0.0290919966159046	0.295141654686025	-3.79738000212766
PMM1	-0.258648819897389	4.32988080752826	-2.30523260990827	0.0341025486823322	0.312026466557868	-3.79804032153811
FLJ39534	0.585806532536917	0.368438587896427	2.10841839001631	0.0502190088644389	0.365282808711407	-3.79853415183518
RPS6KA2	0.209792561459792	5.11868504198431	2.33684659056782	0.0320137366081094	0.303808145181391	-3.80022882742864
SRP68	-0.14941698103138	7.06486069838905	-2.46278867579789	0.0248238297799011	0.274989215753648	-3.80029849845998
ATP8B1	0.144014890573214	7.46096374133401	2.47192124978982	0.0243664867363873	0.271927882169039	-3.80316249075289
LOC390595	0.796815432704742	-0.576776342030505	2.23864446997527	0.0389235279200018	0.327443199665045	-3.80326418695273
MTFP1	-0.171148280868714	4.41493637117489	-2.32012528857796	0.0331032094158972	0.307503288460385	-3.80461788995422
C1orf38	-0.707005187054823	0.302476793270897	-2.2226551381289	0.0401716007767797	0.332095823722622	-3.80489434773359
TRPV1	0.283117826943716	3.1260053438302	2.17127755604017	0.0444363831310482	0.3467821145514	-3.80589916160889
THOC3	-0.190103161202102	4.54489627369119	-2.32747312266251	0.0326202706052517	0.305454314446937	-3.80647051721145
EPG5	0.178965520170737	5.38136854810004	2.35927057923583	0.0306052129260445	0.299848612170573	-3.80774475788611
LOC100128191	-0.303800759586637	2.74408525806157	-2.22147955313398	0.0402648074777427	0.332373465082808	-3.80835883014819
LOC100286844	0.519087963942425	0.788559632781545	2.09233845899521	0.0518048776313612	0.370566626820738	-3.80867783873715
ABCC2	0.687654011689965	0.889641953237822	2.11537294427248	0.049546955935138	0.364737193266989	-3.808897486359
CDON	0.235819623556924	3.41179787246965	2.18791087564729	0.0430120600484327	0.341698313193678	-3.81073899172321
BARX2	-0.212328071770266	3.23881555564258	-2.20802629207058	0.0413457713175856	0.335663436657914	-3.81175924952892
GSK3A	-0.150248644587201	6.50935316538755	-2.4382747478641	0.026091799385709	0.281293582967781	-3.81208162538498
MGC12916	-0.400979213828422	0.855577810245377	-2.07195251560028	0.0538810139318855	0.376764782411054	-3.81245245381728
SEZ6L2	0.144880681102357	6.46944586639601	2.42349839003453	0.0268853045477056	0.285345584537899	-3.81328625166261
STX8	-0.169528132884649	4.34975600084456	-2.29210001970066	0.03500701895081	0.31512461650709	-3.81480533304142
C9orf47	0.624101435908259	0.587920653615945	2.11921694334508	0.0491790282564169	0.363924809097485	-3.81498350935746
SKP2	-0.27750453432407	3.91407493609324	-2.30323905182533	0.0342384344383842	0.312154485078303	-3.81559249585934
ZNF585A	0.280149811086883	2.85262134984236	2.14752961631961	0.046545161878488	0.355281281266926	-3.81576917195661
PTRF	0.307960573574242	1.83486611475102	2.12403189012503	0.0487216914093198	0.363111215298336	-3.81630478885047
DBF4	-0.332800289810701	5.58976347733174	-2.39450343798136	0.028508742179393	0.293342391781697	-3.81776057811171
SFXN5	-0.159763853318546	5.6019706700618	-2.38450191907127	0.0290897597176791	0.295141654686025	-3.8185961024109
RPE	-0.205159964581433	5.86829518353973	-2.40783678342014	0.0277510921877855	0.28973778168052	-3.81874197536842
IKBIP	0.283560369734197	3.94566570240606	2.24983403606517	0.0380715565861607	0.325183203445838	-3.81895901945712
PSMC6	-0.191351099772364	7.0351136063192	-2.45534936192489	0.0252023500443257	0.276564371483794	-3.81984411144973
BIVM	0.322842009541183	2.58062637597341	2.12155125773656	0.0489568206174818	0.363815052252789	-3.82229546664482
RTTN	-0.229572761265826	3.03353390900383	-2.20288359180402	0.0417660144751442	0.337600205936352	-3.82240694603552
CROCC	0.253858053658407	4.78434924227049	2.31439757298954	0.0334842804041044	0.308178791564199	-3.82294914178869
CTU2	-0.174796631803106	4.94188361274926	-2.34527563233449	0.0314773224715058	0.302892256049173	-3.82313550302836
CEACAM19	0.677479964692205	0.430326920501606	2.11145768870952	0.0499242885535815	0.365259166111986	-3.82396988452681
CHST3	-0.477442968900739	0.995450466334564	-2.06460474416212	0.0546476929260309	0.37875176812886	-3.82401784172785
SGSM1	0.529232081206947	1.21098285287528	2.07058384762913	0.0540230775066794	0.376764782411054	-3.82410610150146
C15orf17	0.148891701636365	6.28148928918021	2.40810931592577	0.02773580490271	0.28973778168052	-3.82464339143248
CDK5RAP3	0.185852436348426	8.4923139942347	2.47802120493368	0.0240654548980852	0.270077306047391	-3.82479961065265
EHHADH	0.237198199916788	3.34840184360221	2.20834236729006	0.0413200704679481	0.335617706899448	-3.82632600032963
TMEM130	2.49063107181421	-1.66562253242178	3.06825026695945	0.00699513784514578	0.155567400694439	-3.82758850961857
FLJ35776	0.768714530966809	0.942349154198664	2.09759512126385	0.0512814874424204	0.369828200080655	-3.82774870734351
MYH11	0.950065604806716	-0.0806213387989156	2.15976337680637	0.0454476142048385	0.349800433577287	-3.83027603043087
RGS6	0.318244185953268	3.014479258184	2.12066693685102	0.0490408924763133	0.363815052252789	-3.83280192831286
MAST2	-0.201605062946591	5.95803445966522	-2.39784739259633	0.0283169230322637	0.292689876879838	-3.83349902390268
GTF3C5	-0.138313556690487	6.77525682897199	-2.4371247411702	0.0261527559883044	0.281453469207467	-3.83430114062264
GAS2L1	-0.216212737686883	4.4099047139882	-2.29868005054682	0.0345510837052881	0.313698330014788	-3.83515050400304
GDF11	-0.159935338615699	5.02353082739238	-2.35071920691036	0.0311353755940505	0.301232364695607	-3.83528074439006
TNFRSF11A	0.372849729445911	1.87550700480388	2.05815044518226	0.0553293108812001	0.381401266282324	-3.83547299318302
PPP2R2D	-0.142690537296585	5.56697985947555	-2.37463769046549	0.0296736608976519	0.297203989471313	-3.83668274337809
GTF2IRD2	0.727697796406048	0.408821146351066	2.13741261639853	0.0474711120098669	0.358261226197209	-3.8374649091828
P4HA2	0.209123170548441	6.32914308634684	2.40537019864622	0.0278898118090176	0.289870051094313	-3.83833182140906
CLN3	0.151023378481016	6.36888998108293	2.40279947853998	0.0280350808012789	0.290716942182909	-3.8383532198681
CCHCR1	-0.209229691926396	4.42127562481152	-2.30491158541584	0.0341243965160452	0.312026466557868	-3.83873720673987
LOC154761	0.757095744259052	-0.398505682105088	2.21060673635699	0.0411363797725285	0.335115159505893	-3.83975196441721
UBXN6	0.166206853735965	5.72264018096966	2.36095871858421	0.0305015558100183	0.299704025695247	-3.84193470789722
C12orf41	-0.166261302426016	5.49112997912206	-2.3649344862007	0.0302587275258348	0.298818878749147	-3.84475212491664
KRTAP5-9	-1.07581135563042	-1.6418256635114	-2.52255205458475	0.0219720197431128	0.259322553411304	-3.84501933532654
LOC100131094	0.643304181147024	0.236997564953756	2.11870664195721	0.0492277274501904	0.36396309189964	-3.84611450061878
RHOBTB1	0.166786868224043	4.74440283197216	2.28744626668743	0.0353328527071387	0.315354920135494	-3.8475629194086
IRS1	0.114892313888556	7.90660165934244	2.46052037766982	0.0249386712333115	0.275128247147178	-3.84759332410969
CSAD	0.189460141845888	4.76716705920083	2.29697435418024	0.0346687392213828	0.314252020807785	-3.84804577071256
C10orf10	1.24091633350349	-0.483962759144349	2.28348259676076	0.0356125912006756	0.315458143665307	-3.84827869672477
PGBD4	-0.387833860396154	1.64431970400991	-2.06246682115011	0.0548726224110038	0.379597317827678	-3.84876375723499
PRDM16	-0.320943249791442	2.57876887319951	-2.1135498250055	0.0497223335656582	0.364737193266989	-3.8495405196019
OCLM	1.08229673387446	-0.953716225825423	2.40509281910088	0.0279054521802107	0.289870051094313	-3.84954545257347
WDR81	0.207515225042914	5.66213600939032	2.35152903206149	0.0310848028403261	0.301232364695607	-3.85345147714081
AIG1	0.191036463383121	4.64525105673522	2.29276808724587	0.0349604740577682	0.31512461650709	-3.85381282897927
CNPY3	0.192820639353182	6.10540703487444	2.39046625062073	0.0287419516820272	0.293814425385222	-3.85403513999922
LOC375190	0.716260631002246	0.330245166548206	2.1221639128499	0.0488986531777457	0.363815052252789	-3.8540367760817
SNRPB2	-0.20675586650678	6.50895169460385	-2.41619718505804	0.0272857134850098	0.288084767880874	-3.85649090171001
ALG6	-0.201348136895616	4.1592580259515	-2.28052225445692	0.0358228604463403	0.316649851006657	-3.8565106633903
GMPS	-0.18057382289969	7.05971800287082	-2.43505456723667	0.0262628244997543	0.281731543896017	-3.85869742364334
PAQR5	-0.253062649629623	2.37565970322074	-2.1293560311695	0.0482205220136889	0.361017761539441	-3.85898872264421
NHLRC3	0.246515230691971	5.00007019214842	2.30381930708828	0.0341988309094683	0.312154485078303	-3.85908707459806
NEDD4L	0.187727659915653	5.29897816406552	2.3203310621451	0.0330895946131644	0.307503288460385	-3.8598360128307
ALG14	0.329729491391299	2.4451861318911	2.09565436412785	0.051474158654912	0.370259711546129	-3.86036937018773
MGC16121	0.478123881278678	0.223604249369419	2.04173893554122	0.0570973825387628	0.385349727836267	-3.86094788302758
PPFIA1	-0.13827519537276	7.30083412985786	-2.43643236551803	0.0261895202945482	0.281486849232663	-3.86129653511959
SLC1A2	0.344626766675638	3.30154164993732	2.16933090413838	0.044605881870354	0.347618251817241	-3.86198099807908
TOR3A	-0.13905809369261	6.38898148574738	-2.40663337000795	0.0278186904623426	0.289776951911101	-3.86217593786705
METTL5	-0.175479262967138	4.79276216087033	-2.30062070178623	0.0344176734141116	0.313291026662401	-3.86452268433594
SYT2	0.901438994914299	-0.346419614452908	2.19040948527708	0.0428017702971537	0.341027539995044	-3.86507916237363
MANBA	0.172788542939113	5.27119656398095	2.31927491864339	0.0331595287050412	0.307503288460385	-3.86542111090804
HAUS7	-0.209853191700785	4.50767605718618	-2.3051486710803	0.0341082600151752	0.312026466557868	-3.86597141101586
SPIN4	-0.223427237720125	3.56962217580544	-2.23563424765	0.0391557195299817	0.328342718368319	-3.86658904802471
LAG3	0.728410034302169	0.266800655039328	2.10844477934792	0.0502164430706872	0.365282808711407	-3.86803074491806
EVL	0.177563712559865	8.44074784630416	2.45856446175627	0.0250380992794191	0.275525841744994	-3.86837361984901
SLC4A8	-0.265226260635897	2.81780384701377	-2.12030779572699	0.0490750734912496	0.363815052252789	-3.86851802162137
CFB	0.329996508224141	6.48313276546605	2.39051963758577	0.0287388561237202	0.293814425385222	-3.87006792535453
PRADC1	-0.23433859997035	4.04732967463164	-2.2516538812466	0.0379346381489456	0.324574729384549	-3.87010833211198
SERBP1	-0.13162159563781	8.40919816567859	-2.46120454462898	0.0249039799341799	0.275128247147178	-3.8703812649563
TOMM6	-0.130189508335191	6.49437285232744	-2.4075582076564	0.0277667266394284	0.28973778168052	-3.87137441753654
COL5A2	0.405091723807105	2.20434366622625	2.05848865323191	0.0552934029629171	0.381401266282324	-3.87174676047535
DUSP7	-0.299383214777665	2.63525302999618	-2.1290447230122	0.0482496955460884	0.361041569714892	-3.87244440924251
BSN	0.378141732525601	2.13790790795127	2.05089016770815	0.0561052661646518	0.382261648718968	-3.87484978672404
ASB9	0.363686457790476	2.3656076596498	2.04999985840968	0.0562010963069929	0.382261648718968	-3.87517030090294
PTPLAD1	-0.134544233466423	8.02850138201361	-2.44961736942222	0.0254977048128948	0.278344396403951	-3.87586471737094
ZNF836	0.364293150366135	2.20330434706571	2.04302154104052	0.056957379043146	0.384715350209037	-3.87642291566338
LOC100506540	0.811732999809217	-0.278228642684846	2.15993614944375	0.045432285528604	0.349800433577287	-3.87845126305531
PCSK1N	0.47495854480866	5.27056988599069	2.30848201725307	0.0338821371133876	0.310576554060013	-3.87873519718553
DUOX1	1.15498753608994	-0.0829713339757213	2.29013900121027	0.0351439780427165	0.31512461650709	-3.8789598358679
ZFP106	-0.174715518314669	6.5495765930524	-2.40261802951915	0.0280453611134133	0.290716942182909	-3.87975300860182
CKMT1A	-0.356355337864721	1.80780618296223	-2.0463605638105	0.0565943648016245	0.383495190251165	-3.88022836920734
LOC340544	0.474735174761771	1.24606557996107	2.01696158421393	0.0598638647964492	0.392916162939657	-3.88107286067277
RNF149	0.18417097726476	5.77094088423147	2.35031372273793	0.0311607265560512	0.301232364695607	-3.88227516133225
KCTD3	-0.124637235355696	7.44657149352077	-2.42748702099945	0.0266689025871062	0.284083265520232	-3.88282581856199
DLG2	0.558990283783764	0.189686829919097	2.05793031547266	0.0553526936692956	0.381401266282324	-3.88434521483944
PSMD1	-0.159289245051975	7.07859969265104	-2.4234162628388	0.0268897776388261	0.285345584537899	-3.8848060733483
BHLHE40	0.213697810184113	6.24116682990141	2.34160949946083	0.0317095906717621	0.303529803028668	-3.88557847292035
TCTA	0.19071265897609	4.47806912106848	2.26348225555977	0.0370557794243728	0.321540142161301	-3.88557871201127
SUPT3H	0.294345321462617	3.04099312703148	2.09458541833754	0.0515805613915528	0.370387852602975	-3.88656672298596
SLCO3A1	-0.195502638706026	4.42296267871391	-2.27302999843973	0.0363601899196385	0.319038728339997	-3.88715981607922
POP4	-0.156996140867057	5.5200764486387	-2.3504531759203	0.0311520057354086	0.301232364695607	-3.8877608020426
LOC100130987	0.378160046414215	2.50019156182104	2.05438402685922	0.0557306290408834	0.38151413838712	-3.88918632137802
CALM2	-0.153032641601632	8.47552819327882	-2.45089735955186	0.0254314686741647	0.277802666300934	-3.89115923740921
PITPNM2	0.255389227156792	5.15030640864785	2.27666898859336	0.0360982808332992	0.317740867713735	-3.89212284095901
C1orf88	0.854806271868973	0.398761011748395	2.14064311045812	0.0471736250821291	0.357184516929587	-3.89270125023332
ELOF1	-0.176857521892116	5.97870982828647	-2.37218713136841	0.029820412145094	0.29738614950182	-3.89418682086644
ITGAM	-1.06192604845364	-0.802270439168166	-2.33604846216972	0.0320649685650901	0.303808145181391	-3.89464475016262
C18orf8	-0.197138488997417	4.78267599156596	-2.27806215114372	0.035998475344233	0.317428435442197	-3.89545710545136
MIR200A	0.845293604147944	-0.728596856804028	2.16372574307276	0.0450972584124763	0.349088445809146	-3.89552078341053
MDM1	-0.229281089664203	3.96241120487923	-2.24413404691325	0.0385033708511528	0.326702371443267	-3.89553797223461
AMT	0.64511255323549	1.65542494071903	2.00444995507573	0.0613063864895308	0.396783284694626	-3.89672550528101
ZNF600	0.206541984225387	3.84952554061421	2.19666019946954	0.0422798349069824	0.340273320011729	-3.89735827020582
RFX5	0.152313993552986	6.8411560199861	2.39282000473337	0.0286057696567157	0.293342391781697	-3.89753556995379
CSTA	-0.237595406865809	3.24136675999354	-2.16124003930642	0.0453167552793678	0.349800433577287	-3.89827857104005
ACACB	0.156057251455503	5.40931852814494	2.33767976022819	0.0319603368963755	0.303808145181391	-3.89973923428444
PATE2	2.00699561134019	-3.04913415524069	2.85384338455606	0.0110274961038008	0.193316399203318	-3.90008328608311
STX1B	0.510758942896671	1.21759998356102	2.01506577389609	0.0600804513673033	0.393518507902168	-3.90051624962321
GABRA3	-3.02093087508324	-2.60896863603253	-3.4871605289172	0.00284025581344685	0.105320337016576	-3.9007343541656
SART3	-0.141502306444701	6.60720026965149	-2.39278007755559	0.0286080746828479	0.293342391781697	-3.90103677775858
USP2	-0.608099479226547	0.394153204266304	-2.03607637837423	0.0577192175932865	0.386490123360151	-3.90202449449771
CN5H6.4	0.546245503248806	-0.014216828410695	2.04086121090698	0.0571933707431192	0.385564157142564	-3.90283660921565
CBX1	-0.133205324179457	8.12834372120937	-2.4365991464199	0.0261806599853132	0.281486849232663	-3.90309687196406
LOC647859	1.27562244796315	-1.87473717005521	2.56733666867557	0.0200414644488242	0.247943563472084	-3.9040251492874
ERAP2	1.16663040873379	-0.862310288342771	2.25580276384882	0.0376241957134939	0.323499109115319	-3.90466145692662
SPRR3	-1.65295176665225	-2.30312098576404	-2.30392115076465	0.0341918842856173	0.312154485078303	-3.90481232091029
SMTNL2	-0.341673292483346	2.33711869680346	-2.0949930215641	0.0515399649779929	0.370285248331806	-3.90524809676069
C5AR1	0.865272318680172	0.124645822103709	2.10234176684417	0.0508130271373684	0.367747788603953	-3.90550063693974
AATF	-0.149851201381201	5.72305050226631	-2.34730552165414	0.0313494033942722	0.302357221664249	-3.9058717745061
STC2	0.131940630682251	8.59418227897878	2.44297595531164	0.0258439984571989	0.280298473461107	-3.90604968086217
CEL	0.61259354224422	0.993064383909391	1.99958846789105	0.0618753009458301	0.398368087219177	-3.90711412452066
TECPR2	0.176351233072153	5.7854807573807	2.33716104132472	0.0319935729734143	0.303808145181391	-3.90835276420014
TRIM55	2.6877277886798	-3.14982349689535	3.16322883817231	0.00570852840940887	0.143132577389736	-3.91019045929076
CDKN3	-0.189113889301241	5.70452377581123	-2.34970874290588	0.0311985859056286	0.301424119402503	-3.91034995766081
NAV3	1.44514782918032	-1.10675949596359	2.55281735101481	0.0206489863827386	0.25188449909914	-3.91045721972909
FGFR2	0.178824281587626	4.3402036693816	2.24146679003058	0.0387069881122826	0.3273063423147	-3.91075759894917
CAMK2G	-0.153015506712298	5.78469750108939	-2.33551400996216	0.03209931789856	0.303808145181391	-3.91089963810072
DUSP22	0.271810181232215	3.67172949805524	2.15131661591338	0.046202840999602	0.353596911209494	-3.91091852178135
RIMS4	-0.235524648046608	3.56413130382226	-2.19301757684183	0.042583276780506	0.340715818151645	-3.91101484504605
ATP5F1	-0.142841660175566	7.5742985828572	-2.41931452317215	0.0271140729891964	0.286815785370855	-3.91124246019321
KDM3A	0.191214084443815	6.61553541572646	2.37315802005365	0.0297621895464993	0.297203989471313	-3.9113708739041
ATP7A	0.17436568368546	5.13468646498535	2.284678146159	0.0355279984875648	0.315458143665307	-3.91224107763949
ZNF319	0.277017515885822	2.77539092745538	2.06979404918582	0.0541052111084982	0.377051784299361	-3.91284561013452
PRKCH	0.155395759025295	5.87340058810107	2.33330584190248	0.0322416017414507	0.304637597471199	-3.91319839769899
WDR88	0.499359553640593	0.906339479314486	1.98989699664031	0.06302366961228	0.40152680022696	-3.91475624007207
AGBL3	1.12468189769536	-0.751276274307529	2.24468687336159	0.0384612925897975	0.326676819335588	-3.91603229085988
WISP2	0.198598409215479	7.5930248126986	2.41751158042717	0.0272132187723165	0.287500865918017	-3.91671404814338
NCRNA00284	-0.551451839672851	0.788064564869086	-1.98741364116115	0.0633210031592367	0.402172723585891	-3.91678554600255
SGK196	0.569650093390222	0.933113826114513	1.98629478278727	0.0634553770230208	0.402180669148015	-3.91807604281637
EGR3	-0.240704906000297	2.62142988854131	-2.14597852927308	0.0466860406505676	0.35592344238426	-3.91829896227316
RSRC1	-0.146180460072075	5.04844540275777	-2.30285880720335	0.0342644100130807	0.312154485078303	-3.91831783587639
MGC72080	0.272398346697322	3.16624328651919	2.12877708727067	0.0482747893317342	0.361067789259357	-3.9200788580726
RRP15	-0.186832486601405	5.4925381901998	-2.34145969678225	0.0317191153984306	0.303529803028668	-3.92140941601126
ENOX2	-0.152901406329784	4.98250681953173	-2.28762909011764	0.0353199992428722	0.315354920135494	-3.92151236285847
DNHD1	0.443343665672422	2.60081044050891	2.00581393983537	0.0611476166290038	0.396062254261603	-3.922510257568
NRF1	-0.235215335695285	4.59182700812311	-2.25670021447804	0.0375573540032647	0.323279273550115	-3.92255645200699
ZNF425	0.335063395996732	2.99052643489423	2.08898412015165	0.0521413997818905	0.371883706563444	-3.92270191965271
PLEKHM1	0.19154958228701	4.55083429493155	2.23022280926296	0.0395763526975442	0.330090896566072	-3.92327714131119
CPEB1	1.26730256365371	-0.47785186406038	2.33815446391614	0.0319299492801737	0.303808145181391	-3.92430380970697
SLC19A1	-0.175432062865924	5.54666623441058	-2.3361024676798	0.0320614995316883	0.303808145181391	-3.92453431199974
TP53TG1	0.209949998106821	4.00367151706427	2.18655615731407	0.0431264742062578	0.341824640269199	-3.92507450181518
KIF4A	-0.16205147074921	6.07023526593545	-2.36307180444098	0.0303722685594972	0.299143592101903	-3.92526764309635
TOP2A	-0.265086248130883	8.22828335456599	-2.42895247839759	0.0265898070609117	0.283601998269571	-3.92655690490993
RCBTB2	-0.65813169896318	0.662957548576141	-1.97863521712387	0.0643821986926486	0.403819069776261	-3.92716179664729
PHF2P1	0.279496168523775	3.16303973741083	2.11301262844088	0.0497741180735077	0.364737193266989	-3.92719750568171
ZNF814	0.314659385145029	2.58837323481926	2.04729471180929	0.0564931817310786	0.383282746965744	-3.92779148809965
SLC24A1	0.192920098833834	4.84174809816827	2.26116341783738	0.0372265688943526	0.32191165366554	-3.92849627753368
LOC338799	0.248346533158388	4.11701775756793	2.17630800060739	0.0440011113263159	0.345568974613819	-3.92857705637767
LSM3	-0.217534186508756	6.27398690904067	-2.37153543749867	0.0298595529693922	0.297402135178851	-3.92919691204085
LOC100129931	2.40971352474432	-2.27793967319899	3.15552620395602	0.00580358291527058	0.144174445461206	-3.92957476205821
KIAA1217	0.171633199818522	5.16022725835747	2.26189658718628	0.0371724899683421	0.321610306378972	-3.93017195406547
ZNF780B	0.26304089124735	4.35559203534751	2.20962736424887	0.0412157359474957	0.335251272053317	-3.93018504803536
RORA	0.704766105445725	1.31913436082391	1.97645555795724	0.0646481582490547	0.404177868619511	-3.93078931920298
NMT1	-0.130469799440906	6.79867002971796	-2.38542536840006	0.029035652093083	0.295141654686025	-3.93079828369699
PNPLA4	0.260145307224745	2.55549475292857	2.05066368156124	0.0561296303621619	0.382261648718968	-3.93168007705594
SIVA1	-0.217803641647227	6.27090263010179	-2.36768452165686	0.030091823312572	0.298490897437399	-3.93302559804973
LRGUK	1.11696562179551	-1.1778658770573	2.35998994744171	0.0305610012003504	0.299704025695247	-3.93309685857091
NNAT	-0.867876553455098	-0.400730347916944	-2.15370396977522	0.0459882278894677	0.352478058305893	-3.93328982227158
SLC25A33	-0.335038210864215	3.08843326669558	-2.10952732984892	0.0501112915057386	0.365282808711407	-3.93357547130135
RIC8B	-0.248063415513825	3.87697179405841	-2.19536793658776	0.0423872556359345	0.340330454570576	-3.93359908746181
HOXC8	-0.717745996901893	-0.726332649014004	-2.03677680994838	0.0576419684077666	0.38621966332191	-3.9338866524633
DLGAP5	-0.278670385066913	6.44475922692869	-2.3732698132327	0.0297554923331962	0.297203989471313	-3.93506254756997
LOC100131320	0.958836379200698	-0.385108785996097	2.20384804149816	0.0416869041497513	0.337123687137544	-3.93515569621143
RRNAD1	0.195607377832991	4.58469581104863	2.22939051430634	0.0396414168712905	0.330090896566072	-3.93711740760416
FLVCR2	0.178249691077518	5.15843754870689	2.26951704104394	0.0366147007964609	0.319880530025755	-3.93727728090624
UST	0.213506331227041	5.05239425496877	2.251453043173	0.0379497260359985	0.324574729384549	-3.93738050855656
PSMA1	-0.139224811223741	7.10782998754782	-2.39156163106888	0.0286785003693674	0.293524626791494	-3.93746834506714
ITIH4	0.544032946427137	0.0762620556631197	2.02158511900895	0.059338605992052	0.392325468048265	-3.93765533203085
H2AFV	-0.134052222076257	7.07721107093303	-2.39409945686515	0.0285319981044287	0.293342391781697	-3.93774825270696
CTDSP2	0.126658407049918	7.75536726693884	2.40028769541617	0.0281777052733053	0.291611350860617	-3.93845763010553
PSMB6	-0.177000117537692	7.16267652934955	-2.39386783238431	0.0285453400260965	0.293342391781697	-3.93876839478982
QPRT	0.177735902544488	6.23163191138511	2.31570074253037	0.033397221557602	0.307750483450496	-3.9389713277506
YARS	-0.170088205864806	6.99078505801592	-2.37516473395223	0.0296421875198392	0.297203989471313	-3.94085262785449
GLRB	-0.867455183256071	-0.975676118036744	-2.19238732475439	0.0426359819458591	0.340715818151645	-3.94124365839957
FAM174B	0.13469996335979	7.58746223863681	2.38887368236104	0.0288344381631578	0.29456480639774	-3.94136205376639
IGSF1	0.173018599503703	5.23242126694631	2.33173127119567	0.032343418930174	0.305076365598059	-3.94184879257433
RECQL5	0.133675330386369	6.55423575914359	2.35675887958852	0.0307600493555899	0.300714623483165	-3.94200641659519
C20orf196	0.388141963362837	1.43936535438141	1.96847868039614	0.0656299312903366	0.407156635569626	-3.94435005496523
ABCC4	0.202698144915881	4.56232680075537	2.22591964510723	0.0399138176867643	0.331110459818178	-3.9452647408833
SNORD77	0.775532046908567	-0.481523767681067	2.10990485281446	0.0500746688247848	0.365259166111986	-3.94529578449534
ATP1B1	0.187205752351316	7.3214304917189	2.38647776624447	0.0289741040433329	0.295049157406804	-3.94623198669783
RRP1B	-0.140688506189457	6.659229814929	-2.37469848284587	0.0296700289715586	0.297203989471313	-3.94715486769021
GYS1	0.143570898324898	6.78108452390476	2.37705132893711	0.029529782151538	0.297145653852179	-3.94776349411756
CHRNB2	-1.74734644679673	-2.5403564121623	-2.65131069542264	0.0168482086071264	0.230015869996394	-3.9486754706456
C4orf46	-0.254692976431165	3.6600919443913	-2.1793165375523	0.0437426677054982	0.345391589056968	-3.94935575645942
ROBO3	0.984037754127443	-0.583431892342988	2.24011434011709	0.0388106140162408	0.3273063423147	-3.94946178563491
SPATS2	-0.150567097961912	6.08334827051307	-2.33802299989567	0.0319383620972891	0.303808145181391	-3.95039774907749
IFT52	-0.171272502957723	4.73392134107387	-2.25008408124746	0.0380527170143306	0.325183203445838	-3.95073634172096
LOC389791	1.07588762543721	-0.914664259924726	2.26567679058086	0.0368948149535603	0.321034799835246	-3.95170804498345
PTPN7	1.00341521403149	-0.164550150508537	2.22652747375936	0.0398659894301708	0.331022204709738	-3.95259084631069
ZNF257	-0.470208909653545	1.19860859060236	-1.97884969133573	0.0643560820488227	0.403819069776261	-3.95283842134351
CEACAM1	0.960581580524013	0.316128258822009	2.07113476243191	0.0539658533100376	0.376764782411054	-3.95298156475617
COLQ	0.493332007116182	0.899401978365649	1.95897934979244	0.066816542412016	0.408912369950582	-3.95336508905105
SWT1	0.4164801866254	2.30661182589627	1.98746585640978	0.0633147384185331	0.402172723585891	-3.95700427764638
C9orf140	-0.15512455875083	7.15656049999392	-2.38670409686191	0.0289608833996991	0.295049157406804	-3.95754744373341
RTKN	-0.286624649306777	3.24477526208454	-2.11894388873724	0.0492050809817505	0.36395655654082	-3.95777343705041
C8orf77	-0.742001917216669	-0.406583635364455	-2.07848031894061	0.0532081124387855	0.375585852914169	-3.95779870343307
CEP85	-0.142187259375894	5.641704745667	-2.31282318773387	0.0335897400330104	0.308486991934139	-3.95814866293391
NKPD1	0.64320993169141	0.998953616456597	1.9588149542581	0.0668372463460572	0.408912369950582	-3.95877912746413
SYNCRIP	-0.166849598314089	8.40330661786703	-2.41401450322189	0.0274064991632957	0.288310973957313	-3.95990200143853
ARHGEF3	-0.23543726571293	3.37300232492479	-2.10012972406397	0.0510308520654004	0.368497396347908	-3.96035791100962
ANKRD5	-0.160047014504728	5.22922181960051	-2.293608693188	0.0349019900333989	0.315003173944179	-3.96047149828728
UPF3B	-0.185299790263675	5.16527928671376	-2.28474817420502	0.0355230493531231	0.315458143665307	-3.96126306706989
NUDT15	-0.242430106830182	5.19774702814514	-2.30028973320593	0.034440391922732	0.313291026662401	-3.96135111298259
NBPF9	0.159901889755124	4.36369616531776	2.21198583787702	0.0410248735738621	0.334682919828912	-3.96142704250546
FAM126A	-0.373092007709567	1.77270493097199	-1.98096801492018	0.0640986440853378	0.403819069776261	-3.96211975822011
PCDHA1	0.640934025913108	-0.0951828551532169	2.00927940127714	0.0607458997531723	0.394836543906744	-3.9625252299188
GSTK1	0.148029448965027	6.15144441225111	2.32797005067552	0.032587848285233	0.305454314446937	-3.96267209747044
KLHL2	-0.241832780446427	3.36351388666523	-2.12007501030423	0.0490972403228677	0.363815052252789	-3.96271027644431
C2orf27A	0.317554209918409	3.0405071790619	2.06925742661681	0.0541610809327292	0.377051784299361	-3.96390863819534
ERAP1	0.240222908532103	5.02184491876423	2.24769004015253	0.0382334503053057	0.326025176468773	-3.96461992197108
BOP1	-0.27117207754834	3.21404853888526	-2.13712072192272	0.0474980762265967	0.358303034196483	-3.9649235437578
DIAPH3	-0.23779690673796	4.35259642628314	-2.23601480542271	0.0391262948382787	0.328342718368319	-3.96555616363684
EXOSC8	-0.183674156381879	4.96911850304097	-2.27104848253884	0.0365035464715551	0.319458561585708	-3.96627965831497
SPIN3	0.244093354270799	4.65047525190033	2.22160701472102	0.0402546919880494	0.332373465082808	-3.96727503138309
FN3KRP	-0.148482384115278	5.12385236608211	-2.29398196285419	0.0348760494888682	0.314939012770967	-3.96803999931577
CHCHD2	-0.127499065789461	7.96444132188648	-2.39614787934584	0.0284142602823024	0.293342391781697	-3.96850253147883
RNASET2	0.191566047940637	6.09475491167781	2.33052372026042	0.0324217065937244	0.305190765041617	-3.96872652740857
PLD1	0.198737674281034	4.54849717359553	2.19192268470165	0.0426748761961933	0.34076573928626	-3.96904292586111
PRR15L	-0.141217312875706	5.86505693304937	-2.32268809105557	0.0329340161398696	0.307033490201274	-3.97075195117447
FYN	0.403765965486346	1.62868913852279	1.95324443987253	0.0675422061006021	0.410806598605462	-3.97151784665787
LPIN1	0.282071853702878	4.61911459439781	2.14198597657828	0.0470504678420414	0.356837695536444	-3.97164748429773
JAM2	2.16503369788529	-3.48102728446145	2.83881666035053	0.0113823729104792	0.194272706239766	-3.97175588881154
WDR63	2.76822181185907	-1.93171762116782	2.96875954000045	0.00864630510931126	0.170437734040508	-3.97231403980416
RGS19	-0.204484844077889	5.15527490740295	-2.2820171887441	0.0357165334521164	0.316044076959362	-3.97375467058318
KIF18A	-0.242411862228533	4.45702721976423	-2.22762163335972	0.0397800267160293	0.330821067528033	-3.97388514723632
HESX1	0.980030017191789	-1.54652399496563	2.23144155003129	0.0394812565107573	0.329647795250077	-3.97449138645407
ALDOC	0.255813273267459	5.57901742408053	2.25478278963592	0.037700296798957	0.323499109115319	-3.97491169617051
PC	-0.187496807614476	5.62936382711222	-2.30279087569907	0.0342690525355037	0.312154485078303	-3.97581652370971
PRSS12	1.22226984282934	-1.53599207201357	2.37514522430653	0.0296433520168753	0.297203989471313	-3.97585960033063
GPR115	-0.366442141037951	2.4866221844859	-1.97856759298186	0.0643904352986509	0.403819069776261	-3.9758771360308
C1orf127	1.27472707645803	-2.41920829486698	2.36117176322548	0.0304884975609515	0.299704025695247	-3.97699420785666
METAP2	-0.142511749526271	6.9559653775882	-2.36585983759073	0.0302024699206163	0.298818878749147	-3.97732083292383
SAMD4A	0.281632050568711	3.31132474638344	2.04337983333621	0.0569183251034613	0.384606896577894	-3.97900370470718
LYZ	1.19086231569709	-1.41711341528268	2.19177305100572	0.0426874087422097	0.34076573928626	-3.980321371262
FLJ27352	0.594534172303655	0.412777303718471	1.95363162320838	0.0674929924998679	0.410806598605462	-3.98092996395373
GMPPA	0.175377615839301	6.16653898015376	2.31391022815146	0.0335168920037079	0.308178791564199	-3.98111988866853
SH3BP1	-0.234783238095867	3.59547530142093	-2.16818864423865	0.0447056171123933	0.347738116395193	-3.98221327924534
RRN3P2	-1.58250051017277	-2.30843522611481	-2.53514041915352	0.0214122446512101	0.255601983973475	-3.98258381165352
SNRNP25	-0.269238654078976	5.8044968697644	-2.32616963459754	0.0327054604115919	0.306080649089795	-3.98273024458535
SEMA4D	0.201100677237172	4.77211368951493	2.222313046713	0.0401987030367963	0.33215568655503	-3.98279063572575
SCML2	-0.27518204828483	2.6131292347859	-2.04913942009083	0.0562938523247194	0.382261648718968	-3.98324809372685
CTCF	-0.114778477451467	7.08671576916673	-2.36477485645881	0.0302684422796041	0.298818878749147	-3.9835562876592
TMEM17	0.454944776206406	0.512448390986446	1.93261831202547	0.0702108650101573	0.419436391259775	-3.98449262301333
RIBC2	-0.266716065061496	1.21525509978918	-1.99839498261031	0.0620156943250195	0.398678230241801	-3.98452314612382
RBM10	-0.16214496104377	6.94275147584955	-2.35554254865547	0.0308352944337244	0.300841123848873	-3.98725275022566
PCDH12	-2.01078788586864	-2.09979995611527	-2.90135729120385	0.00997445088591393	0.181981856836431	-3.98869835099626
GOLGA8A	0.237119230838919	4.38174886718958	2.17151817880436	0.0444154728115954	0.346780750374006	-3.98884317430111
XRCC5	-0.194212548951841	8.93941165727041	-2.40747414550161	0.02777144606756	0.28973778168052	-3.99079355592368
LOC100288432	1.08907921927259	-1.74471331041698	2.28349784327163	0.0356115112358145	0.315458143665307	-3.99106589797916
SNORD83B	0.989486484639582	-1.08393769768965	2.17542727945482	0.0440770336365075	0.345568974613819	-3.99114162771115
NDUFAF4	-0.277532749823918	3.55548650293572	-2.13911515647132	0.0473141164185904	0.35788389099254	-3.99156083770792
ELOVL4	-0.433542109386041	1.58990285253544	-1.92980735390643	0.0705817657152226	0.420224083240079	-3.99183399841426
KCNRG	-0.923632800645273	-1.27946040600295	-2.16246999468531	0.0452080233030603	0.349380305785758	-3.99187526464808
LOC100129034	0.160965071002098	5.75010893059367	2.28604902088811	0.0354312302639676	0.315354920135494	-3.99450135734651
HEYL	-0.315440498675112	1.82294817388394	-1.95765074302714	0.0669840316267165	0.40943066063013	-3.99517886520712
THNSL1	0.215385731478891	4.63758707154525	2.2235071726648	0.0401041715560123	0.331766896566898	-3.99706638024986
KIAA1274	-0.658950435508237	-0.0724676650345031	-1.94008191307301	0.0692345013310959	0.415904382277747	-3.99765232549834
MIR3687	1.19042998935134	-0.229065463300363	2.00018996737064	0.0618046533837945	0.398159099842288	-3.99765328022189
NEDD1	-0.186717349594601	5.49578198673959	-2.29027902703835	0.0351341820314224	0.31512461650709	-3.99784217229016
KIAA1244	0.139435828926811	7.84964041812452	2.36822802465089	0.030058939378915	0.298490897437399	-3.99785351552554
ECHS1	-0.162782707824463	7.57244650092791	-2.37529938783888	0.0296341514305706	0.297203989471313	-3.99936330700664
ASGR1	1.15405730108887	-1.46737733052417	2.34343464762511	0.0315937588150286	0.303140575113333	-3.99964066477858
PLCXD2	2.56842811721662	-2.59487776337522	3.1281307319101	0.00615440773628722	0.148375628704146	-4.00034118328494
OSBPL6	-0.521292016190991	0.769281006582409	-1.91889746967902	0.0720379462415809	0.424960357299541	-4.00108469711065
LOC400027	0.285329508636924	4.34291612914055	2.19776292213774	0.0421883683834821	0.340028083298966	-4.00118597633234
PLAG1	-1.1063470029604	-1.12643126206916	-2.18767306260641	0.0430321245492474	0.341698313193678	-4.00186753601491
COPG2	-0.146361950797802	5.4551366885656	-2.27341838776469	0.0363321524904768	0.319038728339997	-4.00211764649227
C1orf63	0.155643224911191	5.31695927069205	2.24105096029577	0.0387388220524729	0.3273063423147	-4.00223399964226
TMEM126A	-0.177692527638727	4.43066217348917	-2.18855371788858	0.0429578659820836	0.341620233325899	-4.00528471266901
GOLGA7B	0.304320097298443	2.58126149194465	1.98275459915912	0.0638822428192204	0.403614140124157	-4.0060701513389
ERBB2	0.17356028657467	7.36586056228626	2.35383702165787	0.0309410922800668	0.301198386083724	-4.00618867027795
PCDHB15	0.605133848753659	0.546614255577465	1.94554915621208	0.0685270247586771	0.41313841458692	-4.00639082830151
PIM3	0.207163197681389	6.79217644963492	2.330245955192	0.0324397395957033	0.305190765041617	-4.00725689549532
DPY19L2	1.2584359593148	-1.83393315887901	2.3460435032784	0.0314288757141982	0.302774491615352	-4.00726332827337
PLBD2	0.161251523540262	5.88347356210186	2.28990434029876	0.0351604002871461	0.31512461650709	-4.00733007908978
GPR132	1.03841171593184	-1.21876035329424	2.1865541516605	0.0431266438033969	0.341824640269199	-4.00769835927264
TMEM204	1.87420790625674	-2.89720820281744	2.78472038907572	0.0127535545973565	0.202555030471216	-4.00900883981365
POTEKP	0.255538867519662	4.71164520235291	2.20488731734098	0.0416018108353936	0.337049780500921	-4.009374982901
TSPAN6	0.191368554469652	4.72540739921621	2.21881834857842	0.0404765406676626	0.333298703163953	-4.01199597960788
[truncated: 14,725 more rows]
