# Supplementary material for: The transcriptomic response of cells to a drug combination is more than the sum of the responses to the monotherapies
Source: eLife. 2020 Sep 18;9:e52707. doi: 10.7554/eLife.52707 (PMC7546737; doi:10.7554/eLife.52707)
Supplement: Source data 5. [file elife-52707-data5.zip › self-synergy/ss_limma_eb_T_10.csv]

	logFC	AveExpr	t	P.Value	adj.P.Val	B
GREB1	-2.45923715366895	8.73654037568517	-38.2468332068043	7.3125603024639e-18	1.22295258498406e-13	30.6781707274352
PRSS23	-2.06988393881544	7.59906359801195	-23.8652774208026	1.8444091614998e-14	6.27066596057734e-11	23.4096081787738
GINS2	-1.75505718820113	4.81902624055053	-24.1466074665882	1.52095988031009e-14	6.27066596057734e-11	23.2912835098452
RRM2	-1.74987074179124	7.21203476216499	-23.6990073236225	2.06913334680878e-14	6.27066596057734e-11	23.2911864323448
MCM6	-1.3017419687841	6.73951355701491	-23.5786967986619	2.24970077514136e-14	6.27066596057734e-11	23.1985682672978
CDC45	-1.9717340941896	4.53527892594109	-24.2239421793519	1.44298037191232e-14	6.27066596057734e-11	23.1780669539375
SCNN1A	1.73573108555512	6.24093456679455	23.031195328262	3.30919762412751e-14	7.90614586655836e-11	22.7436544344914
MCM4	-1.13535183850714	7.70091955261513	-22.7239604191436	4.12499028524485e-14	8.62329219130437e-11	22.6434232743492
MCM10	-2.06546090864961	4.52023404778705	-22.1339405620514	6.34843137123704e-14	1.17967962502854e-10	21.9048782088859
PGR	-1.89828038238923	5.59438254636374	-21.3559397552306	1.13983831469232e-13	1.82293962773107e-10	21.5446037484954
E2F1	-1.74661410044532	4.79433898005424	-21.1767370801156	1.30801695364583e-13	1.82293962773107e-10	21.3197425664934
PCNA	-1.37827233681756	6.35100396933935	-20.3298870895252	2.54441249035307e-13	3.13020935870548e-10	20.8360264990018
MYBL2	-1.24964942678955	6.80819821343856	-20.293188246688	2.62036181666328e-13	3.13020935870548e-10	20.8200455058728
KRT13	2.43721268536131	2.55636135426725	21.1934945467068	1.29123194403372e-13	1.82293962773107e-10	20.6653472087009
GINS1	-1.45230570506927	5.43330363390285	-20.0149238239443	3.28033105469826e-13	3.42876603492335e-10	20.5391776370234
PKMYT1	-1.53395403015953	5.04244137686182	-20.0852914004205	3.09834463077821e-13	3.42876603492335e-10	20.5115265207044
TRIP13	-1.23004292263187	5.81714753874875	-19.6790014929459	4.3188746224951e-13	4.24875642274165e-10	20.2870679379922
POLA2	-1.30931389263542	5.39730360093069	-18.9067415768545	8.26525772876331e-13	7.67934279199097e-10	19.6393417353482
WDHD1	-1.35405217471022	5.38651295787667	-18.4593621061608	1.21735282757469e-12	1.07152677307153e-09	19.2608672649915
CXCL12	-1.29649628647474	5.67937976212452	-18.2374666067841	1.47980522583312e-12	1.11063871767496e-09	19.0767736522953
FEN1	-1.29129622533422	6.16313754373264	-18.2016960269527	1.527427081232e-12	1.11063871767496e-09	19.0718481053469
CLSPN	-1.69732418021501	4.46849607123713	-18.2592996730042	1.45151148720426e-12	1.11063871767496e-09	19.0081242486735
MYO15B	1.37286673256509	5.91642550560547	18.0602819156006	1.73214439743665e-12	1.20701595428044e-09	18.9124931838933
E2F2	-1.58349432543557	3.8758440161481	-18.2961333030325	1.40506587067531e-12	1.11063871767496e-09	18.8830658959074
MCM7	-1.29608909250653	7.93903126925104	-17.9302235051196	1.94609870008682e-12	1.25179056385585e-09	18.8302170874596
NPY1R	-1.55497940320614	4.92326235661166	-17.9748587169971	1.86968526810972e-12	1.25074465695468e-09	18.7997456923245
THSD4	-1.1452493454258	6.73875574267276	-17.7409723576814	2.30867457145826e-12	1.43001013085437e-09	18.6657844985213
BMF	1.55346702961386	5.00869446172684	17.5486675251583	2.75102204252425e-12	1.64314616568484e-09	18.3658838362401
FANCI	-1.24438889100262	7.25294515294075	-17.3283897648572	3.36999554760353e-12	1.8952199720515e-09	18.2852733819206
TCF19	-1.39646339280957	4.87756664311089	-17.3189202807041	3.39970097832725e-12	1.8952199720515e-09	18.2412104830069
SLC39A8	-1.30835007919901	4.97479750203261	-17.25874390768	3.59505145121138e-12	1.93947227322772e-09	18.1855096525951
CDCA5	-1.29125553642229	5.94637017799527	-17.2159597900475	3.74113047718235e-12	1.95520831563743e-09	18.183462865451
MCM3	-1.2601074000082	7.08785287001127	-17.1277585993681	4.06242162255664e-12	2.05878603683749e-09	18.0982976963564
UBE2T	-1.18200460552519	5.91035333813593	-17.0838708234084	4.23303017714872e-12	2.08215284360692e-09	18.0597915811887
NCAPG2	-1.09057226101703	7.15378556518245	-16.9046042837945	5.01255412568099e-12	2.32860986660802e-09	17.8885965848179
DSCC1	-1.63612879196494	4.52867272125139	-16.974385362302	4.6924753272852e-12	2.24219878210051e-09	17.8802997098269
LIG1	-1.08910024270083	6.28963052859184	-16.6931371772383	6.13130507268215e-12	2.72492637812902e-09	17.6947757446256
ASF1B	-1.28043451043289	5.90010215926713	-16.6829369327767	6.19153326769331e-12	2.72492637812902e-09	17.6855568744595
CTPS	-0.954190645679346	5.9254024443455	-16.1741520661183	1.01517112839953e-11	3.95091699372147e-09	17.1942368137341
ZWINT	-1.00475608994305	6.4304050839503	-16.1507776803514	1.0388387176982e-11	3.95091699372147e-09	17.164095919027
CDC6	-1.85329005515982	4.76561470142329	-16.1637814530882	1.02560080817336e-11	3.95091699372147e-09	17.1500279887353
CCNE2	-1.81176376495964	4.58795745819316	-16.1501655259572	1.03946632219412e-11	3.95091699372147e-09	17.1499607622269
ORC1	-1.8377918653693	3.90649989521788	-16.2841443679651	9.11196515402812e-12	3.90739757015298e-09	17.1481743595419
MCM5	-1.51335484705948	5.45642158730553	-16.1052305422192	1.08664630825205e-11	4.0384606353794e-09	17.1257785682854
FAM111B	-1.97760175540578	3.84610890172402	-16.1661639120082	1.02319481340684e-11	3.95091699372147e-09	17.0812252039658
FANCA	-0.978803243324734	5.60209345361292	-16.0219650086059	1.1801479004265e-11	4.2906072797245e-09	17.0447806324304
RMI2	-1.24828793877533	4.81548383429927	-15.9199815809249	1.30637578320372e-11	4.64847416985086e-09	16.9272048726143
KIAA0101	-1.30288526761108	5.58254197878059	-15.8664171985652	1.3783109913723e-11	4.80226521243966e-09	16.8908165020856
RFC3	-1.27105322615344	5.53912488380811	-15.7738642142492	1.51263600286019e-11	5.06479831323206e-09	16.7985370122888
NEAT1	0.941015837102965	9.52282097707225	15.7728183604615	1.51423054090889e-11	5.06479831323206e-09	16.7501199167796
FANCD2	-0.988146862124069	5.93021738549298	-15.7220682440744	1.59377739070688e-11	5.22633982003567e-09	16.7453289000156
UHRF1	-1.7380802613793	4.34233045844981	-15.6607453071311	1.69582108433654e-11	5.45402150277775e-09	16.6551288113041
DNAJC9	-0.995429499141919	5.81672269625317	-15.5129700602665	1.97111555163389e-11	6.21979933689154e-09	16.5342704160067
SHCBP1	-1.08804308500918	4.77441650652286	-15.4345340066234	2.13604730374044e-11	6.49513729231912e-09	16.4445378590577
LRRFIP2	-1.39029136050874	5.57563814277091	-15.397599294332	2.21869757307813e-11	6.61504747721679e-09	16.4174041677202
WDR76	-1.47077066706577	3.73555681834133	-15.4721090296238	2.05529031973363e-11	6.36531024207873e-09	16.3961297233324
PKIB	-1.58280279949563	5.65590939016928	-15.3024287208697	2.44760318347509e-11	7.05753717938577e-09	16.3206405665478
MYBL1	-2.28343645494978	3.89210511163142	-15.3820093570368	2.25459044607365e-11	6.61504747721679e-09	16.1814784498167
NASP	-0.802867146292489	6.63763836159072	-15.1619353226522	2.83215183067924e-11	7.90004262508342e-09	16.1524535265798
EXO1	-1.81694270592965	4.20311603093669	-15.1612199773045	2.83426547180702e-11	7.90004262508342e-09	16.1261450751843
ATAD2	-1.29852079141402	8.01721731686393	-15.1343855001404	2.91476813887721e-11	7.99124300894793e-09	16.0958913282588
ABHD2	-0.820954366299071	8.7986849893793	-15.0850866777111	3.069015544038e-11	8.27842192878895e-09	16.0349428119012
RRM1	-0.943801663740917	6.44952673080815	-15.0410544169433	3.2140717938859e-11	8.53208518745202e-09	16.0306214177357
RECQL4	-1.10030464086999	6.15270651240141	-14.9829737648766	3.41656102177875e-11	8.92790102003559e-09	15.9779858959202
TFF1	-1.59970670911388	9.70366424799314	-14.9299924665301	3.61302657762937e-11	9.29603945911901e-09	15.8532914707533
AHRR	1.49250143540549	4.79309041813628	14.8974094911026	3.73974039372732e-11	9.47627550677209e-09	15.8436662002809
IGSF1	-1.23899278628155	5.23242126694631	-14.6117765922423	5.07343762326579e-11	1.23393913214458e-08	15.5979127882543
CHRNA5	-1.19214016500093	4.45599225626715	-14.5820585853885	5.23856005634208e-11	1.23393913214458e-08	15.5499576737237
RAD54L	-1.31145855501943	4.08233899509387	-14.5822213481993	5.2376404152459e-11	1.23393913214458e-08	15.5269330104284
HELLS	-1.41578392922168	4.39107327691024	-14.5192413610001	5.60653061486384e-11	1.28443312332853e-08	15.4907112365937
ORC6	-1.38324858672847	3.86124226930099	-14.557717485979	5.37802782852022e-11	1.24919635283572e-08	15.4788252206821
DTL	-1.89202630894196	3.64871337940636	-14.6003878298362	5.13605880655304e-11	1.23393913214458e-08	15.4691774281778
TIMELESS	-0.791753214981309	7.24438689891545	-14.462200202688	5.96431718183188e-11	1.347935683094e-08	15.386360446429
TONSL	-1.01484131861855	5.86583549121901	-14.4218239267421	6.23208155524476e-11	1.38967109239885e-08	15.3803094933674
DDIT4	1.17931200796185	7.81223974255553	14.3797275013088	6.52479564889199e-11	1.43579845305355e-08	15.3021928836013
FDFT1	0.783909449670362	7.02426155036063	14.3115374639752	7.030126081148e-11	1.52690686468986e-08	15.2379959457247
YPEL2	1.1862428071825	5.76535713150699	14.2406083895283	7.59978138863158e-11	1.57113488516206e-08	15.1963071042532
SLC29A1	-1.07626537504293	5.23487457133791	-14.2313237254096	7.67787746414317e-11	1.57113488516206e-08	15.1862785740838
NOLC1	-0.684541656140459	7.81862537496712	-14.2841190287045	7.24480205499935e-11	1.55335986625396e-08	15.1770394001324
FHL1	-2.08729509798501	3.03623442472999	-14.6526434255279	4.85527943967526e-11	1.21193572162879e-08	15.1474110267785
RAD51	-1.43203369099555	3.79893509491962	-14.2408238256187	7.59797926656205e-11	1.57113488516206e-08	15.1447188137096
IER3	1.01234262141797	8.37740079359153	14.2283011293894	7.7034836512371e-11	1.57113488516206e-08	15.1020140868045
PAQR4	-1.30710987344838	4.47071725390325	-14.1192272081894	8.690478467833e-11	1.75107905898842e-08	15.0619056613731
SAMD12	1.11131166173457	6.10202675614123	14.1036986927409	8.8414919697388e-11	1.76029894883228e-08	15.0311345266605
BRCA1	-1.34605161507609	5.35275157246614	-14.0603903254111	9.27746476314265e-11	1.80414326393951e-08	14.9938236104064
ZNF367	-1.96579518281612	4.06093215075286	-14.0742176892684	9.13585659422348e-11	1.79750665507992e-08	14.9709186632746
KIAA1524	-1.15866108239202	4.95457662190195	-13.9575282388543	1.04063509498142e-10	1.96145502096999e-08	14.8866385645312
POLE	-0.869616609539438	6.92230149939482	-13.9819354504915	1.0125984717763e-10	1.9465168783893e-08	14.8568301980892
NEU1	0.879795416870658	7.3788416835818	13.9547942573977	1.0438262190046e-10	1.96145502096999e-08	14.8308816329254
MELK	-1.1189299424164	5.29865521271837	-13.8113134841086	1.22666332732506e-10	2.25436455892135e-08	14.716358262444
TP53INP2	1.22476720089226	3.74432089428691	13.8250959898846	1.2077171987171e-10	2.24420693681609e-08	14.6503548876685
ST3GAL1	0.767621207135811	7.96805947979774	13.7504003855832	1.31422870099408e-10	2.38903921689402e-08	14.568542689463
ARHGAP26	1.22260520590567	4.0037489815573	13.6843339167974	1.41669696303119e-10	2.5476172053477e-08	14.5618087790744
ABCC5	0.829707833193315	6.90795657468564	13.6736602073827	1.4340267689251e-10	2.5513472003727e-08	14.5155811125442
TK1	-1.33874459071066	6.08260415308589	-13.6588727586404	1.45840576597751e-10	2.56740821370609e-08	14.513761371495
PFKFB2	1.11026790451511	5.20875257793122	13.5731745543005	1.60856521433067e-10	2.80225465046521e-08	14.4529491410419
C16orf59	-1.25562451342792	3.53099340045807	-13.5637266212794	1.62609020783419e-10	2.80358068410505e-08	14.3845533725121
RFC5	-0.908556543273768	5.68901985573462	-13.4859338837717	1.77827068920332e-10	3.0346733679833e-08	14.3277241942802
ZWILCH	-1.1865870876514	5.717497124422	-13.4333545668669	1.88957917707349e-10	3.19205274316939e-08	14.2723085236744
QPRT	0.994459624587964	6.23163191138511	13.4009727426666	1.96176447578189e-10	3.28085490929764e-08	14.2282908691898
DNA2	-1.27978868693763	4.47377638813529	-13.3430896980604	2.0981332418395e-10	3.40671653752658e-08	14.1914654185134
ESPL1	-0.785723964444786	6.41470181998999	-13.3841683064482	2.00036491772291e-10	3.28995030173112e-08	14.1901409347881
GINS4	-1.29423604646427	3.40606960765898	-13.3815087329431	2.00654706276354e-10	3.28995030173112e-08	14.1711067739664
RFC2	-1.03549908681346	5.6010895923139	-13.3231083899398	2.14749804705251e-10	3.45334205181789e-08	14.1439681768297
C11orf82	-1.38679952743337	4.67829652217195	-13.2917443087184	2.22746847786289e-10	3.51435687016782e-08	14.1332906106406
GLA	-0.94196257462405	5.78926695823033	-13.3024669227749	2.1997811575839e-10	3.50372762661268e-08	14.1154066018597
CDCA4	-1.10260982976989	5.33419653316181	-13.2258538324012	2.40587079028568e-10	3.72553547192016e-08	14.0447037232374
PBXIP1	0.853255056293037	6.26236480174006	13.1377343709895	2.66832841658318e-10	4.05682949444883e-08	13.9165879883291
SIAH2	-0.819802842921386	6.60705363358905	-13.1381827925652	2.6669189605481e-10	4.05682949444883e-08	13.8949893562684
FIGNL1	-1.21387931035629	4.46169742342421	-13.0870259514436	2.83288819384548e-10	4.2532305083375e-08	13.8949702060968
CDCA7	-1.6506125644783	2.67036688999029	-13.2659905903932	2.29547938299795e-10	3.58781282254746e-08	13.8598111466064
XRCC3	-0.931692048444106	5.27697794979848	-13.0411764991371	2.99089568975173e-10	4.41743487395621e-08	13.8260939753787
GINS3	-1.20272793464441	3.84762521736566	-13.0354797429803	3.0111670391713e-10	4.41743487395621e-08	13.8235439340989
MTHFD1	-0.772856731536725	7.6713102677534	-13.082415195788	2.8483725002021e-10	4.2532305083375e-08	13.7801614239718
INSIG1	1.23646917229548	7.19493071664857	13.008223436306	3.11017899500026e-10	4.47743687581418e-08	13.7412745117533
FOXM1	-0.71289244664921	6.26887407516217	-13.0022359637458	3.13238528145335e-10	4.47743687581418e-08	13.7399712318456
BLM	-1.47673934414394	4.92935775278944	-12.9471912731867	3.34453636054587e-10	4.74017170286179e-08	13.7274371612116
CALCOCO1	0.994629349653184	5.89704360005147	12.8988253825578	3.54344863198826e-10	4.96622462116701e-08	13.6474854382003
ATP8B2	1.12708742215723	5.76596038899261	12.8941273123324	3.56342355022746e-10	4.96622462116701e-08	13.6443143851054
TMC4	0.791444336863324	6.59400830651996	12.8858608327213	3.59885892048676e-10	4.97415839555542e-08	13.5953918891723
UNG	-0.961939044901194	6.65583899893234	-12.8646663041354	3.6914188478107e-10	5.0602695746546e-08	13.5473594936956
E2F8	-1.20383554780053	4.44715212385256	-12.7797157762898	4.088349265478e-10	5.46988424926832e-08	13.5327469718223
RBL1	-1.25943420608084	4.12489178814271	-12.7596975352662	4.18827629550978e-10	5.55910577508774e-08	13.5083895761236
LMNB1	-0.845721008905493	7.50441438112876	-12.8367363118776	3.8172404977169e-10	5.14834920030785e-08	13.4874528008338
SCD	1.17134998134135	8.97843630396145	12.8393838301113	3.80512215049956e-10	5.14834920030785e-08	13.4818309951132
RPS6KL1	1.1327912484087	4.60055883740374	12.725233847088	4.36638684836234e-10	5.74987824031589e-08	13.4674791183284
HS1BP3	0.926250498738278	5.25656112538544	12.710764573343	4.44352706737727e-10	5.76557732854205e-08	13.4458334571187
SYT10	-1.31418934490264	4.12843050580675	-12.7038315548039	4.48099663451706e-10	5.76557732854205e-08	13.4131516874832
RFWD3	-0.778804843144569	6.8897039013359	-12.6969060818537	4.51875784295618e-10	5.76557732854205e-08	13.3373933950332
CHAF1A	-1.05302389874035	4.38080768985639	-12.6131185384548	5.00312107997209e-10	6.19794051418172e-08	13.331768911947
H2AFZ	-0.76334979256608	8.37099651843312	-12.7034432922353	4.48310482011989e-10	5.76557732854205e-08	13.3008468639028
HAUS8	-1.15627582401938	4.03354021061412	-12.5777904919255	5.22346681278654e-10	6.36817460856804e-08	13.282932372557
GNS	0.592146551323111	8.56460683055699	12.6848747826806	4.58515776546336e-10	5.76557732854205e-08	13.2813275787689
ATP9A	0.71275006090891	9.1454754111081	12.6876699678136	4.56964021509404e-10	5.76557732854205e-08	13.2678719675779
ELF3	0.714769722629823	7.94863496127694	12.6595746565054	4.72816310097673e-10	5.90102982841305e-08	13.2634328408194
CENPN	-0.865088077324034	6.46615633746965	-12.5858236574523	5.17248047137941e-10	6.36062966201097e-08	13.2177652373143
TNS3	0.965382197650063	5.0162660355048	12.5028208995483	5.72562280261051e-10	6.6496747049207e-08	13.1873353022403
THBS1	-1.23287727993868	6.6673954470288	-12.5489953152377	5.41062205659584e-10	6.41753498400772e-08	13.1731466533822
MCM2	-1.45028353850453	6.77451472124282	-12.5612346198162	5.33022358121734e-10	6.36817460856804e-08	13.1720271720103
HJURP	-0.80987057818644	5.41899945966294	-12.4882178027972	5.82921935759913e-10	6.67725099564986e-08	13.1565143160007
LSS	0.886586855651291	7.96945481816289	12.5611264991076	5.33092827792111e-10	6.36817460856804e-08	13.1475628742144
PRIM1	-1.31417609175088	4.68606264510202	-12.4494210604693	6.11415414627752e-10	6.8626250968017e-08	13.1337722345149
KIF2C	-0.691111515567422	6.07681399179535	-12.4892683789251	5.82170091667701e-10	6.67725099564986e-08	13.1231827108324
POLE2	-1.51297099655643	3.47991310822478	-12.4720321457007	5.94635326824162e-10	6.76508925565122e-08	13.1211148126632
E2F7	-1.62698734964432	3.90550907906827	-12.4358332026472	6.21738453616144e-10	6.9319692655176e-08	13.1114091990224
MYOF	-0.718668072351258	9.10327391035607	-12.5652310981699	5.3042445111339e-10	6.36817460856804e-08	13.111360945503
FAM174B	0.6977667184686	7.58746223863681	12.5081843364339	5.68806220805776e-10	6.6496747049207e-08	13.0855570959869
LDLR	1.31212563644246	7.09300431592585	12.4556985129302	6.06707381409466e-10	6.85579340992697e-08	13.0588242384541
DDR1	0.670303274096419	9.36716262272417	12.5193132393593	5.61095100628261e-10	6.6082777907796e-08	13.0472863930006
NOP56	-0.747263775064435	7.10626114842113	-12.4144691817943	6.38342065356341e-10	7.06995543113871e-08	12.9744734089685
TIAM1	-1.10676142227111	4.36433881217711	-12.3111935925928	7.25454210954519e-10	7.82741691871185e-08	12.9637730354558
SSPO	1.17498028893568	4.56172305135157	12.2983396720265	7.37141977686193e-10	7.90254002232301e-08	12.9498555888419
OLFM1	-0.991904796468471	5.76761961994266	-12.3206396177368	7.1698964217953e-10	7.81705307809811e-08	12.917694321005
CHAF1B	-1.38203527875581	4.10215773736607	-12.2625771388946	7.70715231638835e-10	8.15787438856195e-08	12.9062582669915
KIFC1	-0.889320153026024	6.11031514504029	-12.317468605828	7.19819525249407e-10	7.81705307809811e-08	12.9033654627962
C15orf42	-1.04051542625183	5.76925646905201	-12.2903094699258	7.44544140071013e-10	7.93105490353352e-08	12.891309097575
PNPLA7	1.39520997176271	4.79949738354358	12.2268117678595	8.05905269325034e-10	8.42372482761992e-08	12.8622211806391
HMGB2	-0.698820821927206	7.30890277602468	-12.3189079583936	7.18533559438356e-10	7.81705307809811e-08	12.8553250242934
SREBF2	0.871698873337887	7.08489059205342	12.2348039766952	7.97897445599864e-10	8.39247602529064e-08	12.7667098601762
FER1L4	0.860964515691681	6.2363310575514	12.1747297766612	8.60205449793796e-10	8.93545089587046e-08	12.7263413891956
MYB	-1.13501218937642	5.25491748585445	-12.1390602760962	8.99607346985739e-10	9.28705757468488e-08	12.7160593336718
TPP1	0.826747472558066	6.01248800738975	12.1270043667126	9.13350720380002e-10	9.36530145598679e-08	12.6892684058299
UTRN	0.772658070009496	5.79467473710515	12.1226347191424	9.18386414004923e-10	9.36530145598679e-08	12.6773806512086
GPRIN1	-0.929179468101713	4.45871180617403	-12.0758672957106	9.74150075271577e-10	9.8737490053587e-08	12.664962109579
CHEK1	-1.19968315025991	4.06769714192821	-12.0584233970025	9.95852587443444e-10	1.00329148628941e-07	12.6532104171184
TIPIN	-1.29360517921036	3.81718584441989	-12.0319026341669	1.02982840404626e-09	1.02516965650415e-07	12.6182098862138
C3orf26	-0.875373037130972	4.87170754414616	-12.0110335901802	1.05742094729721e-09	1.0420035301335e-07	12.5795076566935
LAMA3	-0.775221901653798	5.76277611139222	-11.9987689305708	1.07399911032614e-09	1.05038369129207e-07	12.527656731416
TP53INP1	1.18867133916789	7.03317031014485	12.0097078072578	1.0591999528982e-09	1.0420035301335e-07	12.4786239159387
DHRS2	-0.949700598610749	6.11508533245	-11.9815923909403	1.09767801627083e-09	1.06730041535543e-07	12.4783266777397
TPM1	0.630477389477335	7.89040139908189	12.0356257265157	1.02498601926763e-09	1.02516965650415e-07	12.4604229847104
CD22	2.66281840804575	1.87339306610205	13.0243222806941	3.05129035266523e-10	4.4373721615629e-08	12.4388803085562
NCAPD3	-0.828355933384189	5.61527265131622	-11.9316846566598	1.16964926368889e-09	1.13070602808861e-07	12.4320010310549
PIK3IP1	1.29903003728325	3.79193375406633	11.9194957755742	1.1879705095574e-09	1.14181717251943e-07	12.4259330991442
CDCA8	-0.779246124210383	5.7068485173252	-11.882718341794	1.24510480383888e-09	1.18989329939436e-07	12.3668931310089
MASTL	-1.14152040598212	5.20459063358912	-11.8423664192523	1.3111337212382e-09	1.24587502011293e-07	12.3461970456986
GMNN	-1.13162342669181	4.91548617024075	-11.8198472935837	1.34957542179344e-09	1.27515815559737e-07	12.3220830785498
SLBP	-0.702069522482467	5.52049075062306	-11.7105056376549	1.55384032982925e-09	1.44369031533691e-07	12.1460378307737
PRC1	-0.654642781061341	8.03245937653854	-11.7424479417933	1.49100247375867e-09	1.4008722118618e-07	12.0776468240613
IDH1	0.768410375827634	7.70160901483951	11.7176971409597	1.53945388755275e-09	1.43831434723085e-07	12.0617154000806
SFXN2	-1.35690154464927	5.4641693892952	-11.6246103507122	1.73703751672616e-09	1.60498427788554e-07	12.0470062537523
CAP2	-1.07966192592546	4.45398762620789	-11.5724820382135	1.85918268319537e-09	1.69906946413985e-07	12.0363389016162
CAPN13	1.08926645235868	4.90175490737424	11.5756275967484	1.85156179193849e-09	1.69906946413985e-07	12.0143555894525
RNF43	0.749619703972813	6.2901104826421	11.5459072146373	1.92489925444486e-09	1.74956603974651e-07	11.9027378791921
DHFR	-0.923701201081077	5.00206097386152	-11.4815606733121	2.09435209545053e-09	1.89329429428728e-07	11.8722881127112
MAD2L1	-1.19257940850118	5.12904130597697	-11.4634497616511	2.14482539007671e-09	1.9181850173071e-07	11.8539652512721
RFC4	-1.14349043896061	4.83334783357677	-11.4341036953001	2.22934506795964e-09	1.98316845300835e-07	11.8339269587728
MREG	-0.646198916066566	6.36848517853235	-11.4692892632304	2.12841293856393e-09	1.91374075185716e-07	11.7851650801603
P2RX2	1.0995036653495	4.47402463156739	11.3621885624271	2.45162762884433e-09	2.13546981587462e-07	11.7630456434096
DYRK1B	0.986367259913724	5.41435534802418	11.3945281600638	2.34891485677291e-09	2.07847894522064e-07	11.7597035128407
CDC25A	-1.64956944994159	3.49310711014992	-11.3292923908256	2.5609677790004e-09	2.19857606689778e-07	11.7183328031417
XRCC2	-1.30935048358973	3.57050598241561	-11.3155586660602	2.60812285730842e-09	2.21412419622467e-07	11.7007037753704
GSG2	-1.24844635321562	3.34118709224749	-11.2960478133392	2.67669020787514e-09	2.26085692103554e-07	11.6546824764429
WDR62	-1.08755349737412	5.59476166473407	-11.3177438160501	2.60055941142557e-09	2.21412419622467e-07	11.6330556336541
ABLIM1	0.865743579749439	5.31677651476335	11.286285887435	2.71170595222755e-09	2.26752851725268e-07	11.6301087728123
PRSS8	0.780640271863326	7.381222006294	11.377161845611	2.40349626569983e-09	2.10450636374681e-07	11.6221480311558
FANCG	-0.82574202908155	5.32993060917297	-11.2696808685741	2.77237897574931e-09	2.29754058366846e-07	11.5763408553943
TRA2B	-0.561724207370413	7.43991267842575	-11.3552056965362	2.47441961735638e-09	2.14415511298798e-07	11.5740995193732
UAP1L1	0.842694108991809	6.35404612802914	11.2907604890988	2.69559625288268e-09	2.26538450920653e-07	11.5719300006339
ABCG1	-1.59341163841972	3.80924530949161	-11.2208410746587	2.95925370809803e-09	2.41417361045031e-07	11.5698506197494
BCAS1	0.806265476709509	5.79627570276486	11.2689524718873	2.77507293650459e-09	2.29754058366846e-07	11.5570725799173
CCND1	-0.894783052856559	8.52006020715634	-11.3285436026245	2.56351550493343e-09	2.19857606689778e-07	11.5007364877069
CDT1	-1.1205101922232	5.90419559231902	-11.2049699002438	3.02279667817454e-09	2.45404134202869e-07	11.467851741817
DSN1	-1.06261903566359	4.70173668344531	-11.1538578680533	3.23736819925505e-09	2.61554327363969e-07	11.4599130623947
KIF18B	-0.958144329435317	4.27956771627695	-11.1323582722106	3.33235755868776e-09	2.67934364478337e-07	11.4552198470339
PA2G4	-0.591188952058523	8.22137305300241	-11.2434926872017	2.87098678833084e-09	2.35364622784534e-07	11.3960099028601
TGM2	2.2514011604227	1.96242025371489	11.3807138869756	2.39222482352669e-09	2.10450636374681e-07	11.3608132628192
NCL	-0.51146430768739	9.74704298781391	-11.2452272335664	2.86434288654234e-09	2.35364622784534e-07	11.3590792653079
NR2C2AP	-0.800790866739196	4.86121240660548	-11.053707918594	3.70559082207791e-09	2.96518186164741e-07	11.3116442478352
SPC25	-1.35251382943852	3.79293207039004	-10.9693820792884	4.15501111973198e-09	3.26236647729566e-07	11.2448960116987
TACC2	0.995315492085712	6.49602453289059	11.0415120994899	3.76729360687128e-09	2.98598190906708e-07	11.2237840173895
MCMBP	-0.577210716991164	6.67914087725306	-11.0418830122288	3.76540119062536e-09	2.98598190906708e-07	11.178120636276
CAPN12	1.62444652516888	3.3638496816038	10.9492424304567	4.2706016629188e-09	3.3374552434885e-07	11.1766482232643
DUSP4	0.723976943537228	7.06082818492631	11.0015368672584	3.97722903417098e-09	3.13750841356017e-07	11.1238435254735
C17orf103	1.42918129689575	4.07526228437734	10.852086242204	4.87769526395689e-09	3.7248664654984e-07	11.081554480309
KLHL24	1.43596544519231	5.2456933112107	10.8554764207106	4.85505035368068e-09	3.72458083096127e-07	11.0723924678714
RAMP3	-1.30199505673127	4.46291654401168	-10.8402219994761	4.95782139201189e-09	3.74130607072254e-07	11.0405379353527
MLF1IP	-1.34334775967301	4.81019467232738	-10.8389731840373	4.96633549210957e-09	3.74130607072254e-07	11.0216605230137
DKC1	-0.634185006317536	7.25221497352693	-10.9220782010563	4.43189163949092e-09	3.44739329203936e-07	10.9880846663206
SAT1	0.890118463739126	6.43881087955462	10.8688204108006	4.76698634580682e-09	3.67387463812319e-07	10.9820506282518
RAD51C	-0.63317412677821	7.4821658108022	-10.8788926604439	4.70162721304939e-09	3.6402784032888e-07	10.9148509668309
MRTO4	-0.714251217888816	5.85473987503875	-10.7916807905592	5.30034417663812e-09	3.95727482187928e-07	10.8747667165907
THOC4	-0.702012095197087	6.22321594504697	-10.7961696296596	5.26765003305365e-09	3.95050130729997e-07	10.8620231034275
FTL	0.599191723061159	9.88285542080652	10.8445748935185	4.92826424438774e-09	3.74130607072254e-07	10.8102903110616
SPAG5	-0.628840223220208	6.83203404967808	-10.76343453994	5.51102893097691e-09	4.09628657074035e-07	10.7821071330859
KIAA1217	0.784020261616146	5.16022725835747	10.6680558042235	6.28992935459221e-09	4.57359906635653e-07	10.7728309876915
TYMS	-1.11017375384745	3.59994575697486	-10.6018802662432	6.897770103798e-09	4.92984218871444e-07	10.7460900765144
TTF2	-0.698694804224277	6.69452608369596	-10.7231838393912	5.82658767610158e-09	4.31167488031517e-07	10.7336732133477
MSH2	-0.719490328012136	6.20393236379325	-10.6947066060212	6.06127957074459e-09	4.45501342082771e-07	10.7152884841679
KNTC1	-0.918126765385441	6.25255030092473	-10.6932479472383	6.07356529507724e-09	4.45501342082771e-07	10.7135265858347
HIST2H2BE	0.609382991933392	6.80172762653011	10.6728569961372	6.2480776782166e-09	4.56300659783819e-07	10.6642937811467
NCAPH	-0.928149162534691	5.52723308303912	-10.6169905500679	6.75373926574532e-09	4.84761954851179e-07	10.6544756626208
PRPF4	-0.598677438245052	6.30595056539281	-10.6557239220958	6.3987814919029e-09	4.63260699872659e-07	10.6542945197102
MMS22L	-1.20770773327058	4.47178912469002	-10.5546319104714	7.36934016956731e-09	5.1566880751399e-07	10.6484059697001
EGR3	-1.53344689413206	2.62142988854131	-10.5893049976257	7.02009773087714e-09	4.95376010342571e-07	10.628788585327
C1QTNF6	-0.824670717760556	5.70082324795449	-10.5961204537131	6.95351905296505e-09	4.94853841028883e-07	10.6157073009519
CLU	0.675844899468306	7.3953337680213	10.6477011459974	6.47065918514813e-09	4.66445276777661e-07	10.5974319438441
C14orf80	-0.706098576356988	5.35019619313748	-10.5660169670988	7.25269421126292e-09	5.09638899114122e-07	10.5961046556269
DHTKD1	-0.581935042040516	7.0108380565135	-10.5915542097921	6.99805192464991e-09	4.95376010342571e-07	10.5205575721882
EME1	-0.958606556286214	3.86103733214659	-10.4390921643877	8.67098339952991e-09	5.90725180170953e-07	10.5201063627805
POLD3	-0.870363157260766	5.1376216298277	-10.4872103489139	8.10174504810553e-09	5.62214042259406e-07	10.5036861090915
TTC39A	0.727204114025847	7.19734595439773	10.5361322365965	7.56310227318184e-09	5.27022176736221e-07	10.4376621030175
RAP1GAP	1.0362229734035	5.75094682322889	10.4376065748325	8.6892127674034e-09	5.90725180170953e-07	10.4269697257346
CBLB	0.865989705474586	5.21833877391002	10.4195522622498	8.91399987739351e-09	5.9870575883345e-07	10.4235089987069
FOXC1	-1.26056921198554	3.29252853850618	-10.363537943384	9.65112928430931e-09	6.37966348422091e-07	10.4084683158782
MXD4	0.705728884025881	6.60958443818717	10.4810409827146	8.17248011136922e-09	5.64779162737764e-07	10.4015534319326
TGFA	-0.97857683991999	3.80446755217123	-10.3215108902248	1.02460993485214e-08	6.69358459002626e-07	10.3566513113961
B3GALT5	1.72240279469978	2.02254124419498	10.4217142050865	8.88676335123111e-09	5.9870575883345e-07	10.3433581994711
TPM3	-0.513389359659902	8.15031354050303	-10.4666805423245	8.3396551244027e-09	5.71608165166028e-07	10.2968576477084
DCLRE1B	-0.802979992967376	6.14305504236398	-10.3977454649011	9.19368048937072e-09	6.12570169339585e-07	10.2964341914311
MKI67	-0.731546597557985	8.66846457800638	-10.471107779301	8.28773630022274e-09	5.70387250555247e-07	10.2918929716787
RCBTB1	0.773364533608915	5.15466921760986	10.3182750170871	1.02934789695856e-08	6.69837129522763e-07	10.285702481878
PLEKHA6	0.660990935221952	6.54967232671476	10.3703501508113	9.55816053931713e-09	6.34328082775951e-07	10.242411341754
E2F6	-0.798047185377744	4.96388443312371	-10.2730116328201	1.09808955189777e-08	7.00933193356425e-07	10.2174525471437
CENPL	-1.0333304366005	4.19238931752646	-10.2299881095651	1.16790904081099e-08	7.39852681762238e-07	10.2115914431281
TUBB	-0.713125169200545	10.3384682868003	-10.4113970082026	9.0175331189889e-09	6.03236895527881e-07	10.1618699290814
SMC1A	-0.567174992237695	7.657155644905	-10.3550553424438	9.76822423607109e-09	6.4316449655139e-07	10.1532033514001
GEMIN4	-0.628897049665552	5.84388831832852	-10.2768355457289	1.0920998712101e-08	6.99780775713325e-07	10.1401727624631
POLA1	-0.976912907505119	5.06203806839209	-10.2354400134101	1.15880935101333e-08	7.36879375906726e-07	10.1374742220584
PLEKHH1	0.773963172253472	6.19548126306602	10.2810929617466	1.08547151526915e-08	6.98208677744664e-07	10.1283702379418
NR5A2	-1.48047350245654	2.35461903867312	-10.1777198113232	1.25905545673672e-08	7.88630841141007e-07	10.1224748415629
CMYA5	1.09456008824155	5.01636541166473	10.1994208895848	1.220337467551e-08	7.67252774711391e-07	10.1121998905917
CCT6A	-0.520949067316009	8.01032532735574	-10.3331936702955	1.00769379728134e-08	6.60889061401302e-07	10.11077150388
FAM84A	0.660373111033397	5.13900766720026	10.2002996138359	1.21879628104294e-08	7.67252774711391e-07	10.0958302146275
ESCO2	-1.34594081987633	3.7180860188292	-10.108931692155	1.39054159020446e-08	8.54978586565418e-07	10.0471361597875
BRIP1	-1.27521951806669	7.96358744961343	-10.2817290381893	1.08448484415384e-08	6.98208677744664e-07	10.0358314397586
PRKDC	-0.535613863787313	8.94061247947903	-10.2880444875678	1.07473938109345e-08	6.96664395713442e-07	10.0134094661295
PITPNM2	1.08520449409524	5.15030640864785	10.1211902486141	1.36609380815481e-08	8.46168623984484e-07	9.98875871942579
ANXA9	0.924376532679757	6.18769037239699	10.1506442599416	1.30917929148407e-08	8.15935120677422e-07	9.92354350506212
RIN2	1.35899704411121	3.00597008728224	10.0478379868916	1.51942229372144e-08	9.14406804426294e-07	9.91752394967537
POLQ	-1.16055490624364	5.0172782962871	-10.0575654155433	1.49809000923875e-08	9.07755699801046e-07	9.89172688382037
PTGES	1.02221729085034	4.43508025993106	10.0307596932279	1.557650188807e-08	9.31176874387145e-07	9.89025098506472
ELOVL2	-1.17112013360248	5.90874958773615	-10.0967684482712	1.41525375804329e-08	8.63821308376496e-07	9.87369092317887
ERCC6L	-1.25440926468946	3.89687222950743	-9.98839687088682	1.65689925365204e-08	9.79151346928506e-07	9.86120335652214
KIAA0513	0.797425223699796	5.62880080194764	10.0475757645889	1.52000174378444e-08	9.14406804426294e-07	9.84136272855898
SDK2	0.851656422746369	4.84272580039079	10.0286128026767	1.56252673973503e-08	9.31176874387145e-07	9.83879226301578
GPN3	-0.864330048966662	4.58863521828906	-9.98127701461329	1.67422129786958e-08	9.82444806511255e-07	9.81277622778381
BTG2	0.830479554115741	7.28047220226667	10.1013151339697	1.40596267451281e-08	8.61293764415833e-07	9.80948778140517
SGK1	-1.08848592593751	3.58962195761635	-9.93605206912141	1.78878385903762e-08	1.04235614141272e-06	9.80345471414744
DNMT1	-0.531368637418965	7.63352400813512	-10.1089966296024	1.39041087897666e-08	8.54978586565418e-07	9.78799936313546
PRSS22	0.957052406516863	4.97066288026749	9.96818532028418	1.70657040005485e-08	9.97925991976128e-07	9.78285196142998
RACGAP1	-0.609346612738712	7.25732807118752	-10.0883916528919	1.43254082817082e-08	8.71193193102865e-07	9.78073526688756
RNASEH2A	-1.03491951834592	5.63228166369046	-10.0208432598019	1.58030925307255e-08	9.37201842141324e-07	9.77529455919741
HSPA8	-0.625448279026392	10.7503344281173	-10.1489394739218	1.31240461290497e-08	8.15935120677422e-07	9.76724007223906
TACC3	-0.638518058646055	6.64261730637354	-10.0277100643324	1.5645820479717e-08	9.31176874387145e-07	9.7213422405548
KIAA0125	4.36430284712319	2.46326959397018	10.4250379244186	8.84506096871639e-09	5.9870575883345e-07	9.71902987045708
ZFYVE1	0.634280022950524	5.49851330666126	9.8995511668951	1.88723997518831e-08	1.09211769360032e-06	9.63594458865662
EXOSC2	-0.708620249143485	5.68186312525764	-9.92219580104093	1.82550872315575e-08	1.06006277382141e-06	9.62776954326107
BRI3	1.10518566403573	5.18305105651749	9.81549772752486	2.13622865064162e-08	1.21089179081628e-06	9.56854957858223
DUT	-0.92693491408009	4.95427322811568	-9.83656398078817	2.07074970843727e-08	1.19007622418917e-06	9.5605760951445
MB	0.929923558533414	4.45114780441442	9.78494007161533	2.23509759054943e-08	1.24599240347829e-06	9.55920537864266
HSPD1	-0.54192845134145	9.68256506811658	-9.983160953296	1.66961940655898e-08	9.82444806511255e-07	9.54368204464724
IGFBP3	0.813572624260131	5.21231684777824	9.82242999715876	2.11444486665435e-08	1.2081461181867e-06	9.53822511168294
FANCC	-0.754289025438501	4.73754259643941	-9.80149058556468	2.18096626122133e-08	1.21988226597543e-06	9.5380968728988
FOXN3	0.87227518585099	5.5130312211166	9.81102399084385	2.15041175479811e-08	1.21089179081628e-06	9.51488605167815
NCAPG	-0.996537694576908	5.13931887304336	-9.80680766262409	2.16386927781289e-08	1.21438086584372e-06	9.50921333243342
CCNA2	-0.888297648594231	5.88117995343462	-9.82172816654476	2.11663963542635e-08	1.2081461181867e-06	9.46893156374589
SKA1	-1.20507385622048	3.34069404005345	-9.69739640865074	2.54584632882347e-08	1.39139653605372e-06	9.46418057901172
CENPK	-1.28398911826808	3.88639808491139	-9.70762286254743	2.50731652874566e-08	1.37935400087968e-06	9.46255281284044
FKBP5	-0.898444991989919	5.24379932064876	-9.74922875090811	2.35675786799328e-08	1.30944912240265e-06	9.41643390726463
FBN1	1.53391296978727	3.24805552116533	9.67290890536947	2.64065368553355e-08	1.43370605752063e-06	9.40614589776184
UBR7	-0.609225400206141	6.67844908061491	-9.81795481100339	2.12848075076085e-08	1.21077251958246e-06	9.39403881811396
ORAI3	0.881055781414453	4.85340933657583	9.69902377878368	2.53967362200071e-08	1.39139653605372e-06	9.38813034196286
HNRNPAB	-0.662842846589802	8.5618432180829	-9.83661957800812	2.07057971347696e-08	1.19007622418917e-06	9.35052841272716
C1orf226	-0.896876482911996	4.7707732143453	-9.64770479846291	2.74211289215561e-08	1.47456900348586e-06	9.31116764282527
IDH3A	-0.547847647577512	6.57519686516493	-9.74381084968918	2.37581413671325e-08	1.31566608021167e-06	9.29416968829077
MND1	-1.4293675894295	2.57001900196806	-9.63330618809715	2.80190279411853e-08	1.49232555187383e-06	9.28126587723731
TUBA1B	-0.98604480659189	9.77915750843332	-9.81246772184155	2.14582391935365e-08	1.21089179081628e-06	9.27898002949806
NPNT	0.623295694031106	7.07570438382811	9.73427888821735	2.40973423446223e-08	1.3300460507309e-06	9.26314248292814
CDCA7L	-1.1544298126974	3.62127652600348	-9.54151719948961	3.2166624988606e-08	1.6603538157699e-06	9.23423543488212
SPNS2	1.10483615437613	2.84924829727631	9.53325145454277	3.25704897386805e-08	1.67602729350675e-06	9.22122684033247
RAB7L1	0.792564226741378	5.95289376678428	9.63848382048572	2.78024681967277e-08	1.48552229431972e-06	9.20033344219967
MYO19	-0.775787649063278	5.990965319218	-9.64297514492393	2.76160363743592e-08	1.48029036001533e-06	9.19022277484016
MCM8	-0.986578899134603	5.00009150263947	-9.58693676052612	3.00392233054225e-08	1.56992490799964e-06	9.18064155210933
EPHA4	0.644873150164934	6.59576193723053	9.66077245854789	2.68900811512391e-08	1.45067650701072e-06	9.1737070216967
GATS	0.684921589017648	4.57133040527254	9.54185989269171	3.21499948185374e-08	1.6603538157699e-06	9.15515599042502
FMN1	-0.922402232738571	5.0618635577109	-9.56275666818381	3.11527699459278e-08	1.61800908253322e-06	9.15208871451004
KLF4	-0.764263054890315	6.11170649864712	-9.61266964917847	2.88999137422399e-08	1.52950049818108e-06	9.14384246722947
CYP1A1	1.33964192386153	8.29381325724034	9.67080292070868	2.64897854445034e-08	1.43370605752063e-06	9.14196933987418
BUB3	-0.519303006994736	7.55087824702848	-9.67246541770582	2.64240448698213e-08	1.43370605752063e-06	9.13990122799746
RANBP1	-0.745767789230392	6.2653640561937	-9.62839843648751	2.82259338666112e-08	1.49857307296891e-06	9.13291512428639
NTN4	0.830419523578464	5.0882646565207	9.51429343908132	3.35170014922281e-08	1.7194427391289e-06	9.09964873885578
TMEM120B	0.693280852525525	6.28194412887611	9.59794998767374	2.95459560100581e-08	1.5587588905748e-06	9.09765587997077
TFDP1	-0.538448529358773	6.36146127700284	-9.58024364924437	3.03432125933988e-08	1.58087192340187e-06	9.05207814174137
CGN	0.541822317409684	7.00590535793814	9.59259712770182	2.97846331618636e-08	1.56488427041972e-06	9.03139537832348
CTDSP2	0.503521766464119	7.75536726693884	9.5911567243754	2.98492036751907e-08	1.56488427041972e-06	9.00622822263121
RGNEF	0.756582169650441	4.64008954641332	9.43220663838326	3.79607871761208e-08	1.92965411773083e-06	8.98161369684867
RAB26	1.02546986916231	4.72477521176598	9.38243053603687	4.09527536271427e-08	2.04445925868757e-06	8.91513458536263
BRCA2	-1.36433772721896	5.00996788867274	-9.39635906169247	4.00914012540978e-08	2.00745088195668e-06	8.89873850725168
MTSS1	-0.68328693273465	5.74403664218278	-9.41455111497981	3.89949041133878e-08	1.97621447391605e-06	8.86031895535513
AURKB	-0.871964356802541	5.65494373656678	-9.40248312323219	3.97187168346322e-08	2.00077054319996e-06	8.84930917580458
TOMM5	-0.651262750072259	5.82915129554757	-9.40567115059745	3.95261466584597e-08	1.99708542814526e-06	8.82727800503568
IMPA2	-0.84683152673248	4.13155572620207	-9.28201030282847	4.77667549926722e-08	2.30216487175058e-06	8.80393085658698
CCT2	-0.479919668169851	8.52415626210972	-9.47897329814879	3.53581883063192e-08	1.80834966738496e-06	8.79686681027211
HIRIP3	-0.709716198041637	4.81380753111766	-9.32022387839463	4.50433592670851e-08	2.20264660930623e-06	8.79447683325888
RAD54B	-1.17006824954314	4.95332736659272	-9.32139609850812	4.49624375744833e-08	2.20264660930623e-06	8.77247703113914
KIF23	-0.620585299613486	6.93778405335717	-9.39840312055727	3.9966602429656e-08	2.00721158868939e-06	8.74187676817695
RGS22	-1.2573791428497	3.9745831893241	-9.21886979956532	5.26514902966474e-08	2.487411083958e-06	8.72729871097629
PPFIBP2	1.07010998622535	2.87685447466025	9.18924573136074	5.51211869985958e-08	2.56068536490144e-06	8.69630708566886
RGS6	1.27534588364779	3.014479258184	9.18403802490445	5.55677467028157e-08	2.57427976691936e-06	8.6951197560496
MVP	0.864366054316296	5.58185663713519	9.29816587737753	4.65948976798035e-08	2.25217649941339e-06	8.6908280558245
FARSB	-0.677009974483086	6.2014489451317	-9.33692646139348	4.39046040846133e-08	2.16596046817425e-06	8.68786271495534
MUC20	1.08232448363373	4.1331028309088	9.20173233056879	5.40657183214112e-08	2.52706358816288e-06	8.68356258884412
DHRS3	0.873020528781746	5.35979230821821	9.24181656178855	5.08183167197021e-08	2.43520208831031e-06	8.66071003143939
S100A10	0.562844140604387	7.00216220308437	9.34256916086892	4.35267494372369e-08	2.15663622435834e-06	8.65501732528072
KPNA2	-0.533332985991695	9.34443543170918	-9.37419740747302	4.14710038568301e-08	2.06416984673103e-06	8.61119497543984
B4GALT1	0.603783524737976	7.32854858456471	9.33134330135954	4.42818582775117e-08	2.17814646421502e-06	8.61029004240743
VRK1	-1.03832358485414	4.84361658031349	-9.20741684781287	5.35922549372006e-08	2.51763166171276e-06	8.60827245545123
CENPH	-1.16747266382257	4.4598426678198	-9.16955300168091	5.68298906625778e-08	2.6254781531518e-06	8.59717691979406
HMGCS1	0.761574024676555	7.59710699424119	9.31079435095117	4.56998876249166e-08	2.22175849022996e-06	8.59691676947421
TACSTD2	0.64856505102987	7.46214789833629	9.31738370710683	4.52400582537327e-08	2.20581555170678e-06	8.58751544709129
TMPRSS3	-2.24609074748421	1.5384241361402	-9.34167129803656	4.35866445726572e-08	2.15663622435834e-06	8.5806853453258
LRP2	1.9971302710115	0.317016495721082	9.46343271877962	3.62016208939437e-08	1.84584118240949e-06	8.56057329322981
GLDN	0.835615580973281	4.65126641471775	9.11068755351178	6.22766117688089e-08	2.81175739157945e-06	8.52640088652624
RPA2	-0.60707531036892	5.63899322052908	-9.19920568653653	5.42775681360018e-08	2.52851824375068e-06	8.51282927093944
TCOF1	-0.650251469022423	6.5768444499959	-9.23828521224191	5.10960156493471e-08	2.44151361634195e-06	8.51087770797263
MLPH	0.531662709848375	9.25956103018405	9.30562250269564	4.60642296648024e-08	2.23298022293958e-06	8.5092001055196
KDM6B	0.705150456409029	6.68753034705756	9.22183883702477	5.24104453548353e-08	2.48303764338319e-06	8.49639616931701
RBL2	0.715132468821312	7.01041470021493	9.22223337828382	5.23785012242661e-08	2.48303764338319e-06	8.46446818861371
MKNK2	0.579268188788801	7.09491481778524	9.21393229311674	5.3054924575681e-08	2.49941002423575e-06	8.45747604044965
TP73	-1.12987801950804	2.63718094372156	-9.02503712245003	7.11988860349248e-08	3.10085981783355e-06	8.45557754604305
CTNND2	0.775554366996298	5.89493089211255	9.15139236516957	5.84548968654661e-08	2.68571344829136e-06	8.42791513576587
FKBP4	-0.512425886928254	8.85045717783841	-9.25096006958907	5.0106614878264e-08	2.40799720466692e-06	8.42297790323814
SLC5A8	-1.43488670741454	1.6376454475801	-9.10967297127283	6.23751490239162e-08	2.81175739157945e-06	8.42284222431595
RIBC2	-1.69258060276967	1.21525509978918	-9.23015902032406	5.17411044252995e-08	2.46529410372852e-06	8.39846077467451
ACSS1	1.13913042805564	5.29846108206368	9.07605182955046	6.57346397020112e-08	2.93158963833716e-06	8.39686797692067
NUP155	-0.666413398327543	6.0953512837761	-9.14638220529298	5.89117229901793e-08	2.69191162646929e-06	8.39387115523602
TRAFD1	0.470899386616559	7.04459645782172	9.16087886202087	5.76000600114029e-08	2.65372838465758e-06	8.35943968070328
SEMA3E	1.13159677344437	2.77108022936284	8.95924555038583	7.89575404811101e-08	3.32616097482641e-06	8.35054053184569
TOPBP1	-0.653356286215045	6.64993284990724	-9.13823419325503	5.96626667750937e-08	2.70406081069558e-06	8.3447453768762
SLC6A6	0.496398839138744	6.81853108611784	9.14025613339114	5.94753879734961e-08	2.70289779475204e-06	8.34037983517791
CCT5	-0.580728332264069	9.24439198807644	-9.20137963700179	5.40952382541444e-08	2.52706358816288e-06	8.33839325705302
SGCG	0.674425565200603	5.14795330531513	9.03694986690264	6.98816652124465e-08	3.06745661158256e-06	8.3327424420254
KIF22	-0.516364952043139	7.2284817952657	-9.14894409312495	5.86776645155262e-08	2.688562359884e-06	8.3264011766722
TFAP2C	-0.582233111423434	7.01094479740254	-9.14052250961185	5.94507612967101e-08	2.70289779475204e-06	8.32344831244848
OPHN1	0.835856142934485	5.01964209091575	9.03907664439993	6.96492013329948e-08	3.06529800813949e-06	8.32323454566223
PLK4	-1.10309451431216	5.0012437488547	-9.03225181009249	7.0398064841368e-08	3.07398756242046e-06	8.3217493242234
ODC1	-0.543324845241342	6.1059636563241	-9.09329792943575	6.3988311056657e-08	2.86900942121054e-06	8.30862051069031
INCENP	-0.575224065998014	6.14809073902471	-9.08718223290157	6.46019517049279e-08	2.88877818265565e-06	8.30023285213408
BARD1	-0.826423940033377	3.86052893329726	-8.95132269883112	7.99499277871422e-08	3.35108419125856e-06	8.29483283799401
PDCD5	-0.537628527281533	6.16078965997007	-9.07362938716745	6.59839064428785e-08	2.93487992380505e-06	8.27837052759774
OPTN	0.836539788752796	5.21412631723405	8.97739029829959	7.67331059338141e-08	3.25706716659164e-06	8.27395660127742
CDCA3	-0.687716702893503	4.82162512414209	-8.9786922482927	7.65760404771929e-08	3.25706716659164e-06	8.25267503528851
FAM54A	-1.22949781621758	3.30482178376746	-8.88601749119033	8.86448040791098e-08	3.59611150152719e-06	8.23502517084294
GPR68	-1.44623799100866	3.20617591943599	-8.88228852726029	8.9170264383091e-08	3.60213406169762e-06	8.23362099640909
RFX5	0.572069368496801	6.8411560199861	9.07064832766599	6.62920144975071e-08	2.94076299855785e-06	8.22921261258609
SKA3	-1.15525373214392	4.49071776992605	-8.94299144788549	8.10075766052084e-08	3.37848057642271e-06	8.2275672373781
PARP1	-0.462652744051601	7.82010974722801	-9.10216339684144	6.31095863508899e-08	2.83721699497926e-06	8.22409823553425
RBM24	-1.64322678621692	1.97022089297584	-8.95697458483306	7.92406669176993e-08	3.32970078776785e-06	8.21508881735124
ENC1	0.570620709724825	5.63505173311947	9.00157096564763	7.38702722935376e-08	3.16770880471057e-06	8.21307152994356
TESK2	0.865247517609008	4.02597259890004	8.88487003229723	8.88061498523516e-08	3.59611150152719e-06	8.21094895650103
CERS4	0.734687884564824	5.33185016379691	8.96170611672201	7.86519720140492e-08	3.32165550495696e-06	8.20174653712413
SALL4	1.61992872765105	2.66804873968287	8.86716967101566	9.13343729687815e-08	3.65424893188972e-06	8.17887661416335
WDR5	-0.437042255993155	6.813206657761	-9.04380261793477	6.91355328355241e-08	3.0507193961512e-06	8.17823831996502
NUP85	-0.53067106484337	6.08348541345652	-9.0079571897537	7.31330225792738e-08	3.15225945777262e-06	8.17049160986205
PPARA	0.745629944420158	4.21768326772285	8.87798395141773	8.97808955148473e-08	3.61806191949471e-06	8.16991015286996
PGAM5	-0.552201326185243	6.47993643747239	-9.02142244350798	7.16036946994573e-08	3.10664891271089e-06	8.16349144877323
PLAT	-1.25079566061326	2.26762247740723	-8.83383191150992	9.63030336986713e-08	3.81558252474059e-06	8.16262248031981
WDR34	-0.615973648438719	7.47175244226044	-9.05109944387333	6.83502192523568e-08	3.02404515020216e-06	8.15376003103333
GOLM1	0.549148941278006	5.67275926364768	8.96903634205693	7.77489803760093e-08	3.29183277926172e-06	8.14374660524483
ZDHHC7	0.483968932626559	7.03655627256546	9.01484043078446	7.23470218790033e-08	3.12643822714329e-06	8.13356130089715
NHSL1	-0.68286626768102	4.14687947257631	-8.8614267083292	9.21707745758658e-08	3.6701524619209e-06	8.1296799096398
RAB31	-0.847739022542806	6.35140083745629	-8.99794506731561	7.42923216619053e-08	3.1776593030018e-06	8.12493809661487
RMI1	-1.04552148132468	4.78336160419819	-8.89374276923437	8.75665038276444e-08	3.585546418439e-06	8.11519222859172
PRPS2	-0.747514137842147	5.39198868388855	-8.92341828361045	8.35504658330218e-08	3.47586564823745e-06	8.09740996830246
GTPBP4	-0.470309713889767	7.25830289916953	-9.0059840116082	7.33599870854481e-08	3.15391368641911e-06	8.09520337930984
KPNB1	-0.467712771240805	9.27628176197642	-9.03329732330636	7.02827995249421e-08	3.07398756242046e-06	8.06856418076975
ERBB3	0.480278660988096	8.64457636150828	9.02053605411909	7.17033293653674e-08	3.10664891271089e-06	8.06740953433203
POLE3	-0.619137574989772	7.20102185385471	-8.97981110765465	7.64413319436404e-08	3.25706716659164e-06	8.05715650360924
GRAMD1A	0.624068752277552	5.47658800366628	8.86285647271833	9.19617973041728e-08	3.6701524619209e-06	8.02315533795
MSH6	-0.620638832967961	6.86669900293151	-8.94492178986919	8.07612227028205e-08	3.37662672120493e-06	8.01141155056993
GEMIN5	-0.551390223878824	6.40875387022115	-8.92178634974847	8.3766225194812e-08	3.4761944172656e-06	8.00931638420914
PGPEP1	0.519159791036238	6.09377132665076	8.88729513089602	8.84655146360681e-08	3.59611150152719e-06	7.9992590304526
CKS1B	-0.892741944047243	4.99736444610173	-8.82379122866211	9.78543577879781e-08	3.84158751090644e-06	7.99404452029975
CALCR	-0.736663520047068	4.77960397439172	-8.82616027928468	9.74859863870166e-08	3.83613090902698e-06	7.98932718387092
CASP8AP2	-0.702805524438465	5.52822934645171	-8.85765273564763	9.27247789118815e-08	3.68344228627626e-06	7.97807795428393
CDK2	-0.826060955062227	6.08562181803981	-8.89286978836708	8.76876635458952e-08	3.585546418439e-06	7.97712256712935
NUSAP1	-0.813635921121922	6.66940483543038	-8.89905418121312	8.68331101916207e-08	3.56805143696478e-06	7.95875149804445
COPS3	-0.562263613658833	6.5343130494952	-8.88940096298147	8.81708345963864e-08	3.59611150152719e-06	7.95207784843214
SYTL4	-0.750098645442677	5.41366158829727	-8.82951081677735	9.69674781377099e-08	3.82472666126193e-06	7.93973554865755
CENPM	-1.00959822013781	3.49711754591252	-8.70602700543442	1.18133561130327e-07	4.43969814908673e-06	7.93301834031824
SNRPA1	-0.493133690303303	6.54015786295009	-8.86720936118706	9.13286202571251e-08	3.65424893188972e-06	7.9109278683647
PAICS	-0.713940502123739	8.04020816468378	-8.90668064877013	8.57912891324225e-08	3.54265066531021e-06	7.90215702850416
LOC81691	-0.822738161063548	4.18926961781873	-8.70756162036928	1.17842716984704e-07	4.43969814908673e-06	7.89544300894782
RNF213	0.498504342998001	8.07421930576261	8.89955564307479	8.6764202121609e-08	3.56805143696478e-06	7.89435176156509
FAM83D	-0.672534942743195	5.67314182073223	-8.80737447121255	1.00447443752915e-07	3.91581130378497e-06	7.89405972574676
CSE1L	-0.760587125110398	8.48104016529258	-8.90967358461377	8.53860213365461e-08	3.53464312087227e-06	7.88733378714344
MIS18A	-0.902288694034455	4.31594486525539	-8.71217151723821	1.16973537673668e-07	4.43969814908673e-06	7.87797139451278
URB2	-0.663143467636073	4.80490271880307	-8.74864460264878	1.10328900032988e-07	4.23197367924702e-06	7.87629387798793
C9orf7	0.659633289848341	5.64409863896966	8.77993775592102	1.04943055077444e-07	4.05327402567015e-06	7.86724210183935
NME1	-0.766834022821122	6.39466033781364	-8.83249889278815	9.65074986824485e-08	3.81558252474059e-06	7.86702379516321
AGPAT5	-0.654750382535613	5.16176487125593	-8.75849180941909	1.08603565747211e-07	4.18499086072892e-06	7.86685647972987
TCP11L2	1.22344873274595	3.4448611788569	8.63658170653097	1.32113914679962e-07	4.83473328032315e-06	7.85367583473893
GRWD1	-0.568438110363061	5.99199503286017	-8.8094012365585	1.00123451848996e-07	3.91230048766963e-06	7.84933434915018
DCTPP1	-0.667213263659669	6.29931080363848	-8.81501632957142	9.9231545529008e-08	3.88653013448977e-06	7.83577020543577
CIRH1A	-0.563398150142111	6.17313152217866	-8.80173101303748	1.0135538628403e-07	3.9420173958468e-06	7.83347867706711
CHD6	0.441580808232279	8.40952018234433	8.8687632713006	9.11036938497683e-08	3.65424893188972e-06	7.83093789559053
OGFOD1	-0.604966421950024	5.37919098643368	-8.75251072830919	1.09648116695532e-07	4.21552897383006e-06	7.82482026138644
LMX1B	-0.589952174938082	6.07264726415708	-8.7902498170583	1.03229159122798e-07	4.00557878693661e-06	7.82043163804852
TSPAN5	-0.739711078490618	4.23240874645793	-8.65729919317033	1.27770470767838e-07	4.71707141969385e-06	7.81342728900427
CHEK2	-0.672651024161139	4.96938073611826	-8.71785952147786	1.15910326832731e-07	4.42576325559496e-06	7.81183283311785
ARSD	0.481240942488716	6.62261838618703	8.7860214019474	1.0392836174644e-07	4.02337481909134e-06	7.78415409928906
RPA3	-0.654020176361882	5.28599420243324	-8.70965598214103	1.17446997449492e-07	4.43969814908673e-06	7.76824427037046
MTHFR	0.738500112028454	4.97711041315938	8.66112971236851	1.26983910069192e-07	4.69840467256012e-06	7.7581863496529
NXPH3	-1.57667069222139	1.44373872211909	-8.61548070302612	1.36696937336877e-07	4.99152746729679e-06	7.74732381506229
POLD1	-0.920201043156393	5.80174556192854	-8.72407042303599	1.14760923398582e-07	4.39190316457181e-06	7.73246566058222
SMC2	-0.931518780092548	5.83281242806342	-8.69643874584684	1.19967852871407e-07	4.46846853323255e-06	7.68111333209814
TET2	-0.538165322951428	6.36122517667027	-8.7124903905458	1.16913664018614e-07	4.43969814908673e-06	7.67832593056778
PBK	-0.965224057086348	5.07087141667416	-8.64357713074399	1.30630285851947e-07	4.80726283033957e-06	7.67787088069266
UBE2C	-0.750915347498186	6.51188241115601	-8.710302408881	1.17325139426698e-07	4.43969814908673e-06	7.66439865510667
BCL9	0.578667178144217	6.41517769912999	8.70630463839409	1.18080887788659e-07	4.43969814908673e-06	7.66397092524956
BIRC5	-0.76047730596293	6.1559083414943	-8.69671863439808	1.19913888110661e-07	4.46846853323255e-06	7.65896917813153
RERG	-0.740537112047565	5.48849265165714	-8.63806041284859	1.31798838642589e-07	4.83378021372513e-06	7.62585853482623
C1QBP	-0.510613103713953	6.97740887588604	-8.70363513251251	1.18588374535499e-07	4.44679815186475e-06	7.61468470534218
NUP205	-0.536297810451159	7.39298867247185	-8.70223761159919	1.18854960611035e-07	4.44682407440481e-06	7.58895744399098
NBEA	0.70388118259596	5.52801939825762	8.61166372976043	1.3754358522442e-07	5.01150091349282e-06	7.58486815607007
TSC1	0.541329818238672	6.48806160070789	8.64282783495757	1.30788363298523e-07	4.80726283033957e-06	7.5662554635421
WHSC1	-0.43505274469954	7.58302081345822	-8.67197639769656	1.24784025941107e-07	4.62724623024185e-06	7.53729446655229
VEGFB	0.675020904459987	5.1106044195216	8.52706488510921	1.57787746838727e-07	5.69209164924511e-06	7.5241409153279
SOX3	-1.02213906120407	3.50563963183982	-8.433702093298	1.83793011818733e-07	6.41892811755868e-06	7.50501726713682
PPAT	-0.584444579107379	5.38183340365832	-8.55388042346796	1.51053185023034e-07	5.49176840505483e-06	7.50290596162946
POC1A	-0.823077037093776	4.1202605245032	-8.45126880384465	1.78577516990342e-07	6.27422351711446e-06	7.47720755258348
PRIM2	-0.810226644322853	4.42231003553281	-8.48186974371418	1.69858720548395e-07	6.03962714322208e-06	7.47703150262507
PDSS1	-0.783508697638047	3.46600409029888	-8.42436444726705	1.86629964680358e-07	6.47551769567283e-06	7.47638030980461
HSP90AA1	-0.505195392528552	11.5164974966221	-8.68594673229721	1.2200924996622e-07	4.53440599207793e-06	7.44037341521452
SUV39H1	-0.876383459693808	4.27047231136089	-8.44722091684286	1.79765431485773e-07	6.30271923724962e-06	7.4390243354855
RNF207	0.812831038896724	3.97665965390476	8.40824664595369	1.91635164087492e-07	6.60805460659631e-06	7.43758819622681
EZH2	-0.617402829106942	6.12450014544141	-8.55166375098304	1.51598309978848e-07	5.49963153164047e-06	7.42874145351495
RRS1	-0.570283976206987	5.79605636923962	-8.52653257502705	1.57924570990776e-07	5.69209164924511e-06	7.41976458220763
PMP22	0.783963939406216	3.89434846421507	8.409013797846	1.91393779026482e-07	6.60805460659631e-06	7.41427225067127
CAPN2	0.613261667325252	5.84223443433646	8.50990874445819	1.62260624708091e-07	5.82327615368695e-06	7.40456219859322
CHTF18	-0.773907274697653	5.83022264630826	-8.51739707537853	1.60292196341462e-07	5.76500363788089e-06	7.3948244974685
MTFP1	-0.665603829677099	4.41493637117489	-8.39804312212619	1.94876175052846e-07	6.70598590860865e-06	7.36206635422931
ASAH1	0.468851338742756	6.37523912290208	8.50797571656423	1.62772848796325e-07	5.82411712410947e-06	7.35050779332471
LIMA1	1.00349459020585	6.1541788992645	8.49295244487538	1.66811935098868e-07	5.94832154071102e-06	7.33735786200394
FAM171B	0.850375451146378	4.70637012152362	8.39129950339495	1.97049626294749e-07	6.76685410709112e-06	7.32790886507629
CCNG2	1.21325502599695	6.13644992960551	8.46505673997735	1.74592496958232e-07	6.17311822226104e-06	7.32513781230379
DRAM1	0.777684931924407	4.04639035390557	8.34657367133397	2.1212170063502e-07	7.13787388615708e-06	7.32330249528174
SHROOM3	0.466457982447674	6.11853061906341	8.46019094297417	1.75988089005028e-07	6.19626273793704e-06	7.28154507319282
CENPI	-0.729174424777963	4.4508099021676	-8.36687672688096	2.05135627618249e-07	6.97294356969024e-06	7.27954034620994
ATAD5	-1.34015975020629	3.2724180791046	-8.28450084532091	2.35066108728751e-07	7.81559761904501e-06	7.27313550263312
FBXO5	-1.100539309961	4.75505503946315	-8.36765175561884	2.04873765670471e-07	6.97294356969024e-06	7.25458848986757
NUP107	-0.610693636139845	6.46979808169178	-8.46162759854975	1.75574821838208e-07	6.19475384055313e-06	7.24257160796558
TMEM194A	-0.663422477815677	6.22458845609401	-8.43178157622512	1.84372793342385e-07	6.4238554080376e-06	7.23166949508861
DHCR24	0.519473380690213	8.48529783409115	8.50719368681612	1.62980555733272e-07	5.82411712410947e-06	7.23118643678338
KRT80	0.632684782602666	7.30645895679786	8.47538255647975	1.71669103685479e-07	6.08261459753379e-06	7.23030062563773
TUBG1	-0.788160815708428	5.98643977625069	-8.43352113836486	1.83847558497405e-07	6.41892811755868e-06	7.22780803131678
MAGED1	0.62602318308893	7.65133880267637	8.48101992955618	1.70094737171586e-07	6.03962714322208e-06	7.22448551299026
NEIL3	-1.18182585650839	2.9714817973343	-8.24292465581721	2.5187442963706e-07	8.29202354576808e-06	7.22231161032295
UTP20	-0.624799818468906	6.09763395265739	-8.43046642371499	1.84770926030763e-07	6.42434296660807e-06	7.21447160673169
CLCN7	0.828325202754649	6.74976678934195	8.41808283810559	1.88564183862809e-07	6.52908366650439e-06	7.19377502284196
ADAMTS9	-1.16174928967381	2.75681277718559	-8.22843009953868	2.58025777636887e-07	8.44466361095753e-06	7.18689047966559
SLFN5	0.653179605045397	5.82810389158653	8.37983943381301	2.00801536935607e-07	6.86749469061572e-06	7.18400673801174
OLFML3	1.45071438690252	1.32214704858854	8.21630065788707	2.63294082307075e-07	8.60025436035843e-06	7.17468537713505
TEP1	0.561845389099715	5.84783508756492	8.37456043465547	2.02554897250534e-07	6.91332265636313e-06	7.1695752134033
DTYMK	-0.699370200536686	5.66005949030911	-8.36046802453891	2.07314424162442e-07	7.03271081073566e-06	7.14148869999188
DCLRE1A	-0.784787243885729	4.70715252948656	-8.26804008188376	2.41576052241856e-07	8.00023346077783e-06	7.10077187649039
RAD1	-0.605097994160738	5.28789708665372	-8.30275744084887	2.28060028693858e-07	7.61292598777662e-06	7.08687204176641
ANLN	-0.792238514212278	6.90703813927605	-8.38527158156779	1.99013876558762e-07	6.82030342534577e-06	7.08375669976954
KIAA0319L	0.454837898103043	6.58941651686002	8.35583795118221	2.0890358495334e-07	7.05798697931244e-06	7.0689977473774
SRM	-0.714475523763818	6.16746640394379	-8.32266056337698	2.20670322116514e-07	7.38098093415316e-06	7.04017925246955
CEP128	-0.876904693999794	3.09441075510962	-8.13816900687737	3.00039802213386e-07	9.57300323023578e-06	7.03244775504619
BCAM	0.595411492302039	7.04375511881838	8.34972829073621	2.11020103242235e-07	7.11512138432085e-06	7.02289194721753
HAUS1	-1.06006891558587	4.123075314617	-8.18028793784307	2.79608914686445e-07	9.00997974800792e-06	7.01763387757744
TMPO	-0.949207065296421	7.46413728191269	-8.35752125789567	2.08324361481688e-07	7.05266522554606e-06	7.01107701519306
CDKN3	-0.700689653462149	5.70452377581123	-8.27280662002474	2.3967180079166e-07	7.95291904055502e-06	7.01029561609555
PINK1	0.686415379272044	5.55581853496886	8.25676031827871	2.46145658671547e-07	8.12278406941713e-06	7.00298804455484
KIF12	1.12391400111896	2.55939602629524	8.11434968265814	3.12279276990145e-07	9.83532698377247e-06	6.99844363250686
TOMM40	-0.615756845368566	6.94508019599974	-8.3346504620727	2.16339934434663e-07	7.25956069773078e-06	6.99243968131916
HAUS2	-0.610900500505703	4.70008940175291	-8.19934700160857	2.70846933364149e-07	8.77838006508144e-06	6.96992504627939
TPBG	-0.579720020004982	7.65737965305833	-8.33390623409074	2.1660612222959e-07	7.25956069773078e-06	6.96371313796169
CYCS	-0.784359563817381	6.96706753237747	-8.29092995447767	2.32573568181614e-07	7.74812819575561e-06	6.93168207286759
FAM114A1	0.678110761318552	5.22334056329917	8.16286371806318	2.87878736657237e-07	9.21143395383779e-06	6.9212030085251
PTCH1	1.24453317482379	2.30445899936048	8.08636823614651	3.27327022727032e-07	1.02513429364923e-05	6.91798711759573
HAUS7	-0.803217914852596	4.50767605718618	-8.13448613041978	3.01898971707378e-07	9.57300323023578e-06	6.89729669552909
TNFRSF11B	1.47562650490134	3.49306591402075	8.04453613372517	3.51252005410526e-07	1.08183030174689e-05	6.89368202699033
LOC100144604	2.81681457414684	1.13273714447687	8.54265990768172	1.5383379399357e-07	5.56865015313519e-06	6.89182536732379
ACTL6A	-0.477244283858825	6.59142300809678	-8.25651021368384	2.46247998277594e-07	8.12278406941713e-06	6.88899900020057
TMTC2	0.591811202753517	5.8927207222393	8.21207817887051	2.6515436419503e-07	8.64413564677911e-06	6.87005276699725
FLCN	0.725915698745472	6.00347635021287	8.18842640449048	2.75831725662286e-07	8.9054242856681e-06	6.86312041403878
CCND3	-0.551676504898484	5.5487469041498	-8.19359600525619	2.73460171712367e-07	8.84593406521784e-06	6.85782560776815
STAT6	0.640535392911177	5.16224186666964	8.13382683866681	3.02233060605387e-07	9.57300323023578e-06	6.8503902103837
CREB3L1	1.18916208779812	2.7760496437079	7.99941359441669	3.791185670486e-07	1.15700345170087e-05	6.82468854962482
ARHGEF10L	0.637942527338205	6.21984220652283	8.20074454987113	2.70215842998961e-07	8.77493156954296e-06	6.82338791525072
LTBR	0.556925033372421	7.51213725879246	8.23340033235208	2.55898950643897e-07	8.39147853052654e-06	6.80748368062014
LASP1	0.405977041848202	7.96293820712367	8.23710173027396	2.54326987941501e-07	8.35631541519383e-06	6.77839792407246
ICMT	-0.468730221432963	6.8482669394516	-8.20145749407764	2.69894491431413e-07	8.77493156954296e-06	6.7738780745399
ELF5	1.1438486614926	3.25906763446042	7.96140897851435	4.0437976486926e-07	1.22293800862089e-05	6.75964736524507
S100A14	0.6984308069993	6.79968325787436	8.17138576998064	2.8380254251651e-07	9.11000714212305e-06	6.75535979922989
HBP1	0.663542354574037	6.19143394845832	8.13504330815812	3.01616928958076e-07	9.57300323023578e-06	6.74998502066556
PP14571	0.935530886113396	2.95731205013818	7.97611845525524	3.94400091326364e-07	1.19708659298405e-05	6.73920758827983
FURIN	0.738544387454198	5.15058792799957	8.08321617359694	3.2906899976908e-07	1.02866354245572e-05	6.73874000668269
TIFA	-0.915341747674323	4.4004468514835	-8.02946372717229	3.60314244343343e-07	1.10566888484368e-05	6.73469678192993
DBP	0.965567038491081	4.80252439378741	8.0309462952496	3.59412118211587e-07	1.1049279898843e-05	6.73362357641894
COL27A1	1.03175437264626	3.0002661839528	7.94874200229449	4.13185082275471e-07	1.24518460361007e-05	6.7267152300857
SLITRK6	0.826798345788766	4.38827974623539	7.99401726807144	3.8260260335703e-07	1.16550927842313e-05	6.70137003934793
RPA1	-0.453847323770022	7.21105113610197	-8.17138703766651	2.83801940676807e-07	9.11000714212305e-06	6.70076181283436
ST3GAL4	0.569239393168541	6.4962376296559	8.13247773841502	3.02917907530037e-07	9.57655781764146e-06	6.69165444188386
EFNA1	0.834640431793242	5.83421034498569	8.06604832689844	3.38728362367935e-07	1.05491492220509e-05	6.66360525986935
CLMN	0.478956509270146	6.71578878440048	8.12508365674994	3.06700300900946e-07	9.6778411929574e-06	6.66181431564634
EZR	0.415383267988236	7.83294765394898	8.16247968752849	2.88063857800596e-07	9.21143395383779e-06	6.65839442138126
HSPE1	-0.558362044999569	5.85173410547117	-8.07258998077688	3.35013264904146e-07	1.04529138848077e-05	6.63510018272819
SPIN4	-0.884269291585324	3.56962217580544	-7.92195047179735	4.32475266259616e-07	1.28925425185843e-05	6.63463162033838
BHLHE40	0.721369541907617	6.24116682990141	8.05844348221215	3.43101444592528e-07	1.06214570177469e-05	6.62777844905068
TCP1	-0.458121341086627	7.56909869776435	-8.13570152131513	3.01284097037932e-07	9.57300323023578e-06	6.62743433147339
ACSS3	0.599443458371937	4.96661667431687	8.00309527798264	3.76760593198785e-07	1.15190935295365e-05	6.61614222703591
SYNPO	1.35160527228522	1.95857211355429	7.90170790728764	4.47672790548386e-07	1.32465915210833e-05	6.61146425424076
HSH2D	0.735859668302739	5.11316744828674	8.01837973107119	3.6713415671315e-07	1.12453326682614e-05	6.60932155574806
UNC13D	0.967165956187144	4.3927744064	7.94762723948644	4.13969528585984e-07	1.24518460361007e-05	6.59751620480123
ARRB1	0.629930259985148	6.76969901006115	8.09060563130326	3.25000413559358e-07	1.01975739519075e-05	6.58500794895072
SRSF2	-0.454050037394482	7.83933663835477	-8.09601873209522	3.22053381772094e-07	1.01240991668355e-05	6.54053361658347
WBP2	0.515791714566385	7.23073634197075	8.06169942497887	3.41221971362394e-07	1.05963127244002e-05	6.53428457266678
SMPD4	-0.460476580532001	6.75557736895981	-8.05319727746992	3.46152577856143e-07	1.0680914597908e-05	6.52612595573486
LOC100128191	-1.28512340309802	2.74408525806157	-7.8118736018934	5.22162564058364e-07	1.49276012330121e-05	6.50886081782399
PIK3R3	0.594318512677967	7.84528188667338	8.06119930930823	3.41509959247293e-07	1.05963127244002e-05	6.48660774929814
PIGW	-0.888528862344296	3.74292815950374	-7.84888616441208	4.90015325859375e-07	1.42274588709587e-05	6.4846496286644
SLC6A9	1.2963053927029	4.48730218113098	7.8703262960857	4.72345370241071e-07	1.38345078317192e-05	6.48309959200024
TRAIP	-0.84232763938108	3.64417210561393	-7.83697830099515	5.00126121066486e-07	1.44208780150274e-05	6.48263516361677
ANXA3	0.708395681845366	3.9907380429965	7.84321587794113	4.94802994280998e-07	1.43167565334869e-05	6.48167446624193
KYNU	0.495174084778644	7.97079289963979	8.0575992384605	3.4359054332702e-07	1.06214570177469e-05	6.47821129191328
ACSS2	0.797596215165665	5.02287222298318	7.87613460206337	4.67673919173569e-07	1.37458323800681e-05	6.45025900142741
CLIC3	1.18426308725382	3.45648495852584	7.82650349458715	5.09200243608624e-07	1.46069723398124e-05	6.44838149987662
KLK11	-0.829965765801742	5.70464160322693	-7.94796125553884	4.13734322051399e-07	1.24518460361007e-05	6.44758797033627
RAD51AP1	-1.47383381249795	3.37220999798137	-7.78056092766199	5.51077557568283e-07	1.56472344189677e-05	6.41913680554031
CREB3L2	0.433114658224004	6.74920046813212	7.97349283386953	3.9616240267282e-07	1.20025725041671e-05	6.39944185953539
C16orf61	-0.559539711521523	5.74679513366665	-7.93006814451983	4.26533049958838e-07	1.27381048705564e-05	6.39396116550792
CEP78	-0.694595559137213	4.89808476604393	-7.87495579086674	4.68618084665604e-07	1.37494190314869e-05	6.38674562705049
NES	-1.01880376290476	2.60762915584551	-7.74340971115789	5.87565772518071e-07	1.65428450834886e-05	6.38601624447857
USP1	-0.939962717501471	6.18429943165792	-7.94428919714987	4.16327790414855e-07	1.24858020767885e-05	6.38474387534752
ATF5	-0.512227244986542	5.15888596780697	-7.89578193391377	4.52226619284351e-07	1.33386913243589e-05	6.37762392616115
SAT2	0.83814411706076	4.66712866942296	7.80644996242406	5.27055135494559e-07	1.50198000709171e-05	6.37295503853246
C5orf34	-1.11904717058576	2.98111386845562	-7.72571672566103	6.05821264287553e-07	1.69144487878882e-05	6.36411824407378
RAD18	-0.80171812675558	5.08138936305719	-7.86126384967395	4.79731610032248e-07	1.39530981672684e-05	6.35175881623687
SH3RF2	1.18987377100011	1.80552373717724	7.73448106148836	5.96705405465171e-07	1.67710211497267e-05	6.34597777755262
FBXO45	-0.653925295652818	5.97715989071004	-7.90786369589152	4.42993050014569e-07	1.31607184650184e-05	6.34369903724884
RUNX1	-0.572367643271296	6.2978872444029	-7.90087223310206	4.48312054588206e-07	1.32465915210833e-05	6.32080919790556
ZBTB4	0.500436478016654	7.2648890615684	7.94391704266539	4.16591578500835e-07	1.24858020767885e-05	6.31400735235649
HPRT1	-0.619110540990239	6.02889077086768	-7.88931845096479	4.57248708092664e-07	1.34630763981368e-05	6.30504603366653
KIAA1244	0.465757062426764	7.84964041812452	7.94125366425945	4.1848452037812e-07	1.25200986025111e-05	6.28399631127051
LSM5	-0.507550617680753	5.78649123873237	-7.86391436717869	4.77558938211855e-07	1.39197329084567e-05	6.27715849169355
GNPDA1	0.563561927829066	5.97380558395356	7.84484615965678	4.93421493838431e-07	1.43015269721905e-05	6.25823988083196
ERLIN1	-0.542664386852456	5.72207965835074	-7.83742367627256	4.99744064040291e-07	1.44208780150274e-05	6.24653508489829
EPS15L1	-0.429681667975479	6.24822503109471	-7.86437670763073	4.77181004171828e-07	1.39197329084567e-05	6.23671834983208
MGP	-1.71406424218619	1.22046635886988	-7.72357074177406	6.08075398358636e-07	1.69490882702497e-05	6.2351199452991
FOSL2	0.539380124373032	7.64165196995048	7.90779499471207	4.4304499496564e-07	1.31607184650184e-05	6.22885393538853
C12orf24	-0.947118860912506	3.14182120490609	-7.64446756683137	6.97581623686765e-07	1.90315743467169e-05	6.21139062119134
CIT	-0.462242600908975	6.34697794244001	-7.83245897088227	5.04020241083346e-07	1.44832208107867e-05	6.1852805927791
PTPN13	0.598959076247538	5.98609359644506	7.81754916330939	5.17093489217014e-07	1.48079991672352e-05	6.17625852748927
SUPT16H	-0.428848178539408	8.55682533795263	-7.90202142644563	4.47433204091526e-07	1.32465915210833e-05	6.17566968575877
CDC20	-0.542909495905577	6.42393316441501	-7.83420698477412	5.02510308093772e-07	1.44646857014806e-05	6.1723383433872
SLC2A1	0.502117531505553	7.16894411590481	7.86367817129209	4.777521340262e-07	1.39197329084567e-05	6.16602048403232
LRR1	-1.02980840362592	4.80447067504088	-7.72903572620473	6.02352159881417e-07	1.68648677460083e-05	6.15140979241579
PNP	-0.531382525827675	6.36392999927541	-7.80630799149639	5.27183846067229e-07	1.50198000709171e-05	6.12134366588708
TMEM70	-0.512613733804788	4.76207182385029	-7.70970143001749	6.22856410036847e-07	1.72461102673116e-05	6.11504667463768
SCPEP1	0.494529745229277	5.98328070259982	7.7651659008237	5.65902118837067e-07	1.60137851699342e-05	6.11095010867571
BUB1B	-0.730417178870524	5.76466326293489	-7.75977676871773	5.71189438598295e-07	1.61361016404018e-05	6.10386642327239
CLN3	0.485515548686673	6.36888998108293	7.78639512720988	5.45565997823724e-07	1.55170846047686e-05	6.10020698669655
LETMD1	0.500296636555057	6.51888549879743	7.77609073250593	5.55339864640614e-07	1.57415320275418e-05	6.09739382828648
IL1R1	1.13954413162034	2.84256930057481	7.57012994449092	7.94267644333318e-07	2.11518026812586e-05	6.0915554644882
GPATCH4	-0.690858216462232	5.16520921357675	-7.72199880049055	6.09732114367406e-07	1.69669881542105e-05	6.0851219751136
NOP16	-0.692668650497589	4.94690520192944	-7.6985182375466	6.35047677215844e-07	1.75006167349525e-05	6.07016019395951
TGFBR2	0.513410676575183	5.18344827519314	7.69839135563296	6.35187416773269e-07	1.75006167349525e-05	6.06508133248271
CENPO	-0.792234746641868	4.96083192705506	-7.67561547933015	6.60798737397597e-07	1.81464664765803e-05	6.03657612989821
C16orf7	0.697171464685924	4.32100375151633	7.61716403892726	7.31581956346752e-07	1.97976968251506e-05	6.03502335803985
KIAA1549	0.536203712024884	5.58442555501064	7.68696560000243	6.47903522029402e-07	1.78216093789798e-05	6.02191013381697
ITGB3BP	-1.01829069970357	3.52157964429902	-7.54098724239562	8.35897866192347e-07	2.20150486837808e-05	5.98616861923609
SLC17A5	0.76579590709883	4.33188251679016	7.55538680292338	8.15050854527829e-07	2.15678963467143e-05	5.96689887956787
LPIN1	0.952678613509502	4.61911459439781	7.5586403607405	8.10416073677669e-07	2.14792367926867e-05	5.96625502386118
MTHFD2	-0.606465353972363	7.70075193660662	-7.74579025690242	5.8515373533223e-07	1.65027168123039e-05	5.96130668662983
RIT1	0.517671535164198	5.2427482311103	7.63714563110792	7.06534411627354e-07	1.92131406504974e-05	5.95991781014897
CA8	-0.747369438292919	3.9063746789098	-7.55941113585427	8.09322117414665e-07	2.14792367926867e-05	5.95974605776664
PARP8	0.770387729703567	3.73749778762778	7.52238235196324	8.63659894689318e-07	2.25685126231003e-05	5.95965555445424
ALDH1B1	-0.597717831976937	4.89787150362145	-7.6352593778348	7.08860167199125e-07	1.92450932406464e-05	5.95776615486613
SGOL1	-1.04147240552777	4.55273234391208	-7.58972733902287	7.67493829723163e-07	2.04713984183256e-05	5.94537961870513
C14orf182	1.76270913505908	0.941558374038084	7.50031464568565	8.97840581677298e-07	2.33159718757316e-05	5.94330487826854
WDR43	-0.429988892902565	6.55184681010217	-7.70999839695365	6.22536023561318e-07	1.72461102673116e-05	5.94129131589738
SEH1L	-0.52247578924674	5.45979406303394	-7.64253697784436	6.99930669679427e-07	1.90645611070338e-05	5.92362153977958
SNRPB	-0.447471083568439	7.72657878817371	-7.7335415482341	5.97675711865408e-07	1.67710211497267e-05	5.90707074178385
RAB5B	0.431640247225092	7.77976396154348	7.72837893308163	6.03037007421248e-07	1.68648677460083e-05	5.90477242651356
DDX21	-0.595023978224728	7.84845790850034	-7.71613493298863	6.15953908224397e-07	1.71116497693435e-05	5.87876776920091
CDK5RAP2	-0.4497139331039	6.65867841074981	-7.67385868987306	6.62818494255965e-07	1.81720926195684e-05	5.87438325199642
ST8SIA4	0.71252675128157	5.35165710633752	7.60557624144725	7.46530479854624e-07	2.00079739504627e-05	5.86793367899933
CEP85	-0.486373590947308	5.641704745667	-7.61326822450141	7.3657248347209e-07	1.98684487315923e-05	5.86778614150403
TMEM201	-0.748683480230988	4.31295525405589	-7.52498986542904	8.59711737069569e-07	2.25357665999239e-05	5.84698802440057
KIAA1683	1.30917252063609	2.59965974705741	7.41257229284652	1.04833592243335e-06	2.65240090268917e-05	5.83858449677468
ATP8A1	0.81843111358265	3.85974094668089	7.46970016877987	9.47612625706673e-07	2.43813439266437e-05	5.8338215928508
ADAT1	-0.478078109833618	5.70370691693496	-7.60976825355186	7.41086229085581e-07	1.99537427665233e-05	5.83024996125772
DTNA	0.532189914332532	5.87311914747021	7.59506480574825	7.60366202323327e-07	2.03136810984909e-05	5.81952366168277
SCRN2	0.723559473871053	5.53725162002465	7.56284642486772	8.04465134425578e-07	2.13893082800213e-05	5.79591958608789
CDC7	-0.988320984043619	3.72497838972931	-7.45303027662097	9.7591594823774e-07	2.49942087570107e-05	5.7776864021865
TH	1.1931489169597	2.14993147842142	7.37593800385958	1.11874842769239e-06	2.78008153116308e-05	5.77598244716605
SERBP1	-0.414160691313413	8.40919816567859	-7.6714553004648	6.65592080577432e-07	1.82182683397332e-05	5.77337048209273
HEXA	0.385588262121612	8.04278894077995	7.64736736759041	6.94068735897675e-07	1.89666757175698e-05	5.75745160534993
HSP90AB1	-0.341736620023848	11.1943651660224	-7.70363821193563	6.29435555683583e-07	1.73994714599211e-05	5.75384744331976
NCAPD2	-0.438624565622736	7.57575100470369	-7.63265107347451	7.12089383435377e-07	1.93014308728902e-05	5.74211869304658
ARMCX3	0.448025513485936	6.91121903748654	7.60343638235145	7.4932563043886e-07	2.00507549495352e-05	5.73889208887891
SLC7A1	-0.568991254400934	7.35027575772162	-7.61417980994719	7.35401570367878e-07	1.98684487315923e-05	5.73475639447913
RAP1A	-0.634419293568707	5.73177154859939	-7.54831071917644	8.25226649236778e-07	2.17682815170913e-05	5.72658870422765
PSMC3IP	-1.30570975765863	1.7758096430573	-7.35346168724585	1.16437353983499e-06	2.88061879884622e-05	5.72540376007185
PPIF	-0.81172096413217	6.98050018195008	-7.60896918976001	7.42120784547804e-07	1.99537427665233e-05	5.72204506181135
OIP5	-0.766124151258782	3.59352628487759	-7.40258832551581	1.06705500699121e-06	2.69161809003333e-05	5.71952821339372
TIMM50	-0.481903811127504	6.05691043644056	-7.54862880465739	8.24766391917982e-07	2.17682815170913e-05	5.68543881184422
BTG3	-1.2604601379379	2.14122730791496	-7.31561294804927	1.24563806219246e-06	3.03674212129835e-05	5.66928077423291
C1orf85	0.548942179068899	4.77088416799391	7.43180114674501	1.01324180872084e-06	2.57921704856124e-05	5.65344668298831
SLC25A23	0.534261642849168	5.50902887502887	7.488550658315	9.16635545357197e-07	2.37321905538982e-05	5.64682909311927
CCNB2	-0.515351330300412	6.21961550011982	-7.52549569917271	8.58948013420988e-07	2.25357665999239e-05	5.64124728716901
IL17RB	-1.16354502817693	2.46085397040831	-7.28856042029233	1.30732953952755e-06	3.15494649625667e-05	5.62661975659259
ZFYVE26	0.571426063445137	6.26127292835219	7.50510837849699	8.90297454053245e-07	2.32282911413205e-05	5.62118627765031
RAB17	0.474747394002792	5.78724744710164	7.47384033474486	9.40716753356953e-07	2.42563618102896e-05	5.60549782587782
LOC100128881	-0.732562070888972	3.86219152872266	-7.35824819145665	1.15449734738066e-06	2.86041683519914e-05	5.596312227634
DLC1	-0.985499962162214	3.2132450921588	-7.2975786920355	1.28641767002806e-06	3.11346586303173e-05	5.59115471041304
TTK	-0.897811232756024	5.48164990311031	-7.44946553941774	9.82082008706436e-07	2.5037102917083e-05	5.58482516342267
SLC39A6	-0.510522603355176	11.4746310664418	-7.60686932989307	7.44846682818306e-07	1.9994889122718e-05	5.57126173361391
GRB14	0.90759513134473	3.83385677916946	7.34096697699194	1.19057160083724e-06	2.92810580182383e-05	5.57093885825671
ERBB2	0.551897863304394	7.36586056228626	7.52893652229133	8.5377169473779e-07	2.24504368282937e-05	5.56485366702577
ZNRF3	-0.720846828652324	4.56740906275226	-7.38140700042297	1.10793130598308e-06	2.76552883003897e-05	5.55828960307949
EMG1	-0.573199201656159	4.81312610226444	-7.39803050679747	1.07571606617334e-06	2.7053045850651e-05	5.55615435346378
IGBP1	0.465993714449471	6.43101623137431	7.47348614477107	9.41304640927884e-07	2.42563618102896e-05	5.55106984032865
ANK3	0.508150202347853	6.7459205435029	7.50045146422306	8.97624370791832e-07	2.33159718757316e-05	5.5498494734757
SRSF7	-0.512856775294568	7.3178614459789	-7.52260575671981	8.63320887548241e-07	2.25685126231003e-05	5.54807339040532
SPC24	-1.08863602703673	3.18988638061863	-7.28025754244182	1.3268958046119e-06	3.19755121560944e-05	5.54601233021039
NUDC	-0.523728304915277	6.5470012721809	-7.48850688838289	9.16706236415824e-07	2.37321905538982e-05	5.53707099390284
FANCB	-1.1894253558154	2.08955944802418	-7.23429292490097	1.4408758857609e-06	3.41320231068914e-05	5.53450922393206
TMEM45B	1.0406131868408	3.24245601110313	7.23923610697577	1.42814298979976e-06	3.38783877466826e-05	5.52786405672904
NXT1	-0.730413509486	4.56137743810631	-7.3410423973217	1.1904116346795e-06	2.92810580182383e-05	5.51182966669892
TOM1L2	0.486819675383663	6.9042009719718	7.48510845815665	9.22212300602885e-07	2.38378338721525e-05	5.50751635300053
SKP2	-0.978146506427897	3.91407493609324	-7.30774056423525	1.26327109349702e-06	3.07524683662942e-05	5.50455596036744
LPCAT1	-0.403298065343468	8.12614852659166	-7.50247113427068	8.94439046954989e-07	2.32999978524536e-05	5.49074212718414
BCL6	0.593618675290145	4.67812266746936	7.33402606574971	1.20538957762517e-06	2.95152786181602e-05	5.48904264299725
POLR2D	-0.503975023127214	5.76019097292429	-7.4095272680449	1.05400852065853e-06	2.66272484886605e-05	5.46982229844045
NRM	-0.791990841947693	3.93032767719715	-7.27835418224917	1.33142403881946e-06	3.20187279997438e-05	5.45775662382653
SHANK2	0.447492699479731	5.57759296209194	7.38776529484952	1.09549217806662e-06	2.7509025804784e-05	5.4576508359282
KHNYN	0.445487031333331	6.92838089979973	7.45131916763548	9.78870664176131e-07	2.50315489108282e-05	5.4564950482409
HMGCR	0.506551036701882	7.34945683413286	7.45591125568519	9.70962112736949e-07	2.49054760328416e-05	5.4562964432443
MUC1	0.505760236185916	7.21837321155994	7.45619139325304	9.70481817838316e-07	2.49054760328416e-05	5.43697635161895
RGAG4	1.0369849232277	3.14422052518484	7.20143540983772	1.52857413965475e-06	3.59043172915534e-05	5.42917254473278
ODZ4	-1.05761395929622	3.42169180049714	-7.21563977387299	1.48999874894088e-06	3.51463174573869e-05	5.42744135589103
KIFC3	1.12467778497469	2.92919757910046	7.1702428473048	1.61698059672501e-06	3.75067732311082e-05	5.42141118525879
TIMM8A	-0.600510597746369	4.32763676246707	-7.27410687485539	1.34158685073391e-06	3.21442671800485e-05	5.39444707858761
TMEM150C	0.670661932696424	6.25975748000743	7.38255648192312	1.105671647292e-06	2.76401384593594e-05	5.37147535525718
PTGES3	-0.541112356147949	8.89829878220919	-7.44970801034409	9.81661312714598e-07	2.5037102917083e-05	5.3579380742221
UBE2H	0.466358659281823	7.63073194110197	7.42135089965274	1.03215966186674e-06	2.62309312521774e-05	5.35783137920907
MAGED2	0.451475796761576	7.91461595618394	7.41991120450267	1.03479462961378e-06	2.62309312521774e-05	5.34905734108187
PTPN21	0.688715866516934	4.22121452197994	7.21857702897737	1.48214924526306e-06	3.50600622033656e-05	5.34114876816076
RASEF	0.608544738188198	5.10076310345325	7.27789527573075	1.33251821859733e-06	3.20187279997438e-05	5.33039677928506
TPCN1	0.537172176641795	6.71676910763409	7.36750671452293	1.13564086125651e-06	2.81787207175873e-05	5.32741179953181
C19orf57	-1.10880011381514	1.2845510208442	-7.13398510307966	1.72647416264952e-06	3.96170407018229e-05	5.32363319484425
TMEM164	-0.57120623559814	7.24928029770908	-7.39939102584369	1.07312307355906e-06	2.70284793406652e-05	5.32245338668956
BMPER	-3.51494810042204	0.0379839231396684	-7.97666344339468	3.94035324077797e-07	1.19708659298405e-05	5.3219942869956
NUDCD1	-0.614964020504934	6.23973638355721	-7.3523082272797	1.16676666369005e-06	2.88227558102694e-05	5.31897322195403
TRAK1	0.504940961066803	6.0856600525849	7.33561917618958	1.20197157392348e-06	2.9474739886065e-05	5.31809901348273
EXOSC5	-0.688379917370896	4.72666363884117	-7.24619072874883	1.41042708171355e-06	3.3533300325643e-05	5.30473349389383
GDPD1	1.00854921235667	3.08088418325677	7.10490623827066	1.81985672628572e-06	4.13522878945684e-05	5.30325262176347
GEN1	-0.753685530883235	5.41656053981013	-7.29786525523843	1.28575892035126e-06	3.11346586303173e-05	5.30206392453688
ZKSCAN1	0.449928691317095	7.49058209780114	7.38289660937432	1.10500394392592e-06	2.76401384593594e-05	5.29848375224617
TRAP1	-0.550111194676208	7.42620037029629	-7.3838546229914	1.10312552818305e-06	2.76401384593594e-05	5.29682769633216
ARSA	0.78880595319975	3.80984864963625	7.16138706503176	1.64303851559469e-06	3.80584156991768e-05	5.29139098241156
ADAMTS13	1.0255642042583	2.90065002024747	7.10759658252614	1.81100039067764e-06	4.12070347397181e-05	5.29023416577105
IGFLR1	-1.04453993693396	1.89821725810865	-7.09176985513421	1.86375258857651e-06	4.19507379426023e-05	5.28427219224579
SHC2	1.2992252592446	2.53742326350055	7.09233473566847	1.86184251122731e-06	4.19507379426023e-05	5.28203465877968
HNRNPR	-0.38613324132307	7.57884276564537	-7.37796421654112	1.11472800180033e-06	2.77640362833116e-05	5.27272379181636
TMEM97	-0.43102007804355	6.19663889859053	-7.30692476965407	1.26511317487191e-06	3.07525475822063e-05	5.25102486695962
WIPI1	0.663196436739373	6.28809475042828	7.29059541826011	1.30257996864756e-06	3.14802708029794e-05	5.25047956693608
NDRG1	0.769318572502127	6.97583023310356	7.32820249112965	1.21797044924827e-06	2.97362595521577e-05	5.24460966129499
SETD1B	0.404079816261138	7.1149133160572	7.34175159633274	1.18890852228625e-06	2.92810580182383e-05	5.23811527639305
TFF3	-0.758341839260661	5.58841175001191	-7.26425545264505	1.3654714024898e-06	3.25765245866468e-05	5.22640173576374
HDAC7	0.539092220164984	5.96150899105433	7.27573952085701	1.33767078058991e-06	3.20964220008404e-05	5.21865859457675
LYAR	-0.878542273866793	4.34447729098496	-7.17624866939711	1.59955384389101e-06	3.72575744919684e-05	5.21697113448267
DDX12	-0.823746792460727	3.44647843249267	-7.09570496718299	1.85048874377392e-06	4.18210456092905e-05	5.20766963030702
PSMA3	-0.390936558881521	7.33208179701792	-7.33110161800472	1.21169034583635e-06	2.96261832511214e-05	5.20348247873529
PGM5	1.36016653407799	2.47297317309627	7.04209951753098	2.03994678711573e-06	4.47717454957001e-05	5.20025305360643
GABPB1	-0.432720442478768	6.00733453818179	-7.25875700171359	1.37899453029233e-06	3.2852285647591e-05	5.17764349950551
MYO18A	0.499002628178608	6.39305566190677	7.26772427541233	1.35701117822486e-06	3.2467317517357e-05	5.16209177073292
ASB9	1.16268757432195	2.3656076596498	7.01793875068806	2.1318373433517e-06	4.63626108325277e-05	5.15794898467229
GGH	-0.816807146674488	5.19953096385446	-7.1977745767197	1.53868365281857e-06	3.60910875311889e-05	5.15081192701485
PLEKHM3	0.863340809984097	3.95717202309125	7.08499670974579	1.88681473097537e-06	4.21296255818853e-05	5.14608677711501
H2AFX	-0.758566601080289	7.6296461970546	-7.3053414951187	1.26869623502589e-06	3.07948851009768e-05	5.14021432352973
LOC284749	2.24067619892107	0.704598393259053	7.41969886874599	1.03518384515888e-06	2.62309312521774e-05	5.13727851097442
SET	-0.381926680954807	9.27395202642928	-7.33614802685184	1.20083916430357e-06	2.9474739886065e-05	5.13720998986394
SELL	0.8339159824359	3.27154021761444	7.04574195509209	2.02645531001916e-06	4.45340848945603e-05	5.11651825470834
HIST1H3E	1.18939462089242	2.17458587704779	6.98484244503575	2.26475969362757e-06	4.86211054123588e-05	5.09650292611282
DHODH	-0.624355157472396	4.19892262133878	-7.08931611026039	1.87207334898158e-06	4.19685719683215e-05	5.08178219823082
VPS13B	0.386842496330436	7.45381203924208	7.26678421497603	1.35929851290623e-06	3.24755833283482e-05	5.08081967095925
KIAA0913	0.610176177417448	6.5680682343423	7.21636729638064	1.4880504958347e-06	3.51463174573869e-05	5.06618549773821
ANKRD35	0.958684197170955	2.23356033589279	6.95745805153332	2.38125354826073e-06	5.02195262813524e-05	5.05078298058188
CDK18	0.602875827220362	5.66639121840364	7.14057785238302	1.70600503943098e-06	3.92868525950131e-05	5.01495991324433
ZNF488	-2.55431724942598	-0.0499110171188934	-7.37751993845662	1.11560825056119e-06	2.77640362833116e-05	5.01069544473101
FAM122B	-0.455388791163319	6.49018810688966	-7.19343720178226	1.55075166562247e-06	3.63232084816108e-05	5.00800473405961
NIP7	-0.520492944406816	5.36083735653277	-7.1338459999046	1.72690879404621e-06	3.96170407018229e-05	5.00362918563461
NUP160	-0.403138087301821	7.00939360855402	-7.21127132060511	1.50175316978616e-06	3.53239381315102e-05	5.00147284620738
PTPRJ	0.467054240093978	6.47083387307525	7.1772242104231	1.59674169201783e-06	3.72439442919194e-05	4.9976929003274
C7orf44	-0.498494272895576	5.35345413988415	-7.12538043065616	1.75357532110792e-06	4.00639257789738e-05	4.997277418318
CALM2	-0.456912981920082	8.47552819327882	-7.24573113572865	1.41159073363147e-06	3.3533300325643e-05	4.99679051803042
MTHFD1L	-0.669749907554883	5.088664951832	-7.08774352627344	1.87742638154575e-06	4.20040344460561e-05	4.99643785681632
IP6K2	0.393477541590841	6.3713184687893	7.17444380548521	1.60477025953848e-06	3.73270901537157e-05	4.99058417301827
MAF	1.38467087267635	2.21027262672262	6.92606683100633	2.52249898121501e-06	5.26013378576557e-05	4.98644365736518
PBX3	-0.495905811701112	5.10156038597817	-7.10305938011455	1.82596248757519e-06	4.141272117724e-05	4.98527991470497
RAPGEFL1	0.594109131180782	4.74990509390582	7.09345449812999	1.85806218769884e-06	4.1935535799022e-05	4.96708989438444
APOD	0.562871108563609	6.13907833242957	7.14741509025118	1.68504361511612e-06	3.88698888540716e-05	4.96535926505562
TOP2A	-0.800324338031085	8.22828335456599	-7.21479327962062	1.49226894487836e-06	3.51502899072474e-05	4.95037620916162
SLC38A7	0.92788377255437	3.65284117677643	6.93745642778885	2.47026973139229e-06	5.18353713774212e-05	4.94144646036752
COL9A2	1.37254556006676	1.86539083065024	6.90557555523343	2.61937853204387e-06	5.42106308562079e-05	4.94067170720472
C9orf140	-0.474419818320695	7.15656049999392	-7.17780125402784	1.59508069652526e-06	3.72439442919194e-05	4.92887640872453
VTCN1	0.617253536237012	5.10541230169348	7.06984849985222	1.93947523426483e-06	4.31901249238947e-05	4.9265688190958
NAV2	-0.749255398711524	4.02216182388069	-6.98070649679515	2.28196677466529e-06	4.88634095436313e-05	4.90910045244553
NOP58	-0.531275480288508	6.86950838323285	-7.15443733483927	1.66379402869154e-06	3.8485880132555e-05	4.90577140452193
JPH1	-0.633502018372671	4.63091347691869	-7.03134188095465	2.08034128878915e-06	4.55387797299866e-05	4.90353115060566
ERMP1	0.366954080017365	7.99139653445124	7.18124031396796	1.5852187615209e-06	3.70785993953503e-05	4.90274493318393
NRIP1	-0.532621280755534	7.56145187453417	-7.17176076661104	1.6125575459848e-06	3.74561283320136e-05	4.90240330775715
MRPL12	-0.454081301909954	6.26254863103863	-7.13041896198372	1.73765272127298e-06	3.98089097405058e-05	4.9005342135692
TBC1D17	0.598532506020105	5.16167077350305	7.03219654668071	2.07710181508312e-06	4.55274583950854e-05	4.88670926693514
C9orf100	-0.703244002327917	3.38624356285877	-6.92382963306353	2.53289238297792e-06	5.27522941630419e-05	4.88161148249373
INADL	0.41133570215904	6.56171198835536	7.12709030217277	1.74815487912872e-06	3.99947225698342e-05	4.88127813902694
ATAD3A	-0.567971498831172	5.57325287657166	-7.07700961838034	1.91439253677215e-06	4.26884010466366e-05	4.87936330282891
DONSON	-0.831208775663892	4.31711711236256	-6.97829338431953	2.29206900951641e-06	4.88634095436313e-05	4.86066173930729
SEC31B	1.11755998170918	2.06489075192473	6.85314133611908	2.88531262696288e-06	5.86317963223902e-05	4.86026392791466
HIGD1A	-0.631431979859413	6.05769751285959	-7.0988443750201	1.83997742835829e-06	4.16397598266089e-05	4.8571240996075
STARD7	-0.35355310427017	7.84624767945207	-7.15366914728553	1.66610493751224e-06	3.84861035565673e-05	4.84602307045474
CENPW	-0.7562686857871	4.16541509805448	-6.96324145816854	2.35614173502411e-06	4.98126937960658e-05	4.84387324224561
TELO2	-0.486901307262439	6.33141223396951	-7.10260474232282	1.82746880105257e-06	4.141272117724e-05	4.84065418713821
SPEG	0.777233699982107	4.36734871526621	6.9882206754627	2.25080520125154e-06	4.85083327135706e-05	4.83453004177028
TMEM48	-0.732194258726651	5.76985669101508	-7.05610248578958	1.98858568003191e-06	4.40491482289453e-05	4.82227722751429
KIF15	-0.755329358803145	4.84610584959107	-6.98665001759922	2.25728197144398e-06	4.85853071948895e-05	4.81528166693621
SERPINB1	0.470260339121049	5.56968503289653	7.02940451236492	2.08770406077009e-06	4.56402126958418e-05	4.81089499278146
CHPF2	0.473485596525295	6.26878325429797	7.06392167784628	1.96049334122048e-06	4.3600120530015e-05	4.80098048115985
TAGLN2	-0.487692788818903	7.56754365375126	-7.12162879215199	1.76552975889213e-06	4.02820186735498e-05	4.79771642946295
EIF1AX	-0.650171781747847	5.45944596044651	-7.02380659577226	2.10913116932181e-06	4.60484460518773e-05	4.7871341407191
CACYBP	-0.552948941568232	6.72406771486221	-7.08933153002742	1.87202093926193e-06	4.19685719683215e-05	4.78560310501653
KIAA1522	0.376309947481626	8.13325337319936	7.11908605799379	1.77368029868355e-06	4.0412846478452e-05	4.77630786391895
EXOSC8	-0.595893595668951	4.96911850304097	-6.97359793839882	2.31185958809148e-06	4.90654057756877e-05	4.77254374082977
CASP2	-0.448545870014007	5.54408088353988	-7.01651920143582	2.13736854599689e-06	4.64225344977299e-05	4.77061575951559
GPR56	0.625653901643771	6.60173523606334	7.0548840994339	1.99300062083458e-06	4.40885481254465e-05	4.76745267764557
ATP6V0A4	1.12965122531593	1.34746682417436	6.80268619177069	3.16778830537697e-06	6.32952110144856e-05	4.76648130798854
PTMA	-0.44722731874778	9.86629007868055	-7.13999073690495	1.70781761758996e-06	3.92868525950131e-05	4.75584894334996
ACP6	0.577807425773914	4.6567605167712	6.92931556786996	2.50748517799511e-06	5.24845833752067e-05	4.75564967510759
OTUD6B	-0.594249285155474	5.3508394446378	-6.99120524702948	2.23855124415187e-06	4.83064916221883e-05	4.73808450268202
PLEKHA7	0.496483642978408	5.22770885318666	6.97489836179175	2.30636076516921e-06	4.90108989030367e-05	4.73618200639689
ANKRD32	-0.981405365749171	3.80786246456065	-6.87628012029611	2.76465497975481e-06	5.65233372633489e-05	4.73616996070952
SF3A3	-0.417337077506156	6.76224571037855	-7.05667625939556	1.9865100832009e-06	4.40491482289453e-05	4.73115259493671
SLC25A15	-0.579089329262098	5.3261355398002	-6.98083244880269	2.28144076416022e-06	4.88634095436313e-05	4.73086536474718
SCIN	1.3252902278839	2.52404579556672	6.7828363983286	3.2866668056456e-06	6.4895177872039e-05	4.7301796222998
RBM14	-0.483161398710922	6.58637205395263	-7.05220872054255	2.00273095388818e-06	4.4186902998451e-05	4.72801390606072
RBBP7	-0.406284887714309	7.73486663269155	-7.08737638533573	1.87867841220103e-06	4.20040344460561e-05	4.72670001340312
MEGF8	0.532481903333579	5.56423909219503	6.97874002618783	2.29019568785217e-06	4.88634095436313e-05	4.71535639943198
C7orf68	0.420514059565416	5.89669258727056	6.9925113432519	2.23321057467466e-06	4.82535060088618e-05	4.71226303956211
HES1	0.452898173600383	5.89320559447791	7.00416998017342	2.18612144386359e-06	4.72971475125157e-05	4.71062790319681
SSRP1	-0.476420471507713	7.14503681736486	-7.05651338221385	1.9870990537918e-06	4.40491482289453e-05	4.70556659267913
YWHAQ	-0.34071108042142	8.52052777971043	-7.08945465322491	1.87160251482216e-06	4.19685719683215e-05	4.7029989144767
TMPRSS2	0.597637330741415	5.44879418944654	6.96258358605018	2.35898430318609e-06	4.98126937960658e-05	4.69668659518886
LOC389332	2.33437185894333	0.0618029907188128	7.05296730033721	1.99996699217369e-06	4.41842113304e-05	4.68752871976188
CPAMD8	1.15273368912987	2.958339062514	6.75597523320673	3.4549658675721e-06	6.74410763818521e-05	4.67232075077337
ABCE1	-0.706646866170469	6.70778237675271	-7.02194456579422	2.11630907691156e-06	4.61449191685383e-05	4.66868846790977
SLC16A8	1.22124120484075	2.17106724297963	6.74135030964859	3.55034135825558e-06	6.89290896944517e-05	4.65719608528703
NOL11	-0.498796251071766	7.74885824858294	-7.04967929383996	2.0119759433723e-06	4.43323921962561e-05	4.65634447034677
C3	0.691531079295268	4.74759403716472	6.89584855852502	2.66671331937848e-06	5.48647073923941e-05	4.65270895793907
RRP1B	-0.423881650199929	6.659229814929	-7.00903731613005	2.16676917304648e-06	4.69391808938204e-05	4.64916714368415
FN3K	0.828779780592612	3.46486059134641	6.77507198122254	3.3344206292633e-06	6.56829806876319e-05	4.64166378705641
ACSL1	0.72737028221802	5.40101849319125	6.90022888125548	2.64528804442023e-06	5.4549688353741e-05	4.64083218624002
CDCA2	-0.832337662007765	4.65708341155543	-6.88517596141518	2.71967478966283e-06	5.58083940887376e-05	4.63743507740945
FN3KRP	-0.46636348367952	5.12385236608211	-6.9284583790697	2.51143756329586e-06	5.25016022606999e-05	4.63545101097112
COL4A5	0.583149552476913	5.49850841853553	6.92942871326064	2.50696396306736e-06	5.24845833752067e-05	4.6312792745907
PLEKHM1P	0.543459875161322	4.94270405057795	6.88590053145472	2.71604481693155e-06	5.58023753296845e-05	4.62593753303434
MLXIP	0.408129654217577	6.43216678418474	6.97793419632097	2.2935766857062e-06	4.88634095436313e-05	4.61679450917763
ITPRIPL2	0.625944432226565	4.35762889726681	6.83220332521696	2.99921519680794e-06	6.04323794595373e-05	4.6145927283324
KIAA0430	0.440788311821539	6.35453790399473	6.96506767710633	2.3482695766463e-06	4.9774981495352e-05	4.61369285243019
LOC100506190	0.752991700901592	5.03215106301872	6.87335912302684	2.77959264765591e-06	5.66901310236553e-05	4.60842663117927
C1orf63	0.474112566308134	5.31695927069205	6.90094703148414	2.64179250891525e-06	5.45448616285169e-05	4.60313225170615
STIL	-0.717968677684944	5.50702801514686	-6.91763980969456	2.56188137988723e-06	5.32234834748249e-05	4.6028816588498
IGF2R	0.502056209004734	7.79606777982139	7.00919119278094	2.16616028294145e-06	4.69391808938204e-05	4.595844294385
NPC2	0.763576081533198	6.17183937197844	6.92667393565079	2.51968620184866e-06	5.26013378576557e-05	4.59450280953849
SDC2	-0.732375184522981	3.07454083339581	-6.74092651416512	3.55314556606965e-06	6.89290896944517e-05	4.58108273419956
TNFRSF1A	0.443958030402832	7.07266411456591	6.98523820634456	2.26312027286755e-06	4.86211054123588e-05	4.58035195697764
PLK2	0.483119378273475	8.43785771308315	7.01908769353495	2.12737145440416e-06	4.63257294315822e-05	4.57426200232091
C11orf35	0.816936572466814	3.98195444176728	6.7837983726545	3.28080002909458e-06	6.4862004898063e-05	4.5696074048564
PDXP	-0.57986698722646	4.23123877563639	-6.81224694317751	3.11213358516226e-06	6.24817792055867e-05	4.56433495040762
COX6C	-0.442689619743698	10.5904183537101	-7.04613548130003	2.0250032707275e-06	4.45340848945603e-05	4.56069339255364
WBP11	-0.370230450255015	6.91320624060447	-6.96263063512198	2.35878089267861e-06	4.98126937960658e-05	4.53946171778652
CBX2	-0.40319371908497	6.67038849660551	-6.94942311763953	2.41660468422053e-06	5.09008775049172e-05	4.53872242335879
RNF144B	0.689501095892405	3.84056501976926	6.75769437339622	3.44393084663529e-06	6.73640929580451e-05	4.53316733157807
RBBP8	-0.8833319866943	5.23763531461252	-6.86827777638016	2.80577846539689e-06	5.71544933682065e-05	4.53205978013681
NUP50	-0.437347346538481	5.93309393067287	-6.91649819980293	2.56726550746724e-06	5.32691666834766e-05	4.53164373651163
MEF2D	0.665330236971771	5.62986624574216	6.874690172799	2.77277541814042e-06	5.66201417496707e-05	4.53016167358721
LOC146880	0.570372346521038	5.96263492713711	6.89576464593715	2.66712551482997e-06	5.48647073923941e-05	4.51720366410348
CENPJ	-0.624526154887514	4.77659001213129	-6.81873872860412	3.07492410403808e-06	6.18089311489577e-05	4.50705830962622
ILF2	-0.384996988803502	8.3125189136282	-6.97964847075642	2.28639037055431e-06	4.88634095436313e-05	4.50629246433803
CXCL14	-1.11378118946528	2.22012167714926	-6.66076443603301	4.1272690848287e-06	7.78976322714533e-05	4.50237313704305
FOXO4	0.898790363487481	2.94032066259627	6.6598287525376	4.13451260695828e-06	7.78976322714533e-05	4.49607715232274
C16orf55	-0.854761906857877	3.16116304519199	-6.70565261867762	3.79481025254227e-06	7.28638423232112e-05	4.49338123787991
DUSP10	1.27378518026235	2.29169008429688	6.6442576739268	4.25701285744058e-06	7.94067185158356e-05	4.49112984876918
DBF4B	-0.598439554560102	4.1297934877197	-6.75921146499669	3.43422318872611e-06	6.72528672227815e-05	4.48985530739988
NAA15	-0.623402749343066	6.44696225007584	-6.91809580012113	2.5597340952611e-06	5.32234834748249e-05	4.48796434530396
MVK	0.691300693846673	4.82794537598436	6.78374777185926	3.28110835588144e-06	6.4862004898063e-05	4.47414422158055
H2AFJ	-0.426442010976849	7.45804264605567	-6.94229138291028	2.4484394489171e-06	5.14418358589066e-05	4.46720200134443
ZMYND19	-0.484550786659362	5.21127437266782	-6.83721740684208	2.971519535826e-06	6.00189525569493e-05	4.46626494332736
NOP2	-0.472981162026215	6.03522913695957	-6.88353638449272	2.72790743154615e-06	5.59087302514434e-05	4.46244500912249
KIAA0195	0.58632574245817	7.10262691703475	6.91400741514074	2.57905359076105e-06	5.34474501262551e-05	4.45130820827347
SERINC5	0.439330888906481	6.91051546165942	6.90495686584442	2.62236309272137e-06	5.42106308562079e-05	4.44597214349208
FTSJ2	-0.487057731267327	5.76724637078785	-6.86468234932226	2.82446175942002e-06	5.74650832901952e-05	4.44558913926764
LOC729737	0.708316418209451	4.12218804572991	6.70682672206072	3.7864975604646e-06	7.27877990818506e-05	4.44526935450871
XRCC6	-0.382066526385904	8.17537744098603	-6.94691226294719	2.4277632755037e-06	5.10715887038037e-05	4.44301104787657
CEP152	-0.615525428338808	4.277048816454	-6.74887152812194	3.50095511764734e-06	6.82400622232332e-05	4.4396719590008
MAGI1	0.49869061061911	5.27372316892851	6.81957037917573	3.07019080174284e-06	6.17880517067957e-05	4.42569657439205
KIF24	-0.829982904573654	3.27464731463967	-6.66749555713419	4.07554764632214e-06	7.71034602229542e-05	4.42380223670937
STX1B	1.54604071541224	1.21759998356102	6.68683485055348	3.93065936177296e-06	7.4785377891116e-05	4.41726214565702
NCOA3	0.447089885541374	11.2187296377315	6.97559821168399	2.30340709401761e-06	4.90104074304713e-05	4.41410799923482
RHOBTB1	0.486756541773784	4.74440283197216	6.76136726197793	3.42047744275042e-06	6.71409210710776e-05	4.4120462103092
MSX2	0.504442655594429	5.59527283893688	6.83323633910274	2.99348739286169e-06	6.03897263669709e-05	4.40501760019366
MANBA	0.500096811521105	5.27119656398095	6.7897856886678	3.24452919492337e-06	6.43671485835094e-05	4.39214533379425
CENPP	-1.03540955370807	2.23591410879858	-6.58450915542636	4.76316709423137e-06	8.7059242058935e-05	4.37695084675316
ERC2	0.847123904649789	2.95788886660824	6.6067301288138	4.56799247359334e-06	8.39506660751373e-05	4.37653460758294
LPIN2	0.424250006957694	5.57364478650988	6.79444288584043	3.21660451786427e-06	6.40410642342406e-05	4.36826422704071
MMP25	1.12370887856674	2.32089980695332	6.57659982018802	4.83471039547316e-06	8.80646743495241e-05	4.36676520495911
RUVBL1	-0.534702942176239	6.2990210863254	-6.84457532872136	2.93135804296553e-06	5.92793614396076e-05	4.36368255594699
LMCD1	0.590097225452273	4.62345905115784	6.71146767896696	3.75382420053404e-06	7.22427571113133e-05	4.35498616462377
HAT1	-0.594630369609505	6.48573305628169	-6.85009820294736	2.90158382719869e-06	5.88908834054258e-05	4.35111798128465
C12orf34	-0.814461877664715	3.27255864036948	-6.65420299168515	4.17834331440104e-06	7.82515269765319e-05	4.34472640710734
PHF5A	-0.65825898928441	4.72178928129617	-6.72317044346835	3.67272845757188e-06	7.08451104088028e-05	4.3267756735813
FAM110B	1.05767961862542	2.66416842759526	6.55773317243809	5.00990883034099e-06	9.0481333994193e-05	4.31837247420102
CDC14A	-0.705256981753214	3.31437252460916	-6.61336607985567	4.51133141470637e-06	8.32229610039722e-05	4.31756513365068
SNRPD1	-0.406597083953434	5.90189992117491	-6.79862553379973	3.1917382140557e-06	6.36393157918355e-05	4.31157455709233
KDM5B	0.445943589645374	8.6243857836173	6.87978992185666	2.74681659587357e-06	5.62273693382982e-05	4.30907830280854
UMPS	-0.483572535431872	5.90395340631229	-6.79195247190754	3.23150588610277e-06	6.42612419015252e-05	4.29633198882179
ABCC3	0.80930788698651	6.82047334452761	6.80699553488148	3.14257590459469e-06	6.28665543402412e-05	4.29141541562234
EIF2S1	-0.565099837609254	7.4152181199936	-6.84658169323653	2.92050500995478e-06	5.92030615593742e-05	4.28888913122666
NOS1AP	-1.00230486728428	3.20093305101825	-6.5785854474046	4.81664529200204e-06	8.79405850037578e-05	4.28766869810461
SLC10A3	-0.581257495709798	5.20345727350524	-6.73172819917028	3.6145803591561e-06	6.98039745110006e-05	4.28759825993657
GAA	0.398489083507492	7.8338300357603	6.84576611149171	2.92491168926053e-06	5.9220609069241e-05	4.28217625214357
C1orf112	-0.575597770429647	4.19738036525483	-6.66767919951792	4.07414602490102e-06	7.71034602229542e-05	4.28131600022422
THOP1	-0.632097883678596	5.08546285245495	-6.73472137926599	3.59446889182886e-06	6.94958355456022e-05	4.27612328797352
THBD	0.806077857735743	4.47039049870339	6.64415651452412	4.25782090755403e-06	7.94067185158356e-05	4.2399368258746
NBR1	0.384527179202959	7.34962668451522	6.81023650039015	3.12375170290663e-06	6.26398363062475e-05	4.23671182388069
KLC4	0.702104771110333	4.8285260752983	6.66414818919737	4.10118387677175e-06	7.75007900057974e-05	4.23668000063207
GIGYF1	0.408625976653289	7.54731535091635	6.8093018167047	3.1291684798155e-06	6.2673309768185e-05	4.22935007227088
FREM2	-0.5296171114198	6.88209427763441	-6.79847654248835	3.1926205422955e-06	6.36393157918355e-05	4.22350289172123
KCNH1	-2.07396857371939	0.253346574466617	-6.77748003964081	3.31953356619999e-06	6.54668388692556e-05	4.22013356168541
CEP72	-0.725498452956346	3.79259605176187	-6.58646754672326	4.74562299977912e-06	8.68334781710131e-05	4.21102612560671
CAT	0.406381266552206	6.16253073942011	6.7462743921392	3.51792736434897e-06	6.84910561599211e-05	4.20597513797696
BCL2L12	-0.521053425002858	5.06965797719373	-6.68727017685569	3.92746021983548e-06	7.4785377891116e-05	4.20202198567524
ZNF532	1.2102894390793	1.83773713286187	6.48749366318123	5.72228501685689e-06	0.0001005246792247	4.19637563460478
RORC	0.963136578706332	3.82275346545402	6.52880628740538	5.29143536819049e-06	9.42427743318614e-05	4.19616592026173
CORO2A	0.437424367681859	5.31047377957617	6.6918849815182	3.8937126533878e-06	7.43361306110246e-05	4.18669130468441
PPP2R5B	0.709560642835227	4.04293517844132	6.57610324831127	4.8392391609192e-06	8.80646743495241e-05	4.18511773227662
RHBDL3	1.34471527345433	1.1020001216407	6.52029011584648	5.37741003114014e-06	9.53677681450558e-05	4.1823754465731
ALDOC	0.741922173960743	5.57901742408053	6.68152514628779	3.96989814497912e-06	7.53604728452109e-05	4.18224753510998
DAPK1	1.54398605872209	2.16737074699073	6.47820708095852	5.82405246079118e-06	0.000101777903191506	4.17867070591183
RNPS1	-0.369586471217788	7.49504837350467	-6.78901926942203	3.2491487607349e-06	6.43824216522874e-05	4.17808205647948
TTC7A	-0.40966031243142	5.62796099825383	-6.70289450645232	3.81441246391675e-06	7.31433356535702e-05	4.17025338587547
ANAPC7	-0.459213081450144	6.2257314528319	-6.73569221084259	3.5879707861472e-06	6.94504900781548e-05	4.16140207599315
PARP2	-0.515579379108519	5.70665950788993	-6.69917310123101	3.84102780221966e-06	7.34981109431597e-05	4.1610411787277
LATS2	0.417480550258105	5.11884185153809	6.65664312889579	4.15927304827773e-06	7.79866320037589e-05	4.15938315335182
MICAL1	0.485693375256267	4.97109945694689	6.64268462280731	4.26959625716775e-06	7.95152870878323e-05	4.15730104116616
DTX3	0.467833288843139	5.25240616271335	6.65961651482671	4.13615746574088e-06	7.78976322714533e-05	4.15666328883925
C4orf46	-0.849184673961587	3.6600919443913	-6.5419611675844	5.16142482029562e-06	9.25184016019548e-05	4.15171224292459
CBX5	-0.598675118976985	8.16754508506443	-6.79128614033801	3.23550503193341e-06	6.42643541022023e-05	4.15097734533463
LFNG	0.594800804155655	5.56058559623675	6.70237539304246	3.81811361071315e-06	7.31433356535702e-05	4.15041393589741
SASH1	0.616073600442834	5.56208007875183	6.68699756511105	3.9294632822893e-06	7.4785377891116e-05	4.14937591697419
PLEKHH2	0.675462881589907	4.47481716110347	6.58874067909448	4.72534343912075e-06	8.65571124598636e-05	4.13856030267658
C15orf23	-0.420126536844074	5.62731673163411	-6.68576014060259	3.9385688281726e-06	7.48507103208621e-05	4.13484224908077
LOC100506994	-0.852291185401819	2.53652471759488	-6.46238442778917	6.00179435605335e-06	0.000104122415778668	4.12783023715646
WISP2	-0.570626709565468	7.5930248126986	-6.75582503179738	3.45593174236111e-06	6.74410763818521e-05	4.12681144042166
HAUS5	-0.468217157005054	5.04488681970281	-6.64095673054986	4.28346282584108e-06	7.96847967734885e-05	4.11369235984396
CAST	0.680154070835024	7.33706723226109	6.74252506087509	3.54258017809295e-06	6.88908266260772e-05	4.105137775858
DARS2	-0.592917430839283	7.15601774798553	-6.74035777240432	3.55691248542883e-06	6.89290896944517e-05	4.10410369221651
CCT8	-0.344037936703027	7.8859664995954	-6.75952678784836	3.43220905438453e-06	6.72528672227815e-05	4.103174904538
CCNF	-0.475560903083293	5.70304828895355	-6.66858165879198	4.06726542114312e-06	7.71034602229542e-05	4.0904365413171
GLB1L2	-0.737980344587846	3.74199808210304	-6.51749839800982	5.40590825625576e-06	9.57716204212089e-05	4.08041524401676
SRSF1	-0.404094069505865	8.96443182783471	-6.76708348197392	3.3843059630867e-06	6.650896936153e-05	4.07833149842313
YPEL3	0.817109192594115	5.51839171316655	6.63676228964685	4.31731873950526e-06	8.01363358484861e-05	4.07328359500482
SLC22A5	-0.545274717904533	5.74868675248873	-6.64886353376657	4.22038999037787e-06	7.89505617439367e-05	4.07170157571188
H2AFV	-0.38186614705744	7.07721107093303	-6.71922685667143	3.69985067668891e-06	7.12860630379555e-05	4.06804403391893
SLC39A13	0.531207027849893	5.4467517034823	6.6113496188103	4.52847134807973e-06	8.34076594992129e-05	4.05920846951576
SLC16A6	-0.535682122248754	4.81216976266342	-6.57088226154428	4.88712236795618e-06	8.86214311103653e-05	4.0578182184305
C13orf27	-1.05585365021457	2.61041224012965	-6.42031742664518	6.50225598577287e-06	0.000110849876764593	4.05359615553591
KIF26A	-0.728554488886	3.8248532923147	-6.53063101439685	5.27320026294916e-06	9.40181249440957e-05	4.04795828371248
CLSTN3	0.550264917815078	4.81902071420467	6.57045856728968	4.89102971268041e-06	8.86214311103653e-05	4.04780634349303
LGR6	1.7354557286813	1.69066629074815	6.44355920240196	6.22062117331472e-06	0.000107088505847348	4.04709761400787
CHN1	-0.593319663281298	3.79513882762084	-6.49272492512534	5.66577229523131e-06	9.97414482794195e-05	4.03262703054412
BAZ2B	0.44305933636091	6.22917111825569	6.65773290293234	4.15078542829445e-06	7.79866320037589e-05	4.02873206182358
AHSA2	0.522788503029514	5.83502661645145	6.63173580836513	4.35825701202272e-06	8.08065302317827e-05	4.02865584622718
YRDC	-0.479412998356968	4.64592736572234	-6.55318621370291	5.05311009205694e-06	9.08690464296346e-05	4.01794028972753
RNF224	1.25937549671094	1.8272092614459	6.38723008803551	6.92620991824531e-06	0.000117122279749984	4.0135279107421
NT5C3	-0.693153948156042	5.11865168724633	-6.57250114193278	4.87222274039459e-06	8.8472370369554e-05	3.98520672347094
CSPG5	-1.3315953621894	1.08725624127807	-6.36418055243251	7.23841386434917e-06	0.000119975454377974	3.98083081415303
NUP62	-0.489803553280697	6.66954930348867	-6.65790310728199	4.14946143045479e-06	7.79866320037589e-05	3.97769949779549
GBP2	0.686616080387918	4.01941959843658	6.46554993528156	5.96578988688026e-06	0.000103605264868313	3.97578529647324
PUS7	-0.543546997291307	5.93711381352364	-6.62224898160656	4.43662503275653e-06	8.19868696660996e-05	3.97576414969013
SPATS2L	0.428535319037966	6.28521362249772	6.63990155877888	4.29195372058575e-06	7.97540378034178e-05	3.97474318599427
KIF11	-0.798697220865964	6.70597572040913	-6.65660943702991	4.15953574188908e-06	7.79866320037589e-05	3.97115815431704
PALM3	0.723952486260974	3.09074951249963	6.40847248786925	6.65084569506139e-06	0.000113037340857934	3.96999749931785
TFAP4	-0.562875096097112	3.97008569598808	-6.46596787202163	5.96105305280383e-06	0.000103605264868313	3.96449733099091
PPM1K	-0.702930952208982	3.33016518463739	-6.40678027050364	6.6723596455588e-06	0.00011328786062165	3.94702833675603
CUX1	0.342258877291538	8.81128587033126	6.6936610082964	3.88080518087944e-06	7.4174383822889e-05	3.94599647557334
CNIH2	-1.09591146265295	1.53355323622171	-6.3442227733104	7.52052367217747e-06	0.000123428103919034	3.94516966823442
SLC9A3	0.649293195350772	4.63079670829022	6.50328001929542	5.55350328856995e-06	9.8074750789909e-05	3.93449766959422
ALDH3B1	0.951840918817296	3.71118224895119	6.40881174889878	6.64654117719216e-06	0.000113037340857934	3.9319829024054
IL17RC	0.45167466753859	5.49182656810486	6.55455787870814	5.04003712955251e-06	9.08292898218062e-05	3.9319280518428
AR	0.638572736618314	3.966619530995	6.46568824646213	5.96422185585689e-06	0.000103605264868313	3.93117367998887
GGT7	0.594561675170014	4.02417541777835	6.43922025615763	6.27222150671385e-06	0.000107476057867093	3.9225523185133
C7orf40	-0.784675988056638	3.90296592342773	-6.44123261501757	6.24823480145205e-06	0.000107174850071266	3.91933549471418
FUT8	0.383873197601514	7.58428542692586	6.64400661683883	4.25901856665299e-06	7.94067185158356e-05	3.90210844087666
DDX11	-0.563878012941008	5.19930116075522	-6.53256580520076	5.25393649456841e-06	9.37746360033747e-05	3.89105114817243
CCDC137	-0.428222818856094	5.62100904782097	-6.56693271707193	4.9236714860067e-06	8.90760421918066e-05	3.8894917663512
GSTA4	1.1653612509072	2.05329181420837	6.31076744458499	8.01927683170991e-06	0.000129454040283317	3.88780185921964
MAP3K12	0.525093387329479	4.13756618525079	6.42357015289428	6.46205764784621e-06	0.000110276991941408	3.87963356626426
ISOC1	-0.543107835855729	7.29249679963026	-6.62897040527954	4.38095163173448e-06	8.11373589026882e-05	3.87183805438447
GNAZ	-0.769707916412793	2.91377421804831	-6.3449634023935	7.50985354005569e-06	0.000123374057567673	3.85403580375679
ADAMTSL5	0.782312805580743	2.4004182399656	6.32481398635877	7.80581949186725e-06	0.000127112488005831	3.85307749806975
TAPBP	0.50359027670831	7.41414884270191	6.60765033629119	4.56009134828672e-06	8.38976542450463e-05	3.8475765965603
TPX2	-0.525054840063951	7.86914266022678	-6.62312499188334	4.42932760651938e-06	8.19425607206086e-05	3.84434215335929
CTSA	0.53014792133183	7.57194300766846	6.60500336765591	4.58285726033516e-06	8.41313993653625e-05	3.83719112630975
BYSL	-0.669897055135552	4.87903965614216	-6.47831885489992	5.82281647739636e-06	0.000101777903191506	3.83561701756602
SESN3	0.891854473460432	2.73191898863828	6.30578745735756	8.09640028437567e-06	0.000130321653855533	3.8326959481964
CDYL2	0.640723735837624	4.47408993399852	6.42523487108744	6.44158429690073e-06	0.000110152408774405	3.82327030336294
LPIN3	0.536026270605872	6.35905010960903	6.55495758735598	5.03623422703914e-06	9.08292898218062e-05	3.81921698312634
ARNT	0.332251224240297	7.00968446284877	6.57714964305445	4.82970111147727e-06	8.80646743495241e-05	3.80870388806439
MYO1B	0.48751739820423	7.39216526796476	6.58895156762017	4.72346658214422e-06	8.65571124598636e-05	3.80746053671482
YPEL5	0.461248887615221	6.09990363505726	6.52658682422137	5.31370347156348e-06	9.45386987855614e-05	3.79972835185169
FAM160B2	0.442094907119268	5.57951114843589	6.5008842168704	5.57878198637656e-06	9.84172467723224e-05	3.79910712346588
LOC647946	-1.33769184399698	0.981209579159268	-6.28231186318924	8.47045130048278e-06	0.000134914121475499	3.79269942162495
RBM47	0.377737548491796	7.01532673060366	6.57451502654981	4.85375343677376e-06	8.82327961702222e-05	3.79250140652752
BLNK	1.63890326736146	1.67332602806961	6.2911376472109	8.32776643954623e-06	0.000133403798788287	3.79225187797677
POLR1B	-0.365627564857528	6.02202951871872	-6.52592677362314	5.32034457739185e-06	9.4556262180979e-05	3.79163296150846
TRIM2	0.836348885811649	3.10292348151071	6.2906169890698	8.33611427356326e-06	0.000133409736948394	3.78986229049233
ARL8A	0.435816989097844	5.98449508998216	6.51571729451132	5.424171872422e-06	9.59934924808312e-05	3.78441304024327
SQSTM1	0.599159554502661	9.42135705414482	6.61311437639188	4.51346721063159e-06	8.32229610039722e-05	3.7831867061324
BRIX1	-0.770766492069893	5.51277492903345	-6.49077307137069	5.6867898994869e-06	0.000100006176949547	3.77165652133122
C18orf55	-0.598826851859648	3.83828980722796	-6.36804281125283	7.1850990838735e-06	0.000119565768237513	3.7707558304609
S100A6	0.784194495170662	3.82329754495181	6.36295996077118	7.25534814597906e-06	0.000120002579938209	3.76942420085212
PAK1IP1	-0.55353638386896	4.84506564311054	-6.44135805105791	6.24674279677953e-06	0.000107174850071266	3.76718387796313
RECQL	-0.509013365189099	4.67043275309656	-6.43029019340524	6.37982343712139e-06	0.00010920795001271	3.76549596485299
RPP40	-0.812716268489941	3.81539084186456	-6.36273164612635	7.25852030319768e-06	0.000120002579938209	3.76200407403463
CD55	0.509469900352457	6.99525302351052	6.53741096950386	5.20601542674459e-06	9.3049649742518e-05	3.76194098332051
S1PR3	0.454046988873156	5.70885301761649	6.4852549438486	5.74664809419445e-06	0.000100741030112482	3.75575534201718
AMIGO2	-0.422904374968947	6.93681676152884	-6.53994393209887	5.18114400859198e-06	9.2772432976116e-05	3.75396716385524
ABCC1	0.439675869195915	7.17869711744063	6.54937139866156	5.08965348096003e-06	9.142788916818e-05	3.75197841835661
LONRF2	-0.393641141242131	6.78125444314636	-6.53723441405646	5.20775365695987e-06	9.3049649742518e-05	3.74458966510048
MRPL3	-0.388889823534822	6.96802909390914	-6.54293200881706	5.15196229299015e-06	9.24478727338704e-05	3.7403893194662
TMC5	1.51895321515609	1.34729869421515	6.26109639619067	8.82390001996184e-06	0.000138955653421697	3.73891192678907
PTPRVP	1.2755055212918	2.40976949751727	6.23064971415576	9.35806048175975e-06	0.000146265610744813	3.73867386815668
YWHAH	-0.466518857604649	6.51870242777584	-6.52102189894766	5.36996571973302e-06	9.53368436271921e-05	3.72671669068078
KIAA1147	0.493335257563584	6.49209736977952	6.50853348181162	5.49848801402887e-06	9.72058282733814e-05	3.72398792532736
HMGB3	-0.42350591638968	7.60876336571878	-6.55357246639148	5.04942526662002e-06	9.08690464296346e-05	3.71554487154229
CTSF	0.720926653259083	3.94163446600341	6.31901761509936	7.89318076460654e-06	0.000128036425904248	3.71084182454148
SLC25A19	-0.862341202331745	2.95633109158484	-6.26993937871909	8.6747540889626e-06	0.000136993944649491	3.70716189883148
TNFSF10	0.863703022635234	2.99139810533882	6.28760475075061	8.38458074698858e-06	0.000133929062476253	3.70639754534582
KIF4A	-0.457010971343392	6.07023526593545	-6.48341410854491	5.76676180336664e-06	0.000100987774240318	3.69369840241325
ARHGDIG	-1.00713294186439	2.35006576016191	-6.22306398580859	9.49628791932143e-06	0.000148149178323444	3.69096189923675
CEP55	-0.837223017302052	6.10348336529271	-6.47078523273353	5.90673469935215e-06	0.000103115063791196	3.67701482695181
BCAS3	0.418817509213856	9.52608433234641	6.56659904700216	4.92677224512205e-06	8.90760421918066e-05	3.67602052915808
AEN	-0.619902721404987	6.29352203669607	-6.46799495609764	5.93813368617691e-06	0.000103555107161233	3.66664997345989
SH3BP1	-0.742588163756401	3.59547530142093	-6.30188273030344	8.1574091191598e-06	0.000131051402602141	3.66548475380463
HDAC5	0.686698890433362	4.9521585831991	6.37120232178013	7.14178797124466e-06	0.00011928296527067	3.66476851276698
HIST1H2AC	0.702089212727858	4.2507314982559	6.33200412666076	7.69884286130442e-06	0.000125737742199663	3.65983093150138
FAM117A	0.682195040140283	4.18901102249171	6.31014521328702	8.02887134665024e-06	0.000129483938670568	3.64747453459873
PLEKHB1	0.550150265883973	4.56237350986172	6.35585995576175	7.35467032980435e-06	0.000121062506491779	3.64665226599185
MAPKBP1	0.502760085337552	4.42482234062097	6.32979753717308	7.73151040252988e-06	0.000126148078021375	3.64427715260128
MICAL2	-0.615846836253531	4.00531923123757	-6.3144854473268	7.96219413779027e-06	0.000128905841975222	3.63117376701337
CERCAM	0.457428682863524	6.42482214714788	6.45422307372611	6.09566541024041e-06	0.000105205271744954	3.62325741229423
CBFB	-0.587536131844478	4.88152829808253	-6.37296878404195	7.117691096075e-06	0.000119036265890758	3.6223889502695
BRI3BP	-0.546601312414198	4.68357517546028	-6.37396130185455	7.10418885727425e-06	0.000118929383832887	3.62047235024737
NEDD4L	0.510424614662041	5.29897816406552	6.37799739034436	7.04955486574964e-06	0.000118370236520881	3.60409196385738
JAK2	-0.797012858637275	4.04217921990748	-6.30227426385348	8.15127022121753e-06	0.000131051402602141	3.60047412132385
WWC1	0.428347653106419	6.67660628727585	6.46682431267049	5.95135846869124e-06	0.000103605264868313	3.59967377859343
HIST1H2BD	0.547933571722128	5.38608932529879	6.39364879312674	6.84177941446655e-06	0.000115928995873899	3.59931287896386
UBA2	-0.384563402382057	7.48960424996732	-6.48635639547886	5.73464801691681e-06	0.000100636152607468	3.59625914787552
PHF21A	0.503333239240159	5.36014703093812	6.36494575386004	7.22781849732023e-06	0.000119918687052761	3.58599746943153
CLCN6	0.757246383618392	4.37206582957293	6.27011835172982	8.67176264469809e-06	0.000136993944649491	3.58273232365666
RNF168	-0.517678381031016	5.20737390315304	-6.36566516350272	7.21787185500266e-06	0.000119918687052761	3.57785275760129
GART	-0.397550299474404	6.54354918621368	-6.44229378255116	6.23562435356468e-06	0.000107174850071266	3.57576758337206
RAB3D	0.372098436516423	7.09867595872538	6.45991229707623	6.03006912619673e-06	0.000104396352035729	3.56215802250611
ING4	0.623346454528311	4.27276150807872	6.27092237278186	8.65833701968283e-06	0.000136993404273581	3.56214341765535
MAP2	1.09332852034746	3.41737408635753	6.1753220842542	1.04161997021019e-05	0.000160405638874726	3.56023848066261
FGFR3	-0.808919747731771	3.98292978039159	-6.3058305502061	8.09572963161379e-06	0.000130321653855533	3.55862387896242
KANK2	-0.383080838579944	6.15119034671991	-6.42381834577718	6.45900099846076e-06	0.000110276991941408	3.55221854995386
C14orf132	0.527319318969804	4.81439598673198	6.32359668345421	7.82408281395806e-06	0.000127278462318309	3.55146382450348
SPINT1	0.394014284324292	7.43841741772565	6.45813507272731	6.05048134382438e-06	0.000104641416746762	3.55062701702912
BMPR1B	0.642467961973481	4.35473596760199	6.28233249207205	8.47011485875426e-06	0.000134914121475499	3.54478731378549
RRP15	-0.528342341610438	5.4925381901998	-6.3800490935422	7.02194948645023e-06	0.000118236257521945	3.54398145768626
EPB41L1	0.397642066122362	6.7923984674729	6.44327469298431	6.22399113152489e-06	0.000107088505847348	3.54349020041345
FBXO32	1.03619647370964	3.93517464222503	6.19906251425866	9.94774623707318e-06	0.000153900192478087	3.54111395614153
CERS2	0.311987304141498	9.33531589249326	6.49564141222178	5.63451760828083e-06	9.92957560388711e-05	3.54055591778708
PEX6	0.634111891123385	3.52228839574149	6.21204958781717	9.70076939647707e-06	0.000150776642552679	3.53921182466125
CADM1	-0.554430222585013	4.30367773425638	-6.28614699163524	8.40814066604348e-06	0.000134177237117282	3.5376768865979
FGF13	0.708869957633763	4.06288196492196	6.24302931323916	9.13693915191633e-06	0.000143345375587851	3.53590663177353
GOLGA2	0.333484426435999	8.11272018804443	6.46157120040769	6.01108035468149e-06	0.000104175448550977	3.53229866407215
CPM	0.834161094039087	2.09994239199318	6.14029092125381	1.1149580221882e-05	0.000169822932268446	3.53073264848503
ZNF750	1.0692543546838	2.17276011856113	6.1210923682079	1.15739895981016e-05	0.000175329168513271	3.52963437784095
TSEN15	-0.479406552209201	5.26786356368284	-6.33716842720275	7.62294596753559e-06	0.000124741828141942	3.52457887814391
USP35	-0.634521500350077	4.61397128328429	-6.28914780953204	8.35971677550199e-06	0.000133659563435464	3.51255711129947
KDM4A	0.408350782787746	6.87723989491674	6.41676495667923	6.54645516551736e-06	0.000111489731352456	3.50692794728269
FADS1	0.517945766532564	6.67039437171717	6.37815923104401	7.04737323832809e-06	0.000118370236520881	3.484583503485
RTTN	-0.706989103083986	3.03353390900383	-6.1555383395957	1.08240136074812e-05	0.000165769966640582	3.48416821072368
TSPAN31	0.491017541721201	5.96970412291464	6.36251175182692	7.26157682955437e-06	0.000120002579938209	3.4816986955837
SF3B3	-0.343715618095224	8.91572394007262	-6.45586543447961	6.07665345180981e-06	0.000104985487942218	3.47516176616225
PPIL1	-0.491574912799181	5.78782685838561	-6.35617019825828	7.35030101372227e-06	0.000121062506491779	3.47080831111864
STRA6	0.867065269770918	4.4509261116176	6.20123295786535	9.90602162305733e-06	0.000153396579281491	3.46629007665098
TMED8	-0.803596025211863	3.58373405968564	-6.18797607687001	1.01637299218282e-05	0.000156834349383585	3.46391429501731
CD320	-0.578803228858583	3.95360657026867	-6.21061381133068	9.72775858626407e-06	0.000151055742429601	3.45967803533664
SNRPE	-0.559699923853262	6.41839102261268	-6.37964065495876	7.02743601870446e-06	0.000118236257521945	3.45963993241682
PLA2G4C	1.08216475511568	1.98683457581095	6.0826324010207	1.24752675952146e-05	0.00018728579466999	3.45529634451985
B4GALNT1	-0.518665002268512	4.38236813000014	-6.24088490549672	9.17485079506608e-06	0.000143805252761654	3.4552063319105
ALCAM	0.606551390267254	6.80423342696479	6.38550535908565	6.94908039043843e-06	0.000117271867254987	3.45450758550804
EIF5A	-0.530639557422088	9.00647789260674	-6.44535595033516	6.19938273093541e-06	0.000106885027620787	3.45331958178723
PRDX4	-0.375644341334605	6.57308568813886	-6.37397842197307	7.10395618792036e-06	0.000118929383832887	3.44883282346619
CDK2AP1	-0.44349186546927	6.37229165678791	-6.37419865831655	7.10096379134027e-06	0.000118929383832887	3.44857225539575
CCDC99	-0.65247393602462	5.34613397501201	-6.31578919406058	7.94227753751882e-06	0.000128707993737853	3.44846197112237
ALG10	-0.903121368428395	3.46084294747425	-6.14726885494023	1.09993452210927e-05	0.000168147211588258	3.42353759321808
CTNS	0.467985742325182	4.90588310521822	6.25167429264005	8.98574065465971e-06	0.000141371144598804	3.42269499471027
IPO9	-0.382813692351789	6.53369731859	-6.36880552519052	7.17461879008501e-06	0.000119510283511336	3.41796521207742
RALGAPA2	0.317534595149857	7.10773137426202	6.38119259110805	7.00661256616956e-06	0.000118123577174012	3.41624256455823
HIVEP2	0.470340056588016	5.16123627110014	6.27264020108622	8.62972468127226e-06	0.000136669995804543	3.41460008931889
C19orf48	-0.605028478454961	7.10907007125044	-6.37032117105106	7.15383964162175e-06	0.00011928296527067	3.40506603218709
SRSF3	-0.52310229260225	8.21390878275518	-6.40489688062856	6.69638896630948e-06	0.000113580536584746	3.40121278152862
DHX33	-0.390750108035416	6.14513317856632	-6.33330431802883	7.67966116458971e-06	0.000125547070690712	3.39693684472111
LMNB2	-0.466306534526304	6.86011550871384	-6.37046388690642	7.15188625856754e-06	0.00011928296527067	3.39418030363787
SAAL1	-0.727622395528039	3.8206524366903	-6.16564252671455	1.06137037831586e-05	0.000162847322999582	3.39380647266016
TLE1	0.511256425203565	6.90811348052359	6.35876079083014	7.31392118637312e-06	0.000120748290148968	3.39310171870287
BSDC1	0.380304501807297	6.55013943251576	6.34185631913983	7.55472230348227e-06	0.000123746499317764	3.39027174703681
SEMA3A	-1.66557284734916	0.925130702653713	-6.05846638274584	1.30784686497891e-05	0.000193732780955778	3.38705535222662
CCP110	-0.581096934260349	5.35488402343038	-6.27723917095807	8.55360508803542e-06	0.000135850419270944	3.3810611740126
KARS	-0.306940240511446	8.1284728006575	-6.38924953073127	6.89953063249087e-06	0.000116789220949167	3.37688190090362
RHOU	0.53476650936315	5.11627298529476	6.23709464022817	9.24225924069215e-06	0.000144726164364546	3.36610320235615
PSMD11	-0.376356037216178	6.26243035726157	-6.3231209170616	7.83123282262255e-06	0.000127278462318309	3.35664173578447
BCL9L	0.36556076765493	8.58634518577745	6.38580960686391	6.94504028234056e-06	0.000117271867254987	3.35621362164604
C14orf1	0.385391499214616	6.32012959464714	6.31343302607024	7.97830914592683e-06	0.000128917142180174	3.35259024172722
KLHL4	-0.976770863641727	2.45319813596923	-6.0520455101335	1.32437590945388e-05	0.000195488638214534	3.35212999847428
SEC31A	0.30909940148433	7.94414248075632	6.35772293870891	7.32847332831456e-06	0.000120869218878435	3.33889053743178
EIF3J	-0.505487060418604	6.62858503041441	-6.32630290950872	7.78354109932472e-06	0.000126873237178467	3.33790042714866
NSUN2	-0.310468186346319	7.24714393060403	-6.34643619394333	7.48868187258524e-06	0.000123147213015846	3.33145273519072
DDX56	-0.393833095719283	6.31806781042071	-6.31354680390268	7.97656531467916e-06	0.000128917142180174	3.33051357843555
NCKAP5L	0.645654441662878	5.51751136560099	6.25034926690012	9.00874571943748e-06	0.0001415998716277	3.31829655290621
IQSEC2	0.508771168994772	4.70519677721168	6.18788437085038	1.01655366378741e-05	0.000156834349383585	3.31466517579698
POP1	-0.481843895726774	4.85472298041555	-6.21753078811806	9.59844716201383e-06	0.000149325051476762	3.31067349296115
TCF7L1	0.682619242999567	2.9979858011729	6.06686054063297	1.28655946405965e-05	0.00019159768901989	3.30980987064249
RAN	-0.559329464504881	8.86956180843131	-6.36524956722513	7.22361620517752e-06	0.000119918687052761	3.30127294360715
PDXDC2P	0.51748965485821	5.81956198388048	6.24615536317352	9.08196331823673e-06	0.000142616670924123	3.29008390006154
CNKSR1	0.513357357343751	5.09798230835168	6.20598832670974	9.81523692718186e-06	0.00015213923936623	3.28773838446925
RRAGD	1.04629046833546	4.65711885925376	6.12426822956099	1.15026447257377e-05	0.000174564637380432	3.28275329063714
TMEM150A	0.78394884848348	4.35539295072978	6.13970103706169	1.11623774562977e-05	0.000169863148843605	3.2762629650304
NAF1	-0.710113581920509	3.9264578320157	-6.11850707200585	1.16324058040336e-05	0.000176054619607836	3.27199581486448
DERA	-0.501255768230732	4.32386461072812	-6.15788670454776	1.07747525322077e-05	0.000165166784004254	3.26945992851334
CHD3	0.345221233122212	8.57696205329507	6.3436325912119	7.52903759091502e-06	0.000123446690853395	3.26922406435608
PARD3B	0.796732556003597	3.01650877023433	6.03596147483958	1.36673637003655e-05	0.000200502623267467	3.25921203619078
CHSY1	-0.442562196430879	6.21344530460276	-6.26299148346522	8.79171521775597e-06	0.000138579307541707	3.25440755858745
ARHGAP11A	-0.740137003414932	6.61213869376632	-6.27441328813899	8.60029470648701e-06	0.000136333012958568	3.23768770301575
SPRY1	1.38862341972288	1.48720203440509	5.97083372596684	1.55311771968614e-05	0.00022257361391629	3.21950109383207
C5orf4	-0.681221775707713	3.75047401053489	-6.0468382622344	1.33793944371966e-05	0.000196969183598306	3.2156940337408
CCNB1	-0.440265290084272	7.77488611976049	-6.29734907887168	8.22884278993109e-06	0.000131945509893392	3.21079448715384
SSH3	0.39411833485299	7.15163208197015	6.27628288494225	8.5693754957135e-06	0.000135971760711872	3.20361677618719
ALS2CL	0.840748951994605	4.30416388351599	6.09114148787584	1.22697924541781e-05	0.000184864872976284	3.20044671106492
TMEM64	-0.721367287478515	9.01478487759837	-6.32247988190975	7.84087727099829e-06	0.000127311486873957	3.19828435671153
IGDCC3	0.602177691555128	4.48801068182354	6.11666121281347	1.16743007363755e-05	0.000176528938078792	3.19775124407259
PDK4	0.788420311396258	4.93841731168648	6.13810535543165	1.11970712249195e-05	0.000170236199241412	3.19219981243171
AMD1	-0.594617942989892	6.91984473454114	-6.26456933362962	8.76501096756135e-06	0.000138288720208958	3.18916827115314
HSPA14	-0.55799457694241	4.73153925228374	-6.14273906988454	1.10966310442675e-05	0.000169295575943157	3.18027005144414
VEGFC	1.43730926081017	0.83008643141194	5.99886768109525	1.46986081430703e-05	0.000213756106595398	3.17346198102137
CCDC159	0.753576953434239	4.12147585189926	6.07311554619435	1.27093028462959e-05	0.00018960783300754	3.16794421800396
HSPA12A	-0.700946380581137	3.12886601989113	-5.9907262426594	1.49355290060111e-05	0.000216261287529464	3.16450166105131
NUMA1	0.32976180360764	9.14783373779128	6.2987776467564	8.20626410847686e-06	0.000131709751391715	3.16350819276606
GPR153	-0.563301229864377	3.58146475421796	-6.05292861086831	1.32208980978018e-05	0.000195417715476156	3.16257845640677
NCS1	-0.439197297064446	5.6152248007422	-6.1898323355374	1.01272308681788e-05	0.000156532171016102	3.1607536554134
FSTL4	1.1200789318154	2.90973097758035	5.97415492737803	1.54300462244886e-05	0.000221503942539354	3.16040770405414
SYNCRIP	-0.438141175473367	8.40330661786703	-6.28127029603312	8.48745650398966e-06	0.000134927968225022	3.14908340599935
CHDH	-0.608799329450513	3.40686712957815	-6.02548546274323	1.39507881627011e-05	0.000204481140432089	3.14225186221587
SLC1A5	-0.362930945726875	8.92479925226487	-6.28152065786164	8.48336572991927e-06	0.000134927968225022	3.13934507896361
KIAA0020	-0.625845830367144	5.24610126941776	-6.14235900037659	1.11048341790028e-05	0.000169295575943157	3.12750861012239
ITGAE	-0.578419379588275	4.08055086296818	-6.05413735683276	1.31896732438089e-05	0.000195207164008372	3.11479164904555
POLR1E	-0.570269732619855	4.9261660990288	-6.1077882062023	1.18778800681849e-05	0.000179283092292712	3.11453045509759
HIST2H2BF	0.971393658733327	2.62845179154365	5.90509538449927	1.76803898800881e-05	0.00024805942982768	3.09808911148918
LRRCC1	-0.736760719016575	4.37911449788716	-6.06540347319046	1.29022867326308e-05	0.000191973170210425	3.09163895494212
ZNF519	-0.985395254381986	2.26222928833959	-5.89473500465127	1.80461813768382e-05	0.000252767451713771	3.0800274272022
KCNC3	0.882891738887426	2.68718397570187	5.91559500854768	1.73174955189714e-05	0.000243625249405205	3.07768250040198
BACE1	0.358407985682403	6.11211537779132	6.16983101290804	1.052776907322e-05	0.000161843009569503	3.07536686566582
L2HGDH	-0.571748753236651	5.43702542791209	-6.13683117891404	1.12248549058265e-05	0.00017050360894191	3.06791315962754
TARDBP	-0.322406426093401	7.5818136957438	-6.21818207108301	9.58636365243518e-06	0.000149275927116691	3.06081411773424
CA5B	0.569288835215066	3.71312431101513	5.99489939025139	1.48135983556487e-05	0.000215054356683914	3.05609625846883
LXN	0.596835336594998	8.74298379067131	6.23542952601263	9.2720347204666e-06	0.000145056603054334	3.04595074082472
LTBP2	0.837352634334061	2.53267377489854	5.86969651947283	1.89628644934189e-05	0.000264059072263062	3.02773950164717
CCDC47	-0.289792867211343	8.90503691095465	-6.22434987798953	9.47270826820939e-06	0.000147919302593402	3.02344432746904
GPR137B	0.535487044411215	4.88627050017816	6.05268233308781	1.32272694283072e-05	0.000195417715476156	3.01741129505898
SHH	-0.850130545365007	4.25458271988968	-6.01672523786946	1.4192459060083e-05	0.000207477871783941	3.01642997422704
STRA13	-0.552109557047154	6.0219230516488	-6.14394630605083	1.10706165606063e-05	0.000169082183890027	3.01523759493809
LOC440104	0.583717190500853	5.13258601002656	6.07588823154414	1.26406525060937e-05	0.000188752029028492	3.01436368773018
ADHFE1	1.03808127367604	2.01693814381558	5.83908656653549	2.01492672717259e-05	0.000277118705470677	3.01184961500103
RAB23	-0.560031653000586	3.98284547986766	-5.98868945841656	1.49954161060457e-05	0.000216753101951173	2.99746469959429
DEK	-0.803104333128855	7.38702351168487	-6.18250090530491	1.0272182333005e-05	0.0001583336196656	2.99664608417506
MAMLD1	-1.03350448649575	2.66427947189679	-5.87924146984569	1.86078668185418e-05	0.000259764578191396	2.99002497067343
KREMEN2	-1.10473390540159	2.11985936693695	-5.84616326807632	1.98683341596222e-05	0.00027438317133404	2.98827975326167
C9orf106	1.29826663245725	1.53324791627375	5.83167275873144	2.04479879411477e-05	0.000280305041252258	2.98707133552448
POFUT2	0.437170073695873	5.85906379026269	6.09008773344618	1.22950470289018e-05	0.00018507863772399	2.97852738688676
NCBP1	-0.349236068256011	6.89172011125866	-6.15303815694253	1.08767157340141e-05	0.000166424697104896	2.97299935524488
HNRNPA2B1	-0.340538217143664	10.3358855524304	-6.22137224734871	9.52740231741413e-06	0.000148496063705903	2.96539058255136
ZNF467	0.563920261838494	5.69221583798918	6.0777821055681	1.25939818111551e-05	0.00018842982181453	2.95507160530168
ANAPC1	-0.411432404909897	5.60777351557128	-6.08214455509632	1.24871553815956e-05	0.00018729613148144	2.95406865664799
ACHE	1.61384793382362	0.975095678577931	5.86447777462716	1.915991337423e-05	0.000266138198729753	2.9523487498662
SLC9A3R1	0.394430494248262	9.62798716760389	6.20596246834159	9.81572825138497e-06	0.00015213923936623	2.94665259736568
LOC338799	0.663855488151574	4.11701775756793	5.94928636227344	1.62041658867094e-05	0.000230833449990909	2.94115337056995
TPD52L1	-0.340572631023482	8.13451190957556	-6.16977603959859	1.05288922752702e-05	0.000161843009569503	2.94058645325911
SRCIN1	0.661861636307477	3.03238531040935	5.8531814618682	1.95937189729213e-05	0.000271038342517069	2.92961628812939
ISG20L2	-0.422964484772128	5.93612908747978	-6.08678294166401	1.23746001580767e-05	0.000186108644823448	2.9237454152111
NEDD9	0.439901791692449	7.04920797383041	6.12183823948536	1.15571927375974e-05	0.000175233446367705	2.92253548466967
GTPBP3	-0.475448493143861	4.60742328826552	-5.993974078615	1.48405448946101e-05	0.000215258692816529	2.91518970634699
SELRC1	-0.451806566448082	4.58942436409634	-5.97934981472891	1.52732249916903e-05	0.000219949263343922	2.91167862156705
IRF2BPL	0.461467214686721	6.97380043446137	6.11496431946229	1.17129524524286e-05	0.00017695340272305	2.89729796791074
ZNF326	-0.534522655090034	4.35521700041794	-5.96365094989171	1.57522448714875e-05	0.000225162857462186	2.89650204773218
SLIRP	-0.432216287118527	5.95680116382549	-6.07025953388939	1.27804198737477e-05	0.000190498878759854	2.88591016745892
NUP37	-0.443206395871054	5.22154118511951	-6.01814604129597	1.4152970579028e-05	0.000207081609766985	2.88503854546714
NCAPH2	-0.637896576445774	4.89270007881734	-5.99584966518223	1.47859775194175e-05	0.000214839867971101	2.87828983532652
CCDC86	-0.52439127577123	5.16718073513299	-6.02139682385524	1.40630483501055e-05	0.000205946077589461	2.87462101471924
CUL7	0.499042290776863	6.94614030389718	6.08355708122997	1.24527672028068e-05	0.000187115973674521	2.8605613322873
C5orf41	1.03336229263796	4.24768690519236	5.8750594187501	1.87625534688531e-05	0.000261705541462134	2.85907420140156
SUV39H2	-0.736432708167114	4.45030691538611	-5.95359789643177	1.60671305681682e-05	0.000229408763003397	2.85784491765273
NOP14	-0.364960235810639	5.85237381592143	-6.04396622157262	1.34548179350622e-05	0.000197905343136307	2.85679813550324
XBP1	-0.400680300265254	10.5136291974068	-6.16813651370371	1.05624478032195e-05	0.000162209712636402	2.85621270322981
C3orf37	-0.376930801060042	6.36812488307223	-6.07767809330996	1.25965403485198e-05	0.00018842982181453	2.85134937936395
NDC80	-0.729186718290058	4.84963744150106	-5.97841381492457	1.53013583597129e-05	0.00022003432262067	2.85107905146092
PPIH	-0.56073228802395	4.49170008167211	-5.95325753766027	1.60779046396719e-05	0.000229408763003397	2.8443178535982
COL7A1	0.74642443577135	3.39729732618323	5.82938543694083	2.05410704336579e-05	0.000280890320468107	2.8306556803582
NETO2	-0.5861444697751	5.00825978342044	-5.97904797463216	1.52822915573809e-05	0.000219949263343922	2.82769223674127
CDK1	-0.998389756010439	6.37544211376145	-6.05134173479018	1.32620071495049e-05	0.000195585368226031	2.81502213768645
ARHGAP33	-0.43722224764505	5.15157536569965	-5.97175096509564	1.55031788276853e-05	0.000222362918279767	2.81054269226919
GNB4	-0.784925195690584	3.81596375225534	-5.84264454586937	2.00075120988143e-05	0.000275935745714694	2.79247116730071
UCK2	-0.430552028408643	5.29162436476676	-5.97594367430411	1.53758610920463e-05	0.000220915722425586	2.78786741728644
ST3GAL5	0.429393786565901	5.04730883125536	5.94235805648936	1.64269079411238e-05	0.000233386276046557	2.78620621859789
LMBR1	-0.545873394677045	7.35594313712642	-6.07594347812864	1.26392885340746e-05	0.000188752029028492	2.78283474868787
IGFBP4	-0.383621303942394	7.58883559408163	-6.07810511060255	1.25860398254318e-05	0.00018842982181453	2.7772923460419
ELP2	-0.392375378141983	8.61532012502947	-6.09460650540367	1.21871267957421e-05	0.000183784949082048	2.7739491871875
TRAF3IP2	0.443768043539992	5.60490595033354	5.98321792086677	1.51575274303838e-05	0.000218550640518886	2.77229235671208
SLC36A4	-1.1280152860729	1.62031451999337	-5.70983504770681	2.60692614288102e-05	0.000341144231717858	2.76843525910976
RHPN2	-0.41137242216901	6.53403646078269	-6.03748792838614	1.36265661426596e-05	0.000200079624380894	2.76654323086028
PER3	0.433774783818094	5.37983081282592	5.94197882217175	1.64391911733344e-05	0.000233386276046557	2.76323729475427
EFEMP1	0.741074956121904	3.47064802075245	5.82179172307933	2.08532475867557e-05	0.00028446142956028	2.74870533743289
MEA1	-0.359771918542435	6.1692249679237	-6.01275705681225	1.43033518484358e-05	0.000208602343893413	2.74693772564377
ZNF695	-1.41409738756338	1.63642242559547	-5.69935653094734	2.66219026032383e-05	0.000345671350261302	2.74585036962376
ELL2	0.604066709957311	3.41146106544517	5.79663611369447	2.19228583316495e-05	0.000296392791219488	2.74491062140559
MICB	-0.6087572132764	4.75903351193615	-5.92701964245831	1.69313662176019e-05	0.000239746429451567	2.74412031090815
CTC1	0.413939773861833	5.65490709140124	5.96678726258274	1.5655319554987e-05	0.000224160585819865	2.7432635288105
NAA50	-0.567856265442067	7.73308582140733	-6.06197313181367	1.29890983553428e-05	0.000192750382337846	2.74171591150502
MYH14	0.412134039124048	7.85121164619913	6.05926164903244	1.30581454685492e-05	0.000193603213489377	2.73892370280709
RAD51B	-0.741842670186471	2.90962818501221	-5.75316111025339	2.39069785496246e-05	0.00031909043037823	2.73670724673902
CBX1	-0.334223743845238	8.12834372120937	-6.0622462110728	1.29821654467933e-05	0.000192750382337846	2.72756644347064
MTUS1	0.461021336668779	6.42991456930749	6.00448361772354	1.45374494300014e-05	0.000211596435393685	2.72419185714094
ZMYND8	0.321129228238322	7.6997997780206	6.04975432561487	1.33032623695972e-05	0.000196020933805413	2.72133939264737
PTP4A1	-0.501875209101167	8.48825525199333	-6.06387993480243	1.29407685470399e-05	0.000192374589493952	2.72126115416274
ITGA2B	-1.74654408295156	0.745701358098133	-5.74419092807554	2.4338935128869e-05	0.0003238220772436	2.71930426255207
FAM64A	-0.692190201986074	5.07237693743937	-5.91786524824644	1.72400476926317e-05	0.000242900217027441	2.708894058588
SPNS1	0.382248301641114	6.55682792478962	5.99145183537094	1.49142543802918e-05	0.000216140372838821	2.70028451942013
CABLES1	0.431053624449454	4.99484855225348	5.90160344649506	1.78028149027211e-05	0.000249567708661448	2.69951737151979
EFCAB4A	0.654493753763714	3.45838489509787	5.77080902595028	2.30800979856715e-05	0.000309536133690754	2.69188163705758
TTC21A	1.13786445177184	2.1094206538824	5.67000231594878	2.82353445798742e-05	0.0003626788807633	2.69085865905534
SBDSP1	-0.608549814938913	5.28217846267507	-5.92213029013489	1.7095515161578e-05	0.000241470884578786	2.68956799444658
LRP10	0.36363774850153	8.30185254327564	6.04176299209571	1.35129757234792e-05	0.000198586121264909	2.68027921081007
NOM1	-0.408732775040625	5.39879594468007	-5.92662581313157	1.69445276017551e-05	0.000239746429451567	2.67643302454409
TJP2	0.324899455818551	7.27442246003145	6.01263425318216	1.43067979218933e-05	0.000208602343893413	2.67380016838947
LRP1B	0.854280743237466	1.99923031149162	5.68126865145257	2.76044849166278e-05	0.000356767701503619	2.66858340557991
SIX4	0.485038971880511	5.84620287157927	5.93917616605264	1.65302629135057e-05	0.000234281455055483	2.66256571135404
RNF150	0.582012634990282	3.82925169058612	5.8048465504239	2.15676591447634e-05	0.000292773970403428	2.65445219966778
MAPK9	-0.337077465315281	6.73196282149337	-5.98668718827428	1.50545305247893e-05	0.000217419661914142	2.65415560541764
LOC100507584	-0.749411183890337	2.50478730285576	-5.72267532752994	2.54081657454367e-05	0.000335115271235555	2.65121778297443
AURKA	-0.472099470590899	7.6338456414077	-6.01104453248143	1.4351485729129e-05	0.000209071644019123	2.6472536633625
MED23	0.378961630648701	6.08790410630318	5.94481284760452	1.63476275286801e-05	0.000232481056793917	2.64342938808761
C1orf183	-0.80880799039344	3.37708159136388	-5.73962248385899	2.45620160396488e-05	0.000325374169268096	2.62769927278315
SZT2	0.410778346158621	5.76843606844176	5.91482517710745	1.73438394305357e-05	0.000243746529946453	2.62456656662625
SHROOM2	0.506632144837084	4.65762440283299	5.8374828252974	2.02135015791704e-05	0.000277317965881907	2.61697866198991
DOPEY2	0.3089515735693	7.34398431793824	5.98316924548507	1.51589776968373e-05	0.000218550640518886	2.61000918168204
NEK8	0.759763060283173	3.89439654554455	5.74244470813109	2.44239565161826e-05	0.000324437052245145	2.60658204845619
SUSD3	-1.06782954815586	1.963780947977	-5.63184683353357	3.04845814741508e-05	0.000385938032228387	2.60090971846023
CCDC154	1.67107637714209	1.01741736252288	5.73413486333937	2.48327741781549e-05	0.000328303016091274	2.59958836420265
SYTL2	0.535069217959766	9.21959229822273	6.01431796956475	1.4259624798624e-05	0.000208277698805404	2.58523709328804
GSTK1	0.375007886843582	6.15144441225111	5.91550298900747	1.73206422831134e-05	0.000243625249405205	2.5689078991711
NMD3	-0.343327513361881	8.72581017430164	-5.98967789660046	1.49663223254163e-05	0.000216519701185348	2.56142417112738
SLC1A1	-1.02840983581538	2.32606633407871	-5.64402011502122	2.97475663475269e-05	0.000378325703114859	2.56106491924284
PPFIBP1	0.423473112203729	5.2511789314564	5.85571400193739	1.94955886630056e-05	0.000269904159602737	2.56105449040132
TTC9	0.390468369468792	5.6601441044633	5.88795434183727	1.82898119663059e-05	0.00025575151782985	2.55846921166016
MRPS16	-0.327320029147122	6.97359349655883	-5.94548987545322	1.63258317859105e-05	0.000232368690031972	2.55545596906319
RCL1	-0.435677429443579	4.95881441419619	-5.83860252906261	2.01686320719242e-05	0.000277157109918538	2.55155552796538
NUDT1	-0.608846865000709	4.30948087350249	-5.79069843828185	2.21834939863691e-05	0.000299190930183901	2.54629847722525
ALG8	-0.466786010105288	6.33837007503288	-5.92001107403878	1.7167173321318e-05	0.000242077408622026	2.54480802319251
LRRC56	0.672639766458039	3.55120699248798	5.71234900002287	2.59384443052561e-05	0.000339698153924121	2.54072535946585
PSME3	-0.303370853683738	7.18138743246477	-5.94109793509495	1.64677593806454e-05	0.000233593560544456	2.52278731011087
BAMBI	0.439857019818607	7.88261862584786	5.95286191016499	1.60904376347157e-05	0.000229408763003397	2.51875397460043
EXD3	0.570832142501221	4.09915762329282	5.7214901691909	2.54684534496355e-05	0.000335130489299489	2.50450546091575
FRAS1	0.524366913147734	5.06068038848052	5.81305765623957	2.12183726940896e-05	0.00028826650279119	2.5003269293983
HSPA9	-0.369680597285459	9.27552938841639	-5.96538362218567	1.56986215006476e-05	0.000224588319911745	2.49510115260602
GEMIN6	-0.522484070231799	3.77388996944026	-5.71919784071132	2.5585481012824e-05	0.000335864665979959	2.49316530620867
ZNF641	0.591162143784899	4.77506915669127	5.77798975616257	2.27521549744461e-05	0.000305873826199869	2.48451512674027
KIAA1908	0.511842426629814	5.2397550191506	5.8162592824966	2.10837689714975e-05	0.00028690394815242	2.48332339840452
NINL	0.458700506969512	5.2251336709016	5.80424326813471	2.15935548089398e-05	0.000292887762063835	2.48065269999861
LIN7A	0.505046480202722	4.4557518363395	5.75824063491422	2.36658929313194e-05	0.000316131559191297	2.4774504151149
SELENBP1	0.589496347934983	7.31798956768921	5.92170939532049	1.71097224483294e-05	0.000241470884578786	2.47631925250006
EPHX2	0.704347278909025	2.96482776333801	5.62085216210771	3.11664235429236e-05	0.000392490412147481	2.46920023886896
SIRT2	0.472184068069083	5.85770846575672	5.84248727334694	2.00137562516099e-05	0.000275935745714694	2.46491047906853
BOP1	-0.793776859401753	3.21404853888526	-5.65376124508391	2.91710528587117e-05	0.000372409685503125	2.46308500350599
ZBED6	0.422162828738945	5.96315390659782	5.84908908519675	1.97533695419453e-05	0.000273020952247515	2.45657584251395
CORO1A	-0.580541295668542	3.38160689901471	-5.70693447614554	2.62210432267525e-05	0.000341847893388914	2.45602160453549
EPB41L5	0.407400345010698	7.2830101765961	5.90517415220955	1.76776383947209e-05	0.00024805942982768	2.45268257339221
UBE3B	0.358440748235789	6.31496714255616	5.86519413957986	1.91327401236941e-05	0.000266138198729753	2.44722094506194
IL6R	0.614808929071054	3.27906599815816	5.6189602479761	3.1285328674163e-05	0.00039295956249464	2.44441865029325
BTG1	0.543849198067789	5.98166485391948	5.8285363772236	2.05757342006012e-05	0.00028113445978011	2.44228063788542
YWHAG	-0.290683439050962	8.49313648362939	-5.92496364502325	1.70001922390547e-05	0.000240330697384574	2.43492185519672
PCDH1	0.478823733875092	6.04094797856211	5.84067162567402	2.00859884341285e-05	0.000276699217003309	2.43222580642951
IQGAP3	-0.411045521341684	6.11720746758385	-5.83806885350861	2.01900050219159e-05	0.000277223024619476	2.43186873089583
LHFPL2	0.555456355119798	5.68179656469412	5.80254528801859	2.16666124954871e-05	0.000293402775202046	2.42796426893255
SYTL1	0.397872670975834	5.90258798210432	5.81569687291413	2.11073499448621e-05	0.000286991317461687	2.42670837273566
MRPS23	-0.328271827318115	7.08341575295309	-5.88876383154381	1.82605490142188e-05	0.000255556001434139	2.42598805359192
TSEN2	-0.530295452505528	4.19537718860115	-5.70141688117518	2.65122918602609e-05	0.000344783490723953	2.40369029944519
PRMT5	-0.420268599385617	7.47138729740706	-5.88468774201527	1.84083924456124e-05	0.000257194615923493	2.40089748685166
SNX33	0.527110217878747	5.64432357068894	5.79373328324607	2.20498813103301e-05	0.000297869317474928	2.39118884014724
FOXRED2	-0.365371779099413	5.9652415494481	-5.82117330426995	2.08788856127084e-05	0.000284579040739149	2.38843100295095
SPIRE2	0.649230900490352	4.62155318128357	5.72137475785014	2.5474332181523e-05	0.000335130489299489	2.38824435030865
NAB2	-0.383018513050254	5.85856397796293	-5.80258566611573	2.16648722181327e-05	0.000293402775202046	2.38686681262516
MYEOV2	-0.588077903591792	5.46156192074114	-5.79145833114297	2.2149960519666e-05	0.000298979773794104	2.3833611352016
WRAP53	-0.518195548007848	4.28549702895826	-5.70745856621948	2.61935511624526e-05	0.000341847893388914	2.37597602364335
LGALS8	0.418207005318886	6.19982642164677	5.81826308959659	2.09999733733816e-05	0.000285996380045955	2.37035852453368
LAMB2	0.590768827395249	7.51958510367888	5.86369328002579	1.91897166817096e-05	0.000266330972435611	2.36854162372107
NDUFC2	-0.679659470179775	4.53009406680961	-5.71992840115294	2.55481244304976e-05	0.000335637732109695	2.36334589336388
LRBA	0.310436694799697	7.67724210642449	5.87131025891795	1.89023579049684e-05	0.000263435861335576	2.36250392552282
TSNARE1	0.820270152051574	3.03410157191538	5.55601451752596	3.55201094863049e-05	0.000436792875771297	2.35850564562902
LOC100272228	0.961590963096971	2.55853800593245	5.50598601688353	3.93049589570813e-05	0.000474268494659616	2.35396418218068
CCDC120	0.396406390094332	5.03262493272757	5.74082326838982	2.45031770277567e-05	0.000325231057628733	2.35229054518481
DOK1	-0.670025935636282	3.02040073923135	-5.56901080304842	3.45997742413002e-05	0.00042767673644605	2.35224472335196
CGNL1	0.838123019473049	3.29346024475013	5.57889968057765	3.3915980368633e-05	0.000420156189396309	2.34976771797573
GPR107	0.291363838450199	7.96091017392661	5.86462166181907	1.91544522272791e-05	0.000266138198729753	2.34497932029489
POLL	0.541054618989794	5.13349110671605	5.72107759747733	2.5489475148825e-05	0.000335130489299489	2.33364621423529
RASSF8	-0.491648433286362	5.21895935581569	-5.74420502174372	2.43382501691196e-05	0.0003238220772436	2.33176326084923
LSG1	-0.304544298318465	6.60499034077081	-5.82559168223832	2.06964234530478e-05	0.000282552641492875	2.33060285508024
IARS	-0.335032660259609	8.38687250838279	-5.86139381737943	1.92773506234569e-05	0.000267325382940873	2.32569504472797
PCTP	0.44246206105897	5.3210162989544	5.75156266124958	2.39833678985015e-05	0.000319854740617655	2.32497718015483
LOC619207	1.19841895591281	2.65395535616735	5.49951388357789	3.98240984542887e-05	0.000479149800395341	2.31995491590521
HPS1	0.510850082201548	5.74526966937372	5.75823009983554	2.3666390343668e-05	0.000316131559191297	2.31886727938243
FMNL3	-0.59269953889224	3.5989235104306	-5.61809098985689	3.13401175285921e-05	0.000393197393509508	2.31882905184951
TUBGCP3	-0.436035466390147	4.90542090490116	-5.71574587425791	2.57627584139682e-05	0.000337661733319126	2.31318417136461
KRT15	0.601863282448641	3.636189559527	5.64428063045607	2.97319961966611e-05	0.000378325703114859	2.30846482570123
MLXIPL	0.489923843870193	3.83925723627859	5.61573039683698	3.14894041339409e-05	0.000394478497929609	2.30720784143869
WDR3	-0.38484273486134	5.96624885158033	-5.78085885204611	2.26224725611976e-05	0.000304620153875578	2.30572272142708
CCDC74A	-0.576346242071322	4.1992856840014	-5.66957293629734	2.82596799325683e-05	0.000362712883493686	2.3046877005791
TRANK1	0.908906783776863	3.5605285061475	5.56060661755447	3.5192070035805e-05	0.000433715681119235	2.30360348760833
FBP1	0.400504652418967	8.32949676087921	5.85635115490458	1.94709804436883e-05	0.000269786807738395	2.30071102149785
PPT1	0.377409262225136	7.31622632067483	5.82990829776333	2.05197541037346e-05	0.000280890320468107	2.30025460336944
NUP35	-0.604840046236577	4.48138355341508	-5.6752666935737	2.79387341892011e-05	0.000359974877180431	2.2999325001878
HNRNPD	-0.415236758315915	7.67314820543079	-5.84026452089612	2.01022212783437e-05	0.000276699217003309	2.29240404293165
NAIF1	0.821411858797536	3.91796541498898	5.60893514762239	3.19232506362231e-05	0.000399315215886459	2.28926302351699
FANCM	-0.622472291706814	4.38217890364039	-5.66896662027662	2.82940801176162e-05	0.000362830543027021	2.28721863963465
ABLIM3	0.742870835787838	3.08087906973678	5.53624223709621	3.69689546795161e-05	0.000449977291164648	2.28373663175736
SLC11A2	0.333565390901575	6.48886640435095	5.77692677761125	2.28003960177137e-05	0.000306276163052405	2.27191385701975
CCDC64B	0.432971644919598	5.13087491753277	5.70614152489147	2.62626955005444e-05	0.000342069563513322	2.2704316865962
TMEM52	-1.04376046753819	1.98283586257445	-5.45074280275724	4.39703784496039e-05	0.000521532346944096	2.26662759280246
TXN	-0.297173440056365	8.09807822173675	-5.82944320697357	2.05387141036905e-05	0.000280890320468107	2.25820968525895
AKAP13	0.317037705492849	7.241592555359	5.8007157174337	2.1745617820301e-05	0.000294234395167245	2.24836981262748
CYP4B1	1.35029123815584	1.16923766445072	5.448056477478	4.42112838157419e-05	0.000523804595414912	2.24665497123573
CFL2	0.634405172629778	4.18079666687035	5.618764399483	3.12976642694846e-05	0.00039295956249464	2.24535930714979
DMAP1	0.486648372820434	4.84033859112981	5.67600673548665	2.78972965277093e-05	0.00035971810881219	2.24104897153184
ARPC5L	-0.381342182299188	6.1057947433991	-5.75882409278814	2.36383618903448e-05	0.000316131559191297	2.23892751696446
LOC100129034	0.401683628083163	5.75010893059367	5.72964125960651	2.50567812937832e-05	0.000331002851782962	2.23663851239649
LRP8	-0.49189465460857	5.94468361277582	-5.72661165353966	2.52089840941713e-05	0.00033275063140562	2.22834269184111
IPO11	-0.499242457280292	5.18222843826965	-5.69279156846241	2.69742883018708e-05	0.000349703874077897	2.22781142428781
IFNGR2	0.482302063954061	4.55205213011586	5.63430077735073	3.03345097582398e-05	0.000384912246735055	2.2212597659057
CHN2	1.19906581838245	1.48368082553771	5.42688754601241	4.61578696618584e-05	0.000542476607326016	2.22005467454947
TBC1D8	0.462356935302013	4.89515958722716	5.66321896144971	2.8622335346361e-05	0.000366243256566596	2.21890000270995
LEPRE1	0.599943498229026	4.56605365412532	5.60668421674313	3.20683177182777e-05	0.000400830004125916	2.21344661248969
SLC19A1	-0.442318599211754	5.54666623441058	-5.70867741346451	2.61297293690273e-05	0.000341504211972715	2.20366292090717
ATP13A3	-0.544900941049853	7.51745061755071	-5.78457806150328	2.24555003916472e-05	0.000302615462167532	2.20070705276707
PACS1	0.306292897876758	7.26470333980665	5.77866265878025	2.27216711962518e-05	0.000305709757913206	2.19733237592949
PSIP1	-0.51508508936087	5.90266919003312	-5.72142837696995	2.54716007988978e-05	0.000335130489299489	2.19326910542232
DIAPH3	-0.63510584144712	4.35259642628314	-5.62039625180972	3.11950344159051e-05	0.000392555120821368	2.19238950437976
GRIK3	-0.674740334098781	3.3641286710378	-5.52812221783484	3.75814760147249e-05	0.000455957948220698	2.19238750812298
TMEM209	-0.435947655553563	5.38504950747194	-5.67772055993524	2.78015764893797e-05	0.000358798139781028	2.18567062912329
VARS	-0.374534954599059	6.93910949398865	-5.76156290438832	2.35095695712867e-05	0.000314791066061008	2.18541078176312
C20orf194	0.57186645569116	4.6767081788707	5.6123173937923	3.17065440591511e-05	0.000396901379375182	2.17325062936514
PCGF6	-0.57335151078506	3.74114324818954	-5.54799777076079	3.61003644106686e-05	0.000441978400002944	2.16072586887061
KIAA1109	0.443134665563778	6.90904059886215	5.73963483778283	2.45614099495355e-05	0.000325374169268096	2.15144745617603
MAK16	-0.546921228748842	4.22028551326451	-5.58510787611087	3.3493829621316e-05	0.000415542141384932	2.14171165104835
VKORC1	-0.522413432600299	5.96931404885714	-5.69111340503961	2.70651367041309e-05	0.000350609873152505	2.14122458527233
LRP1	0.80660752497146	4.95579195278942	5.59073489311239	3.3115878443864e-05	0.000411158092869474	2.13241750459468
SERPINA3	-0.534757131159251	8.07198031192498	-5.76375529079607	2.34069950574581e-05	0.000313668738253949	2.13231011379253
ERV3-1	0.466325921549394	4.64295252838915	5.59819161805103	3.26217935686458e-05	0.000406229989309034	2.13188472520116
TM7SF2	0.423302016136496	7.08037859360281	5.74361787219894	2.43668028101493e-05	0.000323935143240808	2.12763859368166
STAG3	1.02829901067855	1.52310512679854	5.37071086554202	5.17628994912765e-05	0.000594970949204198	2.12056896421423
EED	-0.445712830801308	5.16042820344192	-5.64265390354402	2.98293581276808e-05	0.000379077648425026	2.11869356660019
ATF6B	0.322600268131549	7.31966978525817	5.73735801340367	2.467337337194e-05	0.00032645371540532	2.11266499615154
PFAS	-0.424216608731868	5.82168255425625	-5.67419215606278	2.79990145624021e-05	0.000360473841063598	2.10864984162619
RIOK1	-0.43300430316065	4.79744983294039	-5.60124940068866	3.24213871540125e-05	0.000404336524059437	2.10466681896342
SNRPA	-0.337248470980088	6.51448338174228	-5.70036479373409	2.65682046588941e-05	0.000345242155955979	2.09332582380759
KCND1	0.978152443072416	1.79528710059469	5.36244810034284	5.264454651677e-05	0.000600893599998314	2.09216293838911
PGM2L1	0.811294200310379	3.54155115003758	5.46029516298541	4.31246304334451e-05	0.000513321223750132	2.09175730464887
RARG	0.366419054534361	6.72840209049927	5.70187771407038	2.64878393223381e-05	0.000344733560176484	2.08497417524189
PSMD14	-0.327386524464381	7.05765985249468	-5.71766717289432	2.56639333172017e-05	0.000336630290821083	2.08235290504903
CCDC109B	-0.453478928735625	3.90173449231857	-5.52514246213966	3.78088637053837e-05	0.000457867803482141	2.08027817324369
CD24	0.458934715742876	9.98493562949517	5.77088494903423	2.30766051769557e-05	0.000309536133690754	2.07577487167035
LOC92249	0.484021259383004	4.43409121740068	5.53681506878941	3.69261343298672e-05	0.000449783445398906	2.06511972297565
C2CD2	0.530937241609071	4.26426492643284	5.54189317022171	3.654876325758e-05	0.000446161691036327	2.06407928503689
KCNF1	0.99820472136389	2.204940540158	5.37599710644402	5.1206831838704e-05	0.000588984219855905	2.06319845738923
XRCC5	-0.467728052531575	8.93941165727041	-5.7501042675064	2.40532838954851e-05	0.00032053156961601	2.0594534588047
BEX4	1.01159176652374	2.98572237970311	5.38326641338367	5.04521815877959e-05	0.000582927788125366	2.05676881091555
FANCL	-0.523196158267929	3.96515115462999	-5.51781553316134	3.83740358618301e-05	0.000464040040313266	2.05551991845032
TRERF1	0.403357297741277	5.3033473908428	5.62463351051763	3.09301636696157e-05	0.000390987193658846	2.05486223795063
CHCHD3	-0.322914273852932	6.40056025844226	-5.67766819953818	2.78044958835334e-05	0.000358798139781028	2.05311948393964
TNFRSF21	0.398623093104431	5.40531288872893	5.60412219441741	3.22342613186427e-05	0.000402603275797595	2.04887671023981
CCT7	-0.334713708203742	8.69746825319208	-5.73941238947907	2.45723257465681e-05	0.000325374169268096	2.04775507577166
IRF2	0.439180572750338	4.25676018481981	5.53136375895154	3.73357108339243e-05	0.000453451291203014	2.04765844152252
C4orf43	-0.544037430205172	4.54442559357963	-5.54848452780275	3.60648557607819e-05	0.000441978400002944	2.04756063501491
TMEM109	-0.403710348014465	6.27325837215091	-5.67074101951957	2.81935286857717e-05	0.000362420118171288	2.04749434053128
QSOX2	-0.370604565179585	5.690742140108	-5.63365163742449	3.03741338458124e-05	0.000385122831264114	2.04697104097883
CENPQ	-0.886745690562861	3.39309135091631	-5.46173892151345	4.29982675228364e-05	0.00051218164248712	2.04293958097554
SLC25A10	-0.553865068551992	6.2643426446633	-5.66864689762154	2.83122374222831e-05	0.000362830543027021	2.03840983356754
CHAC2	-0.818558113319053	2.00412433940154	-5.36966581411072	5.18735634593049e-05	0.000595550856699393	2.03587916802587
CCDC146	0.671219588174838	2.59737001021544	5.38513383986589	5.02601717220793e-05	0.000581989782814879	2.03529875520148
C18orf1	1.18757069040675	1.26338278931794	5.32102066993789	5.73035631643184e-05	0.0006436163803627	2.02738863377791
TERT	-2.43823616774283	-1.02282191005408	-5.68942641823772	2.71567810207617e-05	0.000351524772284225	2.02663518608626
R3HDM2	0.352986451022256	6.73999201147653	5.66435853690202	2.85569420790649e-05	0.000365686293514764	2.02268375018121
WWC3	0.329577737076784	6.13212961270415	5.64460396892965	2.97126830094489e-05	0.000378325703114859	2.01961434791563
C6orf211	-0.62051344162819	7.62693287738506	-5.70685459739634	2.62252360211658e-05	0.000341847893388914	2.01829554131995
DPP7	0.34340093102485	7.18648801671966	5.68260107288517	2.7530843591022e-05	0.000356091127777457	2.014614204259
ABTB1	0.768731419845668	3.61362128397975	5.43595817929216	4.53131977954108e-05	0.000534427306015832	2.00648805659686
PPFIA2	1.06311170705298	1.20149701524568	5.30995428812368	5.86184646249598e-05	0.00065662103307959	2.00637891427002
ACCS	0.780007679940728	3.33098936808595	5.40293424713308	4.84672338505636e-05	0.00056682938385792	1.98136815336305
MAP1LC3B	0.524670329116908	7.01780524237297	5.64547956905344	2.96604478657322e-05	0.000378080282093373	1.9766138424821
LOC150776	-0.471666707894819	5.15441351051751	-5.55893980234259	3.53107774935325e-05	0.000434858205303267	1.973283271921
PRMT3	-0.466691623088776	4.75921616677952	-5.53698353368312	3.69135509595591e-05	0.000449783445398906	1.96991603810023
DPF1	-0.96312199964148	1.57601921983561	-5.31087044557435	5.85084389365874e-05	0.00065582783698089	1.96468789004018
ZFHX3	0.334113177181174	7.06177905560334	5.65582986954942	2.90501153361221e-05	0.000371149067136216	1.96208937790099
CD63	0.285471587938259	8.84090960976767	5.69352587168847	2.69346353711433e-05	0.000349460699726144	1.95779888344048
CDC123	-0.344448371205412	6.23562681774922	-5.62285488704405	3.10410617247447e-05	0.0003915012943323	1.95416512849861
EPAS1	0.506406693395201	6.17880740319123	5.60192921226576	3.23770051849214e-05	0.000404084354263153	1.95059405773459
PPP1R9A	0.709625929813077	2.86582986903964	5.34680093631131	5.43566881280808e-05	0.000617149526309588	1.9493231994086
ARL6IP6	-0.509015015163366	4.19953006904773	-5.47484365374909	4.18685848285718e-05	0.000501583246900454	1.94788006204219
SRSF10	-0.331673179208364	6.99956354605578	-5.64762517929494	2.95328485467061e-05	0.000376740929897111	1.93927290186603
PSMD12	-0.446374413281263	7.98851249926487	-5.67260869654933	2.80880895700403e-05	0.000361342469207195	1.93697719405545
ATP2C2	0.378811163979569	6.17211870438184	5.59871208708823	3.2587592157038e-05	0.000406106476329586	1.93648800741891
GPC1	0.386014266256092	6.59749605208158	5.62314350788006	3.10230382398347e-05	0.0003915012943323	1.92803903492542
EBNA1BP2	-0.400540014183826	6.51009556111442	-5.62343443055073	3.10048819337145e-05	0.0003915012943323	1.92423655785629
BUB1	-0.486003734944527	6.56337684679138	-5.61911358535984	3.1275674157423e-05	0.00039295956249464	1.92144862522077
CACNG4	0.408112957247962	7.84896134515482	5.66046290736204	2.87811278069341e-05	0.000367993563794469	1.92037193659356
SERPINA1	0.63593000235287	4.3401591566571	5.50111792796862	3.96947808631447e-05	0.000477937735892895	1.91948353487562
CCL22	2.06462760406923	0.706605955196054	5.39397336564642	4.93614376277294e-05	0.000573676638558823	1.91247710481527
ZER1	0.345761472764204	6.79240181790126	5.62113445669676	3.11487215747382e-05	0.000392490412147481	1.91204016414442
ZBTB40	0.369100716988379	5.95675503270087	5.57621500954428	3.41002303208432e-05	0.00042212601916046	1.90915976192012
CTSD	-0.45345849618843	11.4198050039793	-5.70852674372248	2.61376101007579e-05	0.000341504211972715	1.90800608705211
C1orf135	-0.873499883520925	3.27460711526777	-5.38097021744411	5.06893127690162e-05	0.000585043524326451	1.90279583103442
CARD14	0.663366489333858	3.57372326808544	5.38514561489415	5.02589633952163e-05	0.000581989782814879	1.90042936232382
LAS1L	-0.381287628329222	5.81973755616267	-5.5725500941934	3.43534218993302e-05	0.000424945730654141	1.89917427847679
PDCL3	-0.415810984157731	5.10291487240959	-5.53575835714218	3.70051655674146e-05	0.000450090464690503	1.89846229558372
LAMC1	0.300737654890893	7.31569259659267	5.63124220852189	3.05216749450847e-05	0.000386115349305293	1.89818677014588
ARHGAP35	0.261105606721286	7.95308730648799	5.64101107042969	2.99280178228198e-05	0.000380042650014304	1.88220698027484
SGK223	-0.591226976296215	3.76749438742185	-5.39919428776139	4.88383990652956e-05	0.000569974449384511	1.88183493635123
CCNE1	-0.630141101054127	3.41804446319121	-5.39671733382265	4.90858286938996e-05	0.00057174064463388	1.86976223165391
RAE1	-0.28906814258827	7.73371975779963	-5.6330770155754	3.04092538229366e-05	0.000385276031011206	1.86917089265644
SEL1L3	0.551541011070757	4.45568764350201	5.41879261506687	4.69253664532888e-05	0.000550338330743255	1.86480447571931
PSD4	0.396456911569584	6.06285010933115	5.5657994292357	3.48248775574374e-05	0.000430141249830563	1.86223260934285
NEK2	-0.471657477820282	4.52775867072355	-5.45928424805024	4.32133368777795e-05	0.00051401127023043	1.8587797564586
CD3EAP	-0.735749713811559	3.02093399594076	-5.34074794809573	5.50342878997283e-05	0.000622307931599091	1.85751590593254
PRODH	-0.809898682426216	1.7073536806923	-5.26574884455586	6.41881305158392e-05	0.000706212322004779	1.85427211345444
ERBB4	0.555209482097608	5.67967242184399	5.54254878088397	3.65003330729108e-05	0.000445895960782586	1.85072357908618
BLMH	-0.43210400224545	4.39004191122526	-5.44560241776316	4.44325476977155e-05	0.00052552328691414	1.85056646602135
IPO4	-0.458470367352928	7.57344796200877	-5.61713926609142	3.14002176283905e-05	0.000393656101662071	1.84656943500598
APPL2	0.372721672369171	6.28797869673533	5.56439579811914	3.49237395372433e-05	0.000430726120959334	1.84111285931013
CLN6	-0.496852457677162	6.2558468354548	-5.56477231541452	3.4897191930029e-05	0.000430716337887679	1.83979044407731
AQP3	0.500078035004496	6.19866563876113	5.55782318190127	3.53905318788454e-05	0.0004355196873744	1.83465333956238
SYNPO2	-0.61864465806854	5.14151546535334	-5.51620713081551	3.849926287169e-05	0.000465217971290566	1.83236565316857
TARP	2.22758116126246	-0.2128694798805	5.37925054857926	5.08676560183365e-05	0.00058588889755555	1.8320088468952
UGT1A6	0.799593975019109	2.06811837687984	5.23022130990194	6.9057104347659e-05	0.000748484130337167	1.82249584014246
C21orf58	-0.596184779555233	4.9364922839216	-5.47001088362916	4.22815894624219e-05	0.000505806367789373	1.82090683349106
AMOT	0.408527541597223	4.50748643559876	5.44597207057373	4.43991461247588e-05	0.000525499872463175	1.81023652142924
FLJ45340	0.388720639000618	6.3410614180465	5.54279416430738	3.6482223527254e-05	0.000445895960782586	1.80112232927812
HCAR1	0.635124571217856	3.67353607156703	5.3504332216554	5.39541983183091e-05	0.00061299593252405	1.79897372534147
LMO7	0.544967922919453	4.29810171636654	5.39665275931303	4.9092296441895e-05	0.00057174064463388	1.7914206339804
NEDD1	-0.464014533962334	5.49578198673959	-5.50218740935586	3.96087999997167e-05	0.000477246088757393	1.79118554087309
DHX37	-0.378183560864405	5.77836077816597	-5.52304582658896	3.79697089756669e-05	0.000459482932640415	1.79012455435148
DPH2	-0.417103071671086	5.50680676970047	-5.49352926702557	4.03104187751883e-05	0.000484652367790258	1.78451183703134
UST	0.511283460858155	5.05239425496877	5.44790850999568	4.42245927245788e-05	0.000523804595414912	1.78249110325298
TSC22D3	0.405986669805491	6.80774060352379	5.54950775415501	3.59903292890476e-05	0.000441925306189451	1.78232518386702
SIVA1	-0.522521147829064	6.27090263010179	-5.53420062904529	3.7121985690442e-05	0.000451183203987611	1.77060725486961
KIAA0355	0.486644680098629	4.78367379907595	5.41844694706869	4.6958430876024e-05	0.000550338330743255	1.76924383905707
RBMX	-0.277161730152237	8.59759526232658	-5.59548476918986	3.28002655334174e-05	0.000408122233716235	1.76219279989604
POLD2	-0.413945721966157	6.7267348610102	-5.54833003165764	3.60761222660837e-05	0.000441978400002944	1.76118462544525
BCAR3	0.608227585516607	3.92758045981179	5.36854362834661	5.19926664697225e-05	0.000596382273003867	1.75394684592626
ACACB	-0.384967257484967	5.40931852814494	-5.46774597465618	4.24765883350311e-05	0.000507051008790193	1.75123542754237
NR4A3	-1.02662842119095	1.69221700746799	-5.20440663443238	7.28317360326728e-05	0.00078222609407512	1.74774150275211
MESDC2	-0.309910712202867	6.92844187193049	-5.54677901100133	3.61894303710646e-05	0.000442744720940515	1.74376879452376
NEIL2	-0.512257140753576	3.70636064594704	-5.34162566896505	5.49354957041973e-05	0.000621611116479699	1.73950168504126
DCAF5	0.303808188363846	7.12936878462783	5.54843888170456	3.60681840878001e-05	0.000441978400002944	1.73753580065304
CALM1	-0.285445389741684	9.17866825052343	-5.59444241735385	3.28692596065235e-05	0.000408399329613298	1.73191327542881
PPIA	-0.310055691250609	9.35475542821884	-5.59514778132526	3.28225546728257e-05	0.000408122233716235	1.72821953416032
C12orf48	-0.691175406002166	4.13809611337517	-5.37753520110312	5.10461943155308e-05	0.000587540642624183	1.72676791346117
CT62	-1.65515817784878	0.458093502638762	-5.18232399667026	7.62286008982171e-05	0.000809426743759862	1.72494633530168
FAM63A	0.514216483657213	5.61165837248316	5.47379265753674	4.19580472282981e-05	0.000502295191013642	1.72242238066904
CKS2	-0.370087488263076	6.45336539501045	-5.51237161326742	3.87995905815119e-05	0.000468508558039859	1.72171925240103
IRF6	0.424841993098851	4.42238784875197	5.38357395423806	5.04205082229018e-05	0.000582927788125366	1.71807666242908
CCDC15	-0.969492522625016	1.93661958305162	-5.18875498652902	7.52228894650696e-05	0.000801802169161137	1.71623036201316
NUP153	-0.388897013646358	7.15928593406846	-5.53854230626018	3.67973288837627e-05	0.000448868364881143	1.70726108482577
TYRO3	-0.816755550878113	2.97771612449699	-5.2666451000262	6.40699670985072e-05	0.000705402323736297	1.70512962318265
SLC35D2	0.542051137699827	5.05092138633339	5.41861214309647	4.69426262743344e-05	0.000550338330743255	1.70321236592752
SEC14L5	1.56567477366568	-0.114576844551341	5.2136411593888	7.14576971451881e-05	0.000770011937536163	1.70080083520451
TOR3A	-0.323856457547155	6.38898148574738	-5.50229470922563	3.96001842318354e-05	0.000477246088757393	1.69766316721589
TSGA14	-0.491318198825112	4.44574811847117	-5.36813184113069	5.2036441966298e-05	0.000596475295026982	1.67820824359796
FMO4	0.843038632466932	2.38561736076159	5.17495868153643	7.73974035533501e-05	0.000818201123278272	1.67772428825521
KHK	-0.837983198006125	2.73129718368223	-5.23136222553836	6.88949918998685e-05	0.000747696200216354	1.66861701260061
GAB2	-0.511892140819986	5.60984489616549	-5.43151202370214	4.57252244753081e-05	0.000538527221214826	1.66791594812895
SCML2	-0.782121096588694	2.6131292347859	-5.19530930516387	7.42119032179954e-05	0.000794570979140688	1.66650516555707
DHX9	-0.299037140226437	8.75629576728805	-5.55514306865253	3.55827168933205e-05	0.000437241261810354	1.6646587427979
ELAVL1	-0.294343610285233	6.40592805422667	-5.49102266355861	4.05159234470349e-05	0.000486505470027483	1.66273304613037
COPA	0.323406552817566	7.91085479641768	5.52635959606037	3.77158124085521e-05	0.000457071917913496	1.65820926996221
STAT2	0.494181174374773	6.28994697762851	5.46675956311989	4.25618033692588e-05	0.000507705848464683	1.64813472027703
PPP1R3E	0.440362302226667	4.43909851115435	5.32490618765226	5.68491141144397e-05	0.0006402320434006	1.6437140513766
GUCY1B2	0.715896286815708	3.24449487007561	5.23088483268428	6.89627769258078e-05	0.000747946485932042	1.63904543053836
C4orf21	-0.793796356155856	3.87079378484346	-5.2906297766271	6.09894667872021e-05	0.000678634625781217	1.6390109314172
ZYX	0.383199625214403	6.16508477192169	5.45593778121686	4.35083276291739e-05	0.000516784993799932	1.6386037905251
FGFR2	0.423915061003771	4.3402036693816	5.35157268485519	5.38285682046161e-05	0.000612400663029931	1.63559075498205
NUP88	-0.340841652317658	6.32342075122378	-5.46928915110448	4.23436272400515e-05	0.000506186434569422	1.63425113899815
GRN	0.539602080092681	8.52716141116708	5.52792308169886	3.75966282346533e-05	0.000455957948220698	1.6323082417719
ZSCAN2	0.475665189059971	4.52772863224405	5.33582424409955	5.55918745728479e-05	0.000628188182673181	1.6313327292094
HLA-DQB1	0.597805747410828	4.47337503480428	5.34603432262504	5.44420297350612e-05	0.000617699121634439	1.61212100813392
KIAA0415	0.392955039886517	6.59234866248822	5.45791621736412	4.33336790103343e-05	0.000515076366573441	1.60958610758452
LRRC49	-1.18162953767846	1.25392919868286	-5.10255681068012	8.9914458112328e-05	0.000921402817077558	1.60697216033137
TECPR1	0.598376637744871	4.83107880322741	5.35232140376454	5.37461829606263e-05	0.000612296433129097	1.59911823129742
DBF4	-0.790208920602939	5.58976347733174	-5.40345073092682	4.84162049890742e-05	0.00056662883991412	1.59372765361728
DCDC2	0.621220047747668	4.86993950491005	5.38007431520089	5.07821444939928e-05	0.00058530708788252	1.59249963340375
SLC9A8	0.405342972694567	5.58324326575988	5.39707296273156	4.90502248029797e-05	0.00057174064463388	1.5874888198536
VPS13C	0.528146073159001	6.5084546348111	5.44172844795315	4.47841571091322e-05	0.000528933787777632	1.58498902948516
PRMT6	-0.305587329545125	7.57398704738438	-5.49093987835158	4.05227289971468e-05	0.000486505470027483	1.58262062323743
MDM1	-0.573755192215381	3.96241120487923	-5.29458446362131	6.04963528030319e-05	0.000674396175755334	1.58234344267651
TOMM6	-0.299612994459298	6.49437285232744	-5.45081055397008	4.39643201317743e-05	0.000521532346944096	1.57729240147285
ORC5	-0.338735659059367	5.43199510782993	-5.39622277168383	4.91353861380697e-05	0.000571844257322949	1.57578814718427
ZNF862	0.613988541073125	4.48079513686329	5.30780188445845	5.88777947145064e-05	0.000658643637996926	1.57242870608346
CYTH2	0.302674998687721	7.17169304482931	5.46781767339504	4.24704012112136e-05	0.000507051008790193	1.5705452067268
SAE1	-0.266660887411676	7.8944974809752	-5.49000802177089	4.05994156991408e-05	0.000487076490783667	1.56671399362918
LIPH	1.09227420710653	1.69856660526772	5.08417959370645	9.3410254602122e-05	0.000947932705076388	1.56113679426466
GM2A	0.356789130689585	5.86110070492081	5.39946426430947	4.88115080590147e-05	0.000569974449384511	1.55886714858758
ALOX15	0.465498837989666	4.66370152367883	5.33012769863469	5.62442371469186e-05	0.000634274188836862	1.55839228190889
MRPL37	-0.361083373075936	6.60481661123499	-5.44455264933574	4.45275451744615e-05	0.000526274675263388	1.55647557132359
COTL1	-0.374033667272577	5.33463446638153	-5.38650174949742	5.01199996794045e-05	0.000581280772980833	1.5561576713346
ZMPSTE24	-0.409076792461351	6.29004770088686	-5.43627237044377	4.5284226574325e-05	0.000534427306015832	1.55555846178209
HADH	-0.334359126155973	5.44310728972285	-5.38831263770747	4.99350533345011e-05	0.000579537704348506	1.55201310396723
ALG6	-0.491139268483465	4.1592580259515	-5.29565686913643	6.03633411292495e-05	0.000673459984686837	1.55025673911868
PRDX3	-0.366897872536311	7.25201382709612	-5.46482959387609	4.27290408826649e-05	0.000509337476636983	1.54571782465953
PRIMA1	-1.90202080502716	-0.567075004620881	-5.23987465031709	6.76977366990871e-05	0.000738055377154845	1.53199439441994
GUSBP11	0.703928700815475	3.49483133726419	5.19032161666739	7.49799619134041e-05	0.000799722501938629	1.53197492489717
NAGLU	0.375604421757648	5.46896774817308	5.36224702622835	5.26661928745534e-05	0.000600893599998314	1.52656616925752
SLC16A1	-0.584569926267978	4.26408843607746	-5.26544688073409	6.42279922129436e-05	0.000706212322004779	1.52356403518871
FAM43A	0.573173913263858	3.40773778002084	5.23187170861672	6.88227258765151e-05	0.000747396926986258	1.52314020972303
ICT1	-0.319898536503548	5.33426903162208	-5.36342360261831	5.2539659988352e-05	0.000600737215588256	1.51701330361492
CLIP3	0.816647714343266	2.6372315385687	5.10265183244722	8.98967356453882e-05	0.000921402817077558	1.51258621520771
ATG2A	0.40684790362178	6.20689335828242	5.40097283316599	4.86615272894046e-05	0.000568703970921036	1.51166303709055
C1orf116	3.13281159577805	-0.630796998268378	5.58447974114381	3.35362947279051e-05	0.00041576055821311	1.50721753646947
CTSL1	0.396605116865073	7.00457851933677	5.42696872011295	4.61502391599488e-05	0.000542476607326016	1.50686549601657
LENG8	0.450653383073268	7.19658447016588	5.42940186914863	4.59221208054238e-05	0.000540465551266648	1.50009074362651
PLK1	-0.443604491079808	6.7742469066159	-5.4203979830415	4.67721208470149e-05	0.000549309655228566	1.49457546771237
GTF2A1	-0.383917736828157	4.79791179280964	-5.30903510165587	5.87290678712081e-05	0.000657419632582385	1.49255885070257
RELT	-0.518514175428726	4.1057976681445	-5.25583581496563	6.55101114669914e-05	0.000718420396179649	1.49205387627426
LDHA	-0.431019905839161	9.33169258839996	-5.47997527081767	4.14345865152322e-05	0.000496739802781895	1.49064497584267
KIAA0922	0.372566526916042	5.32478621608935	5.33325798943892	5.5884790896346e-05	0.000631071737306206	1.48760918662304
RHOQ	0.669968601426536	5.93743373061782	5.34534431630118	5.451896103123e-05	0.000617733810492066	1.48259299035073
DENND5B	-0.505235952725871	3.70423702797318	-5.20473457619623	7.27824786700834e-05	0.00078222609407512	1.480514132145
C9orf40	-0.706135184236071	3.26579702363378	-5.1785838820594	7.68198381981381e-05	0.000815187166259938	1.47899848170843
RNF185	0.479640885602485	5.3547465255591	5.32279197304165	5.70959305430607e-05	0.000642578965277353	1.47623737615366
KAT6B	-0.322805967779439	6.39862103113848	-5.3945603964625	4.93023416368478e-05	0.000573388290357888	1.4748747707074
GALT	0.613405994207807	3.82014047912403	5.20314868813206	7.30209992607838e-05	0.000783324689953399	1.47135783420886
IVNS1ABP	-0.292167602487509	7.08477656527278	-5.41590939960466	4.72018919885294e-05	0.000552804230823645	1.46802533318437
DNAJB2	0.357377141142834	6.09325498035768	5.36644933666134	5.22156967876639e-05	0.000598120077449925	1.45824017375244
ZNF581	0.535736396311266	4.98869793009749	5.27319490690853	6.32131906877576e-05	0.000698267768204794	1.45668371158086
PASK	-0.417846558057425	5.16159328043799	-5.32494357487954	5.68447593618069e-05	0.0006402320434006	1.4533718872983
PGLYRP2	1.38217373011684	0.0926077040478697	5.04217063421867	0.000101934551025335	0.00101594364204273	1.45267683420243
SH3PXD2A	0.636263140115744	3.15182354750362	5.14692404733999	8.20171284752314e-05	0.00085354975520832	1.44923359532381
GPR37	0.887600104262035	1.4410805212156	5.03512802974984	0.000103439838511655	0.0010291064005169	1.44824879591799
PGAM1	-0.370093595063812	6.26263125302769	-5.384886774182	5.02855319401758e-05	0.000581989782814879	1.44792397904108
FLJ44511	0.865493637316623	2.63988815595388	5.08628560199414	9.30026667878401e-05	0.000945517689580449	1.44593394035706
POTEKP	0.602986307696208	4.71164520235291	5.27623672570087	6.28193047107184e-05	0.000694834690464322	1.43292917154834
LOC728554	-0.522479411557881	4.48077913930871	-5.25010202004031	6.62874976557304e-05	0.000725518397116777	1.42234179906061
MACC1	0.671183815388667	3.99441959174616	5.219284889202	7.06310806314615e-05	0.000763648561018983	1.40932444158817
PCNT	-0.316705672717864	7.09627662001495	-5.39055015070128	4.97075051802827e-05	0.000577297442107672	1.40854736049969
HLA-DRB6	1.08177645402109	1.29361274293498	5.01039836864417	0.000108908429369645	0.00107329674294516	1.40537688174531
TCEB1	-0.41839991373192	6.150349237812	-5.35087655967045	5.39052828271879e-05	0.000612856526173957	1.40482465156188
PARP4	0.30612564053879	6.84660940790608	5.38047063813058	5.07410566934303e-05	0.000585236849752365	1.40461051853853
FAM21B	0.801478038476707	2.11264579501568	5.01460631701036	0.000107957402319186	0.00106517970288263	1.40044198043295
KIF18A	-0.603067949292588	4.45702721976423	-5.23412516548806	6.85040240556233e-05	0.000745387962463399	1.40009792739595
SH3BP4	0.394112413648622	6.22505362014066	5.34539702774748	5.45130800993124e-05	0.000617733810492066	1.39503056438348
C12orf51	0.306695458955669	7.16500529060182	5.38308237343765	5.04711454918399e-05	0.000582927788125366	1.39181620854126
CDH26	-1.39525354177879	0.527901691125365	-4.9923865017327	0.000113077254705169	0.00110915191066818	1.38567516833762
GABARAPL1	0.915943048978546	3.15747458215407	5.06534685718167	9.71375006037179e-05	0.000980994903439963	1.38363713256283
WBSCR22	-0.29382461213857	6.69906600695137	-5.36330934290819	5.25519341309267e-05	0.000600737215588256	1.38256154276059
ABCG2	0.425799709121537	5.59405081242251	5.29028693263615	6.10324105113285e-05	0.000678660926457086	1.38137892648706
SC5DL	0.397234567025264	5.365361479602	5.27798464814193	6.25941077870414e-05	0.00069326083353012	1.3801019465589
ORC3	-0.538824096677069	5.19440349214547	-5.2748557837241	6.29978097044763e-05	0.000696348558821984	1.37965213220734
C3orf14	-0.34924148152113	6.60368115808294	-5.36416450308161	5.24601416236902e-05	0.000600508835396711	1.37623628190835
FAM72A	-0.757963652612561	2.68378312877649	-5.05690584292047	9.8857252896994e-05	0.000990746450914301	1.37602953673508
MPPED1	4.48571144796159	-2.91569243782588	6.77119730211879	3.35852045907198e-06	6.60798778323762e-05	1.37527843096408
FADS2	0.715198721060092	4.22253948831707	5.14835411302697	8.17747588135908e-05	0.000852087891837067	1.36989769622057
PLEKHM1	0.444823700211424	4.55083429493155	5.21866681016855	7.0721127496756e-05	0.000763669233742829	1.36693551584249
RRP9	-0.49414000784817	4.43373424448326	-5.21725167047901	7.0927741058626e-05	0.000765287446106104	1.36497931599802
DNHD1	1.05401965679683	2.60081044050891	5.00976413062534	0.000109052514433803	0.00107345158998877	1.36470431337359
CTNNAL1	-0.670879874932982	4.29873572354644	-5.21198418827582	7.17022695936005e-05	0.000772149875520524	1.36290318971313
UNC5A	-0.720135993938114	2.29173461442594	-5.0576878134844	9.86966323626592e-05	0.00099016345508885	1.36150854449192
MOCS1	0.446695481623572	3.9853906990333	5.18547551050288	7.57340372395664e-05	0.000805197736042281	1.35961925304175
DDX31	-0.379572531405295	4.89177539474646	-5.25223210726248	6.59976004477399e-05	0.000722818513351671	1.35672902257433
H3F3B	-0.231279579364958	10.7477002042533	-5.43291458816796	4.55948335973347e-05	0.00053736997680185	1.35576334093166
CCDC149	0.485961939198451	4.46602403242952	5.19043301189759	7.49627192550817e-05	0.000799722501938629	1.34590176312628
BBC3	0.890392541030993	4.50642911896495	5.15962791534729	7.98896128094863e-05	0.000836600869134699	1.34404309580853
SLC12A5	0.568065760259112	3.61860308240118	5.13192026879277	8.46048763946876e-05	0.000875576703480665	1.34154623048333
PCMT1	-0.294452455891131	6.62091490542124	-5.34372352137521	5.47001093925061e-05	0.000619366709194497	1.33893164308787
SCFD2	-0.434691317489236	3.91358307335634	-5.16198633793725	7.95009243236659e-05	0.00083358837516551	1.33730896812508
LAMB3	0.614096773690938	3.06450365339747	5.06087513234902	9.8044704488129e-05	0.00098673511910966	1.33020222497001
RHOB	0.336825149464773	7.31805485072074	5.35860050795522	5.3060346358076e-05	0.000604895182339784	1.32789854652389
MTBP	-0.703234853375327	3.45964993055484	-5.11635604721651	8.73779244163508e-05	0.000901485754434948	1.32766847711742
CSPG4	1.15111031180557	1.58576800166912	4.96200147468881	0.000120484032917689	0.00116607347599273	1.31958710849629
SUOX	0.471344967099199	5.14974859642085	5.25427393942975	6.57209371794993e-05	0.000720260126729978	1.31719594969523
MANF	-0.528571300464511	5.40695690130317	-5.24828466066759	6.65358679398221e-05	0.000727760533306465	1.315177653063
C17orf81	-0.375160693634115	5.19632971136626	-5.24516794758794	6.69640432665972e-05	0.000731965136987301	1.31475725373089
SP1	0.299616104492415	7.75442445721043	5.36218005554226	5.26734045442196e-05	0.000600893599998314	1.31253466147204
MMAB	0.398493710450653	5.49744225646501	5.24302699522706	6.7259807542586e-05	0.000734238264583687	1.31051688850912
ATP6V0A1	0.333288601170453	6.05604055098116	5.29587055521935	6.0336873340797e-05	0.000673459984686837	1.30757045407336
RAB37	0.799144606542074	2.06338356494797	5.0455716812054	0.000101215668677086	0.00100998260319546	1.30404099179188
ANP32B	-0.275850811004497	8.47644223100732	-5.36956197171181	5.18845729616728e-05	0.000595550856699393	1.29994316640364
GEMIN2	-0.57454290938035	4.31924031456879	-5.1779643041819	7.69182346802929e-05	0.00081567604091982	1.29698295955298
MATK	-0.494506602454343	3.69109515997498	-5.1228881325263	8.62029313860516e-05	0.00089101225247239	1.29617419619042
ADO	-0.394196907738878	5.24466553916441	-5.24344735559474	6.72016306834394e-05	0.000734082345884938	1.29480857402268
SCO1	-0.36075196313852	5.48544856357966	-5.26736687228228	6.39749702702344e-05	0.000704820423451515	1.29254416843769
ZNF333	0.702087153332326	3.09055338675576	5.0217167757336	0.000106369680202738	0.00105199676623926	1.28917457096989
SENP3	-0.552807569986328	3.46120202085162	-5.09569469491281	9.1203829297765e-05	0.000930624064170727	1.28467315245088
MRPL11	-0.397658725898583	6.03331758817976	-5.28783199592019	6.13408188204286e-05	0.000681184497976658	1.2801202853367
MVD	0.594667999200679	6.60252087188588	5.28978107260874	6.10958299593636e-05	0.000678914724412224	1.2785743929595
DIAPH2	0.697421815410316	3.41364959402265	5.09321082239781	9.16752029922878e-05	0.000934293781135296	1.27398250652994
PTK6	0.521467657925557	3.6357605002401	5.09952682529544	9.04814624608448e-05	0.000925511913269216	1.26985822587694
SLC16A3	0.456171996487268	4.71582859298469	5.19770328182271	7.38461265307306e-05	0.000791161191607905	1.26968082427689
RXRA	0.29969409280001	8.31623861131995	5.35162129639219	5.38232152959931e-05	0.000612400663029931	1.26319034229299
WSB1	0.361399342078632	6.83690515912859	5.29433044123289	6.05279036001409e-05	0.000674396175755334	1.25988346937092
SLC25A22	-0.427943265992483	4.64937191301547	-5.19313185831902	7.45462117870481e-05	0.00079712969688401	1.25724106359916
LOC440288	-0.477470299422732	3.49389275737733	-5.08881737424273	9.25150917093426e-05	0.000941132842911828	1.2560503778142
DAB2	1.3170414435415	1.66994352368705	4.93207703267946	0.000128264686337507	0.0012299877375622	1.25522486984768
LSM2	-0.345459665806231	5.12438478151986	-5.2162801087584	7.10699500918434e-05	0.000766327430906505	1.25327456414773
TEX2	-0.335212444968468	7.2100573991309	-5.31783124781137	5.76793878488666e-05	0.000646968532786348	1.24733552513013
FANCE	-0.590724652331523	3.49862154174688	-5.06543335982229	9.71200364325187e-05	0.000980994903439963	1.24683793319232
GNAI3	-0.263158154861655	7.34866319479577	-5.32104310956175	5.73009279359072e-05	0.0006436163803627	1.24511375175612
RTN2	0.752461652228085	3.39936625226368	5.05840599797625	9.85493494981747e-05	0.000989279304326214	1.23933836661879
SF3B4	-0.269110855095383	7.5516524633262	-5.32215741118371	5.71702249824054e-05	0.000642982409284296	1.23321914560686
GPR115	0.807169580855337	2.4866221844859	4.97748349486492	0.000116649950518248	0.00113553770225098	1.23154505365274
CYP26B1	-1.73335808270442	-0.19931509148326	-4.95473263817725	0.000122328425170702	0.00118050812611358	1.22385386686567
EPG5	0.393863586774563	5.38136854810004	5.20879264471176	7.21757737804575e-05	0.000776748803542067	1.2233727086775
PGM1	0.442477471974961	4.25619002907868	5.11130518944046	8.82977301523728e-05	0.000909292634894262	1.22266754586257
C9orf78	-0.285642974850977	6.52643903913064	-5.28236081929563	6.20339272395808e-05	0.000687511861600231	1.22231028874918
FLJ23867	0.352188393451921	6.25396370936032	5.26169946392887	6.47248039758531e-05	0.000710740395070366	1.21855513910153
UPF3B	-0.437279865807077	5.16527928671376	-5.20003054211259	7.34923179188763e-05	0.000787875336458518	1.21543946693543
TOM1	0.584593109436051	4.95801376842299	5.16329672202068	7.92858010751138e-05	0.000832114600377392	1.21464559521068
ODF2	-0.27984843931562	7.2255076315704	-5.29740799881561	6.01467924044651e-05	0.000671940518485153	1.21291983107236
SHMT1	-0.360745630084983	6.31574900486913	-5.26782727686999	6.39144492520581e-05	0.000704617830778787	1.20798336132057
ATP2B1	0.449501417933361	7.19301877768196	5.29213081074478	6.08018166155503e-05	0.000676997057975009	1.20717806858173
CDC42EP2	-0.790717010726852	2.57546352535452	-4.98862752807482	0.000113967686993943	0.00111592248084701	1.20668579497586
C8orf46	-2.69403651247055	-0.847559487047729	-5.11499663058647	8.76245151434526e-05	0.000903423235760612	1.20569075052183
C20orf27	-0.501797766632522	6.46408420996828	-5.27010800097417	6.3615510417025e-05	0.000701784825998895	1.20568687147606
FGFR1OP	-0.410944254496428	4.28083653089474	-5.12490247908486	8.58438701381059e-05	0.000887849650086385	1.20186368573177
PRICKLE2	-0.307464605531355	6.7618286523976	-5.2852978327033	6.16608607741352e-05	0.000684284164291066	1.20137242563705
CDC42EP1	-0.705837841940179	2.58484601627796	-4.95551062191173	0.000122129645918263	0.00117927032236549	1.19933686951219
CDK5R1	-0.821563252010566	2.08485208704118	-4.93446258671775	0.000127625966450166	0.00122597166163847	1.19698849445924
PSMG1	-0.557066785345929	5.86491020529782	-5.23631096694995	6.81963389833552e-05	0.000742523159607834	1.19682065925981
OBSCN	0.592405433237842	4.88774380145223	5.15354672369797	8.09008703452618e-05	0.000844560646475754	1.19514221670152
TUBB2C	-0.541648999181731	9.05553576631575	-5.33228608299815	5.59961397822926e-05	0.000631902457300312	1.19078374412632
PSMC3	-0.505649090841005	7.78357830681604	-5.30734622845196	5.89328450622637e-05	0.000658818783971456	1.1893612243209
ATP2A2	-0.297949960340095	8.56483198133104	-5.31906403687834	5.75338229085955e-05	0.000645768895519028	1.18724966202531
GMPS	-0.397554118578769	7.05971800287082	-5.28415021914509	6.18063581384257e-05	0.000685443987736758	1.18687753197685
FYCO1	0.373431738616646	5.82604955867726	5.21859154938933	7.07321001595098e-05	0.000763669233742829	1.18404627215063
HS3ST3A1	-0.802437201635501	3.34551105336336	-5.05640496031759	9.89602773828286e-05	0.000991024957455344	1.18114169009011
PLEKHA5	0.491051207040831	4.8514398677894	5.15854477132933	8.00687774350059e-05	0.000836600869134699	1.18114075721661
TMEM135	0.665565999258243	4.51130009262662	5.10802369419202	8.89006369476891e-05	0.000914375308925678	1.17883744199572
ABCD4	0.371795605464978	5.30004649930086	5.17597618675815	7.72348464682742e-05	0.000817516185022416	1.17333128813026
CD82	1.01202526190354	1.42318894658088	4.88584404540411	0.000141310700594247	0.00133292733036559	1.17134786516667
RGL2	0.322572692404043	7.209210071642	5.27705556024788	6.27137051095742e-05	0.000694125747354414	1.17038670235487
DNAJA3	-0.348639864614291	6.92241122929226	-5.27021059179125	6.3602097462976e-05	0.000701784825998895	1.166270159787
ARHGEF37	0.753876070959244	2.32955754825316	4.92464908967303	0.000130274514810049	0.00124451049355174	1.16403322468991
LRRC41	0.355013965071739	6.32059161398781	5.23696120376173	6.81050824355149e-05	0.000742012637558014	1.15701343952541
HSF4	0.429561590795537	5.2946231304359	5.16314540549142	7.93106118752429e-05	0.000832114600377392	1.15635151155705
FNIP1	0.547508017087054	5.83526958525276	5.18635843950811	7.55960717809171e-05	0.000804313160069436	1.14062405691823
MOCOS	-0.641382037959301	4.16636486921685	-5.05947118625734	9.83313190756094e-05	0.000987683471603899	1.12224894904784
KREMEN1	0.389572984603988	4.87884518450865	5.13259140241826	8.44873528139779e-05	0.000874901850440227	1.11900247905209
SPG11	0.283500756544776	6.68741493934721	5.22522800515656	6.97712252718456e-05	0.000755734437465249	1.10403586467824
TOMM22	-0.384870423166831	5.45171060677501	-5.17086658781894	7.80547130783041e-05	0.000822550108079116	1.10251255627422
LHX2	-0.83723823956463	1.72257563842374	-4.87861497410953	0.000143470100753866	0.00134797413764475	1.10008754886357
LIN54	-0.495545751373242	4.83358388705018	-5.11941275057758	8.68260519352413e-05	0.000896898636544148	1.09718896102735
LSM4	-0.382826082412336	7.00701434829855	-5.23998733347195	6.76820321879442e-05	0.000738055377154845	1.09508189814638
PNRC1	0.797263504021545	5.82652770029211	5.16878155214427	7.83918316865685e-05	0.000825062928336168	1.09418235883232
RSRC1	-0.336418607226485	5.04844540275777	-5.13694733343394	8.37286377267262e-05	0.0008681201099453	1.09103032004137
DDB2	-0.342118561810629	5.92491852887933	-5.18273829884412	7.6163396061375e-05	0.000809248180260759	1.09002711074788
OPLAH	0.664512715324999	3.99813749697268	5.02877047931206	0.000104818266158206	0.00103969257923765	1.08446079435382
GRHL3	0.694735759870689	1.93495879618935	4.92126538607943	0.00013120072464368	0.00125168335364569	1.07539326721539
STX3	0.399167970889563	6.33352365167952	5.18735369453122	7.54408637329404e-05	0.000803613379025283	1.07426468023122
EML1	-0.362632593302876	5.99774835444091	-5.18631570282246	7.56027438190118e-05	0.000804313160069436	1.07128263315516
STIP1	-0.285059698985039	8.54475646978283	-5.26371186796838	6.44575216151672e-05	0.000708270428049971	1.0667137749397
HNRNPF	-0.247436906778203	8.48126373021038	-5.25727387513458	6.53166131185623e-05	0.000716768397503173	1.05911200394996
TXNDC17	-0.419834469139685	5.59987327275266	-5.15866618233127	8.00486741358497e-05	0.000836600869134699	1.05789448790789
TNPO1	-0.286769528780131	7.50010441043874	-5.23282346401936	6.86879356549901e-05	0.000746903144274418	1.05245035203328
PTMS	0.373743293249608	7.1974038130657	5.22185816543667	7.02574483921403e-05	0.000760508457547026	1.05164231885703
SEMA4B	0.37621801728087	6.61830192514069	5.19048038048769	7.49553883938223e-05	0.000799722501938629	1.04328456603345
GRPEL1	-0.371590282230003	5.70166367895364	-5.15914751520598	7.99690257482459e-05	0.000836600869134699	1.03910542571833
FRS3	1.05025781487378	1.90335955669602	4.82500987603625	0.000160572573729725	0.00148447524768155	1.03515393927574
PHF19	-0.476407225256767	5.95233035436661	-5.15864580045566	8.00520486159108e-05	0.000836600869134699	1.02903532061998
NCSTN	0.324437693315967	6.14513404236058	5.16408569613019	7.91565649752401e-05	0.000831541703923313	1.01910323021553
C6orf132	0.427586608273888	4.88799167630541	5.07678571547573	9.48557969104776e-05	0.000960271396810429	1.01890948382008
SLC16A13	0.637380319100354	3.66775229893608	4.96239402121118	0.000120385242457588	0.00116579200628877	1.01809811139324
TECPR2	0.387042669978209	5.7854807573807	5.14278419598386	8.27229212708951e-05	0.00085982481997169	1.01664744449665
RAPGEF2	0.357719683844095	5.32837240496022	5.10603494871871	8.92680813775642e-05	0.000917026654151342	1.01263357731436
PPL	0.367091195301202	6.16475748075323	5.17361333511196	7.76128760730001e-05	0.000819960669263963	1.01136082669301
SDCCAG3	-0.315733606988871	6.24840849251563	-5.16725650635098	7.86393545706401e-05	0.00082662763409138	1.00793111504836
HEATR5A	0.362406806114337	5.9680459239842	5.14113394789397	8.30060026704638e-05	0.000861161531427318	1.00555986737172
CACNA1D	0.459319391866896	4.64732276088524	5.04068897464517	0.000102249365365159	0.00101833822883698	1.00553724496851
TFPI	0.557948423739441	6.12661022321668	5.14122046761071	8.29911365269134e-05	0.000861161531427318	1.00504186743144
CNBP	-0.264990283179861	8.57790749057414	-5.23250377513668	6.87331806024697e-05	0.00074690949473405	1.0046970755357
EDARADD	1.01728161705378	1.36199256264833	4.79865639091224	0.000169731187847173	0.00155461452386365	1.00363950587566
RAB40B	0.514366722981895	3.73808706817379	4.97880418857354	0.000116328723521945	0.00113307022258649	1.00304296512164
EIF4A2	0.296322025640872	8.38311815016831	5.21923144790001	7.06388617493642e-05	0.000763648561018983	0.996725791534585
LOC388692	0.736808988861148	2.85719728653562	4.87550155673487	0.000144410482693306	0.00135452659145421	0.993787876841665
SBNO2	0.408469276382643	6.4445315855792	5.16750792078292	7.85984935353922e-05	0.00082662763409138	0.993059256173405
USP39	-0.267249888012068	6.39098248197346	-5.16933301405043	7.83025235515438e-05	0.000824641941987417	0.992755540736449
SPATA20	0.392817611025448	7.26619056811412	5.19130061131621	7.48285644349668e-05	0.000799637643201524	0.988813897501098
MIR21	1.55493009573482	0.617013547908557	4.86792449658474	0.000146725502508599	0.00137162510003008	0.988433696056068
CHRAC1	-0.366423874590575	5.3338063560164	-5.10386759996069	8.96702993390879e-05	0.000920375683161062	0.985915445268816
TUBB3	-0.562742596073071	6.73504335307735	-5.17560066740653	7.7294798759485e-05	0.000817633279224305	0.985112158765724
MID2	0.295072339530875	6.20942168621639	5.1500538982102	8.14876325159155e-05	0.000849625415334271	0.984368472346263
C17orf53	-0.870012040400857	2.95012003503198	-4.90402991365968	0.000136024206216627	0.00129327391970828	0.982809404487791
SYNGAP1	0.397708241548601	4.98611780552567	5.06727245460544	9.67494991558947e-05	0.000978849742216081	0.982043072431811
POLR3K	-0.670995778307036	5.15276603604672	-5.09954725349286	9.04776274562056e-05	0.000925511913269216	0.980593649090205
XPO4	-0.364262137686944	6.20403033409032	-5.14702765026421	8.19995449529901e-05	0.00085354975520832	0.977552941982951
MKI67IP	-0.460776090892465	5.27690387238111	-5.09064717165121	9.21643373306241e-05	0.000938689898285611	0.970522114123428
PAQR6	0.623784297953124	3.8411225657119	4.95657204048767	0.000121858980740817	0.00117733656493901	0.962786903759198
ZIC4	0.598549668456285	3.2920333681762	4.90967587746371	0.000134424469751913	0.00128024762649829	0.961348027329747
GSTCD	-0.430707642975664	4.49480167772479	-5.03357841230824	0.000103774100957409	0.00103181811201647	0.960527773449628
ZNF490	0.461806960183058	3.66196123471737	4.94855177657914	0.000123919487439352	0.00119379579950215	0.954547042835039
SFXN3	0.406804072827624	5.12362714243029	5.05121501627653	0.000100034276897998	0.00100058208543189	0.954341843685071
SNRPG	-0.405129949043125	5.47899332532348	-5.10621832263273	8.92341357563821e-05	0.000917026654151342	0.954011163227477
ADCY1	-0.395029268892333	8.46152221269678	-5.20668936352769	7.24895754683803e-05	0.000779624218735172	0.94594195090832
PTPRN2	0.633443851738842	2.98360238769103	4.90861320903281	0.000134724090378391	0.00128164146045973	0.94541865668572
DCAF13	-0.302489388992119	7.34035248557015	-5.17737322353057	7.70122260591004e-05	0.00081567604091982	0.945132552633527
S100A16	0.49169034253053	5.041478378233	5.08366377553454	9.35103628303388e-05	0.000948373140069488	0.944267871384104
TUBB6	-0.733813860206459	5.01919727364583	-5.06052176452278	9.81167635207331e-05	0.00098673511910966	0.940242082545051
IPO5	-0.314544054509713	6.88395044972235	-5.15842644186806	8.00883754774368e-05	0.000836600869134699	0.939063355150189
NAV3	2.72598743700771	-1.10675949596359	5.20413995971968	7.28718162263237e-05	0.00078222609407512	0.931481013191422
STMN1	-0.729603074144589	7.58808439431726	-5.17740266093646	7.70075422468972e-05	0.00081567604091982	0.928255615019496
NUDT21	-0.457697039641031	6.7140482832395	-5.14469426645176	8.2396506922935e-05	0.00085696466528555	0.924276986252554
UBXN6	0.357386754151422	5.72264018096966	5.08477072486619	9.32956650243386e-05	0.000947920231996986	0.922035024410334
TTI1	-0.424290023318683	5.6587949517262	-5.09593876644628	9.11576452739005e-05	0.000930624064170727	0.920644011082556
BATF	0.618303567065484	4.36077837299684	4.9791130816534	0.000116253723523185	0.00113299957587515	0.915641292012725
ZNF100	-0.569492923685579	3.78114697017117	-4.9577331485827	0.000121563597757549	0.00117519338798353	0.913422670360813
USP37	-0.544865517835651	5.52277858876189	-5.08149053141453	9.39333484006541e-05	0.000952085647668206	0.912511611935853
ZNF703	-0.686537834558068	5.82356765256843	-5.09352986492762	9.16145175143121e-05	0.000934244628603265	0.907714902593401
EIF5	-0.320867527290376	9.07441921076676	-5.19369453419517	7.44596749342854e-05	0.000796713757902104	0.906381205936327
ZNF462	0.637058663965478	2.40405828956362	4.81592816101603	0.000163670286651151	0.00150479487298177	0.903782365869565
HSPH1	-0.396816057428921	8.01644400242877	-5.17088378806193	7.80519382579187e-05	0.000822550108079116	0.894303319703715
SLC16A2	0.447429563752196	3.99389734880149	4.96807642772995	0.00011896443132596	0.00115336878231615	0.89013424904916
SRP9	-0.626672945473319	7.05126861844233	-5.14133253688693	8.29718844233942e-05	0.000861161531427318	0.888305194464187
LOC221710	-0.452468894914223	4.73486013954473	-5.00459948657916	0.000110233104007273	0.00108379684386692	0.884885492893267
HMGCL	0.371871700923851	5.35344529549982	5.0459402471133	0.000101138077301085	0.00100987526961875	0.875800572221333
NCRNA00176	0.824652048601857	2.19006571290205	4.77611310457072	0.000177988552217596	0.00161498887874296	0.872854909965479
FUS	-0.331406589013231	8.66743021362466	-5.17168961379143	7.79220522733391e-05	0.000822550108079116	0.870115041418364
SMPD1	0.556306334400578	3.69085751297685	4.90162638281395	0.000136711125706437	0.0012983287145454	0.869089414113253
ACOT7	-0.558395542586935	5.47406162812903	-5.06102216463288	9.80147375410745e-05	0.00098673511910966	0.866898583017237
HLA-DRB5	0.652510771532284	3.87733774138367	4.95284284914529	0.000122812657781098	0.001184497629026	0.866150224162973
TRMT6	-0.552848858656237	4.55638998088651	-4.99927070258792	0.000111464945020881	0.00109526424237909	0.866044574921855
ENOPH1	-0.392677930191043	6.18219358364979	-5.09036249458497	9.22188174409985e-05	0.000938689898285611	0.863474206778553
AUTS2	-0.597101523063584	3.18224652532853	-4.86957210806748	0.000146218898807342	0.00136841906192165	0.862295505184434
RASSF2	1.11966763845505	0.937585056386645	4.72285683134571	0.000199164723048058	0.00175769436847267	0.861557520716558
XRCC6BP1	-0.536029135586721	3.27303885548764	-4.8842451426302	0.000141785428761597	0.00133589831583603	0.861164107135852
DMC1	-1.47717033600827	0.570966353339761	-4.71841351702174	0.000201043862190725	0.00177181711557322	0.851890874397239
GRB7	0.463135190403483	3.85468766893346	4.9129706156148	0.000133499841501841	0.00127289130517491	0.842843027979825
METAP1	-0.298111371757065	6.50211779619163	-5.09848117243716	9.06779867072479e-05	0.000926955164848419	0.837941227250644
YWHAE	-0.233232162936755	9.56690466554045	-5.17121543949868	7.79984545558019e-05	0.000822550108079116	0.837688712562491
NKX3-1	0.781100906594246	2.48989772646186	4.7752582249988	0.000178309641382145	0.00161541194066901	0.837080052243975
PAFAH2	0.385398230946233	4.81588486536061	4.98438059218207	0.000114982354728266	0.00112257145386779	0.835358761859236
RFT1	-0.388155050939522	4.64741735027839	-4.98638428168131	0.00011450249007269	0.00111919324604072	0.832873460487198
DUSP3	0.311974838654962	6.42540244129398	5.07896421238666	9.4427521158049e-05	0.000956514757024356	0.824718501224478
LIMCH1	0.814429512640378	2.30131074814127	4.77151250346238	0.000179723509116141	0.00162557921387688	0.824137538729323
KLF7	0.699616895018706	2.83627693380388	4.79109951560715	0.000172454662932952	0.00157087787739145	0.820200032830792
KIAA0141	0.308929563217917	6.24141951834471	5.06636375419601	9.69324008626545e-05	0.000980107298686235	0.817529738270665
ZNF714	-0.541957561535367	4.77943819766983	-4.9875920251203	0.000114214238296897	0.0011170286089341	0.814552869525001
SC4MOL	0.813493648071664	6.10817495507681	5.04046710244739	0.000102296593186207	0.00101833822883698	0.811603696427715
MAVS	0.260766747364979	8.4583210482042	5.13591839424078	8.39072251114187e-05	0.00086943273405413	0.805127273243178
PIK3R2	0.294931084421818	7.4890329552558	5.11472563812191	8.76737569743765e-05	0.000903423235760612	0.805091880951785
ATP6AP2	-0.320281552223483	7.07462804613769	-5.09981612476557	9.04271675355486e-05	0.000925511913269216	0.804919699733425
UCHL5	-0.549177957370042	5.43773317787914	-5.02229980190966	0.000106240560089142	0.00105134149522533	0.802465871158109
HEXDC	0.402639096514153	4.33147348495877	4.93535988124798	0.000127386563860075	0.00122567423587015	0.802068100003682
TAF5L	-0.33957545956018	5.33702408846997	-5.01556426551298	0.000107742090611164	0.00106368283552604	0.798603347440164
CPSF4	-0.36740111487202	5.66906336388662	-5.03193497312349	0.000104129811153859	0.00103473972771071	0.793626292444454
MNS1	-1.1883202023945	1.73507589286484	-4.707105062242	0.000205908420739595	0.00180672215553462	0.792273793751168
PPP2CA	-0.265593298632346	7.87556777694207	-5.11825420410901	8.70347996511872e-05	0.000898499993436083	0.789416242289688
ANKRD34B	0.773547591766066	2.66688254690802	4.77066514353276	0.000180044940423008	0.00162748871219584	0.787480705229997
RBM28	-0.321343135393495	5.67192845019474	-5.02850192408564	0.000104876906312719	0.00103969257923765	0.785857017077046
ENDOD1	-0.424891181068056	5.00599379821477	-4.99687694286178	0.000112022886018538	0.00109945466301293	0.783557404559309
LRRN2	1.00132747785762	1.95681684662459	4.71832187616016	0.00020108280826106	0.00177181711557322	0.777827739376208
CYB5R1	0.389484025368339	6.37057978986842	5.06201973518844	9.78116685010447e-05	0.000986611787702938	0.777011128051384
KCNK5	-0.883128034824206	2.81507829626542	-4.79736769819368	0.000170192501744555	0.00155620524831927	0.775332172925348
STXBP2	0.298449801068286	6.33184455741105	5.05682815159885	9.88732256981565e-05	0.000990746450914301	0.774482819275609
OCEL1	0.495090623407469	3.6710310350398	4.87070373085776	0.000145871986708314	0.00136670202000552	0.772708704232602
AHSA1	-0.475114601958319	7.81034590763974	-5.10831990949181	8.88460405439125e-05	0.000914375308925678	0.77243602865719
HIST1H3H	0.69980431706537	2.51207180418725	4.76357074945762	0.000182759218496348	0.00164414479297091	0.772221424925839
CXCL17	1.17162877692271	1.63052494165949	4.69026737442502	0.000213375062983016	0.00185631860705699	0.770879516053333
RGL4	0.802788900356873	2.81329468369016	4.76125777059216	0.000183653156725224	0.00165036864584415	0.760913774317278
DHX15	-0.263546895856643	7.62851631713462	-5.09639316282301	9.1071726774814e-05	0.000930411459121558	0.750649327138395
LRRC59	-0.342345031836246	8.42214865678985	-5.10368559998823	8.97041595044565e-05	0.000920375683161062	0.743678778904583
HN1	-0.306477916212552	7.35320829121694	-5.0842731966211	9.33921002532604e-05	0.000947932705076388	0.739854399179402
SLC20A1	-0.347303040060024	6.24343680648134	-5.02857267671836	0.000104861453918838	0.00103969257923765	0.735722079714131
TMEM86A	0.901277628937354	1.99771475011902	4.6860049069455	0.000215308688579697	0.00186861572797449	0.730101841339567
THBS3	0.695800331585373	4.89042645681142	4.9261933961018	0.000129854023707984	0.00124166877786868	0.726393519424574
PSCA	1.01736306872798	1.82755756428741	4.69010636464852	0.000213447780517256	0.00185631860705699	0.721542208390888
STK17A	-0.638073794208237	4.09396254958397	-4.88065881219113	0.000142856184111733	0.00134371587350091	0.719392783233328
IRF2BP2	0.410837922161271	7.42506798034591	5.06051128586734	9.81189011647551e-05	0.00098673511910966	0.716201440486694
NOC2L	-0.404480921570765	7.09315286866703	-5.06391041573269	9.74279774427044e-05	0.000983334637750024	0.715146880967811
MECOM	0.543455943732257	3.32873433687716	4.82607652255594	0.000160212701440983	0.00148278761422192	0.713795096083222
MRPL17	-0.436353374125304	5.37196792947167	-4.96407505108945	0.000119963122316105	0.00116237732190878	0.699283052153925
OBFC2B	-0.363321603525859	5.71658185524082	-4.98793709697476	0.000114132016699535	0.00111687761690054	0.698885362646536
TIMM17A	-0.41995987355662	5.49056241173874	-4.98128547947007	0.000115727657004574	0.00112918864395828	0.698450931880847
NCRNA00263	0.7745882215412	2.83289307113954	4.67434555442053	0.000220689668497693	0.00190641219832408	0.696865853344848
ACPP	0.764463633796523	1.52962930640075	4.66079984933213	0.000227113798617903	0.00195082237703431	0.696777185390364
BCL2L1	0.335131111176277	6.80160737357009	5.04412281527818	0.000101521279269909	0.00101242807066783	0.693509575771529
COL6A3	0.622372503073924	3.590206832424	4.77426750346879	0.000178682492459679	0.00161791337514654	0.692130562116786
NOXA1	0.424708737358363	5.33062304470967	4.95119902370789	0.000123235461477257	0.00118789040792256	0.688834243990079
NXNL2	-1.00363549978364	1.43269206597819	-4.63225444122062	0.0002412832669952	0.00204418508471516	0.688476696542752
BRPF3	0.276320209702918	6.66437547147758	5.02523782398941	0.000105592329727441	0.00104554536551908	0.679956030936539
THOC3	-0.416358302010874	4.54489627369119	-4.90074909924844	0.000136962733140854	0.00129997999378414	0.678148820604979
DLX4	0.616422071894564	2.6799000275496	4.72029740486779	0.000200244940094073	0.00176629555808717	0.676517099407802
BBS1	0.392670187853363	5.04906328171717	4.92696909066431	0.000129643338272891	0.00124036338059258	0.673858212824782
RND3	0.586829103750025	5.65042483757368	4.95772021655249	0.00012156688359313	0.00117519338798353	0.672835593876399
C9orf114	-0.336000200078379	5.56799412398776	-4.97638992676532	0.000116916622162824	0.00113747154685926	0.670883159581871
BAZ2A	0.255111243366525	8.0389501046599	5.06080692058747	9.80586100547222e-05	0.00098673511910966	0.66720939895619
CTXN1	-0.5656388439045	3.73300758359431	-4.84174875317011	0.000155019138267899	0.00144110064946767	0.66392708017291
BMP5	-0.604369026657991	3.41050038397764	-4.79522341440691	0.000170962933101934	0.00155983856693767	0.663411647248207
FOS	-0.404998989137606	4.90800798105389	-4.92370956540808	0.000130531014528836	0.00124600495832207	0.659119783342804
MDC1	-0.359852598125841	6.5054407921514	-5.01001221491263	0.000108996131844118	0.00107345158998877	0.657682506362708
PWP2	-0.374492296635524	5.67024481181927	-4.97242871866577	0.000117887819241409	0.00114492211904374	0.656414624224212
LOC100131564	0.808516835847064	3.20224698226885	4.71763869315361	0.000201373394156906	0.00177344320372833	0.654980680876918
FAM105B	-0.321318968391956	5.65042021473164	-4.96827806443525	0.00011891433136344	0.00115336878231615	0.654642651501014
NUDT5	-0.305480364053972	5.80696467599967	-4.97531605431158	0.000117179098559608	0.00113936235134354	0.647668960548918
MYCBP2	0.281975969406568	6.05591754073769	4.98913441313987	0.000113847197428676	0.00111539574094738	0.647487874796826
SEPHS1	-0.297710386335864	6.90248407961463	-5.0189504410283	0.000106984522775174	0.00105745222156738	0.647112864206144
FAM102A	0.275581149869705	8.48159129519748	5.05976178680427	9.82719227645692e-05	0.000987680069900634	0.646318482422339
GLTSCR2	0.458744514364567	8.44325365081499	5.05285064802058	9.96945181951116e-05	0.00099778044422205	0.642319339067131
LOC100131089	0.897274675447255	1.82861442322417	4.61919851893465	0.000248061260557609	0.0020878593465352	0.639964263225288
FAM21C	0.42677007574734	4.23682956752419	4.83518612653138	0.000157172631315518	0.00145770062570287	0.633816123472184
C12orf32	-0.520719070616442	5.27721664074186	-4.93337828556941	0.000127915877959492	0.00122734661101236	0.630671159595567
NUCB1	0.342874552991754	7.54364442368328	5.02769717583847	0.000105052827854187	0.00104081960487762	0.627187697326701
SNRNP40	-0.381867411364788	5.28495467999696	-4.93360613018774	0.000127854902850341	0.00122734661101236	0.623758310360438
DCX	-1.35065254284415	1.14751194267879	-4.60830866408823	0.000253863000371864	0.00212812271589927	0.622911606406619
NUDT15	-0.540323805852766	5.19774702814514	-4.9317254694132	0.000128359091855347	0.00123018765168414	0.621969745204976
LOC100131434	0.874927796718275	1.46743463904066	4.5995088790854	0.000258652114156454	0.00216176809452901	0.620432688002416
GOLGA3	0.344559928800535	7.42783769033234	5.01190889067939	0.000108566056608063	0.00107055349688281	0.612270355441898
ASAP3	0.474136865070516	5.20237233584148	4.89740239437451	0.000137926937008201	0.00130764744587594	0.611402107811275
TNS1	0.609317663675701	2.51846685756737	4.71243032098537	0.000203602864604712	0.00178892344683787	0.604500292022214
ATG2B	0.406800262442236	6.56644975255032	4.98010538087778	0.00011601312575088	0.0011313140029491	0.60061067810779
NRGN	-0.980579289498933	0.962137688335095	-4.60050146690141	0.000258107343096214	0.00215829360297054	0.599957500018975
EIF3B	-0.259170133789478	8.86765703508711	-5.04590959742225	0.000101144527422351	0.00100987526961875	0.599215534319174
FBF1	-0.487940002825417	3.59744351432704	-4.7758966136771	0.000178069809399785	0.00161498887874296	0.594503426628097
U2AF2	-0.255567264162238	8.17223240671602	-5.03072382589482	0.000104392754579565	0.00103673659595525	0.591477386403647
HAUS6	-0.64043890501623	5.0394000126297	-4.89287975568549	0.00013924097899934	0.00131861049421572	0.590884268566673
SAMD15	-0.534529218012882	2.87977179074282	-4.74160413358959	0.000191431541035968	0.00170292611291783	0.590742994121797
MME	1.77752033461187	0.0359684315682185	4.62028454823279	0.000247490120904827	0.00208430147315673	0.588981125761846
OXCT1	-0.423265012800001	4.6991046075305	-4.87566171877078	0.00014436195360155	0.00135452659145421	0.588764625448887
IFT140	0.424471681277559	5.37550098437416	4.90932765948566	0.000134522575041699	0.00128045278599737	0.585548219473555
ECT2	-0.605396929082477	6.99936371149758	-4.99810776945365	0.000111735646721648	0.00109727948078265	0.584810215133084
ZNF273	-0.738959064836178	3.42651189835424	-4.75768285540443	0.000185043611361162	0.00165845088767635	0.579763882688646
TPRKB	-0.654784428927474	4.49858225365701	-4.84123378345543	0.000155187027030655	0.00144185991114482	0.577661623223134
RCC1	-0.322405677061152	7.03721991459143	-4.99197137191045	0.000113175240336117	0.00110946232085651	0.575366505208311
ATP5B	-0.285731067367442	9.83362902066328	-5.05044858009671	0.000100193891687736	0.00100157958433096	0.574106736056034
ZFP36L2	0.373220717477214	6.49184045476064	4.97494577786916	0.000117269741551045	0.00113958114915728	0.563817154697355
LIN9	-0.733470452923724	3.56124507375577	-4.75987867727151	0.000184188283256543	0.00165297544330307	0.563660859610425
COPB2	0.267261500599508	8.48812425430555	5.01846160138193	0.000107093549805566	0.00105790462312362	0.562274968545906
CDH11	1.40550145104155	-0.175144599324375	4.60230168806902	0.000257122291939747	0.00215220881401418	0.549664002945116
PDIA4	-0.331781091821465	8.27396190575294	-5.00509063104225	0.000110120271699733	0.00108332436700372	0.544950244051813
IFI30	0.452366240348573	6.28135232954462	4.93512784870978	0.000127448427181188	0.00122567423587015	0.541935987511554
LOC286437	0.508853351822945	3.05709451970376	4.67982111779629	0.000218145729789521	0.00188638995807352	0.530691718654634
MAGEH1	0.514596364767117	4.19339991150547	4.74998681602712	0.000188073565350097	0.00168020422377939	0.528947506228806
TSPYL1	0.265451902154759	7.53181703516767	4.98583174222545	0.000114634612838277	0.00111983017821691	0.525125909616449
SMS	-0.360322304976862	6.96537805601064	-4.96898660720387	0.000118738453530382	0.0011525141595137	0.523960499182586
DGCR9	1.18151230917377	0.865933907482106	4.54165389962905	0.000292515926297532	0.0023793951125486	0.517762637932202
ZBTB46	0.374408062962127	5.18723035145711	4.8613864116619	0.000148753577407842	0.00138800237712665	0.515765689926988
WDR81	0.429972321967827	5.66213600939032	4.89056043021222	0.000139919814899229	0.00132354014953321	0.515497851802275
SIN3B	0.33566670424544	6.34682035289946	4.93063003097932	0.000128653706991971	0.00123230503764818	0.511107943173553
PLD1	0.432599905434263	4.54849717359553	4.7976803572516	0.000170080461473669	0.00155603153046261	0.506397933173319
CKAP2L	-0.682407727744685	4.41835292868162	-4.79581541495494	0.000170749874600641	0.00155959634233813	0.500605012709442
NPM3	-0.568312889387574	4.83193652667337	-4.82764034468454	0.000159686578482661	0.00147873662156369	0.494161751949421
LRRC45	-0.359811215151668	5.19915583956242	-4.87242389813823	0.000145346261066362	0.00136253972537771	0.493249801903493
INHBB	0.566742621181891	5.07286265607488	4.8395666426458	0.00015573181901394	0.00144611823497453	0.477161367130554
FNIP2	0.47016019599078	3.94551761955002	4.73057825702382	0.000195941760275727	0.00173474324978892	0.472788969538892
FASTKD2	-0.383308950031823	5.73824413871154	-4.88668480704354	0.000141061723751276	0.00133208146133051	0.471091906716658
RNASEH1	-0.34814412559312	5.2455142695443	-4.85187897112995	0.000151754008733798	0.00141310358689535	0.466909909591147
RNMTL1	-0.416406839691104	4.66318843571357	-4.81858117774873	0.000162759096553917	0.00149971522356347	0.459492740959098
DDAH1	-0.438735736979952	4.83201654495607	-4.82027472207825	0.000162180154099049	0.00149685479975303	0.457636582986844
RECQL5	0.278924245595348	6.55423575914359	4.91247676496506	0.00013363801895252	0.00127348275154526	0.456102096326383
PLOD2	-0.622016451586414	6.79079560814325	-4.92785905243182	0.000129402047791623	0.00123876350730801	0.453834567304663
CNOT10	-0.317714706623127	5.42971103595575	-4.86120777052716	0.000148809391424783	0.00138800237712665	0.451151757012799
PNPT1	-0.573562672487538	5.84094513708903	-4.87875250255394	0.000143428706170859	0.00134797413764475	0.44309114394218
MRE11A	-0.52490002569885	4.65934405029171	-4.80387161437025	0.000167877301393239	0.0015392434147481	0.439417609809227
DAAM1	0.297613175239701	6.4171857725108	4.9026427525704	0.00013642021921496	0.00129630212849488	0.437470605756718
PRRT2	0.70960705400911	2.66112218309175	4.59579932008046	0.000260698455786193	0.00217390579154698	0.437353792373874
SIDT1	0.411736424000076	5.25814942588671	4.83498047154476	0.00015724060803444	0.00145770062570287	0.4361861102736
NRP2	1.05895308025009	0.64897209124391	4.50140018722284	0.000318710617296333	0.00255029491084396	0.435960428039743
PYCRL	-0.514950104970215	5.038876652975	-4.83592513908194	0.000156928607674443	0.0014564228827677	0.433825072419594
RPS26	-0.312267934708657	7.18408883961362	-4.93449134107316	0.000127618287508548	0.00122597166163847	0.433314018080543
ZNF799	-0.614183082582536	3.07689739757649	-4.65199385410367	0.00023139207552768	0.00198248005692875	0.432924487764041
FAM13A	1.41691217448883	0.392340698082542	4.51622057647304	0.000308799536818714	0.00248286704507508	0.429365608248053
QTRTD1	-0.371964379973171	5.73469083940414	-4.86545821422459	0.000147487186137691	0.00137797525193673	0.429080858534755
C5orf43	-0.485783013940827	6.13046779580176	-4.88161607278122	0.000142569572187604	0.00134177463436437	0.427573934293196
ARHGAP36	-1.53469015245176	0.597393148611294	-4.49648317861003	0.000322069851759794	0.00256979780573988	0.42437287707823
KATNAL1	-0.69016730685104	2.86228246675747	-4.62279734051902	0.000246173782589033	0.00207824853105451	0.420160877211133
CDYL	0.261904837542714	6.46233928688998	4.89359027783774	0.000139033693489206	0.00131739347870453	0.416841353538882
AVIL	0.783778045587082	1.73997362581035	4.52526356641706	0.000302906673837477	0.00244961857507638	0.413515146711384
C19orf46	0.463812145541162	4.81911963683677	4.7704431370836	0.000180129251750449	0.00162748871219584	0.409045001199391
SEZ6L2	0.292211881508969	6.46944586639601	4.88345385580136	0.000142020971887306	0.0013373641519388	0.402012126849838
TSR1	-0.300076612503145	6.48569805877779	-4.8884150070157	0.000140550766322545	0.00132861679532115	0.397388310721378
HMGB1	-0.652363521379767	8.39032873099269	-4.94416405531175	0.000125061809684828	0.00120410691143872	0.395717717179743
FAM83A	0.477196562139618	4.14357555776171	4.72869391834597	0.000196723349311907	0.00174074142533986	0.394491815935836
PI4K2A	0.336887752977524	5.43528154094441	4.81930552304692	0.000162511219187471	0.00149880729767935	0.393824368087734
CFLAR	0.38457139634829	5.65216184387896	4.83351359844074	0.000157726337354839	0.00146139349912594	0.393528798287941
FAM72D	-0.943209776603273	2.43176457183143	-4.54827314388452	0.000288423127009888	0.00235411828995284	0.385789317430214
PTPN7	1.94591630449314	-0.164550150508537	4.62568392433299	0.00024467043479094	0.00207078357866583	0.384603244733986
FOXK1	0.342141863451539	5.87803202673997	4.84864126657572	0.000152789855420907	0.00142195745245367	0.382824456943733
CHD5	-0.491108831269008	3.31684427578053	-4.64199379456312	0.000236350236683988	0.00201669457056277	0.378269614864041
SNORD47	-1.10519833552903	1.78163608297686	-4.49466498537018	0.000323321118089889	0.00257493203809552	0.372335745683904
ADPRHL1	0.414885769000848	3.83208940203572	4.68627247663905	0.000215186784092646	0.00186852740247425	0.371817428851322
GDAP1	-0.33660562795444	6.24566360997588	-4.87585396910507	0.000144303723783968	0.00135452659145421	0.367064311361943
CNTLN	-2.2770784891667	-1.43627956780348	-4.70138650503212	0.000208413934704717	0.00182442249158487	0.365517033347216
AGXT2L2	0.655046324000146	5.3825840630491	4.7914975986403	0.000172310087065843	0.00157041629214668	0.36292504704819
MLL5	0.3333323184363	6.97894689022898	4.88595664841245	0.000141277329129416	0.00133292733036559	0.362757278952449
INPP5J	0.87705731360135	2.37107485482556	4.53867571732198	0.000294376625941957	0.00239104161838431	0.360597711825629
ANXA6	0.484884057068907	5.03601518496029	4.77332185119736	0.000179039124869914	0.00162026532701539	0.360430122494147
USP30	0.34649124410014	4.81749005358826	4.75776912267626	0.000185009931653809	0.00165845088767635	0.355658751139749
IFT20	0.501453210996699	3.73259347155904	4.65200498835552	0.000231386614529777	0.00198248005692875	0.355384422223103
FAM168A	0.325668224729555	5.07651927719836	4.7852394724488	0.000174597312043542	0.00158866455202187	0.354015828241786
ZNF704	0.471923675167909	4.42214865305675	4.72839500570792	0.000196847624912252	0.00174091997833554	0.351626333788111
ACBD4	0.542612441476498	3.48758824494714	4.63778226854779	0.000238470654499738	0.00202857742922361	0.348457914996499
CASC5	-0.710466450272423	5.49750146659173	-4.81712565226261	0.000163258359301716	0.00150183322385143	0.347239334174449
PSMA2	-0.312242213463937	6.9181959048014	-4.88437548490732	0.000141746667999422	0.00133589831583603	0.344002712079299
CDK4	-0.265383114878952	7.70873149106165	-4.89995939136266	0.0001371896288233	0.00130139498153197	0.34264214555913
C9orf130	0.553791045814664	3.48536026584809	4.64359526439885	0.000235548981888385	0.00201191071149201	0.341084431961039
PSMG3	-0.42370254303354	5.24775911683064	-4.79525301920911	0.000170952272009155	0.00155983856693767	0.340183362052578
LRRC23	0.54151044806235	2.66409551141506	4.55373643377659	0.000285089012807791	0.00233602579627511	0.338515238477375
PPP2R1B	-0.366113875065869	4.97358246779291	-4.78107848766074	0.000176135217306931	0.00160091596426148	0.336101116817519
CTU2	-0.3669893011959	4.94188361274926	-4.76674421147798	0.000181539939788384	0.00163493481584326	0.331887176240659
PRDX1	-0.276930223798326	9.17898889296605	-4.92455550836428	0.000130300040313866	0.00124451049355174	0.328293070330679
SMC3	-0.48612941901646	6.81492906627481	-4.86973897730849	0.000146167690113075	0.00136841906192165	0.327979489068962
BAG2	-0.527394461375039	3.05696308945261	-4.59666138508849	0.000260221439796559	0.00217162842273336	0.323922648702873
FUT4	-0.60796194031067	2.34381441571594	-4.54441043600158	0.000290804374080275	0.00237123956709825	0.322765822872519
MAP6D1	-0.470687299458025	3.23020431596411	-4.63426379297343	0.000240256998234786	0.00203962336978607	0.317710124032902
FAM54B	0.371862583036236	5.15602079608281	4.76918371439307	0.000180608306178211	0.00162966428639083	0.310956838189784
HNRNPH3	-0.304223234898087	7.81080066369039	-4.88819583478643	0.000140615386732746	0.00132861679532115	0.309199964942489
SLC12A6	0.416550024599496	4.38045322206551	4.69349035677064	0.00021192475814566	0.00184787781815851	0.307329664889462
OXNAD1	-0.477048497174588	4.14866689821443	-4.68360539373515	0.000216405058018933	0.00187521149756924	0.306031174971418
SH3PXD2B	-0.348836120868161	5.01894205710148	-4.75562914340902	0.000185847254849386	0.00166252543068592	0.304369019947857
SLC2A6	0.602125248939092	4.40299750598011	4.67981995340057	0.000218146267574395	0.00188638995807352	0.301324348332714
ARFGAP3	0.376760043050836	5.41277967884823	4.7690417787583	0.000180662376642466	0.00162966428639083	0.29598322376064
VAMP1	0.556380648949064	3.19861992611288	4.59094642479999	0.000263400432973495	0.00219268732755039	0.292843505402998
RPUSD1	-0.369329235730223	5.7165471558661	-4.80635563312699	0.000167001579860452	0.00153289485268178	0.292066907302645
TRAPPC4	-0.34799899904236	5.91851540828634	-4.81254787898431	0.00016483881718527	0.00151387390368284	0.289619656558399
HS6ST2	0.677215597407568	2.61877477658289	4.53390683990264	0.000297381235024526	0.0024084279779904	0.282626182220223
DDX20	-0.450070263771217	4.81848043992442	-4.73950987128495	0.00019227998698035	0.00170684209249436	0.280830586130508
SULT1A1	0.395668496283292	4.12980830748061	4.67385858837144	0.000220917372359648	0.00190739397797767	0.280687291650946
TTC27	-0.50987530375168	4.72116327598851	-4.73186288292738	0.000195410738809331	0.00173095826051232	0.276519221767285
PALB2	-0.493436907416741	4.88847771773963	-4.73975262458605	0.000192181444239836	0.00170684209249436	0.2760017192149
ALDH1A3	0.664590258326645	4.01897260543575	4.65621173588324	0.000229332713327648	0.0019688707893694	0.275911285830962
MEIS2	0.390947080336852	4.08836812966817	4.67233530302019	0.000221631204362201	0.00191256979450642	0.27405095129549
LRRC37A3	0.741873653122096	2.43626723529831	4.50078978608983	0.000319125690223399	0.00255239504700915	0.273919434024968
HDDC2	-0.278127257994417	6.35465608682921	-4.82193048685741	0.000161616161442508	0.00149247304470707	0.273524687990843
SEMA6C	0.673471624887352	1.99450821101193	4.46738802523466	0.000342697606159767	0.00269580186520035	0.272621459137406
GEMIN8	0.47538291789799	3.78562492855562	4.62402200343289	0.000245534825377324	0.00207583599310303	0.263692657266854
CISH	-0.812943519300998	2.28625622638549	-4.46714674478918	0.000342874170786075	0.00269592272319056	0.26179400349788
NUP188	-0.433158266665507	7.60321522810007	-4.8618989271817	0.00014859356761981	0.00138753703231362	0.259661073269124
ELMOD3	0.412755092578077	4.07716346309702	4.65442230621589	0.000230204102455368	0.00197533781911933	0.257779767350318
KCNK2	0.40327282454694	5.66759050590011	4.77935779809253	0.000176775224252568	0.00160586032069525	0.257687795889793
ANO9	0.428184105335069	5.43362593626302	4.75601776872934	0.000185694907905871	0.00166250623116584	0.257071698201972
SLC25A5	-0.318289524232782	9.36927829763934	-4.8909587469372	0.000139802992508114	0.00132318350124827	0.254614822323943
C1orf228	1.30440099756623	1.09586633663467	4.4053990302613	0.000391241375139271	0.00300423910699932	0.248562591972818
DOCK5	0.365696070806668	4.99053961695306	4.72751319152824	0.000197214714159683	0.00174324465095483	0.247691757535745
CRIM1	0.389830028196744	4.65965483745958	4.69886916217007	0.000209526717108714	0.00183078621573988	0.245998770632336
SLC22A15	0.811481868749549	1.96399319551532	4.46430443912858	0.000344961092776951	0.00271105700921134	0.240368189211077
SOCS3	0.525902926543837	2.88244178369848	4.54859564709295	0.000288225213122914	0.00235365159388067	0.240121553435368
HOMEZ	0.319483349790461	5.24387141229267	4.74430503177422	0.000190342969719671	0.0016950457005281	0.238917905795434
SNX5	-0.345756943536937	7.57608964110763	-4.84720069451098	0.000153253062344456	0.00142547509157324	0.238462714538296
ALDH3B2	0.526940992086325	5.10729624829908	4.69313472924595	0.000212084291576122	0.00184830520704484	0.236757393535256
METTL1	-0.558218902419015	4.55751038617687	-4.68864273783828	0.00021410996513642	0.00186014288672285	0.235186162751651
ATP5G1	-0.327240578138497	6.75828582867078	-4.82546577895198	0.000160418657178413	0.00148387257890032	0.2344616515513
UGDH	-0.349247513414481	8.48140314721642	-4.86793439946373	0.000146722452238403	0.00137162510003008	0.230777399469498
MMP19	0.60523554680141	2.62943232284282	4.49136669051764	0.00032560361273192	0.00258934608622379	0.230670270071258
ZDHHC8P1	0.707594131878855	2.25247024366881	4.47351141783687	0.00033824742584421	0.0026695846860871	0.227085339489552
LRRC68	0.299618585477503	6.79819612087408	4.81274682980851	0.000164769806267506	0.00151387390368284	0.222470889839256
SPG20	0.442249717517231	4.4180984839738	4.6476391425918	0.000233538032034716	0.00199881783405762	0.219637367033158
MBTPS1	0.231724384926599	8.47120306879298	4.85459236731945	0.000150891437117468	0.00140585425869222	0.214005557193032
METAP2	-0.293917471133545	6.9559653775882	-4.81821199576092	0.000162885582526405	0.0015000542302707	0.208672633684751
TEAD4	-0.569091872605787	3.58447143203886	-4.59266497476971	0.000262440337777416	0.00218578297260433	0.206083780271178
C16orf80	-0.51281848938094	4.47842800253025	-4.66166553373137	0.000226697595430021	0.0019482479886802	0.193720031146468
DPY30	-0.376073275198274	5.79288736102304	-4.75975846289265	0.000184235005161261	0.00165297544330307	0.186821775619575
RUNX2	0.564840325277963	4.48478414290417	4.61873650263262	0.000248304640672277	0.00208885654456899	0.182725628302703
CNOT8	-0.3280909360598	6.80750371344447	-4.79783810965503	0.000170023960063448	0.00155603153046261	0.179337365782582
DPYSL5	-1.20058078006792	0.108708378182868	-4.37049686209908	0.000421590711520504	0.00319695357689869	0.177300327172083
OGT	0.259639799202902	7.69571197289833	4.81913089760945	0.000162570942238122	0.00149880729767935	0.175776507632579
SYNJ2BP	0.400565590057671	6.73322747694001	4.79618537741365	0.000170616864433308	0.00155923302775007	0.175236484548465
AHNAK	0.352259033545211	9.37340459982638	4.85559808552183	0.000150573000511058	0.00140366937600164	0.1751287075203
C1orf109	-0.486241008112906	4.36884459333025	-4.64718684963941	0.00023376207734259	0.00199971201098592	0.174946025013803
SERPINA5	-0.507255924502906	4.32653198394293	-4.64021605498065	0.000237242938340261	0.00202327939867543	0.174279743919974
MPP2	-0.590902185919294	2.99287299403676	-4.53781547323593	0.00029491632573444	0.00239426244251591	0.169935350887247
ATP1B3	-0.275932213911267	6.22522343012678	-4.76692473517935	0.000181470830858589	0.00163493481584326	0.163436030221413
LOC642852	0.268505027279677	6.02006807514822	4.75550519448104	0.000185895871524914	0.00166252543068592	0.162533465227603
XYLT1	0.416350270735754	4.35013401363475	4.6465302295824	0.000234087727034572	0.002001474001496	0.162062441908655
THAP10	-0.682935710258215	2.93467561374595	-4.50373676661838	0.000317126810487632	0.00253883617931793	0.161896676102536
FARSA	-0.379607480253622	6.85659305627461	-4.79392032244355	0.000171432867895806	0.0015632733275297	0.16093918005329
HIST1H2BK	0.275705511920125	6.42772775463905	4.77723932183104	0.000177566451071791	0.00161217227346614	0.159713459536643
VAT1	0.463547348604802	7.42420518774157	4.79863268366619	0.000169739662794488	0.00155461452386365	0.15719950751337
NPAT	-0.395217722909755	4.13280836473825	-4.61795336379222	0.000248717737098401	0.00209022886192646	0.150808180891987
DLD	-0.30916970387398	7.36784756395187	-4.80549189394083	0.000167305553794555	0.0015348426119913	0.146406625944817
TUBGCP5	-0.352198421577564	5.19793186450649	-4.70149807766473	0.000208364754206539	0.00182442249158487	0.145597291288353
KLHDC7A	1.21494724293001	1.14279854457197	4.35132429415748	0.000439268399813309	0.00330171897459675	0.145252666127039
FN1	-0.476108872517966	5.11734236910693	-4.68415249411922	0.000216154580414752	0.0018740120284377	0.143305938793483
SYTL5	-0.385796106042316	6.30223505289845	-4.77546529091272	0.000178231814039169	0.00161541194066901	0.141881435850027
AGMAT	-0.49229439446429	3.2437238921984	-4.53262666813686	0.00029819310230251	0.00241383419308188	0.141240746270815
DIAPH1	-0.259998181282413	8.09085856167209	-4.81775592898653	0.000163041974942315	0.00150066812819773	0.141029795670749
FAM134C	0.35577965766559	5.51579048030047	4.70946874502082	0.000204881800285928	0.00179865786245767	0.139795589314933
NR2F2	-0.342468135108293	8.57987062861538	-4.82443777659733	0.000160765932757114	0.0014854416902928	0.135189068710996
SLC38A9	-0.412395489777234	3.8559194701178	-4.59007548240214	0.0002638883640479	0.00219565621907317	0.131365211281845
GPRASP1	0.736170633449829	2.36277096378067	4.41473974709862	0.000383501998038924	0.00296518142173045	0.130896813290186
VIPR1	0.448556960234849	3.78524382686032	4.56594966258469	0.000277776749079708	0.00228957040493299	0.128044301412616
RIPK4	0.479612558581342	4.80602027854221	4.64794955802139	0.000233384393079332	0.00199852564764913	0.127665300916799
GTSE1	-0.507037828197462	4.87216417120853	-4.66466076604499	0.000225263541105388	0.00193791536082639	0.12567755608679
DEPDC1	-0.646619058871998	5.18504524934229	-4.67914676004191	0.000218457413474253	0.00188810428059091	0.123873507939593
CYP2J2	0.615026079753623	2.73623048216909	4.49578418876977	0.000322550307294625	0.00257240407210077	0.121998161266553
ENPP5	0.497804727346585	4.24225832871154	4.58848393383961	0.000264782382607297	0.0022009048542368	0.120772476338615
LOC646471	0.79515539532075	2.13607131110785	4.412256044168	0.000385544601175527	0.00297684575718352	0.120531942979652
SLC34A3	0.927323064405143	1.96125076594743	4.38232713398416	0.000411044735664129	0.00313180508393936	0.11835972553324
SNHG1	-0.471618532740187	6.62187002807166	-4.74451843547707	0.00019025722924916	0.0016950457005281	0.117846992212871
NUMB	0.304789888307298	6.77089255709601	4.76361825162047	0.000182740906128133	0.00164414479297091	0.115353619707713
EHBP1L1	-0.288751665264574	6.1588470448827	-4.7401119017544	0.000192035694669913	0.00170676482719738	0.113467731377393
ZNF211	0.418733137131143	3.73447238219188	4.54468376991803	0.000290635215639465	0.00237101626651435	0.11147932757301
ADRB1	-1.44598022252133	0.671737321761154	-4.33425729255424	0.000455636754688178	0.00339705077248127	0.110662409992229
EZH1	0.434831976273657	4.87655398628697	4.63861630318181	0.000238049200514327	0.00202720786683036	0.103373746560493
BAIAP2L2	1.16958820121927	1.41325953131295	4.33407904981935	0.000455810926419993	0.00339705077248127	0.101011950445687
CDK6	0.56555738152221	4.83335217526049	4.63783728178241	0.000238442831821915	0.00202857742922361	0.0983965033388889
ERCC1	0.321215915281787	5.30070544864358	4.6679028343469	0.00022372172977978	0.0019266334751993	0.0955767159662964
METTL11A	-0.400012192253663	4.53877632596731	-4.62815824228162	0.000243389246270031	0.0020609831668962	0.0936603302761609
ABCB10	-0.400315512614792	4.34535185791887	-4.60900012928074	0.000253490533694179	0.00212606604087334	0.0903714089723637
NACC1	-0.263212667186169	7.61801174073944	-4.78435034474401	0.00017492477831294	0.00159077867999217	0.0868902783946019
ITGA3	0.404652669588089	6.73763560778499	4.74528819619443	0.000189948285430324	0.00169333428866564	0.0848466859271237
PNO1	-0.518301547849886	5.37049484406965	-4.68176782117338	0.000217248518647123	0.00188154543027161	0.0827779160878661
DLAT	-0.367906524876227	5.50259043561758	-4.69194367628567	0.00021261948721355	0.00185200432508303	0.0804723979423683
XPO5	-0.268997748991122	7.20061453718932	-4.76301488963921	0.00018297364511235	0.00164518883917147	0.0754301221739908
SGK3	-2.06868684677276	-0.584640126133823	-4.46170418021679	0.000346881604145735	0.00272486986741816	0.0745383151654195
SEMA3B	0.5315408024367	6.10480845973941	4.70417847008642	0.000207186807141339	0.00181698592691754	0.0738270180538176
PKIG	0.458902573062722	3.30806989954448	4.49760894922421	0.000321297575169877	0.00256608435871109	0.0735396361426464
HFE	0.999515163179136	1.42009248565111	4.32765076269268	0.000462137731293845	0.00342740195927196	0.0731101722209742
TOP3A	-0.319746213728433	5.65681983801085	-4.69410927170316	0.000211647406665858	0.00184642213306198	0.0699849770862642
ANP32E	-0.527581872256864	6.85266522685507	-4.74731117520399	0.000189138801421255	0.00168701723465017	0.0679752777171618
C1orf88	1.63668735903518	0.398761011748395	4.34413018558914	0.000446094028484285	0.00333977087768501	0.0666354810709269
CCDC34	-0.584171161866123	3.70490083573413	-4.54939490823843	0.000287735317889084	0.00235193340435069	0.0632821994802866
CHP	0.261396814958857	6.66547075708626	4.73320028562195	0.000194859461847942	0.00172790542945121	0.060097319618059
PLCG2	0.469031797798722	4.38026937141159	4.58421889936903	0.000267193417136267	0.00221653904175939	0.0594734677891537
ATP1B1	0.373007961830917	7.3214304917189	4.75736937098067	0.000185166051907632	0.00165865937445272	0.0592316595939035
C2orf27A	0.671776898274164	3.0405071790619	4.46894692924509	0.000341559054305335	0.00268937552928551	0.0582658641185896
GTF3A	-0.27129622742714	7.03209419278535	-4.74752438543727	0.000189053691935096	0.00168701723465017	0.057338546360894
CBX6	0.340531107075706	5.97867888064092	4.70301966802807	0.000207695227668219	0.00182049003538957	0.0560954857237395
FKBP1A	-0.255201441467151	6.9906361679127	-4.74956182610475	0.00018824235381541	0.00168081426866466	0.0555075202794777
FAM136A	-0.272348623500365	6.63446548688216	-4.74003428261869	0.000192067173211282	0.00170676482719738	0.0553673615513208
MIR612	1.49900709012771	0.00348034775422812	4.33799645274565	0.000451998515422193	0.00337314733240551	0.054634354200588
ORAI2	0.306825628665851	6.16468886349964	4.70125675596074	0.000208471142156104	0.00182442249158487	0.0512019997543254
C8orf33	-0.345133805478271	6.23706323934644	-4.71285511046293	0.000203420091515852	0.00178892344683787	0.0500210127336516
RHOC	0.330592325209548	7.25545590965852	4.75206773982298	0.000187249336301861	0.00167373484784196	0.0485764036991698
ZNF93	-0.67285129331773	2.94074140446023	-4.44578819043751	0.000358876111325369	0.0028059112135603	0.0471677659801335
C20orf160	-1.29050584605411	0.447928474341468	-4.30013294768037	0.000490243594356811	0.00359125443365016	0.0460200065504131
KRT16	-2.70280431113421	-1.58065491416557	-4.73575515021825	0.000193810756519988	0.00171951782071102	0.0441961540268547
[truncated: 14,725 more rows]
