# Supplementary material for: The transcriptomic response of cells to a drug combination is more than the sum of the responses to the monotherapies
Source: eLife. 2020 Sep 18;9:e52707. doi: 10.7554/eLife.52707 (PMC7546737; doi:10.7554/eLife.52707)
Supplement: Source data 5. [file elife-52707-data5.zip › self-synergy/ss_limma_eb_T_5.csv]

	logFC	AveExpr	t	P.Value	adj.P.Val	B
GREB1	-2.09917550813816	8.73654037568517	-33.0365733128472	8.43389482567986e-17	1.4104845706467e-12	28.2898559803089
PRSS23	-2.01597221333583	7.59906359801195	-23.3750854614528	2.59430038400247e-14	1.44623598740191e-10	22.9911282510413
KRT13	2.78788583281918	2.55636135426725	24.6066371059935	1.11469872671872e-14	9.32111075282197e-11	22.1183913160251
SCNN1A	1.66685673920737	6.24093456679455	22.1135628223447	6.44490652261225e-14	2.69461541710418e-10	21.9781232432176
GINS2	-1.4408014710162	4.81902624055053	-20.7437716800077	1.83226191441031e-13	6.12854965131959e-10	20.9070275087419
CDC45	-1.49918659030376	4.53527892594109	-19.8295868922274	3.81585813181244e-13	1.06360685660719e-09	20.1583438035432
RRM2	-1.40092086294723	7.21203476216499	-19.3445238171787	5.70414073764244e-13	1.26804234508579e-09	20.0295322441631
MCM6	-1.0469049519618	6.73951355701491	-19.2713340289632	6.06573712071654e-13	1.26804234508579e-09	19.9610294513542
MCM4	-0.899007523175575	7.70091955261513	-18.1500961725442	1.59899473498494e-12	2.97128754976535e-09	19.0268352208137
MCM10	-1.52828385383175	4.52023404778705	-17.7776453937269	2.23320680562698e-12	3.56175835899676e-09	18.5613704024641
TRIP13	-1.08534305596386	5.81714753874875	-17.6805342776241	2.43898356922048e-12	3.56175835899676e-09	18.5612103850882
PGR	-1.49536888351319	5.59438254636374	-17.6292389270329	2.55567449820385e-12	3.56175835899676e-09	18.5167606750684
PCNA	-1.14470504610328	6.35100396933935	-17.2037668996339	3.78389908777897e-12	4.86784064184735e-09	18.1649435484284
UBE2T	-1.15741276678801	5.91035333813593	-16.8556017242008	5.25105208951747e-12	5.1910368999361e-09	17.8180403596641
FEN1	-1.17911846143883	6.16313754373264	-16.8325336862707	5.36744592151284e-12	5.1910368999361e-09	17.8149376239127
MYO15B	1.28301566616133	5.91642550560547	16.8561293467376	5.24842126050005e-12	5.1910368999361e-09	17.7766376286863
ARHGAP26	1.49362597193116	4.0037489815573	17.0589448194274	4.33328123972462e-12	5.17641396093961e-09	17.7609499674313
THSD4	-1.07303673406138	6.73875574267276	-16.754694326235	5.78072351092243e-12	5.1910368999361e-09	17.7488997991419
MYBL2	-1.01591247152835	6.80819821343856	-16.7282824066126	5.92848023441586e-12	5.1910368999361e-09	17.7279421010605
PKMYT1	-1.21594547121901	5.04244137686182	-16.6450001679996	6.42107318395804e-12	5.1910368999361e-09	17.5741051198981
CXCL12	-1.15609898095871	5.67937976212452	-16.5852145560794	6.80122922975309e-12	5.1910368999361e-09	17.5534180583391
E2F1	-1.28543073423137	4.79433898005424	-16.5810352075833	6.82867805540506e-12	5.1910368999361e-09	17.5277171989725
POLA2	-1.0949056525709	5.39730360093069	-16.2367582165228	9.54540535259558e-12	6.43903933980246e-09	17.2269288562191
NPY1R	-1.36096474197907	4.92326235661166	-16.2366871764944	9.54607125408538e-12	6.43903933980246e-09	17.1797633030996
CLSPN	-1.44801379756844	4.46849607123713	-16.2282563870449	9.6254474704055e-12	6.43903933980246e-09	17.1479209676767
WDHD1	-1.10699327148195	5.38651295787667	-15.5639470893431	1.87117108703856e-11	1.16372140581277e-08	16.5706127857397
MCM7	-1.11423589714414	7.93903126925104	-15.5243381010827	1.94834963900726e-11	1.16372140581277e-08	16.5394816477917
SLC39A8	-1.15027490104126	4.97479750203261	-15.5570010150879	1.88446873198347e-11	1.16372140581277e-08	16.5383658776406
FANCD2	-0.964731098200301	5.93021738549298	-15.4542856922756	2.09318730775472e-11	1.20711946672034e-08	16.4716765368409
LRRFIP2	-1.36471530575197	5.57563814277091	-15.2502363774609	2.58359916755558e-11	1.36344813281956e-08	16.2442710960973
CDCA5	-1.11929680124369	5.94637017799527	-15.2092591627401	2.69595192407706e-11	1.36627575691711e-08	16.2236031178556
DSCC1	-1.4146090357669	4.52867272125139	-15.2578205492243	2.56335208410367e-11	1.36344813281956e-08	16.2022743540292
E2F2	-1.23806534582036	3.8758440161481	-15.2408667757339	2.60884598482575e-11	1.36344813281956e-08	16.1090033683208
NCAPG2	-0.959789072329032	7.15378556518245	-15.0057952981312	3.3354370089639e-11	1.59376710108321e-08	16.0083234250306
TCF19	-1.16307636784726	4.87756664311089	-14.9196141732899	3.65288839660087e-11	1.67278339013683e-08	15.9025222905688
GINS1	-1.03376225289271	5.43330363390285	-14.8916119695359	3.76277377227393e-11	1.67278339013683e-08	15.8929968034648
IER3	1.05690668189657	8.37740079359153	14.8821045144646	3.80087113281508e-11	1.67278339013683e-08	15.8658267187233
FANCI	-1.04138725123623	7.25294515294075	-14.6646366957228	4.79315109488382e-11	2.00401647277093e-08	15.6429585478482
ORC1	-1.57697634085266	3.90649989521788	-14.7487091932387	4.38050307665203e-11	1.87844957574176e-08	15.6082077068392
IGSF1	-1.2277909088242	5.23242126694631	-14.5989581128455	5.14397752064027e-11	2.09415181819483e-08	15.5623449156795
TFF1	-1.55894032050763	9.70366424799314	-14.5784186342799	5.25917103349574e-11	2.09415181819483e-08	15.5243675710795
ASF1B	-1.09180546679904	5.90010215926713	-14.500688380402	5.72035170234134e-11	2.22481771790597e-08	15.4789531025278
SHCBP1	-1.00349335561201	4.77441650652286	-14.46790451193	5.92747722199599e-11	2.25298020592411e-08	15.4174629203406
SLC29A1	-1.0831144869608	5.23487457133791	-14.4028598763733	6.36219431138632e-11	2.31307255790489e-08	15.3643431163259
PKIB	-1.4575950781597	5.65590939016928	-14.3516637734242	6.72796395272683e-11	2.3940099818171e-08	15.3180080149356
MYBL1	-1.99779678262984	3.89210511163142	-14.4375713529383	6.12617116858147e-11	2.27675748051903e-08	15.1905672641914
FHL1	-2.12695262393704	3.03623442472999	-15.0106940392602	3.318289804233e-11	1.59376710108321e-08	15.1714041252543
TPM1	0.739077847074274	7.89040139908189	14.1563881694459	8.34002644541301e-11	2.90580421402265e-08	15.0769597973707
EXO1	-1.63066644698988	4.20311603093669	-14.1329850515475	8.55895637413786e-11	2.92122421226697e-08	15.0173515891167
DNAJC9	-0.888583268494581	5.81672269625317	-14.0370599223677	9.52166695835586e-11	3.18480716423087e-08	14.9741386849295
MCM3	-1.01753805121082	7.08785287001127	-14.0113037065958	9.7991508435269e-11	3.21335291582635e-08	14.9239170850532
WDR76	-1.27922821015867	3.73555681834133	-13.9932288495559	9.99896282853052e-11	3.21582027585278e-08	14.8322699251532
MELK	-1.11149755140703	5.29865521271837	-13.8160615465616	1.22010126519117e-10	3.7786988072328e-08	14.7278573350869
CTPS	-0.799073350824775	5.9254024443455	-13.7654720936647	1.29196603904581e-10	3.91871832763869e-08	14.668907334143
RAD51	-1.36390894244187	3.79893509491962	-13.8478524201148	1.17710718626018e-10	3.71432841188967e-08	14.6574569205236
SDK2	1.14530163586616	4.84272580039079	13.7486781242167	1.31679830740794e-10	3.91871832763869e-08	14.6499732362656
SAMD12	1.08094001067833	6.10202675614123	13.7361784736295	1.33560717935545e-10	3.91871832763869e-08	14.638490464468
NASP	-0.718844453506135	6.63763836159072	-13.6751394426807	1.43161180723605e-10	4.05801285834165e-08	14.5527505806813
BMF	1.23040340758858	5.00869446172684	13.6880731933851	1.41067821830585e-10	4.05801285834165e-08	14.5280452110003
MYOF	-0.778363324137326	9.10327391035607	-13.6091090000068	1.54370771023686e-10	4.30282795766688e-08	14.4399841162401
PTGES	1.34702642880119	4.43508025993106	13.5215001025584	1.70691217311687e-10	4.60425793277524e-08	14.3744077726254
FAM111B	-1.5233268597765	3.84610890172402	-13.5015351487768	1.74658940154574e-10	4.63650177007159e-08	14.3408575404734
ORC6	-1.25059538783024	3.86124226930099	-13.5421718166156	1.66682992630904e-10	4.5698465061627e-08	14.3388522467748
RAD54L	-1.17845301398065	4.08233899509387	-13.4617171774418	1.82865262964688e-10	4.77849790284599e-08	14.2761963914499
TIAM1	-1.21681034690883	4.36433881217711	-13.4309167055529	1.89491493954622e-10	4.80159961348045e-08	14.2601910687434
RRM1	-0.833351765871787	6.44952673080815	-13.4174033552271	1.92478108500268e-10	4.80448341277385e-08	14.2597328683525
DDR1	0.718442458518835	9.36716262272417	13.442087601849	1.87059472695001e-10	4.80159961348045e-08	14.2398533470978
LIG1	-0.847463049475717	6.28963052859184	-13.2526967776238	2.3314390561819e-10	5.73396864346855e-08	14.071079896725
RMI2	-0.99967417705669	4.81548383429927	-13.2043061134989	2.46743037397226e-10	5.89504365347314e-08	14.0305091437115
BRCA1	-1.23512607171573	5.35275157246614	-13.1292878066158	2.69502438329826e-10	6.25994274809445e-08	13.9435015262122
SSPO	1.24609926306302	4.56172305135157	13.147245483628	2.63860107796792e-10	6.21520625745571e-08	13.9356169831534
SYT10	-1.3668539423589	4.12843050580675	-13.2155318577741	2.43515512463934e-10	5.89504365347314e-08	13.9121238929652
KIAA0101	-1.03924616482233	5.58254197878059	-13.0423988228351	2.98656493624248e-10	6.84209753338619e-08	13.8376392443514
RFC3	-1.01534417821469	5.53912488380811	-12.9771914779678	3.22709673547755e-10	7.19283507832676e-08	13.7611530709791
AHRR	1.31201716130183	4.79309041813628	12.9988023576501	3.14519512156293e-10	7.10814097473222e-08	13.7327420943377
ZWINT	-0.794565440539889	6.4304050839503	-12.966437102997	3.26868850725206e-10	7.19283507832676e-08	13.7225190890021
CDC6	-1.37753742488208	4.76561470142329	-12.8781913443785	3.63206728373391e-10	7.78752477604691e-08	13.6494378741836
ATAD2	-1.09937432503855	8.01721731686393	-12.9052692066495	3.51624289648145e-10	7.63709690918906e-08	13.6165788809795
SIAH2	-0.796372360061165	6.60705363358905	-12.8311050729655	3.84315148430521e-10	8.13580574981269e-08	13.5695721588345
ABHD2	-0.693281740963927	8.7986849893793	-12.7917820902039	4.02933254425084e-10	8.42331968375638e-08	13.470058366435
TIMELESS	-0.693713004096971	7.24438689891545	-12.7504535739652	4.23528559392124e-10	8.74455756453565e-08	13.4467005496326
RPS6KL1	1.1280209112016	4.60055883740374	12.7149627694145	4.42099843112999e-10	9.01668021490462e-08	13.4338804587927
C11orf82	-1.29640525858101	4.67829652217195	-12.6677226871195	4.68160148223573e-10	9.43314496251932e-08	13.3951952177672
UHRF1	-1.30680053482994	4.34233045844981	-12.5544984256094	5.37431591022709e-10	1.07000070574569e-07	13.262139324485
HMGB2	-0.704113839556036	7.30890277602468	-12.4436951491299	6.15743355132421e-10	1.21149316132172e-07	13.0736824040253
HJURP	-0.798229240122425	5.41899945966294	-12.392254970198	6.56102503702607e-10	1.25899055561389e-07	13.0626383324454
KIF2C	-0.682930971405694	6.07681399179535	-12.4029089131842	6.47520528395263e-10	1.25899055561389e-07	13.0584662986428
FANCA	-0.73632791107112	5.60209345361292	-12.3631416876853	6.80170349802016e-10	1.25899055561389e-07	13.0141326539539
GLA	-0.865273847007555	5.78926695823033	-12.3573687988698	6.85052263578474e-10	1.25899055561389e-07	13.005513484785
ABCC5	0.750866465810435	6.90795657468564	12.3681360226758	6.75976386206445e-10	1.25899055561389e-07	12.9947101346369
TP53INP1	1.21732973826319	7.03317031014485	12.3292782148932	7.09339629511787e-10	1.2894560830386e-07	12.9444927156359
TP53INP2	1.10183061615372	3.74432089428691	12.3783219302611	6.67507008634742e-10	1.25899055561389e-07	12.9399468541279
YPEL2	1.0253463788695	5.76535713150699	12.2478183550433	7.85036422102368e-10	1.41171495948817e-07	12.8853989875713
CCNE2	-1.27470551398939	4.58795745819316	-12.2166072154227	8.16252947191806e-10	1.4522355626421e-07	12.8446213409958
MCM5	-1.09389623519432	5.45642158730553	-12.1774842692681	8.57239274907585e-10	1.47798656016025e-07	12.7804950924196
PRC1	-0.678449393179356	8.03245937653854	-12.1824888527557	8.51877612933421e-10	1.47798656016025e-07	12.7227278547337
NEAT1	0.729166024386052	9.52282097707225	12.189602882615	8.44316683105786e-10	1.47798656016025e-07	12.7157043631344
RFC5	-0.805096615750225	5.68901985573462	-12.1062278156755	9.37556607260951e-10	1.59996905100328e-07	12.6880215462405
CDCA8	-0.787727491898774	5.7068485173252	-12.0623565969549	9.90915112965269e-10	1.65720643492312e-07	12.640516972182
FAM174B	0.671204215431903	7.58746223863681	12.0423077429719	1.01635517048217e-09	1.68292315555879e-07	12.5590021174539
HELLS	-1.11044798095981	4.39107327691024	-11.9290806638422	1.17353821930962e-09	1.85153331884284e-07	12.4910145909295
LAMA3	-0.766574676944257	5.76277611139222	-11.9389009600128	1.15894273358624e-09	1.84591983585679e-07	12.4893162191435
THBS1	-1.16278171569217	6.6673954470288	-11.9391048131056	1.15864178763382e-09	1.84591983585679e-07	12.452932034664
POLE	-0.736199640420691	6.92230149939482	-11.9433428471764	1.15240382320483e-09	1.84591983585679e-07	12.4386549411121
E2F8	-1.0958767643877	4.44715212385256	-11.8853050480061	1.24099327674809e-09	1.92170107040139e-07	12.4347422465989
ST3GAL1	0.665564911342143	7.96805947979774	11.9120347424618	1.19933410728746e-09	1.87454800096032e-07	12.3785566402737
TMC4	0.729167248635769	6.59400830651996	11.8717805019599	1.26264946584117e-09	1.93729813456218e-07	12.3755294010014
RBL1	-1.14052644193843	4.12489178814271	-11.8348174973934	1.32389020600029e-09	2.0127945277408e-07	12.3691550362462
CAPN12	1.75810630779992	3.3638496816038	11.9879280665013	1.08888056267949e-09	1.785337110809e-07	12.3627484041805
GSG2	-1.30430010209096	3.34118709224749	-11.8106502960165	1.36561486004071e-09	2.057526389128e-07	12.2185924602024
RECQL4	-0.842543190444069	6.15270651240141	-11.7265168768627	1.52200133241475e-09	2.27267413243788e-07	12.1829039473905
GINS3	-1.04498373209011	3.84762521736566	-11.6784637224921	1.61968042093659e-09	2.33124732549652e-07	12.1633753551966
PLEKHH1	0.874247675512701	6.19548126306602	11.6897098973261	1.59624342991182e-09	2.33124732549652e-07	12.1422670788042
EGR3	-1.85546134361838	2.62142988854131	-12.0715032072676	9.79532456176748e-10	1.65471725223232e-07	12.1416726192926
C15orf42	-0.977451192149371	5.76925646905201	-11.6731285709923	1.63092523967408e-09	2.33124732549652e-07	12.1407757284725
MTHFD1	-0.688968306644653	7.6713102677534	-11.713390372592	1.54805256122809e-09	2.29111779061757e-07	12.1176538405059
DHRS2	-0.91726662103718	6.11508533245	-11.6585265613481	1.66212381509162e-09	2.34246646596825e-07	12.1084391209099
NOLC1	-0.556947512960994	7.81862537496712	-11.6849859935287	1.60604426185066e-09	2.33124732549652e-07	12.0794959159146
NOP56	-0.69837471440185	7.10626114842113	-11.6563686902566	1.66678730836057e-09	2.34246646596825e-07	12.0602091287857
CHRNA5	-0.89716009342205	4.45599225626715	-11.4775838429038	2.1053270393071e-09	2.93412411711433e-07	11.9143239254634
GINS4	-1.05717970115457	3.40606960765898	-11.4581943796152	2.15970996914633e-09	2.98504045652919e-07	11.8572781442063
CDCA4	-0.932362369989273	5.33419653316181	-11.4451905140084	2.19700928312767e-09	3.01170354516616e-07	11.8526349558547
CHAF1A	-0.932641666203713	4.38080768985639	-11.4149466379955	2.28640404859717e-09	3.0836952668338e-07	11.8327898962385
DTL	-1.32556897586644	3.64871337940636	-11.4071479247942	2.31007055823789e-09	3.09068960127764e-07	11.8137662304104
CENPN	-0.777697523794692	6.46615633746965	-11.4160254172431	2.28315044786122e-09	3.0836952668338e-07	11.7645451534276
FAM84A	0.729285297668782	5.13900766720026	11.3568032019515	2.4691857887709e-09	3.22614555714098e-07	11.7469895192815
FOXM1	-0.617243969650801	6.26887407516217	-11.3724489318048	2.41853773022775e-09	3.21012896828007e-07	11.7177938673262
KIAA1524	-0.908013044613914	4.95457662190195	-11.3236548232012	2.58021507032349e-09	3.31934744893e-07	11.703141114726
OLFM1	-0.901612207045297	5.76761961994266	-11.3370605632284	2.53469344015341e-09	3.28606303047486e-07	11.6865255668806
POLE2	-1.30297814593428	3.47991310822478	-11.2718982304107	2.7641950259499e-09	3.51645303046834e-07	11.6119151744942
C16orf59	-0.987052674043575	3.53099340045807	-11.2334541479203	2.90975749722648e-09	3.63155107340415e-07	11.5792409701361
ESPL1	-0.653503995976634	6.41470181998999	-11.2688416262751	2.77548313813574e-09	3.51645303046834e-07	11.5723935204449
CAP2	-1.03064494512571	4.45398762620789	-11.2162723623269	2.97740004119472e-09	3.68844728066226e-07	11.5705134257644
P2RX2	1.07887838838489	4.47402463156739	11.1783674742743	3.13254331146627e-09	3.80978567805729e-07	11.5181677029837
B4GALT1	0.725168283766394	7.32854858456471	11.256866483167	2.82017686409991e-09	3.54621337407571e-07	11.517662181695
SFXN2	-1.28732244845176	5.4641693892952	-11.1708830372558	3.16416948212396e-09	3.80978567805729e-07	11.4842137153611
RFC2	-0.851046876359154	5.6010895923139	-11.1816656789166	3.1187121411973e-09	3.80978567805729e-07	11.4819065482131
PAQR4	-0.984438031008947	4.47071725390325	-11.1377953955958	3.3080616713018e-09	3.81544988902423e-07	11.461856202944
CHEK1	-1.08016029354978	4.06769714192821	-11.1288729601648	3.34803038240264e-09	3.83510000789738e-07	11.4563086921966
PP14571	1.2685678188836	2.95731205013818	11.1411534519794	3.29314925102852e-09	3.81544988902423e-07	11.4363733790269
PITPNM2	1.1814060533909	5.15030640864785	11.1154025032605	3.40933718779095e-09	3.87875885228679e-07	11.4283881754919
SPEG	1.19848104421888	4.36734871526621	11.109340333631	3.43731150293561e-09	3.88416199831724e-07	11.4269358264964
FER1L4	0.788244290751932	6.2363310575514	11.1405743013514	3.29571608327451e-09	3.81544988902423e-07	11.4203401129609
KIFC1	-0.79538044283718	6.11031514504029	-11.1425691523041	3.28688362443026e-09	3.81544988902423e-07	11.4146938835794
CDCA7	-1.27509075175075	2.67036688999029	-11.1703420135782	3.16646860350373e-09	3.80978567805729e-07	11.3959640838249
C1orf226	-1.04051192334832	4.7707732143453	-11.0762754648363	3.59419985295224e-09	4.03418780810559e-07	11.3865079598269
SPAG5	-0.649707163942552	6.83203404967808	-11.1429313832536	3.2852824726757e-09	3.81544988902423e-07	11.3842885424043
B3GALT5	1.85618330679309	2.02254124419498	11.3612704240957	2.45461176896267e-09	3.22614555714098e-07	11.3322608489505
TK1	-1.05826665506714	6.08260415308589	-11.0628191257116	3.66018811606955e-09	4.08086573687648e-07	11.2908519317772
LMNB1	-0.721179122677563	7.50441438112876	-11.0154172236708	3.90297374838058e-09	4.32273728264349e-07	11.179838587719
BLM	-1.19484066021246	4.92935775278944	-10.9107633200391	4.50095267926308e-09	4.85638274890295e-07	11.1485005401088
DDIT4	0.90372446444455	7.81223974255553	10.961330521584	4.2008229512477e-09	4.56902815610939e-07	11.1289400118258
NCL	-0.498912992130611	9.74704298781391	-10.9832182168098	4.07750885140089e-09	4.48633276518608e-07	11.0830719283424
H2AFZ	-0.656007017181834	8.37099651843312	-10.9601980680557	4.20730887371948e-09	4.56902815610939e-07	11.0816964122046
TTF2	-0.708016270955973	6.69452608369596	-10.8979140971583	4.58075277260538e-09	4.8881930036306e-07	11.0524968717712
DNA2	-0.992301197863597	4.47377638813529	-10.8141688840936	5.13866783128422e-09	5.37119255064983e-07	11.0289713017691
RFWD3	-0.66090378431144	6.8897039013359	-10.866921747184	4.77941346466219e-09	5.02710130710758e-07	10.9953819183929
TNS3	0.836871505448704	5.0162660355048	10.7930534543754	5.29032389593563e-09	5.48574293369947e-07	10.9927488403065
CAPN13	1.01600862577007	4.90175490737424	10.7898332586439	5.31386244474596e-09	5.48574293369947e-07	10.9913310863436
SLBP	-0.639726579054604	5.52049075062306	-10.779966513261	5.38667294510666e-09	5.526792535826e-07	10.9377348841988
E2F7	-1.32482609835004	3.90550907906827	-10.734480934197	5.73614778206659e-09	5.81402033377465e-07	10.9275595228039
FIGNL1	-0.953019094208865	4.46169742342421	-10.7130832717894	5.90871796441358e-09	5.91720953514088e-07	10.8920014264791
ZNF367	-1.33788853709467	4.06093215075286	-10.6909103685659	6.09330843505367e-09	6.06574346832367e-07	10.8663182048668
ANXA9	0.974893017862876	6.18769037239699	10.7479760685478	5.63004168231839e-09	5.74126933506663e-07	10.8577105950703
RFC4	-1.03972054195281	4.83334783357677	-10.6008602875988	6.90760809902725e-09	6.71644406093789e-07	10.7299637864117
ELF3	0.603487756219533	7.94863496127694	10.6767327512656	6.21450649115453e-09	6.1497873702999e-07	10.703386841123
HAUS8	-0.932543250144203	4.03354021061412	-10.563056660757	7.28283624306131e-09	6.99989386948031e-07	10.6928739297669
ZWILCH	-0.909486842676511	5.717497124422	-10.6029988808867	6.8869976624255e-09	6.71644406093789e-07	10.6768146456084
ATP8B2	0.92808305445953	5.76596038899261	10.5436253383824	7.48398366461587e-09	7.15212244611633e-07	10.6226457326555
TONSL	-0.722317022813102	5.86583549121901	-10.5390800369424	7.53187250200470e-09	7.15699066610946e-07	10.5729130272475
KPNA2	-0.603518357868504	9.34443543170918	-10.6056991802666	6.86106612573312e-09	6.71644406093789e-07	10.5600203634199
TTC39A	0.727942980820068	7.19734595439773	10.5637863826805	7.27539396251905e-09	6.99989386948031e-07	10.5584613217535
C3orf26	-0.747852880741941	4.87170754414616	-10.4741509730772	8.25224537092783e-09	7.79720630414672e-07	10.5498288201838
TGM2	2.15835081310027	1.96242025371489	10.8912427870834	4.62277026713863e-09	4.89311455364724e-07	10.5362746076848
GMNN	-0.979574281548151	4.91548617024075	-10.4671724864077	8.33386918884406e-09	7.83009147832742e-07	10.5257279510265
RAPGEFL1	0.857384706627462	4.74990509390582	10.4439057803009	8.6121920132952e-09	8.04638543186307e-07	10.4909710260544
FMN1	-1.00922135814908	5.0618635577109	-10.4319321506242	8.75921394517876e-09	8.09332011155634e-07	10.488011121092
PRIM1	-1.04936490885841	4.68606264510202	-10.3636713684108	9.64929929083417e-09	8.62648913692754e-07	10.4019032722273
NCAPH	-0.900991563174681	5.52723308303912	-10.3920694100626	9.26797982214901e-09	8.51635684316593e-07	10.3923242638809
CALCOCO1	0.804977719584418	5.89704360005147	10.3701793558261	9.56047990797283e-09	8.62648913692754e-07	10.372404433218
SPC25	-1.23776699342838	3.79293207039004	-10.332592666675	1.00855682549388e-08	8.87742334187346e-07	10.3719564495847
SPNS2	1.18818631166951	2.84924829727631	10.3636354026487	9.64979254403451e-09	8.62648913692754e-07	10.3503342343068
PA2G4	-0.547535488834912	8.22137305300241	-10.4392064615297	8.66958254811254e-09	8.05500547414634e-07	10.3448045323896
MREG	-0.580638009575752	6.36848517853235	-10.38723108094	9.33181137595933e-09	8.52815374052152e-07	10.3442326462294
MYB	-0.941708409967577	5.25491748585445	-10.3325982287921	1.0085488348553e-08	8.87742334187346e-07	10.3158843800648
XRCC3	-0.718296356842293	5.27697794979848	-10.3183058036236	1.02930271106537e-08	8.96565548950898e-07	10.2976941243916
C14orf182	2.42181589474417	0.941558374038084	10.7272380844024	5.79395984436356e-09	5.8372400263335e-07	10.2941136465659
PBXIP1	0.674380315132613	6.26236480174006	10.3264195212574	1.01746640670936e-08	8.90895716534419e-07	10.2858667493259
MCM2	-1.1743646353506	6.77451472124282	-10.3601788765947	9.6973209623438e-09	8.62648913692754e-07	10.2716984021343
FANCG	-0.744375460929341	5.32993060917297	-10.2926437854173	1.0677000517178e-08	9.2042348788291e-07	10.261882950018
ATP9A	0.583518916602435	9.1454754111081	10.3744964633493	9.50203525880189e-09	8.62648913692754e-07	10.2358478496957
MXD4	0.692983631821686	6.60958443818717	10.3114784836012	1.0393744649115e-08	9.00647593325385e-07	10.2312789178602
C15orf23	-0.654982648680837	5.62731673163411	-10.27234460248	1.09913790096077e-08	9.37856237534074e-07	10.2276023832618
KNTC1	-0.876360114454222	6.25255030092473	-10.2796457070266	1.08771998753286e-08	9.32873285717928e-07	10.1891327715568
TIPIN	-1.04654313616652	3.81718584441989	-10.1749134368003	1.26415586310269e-08	1.06239912836831e-06	10.1499818821893
NCAPD3	-0.698975250708514	5.61527265131622	-10.2282422632356	1.17083884620494e-08	9.88944892117747e-07	10.1480810279592
CD22	2.31018256637254	1.87339306610205	11.1393255200534	3.30125792330275e-09	3.81544988902423e-07	10.1422593560776
TSPAN5	-0.877214931918705	4.23240874645793	-10.1555991176477	1.29985225711693e-08	1.08693645740118e-06	10.1236741486937
KIF12	1.36984321022578	2.55939602629524	10.115540008695	1.37730577248952e-08	1.14597322085148e-06	10.0305019105254
DSN1	-0.941150886063431	4.70173668344531	-10.0939392960549	1.42106760918815e-08	1.17073569931343e-06	10.0088308018009
HSPA8	-0.630228544566675	10.7503344281173	-10.2352879925922	1.15906207481795e-08	9.83967215190627e-07	9.99204105529232
CHAF1B	-1.07354488127146	4.10215773736607	-10.026712503009	1.56685654607524e-08	1.27204412022147e-06	9.92596364334585
GPRIN1	-0.751674025006533	4.45871180617403	-10.0343784422849	1.54946652103352e-08	1.26569379569901e-06	9.92215988946516
KIF18B	-0.842876881148393	4.27956771627695	-10.0127669400416	1.59901929574711e-08	1.28567301452282e-06	9.91400639541837
PNPLA7	1.15436389640271	4.79949738354358	9.99867923171999	1.63221443868e-08	1.29526594188811e-06	9.89770073608137
RCBTB1	0.748727993572801	5.15466921760986	10.0137288697347	1.59677868796463e-08	1.28567301452282e-06	9.89152209439128
SLC6A9	1.60891306107105	4.48730218113098	9.9803909320861	1.67639033160071e-08	1.32245056158916e-06	9.86931916059422
CCND1	-0.795270483031596	8.52006020715634	-10.10428638117	1.3999255978393e-08	1.15902750981507e-06	9.84130684255936
KIAA0125	4.54626444993039	2.46326959397018	10.8966167807218	4.58889202086824e-09	4.8881930036306e-07	9.83216090991004
ST3GAL4	0.697138412613353	6.4962376296559	10.0334922964297	1.55146632455332e-08	1.26569379569901e-06	9.82096157682597
XRCC2	-1.09940251577653	3.57050598241561	-9.93874314272714	1.78174178627171e-08	1.38594649458642e-06	9.81396884452142
PIK3IP1	1.09786514129311	3.79193375406633	9.96395033455192	1.71717483115626e-08	1.34826440733602e-06	9.81378063151395
MLF1IP	-1.20447061583961	4.81019467232738	-9.95911058416793	1.72937835173311e-08	1.35150110067217e-06	9.80422013456336
HIST2H2BE	0.570343920081068	6.80172762653011	9.99785238921586	1.63418508573541e-08	1.29526594188811e-06	9.75969878762626
CGN	0.563468713717427	7.00590535793814	9.99916467314218	1.63105862910004e-08	1.29526594188811e-06	9.73630810907938
ELOVL2	-1.14006539519612	5.90874958773615	-9.90306331789566	1.8775237500336e-08	1.45369014794268e-06	9.65604904781402
DYRK1B	0.85405122896572	5.41435534802418	9.82483710095448	2.10693548471369e-08	1.60896753636309e-06	9.59854400142217
MMS22L	-1.09596865248433	4.47178912469002	-9.80098038549236	2.18261424024675e-08	1.64267543480018e-06	9.5927263980182
PRSS22	0.938556126918364	4.97066288026749	9.79858626511647	2.19036487658718e-08	1.64267543480018e-06	9.58082233946194
CALCR	-0.820688035609621	4.77960397439172	-9.80552566223027	2.16797862118764e-08	1.64060065433222e-06	9.57763995257325
TMEM194A	-0.776552062304272	6.22458845609401	-9.83248532315821	2.08326072075421e-08	1.59818588504098e-06	9.54823899322543
ERCC6L	-1.20255533159859	3.89687222950743	-9.73927632543438	2.39188761290587e-08	1.76219949067127e-06	9.51994716614991
MSH2	-0.654837756882528	6.20393236379325	-9.81198502858249	2.14735666008029e-08	1.63238149014467e-06	9.49567779354834
MASTL	-0.912321534700446	5.20459063358912	-9.76210150992097	2.31212124986889e-08	1.71857403479143e-06	9.48843333920212
AURKB	-0.901447338626952	5.65494373656678	-9.74666087552773	2.36576972652392e-08	1.7506695976277e-06	9.44873341978726
HSPD1	-0.534422653777165	9.68256506811658	-9.85686979778834	2.0096260311556e-08	1.54880118640766e-06	9.44857565572344
TACC3	-0.620002673707093	6.64261730637354	-9.77780961457558	2.25885189170433e-08	1.68647495700282e-06	9.42653442140134
GATS	0.691911859693727	4.57133040527254	9.68609702029626	2.58914203378684e-08	1.86641428332117e-06	9.42116365390771
EME1	-0.866757262753537	3.86103733214659	-9.66541978954107	2.67038321067987e-08	1.90040377937915e-06	9.41735507585165
CDC25A	-1.3074685037386	3.49310711014992	-9.65123578211849	2.72765595294724e-08	1.93293721004617e-06	9.39509829969126
CDT1	-0.95080073057696	5.90419559231902	-9.70239496050258	2.52693644916417e-08	1.85286485831657e-06	9.3658165762898
RNF207	0.918221108130658	3.97665965390476	9.6272879586476	2.82729725203334e-08	1.97015496845856e-06	9.36141387014039
KLF4	-0.767908713888125	6.11170649864712	-9.69970122501877	2.5371086615313e-08	1.85286485831657e-06	9.35249753740766
MRTO4	-0.633732781062527	5.85473987503875	-9.67426679829481	2.63530055821953e-08	1.89034627045072e-06	9.30731384042875
CLU	0.614942367455614	7.3953337680213	9.68855604812078	2.57965447786881e-08	1.86641428332117e-06	9.26471063137254
UNG	-0.712012769004891	6.65583899893234	-9.67182179616089	2.6449475441609e-08	1.89034627045072e-06	9.24865423467377
PDCD5	-0.57011905026143	6.16078965997007	-9.64063171790036	2.77131462313215e-08	1.93922450867205e-06	9.24853978750029
RAMP3	-1.1113641140971	4.46291654401168	-9.5524667934813	3.16396990432337e-08	2.17754043950222e-06	9.21257462381164
CENPI	-0.835838451090726	4.4508099021676	-9.53629579612056	3.24211277627752e-08	2.22194635600192e-06	9.20082834764758
SOX3	-1.17352735035147	3.50563963183982	-9.51947093703023	3.32556761932528e-08	2.22194635600192e-06	9.19415309195161
RACGAP1	-0.580158536899364	7.25732807118752	-9.64074056992816	2.77086275597038e-08	1.93922450867205e-06	9.189746932449
SNRPA1	-0.533533965238199	6.54015786295009	-9.60482778015393	2.92422258982117e-08	2.0239118072503e-06	9.16727651185145
CBLB	0.792592825878941	5.21833877391002	9.53052315066375	3.27049595518374e-08	2.22194635600192e-06	9.16638246495276
BARD1	-0.876000843946302	3.86052893329726	-9.49430647459279	3.45461913901417e-08	2.28359883323609e-06	9.16237495687234
MKI67	-0.672092964795874	8.66846457800638	-9.64535556550432	2.75177589885428e-08	1.93922450867205e-06	9.14819558472481
DKC1	-0.554468697199598	7.25221497352693	-9.60382160977897	2.92864540393789e-08	2.0239118072503e-06	9.13303495827576
RGS22	-1.28585391429624	3.9745831893241	-9.46694437967629	3.60092047429515e-08	2.33417806248496e-06	9.12422228587813
WDR62	-0.893200593754489	5.59476166473407	-9.51793030857301	3.33332126566331e-08	2.22194635600192e-06	9.09653618146108
C16orf61	-0.6747602686657	5.74679513366665	-9.52183226061484	3.3137202930223e-08	2.22194635600192e-06	9.09316698734821
FANCC	-0.721211064436794	4.73754259643941	-9.47032887450487	3.58247713801984e-08	2.33417806248496e-06	9.08738127965699
POLA1	-0.891209976598236	5.06203806839209	-9.48410883423964	3.5084019553801e-08	2.31002024810145e-06	9.07086072443485
POLQ	-1.07471414662389	5.0172782962871	-9.46949481827311	3.58701299316396e-08	2.33417806248496e-06	9.06147244181042
TMEM120B	0.685919720437919	6.28194412887611	9.51764096740269	3.33477957041666e-08	2.22194635600192e-06	9.05542854144841
UBE2C	-0.821508150466271	6.51188241115601	-9.52222467186541	3.31175576564829e-08	2.22194635600192e-06	9.05027409027313
FOXC1	-1.09922220371589	3.29252853850618	-9.41289074567906	3.90936633369519e-08	2.50119524218277e-06	9.03703516693079
PRPF4	-0.530372216801623	6.30595056539281	-9.51168649358188	3.36493970745989e-08	2.23314490744282e-06	9.03247061934802
LASP1	0.468633698626488	7.96293820712367	9.53288220710385	3.25886548376679e-08	2.22194635600192e-06	8.99201515055267
IGFBP3	0.778642948863195	5.21231684777824	9.41602084267588	3.89077026091011e-08	2.50119524218277e-06	8.98275625630756
GRAMD1A	0.658824665987042	5.47658800366628	9.4113758892004	3.91839962599788e-08	2.50119524218277e-06	8.96015972377227
C1QTNF6	-0.724635547622992	5.70082324795449	-9.43193156743523	3.79766761243131e-08	2.45220822974136e-06	8.95200101673329
KIF23	-0.62356530429656	6.93778405335717	-9.47110262369893	3.57827463014195e-08	2.33417806248496e-06	8.94362442098659
RAD1	-0.684817814587041	5.28789708665372	-9.37901379713932	4.11669976044164e-08	2.60786692400098e-06	8.90790319239593
NCAPG	-0.940677867661083	5.13931887304336	-9.37247399187013	4.15803554493236e-08	2.62411269635656e-06	8.90639224570098
NR2C2AP	-0.664162294519153	4.86121240660548	-9.35440598182357	4.27451512085821e-08	2.68748086019672e-06	8.88929052014113
ESCO2	-1.20037261604198	3.7180860188292	-9.31039004483512	4.57282606752757e-08	2.85357996840788e-06	8.88347787176629
MB	0.881296228330002	4.45114780441442	9.28335134906263	4.76683152698929e-08	2.91555883461123e-06	8.83778807248548
RAB37	1.39306866885534	2.06338356494797	9.28200061160142	4.77674671539989e-08	2.91555883461123e-06	8.81937103082158
MAD2L1	-0.933489643320939	5.12904130597697	-9.2863102244487	4.74518701382851e-08	2.91555883461123e-06	8.76552671156839
THOC4	-0.598815391878669	6.22321594504697	-9.30639006184031	4.60099654089975e-08	2.86048573048355e-06	8.72007311816933
BACE1	0.534219523964959	6.11211537779132	9.30053564602288	4.64255562099565e-08	2.8756333409456e-06	8.71992889980754
SLC9A3R1	0.594608259969082	9.62798716760389	9.39159955075694	4.03835767014486e-08	2.5679655389925e-06	8.71726103502713
TMPRSS3	-2.40162027186335	1.5384241361402	-9.6943709713964	2.55736385910177e-08	1.859537094766e-06	8.70255646479147
FARSB	-0.670241340105346	6.2014489451317	-9.28315858110924	4.76824523341703e-08	2.91555883461123e-06	8.68669646305808
ARHGEF10L	0.716775658284086	6.21984220652283	9.26816753703716	4.87954297261591e-08	2.96747187905558e-06	8.66408584968468
DHFR	-0.722484514168782	5.00206097386152	-9.21663093629684	5.28340235919399e-08	3.17840363507771e-06	8.65311025481486
RANBP1	-0.710122222615739	6.2653640561937	-9.22353996843971	5.22728584686997e-08	3.1559974188828e-06	8.58424154462067
RAD51C	-0.53583732292516	7.4821658108022	-9.25556608058758	4.97520626414486e-08	3.01468657831734e-06	8.57748808447222
RBM24	-1.71758285984145	1.97022089297584	-9.32932791163464	4.44188717899364e-08	2.78225172964381e-06	8.57001967572069
MCMBP	-0.476738342311139	6.67914087725306	-9.19334687750509	5.47721629460832e-08	3.27146304682248e-06	8.51434113940214
EPHA4	0.611917306576989	6.59576193723053	9.17805510003747	5.60854660941233e-08	3.32614657786567e-06	8.5070695567613
POLD3	-0.741566126608681	5.1376216298277	-9.1070836783308	6.26273651299324e-08	3.67501773485259e-06	8.48574129310661
SLC2A1	0.583968165007109	7.16894411590481	9.18026702907741	5.58934750000933e-08	3.32614657786567e-06	8.46908512739522
HS1BP3	0.6689568133956	5.25656112538544	9.05709453315718	6.77120002155595e-08	3.93199823473964e-06	8.45048750017153
NUP107	-0.65896899311594	6.46979808169178	-9.13773679587218	5.97088320291682e-08	3.51609333399933e-06	8.44142837368619
TUBB	-0.628622623434243	10.3384682868003	-9.19930106614359	5.42695551228616e-08	3.25306107481985e-06	8.4077574295478
SGK1	-0.954214530461871	3.58962195761635	-8.98466602750386	7.58596785139803e-08	4.31522878730546e-06	8.38907035635369
NPNT	0.58242665416568	7.07570438382811	9.10241848206895	6.30844908596638e-08	3.68889868929027e-06	8.36549422140099
CCNA2	-0.810532048916623	5.88117995343462	-9.06138164547776	6.72594388724348e-08	3.919327023354e-06	8.36216937011777
TUBA1B	-0.918294517619765	9.77915750843332	-9.15947503503142	5.77257295816077e-08	3.41132544707706e-06	8.35693822075036
C17orf103	1.19055567000932	4.07526228437734	8.92142369904628	8.38142507697177e-08	4.62251660427326e-06	8.29764936557016
CDCA7L	-1.04771335066231	3.62127652600348	-8.91199989718435	8.50724051582131e-08	4.64951275773188e-06	8.28367563039258
UTRN	0.577381073500686	5.79467473710515	8.99428363289869	7.47210719285392e-08	4.2795726264825e-06	8.27907520057296
PBK	-0.99916843227886	5.07087141667416	-8.969053909629	7.77468293662142e-08	4.36321467892808e-06	8.27864344547726
TOMM5	-0.618074317878926	5.82915129554757	-8.98848060057573	7.54059197992204e-08	4.30405666458076e-06	8.24599561638973
CKS1B	-0.89917732019199	4.99736444610173	-8.93889987066592	8.15323579503003e-08	4.54515718120274e-06	8.24586347216987
KLHL24	1.19086349621783	5.2456933112107	8.90405156783602	8.61489504745126e-08	4.693013184807e-06	8.2365756935417
FOSL2	0.613921088632805	7.64165196995048	9.02925425183881	7.07296378385094e-08	4.07890504555597e-06	8.21563630232763
MLPH	0.516216186654232	9.25956103018405	9.04217543405532	6.93119427152283e-08	4.01097899643418e-06	8.18834462931492
BTG2	0.740067594081523	7.28047220226667	8.99497035036835	7.46404609210203e-08	4.2795726264825e-06	8.18678193205327
ACTL6A	-0.51820384977805	6.59142300809678	-8.97512392706674	7.7007323545714e-08	4.33626423898492e-06	8.17643553279088
KIF22	-0.505520441606184	7.2284817952657	-8.98137471612221	7.62534922628458e-08	4.32292679526723e-06	8.15081616546998
RNF43	0.582166198607343	6.2901104826421	8.92378742919609	8.35017415704688e-08	4.62251660427326e-06	8.13542598973138
RNASEH2A	-0.906048409860226	5.63228166369046	-8.91612985152059	8.45186044865265e-08	4.63439062764809e-06	8.13387087596785
NUP155	-0.646372721950521	6.0953512837761	-8.91982993038664	8.40256546100855e-08	4.62251660427326e-06	8.1146823080588
TGFA	-0.805316138062963	3.80446755217123	-8.79243481376922	1.02869784457895e-07	5.41004489079823e-06	8.09105616503807
CENPM	-1.00862139839765	3.49711754591252	-8.78137279243042	1.04702773543617e-07	5.45081400737173e-06	8.07803524664693
IDH1	0.58739478914603	7.70160901483951	8.93223651378124	8.23946297292276e-08	4.5779660717329e-06	8.06591286460377
HSH2D	0.80533527677559	5.11316744828674	8.84219159964678	9.50310849235924e-08	5.06146453586675e-06	8.06280832111346
CTNND2	0.750416266562451	5.89493089211255	8.87046709353737	9.08577346356149e-08	4.91603541533017e-06	8.060512563589
TPM3	-0.437420242736797	8.15031354050303	-8.94593617577221	8.0632079570147e-08	4.51000300578976e-06	8.05447149159752
HSP90AA1	-0.521830428686158	11.5164974966221	-8.97699361748414	7.67810280203735e-08	4.33626423898492e-06	8.02605902699705
TFAP2C	-0.564698712587763	7.01094479740254	-8.89627118802554	8.72165768055137e-08	4.73574685225783e-06	8.02226254971469
ORAI3	0.798788360615308	4.85340933657583	8.7784959732044	1.05185047794041e-07	5.45081400737173e-06	8.01340702020902
ODC1	-0.526400661353517	6.1059636563241	-8.85482331195087	9.31424142425467e-08	5.00872583856062e-06	8.00940152053166
INCENP	-0.55637863089748	6.14809073902471	-8.83649251106642	9.58962931338687e-08	5.09133208371689e-06	7.98075996072085
TCOF1	-0.619625044678437	6.5768444499959	-8.84964008908992	9.39125992630409e-08	5.0178731951281e-06	7.97448511405112
NUSAP1	-0.806059060096901	6.66940483543038	-8.85130667938632	9.36642324334629e-08	5.0178731951281e-06	7.97185343622864
GNS	0.414964136862423	8.56460683055699	8.86861736110757	9.11247894494351e-08	4.91603541533017e-06	7.93504228611581
RPA2	-0.575522218170436	5.63899322052908	-8.78398166825048	1.04267419786127e-07	5.45081400737173e-06	7.92515837817487
CHEK2	-0.669996664701896	4.96938073611826	-8.73804458437633	1.12218249807985e-07	5.77457849165766e-06	7.91520087752612
TOM1L2	0.571306589681879	6.9042009719718	8.82383717047225	9.7847200301523e-08	5.17847018304642e-06	7.91031868618601
TYMS	-0.868225291501384	3.59994575697486	-8.67923351347998	1.23334471588741e-07	6.28855397210399e-06	7.90680522449229
PLEKHA6	0.560341045901533	6.54967232671476	8.77796312248908	1.05274630733142e-07	5.45081400737173e-06	7.87235580685076
CDCA3	-0.659471274253232	4.82162512414209	-8.69221704451962	1.20784922245041e-07	6.17739155848949e-06	7.85500289990791
CENPH	-1.08403570175478	4.4598426678198	-8.67177484155153	1.2482453892032e-07	6.32353706053903e-06	7.85397308342215
PRKDC	-0.458037727317199	8.94061247947903	-8.82147691990579	9.82156251227221e-08	5.18157133928203e-06	7.82970318859213
TCP1	-0.494191674285598	7.56909869776435	-8.78359525394992	1.04331782536023e-07	5.45081400737173e-06	7.81927316578849
E2F6	-0.659778079239559	4.96388443312371	-8.67466461138063	1.24245006634519e-07	6.31572489652189e-06	7.81560933190372
DHTKD1	-0.478078085256234	7.0108380565135	-8.75982100217897	1.08372850558099e-07	5.59391219979522e-06	7.79330253970121
FKBP5	-0.784250957103533	5.24379932064876	-8.65735986540626	1.27757972625852e-07	6.42059428251171e-06	7.76214048611831
MTHFR	0.730657732803462	4.97711041315938	8.60034742102152	1.40086083325401e-07	6.9109134440531e-06	7.72402105443687
PFKFB2	0.718449446530419	5.20875257793122	8.58139807975655	1.44454292176051e-07	7.06389936360316e-06	7.71544968818431
EPS15L1	-0.472272310932269	6.24822503109471	-8.65354943030893	1.28545390511134e-07	6.42059428251171e-06	7.67614300422786
CCT6A	-0.437352174866987	8.01032532735574	-8.70705347009787	1.17938939807816e-07	6.05033996731878e-06	7.67246005445292
ARRB1	0.672901682147305	6.76969901006115	8.6701337486586	1.25154913121168e-07	6.32353706053903e-06	7.66215703719987
NR5A2	-1.14213938285351	2.35461903867312	-8.51038868893744	1.62133708034972e-07	7.72513998056087e-06	7.65216156644717
WDR5	-0.416631531413086	6.813206657761	-8.65323052562305	1.28611521444716e-07	6.42059428251171e-06	7.63354993290974
SETD1B	0.474447930199108	7.1149133160572	8.65482104024409	1.2828205184291e-07	6.42059428251171e-06	7.62649046144366
MYO19	-0.682692690372083	5.990965319218	-8.58397803367853	1.43851270617764e-07	7.05504002877271e-06	7.58061263724363
EZH2	-0.617285208588392	6.12450014544141	-8.58501368969171	1.43609944816195e-07	7.05504002877271e-06	7.57304729379
TEP1	0.572414104338396	5.84783508756492	8.56443464786528	1.48485681414439e-07	7.23986745182238e-06	7.5723797809967
BCAM	0.612468216317689	7.04375511881838	8.60900370886971	1.38136852237492e-07	6.83884611009047e-06	7.55553919881288
TPBG	-0.597969418138998	7.65737965305833	-8.60864824240544	1.38216334920508e-07	6.83884611009047e-06	7.52663840678988
SMC2	-0.908529841928502	5.83281242806342	-8.53776120720374	1.5506451460126e-07	7.47348398326074e-06	7.50399693241894
KDM6B	0.653060354932882	6.68753034705756	8.54386814895764	1.53531817099224e-07	7.43161767115082e-06	7.48584260396866
COPS3	-0.538092927800958	6.5343130494952	-8.54850329207044	1.52379094332825e-07	7.40810457448304e-06	7.4815109420622
SGCG	0.630445710120207	5.14795330531513	8.45651993632353	1.77048717620776e-07	8.29401331509763e-06	7.4615257767533
NHSL1	-0.640333638455163	4.14687947257631	-8.41239927198675	1.90332329552709e-07	8.8419941095542e-06	7.45076070409233
OGFOD1	-0.581426181558091	5.37919098643368	-8.47217811752448	1.72570807294461e-07	8.15275192427277e-06	7.44095330081161
MTFP1	-0.661735851823349	4.41493637117489	-8.40811136410901	1.91677763669991e-07	8.87983080226298e-06	7.43680757731088
TOPBP1	-0.605842113348841	6.64993284990724	-8.52318025872786	1.58789103253714e-07	7.60913742926966e-06	7.43020124974426
IMPA2	-0.750537956056106	4.13155572620207	-8.39143302885046	1.97006346181505e-07	9.02666885901231e-06	7.4251797990157
BUB3	-0.456752233075383	7.55087824702848	-8.54298901727791	1.53751477769564e-07	7.43161767115082e-06	7.42237592272071
TET2	-0.52212430378523	6.36122517667027	-8.49298111409091	1.66804128125299e-07	7.92509158740767e-06	7.40406954822803
COL27A1	1.07468313439479	3.0002661839528	8.35229207409213	2.10129234945051e-07	9.54946012288326e-06	7.40122404862159
SMC1A	-0.464368445246536	7.657155644905	-8.5186310008251	1.59970244878731e-07	7.64383535814829e-06	7.36936059018845
BCAS1	0.607883910843368	5.79627570276486	8.43437028175797	1.83591741132866e-07	8.57650357180462e-06	7.36758447030332
OIP5	-0.867005636278967	3.59352628487759	-8.32582161152672	2.19519919268987e-07	9.86895465014662e-06	7.34750468525563
CCT5	-0.537341843092856	9.24439198807644	-8.53053629471877	1.56898498262554e-07	7.54014507167517e-06	7.34219015301107
TH	1.33354326410569	2.14993147842142	8.38083135944018	2.00473855742357e-07	9.16045017332016e-06	7.34094236237052
NUP205	-0.520851744060459	7.39298867247185	-8.47378365669598	1.72118403493843e-07	8.15275192427277e-06	7.30645374272631
ENC1	0.531653931301057	5.63505173311947	8.39714936508549	1.9516278316535e-07	8.99146662715515e-06	7.30497473781128
TMEM97	-0.496653492251932	6.19663889859053	-8.41756749111536	1.88723796479302e-07	8.79169017359287e-06	7.2979316691011
EZR	0.430033853835388	7.83294765394898	8.46438570117013	1.74784271732527e-07	8.21093303498533e-06	7.27523184108531
TMTC2	0.602660828894231	5.8927207222393	8.39286763345126	1.96541969243965e-07	9.02666885901231e-06	7.26649548951563
MGP	-2.04273475209357	1.22046635886988	-8.62824291330207	1.33905529054783e-07	6.66498829735773e-06	7.26374458443586
HNRNPAB	-0.568789456582229	8.5618432180829	-8.46960845586868	1.73297469662786e-07	8.16401938771955e-06	7.2590206312276
CENPL	-0.806091795456269	4.19238931752646	-8.29314680834906	2.31720524412508e-07	1.02737613931595e-05	7.25362952628763
ADAMTS9	-1.15106847250874	2.75681277718559	-8.25300683141445	2.47686223740368e-07	1.08437288110836e-05	7.24194014038004
ADAMTSL5	0.995226025158813	2.4004182399656	8.258872036959	2.45283341452933e-07	1.07950489538391e-05	7.24176109393004
GEMIN4	-0.505815788321182	5.84388831832852	-8.37495698577147	2.02422632572301e-07	9.22429456986149e-06	7.2316537030273
GPN3	-0.700407247239729	4.58863521828906	-8.29772358873199	2.29969717652226e-07	1.02560361547089e-05	7.21680359323399
WHSC1	-0.420423292125962	7.58302081345822	-8.40161545411926	1.93734997151776e-07	8.95034279659197e-06	7.18369077654958
HAUS7	-0.808870392892089	4.50767605718618	-8.24696962787058	2.50185293747853e-07	1.09245400852195e-05	7.15333541460063
ARSD	0.456658420800442	6.62261838618703	8.34997318578992	2.10934836235873e-07	9.56009268620256e-06	7.15205221138578
ST8SIA4	0.77136291184032	5.35165710633752	8.29027967416505	2.32824418082244e-07	1.02737613931595e-05	7.14152964139023
MND1	-1.1239888242267	2.57001900196806	-8.19106858795732	2.74616949335899e-07	1.18064109529398e-05	7.10967401549795
MSH6	-0.575234398096269	6.86669900293151	-8.33089110583042	2.1768805255273e-07	9.81297841210742e-06	7.08683983940035
BRIP1	-1.02472324463238	7.96358744961343	-8.33741266988202	2.15354964194364e-07	9.73404438158523e-06	7.05045726936827
MKNK2	0.521402150590974	7.09491481778524	8.29494909389248	2.31029417977148e-07	1.02737613931595e-05	7.04232597407541
RBL2	0.643125722810525	7.01041470021493	8.29145023507327	2.32373070074915e-07	1.02737613931595e-05	7.03062150005685
RIN2	1.11658781161632	3.00597008728224	8.13020677970472	3.04074385583699e-07	1.27452130939894e-05	7.0171846959459
ATP8A1	0.881852146363566	3.85974094668089	8.1283277034036	3.05034787942333e-07	1.2753504483869e-05	7.0157944848293
CEP85	-0.524243928803273	5.641704745667	-8.21968844912344	2.61811404200256e-07	1.13140411468865e-05	7.01396733821957
ABLIM1	0.634149279045658	5.31677651476335	8.1718552749684	2.83579734098945e-07	1.20065505647361e-05	6.99898639689013
CCT2	-0.419705173297181	8.52415626210972	-8.31086022051229	2.25020840412456e-07	1.00621618584436e-05	6.98965611092611
DCLRE1B	-0.626644448987932	6.14305504236398	-8.2430241649617	2.51832732951283e-07	1.09678401715554e-05	6.98455312298786
OPHN1	0.756971947717874	5.01964209091575	8.17720492531987	2.81053876775825e-07	1.19906761102013e-05	6.98292263337764
RFX5	0.520323780846226	6.8411560199861	8.25337617088785	2.47534187363595e-07	1.08437288110836e-05	6.97237039520511
DUT	-0.751724784738554	4.95427322811568	-8.17517810809944	2.82008067259519e-07	1.20007707807842e-05	6.96820524846812
PDSS1	-0.741000596827851	3.46600409029888	-8.094446062722	3.22906693891051e-07	1.33340532065035e-05	6.96580655874134
RUNX1	-0.593531762041181	6.2978872444029	-8.21643561554871	2.63234850048075e-07	1.13462361654742e-05	6.95990019268686
KIAA0513	0.651725130378467	5.62880080194764	8.17200067937666	2.83510768035856e-07	1.20065505647361e-05	6.94237449248647
HSP90AB1	-0.368796815950788	11.1943651660224	-8.31741764977174	2.2259230312066e-07	9.98025114581747e-06	6.93841318225219
EXOSC2	-0.575832454849255	5.68186312525764	-8.18709433754346	2.76446288716222e-07	1.18545839294618e-05	6.92627797174435
CENPJ	-0.749174665143841	4.77659001213129	-8.11970352977093	3.09483477907857e-07	1.28431803586377e-05	6.92447549189682
ANLN	-0.774534121641474	6.90703813927605	-8.22944205746966	2.57591254084853e-07	1.11605081173966e-05	6.9161119317216
AR	0.784102038986283	3.966619530995	8.07414060275271	3.34138904220091e-07	1.36264018158948e-05	6.89762451916053
FAM54A	-1.07436479929636	3.30482178376746	-8.04236002308701	3.52545534791155e-07	1.42414771107422e-05	6.88999475836869
FAM83D	-0.616622444125024	5.67314182073223	-8.15482588766502	2.9177942883091e-07	1.22606009240405e-05	6.88590226293348
SH3RF2	1.23823680806681	1.80552373717724	8.12319410353731	3.07674787163814e-07	1.28318033429616e-05	6.86957908104639
DCLRE1A	-0.759686845775297	4.70715252948656	-8.08128058748454	3.30143494346778e-07	1.35326465672929e-05	6.85364878434202
RERG	-0.689431718296637	5.48849265165714	-8.11987169511331	3.09396086310467e-07	1.28431803586377e-05	6.83562263221921
TFDP1	-0.454785853082671	6.36146127700284	-8.15697193457219	2.90732593601189e-07	1.22473851269176e-05	6.82163315553681
PLK4	-0.966069736530904	5.0012437488547	-8.08340636910504	3.28963614658513e-07	1.35174139841498e-05	6.81966031582937
C11orf35	0.950917802893832	3.98195444176728	8.01543796452165	3.68966763227278e-07	1.47622013115143e-05	6.81832426038282
C7orf44	-0.56509408609146	5.35345413988415	-8.07283472846912	3.34875098441327e-07	1.36264018158948e-05	6.77910212712575
CA8	-0.788544783841088	3.9063746789098	-7.9956251498172	3.81561019548788e-07	1.5121389788943e-05	6.77574885374056
PARP1	-0.413552383901036	7.82010974722801	-8.16029659169804	2.89118581945008e-07	1.22101494051725e-05	6.75655995382454
FAM171B	0.810759544677833	4.70637012152362	8.01020026054031	3.72253348660483e-07	1.48227738166617e-05	6.7541122207862
DUSP4	0.536011909609662	7.06082818492631	8.110179973341	3.14474996004812e-07	1.30180193890705e-05	6.73541467722889
GRWD1	-0.518453906500401	5.99199503286017	-8.09250182044827	3.23964884835173e-07	1.33447998373976e-05	6.73479881542759
NAB2	-0.536068186609459	5.85856397796293	-8.06050983982047	3.41907401667566e-07	1.38787849162339e-05	6.73141507745317
RAD18	-0.814293509913209	5.08138936305719	-8.02175969056543	3.65040309167393e-07	1.46401298093896e-05	6.71239857562867
SKA1	-0.929704974849302	3.34069404005345	-7.93384769123066	4.23795544211451e-07	1.65984933990452e-05	6.7054942069432
MSX2	0.588058648446574	5.59527283893688	8.02770187110248	3.61389391745607e-07	1.45285485277729e-05	6.66025596419965
GPR68	-1.21391754174585	3.20617591943599	-7.8884320959998	4.5794192918897e-07	1.77282889438804e-05	6.64440051046203
CEP128	-0.834969514735168	3.09441075510962	-7.87568113867331	4.68036884034703e-07	1.79528643316431e-05	6.61792172876112
PRSS8	0.554261472371115	7.381222006294	8.04012994007051	3.53876312346942e-07	1.42607890305789e-05	6.5930753711885
SNRPD1	-0.478259328562642	5.90189992117491	-7.99233175476471	3.83697666789143e-07	1.51701176817533e-05	6.5818930858502
ZFYVE1	0.51109809526286	5.49851330666126	7.94455870437164	4.16136869026703e-07	1.63367910741845e-05	6.56864911541214
NME1	-0.689132683556335	6.39466033781364	-8.0046829645837	3.7574847600156e-07	1.49264073934682e-05	6.56267869833585
KIF4A	-0.563864685918584	6.07023526593545	-7.97470336230521	3.95348878677529e-07	1.55939024693467e-05	6.5436653834108
FSTL4	1.42734259617166	2.90973097758035	7.82713095006852	5.08651879806197e-07	1.8988156334551e-05	6.54300090972113
CMYA5	0.85709957516947	5.01636541166473	7.90069904872266	4.48444654337282e-07	1.74413683700854e-05	6.53634260291021
CLIC3	1.18066815847888	3.45648495852584	7.830473130416	5.05741358764818e-07	1.89217415749056e-05	6.50908145009631
LPCAT1	-0.430316458907021	8.12614852659166	-8.01280126475541	3.70617448459655e-07	1.47928549117882e-05	6.50426874321081
UBR7	-0.490051312619376	6.67844908061491	-7.96488984143652	4.01994578330736e-07	1.58187231247135e-05	6.46579516699232
C5orf4	-0.901006133301936	3.75047401053489	-7.78479458183269	5.47072277740732e-07	2.02011021347574e-05	6.46370638463056
PRIM2	-0.736481571550008	4.42231003553281	-7.83479475869806	5.02003651306034e-07	1.8835657616392e-05	6.44400025487096
MCM8	-0.787368185014288	5.00009150263947	-7.86945035290751	4.73054083668027e-07	1.80624577517445e-05	6.4388849560873
LRP2	1.72976650571897	0.317016495721082	8.07631224749165	3.32918369886469e-07	1.36130240048443e-05	6.42974022392868
SLITRK6	0.802943107818552	4.38827974623539	7.78467642851213	5.47183644286361e-07	2.02011021347574e-05	6.40422255268962
PARP2	-0.607116269449998	5.70665950788993	-7.86732814501836	4.74775741203134e-07	1.80869009017795e-05	6.39813149258355
CCNB2	-0.539193869587262	6.21961550011982	-7.89309184462085	4.543097673908e-07	1.76284838743474e-05	6.39216732161738
CIRH1A	-0.500814128737106	6.17313152217866	-7.88439944503559	4.61109764996807e-07	1.77686629258216e-05	6.37025063429184
SUV39H1	-0.792632307474572	4.27047231136089	-7.78113090965279	5.50536543159752e-07	2.02801170656469e-05	6.36811111661694
LFNG	0.691920866440235	5.56058559623675	7.85900250036171	4.81593435094765e-07	1.82221009242644e-05	6.36279611456607
NUP85	-0.460231680319315	6.08348541345652	-7.87670833814779	4.67215105908139e-07	1.79528643316431e-05	6.3583043586272
PMP22	0.722525625383994	3.89434846421507	7.74338532186374	5.8759053809552e-07	2.13627481719771e-05	6.34634202497442
RNF213	0.44364331246975	8.07421930576261	7.92122377640961	4.33011414930206e-07	1.69198198675065e-05	6.34231788620021
HAUS2	-0.57452624146407	4.70008940175291	-7.7889735980091	5.43148488699815e-07	2.01410539357333e-05	6.33738181629582
FBXO5	-1.00377596531681	4.75505503946315	-7.77742567710973	5.540634093502e-07	2.03651790285115e-05	6.31262082871975
POLE3	-0.540715456512426	7.20102185385471	-7.88658458078643	4.59390407847476e-07	1.77432914107187e-05	6.30946500170097
EPB41L1	0.483536177754472	6.7923984674729	7.87205042317823	4.70953640584465e-07	1.80234066021387e-05	6.29867893080244
C14orf80	-0.509957816044037	5.35019619313748	-7.80249374246635	5.30654151196504e-07	1.97214667213563e-05	6.2890352730065
WWC1	0.517276403716133	6.67660628727585	7.85003686865783	4.89049655553875e-07	1.84624524593296e-05	6.26841457920211
NCAPD2	-0.451025788459263	7.57575100470369	-7.86137340163792	4.79641604309112e-07	1.82221009242644e-05	6.2538692590802
CDK5RAP2	-0.457180493144637	6.65867841074981	-7.82465519540456	5.10819152506073e-07	1.90265913285336e-05	6.24185660439024
ACSS1	0.97679626615209	5.29846108206368	7.73626050323731	5.94872145463628e-07	2.15638667996595e-05	6.24066677158229
DNMT1	-0.411060505046592	7.63352400813512	-7.86015286211209	4.80645372519831e-07	1.82221009242644e-05	6.23723094840885
LOC81691	-0.708486180857644	4.18926961781873	-7.67160310810335	6.65421156884417e-07	2.32336650570738e-05	6.20518891820665
TRA2B	-0.384670493267017	7.43991267842575	-7.83545698612809	5.01433455186709e-07	1.8835657616392e-05	6.2038719397167
VRK1	-0.844821294199765	4.84361658031349	-7.70772256718477	6.24995730153801e-07	2.23820740708612e-05	6.174218441302
CASP8AP2	-0.606431889877156	5.52822934645171	-7.74426212193774	5.86700894779682e-07	2.13627481719771e-05	6.17374745984434
PINK1	0.641473795700579	5.55581853496886	7.72328084582695	6.08380574628115e-07	2.18807671614637e-05	6.16819080828846
CENPO	-0.789723592890563	4.96083192705506	-7.70164420374965	6.3161505404682e-07	2.25707909484594e-05	6.16525655018793
SUPT16H	-0.424596735169485	8.55682533795263	-7.8344343741336	5.0231423683992e-07	1.8835657616392e-05	6.16396604772365
TPP1	0.533115668069418	6.01248800738975	7.71868180311586	6.13243477117026e-07	2.20083345736162e-05	6.15107268402496
DTYMK	-0.640906713164823	5.66005949030911	-7.73545510252672	5.95701175642352e-07	2.15638667996595e-05	6.14849938204337
BIRC5	-0.671521173438332	6.1559083414943	-7.75538606124858	5.75535314863783e-07	2.11080101003989e-05	6.14020222796936
LOC100144604	2.72079234098771	1.13273714447687	8.24031232032332	2.52971646360037e-07	1.09888254901955e-05	6.13994598464508
CEP78	-0.671142562077277	4.89808476604393	-7.67158127803898	6.65446398130732e-07	2.32336650570738e-05	6.11080651845519
C9orf7	0.578725168493421	5.64409863896966	7.6933301842642	6.40787719695344e-07	2.28011357961381e-05	6.10932429220767
NBEA	0.629005768996451	5.52801939825762	7.68907450492103	6.45536608711993e-07	2.28727844154648e-05	6.09599122165909
RGS6	1.06338449522497	3.014479258184	7.55879057924081	8.10202748545133e-07	2.75403064363187e-05	6.09163609284323
NUP160	-0.432767531123004	7.00939360855402	-7.75274363329292	5.78167388615971e-07	2.11581431230055e-05	6.08758975037793
MVP	0.717167350961532	5.58185663713519	7.67815087257747	6.57895148067058e-07	2.31157543285228e-05	6.07809274574264
SLC7A1	-0.576493322997465	7.35027575772162	-7.73379539725509	5.97413380496177e-07	2.15791390397798e-05	6.05172234679397
HSPE1	-0.527531558412143	5.85173410547117	-7.67691844927671	6.59304880094796e-07	2.31157543285228e-05	6.03360018627725
PAICS	-0.618384547929657	8.04020816468378	-7.74650349007479	5.84433081247142e-07	2.13407398488585e-05	6.02724797025799
NUP50	-0.484462823129594	5.93309393067287	-7.66924007615021	6.68159246809925e-07	2.32797817576025e-05	6.01153698004676
ARMCX3	0.452426983683686	6.91121903748654	7.69731228881086	6.36377129311728e-07	2.2692475715585e-05	6.0085721737907
MTSS1	-0.546541814430591	5.74403664218278	-7.65150303242483	6.8909060068221e-07	2.38362322407145e-05	6.00346556321466
KRT15	0.789203531641817	3.636189559527	7.5513835260379	8.20791601370553e-07	2.78436485625175e-05	5.99728580492422
CREB3L2	0.4167585525614	6.74920046813212	7.68641939728463	6.48518024069525e-07	2.29298423563187e-05	5.99413565302
RPA3	-0.564288589992273	5.28599420243324	-7.61912593863008	7.29082138444765e-07	2.50888265089511e-05	5.98430641273658
ACSS3	0.567732042153708	4.96661667431687	7.59371340820977	7.62164297616201e-07	2.61197453142077e-05	5.98316565778232
ASAH1	0.421758997340446	6.37523912290208	7.65884609001085	6.80343300501222e-07	2.36550132174271e-05	5.98099565110333
RAD54B	-0.924279968734243	4.95332736659272	-7.60850915218206	7.42717082989022e-07	2.55055451661364e-05	5.98015110158226
NEU1	0.489331516515938	7.3788416835818	7.68208412708667	6.53417020830258e-07	2.30543169965511e-05	5.97962157657811
CSE1L	-0.657328540651754	8.48104016529258	-7.7280995880134	6.03328530823256e-07	2.17458326497589e-05	5.97511125422476
BUB1B	-0.713364595948536	5.76466326293489	-7.62617300832668	7.20176148498538e-07	2.48334554793599e-05	5.95859728927611
CLMN	0.450422352882494	6.71578878440048	7.65088582636928	6.89831165062533e-07	2.38362322407145e-05	5.93032306272411
CHD6	0.38293557584905	8.40952018234433	7.69128950281975	6.4306033797024e-07	2.28334205779497e-05	5.92293355972522
RAP1GAP	0.759943330960036	5.75094682322889	7.56057645403723	8.07671112958325e-07	2.75101663810897e-05	5.90304302181277
RPA1	-0.423695505446937	7.21105113610197	-7.65422660096903	6.85832579119905e-07	2.37963984506251e-05	5.89539255193947
LOC389332	2.65697972889738	0.0618029907188128	8.17977161123391	2.79850366786106e-07	1.19698658161914e-05	5.8886349447437
MAP3K12	0.603585155954142	4.13756618525079	7.47432219383366	9.39917574230169e-07	3.11270921018324e-05	5.88345346717027
CENPK	-0.926435515291378	3.88639808491139	-7.46889233668925	9.48964288551843e-07	3.1364582533085e-05	5.85358761854017
POLR1E	-0.705827117030695	4.9261660990288	-7.49875115280381	9.00315190542123e-07	3.01137424932529e-05	5.83417124767382
COX6C	-0.482237320346725	10.5904183537101	-7.67801501892592	6.58050392580663e-07	2.31157543285228e-05	5.83398540245546
RGNEF	0.604632420954977	4.64008954641332	7.48703877607979	9.19080622312036e-07	3.04974292213224e-05	5.83105345124057
SEC14L5	2.29330171183306	-0.114576844551341	8.04980734240168	3.48139195495115e-07	1.40975300374341e-05	5.81934097418998
QPRT	0.569786005513635	6.23163191138511	7.54495182149107	8.30103228630799e-07	2.79892064427852e-05	5.81519536183293
SYNPO	1.27500553239432	1.95857211355429	7.44421313909141	9.91241411157373e-07	3.26329160633778e-05	5.79635912792343
PLAT	-0.984537590878394	2.26762247740723	-7.38423682988692	1.10237704901364e-06	3.55224542730331e-05	5.78516625678253
CIT	-0.443273757553571	6.34697794244001	-7.54795730877472	8.25738334577398e-07	2.78985570147674e-05	5.7760940729879
KIFC3	1.14883884445652	2.92919757910046	7.37726071995418	1.11612217522437e-06	3.58962062662545e-05	5.77325390213758
TRERF1	0.531081931248337	5.3033473908428	7.49182643090033	9.11361078396241e-07	3.03617583169297e-05	5.74406243995268
SLC5A8	-1.06159489537564	1.6376454475801	-7.37357521453593	1.12345578924674e-06	3.6062715200312e-05	5.73154860088643
PPIH	-0.706643481176859	4.49170008167211	-7.42235202534648	1.03033149984796e-06	3.35892085837376e-05	5.72670323715887
TPX2	-0.599970545867508	7.86914266022678	-7.56571884235294	8.00427312619436e-07	2.73331378725972e-05	5.71528437228968
MIS18A	-0.746850271954394	4.31594486525539	-7.40271169579826	1.06682158398164e-06	3.44430968542643e-05	5.70223793004189
SALL4	1.36138601790913	2.66804873968287	7.34081757739018	1.19088854282982e-06	3.77920682927627e-05	5.69935232658646
PNP	-0.50889559924009	6.36392999927541	-7.51144489369408	8.8042799191119e-07	2.95075706146748e-05	5.6938450952237
TRAIP	-0.775940504885146	3.64417210561393	-7.35732069421794	1.15640424750936e-06	3.68375326387552e-05	5.69270883510869
TP73	-0.866699896555228	2.63718094372156	-7.3289191732136	1.21641481892342e-06	3.83113397959985e-05	5.69249837661545
KIAA1217	0.552342175866377	5.16022725835747	7.42868579470021	1.01884333933103e-06	3.33446888590452e-05	5.692222642413
CCT8	-0.383936359268247	7.8859664995954	-7.54795161907294	8.25746575120178e-07	2.78985570147674e-05	5.67935177372769
TUBG1	-0.69224005804208	5.98643977625069	-7.4876279451761	9.18126986386026e-07	3.04974292213224e-05	5.66953604288886
KPNB1	-0.390707305577964	9.27628176197642	-7.56542502481739	8.00839366035198e-07	2.73331378725972e-05	5.66449822995326
WBP11	-0.398959096609429	6.91320624060447	-7.51409935181694	8.76327509750863e-07	2.94291190222358e-05	5.66334346814341
LOC146880	0.61401344426281	5.96263492713711	7.46427531406613	9.56728160681908e-07	3.15588200379571e-05	5.6632917925869
LOC338799	0.807023897772828	4.11701775756793	7.35311472899502	1.1650928477817e-06	3.70437505442988e-05	5.66029111643393
TNFSF10	0.988938880123611	2.99139810533882	7.3176990231976	1.24100867386359e-06	3.90124606422833e-05	5.65621182235109
C1QBP	-0.437132786514826	6.97740887588604	-7.49422666597526	9.07516453315841e-07	3.02940222859364e-05	5.62081905133287
SKA3	-0.917286698702727	4.49071776992605	-7.37077715067798	1.12905706010409e-06	3.61328846223537e-05	5.61362088702545
HIST1H2BD	0.63001275176125	5.38608932529879	7.41413185183395	1.04544294390835e-06	3.39188179115406e-05	5.61038040862433
FKBP4	-0.415428208002995	8.85045717783841	-7.52246113649639	8.63540326690888e-07	2.9058045117864e-05	5.59153297662553
HDAC7	0.547387441168823	5.96150899105433	7.41354716982554	1.04652655120515e-06	3.39188179115406e-05	5.56772275789503
PGAM5	-0.451176185429937	6.47993643747239	-7.43589982471797	1.00592109060839e-06	3.29863221947741e-05	5.5434314485569
UTP20	-0.544050306512885	6.09763395265739	-7.40687488001515	1.0589757511696e-06	3.42559196567898e-05	5.51673324055249
RAB26	0.807040438943108	4.72477521176598	7.30266931993355	1.27476755961726e-06	3.99066768465261e-05	5.51551266967988
VTCN1	0.637114763313553	5.10541230169348	7.33647615149183	1.20013712141527e-06	3.80134341260397e-05	5.50538753670558
SLC6A6	0.403224756141158	6.81853108611784	7.41699182643552	1.04015930501074e-06	3.38436268813222e-05	5.50188612467533
CTDSP2	0.391162618672768	7.75536726693884	7.44186992974502	9.95356310537245e-07	3.27040057709723e-05	5.50033536833756
BRCA2	-1.01574105887158	5.00996788867274	-7.33526436373536	1.20273194538039e-06	3.80236087987553e-05	5.4921708815617
TOMM40	-0.545408767634078	6.94508019599974	-7.42419344823299	1.02697767649644e-06	3.35452630111846e-05	5.49111824268614
URB2	-0.541499637811391	4.80490271880307	-7.28125501734635	1.32452914990721e-06	4.10972643841339e-05	5.42081652083862
FBN1	1.16308696028558	3.24805552116533	7.16344836552788	1.63693438938777e-06	4.89733286728462e-05	5.41263938831372
RBM47	0.421729433792714	7.01532673060366	7.36446533655576	1.14179945692741e-06	3.64417063314008e-05	5.38588630123774
LSM5	-0.468225538687123	5.78649123873237	-7.30827205135504	1.26207248831971e-06	3.96001881700915e-05	5.37553232685217
CDC20	-0.505218382664244	6.42393316441501	-7.33164196582434	1.21052357790236e-06	3.81977288996964e-05	5.36886770882584
TIMM8A	-0.590447125849847	4.32763676246707	-7.21317349591589	1.49662306024074e-06	4.55911185054028e-05	5.36008931534134
TESK2	0.703464327255964	4.02597259890004	7.15939559284021	1.64895837738986e-06	4.91571834286418e-05	5.34855668301779
FURIN	0.662202529312037	5.15058792799957	7.23945888826054	1.42757190671457e-06	4.38068120511824e-05	5.33367539546572
IGFBP5	0.843980637603094	8.24867435850618	7.37032603249899	1.1299628472549e-06	3.61328846223537e-05	5.33037179477794
LPIN3	0.593987953924974	6.35905010960903	7.30185981010432	1.27661277881437e-06	3.99066768465261e-05	5.32790781245966
C12orf24	-0.859487070388323	3.14182120490609	-7.10523162989112	1.81878317763867e-06	5.27558499579659e-05	5.2946644267826
NXPH3	-1.17182321816639	1.44373872211909	-7.10019006416729	1.83549086595101e-06	5.3108562702707e-05	5.29329247213044
CDKN3	-0.606144747320416	5.70452377581123	-7.25116045051602	1.39790779941712e-06	4.30545304557124e-05	5.29312131853743
RIBC2	-1.14402275360613	1.21525509978918	-7.1401008221072	1.70747760324136e-06	5.0483581992712e-05	5.28748173581828
KIF15	-0.773892574839061	4.84610584959107	-7.19188525896443	1.55509359816476e-06	4.71148285067164e-05	5.28070095216175
SHROOM3	0.400507887207809	6.11853061906341	7.2623532109813	1.37013415644239e-06	4.22769808714807e-05	5.27729901817016
TCP11L2	1.01466914367735	3.4448611788569	7.07546553005234	1.91977218985627e-06	5.51958548593802e-05	5.25351009257419
AURKA	-0.573944418529552	7.6338456414077	-7.29897709665323	1.28320635246848e-06	3.99633948578823e-05	5.24066406910945
MAGI1	0.52385182436859	5.27372316892851	7.20298688479105	1.52431058753709e-06	4.62660077422328e-05	5.23473761330601
POLD1	-0.749732384253726	5.80174556192854	-7.23594630737759	1.43660390796519e-06	4.40032303238274e-05	5.22819328401494
SERPINA3	-0.678164615405377	8.07198031192498	-7.29298345586959	1.29702934566695e-06	4.0318808135565e-05	5.21845426008753
ATAD5	-1.0821884841517	3.2724180791046	-7.07737842862442	1.91310991362281e-06	5.51635348197031e-05	5.21802834452198
NOP58	-0.538045445211698	6.86950838323285	-7.26492758022333	1.36382784637364e-06	4.21601791178426e-05	5.21571409249562
ERBB3	0.388846350249134	8.64457636150828	7.29900024946848	1.28315325435055e-06	3.99633948578823e-05	5.20230402952654
WDR34	-0.492261286021021	7.47175244226044	-7.27514182645426	1.33910302845252e-06	4.14725167552593e-05	5.19190832648715
SLC9A3	0.704540024250799	4.63079670829022	7.11308091728981	1.79308523069137e-06	5.2517613656887e-05	5.16429981291666
MTHFD2	-0.564810207018184	7.70075193660662	-7.24435138893353	1.41509015232239e-06	4.3503617109264e-05	5.15746124703277
RAB31	-0.671758031957971	6.35140083745629	-7.22600683357153	1.46248557990378e-06	4.46514989454776e-05	5.15588381238044
CCNG2	1.03278143843417	6.13644992960551	7.16793117956276	1.62374083331078e-06	4.88745160257538e-05	5.14364123028789
MRPL3	-0.429057990924863	6.96802909390914	-7.22576999112946	1.46310819314289e-06	4.46514989454776e-05	5.1417277206977
WDR43	-0.400237617672603	6.55184681010217	-7.21166946572389	1.50067787057308e-06	4.56315212862985e-05	5.13907900399725
AGPAT5	-0.523847013311071	5.16176487125593	-7.13680040204159	1.71770212966191e-06	5.06646391824794e-05	5.12948087484324
LRRC56	0.813251958653777	3.55120699248798	7.02901193402596	2.08919931674592e-06	5.95226054058923e-05	5.1221905648223
GEMIN5	-0.43999631664717	6.40875387022115	-7.18892007306839	1.56342466422374e-06	4.71962348095269e-05	5.09861777786322
SRM	-0.608425234326126	6.16746640394379	-7.16751206710349	1.62496963388704e-06	4.88745160257538e-05	5.08524326155472
LMX1B	-0.475385175970676	6.07264726415708	-7.16478320525668	1.6329941340835e-06	4.89429998179435e-05	5.08008377162752
RBBP8	-0.910935016392656	5.23763531461252	-7.10505407253046	1.81936890218614e-06	5.27558499579659e-05	5.06895933309912
TPCN1	0.521566084831339	6.71676910763409	7.16655246901875	1.62778673919785e-06	4.88745160257538e-05	5.06227802895577
SLFN5	0.556021057426499	5.82810389158653	7.11957187298998	1.77212003351186e-06	5.20860025315508e-05	5.05432686733783
EFNA1	0.73704798436072	5.83421034498569	7.10812200479037	1.80927599915439e-06	5.27558499579659e-05	5.04853823721388
SLC25A23	0.506059034663417	5.50902887502887	7.10750909259559	1.81128769140116e-06	5.27558499579659e-05	5.04707379676771
DDX21	-0.552694162073774	7.84845790850034	-7.18912779423912	1.5628395337268e-06	4.71962348095269e-05	5.02765729624159
CDK2	-0.653248515141804	6.08562181803981	-7.13975529556471	1.70854504950221e-06	5.0483581992712e-05	5.01942753702811
SSH3	0.448054421558631	7.15163208197015	7.15957287866425	1.64843047691006e-06	4.91571834286418e-05	5.00453236723877
AMIGO2	-0.461238108035209	6.93681676152884	-7.14135563563214	1.70360690470019e-06	5.0483581992712e-05	5.00318872512121
GLDN	0.646880238684108	4.65126641471775	6.98289455467934	2.27284675824766e-06	6.4232977794824e-05	4.97567653840793
C9orf100	-0.698109872556009	3.38624356285877	-6.93875859534942	2.46437046974132e-06	6.86902195599231e-05	4.96518246323988
RHOBTB1	0.501720797576184	4.74440283197216	7.01026105969554	2.16193173845471e-06	6.14900448876133e-05	4.96373028349157
H2AFJ	-0.438215536886822	7.45804264605567	-7.14512689169132	1.69202869052937e-06	5.02619677094372e-05	4.95706998202314
PEX6	0.699645071546913	3.52228839574149	6.93290672886211	2.49099701697275e-06	6.92017177937744e-05	4.95682223226628
BMPER	-3.2852643076765	0.0379839231396684	-7.90254455643387	4.47033734437427e-07	1.74270213863206e-05	4.95513234332538
TMEM45B	0.99114792468748	3.24245601110313	6.90077624398694	2.64262336693137e-06	7.24512019484595e-05	4.94882531820967
CCDC99	-0.729072288683132	5.34613397501201	-7.04655887651088	2.02344222970901e-06	5.79452874137901e-05	4.94632781302748
PPM1K	-0.755661670465881	3.33016518463739	-6.89782262746622	2.6570353885114e-06	7.27271028436409e-05	4.91628004600808
ERBB2	0.521206044746243	7.36586056228626	7.11604903544146	1.7834666135473e-06	5.2327536219237e-05	4.91579587233868
PAK1IP1	-0.599834203987166	4.84506564311054	-6.99095987916453	2.23955604337936e-06	6.34819241855531e-05	4.90396290216511
RNF144B	0.701458169362121	3.84056501976926	6.91947331808641	2.55325864949202e-06	7.03471131039614e-05	4.90114350140731
MLXIP	0.41236022658623	6.43216678418474	7.07077479233219	1.93621160765458e-06	5.55423720864755e-05	4.89481066965372
BTG3	-1.13861139264105	2.14122730791496	-6.8752791026013	2.76976465135979e-06	7.51973117359434e-05	4.89321265985935
TOP2A	-0.788314772149367	8.22828335456599	-7.12013423854952	1.77031569971403e-06	5.20860025315508e-05	4.88498250406113
ANK3	0.478740933833812	6.7459205435029	7.07516198766093	1.92083159101646e-06	5.51958548593802e-05	4.87465071570498
KIAA1522	0.375426315464024	8.13325337319936	7.11138851691267	1.79859386505831e-06	5.25868597888727e-05	4.87299774641796
HES1	0.453238011890272	5.89320559447791	7.03181691841971	2.07854008664709e-06	5.93199733943446e-05	4.863456643819
SGOL1	-0.934273502452325	4.55273234391208	-6.95348935629452	2.39864679493572e-06	6.71942529288192e-05	4.86127488202337
ILF2	-0.391412077821093	8.3125189136282	-7.10481852643315	1.82014622253925e-06	5.27558499579659e-05	4.85279716027348
PIK3R3	0.52297824137481	7.84528188667338	7.09194817721023	1.8631493930959e-06	5.38157348016162e-05	4.84948327872617
LYAR	-0.83691416306796	4.34447729098496	-6.92536787425933	2.52574136670586e-06	6.99346003589218e-05	4.83063463008003
ODZ4	-0.982739651911924	3.42169180049714	-6.85745812664219	2.86239395836715e-06	7.74882088517345e-05	4.82342654563738
FANCB	-1.08833877253481	2.08955944802418	-6.82429383394147	3.04345079239534e-06	8.14378736832314e-05	4.80975579998729
SHANK2	0.4219767053837	5.57759296209194	6.98211821715562	2.27607825177099e-06	6.4232977794824e-05	4.80794989088901
MTHFD1L	-0.648147354849206	5.088664951832	-6.92130800223516	2.54466060608705e-06	7.0225914152145e-05	4.77317232521384
RAB3D	0.403998014788412	7.09867595872538	7.03313539021012	2.07354932991793e-06	5.92786991342692e-05	4.76767954513014
NOP16	-0.614930704840717	4.94690520192944	-6.93296698436546	2.49072132896017e-06	6.92017177937744e-05	4.76070653175653
HAUS1	-0.859196064949011	4.123075314617	-6.87676798982545	2.76216821548729e-06	7.51130101395275e-05	4.76052514606305
SESN3	0.949683515303107	2.73191898863828	6.79097191612427	3.23739270746777e-06	8.52632372278597e-05	4.75479118372114
DCTPP1	-0.523334363167505	6.29931080363848	-6.99616945286377	2.21832290754924e-06	6.29868120642673e-05	4.73950018358854
SYTL4	-0.578498208201682	5.41366158829727	-6.94471903444902	2.43755415467902e-06	6.80561864488347e-05	4.72472357975781
NEIL3	-0.911701447634926	2.9714817973343	-6.77349277827355	3.34422122100267e-06	8.72523489860353e-05	4.695512234932
CCDC64B	0.518035814260064	5.13087491753277	6.89594480855742	2.66624060151709e-06	7.28598166989736e-05	4.69274924183721
LOC440104	0.656514927561737	5.13258601002656	6.89331753462856	2.67917540917523e-06	7.29748038160368e-05	4.68811157529394
SCIN	1.31463456484334	2.52404579556672	6.75252292637184	3.47723709307573e-06	9.00206085829699e-05	4.68775293309053
KIF24	-0.837327071098972	3.27464731463967	-6.77750703467354	3.31936707007887e-06	8.70111205015658e-05	4.68426090407576
C19orf57	-1.02591735132657	1.2845510208442	-6.78071986883873	3.29961327558236e-06	8.66290932823226e-05	4.67431196573656
SPC24	-0.985150696568479	3.18988638061863	-6.76726254648388	3.38317931052115e-06	8.78575943930988e-05	4.65854136855793
SRSF7	-0.474333051208619	7.3178614459789	-6.98147737439779	2.27874935242823e-06	6.4232977794824e-05	4.65714011851669
IDH3A	-0.38673673693449	6.57519686516493	-6.95699892546279	2.38325898892579e-06	6.68752069308639e-05	4.65426107348082
C16orf7	0.624460192192478	4.32100375151633	6.81258690786053	3.11017341355425e-06	8.26940225250895e-05	4.65243368124382
ABCG1	-0.842853825675561	3.80924530949161	-6.79528858898783	3.21156052422187e-06	8.47163063203258e-05	4.64075900887155
ITGB3BP	-0.885067951687969	3.52157964429902	-6.76855446674899	3.37506224701463e-06	8.77831120047785e-05	4.63757320423256
PARP8	0.692906060337629	3.73749778762778	6.75453329033586	3.46424992048082e-06	8.98234351474749e-05	4.63203180775357
IP6K2	0.378803864505388	6.3713184687893	6.92196560891167	2.54158614305041e-06	7.0225914152145e-05	4.62369179614795
IL1R1	1.01769098900743	2.84256930057481	6.72326450204586	3.67208409352212e-06	9.36157536281461e-05	4.62027346672256
IARS	-0.39802197648649	8.38687250838279	-6.96316257008843	2.35648241060737e-06	6.62349778739457e-05	4.59862020858466
LTBR	0.470090765363077	7.51213725879246	6.94517620048462	2.43550991772212e-06	6.80561864488347e-05	4.59845374795818
CKS2	-0.464785055202355	6.45336539501045	-6.90914872967115	2.60221051466367e-06	7.15251278683239e-05	4.59783112010955
PTPN13	0.528397063882776	5.98609359644506	6.89446081023649	2.67353873900865e-06	7.29400683053519e-05	4.59577240058298
NOS1AP	-1.01520586579078	3.20093305101825	-6.7140769145489	3.73558339981097e-06	9.48010573269175e-05	4.58841946197119
STAT6	0.538981741543762	5.16224186666964	6.82151863473219	3.05913202930287e-06	8.16593594905594e-05	4.5869889700532
PLEKHB1	0.584257336518872	4.56237350986172	6.79762811184845	3.19764979398765e-06	8.46162898016605e-05	4.57853477406631
CEP152	-0.613764714843295	4.277048816454	-6.77505130826336	3.33454873336242e-06	8.71359265886767e-05	4.56991864659627
CPAMD8	1.13655902141043	2.958339062514	6.68283487663732	3.96018156047706e-06	9.92954668926811e-05	4.56148845367698
KLK11	-0.705120054061909	5.70464160322693	-6.85726549226267	2.86341264472446e-06	7.74882088517345e-05	4.55682256386336
GTPBP4	-0.359445478164067	7.25830289916953	-6.92573180900142	2.52405257172427e-06	6.99346003589218e-05	4.55639995191012
FOXO4	0.895865672965513	2.94032066259627	6.67705836244116	4.00322287769633e-06	0.000100224400309271	4.55082488722179
COL7A1	0.844158678732174	3.39729732618323	6.69001890576249	3.90732263215412e-06	9.82647574438279e-05	4.53574440277163
APOD	0.538440995985789	6.13907833242957	6.84899329886671	2.90751517963099e-06	7.80524628856681e-05	4.51025422918804
POC1A	-0.635140005918911	4.1202605245032	-6.73061471134106	3.62209180525239e-06	9.29077658758298e-05	4.49924974736959
TIMM50	-0.434110454077559	6.05691043644056	-6.84720751572041	2.91712830284471e-06	7.81827784243188e-05	4.48992922369235
ITPRIPL2	0.613266538815855	4.35762889726681	6.71999600474195	3.69454452938565e-06	9.4044996513616e-05	4.48412421983883
USP35	-0.679211065678655	4.61397128328429	-6.74074950242887	3.55431751459602e-06	9.15907644285113e-05	4.47201599203463
SLC1A5	-0.398968535203098	8.92479925226487	-6.90865652156614	2.6045684568171e-06	7.15251278683239e-05	4.46874206942152
NXT1	-0.660087199529363	4.56137743810631	-6.73438023508917	3.59675518880205e-06	9.23995910561068e-05	4.46773408394279
PSMC3IP	-1.12804658803583	1.7758096430573	-6.634980555448	4.33178421511734e-06	0.000106693312538472	4.46466017107455
LOC729737	0.701843756388528	4.12218804572991	6.67396453178533	4.02647486998546e-06	0.000100655853102596	4.45358156481859
ASB9	1.09801166996513	2.3656076596498	6.62189419894045	4.43958402967585e-06	0.000108390661769779	4.45000335333833
LRP8	-0.585350374221614	5.94468361277582	-6.79621591090293	3.20603918557239e-06	8.47042643594197e-05	4.4431240929703
SMPD4	-0.389183371423347	6.75557736895981	-6.84897771588856	2.90759892237331e-06	7.80524628856681e-05	4.44167640573153
UNC13D	0.821202265361709	4.3927744064	6.70535692742657	3.79690674448463e-06	9.59206471219954e-05	4.4401171184553
CHTF18	-0.607888899474071	5.83022264630826	-6.80616334102389	3.14742846357539e-06	8.34193242865846e-05	4.43296170391682
C5orf34	-0.910517090643202	2.98111386845562	-6.62339665469272	4.42706710789864e-06	0.000108243085252188	4.42972871918542
EXOSC8	-0.571027753312277	4.96911850304097	-6.74352270123356	3.53600295561446e-06	9.12594343050868e-05	4.4288252760428
ZBTB4	0.431569229918215	7.2648890615684	6.84954344797494	2.90456029156746e-06	7.80524628856681e-05	4.42629105597826
BMPR1B	0.67905976113486	4.35473596760199	6.69039211788254	3.90459670960086e-06	9.82647574438279e-05	4.41139745849279
CCNB1	-0.478668908508415	7.77488611976049	-6.85156760017119	2.89371528851149e-06	7.80524628856681e-05	4.39785650334594
ZNF488	-2.17817310251335	-0.0499110171188934	-6.98083855645638	2.28141526011274e-06	6.4232977794824e-05	4.3904816073391
CACYBP	-0.529543198588285	6.72406771486221	-6.81724637952343	3.08343677550007e-06	8.21136889067885e-05	4.3797656169526
BCL6	0.541164349561132	4.67812266746936	6.6873317356554	3.92700805264199e-06	9.86115355441211e-05	4.37862234687377
TRAK1	0.465852631099894	6.0856600525849	6.77571689023847	3.33042689045599e-06	8.71359265886767e-05	4.37783479140229
GDPD1	0.935080760415527	3.08088418325677	6.57753094378696	4.82623035096697e-06	0.000115968213203407	4.37240943477752
MRPS23	-0.380081343751133	7.08341575295309	-6.8211019817842	3.06149356616723e-06	8.16593594905594e-05	4.37048591390871
USP1	-0.791180045299968	6.18429943165792	-6.78454848515931	3.27623288540167e-06	8.61505012192727e-05	4.36237959855003
PPFIBP2	0.782576270437819	2.87685447466025	6.57197065305629	4.87709997797421e-06	0.000116752715659861	4.35844575562204
C1orf112	-0.570348154877329	4.19738036525483	-6.65864044120281	4.14373086937819e-06	0.00010312463550518	4.34643154567799
OLFML3	1.17860465223059	1.32214704858854	6.56138726409735	4.97546881257551e-06	0.000118871057745018	4.34418703073428
BCL2L12	-0.519993657500663	5.06965797719373	-6.711511038482	3.75352032516468e-06	9.49680392103692e-05	4.34328685662137
CDK18	0.566954971901142	5.66639121840364	6.72616106638975	3.65229810374705e-06	9.33960756682961e-05	4.33704925448343
PTMA	-0.428798557264626	9.86629007868055	-6.85505531127079	2.87512750720212e-06	7.76795354288339e-05	4.33370291850376
RGAG4	0.949087086861184	3.14422052518484	6.57167478953003	4.87982230604178e-06	0.000116752715659861	4.32859829388647
GAA	0.395670080482295	7.8338300357603	6.80694738564296	3.14285645280822e-06	8.34193242865846e-05	4.31996040037434
LIMA1	0.801557789853063	6.1541788992645	6.74416927534012	3.53174701478616e-06	9.12594343050868e-05	4.31523046891927
PPFIA2	1.28659549272353	1.20149701524568	6.60502468682106	4.58267342878976e-06	0.000111073377424754	4.29618775580816
ERLIN1	-0.459920381142498	5.72207965835074	-6.71785239653166	3.70935244041268e-06	9.42784349748658e-05	4.28829073937519
DONSON	-0.778486453318514	4.31711711236256	-6.63126213908721	4.36213555309343e-06	0.000106968262448584	4.28659358812487
CDC7	-0.850146003481529	3.72497838972931	-6.59460905896628	4.67340416037222e-06	0.000113108554526867	4.26014174231572
HIRIP3	-0.492152574826675	4.81380753111766	-6.65295942078118	4.18809704302024e-06	0.000103919488052627	4.25564136485122
TFF3	-0.691396832505512	5.58841175001191	-6.69414244166222	3.87731397514117e-06	9.78042215991869e-05	4.25350540533725
GATA4	1.56013413485565	-0.248152588377927	6.61159328609147	4.52639658685707e-06	0.000110028279823543	4.25018563593029
DHRS3	0.634744370031928	5.35979230821821	6.63936137251671	4.29630732674437e-06	0.000105975580726361	4.24332972024992
PARD3B	0.851524416256196	3.01650877023433	6.52439539769098	5.33578573745565e-06	0.000126039096996057	4.24295122626612
AVIL	1.08756704755484	1.73997362581035	6.51120821199224	5.47069534670687e-06	0.00012849987216057	4.22803365572472
NUP37	-0.489415633015082	5.22154118511951	-6.6512830602556	4.20128272729694e-06	0.000104092225676021	4.22430243062705
SF3A3	-0.39606789989823	6.76224571037855	-6.72364889117947	3.66945199222473e-06	9.36157536281461e-05	4.2080486457708
SLC25A19	-0.889713446513468	2.95633109158484	-6.50552690834646	5.52990383754213e-06	0.000129708431667678	4.20670788693486
TACSTD2	0.470525467527101	7.46214789833629	6.7398479398547	3.56029276230293e-06	9.16035940873141e-05	4.20479697752968
CARD14	0.790664447976249	3.57372326808544	6.52353852429288	5.34444604840114e-06	0.000126065607494303	4.20374944840062
CERS2	0.32485245546231	9.33531589249326	6.77191411202218	3.35404841429541e-06	8.73724387549477e-05	4.18974059431851
STIL	-0.683980519565931	5.50702801514686	-6.64687834701085	4.23613463562681e-06	0.000104645665651732	4.1847898659457
PTCH1	1.0141448976753	2.30445899936048	6.47981212031924	5.80633020577969e-06	0.00013412301983627	4.1743252211268
RBBP7	-0.384823482746079	7.73486663269155	-6.72835453721028	3.63738857621e-06	9.31572535199633e-05	4.158521092332
SNRPG	-0.528995527217297	5.47899332532348	-6.63204078896244	4.35576163848408e-06	0.000106968262448584	4.14323064380445
EMG1	-0.504147414251794	4.81312610226444	-6.59186844512123	4.69758633233849e-06	0.000113529528644551	4.14115677520128
SNRPB	-0.387138729643746	7.72657878817371	-6.71300413588374	3.74307186989767e-06	9.48471726548009e-05	4.12829782267508
FAM160B2	0.448024489374949	5.57951114843589	6.61587389563759	4.49010892190667e-06	0.000109464404679253	4.1214935075048
HLA-DRB5	0.842556027029063	3.87733774138367	6.52598421716083	5.31976626650688e-06	0.000126016672862693	4.11125106618996
CEP55	-0.855210967050221	6.10348336529271	-6.63172765561865	4.35832373876453e-06	0.000106968262448584	4.09368856616785
RNF224	1.26653369869529	1.8272092614459	6.4576287017307	6.0563103562778e-06	0.000137991463758025	4.08490227961327
HAT1	-0.574689171430731	6.48573305628169	-6.64948254193148	4.21549303868042e-06	0.000104289801152206	4.07472834850612
VPS13B	0.354129134287986	7.45381203924208	6.65747062766117	4.15282649329399e-06	0.000103197429827413	4.04420764559767
SEMA3A	-1.84750259340524	0.925130702653713	-6.50312102360149	5.55517720216511e-06	0.000129848231388058	4.03202142137236
PIGW	-0.706669770553414	3.74292815950374	-6.46755276241921	5.9431255694888e-06	0.000136361891687473	4.02858851573362
BCL9L	0.38139818885757	8.58634518577745	6.67225472795377	4.03938522857873e-06	0.000100677613357304	4.0278077339926
CHD3	0.362603491928919	8.57696205329507	6.67291827151364	4.03436985575052e-06	0.000100677613357304	4.02530193670791
TRIM2	0.843418475034257	3.10292348151071	6.38822940608603	6.91299436745293e-06	0.000153874512541741	4.01382120755668
SAT1	0.546089573600379	6.43881087955462	6.58040220712914	4.80017793597847e-06	0.000115674604901014	4.01132159659223
RRS1	-0.433497770607924	5.79605636923962	-6.57855848122908	4.81689015840562e-06	0.000115910317998814	4.01095388139558
PSRC1	-0.49390678577515	5.18579877583335	-6.52998782002212	5.27962046271718e-06	0.000125243081728344	4.00416904514856
CREB3L1	0.962328079555733	2.7760496437079	6.38140319616058	7.00379166097846e-06	0.000155346699918042	3.99965428908952
BCL9	0.439168612868639	6.41517769912999	6.5855050896055	4.75423669538258e-06	0.000114732834767068	3.97917964688013
TRAFD1	0.340496592004479	7.04459645782172	6.60991177575322	4.54073432063157e-06	0.000110216604903109	3.97790300502416
CENPW	-0.690854521771094	4.16541509805448	-6.46167933170928	6.00984477702259e-06	0.000137119568964428	3.97331119946405
DARS2	-0.579862630977777	7.15601774798553	-6.61221164453788	4.52113586176887e-06	0.000110028279823543	3.9679779668208
RHBDL3	1.32747538142943	1.1020001216407	6.45683397987645	6.065470427424e-06	0.000138012146160869	3.96748898468628
C18orf55	-0.599328166056582	3.83828980722796	-6.42434710601561	6.45249398868551e-06	0.000145042351433839	3.95628950751977
CDCA2	-0.773566608426176	4.65708341155543	-6.4818731682817	5.78365491097246e-06	0.000133969314031999	3.95623648770652
NES	-0.800333894688674	2.60762915584551	-6.36940799350668	7.16635160583592e-06	0.000157905222998682	3.94471692108787
TXNIP	0.487177371472056	8.72235842996221	6.63046298101674	4.36868741970298e-06	0.000106972076730765	3.94355282519449
RAD51AP1	-1.12516815431431	3.37220999798137	-6.39826423006639	6.78172907870727e-06	0.000151425416705341	3.94170835492054
ADAT1	-0.406326946974244	5.70370691693496	-6.53032479278596	5.27625587644622e-06	0.000125243081728344	3.91767857854821
HPRT1	-0.506952044090693	6.02889077086768	-6.53874254551402	5.19292513134961e-06	0.00012371293432577	3.91072038101756
UMPS	-0.462689257811193	5.90395340631229	-6.53567016013325	5.22318044913785e-06	0.000124256713842648	3.90799981830599
SELL	0.753574712043587	3.27154021761444	6.35451983281937	7.37357498708076e-06	0.000160791821951126	3.89224310512073
SLC25A15	-0.532607801080434	5.3261355398002	-6.48089774700487	5.79437485133434e-06	0.000134031984804586	3.87441181468587
TAGLN2	-0.448992513418321	7.56754365375126	-6.57625809437819	4.83782648301202e-06	0.0001160800718822	3.87229798605203
ERBB4	0.645877103496459	5.67967242184399	6.50060679787419	5.58171680747119e-06	0.000129849426124462	3.86934053816186
KIAA0195	0.554941727534675	7.10262691703475	6.54991554514994	5.08442418739034e-06	0.000121300870342248	3.86556566457079
TACC2	0.595359199390563	6.49602453289059	6.50258503740185	5.56082394752957e-06	0.000129848231388058	3.86526544278755
PGPEP1	0.381389803893489	6.09377132665076	6.50200696994756	5.56692070708189e-06	0.000129848231388058	3.86169829027244
MUC20	0.764520870076299	4.1331028309088	6.36720379263207	7.19664620486018e-06	0.000158155993600633	3.84694599574295
ELL2	0.652310581223282	3.41146106544517	6.32441505987363	7.81179975354209e-06	0.000168243734752222	3.83922312980095
RAB17	0.411156697917995	5.78724744710164	6.47138595785009	5.89999730721185e-06	0.000135987508763233	3.83132581354413
ARSA	0.700467336884069	3.80984864963625	6.33878845483311	7.59929749133785e-06	0.000164412226707806	3.8290596923171
CORO2A	0.420359705054756	5.31047377957617	6.45005806589088	6.1441567544477e-06	0.000139556843408099	3.82183436620301
TMEM150C	0.590993578931788	6.25975748000743	6.50053274913356	5.58250044149055e-06	0.000129849426124462	3.81997176762251
TMEM201	-0.621105619094878	4.31295525405589	-6.38777377928444	6.91901658881784e-06	0.000153874512541741	3.80662434722871
LOC100128191	-0.968207577558487	2.74408525806157	-6.29299183953412	8.29810804954096e-06	0.000177012192628218	3.80472902651781
TTK	-0.762114165724381	5.48164990311031	-6.4425021343245	6.23315149570097e-06	0.000141059845215295	3.78475266328902
SELENBP1	0.64766022501773	7.31798956768921	6.52462457725007	5.33347191872505e-06	0.000126039096996057	3.78453974096418
SPIN4	-0.677653506586757	3.56962217580544	-6.32409283258231	7.81663369424039e-06	0.000168243734752222	3.78143998805315
SLC22A5	-0.525082954552818	5.74868675248873	-6.44553295912067	6.19729447527055e-06	0.00014043841843418	3.77943388012504
C13orf27	-1.00891658921623	2.61041224012965	-6.25360520944772	8.95232506733826e-06	0.000188088799530358	3.77103120197627
KIAA1244	0.382541616070056	7.84964041812452	6.51910228921841	5.38951641456119e-06	0.000126771128716064	3.76723560326465
DDX10	-0.537377934165841	4.31682549536444	-6.35477885615636	7.36991710861368e-06	0.000160791821951126	3.7624314175735
COL4A5	0.539746643053189	5.49850841853553	6.4203386408427	6.5019929744896e-06	0.000145958832893106	3.76034840855897
GIGYF1	0.389709933555038	7.54731535091635	6.50202461045342	5.56673455367333e-06	0.000129848231388058	3.75010828034783
PRDX4	-0.380133523112726	6.57308568813886	-6.47109063349809	5.90330850048476e-06	0.000135987508763233	3.74718762011024
TIFA	-0.699040906532259	4.4004468514835	-6.35075515712236	7.42695206305036e-06	0.000161519305984986	3.73332415842344
KIAA0319L	0.352435368790118	6.58941651686002	6.46359054171619	5.98804950533611e-06	0.000136996087451766	3.73298812321952
RNF150	0.627078922740704	3.82925169058612	6.30935876521473	8.0410150356171e-06	0.000172628928697895	3.72975653879965
LOC100506190	0.697011586877797	5.03215106301872	6.36292764094175	7.25579710374737e-06	0.000159037943332989	3.72898021805622
NEK2	-0.549259323790438	4.52775867072355	-6.34295161726198	7.53887368550052e-06	0.000163528046065254	3.72576310184914
PLEKHA7	0.454342407204075	5.22770885318666	6.39154389940837	6.86934854312055e-06	0.000153177313380197	3.7232335485829
ARHGDIG	-0.989801633650386	2.35006576016191	-6.22013819006704	9.55016567085161e-06	0.000197425180073328	3.71379867159301
SET	-0.338900275619189	9.27395202642928	-6.52221894300939	5.35781143719516e-06	0.000126202871092467	3.71132757068209
EML1	-0.450464534991989	5.99774835444091	-6.43192382432511	6.35999696957901e-06	0.000143541955896409	3.71014792640081
ALDH3B1	0.926648632813502	3.71118224895119	6.25687643633375	8.89600823584884e-06	0.000187140681429353	3.70787275140315
IRF2BPL	0.48661484989634	6.97380043446137	6.46639116616183	5.95625947678111e-06	0.000136455456835188	3.70188924975326
CENPP	-0.950657608346478	2.23591410879858	-6.21017489639318	9.73602466133474e-06	0.000200277092787407	3.70032902178244
CCDC15	-1.19927083869199	1.93661958305162	-6.20524880780562	9.82929828123811e-06	0.000201348174336685	3.68814148165785
HIGD1A	-0.567149959246182	6.05769751285959	-6.42839518407057	6.4029024646153e-06	0.000144121320078367	3.68144017684032
RAN	-0.570431622141673	8.86956180843131	-6.4980819292082	5.60850121751704e-06	0.000130092336146678	3.6775611904646
CYP1A1	0.902563412346113	8.29381325724034	6.4618432898207	6.00797178913399e-06	0.000137119568964428	3.67658282110804
UBE2H	0.406536639463236	7.63073194110197	6.46982209986262	5.91755331768074e-06	0.000136128145371242	3.67536293315433
SPATS2L	0.414021424204568	6.28521362249772	6.42849456837355	6.40168992891962e-06	0.000144121320078367	3.67385991904326
RAP1A	-0.530970700894644	5.73177154859939	-6.39915998271322	6.7701381444449e-06	0.000151368703646653	3.66770554356088
ATP6V0A4	1.03378837350286	1.34746682417436	6.20035679608156	9.92284309599998e-06	0.000202872405791569	3.66331650907665
ERMP1	0.330293935649816	7.99139653445124	6.46747342102866	5.94402170773548e-06	0.000136361891687473	3.65740315268446
KCNH1	-1.88252333809449	0.253346574466617	-6.49932689688424	5.5952776709431e-06	0.000129965866345628	3.65555894716182
KLHL4	-0.988000515520993	2.45319813596923	-6.18365460691372	1.02492305066084e-05	0.000207014650957148	3.64047545772473
TRAF3IP2	0.469900604110457	5.60490595033354	6.36870421696982	7.17600993178937e-06	0.000157909986972691	3.63826335934108
ELF5	0.903526949089008	3.25906763446042	6.18877693129303	1.01479662795981e-05	0.000205964305898057	3.6344112366557
MICAL1	0.46105978539185	4.97109945694689	6.32089252294118	7.86481230823204e-06	0.00016906313758724	3.63265770420704
ITGAE	-0.595648333015989	4.08055086296818	-6.27050683574674	8.66527300735016e-06	0.000182977305271369	3.62581854449336
TMEM150A	0.796582425057138	4.35539295072978	6.27262683553965	8.62994692062705e-06	0.000182692699114641	3.6236397148956
ZMYND19	-0.446115462787331	5.21127437266782	-6.34783219729375	7.46867118212802e-06	0.000162215658246635	3.62243275785086
NUDC	-0.445312875569435	6.5470012721809	-6.41419043482948	6.57868159895273e-06	0.000147482400885905	3.61839457587857
PLK2	0.443740483493913	8.43785771308315	6.44955442814957	6.15004745227032e-06	0.000139556843408099	3.59755200077887
RTTN	-0.702215799268865	3.03353390900383	-6.18451910631944	1.02320669093525e-05	0.000206917880280546	3.59684956054074
FDFT1	0.35453376584373	7.02426155036063	6.38496219367638	6.9562991488214e-06	0.000154498203140623	3.57514875256633
POLR1B	-0.354568906324175	6.02202951871872	-6.3596828170346	7.30101822211524e-06	0.000159819671134365	3.57289778475894
RUVBL1	-0.495035920378108	6.2990210863254	-6.37489036062669	7.09157398702856e-06	0.000156650914149262	3.56383133171463
PLEKHM1P	0.495297973663495	4.94270405057795	6.27978608307659	8.51174974906836e-06	0.000180418888217262	3.56116200188357
RAB40B	0.630642853172608	3.73808706817379	6.20488356351779	9.83625080322123e-06	0.000201348174336685	3.55743423683168
CDK4	-0.347319222359482	7.70873149106165	-6.40913193319207	6.64248135421613e-06	0.000148713330880737	3.55497424094889
S100A10	0.385467558562159	7.00216220308437	6.37426524135348	7.10005937127126e-06	0.000156650914149262	3.52988936272654
CNIH2	-1.03269975635224	1.53355323622171	-6.11636437005584	1.16810526578864e-05	0.00022795090390956	3.52965802323509
PPAT	-0.422430241607863	5.38183340365832	-6.30412544465255	8.122310135041e-06	0.000173927675670199	3.5174842479865
PSMA3	-0.338738816341452	7.33208179701792	-6.37770128014221	7.05354827167462e-06	0.000156036430285035	3.50304882232226
TMPO	-0.717121740628922	7.46413728191269	-6.3804681803913	7.01632453433379e-06	0.000155418558294302	3.49598120882357
PLEKHH2	0.635339026335203	4.47481716110347	6.20712688000793	9.79362898272238e-06	0.000200967670069999	3.49075027348339
CHCHD3	-0.359625507014569	6.40056025844226	-6.33204825716562	7.69819099113083e-06	0.000166336622914305	3.47847563066005
B4GALNT1	-0.511903158677836	4.38236813000014	-6.20748471253505	9.78684806880181e-06	0.000200967670069999	3.47785951647706
PPARA	0.52643643921304	4.21768326772285	6.18081217277416	1.03058741436858e-05	0.000207787150110795	3.47627624848305
CCNF	-0.446244383795953	5.70304828895355	-6.29889999032965	8.20433344189237e-06	0.000175459427726609	3.47535441374378
CASP2	-0.398115874226217	5.54408088353988	-6.28394692069129	8.44382764083453e-06	0.000179206311504209	3.46496126598035
ZKSCAN1	0.387245731618663	7.49058209780114	6.35447048012353	7.37427214999482e-06	0.000160791821951126	3.46092769700651
FN1	-0.640122588836404	5.11734236910693	-6.22989157774591	9.37178101851929e-06	0.000195428510914859	3.43925573548414
HLA-DRB6	1.27931388533765	1.29361274293498	6.0708702420921	1.27651782007247e-05	0.000246233956434739	3.42711342207199
YPEL3	0.76906385836344	5.51839171316655	6.25037768521029	9.00825168149687e-06	0.000188789475089416	3.4270630943593
SLIRP	-0.44621660887353	5.95680116382549	-6.28649078542506	8.4025781851551e-06	0.000178557455614401	3.42297545064375
HMGB3	-0.40890974317175	7.60876336571878	-6.34196546983387	7.55314137873209e-06	0.000163625306240823	3.41560764001809
ANP32B	-0.326236368612239	8.47644223100732	-6.35187543012204	7.41102663841369e-06	0.000161382824870873	3.41132322459224
C9orf140	-0.416124547064594	7.15656049999392	-6.32557881425575	7.79436731342956e-06	0.000168197417999737	3.40862573258126
HIST1H2AC	0.680669570209702	4.2507314982559	6.15636023284046	1.08067464784139e-05	0.000215722978785061	3.40550940382426
ABCD4	0.442872128189312	5.30004649930086	6.22338078351551	9.49047309931683e-06	0.000196900334672325	3.40250815745238
DAPK1	1.44404011169843	2.16737074699073	6.04905738452624	1.33214171222209e-05	0.000254614148516597	3.40072302890401
PSMD11	-0.373008857599815	6.26243035726157	-6.2901268488257	8.34398073318883e-06	0.000177560471699363	3.40056403235156
CDC42EP1	-0.883757519994923	2.58484601627796	-6.04490124606212	1.34302148000248e-05	0.000256400584835176	3.39474547431552
RNASEH1	-0.448208788284896	5.2455142695443	-6.22364124621638	9.48569507141596e-06	0.000196900334672325	3.39346948326711
TMPRSS2	0.534789857714004	5.44879418944654	6.22846132132579	9.39772217360233e-06	0.000195694707354316	3.38992838247142
CCDC159	0.758481858937834	4.12147585189926	6.14101229256844	1.11339510885041e-05	0.000219839667065103	3.3881029396901
SEH1L	-0.420909272495018	5.45979406303394	-6.23953567933091	9.19878768840309e-06	0.000192541333292682	3.38441596864448
SLC16A3	0.53756619091621	4.71582859298469	6.19093801873998	1.0105554700185e-05	0.000205602550858752	3.38158964134403
SERPINB1	0.41652872819929	5.56968503289653	6.2278985742116	9.40794933705276e-06	0.000195694707354316	3.3777328645659
SCRN2	0.597405625707252	5.53725162002465	6.2185508715124	9.5795281428653e-06	0.00019773810445369	3.37198665390488
UBA2	-0.373039040203028	7.48960424996732	-6.30719730018153	8.07448879218037e-06	0.000173125321231313	3.35825049536809
MUC1	0.427358847968705	7.21837321155994	6.29756412778682	8.22543980375884e-06	0.000175686149780412	3.35434124874581
TGFBR2	0.414335868744574	5.18344827519314	6.19522068483011	1.00220484930335e-05	0.000204151935441526	3.35412172045601
ANAPC7	-0.424505514356746	6.2257314528319	-6.26283412265946	8.79438308311771e-06	0.000185235847206625	3.34921577908765
YPEL5	0.439935797990263	6.09990363505726	6.23875647582801	9.21264116346836e-06	0.000192590263522306	3.3443858690122
DENND5B	-0.593226006704695	3.70423702797318	-6.08549676051568	1.240570504284e-05	0.000240687947954126	3.34223088896324
KIF11	-0.747895380971181	6.70597572040913	-6.27077530297969	8.66079119532825e-06	0.000182977305271369	3.32715543490183
NRIP1	-0.465111672434781	7.56145187453417	-6.29006058049091	8.34504489091722e-06	0.000177560471699363	3.32380253789988
FTSJ2	-0.438546577570241	5.76724637078785	-6.23033140730329	9.36381857195453e-06	0.000195428510914859	3.32145879765307
FGFR1OP	-0.492459997287512	4.28083653089474	-6.11956356558862	1.16084969467353e-05	0.000226799652964019	3.32135570846399
POLR2D	-0.418566779434763	5.76019097292429	-6.22215442128565	9.51300349289876e-06	0.000196900334672325	3.31638683145897
CERS4	0.511181020392732	5.33185016379691	6.16597379351236	1.06068808371392e-05	0.000212188367368799	3.30850293253462
RBM28	-0.396425048504876	5.67192845019474	-6.19658742611391	9.99554960065748e-06	0.000203860453074873	3.2903514530369
FRAS1	0.551880731685739	5.06068038848052	6.15623540470796	1.08093671503158e-05	0.000215722978785061	3.28556897048063
WDR3	-0.412623631735562	5.96624885158033	-6.21274247814965	9.68777246661747e-06	0.000199529934398658	3.28170372752914
FGF13	0.687017718328897	4.06288196492196	6.07019806863103	1.27819549280705e-05	0.000246273518683238	3.28102402960696
RIT1	0.418014871021098	5.2427482311103	6.14961311127331	1.09493450583809e-05	0.000216963088573889	3.26810246038891
GAB2	-0.581937641722666	5.60984489616549	-6.16700046558868	1.05857637974808e-05	0.000212188367368799	3.26643050869975
H2AFX	-0.646807257377842	7.6296461970546	-6.26346334591005	8.78372037830498e-06	0.000185235847206625	3.26111597489516
GABPB1	-0.366316445616678	6.00733453818179	-6.19896869500201	9.94955391835457e-06	0.00020317013398115	3.25561217600424
FOXN3	0.554830107049537	5.5130312211166	6.13890336227029	1.11797067952923e-05	0.000219964019346434	3.24976657004108
SHC2	1.10572719582398	2.53742326350055	5.96605526173378	1.56778861596838e-05	0.000289400627080078	3.2476108932754
RRP1B	-0.37395703483127	6.659229814929	-6.21804258994379	9.58895017411761e-06	0.00019773810445369	3.2312177008862
UAP1L1	0.468062194607381	6.35404612802914	6.17155879469278	1.04925306024155e-05	0.000210909954080284	3.22903667314542
KARS	-0.299898013479202	8.1284728006575	-6.25274791662105	8.96714507260484e-06	0.000188163781925023	3.22317724129758
TNFRSF1A	0.395286913433169	7.07266411456591	6.22238258992005	9.50880744851333e-06	0.000196900334672325	3.22010138464988
ICT1	-0.366014484146979	5.33426903162208	-6.14374836100004	1.10748777053467e-05	0.000219190834016826	3.21005070398139
TSC1	0.38908127874577	6.48806160070789	6.1867642345515	1.01876315025478e-05	0.000206268703690811	3.20942856144346
KLF5	0.472018487103489	5.24765179278923	6.128090483281	1.14173822143972e-05	0.000223588173481942	3.19625862830356
ATF5	-0.392315930400431	5.15888596780697	-6.13960221087983	1.11645229266083e-05	0.000219924006389395	3.1932811785069
SERPINA1	0.696501058220337	4.3401591566571	6.07713996874316	1.26097859579028e-05	0.000244363916987215	3.17705861703097
IPO9	-0.370547727048783	6.53369731859	-6.18704703201127	1.01820485883358e-05	0.000206268703690811	3.1699423573062
SHISA2	0.7536445591819	3.09147465662855	5.97799490407221	1.53139669297967e-05	0.000284884074453748	3.16812754691088
HEXDC	0.486663054334094	4.33147348495877	6.03904980067239	1.35849523620387e-05	0.000258519705216597	3.15090037673044
C7orf40	-0.719941254374114	3.90296592342773	-6.00343355207921	1.4567443293588e-05	0.000274662820340436	3.1425084894709
SSRP1	-0.415793999248915	7.14503681736486	-6.1889042621359	1.0145462293435e-05	0.000205964305898057	3.14152076848681
TCEB1	-0.480179896372036	6.150349237812	-6.14038112682148	1.11476245980966e-05	0.000219850087003027	3.12661508612716
KDM4A	0.391746634678813	6.87723989491674	6.16647037884418	1.05966614107596e-05	0.000212188367368799	3.12584281949367
RHOU	0.518333602539325	5.11627298529476	6.06382751943551	1.29420945757195e-05	0.000248785735269348	3.12350384392858
TARP	2.57842427170399	-0.2128694798805	6.36474356521569	7.23061653944398e-06	0.000158694003944437	3.1182237421305
PTPRVP	1.20761957269315	2.40976949751727	5.89581460453732	1.80077017838394e-05	0.000322787571953836	3.1179178405158
LRR1	-0.781015427084299	4.80447067504088	-6.07134603155334	1.27533167835022e-05	0.000246233956434739	3.11637425825353
NAF1	-0.688532024196865	3.9264578320157	-5.99581651300341	1.47869402283085e-05	0.000277549706372874	3.1124215188884
GPATCH4	-0.534431221297376	5.16520921357675	-6.09335212519342	1.22169860311475e-05	0.000237577760912687	3.11240637086841
ARHGAP11A	-0.722598905584639	6.61213869376632	-6.15369490499762	1.08628462555376e-05	0.000216531872202158	3.10843467840129
LAMB2	0.620598495781946	7.51958510367888	6.17431431588208	1.04365837369072e-05	0.00021003781758849	3.10676502419964
PLK1	-0.503416637146578	6.7742469066159	-6.1522470450509	1.08934471172544e-05	0.000216546701621134	3.09939431658558
DMAP1	0.515496791932704	4.84033859112981	6.05131505569743	1.3262699418201e-05	0.00025378190511441	3.09521417556747
RMI1	-0.680266227253876	4.78336160419819	-6.06511971508348	1.29094449622954e-05	0.000248443679573566	3.09518322962448
BUB1	-0.530306469924498	6.56337684679138	-6.13801691293256	1.11989974299823e-05	0.000220084645145739	3.08518967941434
ACP6	0.502015038117316	4.6567605167712	6.0120034317295	1.43245133610073e-05	0.000270999051413445	3.08428661983192
TCF7L1	0.663829561572272	2.9979858011729	5.91703564075307	1.72683076401085e-05	0.000313226873072858	3.08258953791241
NDRG1	0.645583284814717	6.97583023310356	6.13666611360501	1.12284594081805e-05	0.000220404642185928	3.0795056701853
COL6A3	0.75701703293354	3.590206832424	5.91579399400785	1.73106928945299e-05	0.000313655501590594	3.07505437510885
XRCC6	-0.339115508247444	8.17537744098603	-6.18048945546021	1.03123256751949e-05	0.000207787150110795	3.07081473244753
PALM3	0.666438750083059	3.09074951249963	5.90138280616043	1.7810579777731e-05	0.000320273215659337	3.05553020777031
TSC22D3	0.4459180771941	6.80774060352379	6.12069130577528	1.15830318849811e-05	0.000226566813151372	3.05220317172589
LRRC59	-0.413844860803032	8.42214865678985	-6.16813752001635	1.05624271734814e-05	0.000212060062484157	3.05081706636985
RNPS1	-0.333849333030783	7.49504837350467	-6.15121174062573	1.09153832496183e-05	0.000216546701621134	3.0468220898648
ATAD3A	-0.481555311630603	5.57325287657166	-6.07203887609955	1.27360645859061e-05	0.000246233956434739	3.04016944782433
BAMBI	0.453854818924265	7.88261862584786	6.15244647292785	1.08892268663007e-05	0.000216546701621134	3.03506534089831
KCNF1	1.07374316314999	2.204940540158	5.85468965771501	1.95352184262983e-05	0.000344991544837817	3.03393446496257
GOLM1	0.374138477590626	5.67275926364768	6.07178117395353	1.27424786833347e-05	0.000246233956434739	3.03361275741258
NBR1	0.346087032986435	7.34962668451522	6.13378404533915	1.12915881484714e-05	0.000221383962713993	3.03207990237661
FAM63A	0.565521147518718	5.61165837248316	6.05887919393929	1.3067915098666e-05	0.000250628224896893	3.0164185086705
TXN	-0.312721782104519	8.09807822173675	-6.14117538721027	1.11304206474731e-05	0.000219839667065103	3.00326294038785
CUX1	0.314356277618064	8.81128587033126	6.15162031442514	1.09067208885617e-05	0.000216546701621134	3.00111907062092
ALS2CL	0.818201992242987	4.30416388351599	5.94356759429529	1.63877949079829e-05	0.000301506580903308	2.99833777871296
IL17RB	-0.873511024980185	2.46085397040831	-5.84901980952765	1.97560836427248e-05	0.000348523990338534	2.99381361691956
C19orf48	-0.577444044729254	7.10907007125044	-6.10555893497546	1.19296031008055e-05	0.000232259234293215	2.99218936259658
ADHFE1	1.03228977571294	2.01693814381558	5.82977104560821	2.05253474758178e-05	0.000360251794434552	2.98357081035324
PHF21A	0.473937896758711	5.36014703093812	6.00720366205268	1.44600513422855e-05	0.00027294570953542	2.98252181555945
CBX2	-0.351283818929869	6.67038849660551	-6.08929657309055	1.23140435608806e-05	0.000239187066796943	2.97723358277285
DCAF13	-0.356835893534318	7.34035248557015	-6.10939491602993	1.18407455623447e-05	0.000230797935646448	2.97612291691563
CYP26B1	-2.74980987168946	-0.19931509148326	-6.43993170433516	6.2637303618462e-06	0.000141560306177724	2.95889347688149
FAM43A	0.638748106803776	3.40773778002084	5.89870176999454	1.79052122199993e-05	0.000321294816703078	2.95628713070261
MMP25	0.999608975433377	2.32089980695332	5.81075122469539	2.13158901957212e-05	0.000370954159868097	2.9555379787728
DBF4B	-0.515088850797202	4.1297934877197	-5.92348989609401	1.70497049933704e-05	0.000309933985118616	2.94947078647331
PDCL3	-0.449682532482721	5.10291487240959	-6.00060899680485	1.46484414324234e-05	0.000275568655248425	2.94749568946122
EFCAB4A	0.660800846102796	3.45838489509787	5.85974784339853	1.93403335825991e-05	0.00034263531656291	2.94145611801011
DHODH	-0.511721396464667	4.19892262133878	-5.9305255981293	1.68146654862055e-05	0.000306661358332935	2.93832460615109
NDC80	-0.72326874370756	4.84963744150106	-5.97201383830269	1.54951643525021e-05	0.000286977994054534	2.93650063460955
PGLYRP2	1.59027474467069	0.0926077040478697	5.9321279272023	1.67616068780738e-05	0.000306361872599897	2.92768906577867
TOMM6	-0.331697573248152	6.49437285232744	-6.04366738808024	1.3462690919253e-05	0.000256727529000669	2.90012567255816
ZNRF3	-0.566413102584997	4.56740906275226	-5.9376208126295	1.65810287337504e-05	0.000304058250595659	2.88965192935448
ZNF93	-0.902230336655369	2.94074140446023	-5.78893934370452	2.22613227468308e-05	0.00038420883551909	2.87317178907359
FAM72A	-0.87470667922726	2.68378312877649	-5.77425138134873	2.29222812672183e-05	0.000393319482151872	2.86663810221724
SLC16A8	1.05599588903822	2.17106724297963	5.76278389291845	2.34523864216105e-05	0.000400222153586749	2.86100072772352
HNRNPR	-0.31600550042314	7.57884276564537	-6.06133969272255	1.30051947991341e-05	0.000249711685213226	2.85998550119438
IQGAP3	-0.420089523824614	6.11720746758385	-5.98825037142449	1.5008358992585e-05	0.000279821399991072	2.84376825441538
TMEM48	-0.61169650010121	5.76985669101508	-5.98133562991841	1.5213714315737e-05	0.000283334251911342	2.83859215962563
FLJ45340	0.418730867577668	6.3410614180465	5.99700584668975	1.4752443594467e-05	0.000277213333341422	2.83560492831955
NSUN2	-0.294615792896225	7.24714393060403	-6.03895073350145	1.35875879505734e-05	0.000258519705216597	2.83446221609383
SAE1	-0.293765698228399	7.8944974809752	-6.05327052750757	1.32120578066443e-05	0.000253102468222587	2.83367856590952
MRPL12	-0.379284381820965	6.26254863103863	-6.00234546708541	1.45985906762659e-05	0.000274940124403009	2.82487529906848
DCDC2	0.679857765351004	4.86993950491005	5.93327508112386	1.67237270291418e-05	0.000306003950585741	2.82314898772421
KIAA1908	0.519278713016006	5.2397550191506	5.92819506753311	1.68921474918063e-05	0.000307738861277743	2.81232627417191
MEGF8	0.453955875890435	5.56423909219503	5.94189278562063	1.64419791807089e-05	0.000301839363137404	2.81060889756894
TRAP1	-0.446616594092909	7.42620037029629	-6.02894073729028	1.38566409911713e-05	0.00026274202260357	2.80718579221288
SBNO2	0.471234634239309	6.4445315855792	5.99269883644247	1.48777650802518e-05	0.000278629051738109	2.80225270417179
CCDC120	0.406005462568914	5.03262493272757	5.90923142510603	1.75365081124904e-05	0.000316277052008382	2.79443039094433
KLC4	0.619931466667328	4.8285260752983	5.87399417853509	1.88021667678238e-05	0.000335231809195187	2.79124315943077
PRPS2	-0.484713036131541	5.39198868388855	-5.9465547586376	1.62916104904514e-05	0.000300067063702984	2.78981381052785
RAB11FIP4	0.363150815772623	5.95268476549981	5.96894809504658	1.55888997271254e-05	0.000288188686222063	2.78963653909541
HIST1H2BK	0.34372087624879	6.42772775463905	5.98886089268088	1.49903659040035e-05	0.00027979785644928	2.78918762791739
MYO18A	0.410648444536907	6.39305566190677	5.97369586065757	1.54439841989038e-05	0.000286772847206426	2.78261241823606
SEMA6C	0.841122345215008	1.99450821101193	5.7160550821637	2.5746827326285e-05	0.000432319217073082	2.78027806261798
PSMC1	-0.362150880566734	6.62710632372524	-5.99156218842641	1.49110215382934e-05	0.000278939512535145	2.77995675970176
CALM2	-0.37951884464694	8.47552819327882	-6.0366470286465	1.36490252762354e-05	0.00025909909048781	2.7780550024208
CLN3	0.373054812721324	6.36888998108293	5.96874927547313	1.55949988657598e-05	0.000288188686222063	2.77555301512554
AHSA2	0.467775054089606	5.83502661645145	5.93542662923769	1.66529198497333e-05	0.000305042093720634	2.76830765753829
RAB5B	0.335945225788434	7.77976396154348	6.01011152027486	1.43777803694548e-05	0.000271699433783912	2.76012112184124
MICAL2	-0.560849040220045	4.00531923123757	-5.82969175973942	2.05285792929997e-05	0.000360251794434552	2.75825328385483
NT5C3	-0.61372226961443	5.11865168724633	-5.90085611123496	1.78291296208349e-05	0.000320273215659337	2.75804945920013
GART	-0.366783882743379	6.54354918621368	-5.97312819790535	1.54612373244126e-05	0.000286772847206426	2.75573815202711
SREBF2	0.431232820940007	7.08489059205342	5.97294070526807	1.54669402164671e-05	0.000286772847206426	2.75557585226277
LRP10	0.361868218736406	8.30185254327564	6.01952793420114	1.41146725766714e-05	0.000267331578904024	2.75298837902942
SNRPA	-0.351738869382224	6.51448338174228	-5.96044737316648	1.58518897855777e-05	0.000292289972187432	2.73411714780263
GEN1	-0.599056457450337	5.41656053981013	-5.912468701616	1.74247366745061e-05	0.00031503923907507	2.73113606545803
MATK	-0.558738829435655	3.69109515997498	-5.77735319477523	2.27810312983838e-05	0.000391562145358859	2.72306615693498
C1orf183	-0.801566727262915	3.37708159136388	-5.74648849515563	2.42275345360626e-05	0.000411351560996052	2.71401605116498
SLC12A5	0.631038990182879	3.61860308240118	5.76446831235502	2.3373734805287e-05	0.000399287375774893	2.71086911684403
NRM	-0.610769851939386	3.93032767719715	-5.80209126319496	2.16861906980287e-05	0.000375834044801898	2.70810472556625
STARD7	-0.29518245512267	7.84624767945207	-5.99080132611267	1.49333260782383e-05	0.000279044631656378	2.70637465716892
NCOA3	0.386979493463887	11.2187296377315	6.03780290265107	1.36181635135953e-05	0.000258807007501554	2.70482589839506
XYLT1	0.515098768107007	4.35013401363475	5.82297519213312	2.08042746839519e-05	0.000363944236207544	2.69786417452302
ALDH1B1	-0.450453095840492	4.89787150362145	-5.86901777104521	1.89883736889798e-05	0.000337472435254515	2.69374095098179
SERPINA5	-0.640012897870526	4.32653198394293	-5.80030802383768	2.17632635282486e-05	0.000376779315990093	2.68917353634926
LSM2	-0.387431566649297	5.12438478151986	-5.85833011781875	1.93947530900051e-05	0.000343235820822481	2.67942251083173
CLCN7	0.586319521808458	6.74976678934195	5.91354756526096	1.73876512392169e-05	0.000314708960308077	2.67093434951207
DLC1	-0.733936000904776	3.2132450921588	-5.72377382503062	2.53524179168774e-05	0.000426553156178931	2.66415008221674
ZFHX3	0.350121502574223	7.06177905560334	5.94221446737237	1.64315576125471e-05	0.000301839363137404	2.65954506271705
KHNYN	0.354702685317736	6.92838089979973	5.92707285270813	1.69295887946439e-05	0.000308085356911451	2.64596959656069
FOXRED2	-0.368415247572412	5.9652415494481	-5.89198796050971	1.81444765099603e-05	0.000324891033353936	2.64166653240684
CHN1	-0.51469208334161	3.79513882762084	-5.74049901420802	2.45190512815857e-05	0.000414617405089221	2.63337999691862
GDPD5	0.688474115124805	3.65163544286304	5.72929299026837	2.50742294570601e-05	0.000422723199032131	2.63207555568037
FREM2	-0.45943789529817	6.88209427763441	-5.93091364378623	1.68018000501966e-05	0.000306661358332935	2.63081811594555
SIX4	0.477728634167892	5.84620287157927	5.8674792841635	1.90463255430502e-05	0.000338067863622608	2.62674434445069
PHF19	-0.542962933018626	5.95233035436661	-5.87706262864199	1.86882931406109e-05	0.000333557112575856	2.62468480093894
NCAPH2	-0.613205958699414	4.89270007881734	-5.81716907857456	2.10456802143945e-05	0.000367398701362769	2.61758378358538
ATG2A	0.441352488607727	6.20689335828242	5.88637945302595	1.8346882958613e-05	0.000327813323290431	2.6170971515495
GEMIN6	-0.51983243432174	3.77388996944026	-5.73699889196148	2.4691081307172e-05	0.000417104690688025	2.61496594505739
TMEM70	-0.379093930479259	4.76207182385029	-5.81244505805933	2.12442287346302e-05	0.000370092168081204	2.60867016671799
SLC39A6	-0.401371136199787	11.4746310664418	-5.99338684343128	1.48576724072196e-05	0.000278564701051951	2.60446745715093
SLC1A1	-1.01522693076803	2.32606633407871	-5.64134765044169	2.99077772648169e-05	0.000490484066991914	2.60326405094114
GMPS	-0.44442344322455	7.05971800287082	-5.91169170166697	1.74514963294488e-05	0.000315182315997517	2.59559224045846
KRT80	0.442756017945676	7.30645895679786	5.90884398803028	1.75499344812114e-05	0.000316277052008382	2.59158896938876
PDIA6	-0.300182695269242	7.98173234053947	-5.92040574268431	1.71538046927676e-05	0.000311487762955315	2.57281433059388
ZDHHC7	0.317373459966331	7.03655627256546	5.89079312439521	1.81874028462506e-05	0.000325311363851011	2.57008685361933
NEDD1	-0.490218332462854	5.49578198673959	-5.82984189386742	2.05224600336069e-05	0.000360251794434552	2.56950916530112
TSGA14	-0.52487161976824	4.44574811847117	-5.75189524685167	2.39674530075892e-05	0.000407763666428201	2.56157920394829
C9orf40	-0.774886993981258	3.26579702363378	-5.66814748252451	2.83406236616807e-05	0.000469275831799949	2.55899312533712
PDXP	-0.478271155950064	4.23123877563639	-5.7272369261189	2.5177493385652e-05	0.000424036655973458	2.53037835675604
SAMD15	-0.641348990634081	2.87977179074282	-5.64265952280651	2.98290212413737e-05	0.000490484066991914	2.52798984706098
BCAR3	0.641402615699053	3.92758045981179	5.7013179441995	2.65175446528357e-05	0.000443479416774023	2.5228469393322
ELP2	-0.379779208356203	8.61532012502947	-5.90813690906156	1.75744652221789e-05	0.00031637820923113	2.5163181983671
GRB14	0.711431212228602	3.83385677916946	5.69069702131985	2.70877267398833e-05	0.000450313262423269	2.51452428206903
KIAA1683	1.00628916044713	2.59965974705741	5.57256478044545	3.4352403438198e-05	0.000542501978376225	2.50425778418674
BAZ2B	0.387465257461091	6.22917111825569	5.82456680367629	2.07385997801419e-05	0.000363175227982297	2.49524699914302
PRMT3	-0.481815449181789	4.75921616677952	-5.74453785164816	2.43220802419192e-05	0.000412538001993769	2.49459385873937
ENDOD1	-0.490683738897515	5.00599379821477	-5.7667900038358	2.32657728074453e-05	0.000398256688261734	2.48885500527643
PAFAH2	0.43947226661075	4.81588486536061	5.73610512414794	2.47352091214372e-05	0.000417428493791035	2.48876316111689
CDC14A	-0.585568802669219	3.31437252460916	-5.63938552589546	3.00259705599422e-05	0.000491825985939739	2.48492734044583
DTNA	0.407364842228852	5.87311914747021	5.7915056013453	2.21478762536254e-05	0.000382645746348792	2.483738264107
C5orf41	0.989674103568587	4.24768690519236	5.63419546869389	3.03409342692149e-05	0.000495529086639014	2.46144918184113
PGM2L1	0.827563305482145	3.54155115003758	5.60636519801825	3.20889326343178e-05	0.000515519029179952	2.45950451457979
EIF2S1	-0.480986031673002	7.4152181199936	-5.85575660345177	1.94939422987267e-05	0.000344626523259943	2.45327173281781
GTF3A	-0.333244642161765	7.03209419278535	-5.83170527617332	2.04466677908349e-05	0.000359947444351497	2.44137258510772
FLCN	0.515436630837052	6.00347635021287	5.76484554917652	2.33561576154396e-05	0.000399287375774893	2.43850725782643
LXN	0.561797825211574	8.74298379067131	5.87194871875381	1.88784741947926e-05	0.000336220769099783	2.4354245167983
FGFR3	-0.71750574957077	3.98292978039159	-5.69632175141798	2.67842054336653e-05	0.00044704496174912	2.43262752468512
NUMA1	0.306957462624474	9.14783373779128	5.86705590710443	1.90623053932145e-05	0.000338067863622608	2.41749215098421
NUDT5	-0.354109595830566	5.80696467599967	-5.7712697504291	2.30589109462337e-05	0.000395120109287718	2.41503816711968
LDHA	-0.461564857070364	9.33169258839996	-5.87143089292371	1.88978427980026e-05	0.000336220769099783	2.41500777410585
AEN	-0.549473883818019	6.29352203669607	-5.78353199728343	2.25023339175943e-05	0.000387169786458691	2.41015293866249
LONRF2	-0.347873569159487	6.78125444314636	-5.80705877774431	2.14729742670979e-05	0.000372911756638572	2.40451755255037
GPR56	0.514073815699413	6.60173523606334	5.78402196207521	2.24803850719214e-05	0.000387169786458691	2.4008879898265
ANKRD50	0.429397798144804	7.6727043366101	5.83357402913889	2.03709474858744e-05	0.000358992334830099	2.39382658908882
TRANK1	0.904970429025258	3.5605285061475	5.56735179751636	3.47158754265899e-05	0.000545665696084858	2.38966239775369
GALT	0.655128008706713	3.82014047912403	5.60695735263014	3.20506785914394e-05	0.000515399566118493	2.38243529171389
TMEM164	-0.446425372079855	7.24928029770908	-5.81922273444369	2.09599646592272e-05	0.000366284690659265	2.3807990506252
BRIX1	-0.67224681932545	5.51277492903345	-5.74136322606604	2.44767662891047e-05	0.000414321294958489	2.3807504955783
BHLHB9	0.565513979586755	3.65438570256989	5.5968366985842	3.27110026317339e-05	0.000522501249296196	2.37602734569705
ERC2	0.714986455727128	2.95788886660824	5.53655045866671	3.69459081269413e-05	0.000572114229180524	2.37517804996167
DRG1	-0.413339112719009	5.74591156792213	-5.74835320559818	2.41375086053002e-05	0.000410239526336423	2.3744810009999
HBP1	0.471776625036421	6.19143394845832	5.74392255304419	2.435198209592e-05	0.000412626695615163	2.37051123321479
KIAA0020	-0.576269613991695	5.24610126941776	-5.71472502639757	2.58154270735335e-05	0.00043303631131171	2.36866898298807
WISP2	-0.487993028655533	7.5930248126986	-5.80821498648616	2.14236586631056e-05	0.000372442065989374	2.3675909352448
MAGOHB	-0.634602535977046	4.01900662390809	-5.61515376288698	3.15259824405174e-05	0.00050842866956144	2.3644129973519
C9orf106	1.22696390173102	1.53324791627375	5.50797650421343	3.91467046114148e-05	0.000597344423285858	2.35227082215305
CHD5	-0.591724300679614	3.31684427578053	-5.55228854138525	3.57885919558788e-05	0.000558243682881183	2.34529345120375
KIAA1147	0.436390077653746	6.49209736977952	5.75856593983295	2.36505390137701e-05	0.000402781684792557	2.34518412040655
EDARADD	1.14437213035013	1.36199256264833	5.49356843514905	4.03072160974141e-05	0.000611743318394514	2.34335583416771
SDC2	-0.583454528817084	3.07454083339581	-5.552430318184	3.57783377729464e-05	0.000558243682881183	2.33524409462762
DRD1	0.633978657373102	3.51638876362561	5.57009561153924	3.45240732177063e-05	0.000543672881820075	2.33430034212734
GTPBP3	-0.444547797956626	4.60742328826552	-5.657217642245	2.8969272271448e-05	0.000477793007364592	2.33306929928658
NR4A3	-1.08163569265691	1.69221700746799	-5.4833579758016	4.11510356789409e-05	0.000620568007840042	2.33278493065931
TSKU	0.452004655237885	7.83751901688824	5.79702399401888	2.19059426694493e-05	0.000378857275288388	2.33183293313181
WBP2	0.370456187537879	7.23073634197075	5.77407567790483	2.29303094414061e-05	0.000393319482151872	2.33037784485378
ZNF704	0.554550144951562	4.42214865305675	5.6252144998505	3.089402729229e-05	0.000500166226947006	2.3126606532675
CNKSR1	0.468111450578321	5.09798230835168	5.66513341920791	2.85125643716129e-05	0.000471189848370409	2.30878226318277
DRAM1	0.52829361359752	4.04639035390557	5.57539993929896	3.41563728289993e-05	0.000541389570018035	2.30404519774498
SLC1A4	-1.30730220712485	3.13958917478777	-5.47976642887219	4.14521582320138e-05	0.000623422566791546	2.30274441148431
SYTL2	0.517023110032929	9.21959229822273	5.81556648916297	2.11128206250103e-05	0.000368186456864101	2.30256503235191
NMD3	-0.33215219605423	8.72581017430164	-5.8034016920504	2.16297328013427e-05	0.000375244451628273	2.30235343682548
LOC284749	1.77347039803825	0.704598393259053	5.71034486564904	2.60426773879863e-05	0.000436410557752187	2.29930671655469
CEP76	-0.476755426749469	3.7321576317834	-5.56373888335361	3.4970107354557e-05	0.000548630464725715	2.29677335496055
MANF	-0.570208111405065	5.40695690130317	-5.67022394088387	2.82227923124493e-05	0.000467787887644601	2.29455057168661
PHF5A	-0.541998490878145	4.72178928129617	-5.64197471415977	2.98701058403104e-05	0.000490484066991914	2.28569006309383
VEGFB	0.451282235284181	5.1106044195216	5.62989914329439	3.06042380251566e-05	0.000497884510440388	2.27636328890789
NCS1	-0.401198864804814	5.6152248007422	-5.69638809418073	2.67806464661037e-05	0.00044704496174912	2.27420342597055
MRPL17	-0.497530456889238	5.37196792947167	-5.65800621517643	2.89234383221376e-05	0.00047750797877535	2.25444220778216
CLSTN3	0.470647433793053	4.81902071420467	5.61067483441161	3.18115956910124e-05	0.000512540584139201	2.25060894562405
ANAPC1	-0.381537271358053	5.60777351557128	-5.68102420511759	2.76180172192176e-05	0.000458673008911812	2.25034230995237
CYP4B1	1.35223435216457	1.16923766445072	5.48252557931807	4.12206243293574e-05	0.000621057406562317	2.24759878760708
DDX12	-0.615094394360497	3.44647843249267	-5.52444939401515	3.78619552259466e-05	0.0005835975476486	2.24313092676227
PPIA	-0.320313131513391	9.35475542821884	-5.78544593913584	2.24167208935992e-05	0.000386492000231498	2.23903773097581
MAPKBP1	0.44293677086109	4.42482234062097	5.57498707825436	3.41848472816937e-05	0.000541389570018035	2.23886469240387
LGR6	1.49395622364082	1.69066629074815	5.46005303072466	4.3145860127614e-05	0.000644260147119836	2.22479889689199
TFPI	0.612302634796372	6.12661022321668	5.67651823782538	2.78686926993126e-05	0.000462377000697721	2.22447160139814
LPIN1	0.70892678785045	4.61911459439781	5.53988520964569	3.6697504385681e-05	0.000568794312647014	2.22134597716622
ERV3-1	0.463750220084394	4.64295252838915	5.59228373185134	3.30126208696472e-05	0.000526815907847309	2.220111536226
DIAPH3	-0.625575454681768	4.35259642628314	-5.58006520609978	3.38363096951905e-05	0.000537396432423899	2.20683484616843
HS6ST2	0.798791302161777	2.61877477658289	5.44243499388739	4.47198166334731e-05	0.000664794856336182	2.20212582719104
LSG1	-0.29734342247225	6.60499034077081	-5.70649142671391	2.62443073889767e-05	0.000439349145919165	2.20185975436745
HAUS5	-0.391714690575979	5.04488681970281	-5.62608021187305	3.08402624851891e-05	0.00049977960252161	2.20043889383295
SYNGAP1	0.436725762620154	4.98611780552567	5.60407531192922	3.2237306158977e-05	0.000516909595592263	2.19764977947787
PRDX1	-0.323902743132813	9.17898889296605	-5.76121078364571	2.35260873433364e-05	0.000401070626636043	2.19756110779324
MDM1	-0.598614893859265	3.96241120487923	-5.54745387293838	3.61400840722255e-05	0.00056119476882442	2.19742741345986
NOM1	-0.385930059869317	5.39879594468007	-5.63696762052682	3.01722818219615e-05	0.000493738983552332	2.19346797809942
HLA-DQB1	0.619855134061021	4.47337503480428	5.57719052573476	3.40331612376387e-05	0.000540010046051489	2.18734387324117
NCKAP5L	0.581688653124668	5.51751136560099	5.6300080057132	3.05975372882623e-05	0.000497884510440388	2.18240184543486
GGT7	0.510467874364935	4.02417541777835	5.51246575745757	3.87921901076967e-05	0.000593546710890736	2.18095228236283
C1orf85	0.414037327156707	4.77088416799391	5.57014266976641	3.45207932267725e-05	0.000543672881820075	2.17562857184886
NUP62	-0.416002673735901	6.66954930348867	-5.69232495772167	2.69995169318699e-05	0.000449293453899096	2.16951123119133
KIF20A	-0.422741437205452	7.00055160794937	-5.69410266774978	2.69035301298206e-05	0.000448142069612669	2.15902645659108
PLEKHM1	0.4701342501778	4.55083429493155	5.55438170040687	3.56375088745492e-05	0.000557010933100898	2.15785708881751
SLC12A6	0.485326714853875	4.38045322206551	5.52956466605323	3.74719081679333e-05	0.000578652070360588	2.14484313166696
INPP5J	1.02211566146481	2.37107485482556	5.39443560128832	4.93148985854505e-05	0.000717167272993977	2.14352038981547
C15orf59	0.843238130198867	2.39476710506385	5.41023348509345	4.7751173094124e-05	0.000698024455599664	2.14155802745107
MLH1	-0.468235098626774	5.897193631123	-5.63322680548329	3.04000948673472e-05	0.000496010913718551	2.14122517619876
YRDC	-0.400939775450272	4.64592736572234	-5.5597411149801	3.52536580840086e-05	0.000552560616491997	2.13826817672452
C1orf63	0.384977779542821	5.31695927069205	5.59175970053296	3.30475196466601e-05	0.000526870084433502	2.13770724346303
KIF18A	-0.636451997272294	4.45702721976423	-5.54016670261869	3.66766150542706e-05	0.000568794312647014	2.13276271660303
RAB7L1	0.468617313663042	5.95289376678428	5.61841452919104	3.13197134740159e-05	0.000505589660366256	2.13031355040464
GPC1	0.387898590718995	6.59749605208158	5.66535613391244	2.84998226108712e-05	0.000471189848370409	2.12927395893232
DGCR9	1.37670582088269	0.865933907482106	5.42378217119816	4.6450757360256e-05	0.000683238756458155	2.12901132401171
GRPEL1	-0.404595228856045	5.70166367895364	-5.62819132526886	3.07095565507852e-05	0.00049862779005372	2.1258484300267
HSPA4L	-0.59928740002407	4.19733448363247	-5.51263561104798	3.87788419578175e-05	0.000593546710890736	2.1253631657814
MAK16	-0.537337166298711	4.22028551326451	-5.53018248694845	3.74250794445452e-05	0.000578463057884079	2.12521961005873
TUBGCP3	-0.42228592909165	4.90542090490116	-5.57302610802709	3.43204271656127e-05	0.000542501978376225	2.12424093939497
INADL	0.326704299039275	6.56171198835536	5.65539397613008	2.90755557942092e-05	0.000479073492711679	2.11626001613503
EIF5	-0.353031828074426	9.07441921076676	-5.7173823179723	2.56785605502589e-05	0.000431606278032693	2.1153011088778
GGH	-0.618244619773253	5.19953096385446	-5.58911525732324	3.32242120932799e-05	0.00052918259337906	2.10522884801784
PSMD12	-0.4475026636119	7.98851249926487	-5.6954286510113	2.68321634770288e-05	0.000447398905274008	2.10233386125401
ZFYVE26	0.429684164308188	6.26127292835219	5.62078254761606	3.11707904831773e-05	0.000503671787478896	2.09728640554071
SLC43A2	0.548824239448488	6.06019013082886	5.63137247564135	3.05136791840115e-05	0.000497378918784998	2.09328981866329
TMEM129	0.380434151840811	5.37906816420398	5.58083754984812	3.37836216598502e-05	0.000537069666006972	2.09139738242892
FAM110B	0.875554737775121	2.66416842759526	5.37077990877991	5.17555968318929e-05	0.000745285380041111	2.08718579772518
ALG8	-0.442102982917615	6.33837007503288	-5.635207884704	3.02792283860342e-05	0.000495004707261032	2.0768557311983
DTX3	0.390681730732203	5.25240616271335	5.55465040940082	3.5618161269111e-05	0.000557010933100898	2.07285712634574
ABCC1	0.379009077640608	7.17869711744063	5.64611289409739	2.96227250177644e-05	0.000487608713776665	2.06453342538899
TOR3A	-0.329854053599393	6.38898148574738	-5.62179493297825	3.11073453008936e-05	0.000503132729992403	2.05772066690379
SH3BGRL	0.617461662207273	5.67875980275528	5.59904857492987	3.25655003203813e-05	0.000521172657758907	2.04757828884152
ECHDC2	0.562490908538566	4.36327921952574	5.48076625889361	4.13681032247804e-05	0.000622718414339538	2.03567536610805
NUP153	-0.395236492049294	7.15928593406846	-5.6412322020976	2.99147182690596e-05	0.000490484066991914	2.03564383596076
SASH1	0.513805085557808	5.56208007875183	5.56411325444232	3.49436748916569e-05	0.000548630464725715	2.03208996782431
DLX4	0.689156713981052	2.6799000275496	5.35400749601778	5.35611284471886e-05	0.000766914650814026	2.03057089387213
UCK2	-0.396779660171613	5.29162436476676	-5.55113172626665	3.58723733055525e-05	0.000558243682881183	2.02944395324651
ARNT	0.284096011099049	7.00968446284877	5.62688747112859	3.07902148103132e-05	0.000499452524236351	2.02762081820181
NUDCD1	-0.46235873969891	6.23973638355721	-5.60165015572441	3.23952160001811e-05	0.000518944054010564	2.01737784731548
C12orf34	-0.644320347084227	3.27255864036948	-5.43136890007335	4.57385516792675e-05	0.000675734574455892	2.00733609554955
ZDHHC8	0.463652859513673	4.7527242453395	5.49308967280547	4.03463812598152e-05	0.000611743318394514	2.00408489733352
PPARG	-0.545885438805575	3.89240928640697	-5.42770843109627	4.60807648828951e-05	0.000678990935596068	2.00341087876554
LTV1	-0.406416030162096	5.50427684878369	-5.54756716999675	3.61318065253202e-05	0.00056119476882442	1.99214183185726
HMGA1	-0.337360817613225	6.96604122571612	-5.6080823239824	3.19781332859126e-05	0.000514727912486624	1.99145016050743
MAF	1.08427795842252	2.21027262672262	5.30184613759682	5.96015315023538e-05	0.000836641555039247	1.99067443852144
ZNF750	0.934487992737353	2.17276011856113	5.30160135853893	5.96314717535747e-05	0.000836641555039247	1.98091322897382
DDX11	-0.470160639343473	5.19930116075522	-5.52359255434164	3.79276984369954e-05	0.00058407258624338	1.9752296223779
PSD	0.710141724994775	2.81120803336496	5.32515193571277	5.68204963957611e-05	0.000806677403839311	1.97411989768391
C2orf27A	0.792298863900462	3.0405071790619	5.35752573517649	5.31770969545722e-05	0.000764032447996791	1.97395531137145
DUSP10	1.03214783898881	2.29169008429688	5.29241240226694	6.07666799159405e-05	0.000849717353607181	1.97202787803132
GLB1L2	-0.596203152628791	3.74199808210304	-5.41548154473572	4.72430696869632e-05	0.000692456702405586	1.9717925638393
ANO9	0.492878542357714	5.43362593626302	5.51939962871609	3.82511114805952e-05	0.000587970209927825	1.96399903727144
WDR12	-0.357427617463899	5.64247344085041	-5.52713485382922	3.76566660949838e-05	0.00058096871196726	1.95310042110508
PTGES3	-0.40725009865931	8.89829878220919	-5.62861983969332	3.06830956443947e-05	0.00049862779005372	1.93481350167975
LMCD1	0.480152376191901	4.62345905115784	5.43493054786576	4.54080878913148e-05	0.000672039700791459	1.93386917665003
SELRC1	-0.406986266642972	4.58942436409634	-5.4495802592574	4.40744671818671e-05	0.00065636811144216	1.93281823488961
MICB	-0.556446992639726	4.75903351193615	-5.47787248573522	4.16118632017734e-05	0.000624959847015069	1.92987316999329
TNS1	0.678894534194206	2.51846685756737	5.3196264130392	5.74675443151439e-05	0.00081310254748432	1.92406833643819
ZNF530	-0.746516442485094	2.35800025869704	-5.2840249732268	6.18222584772798e-05	0.000862314804648896	1.92196255467561
S1PR3	0.385994999238854	5.70885301761649	5.51179243715432	3.8845150387657e-05	0.000593546710890736	1.91822670213829
SRSF2	-0.312684578700617	7.83933663835477	-5.60417515032986	3.22308223889962e-05	0.000516909595592263	1.91812846531458
FYCO1	0.39296849058055	5.82604955867726	5.51808510805457	3.83530883931797e-05	0.000588996373083139	1.91657969905443
EXOSC9	-0.639122648037849	4.40172984397104	-5.43770555167348	4.51523161763062e-05	0.000669439127422469	1.90931610268974
TNFRSF11B	1.00546975880716	3.49306591402075	5.30826674001141	5.88216873962914e-05	0.000828058838396951	1.90807176509588
PDXDC2P	0.455904599377866	5.81956198388048	5.50338751841072	3.95125457228735e-05	0.00060128099605945	1.90296578943821
NAA15	-0.495515953665958	6.44696225007584	-5.55628649885802	3.55005928154011e-05	0.000555910032064389	1.90167536354566
ALOX15	0.473003872334257	4.66370152367883	5.44602342581377	4.43945077462937e-05	0.000660546038744676	1.90049856434584
CCDC24	0.634305676978226	3.39674264983513	5.34923132283664	5.40870390475921e-05	0.000772460837772784	1.90024912287393
SAP30	-0.546272666334519	4.06208818945079	-5.38336103973748	5.04424339221924e-05	0.00073038897395216	1.89871836753579
CPM	0.721151808003253	2.09994239199318	5.27835048366381	6.25470797638764e-05	0.000871697801642557	1.89739443424785
IKZF2	0.703190422436596	3.96135885092513	5.39838749661265	4.89188503623356e-05	0.000712026852445344	1.89738261713598
ALCAM	0.527606794537383	6.80423342696479	5.55152379322879	3.58439555693353e-05	0.000558243682881183	1.89300810492114
LMNB2	-0.405567036555333	6.86011550871384	-5.568781281248	3.46158128430637e-05	0.00054460475445663	1.89287399109539
C3	0.548903956923533	4.74759403716472	5.43882785576828	4.50492951987465e-05	0.000668504359275809	1.89005747970531
PACS1	0.294832318760336	7.26470333980665	5.57071281306494	3.44810793559209e-05	0.000543672881820075	1.8884102559348
SERBP1	-0.301054612954692	8.40919816567859	-5.59763642549315	3.26583175523857e-05	0.000522158415627245	1.88641016537735
RAE1	-0.286038337607497	7.73371975779963	-5.58392378084314	3.35739267633792e-05	0.000534243911694343	1.88627701401647
CCNO	1.1223177959663	1.28365601337411	5.24186567261264	6.74208008720748e-05	0.000923460666490237	1.87502788976874
MECOM	0.595296002703249	3.32873433687716	5.34273268769645	5.48111548302749e-05	0.000780137662452355	1.87100835510746
LOC100272228	0.913764089286407	2.55853800593245	5.23383558054166	6.85448944251467e-05	0.000935791685196859	1.8511410780533
KAL1	1.19463876433108	0.915308800780841	5.25858731777225	6.51403958447164e-05	0.000896065153951617	1.85014314127121
ADCY5	0.633943968394186	7.08601924127575	5.55098134928915	3.58832790658498e-05	0.000558243682881183	1.84891939254709
STX1B	1.24648314508856	1.21759998356102	5.26948540845112	6.36969719370958e-05	0.000881844502215224	1.84701864779884
PDK4	0.697662459630437	4.93841731168648	5.41915276748531	4.68909420311037e-05	0.00068908246112597	1.84655690998913
TRIM66	0.432378750882213	4.9533969413086	5.43295808291351	4.55907961869571e-05	0.000674147193130566	1.84586366213093
CDC25C	-0.569420871262133	4.50436295309651	-5.38748328921659	5.00196675349912e-05	0.000726153576263189	1.8455794082753
STAT2	0.496189777014907	6.28994697762851	5.50536842772969	3.93541944312924e-05	0.000599416710080996	1.84157876671705
NIP7	-0.392875256305214	5.36083735653277	-5.47157074870637	4.21478280849363e-05	0.000632179620531367	1.84030014407999
FAM64A	-0.628731161685755	5.07237693743937	-5.44041803464491	4.49037402032557e-05	0.000666936191082815	1.83558694747673
HIST2H2BF	0.865968163348531	2.62845179154365	5.23761991611315	6.80127643073e-05	0.000929285514930788	1.83475860863914
ISG20L2	-0.379147153657707	5.93612908747978	-5.49380385645204	4.02879718176841e-05	0.000611743318394514	1.82793152091219
RRP36	-0.341865775048164	5.86753639450758	-5.49125757759368	4.04966182026113e-05	0.000612355734919052	1.82623626962175
ABCE1	-0.549031968653411	6.70778237675271	-5.51712411735679	3.84278166185739e-05	0.000589602573512871	1.80495868336587
BCAS3	0.355451419870608	9.52608433234641	5.57275345919121	3.43393217264136e-05	0.000542501978376225	1.80386263192471
SMPD1	0.596661224877903	3.69085751297685	5.30538454804531	5.91704516102306e-05	0.000831568598932351	1.79296127196339
CCDC34	-0.68717191472566	3.70490083573413	-5.32266647207895	5.71106163037597e-05	0.000809421989037353	1.78647390580379
MRPL51	-0.307826363458195	6.57400910405833	-5.49330853992952	4.03284719692636e-05	0.000611743318394514	1.775329267321
LOC647946	-1.02837115961067	0.981209579159268	-5.1902740368271	7.49873279485707e-05	0.00100086837399194	1.77145939472707
RHPN2	-0.372255177338598	6.53403646078269	-5.49191557584529	4.04425943012994e-05	0.000612250243600126	1.76749194509066
CGNL1	0.788259941756455	3.29346024475013	5.25234262804424	6.59825945622575e-05	0.000906732055430726	1.76636064034708
ZNF862	0.61619339210597	4.48079513686329	5.34831433071566	5.41886164665342e-05	0.000773251213128258	1.75672248688406
TAF5	-0.713997308166781	3.4572582307691	-5.27664519784683	6.27666039729134e-05	0.000873301734478373	1.75482995975212
TMEM184A	0.394078267260442	6.31708224940849	5.46763285069163	4.2486352067571e-05	0.000636686157686431	1.75476399747495
FAM102A	0.300710242939038	8.48159129519748	5.53064451300934	3.73900988508522e-05	0.000578456996467764	1.75222058751773
HSPH1	-0.423351486261004	8.01644400242877	-5.52156266807757	3.80839164264731e-05	0.000585938747301137	1.74688078673984
RECQL	-0.418592086850526	4.67043275309656	-5.37317066520602	5.1503380718517e-05	0.000743177341791611	1.73864417157068
LOC155060	0.616154473207687	4.00954650791166	5.30741732490304	5.89242520198293e-05	0.000828805038502628	1.73669831337009
C12orf51	0.312212495361933	7.16500529060182	5.49178836787828	4.0453032718138e-05	0.000612250243600126	1.73498125035276
IGDCC3	0.526464681264508	4.48801068182354	5.34005630801555	5.51122644089784e-05	0.000783756386033805	1.73086297685069
POLD2	-0.407303785931445	6.7267348610102	-5.47766837975815	4.16291120291071e-05	0.000624959847015069	1.7304015529574
FBP1	0.376787669507703	8.32949676087921	5.51352271037123	3.87092050337197e-05	0.000593375568271245	1.71742076280278
KHK	-0.826660047771091	2.73129718368223	-5.21911187476127	7.06562749313328e-05	0.000958358103772596	1.71413363082552
OBSCN	0.611821167261038	4.88774380145223	5.35331722301043	5.36368089612642e-05	0.000767341311435571	1.71387802816825
NAV2	-0.551894619483694	4.02216182388069	-5.30874102787062	5.87644982656703e-05	0.000828058838396951	1.70305446757833
SRMS	0.976311499276217	1.41798448429486	5.14954719949544	8.15731152332767e-05	0.00107166439839852	1.69711580905336
USP39	-0.281072432534814	6.39098248197346	-5.45044593436176	4.39969345769727e-05	0.000655797445512737	1.69571453433281
TBC1D9	0.320684312789245	8.8945949846842	5.51157419258944	3.8862332481784e-05	0.000593546710890736	1.69480177952208
ING4	0.52790282729292	4.27276150807872	5.29104881977741	6.09370207374333e-05	0.000851387414212894	1.69399621839959
STIP1	-0.297883975068167	8.54475646978283	-5.50594426397227	3.93082855840195e-05	0.000599263234372964	1.69253820389889
CCDC154	1.55077532815261	1.01741736252288	5.28801381617289	6.13179223109858e-05	0.000855994100775398	1.68925408449312
PSMA2	-0.349008351802996	6.9181959048014	-5.46538111623521	4.26811809075268e-05	0.000638461600623863	1.68477097102885
SNX33	0.489894155936913	5.64432357068894	5.39274666478148	4.94851641827918e-05	0.0007190181457802	1.68023944794718
MED23	0.344384028525501	6.08790410630318	5.41026529745961	4.7748076220185e-05	0.000698024455599664	1.6642488844002
PSME3	-0.278200759943383	7.18138743246477	-5.46471082317653	4.27393547893337e-05	0.000638760473187503	1.66398555923546
CCP110	-0.490805639275236	5.35488402343038	-5.37534595385254	5.12749943644042e-05	0.000740520730354315	1.65742164630838
HNRNPD	-0.387652358216927	7.67314820543079	-5.46572075398308	4.26517353098854e-05	0.000638461600623863	1.64093280594387
YWHAH	-0.385478991503088	6.51870242777584	-5.42901407217504	4.59584005668343e-05	0.000677785089135571	1.6407984519407
EIF5A	-0.450514574756502	9.00647789260674	-5.48703709793296	4.08449059428161e-05	0.000616507407028571	1.63804673186496
ACHE	1.44145818155648	0.975095678577931	5.17843904337124	7.68428287591144e-05	0.00102074620188041	1.63637703136807
CHDH	-0.518110287233476	3.40686712957815	-5.24031273947431	6.76367017649346e-05	0.000925659738393426	1.6349876021355
C5	-0.706382875511085	3.03089467603739	-5.18184000232717	7.63048468086245e-05	0.00101440561051465	1.63116366592687
ABCC3	0.645824309427224	6.82047334452761	5.41050251730505	4.77249898315218e-05	0.000698024455599664	1.62746688760369
HADH	-0.331517961938533	5.44310728972285	-5.36895277518194	5.19492091815881e-05	0.000747032308128013	1.62183004029696
FN3KRP	-0.355133031609664	5.12385236608211	-5.3540758419454	5.35536410789351e-05	0.000766914650814026	1.61466411135955
ANKRD32	-0.717191368340772	3.80786246456065	-5.25849483274915	6.51527880414474e-05	0.000896065153951617	1.61448339689729
CD24	0.436116807763723	9.98493562949517	5.48717511855287	4.08334673745824e-05	0.000616507407028571	1.61311481246291
SEMA3E	0.674903730646401	2.77108022936284	5.1417821976316	8.28946843916795e-05	0.00108561527154773	1.60788847260955
NCRNA00176	0.874238881653981	2.19006571290205	5.11379800022616	8.78425323562673e-05	0.00113705767115032	1.60296430713507
UBXN6	0.37465194043365	5.72264018096966	5.35656703932561	5.32814612989449e-05	0.000764874814389317	1.60104169404221
FAM136A	-0.310824760599272	6.63446548688216	-5.41581142867641	4.7211317665231e-05	0.000692456702405586	1.60052400292406
PRMT5	-0.38707642919598	7.47138729740706	-5.43689946794865	4.52264595978582e-05	0.000669944473263579	1.59862472830061
HLA-DRB1	0.674660071984032	5.10538910852885	5.34977590349596	5.40268072487848e-05	0.000772260106349297	1.59735133229767
CCT7	-0.317859474244401	8.69746825319208	-5.45885307159485	4.3251229176731e-05	0.00064525741012636	1.58926317882396
RPP40	-0.649218580664949	3.81539084186456	-5.23961018900504	6.77346090481154e-05	0.00092624170214283	1.58666316100117
RGL2	0.330503297604174	7.209210071642	5.4187394050289	4.69304546294236e-05	0.00068908246112597	1.58376417339828
ZSCAN2	0.467288073232504	4.52772863224405	5.26409787481355	6.4406382954235e-05	0.000889456935199527	1.58372338638121
TSPYL1	0.2884791630805	7.53181703516767	5.42988768457407	4.5876712670843e-05	0.000677177531074296	1.57728315785753
TMED8	-0.657947515947403	3.58373405968564	-5.21292965784386	7.1562611149162e-05	0.000963071863619045	1.57725725085154
PPP2R5B	0.566845308171343	4.04293517844132	5.21422925952316	7.13710984705007e-05	0.000963071863619045	1.57609926085256
TUBB6	-0.768209052712521	5.01919727364583	-5.30862550442775	5.8778422692562e-05	0.000828058838396951	1.56897636288464
RPL39L	-0.615190156703682	3.59380982811058	-5.19136709567204	7.48182942928049e-05	0.0010002087559975	1.56886298628832
STAG3	0.97327867416835	1.52310512679854	5.07867833495897	9.44836092434564e-05	0.00120321278201588	1.5603671067939
PNRC1	0.81990530955187	5.82652770029211	5.33835093411215	5.53050165979542e-05	0.000785829309757168	1.5594865435686
NOL11	-0.38209001069915	7.74885824858294	-5.42636917842619	4.62066277216568e-05	0.000680246163747348	1.55581490421281
UTP18	-0.405325299520309	6.95777050366656	-5.39882185951354	4.88755197931782e-05	0.000712015847579367	1.55271662739453
WBSCR22	-0.294193672017616	6.69906600695137	-5.38574956315726	5.01970276509666e-05	0.000727465416321288	1.54542968760135
PPIF	-0.568699702756349	6.98050018195008	-5.40013533987317	4.87447315848029e-05	0.000710729634720352	1.53485374968831
PVRIG	0.71468350171264	2.34821990641359	5.09293628253862	9.17274565643406e-05	0.00117660119918134	1.52497972254617
EXD3	0.518164735516591	4.09915762329282	5.19296889887416	7.45712934487293e-05	0.000998503051750639	1.52100287506542
LTBP2	0.72882333563602	2.53267377489854	5.08038081334622	9.41500926926186e-05	0.00120012663886536	1.5194982976031
PUS7	-0.433578573125722	5.93711381352364	-5.34548978339982	5.45027330834058e-05	0.000777070509877987	1.51832109565762
TSEN2	-0.479020179930693	4.19537718860115	-5.21746949818243	7.08958974000023e-05	0.000960823367852372	1.50349272001655
UGDH	-0.387938965205912	8.48140314721642	-5.40983602103062	4.77898829025123e-05	0.000698024455599664	1.49556384431171
ZBTB46	0.403705134557915	5.18723035145711	5.27512414468514	6.29630797411737e-05	0.000874580187368264	1.49276024055805
DBP	0.639873784771561	4.80252439378741	5.21358667814545	7.14657250542436e-05	0.000963071863619045	1.48700418710161
PSMD14	-0.306507056286983	7.05765985249468	-5.37087808640184	5.17452144722916e-05	0.000745285380041111	1.48263519073717
MYH14	0.366203776651787	7.85121164619913	5.38592178764968	5.01793801812778e-05	0.000727465416321288	1.48125265603337
ITGA2B	-1.41882231922189	0.745701358098133	-5.06817625092131	9.65679355151932e-05	0.00122534306036122	1.47812678519209
C12orf48	-0.66161768830974	4.13809611337517	-5.21099761190949	7.18482985207663e-05	0.000965909119341877	1.47654629576308
ZER1	0.328780459006823	6.79240181790126	5.3541508573063	5.35454243065375e-05	0.000766914650814026	1.47645205055485
HSPA9	-0.334565914608559	9.27552938841639	-5.40845678189531	4.7924460381826e-05	0.000699379297928149	1.47234973583714
VAMP1	0.61324685448596	3.19861992611288	5.11480630759305	8.76590956203863e-05	0.0011364424148491	1.46585228686007
KREMEN2	-0.911476720131027	2.11985936693695	-5.05928943334122	9.83684865520882e-05	0.00124535546487292	1.46403844776274
SEC31B	0.838751374447978	2.06489075192473	5.03088950877372	0.000104356744227196	0.0013043813082628	1.46335383494926
FAM160B1	0.420048423684038	5.47131116851372	5.27749123503754	6.26575934293612e-05	0.000872510901342745	1.4599210360046
PDIA4	-0.356477777237358	8.27396190575294	-5.38260967056594	5.05198875127843e-05	0.000730877680591526	1.45990640361609
NETO2	-0.508764218182652	5.00825978342044	-5.26097574749905	6.48212043529951e-05	0.000893709663313677	1.4591239239621
WWC3	0.30984849542845	6.13212961270415	5.31809314134717	5.76484324072806e-05	0.000814972429061168	1.4590773460698
SLC22A15	0.901289175391189	1.96399319551532	5.03614708584231	0.000103220623196442	0.00129211205264768	1.452192736183
GPR153	-0.471449061238484	3.58146475421796	-5.16675256515971	7.87213230927181e-05	0.00104404076717099	1.44990120590687
SCFD2	-0.431869640006958	3.91358307335634	-5.16626683960846	7.88004117573832e-05	0.00104426155802732	1.44113089462407
SUV39H2	-0.632296964007937	4.45030691538611	-5.21448869282051	7.13329307764402e-05	0.000963071863619045	1.43906796415681
RECQL5	0.301149638103186	6.55423575914359	5.3236555310564	5.69949847027943e-05	0.000808468298701892	1.43783511747295
IGBP1	0.331643249265266	6.43101623137431	5.29981509175534	5.98504283412554e-05	0.000838307004672659	1.42006437850123
ATP13A3	-0.501415680688611	7.51745061755071	-5.34304040075725	5.47766437877232e-05	0.000780137662452355	1.40621930195841
RRP15	-0.431092101250337	5.4925381901998	-5.27061930321848	6.35486904586359e-05	0.000880806301521735	1.40155553629118
RIOK1	-0.39874542474695	4.79744983294039	-5.20780583902874	7.23228274088067e-05	0.000970727901753518	1.39316148770887
EPHX2	0.63349244056352	2.96482776333801	5.05071771007284	0.000100137814084882	0.00126392815302307	1.38999886879566
BBS1	0.413199499762679	5.04906328171717	5.21545962973634	7.11902729764088e-05	0.000962478678461973	1.38679585872155
BMPR2	0.327413271399361	6.51221335558296	5.3006897305285	5.97431139969681e-05	0.000837505313063951	1.37551169245004
SKP2	-0.656605918056981	3.91407493609324	-5.15734162255323	8.02682757995386e-05	0.0010583855718559	1.37366013875021
KCND1	0.909540869926081	1.79528710059469	4.9830204657049	0.000115309265410979	0.00140351685206202	1.37079485192602
ICMT	-0.300670774249588	6.8482669394516	-5.31308951350722	5.82428196566425e-05	0.00082198558306978	1.36745118907369
DEF6	0.468450921587061	4.00744897504755	5.1286625731526	8.5177725943022e-05	0.0011102979646696	1.36142776001696
SYTL1	0.358225766961705	5.90258798210432	5.24260658587267	6.73180429344452e-05	0.000922808975439067	1.3597267452258
HNRNPA2B1	-0.293483923998425	10.3358855524304	-5.37051933960605	5.17831626170636e-05	0.000745285380041111	1.35074003247938
ZNF467	0.485811232849011	5.69221583798918	5.23021007780237	6.90587022605218e-05	0.000939724911005968	1.33701146419117
LRRC49	-1.12625822621347	1.25392919868286	-4.95889421144633	0.00012126895932826	0.00146327711097102	1.32324047625506
LRRN2	1.0449179005939	1.95681684662459	4.96596115277779	0.000119491310861395	0.00144600049409983	1.32220566074271
DAB2	1.31812399966351	1.66994352368705	4.95260535793406	0.000122873650320221	0.0014783733294643	1.31602468755508
ABLIM3	0.674863164426642	3.08087906973678	5.0210569918406	0.000106515993470863	0.00132641360745101	1.31463403983396
ZNF532	0.943631777095777	1.83773713286187	4.94924158888333	0.000123740872232902	0.00148597149673985	1.31025194362938
SYNJ2	0.306361167710567	5.70815100292312	5.23098866258337	6.89480282877196e-05	0.000938995785898879	1.30886332827851
RSRC1	-0.337682187207516	5.04844540275777	-5.18488651782341	7.58262162763004e-05	0.0010088445831383	1.29952412347071
GRIK3	-0.604345378985786	3.3641286710378	-5.05475848875286	9.92997096053132e-05	0.00125524440169256	1.29834155963291
ABTB1	0.713368491595767	3.61362128397975	5.04605999162896	0.000101112881523971	0.00127239415395552	1.29485893661782
TOP3A	-0.354466626538355	5.65681983801085	-5.21281410030628	7.15796655392533e-05	0.000963071863619045	1.28349426254689
HDAC5	0.556602858374889	4.9521585831991	5.13609450874059	8.38766301717038e-05	0.00109675743783548	1.27847079959924
SHH	-0.705039319235306	4.25458271988968	-5.12331358368924	8.61269657333408e-05	0.00112092402717852	1.27785906103014
ACBD4	0.583952706170646	3.48758824494714	5.03986256602663	0.000102425388585048	0.0012850429097497	1.27659730222435
DDX31	-0.370542428991286	4.89177539474646	-5.16138160609264	7.96004039498866e-05	0.00105236138787186	1.27292855829288
LSS	0.375874074719691	7.96945481816289	5.26724430986501	6.39910912455701e-05	0.000885183631092568	1.25452264568214
NPM1	-0.410709750164118	10.5565448808919	-5.32099958972643	5.73060388617644e-05	0.000811503974533572	1.25388313056011
DERA	-0.409787582634615	4.32386461072812	-5.12068063772177	8.65981917194049e-05	0.00112618052746137	1.25225998157409
STARD10	0.41486375427127	8.4723015315699	5.29363739540585	6.06140692651192e-05	0.00084829263128858	1.24892209720487
TUBB3	-0.568586718631016	6.73504335307735	-5.24414898630488	6.71046418222098e-05	0.000920638252530464	1.24618645778491
ATF6B	0.295516529968287	7.31966978525817	5.26104461445311	6.48120247980961e-05	0.000893709663313677	1.24570673667369
SHMT1	-0.356802097448066	6.31574900486913	-5.22982191763342	6.91139464564303e-05	0.000939724911005968	1.24375054022983
EPB41L5	0.36273004149253	7.2830101765961	5.26028296308688	6.49136227432416e-05	0.000894246644775924	1.24317975458241
CDK1	-0.851621227747104	6.37544211376145	-5.23199029035925	6.88059171963149e-05	0.00093782409062035	1.24054021835169
EIF2S2	-0.356687021539153	7.01313039995946	-5.24674438971274	6.67471183139536e-05	0.000916485062957767	1.23870993078964
H3F3B	-0.226154672142059	10.7477002042533	-5.31765986250303	5.76996545986415e-05	0.000815007621205811	1.23778913318513
ZNF641	0.524124918593068	4.77506915669127	5.1196187628405	8.67889863249583e-05	0.00112778477645579	1.23750223373463
LATS2	0.32343358555708	5.11884185153809	5.14348413238492	8.26031544917466e-05	0.00108264510636361	1.23251975263325
CLN6	-0.462979048923432	6.2558468354548	-5.21586727893235	7.11304652728684e-05	0.000962448140148423	1.22717341308091
ATP1B3	-0.301126964968565	6.22522343012678	-5.21373261679956	7.14442228137817e-05	0.000963071863619045	1.22633119982632
MXD1	0.414640874411453	5.93978772439392	5.19075520595048	7.491287035734e-05	0.00100067319796817	1.21545006600491
CNBP	-0.266771968104594	8.57790749057414	-5.27428817941775	6.30713311516539e-05	0.000875356798489843	1.21356385438864
SRPRB	-0.314803142407222	6.30606509148847	-5.19729976172009	7.39076505666893e-05	0.000990409894292717	1.21224365056363
PPIL1	-0.397102823628944	5.78782685838561	-5.19246068056228	7.46495707833352e-05	0.000998751537424399	1.21223732393104
ZNF385A	0.499163047549069	4.45193332221774	5.10745793411511	8.90050096845224e-05	0.00115032440646364	1.20271396405937
CCNE1	-0.577892350334118	3.41804446319121	-5.02953296301073	0.000104651957727906	0.00130709435477334	1.19620244760019
FLJ44511	0.837243196577746	2.63988815595388	4.92615553037184	0.000129864317338239	0.00154360401077805	1.18562732027325
CTNNAL1	-0.646683813813591	4.29873572354644	-5.07841099336866	9.45360915790999e-05	0.00120321278201588	1.18242779359741
BEX4	0.926299155536294	2.98572237970311	4.91955292236272	0.000131672037373428	0.00156160873239863	1.18218881203784
CCDC109B	-0.408745800824435	3.90173449231857	-5.04489192366828	0.000101358932943701	0.00127357385015061	1.17962620366499
C8orf46	-2.79489983324012	-0.847559487047729	-5.27046143485435	6.35693139163319e-05	0.000880806301521735	1.17833413430059
SLC1A2	0.771063683950705	3.30154164993732	4.99562682194979	0.000112315402438591	0.00137608995632453	1.17664596459093
PAQR6	0.627658853322623	3.8411225657119	5.01241496549546	0.000108451597208015	0.00134251999386147	1.17351096869337
TAPBP	0.398526100321852	7.41414884270191	5.22293619086525	7.01015261781373e-05	0.000951605457632442	1.17085555047308
CDC123	-0.316218381382735	6.23562681774922	-5.18927444103721	7.51422514724051e-05	0.00100133785946175	1.16692498609867
ZFP36L2	0.389132181822331	6.49184045476064	5.2027282676115	7.30843658156149e-05	0.000980162737690732	1.16190529448634
PBX1	0.290656976287316	7.11575964118061	5.21707941204994	7.09529334667352e-05	0.000960823367852372	1.15854829583052
SPIRE2	0.576388677681667	4.62155318128357	5.072630803807	9.56781513401079e-05	0.00121497448975852	1.15822449581797
LENG8	0.431736455868843	7.19658447016588	5.20885478006783	7.21665246620468e-05	0.00096940799875347	1.1580890243226
PSMD6	-0.242516306392082	10.3703969756188	-5.2751571068737	6.29588152930086e-05	0.000874580187368264	1.15530971515134
HSPA14	-0.454949223043688	4.73153925228374	-5.09169070126454	9.19649138297151e-05	0.00117856032098709	1.13074207583132
MEF2D	0.498271172000781	5.62986624574216	5.11429690872683	8.77517190521692e-05	0.00113676200575405	1.12836774161551
NTN4	0.452812461611079	5.0882646565207	5.06731592523456	9.67407583338634e-05	0.00122660533917781	1.12792473834134
LOC619207	1.06943506486402	2.65395535616735	4.87718695962321	0.000143900640639435	0.00167860747178867	1.12735424562783
SEMA3B	0.578427366137741	6.10480845973941	5.14751764256056	8.19164357024032e-05	0.00107533003978571	1.12692891200877
MYEOV2	-0.515571134043184	5.46156192074114	-5.13227520098716	8.45427026094179e-05	0.00110287999878308	1.12681268700212
XBP1	-0.341359912657154	10.5136291974068	-5.26438302915898	6.43686321333591e-05	0.000889456935199527	1.12549432471129
HSF4	0.422469981768609	5.2946231304359	5.09564265310251	9.12136799251974e-05	0.0011725269662329	1.12454902047722
FAM21B	0.774193180944934	2.11264579501568	4.85898675372612	0.000149505109223821	0.00172793603777414	1.12380897690584
XRCC6BP1	-0.54050430547539	3.27303885548764	-4.9629473802863	0.00012024612186535	0.00145303189456367	1.11383437515396
XRCC5	-0.424794139137548	8.93941165727041	-5.23268493943636	6.87075370129854e-05	0.000937247022027054	1.10690525919496
THOP1	-0.46972772939688	5.08546285245495	-5.10821496764653	8.88653787809678e-05	0.00114940803923659	1.10509867640777
DHX9	-0.28086785150365	8.75629576728805	-5.2256987572845	6.97035776613898e-05	0.000946972081892025	1.09884321246843
SNX24	0.404683813954959	5.02007595948009	5.09286154676231	9.17416864226542e-05	0.00117660119918134	1.09865588310944
GNAZ	-0.574081060496774	2.91377421804831	-4.9339102492985	0.000127773561740902	0.00152416907742857	1.09333458920743
RHOB	0.325637670583852	7.31805485072074	5.1881489869738	7.53170746563727e-05	0.00100286843674616	1.09043796716178
PLP2	-0.330793076102175	6.68375087331293	-5.16044582360432	7.97545939875742e-05	0.0010535670061992	1.0843384341796
PIK3R2	0.298736518764982	7.4890329552558	5.1897378712039	7.50703853840423e-05	0.00100117793075177	1.08302430319938
DDX56	-0.319087045762091	6.31806781042071	-5.15387338798842	8.0846215993283e-05	0.00106385967669639	1.07661227727633
SGK223	-0.535369248094297	3.76749438742185	-4.96796551335362	0.000118991999045412	0.00144204506669237	1.07505541145572
KANK2	-0.304540183546016	6.15119034671991	-5.1468841220973	8.20239056333962e-05	0.00107589631201013	1.0671370957839
DNAJC4	0.448490029274775	4.79753246381592	5.03399680387204	0.000103683742254864	0.00129693859795837	1.06623123481396
BRI3	0.584444927029795	5.18305105651749	5.02118957699932	0.000106486574919357	0.00132641360745101	1.06168933745986
PCTP	0.391038446306871	5.3210162989544	5.08628699654882	9.3002397496836e-05	0.00118869123047466	1.06149608620036
BCL2L1	0.342126542012361	6.80160737357009	5.16178384098173	7.95342212682547e-05	0.00105236138787186	1.06022368967815
C16orf55	-0.600830173338962	3.16116304519199	-4.94591628398524	0.000124604337873888	0.00149275282707944	1.05962518445955
PLEKHM3	0.613849476005342	3.95717202309125	4.95325764719332	0.00012270620360647	0.00147742156163758	1.05671407050181
SLC34A3	1.00934964031493	1.96125076594743	4.82474326403748	0.000160662654059904	0.0018328255296711	1.05513425908454
PDCD2L	-0.530622512784015	3.87802027743536	-4.97881301377998	0.000116326580052585	0.00141178935036243	1.05416097553884
ALKBH2	-0.451491375634921	4.47379230198207	-5.01005841168949	0.000108985635913654	0.00134713656690314	1.04992829261017
NCBP1	-0.291176103872163	6.89172011125866	-5.15709511065976	8.03092137458228e-05	0.0010583855718559	1.04515997876684
KAT6B	-0.305809143979165	6.39862103113848	-5.13325240433172	8.43717671508687e-05	0.00110236987018057	1.04298476965308
RTN2	0.729791396860302	3.39936625226368	4.9192609562775	0.000131752566456259	0.00156160873239863	1.04000086884723
KIAA0913	0.435479608976861	6.5680682343423	5.12496075124283	8.58335058783159e-05	0.00111797472921258	1.03967980606495
NOP14	-0.305763779452462	5.85237381592143	-5.10686068293674	8.91153283692315e-05	0.00115086081208265	1.03961795677914
SAMD4A	0.653432470314658	3.31132474638344	4.88448182626018	0.00014171505258339	0.00165969365504525	1.03954733183262
DPF1	-0.845090437825462	1.57601921983561	-4.82936262471434	0.000159109188042983	0.00181634270363881	1.03436468628946
SP1	0.288582993485369	7.75442445721043	5.17109888506481	7.80172463942144e-05	0.0010355241497594	1.03245959739936
PTMS	0.368231160532778	7.1974038130657	5.15383995032365	8.08518087228598e-05	0.00106385967669639	1.02792878871518
GSC	-0.852922351438277	2.77147717857155	-4.86754394835248	0.000146842767559589	0.001705415586574	1.02403161977651
CHAC2	-0.718029667713467	2.00412433940154	-4.84523940929227	0.000153886010436824	0.00176563153740924	1.02374315710418
SLC39A13	0.407530008415877	5.4467517034823	5.04776536312679	0.000100754747070956	0.00126979833460035	1.01963264734097
GTF3C6	-0.382756647270368	5.61394463668656	-5.08728534528154	9.28098196199686e-05	0.00118756803620838	1.01865030408611
STMN1	-0.725758409785448	7.58808439431726	-5.16143381034301	7.95918112071887e-05	0.00105236138787186	1.01438149460384
ZNF185	0.281261852105537	6.75196647926888	5.14059820863205	8.30981162782949e-05	0.00108742793164179	1.00590787448899
NOXA1	0.430933717692306	5.33062304470967	5.04631325395473	0.000101059613085259	0.00127239415395552	1.0000979856111
PSD4	0.362456349993693	6.06285010933115	5.09565291821882	9.12117368273004e-05	0.0011725269662329	0.99883279676826
MPPED1	4.69864382921566	-2.91569243782588	7.1544180717968	1.66385193613256e-06	4.95129177577954e-05	0.99771060867867
NRBP2	0.422979760229211	5.68960646503147	5.07385174676409	9.54357424218282e-05	0.00121281714001721	0.994156871522204
LCN12	1.67527270028636	-0.297891668265092	4.99569383451802	0.000112299702303786	0.00137608995632453	0.993071236466509
SYNPO2	-0.561466854188433	5.14151546535334	-5.05825544862272	9.85802049768173e-05	0.00124709179124984	0.983953132208029
FAM59A	0.451188708892011	4.1088665158183	4.94912237046643	0.000123771722970498	0.00148597149673985	0.980419361236227
CBX5	-0.452473200552282	8.16754508506443	-5.15809927745383	8.01425869539352e-05	0.00105785684626489	0.978079416828635
ENPP5	0.53169476354344	4.24225832871154	4.94444202367588	0.000124989123122966	0.00149629069084359	0.970892596497392
SDC1	0.305788416212548	6.86757443174676	5.11916982703605	8.68697794687766e-05	0.00112795822347502	0.962548699959951
LOC440288	-0.454989850033484	3.49389275737733	-4.90358442580606	0.000136151257712976	0.00160351664365621	0.958777902777211
POTEKP	0.570039221229195	4.71164520235291	4.99687474602193	0.000112023399373082	0.0013748869147031	0.957627094884961
SHROOM2	0.432614199547912	4.65762440283299	4.97968282482343	0.000116115518371408	0.00141127611136878	0.957416340091855
SAAL1	-0.563691506861274	3.8206524366903	-4.92839188060308	0.000129257805024822	0.00153858187276521	0.956346079197872
TSR1	-0.31197472481751	6.48569805877779	-5.09628773434124	9.10916540752319e-05	0.0011725269662329	0.955323048612524
CTNS	0.374325341757572	4.90588310521822	4.98684285412628	0.000114392955068609	0.00139710857536736	0.955282581993051
LOC150776	-0.421585608895389	5.15441351051751	-5.01907881513997	0.000106955910062632	0.00132991125642191	0.954150183161658
WDR45L	0.253508715230977	7.14543307903585	5.11619609809184	8.74069013182859e-05	0.0011340519919682	0.950026191204726
CDK2AP1	-0.351417849297017	6.37229165678791	-5.09349497444086	9.16211520703799e-05	0.00117660119918134	0.947674488063139
CAPN5	0.480060608031833	5.13976376254061	5.0197500252819	0.000106806434768921	0.00132904078502636	0.943769902520601
INHBB	0.583427642728257	5.07286265607488	5.00852212084841	0.000109335238002523	0.00134980977706236	0.943697971014779
SF3B3	-0.273601052642173	8.91572394007262	-5.15178137177567	8.11968890954133e-05	0.00106756035631422	0.939083611266779
OPTN	0.473433737687973	5.21412631723405	4.9640730525396	0.000119963623267144	0.00145066640312343	0.933248273569725
PRR11	-0.437027016809134	8.40919342878576	-5.13286402600837	8.44396609952805e-05	0.00110239569905158	0.93151387607802
CABLES1	0.364223874000184	4.99484855225348	4.98463578160152	0.000114921124989742	0.00139981128501708	0.920252492792455
LDOC1	0.396850121927631	6.63941801644749	5.0811150234859	9.40066332963851e-05	0.00119921200247807	0.908815875065114
ATP5G1	-0.344172973970675	6.75828582867078	-5.08549574445031	9.31553182556714e-05	0.00118925919275408	0.90555817148136
ARHGAP4	0.641700978136803	2.95346573553405	4.80594968346998	0.000167144374524903	0.0018887314321314	0.90342602877464
MYO1B	0.377544995788445	7.39216526796476	5.09584691790011	9.11750223444366e-05	0.0011725269662329	0.899800029272354
CTC1	0.348083087247618	5.65490709140124	5.01578934331114	0.000107691565241538	0.00133561401902864	0.89732252603326
GLT25D1	-0.445183228862502	5.59767376072427	-5.01749493006159	0.000107309484037478	0.00133232651153881	0.89341909449504
CDV3	-0.428209552998534	7.83025424685411	-5.10279676842891	8.98697106011932e-05	0.00115881344648755	0.890176134593354
LRRCC1	-0.586297624398751	4.37911449788716	-4.94635519463582	0.000124490015639693	0.00149245234520303	0.886828921483716
SYNJ2BP	0.422541091301611	6.73322747694001	5.0750241959543	9.52035542913072e-05	0.00121078649579302	0.885710405338891
CDH26	-1.28118553581663	0.527901691125365	-4.73927009406122	0.000192377372259343	0.00213633411265953	0.884049109084176
CACNG4	0.367810345855711	7.84896134515482	5.10372189289373	8.96974063480014e-05	0.00115748412327467	0.881392698332593
KIAA0355	0.44324283101953	4.78367379907595	4.94067537513852	0.000125977760828683	0.00150489433721349	0.880596153873845
PITPNM1	0.502835952704801	5.12043183153553	4.97914526805984	0.000116245911434219	0.00141178935036243	0.880183571905964
PTPN21	0.473727864396349	4.22121452197994	4.89726304609902	0.000137967234281168	0.00162376075025915	0.87672764167086
KIF26A	-0.530465377213519	3.8248532923147	-4.91194277436914	0.000133787592092179	0.00158124642413399	0.861972475104071
LOC642852	0.282703999970526	6.02006807514822	5.02748461583684	0.000105099344883433	0.00131170257002279	0.855757658947693
ARSJ	-0.95047509473936	1.41788557843966	-4.72067291939041	0.000200086079017986	0.00220292270276286	0.854873536927892
SLC19A1	-0.384455828386878	5.54666623441058	-5.00706573907227	0.000109667716730845	0.00134996347575045	0.853821981139561
ACSS2	0.507286391521697	5.02287222298318	4.92047310774183	0.000131418564411578	0.00155986094479718	0.852395274143761
PSMA6	-0.272541186946875	7.80878277273487	-5.08609358891582	9.30397524929039e-05	0.00118869123047466	0.851313881901385
PTPRN2	0.61932453994727	2.98360238769103	4.82011447145919	0.000162234845909363	0.00184572487278108	0.849356155899428
SSBP1	-0.278033857524669	6.65064206695226	-5.05173886121846	9.99253331265882e-05	0.00126219884532406	0.848080362239382
HIST1H3H	0.695843062551456	2.51207180418725	4.76563556382564	0.000181964947301079	0.00203557309609581	0.847672298716049
XPO5	-0.285359198159325	7.20061453718932	-5.06167774625815	9.78812363596472e-05	0.00124012560369602	0.830918798197315
CCDC84	0.46199746182436	3.7994324563628	4.85355645024127	0.000151220155474771	0.0017417395868871	0.830906627833758
STRA6	0.685262681742355	4.4509261116176	4.85243093390524	0.000151578135653971	0.00174466121175293	0.830667024457304
BTG1	0.466438798741207	5.98166485391948	4.99365341172747	0.0001127787551468	0.00138075541806375	0.829025869450289
CDR2	-0.364311272467605	5.04747860406665	-4.9314056480489	0.00012844503547963	0.00153108679498313	0.815827770090124
TLE1	0.405690937789919	6.90811348052359	5.03801775178468	0.000102819451400976	0.00128850885089213	0.813619643878897
GHDC	0.57685823782589	2.70749394322188	4.75413214743572	0.000186435293382276	0.00208140443693271	0.804234533692497
TUBB2C	-0.516233837465855	9.05553576631575	-5.09034986619495	9.22212349657092e-05	0.00118094022478294	0.803730832062154
ACCS	0.692893817783538	3.33098936808595	4.78639088938612	0.000174174174892954	0.00195890309408861	0.799622216557206
MACC1	0.626247385872885	3.99441959174616	4.87569351046711	0.000144352322702887	0.00168134780772116	0.7952271701452
LRRC41	0.338709592848507	6.32059161398781	5.00705250304132	0.000109670743141776	0.00134996347575045	0.790164701731669
ARL3	-0.358781168769498	5.44246358364859	-4.96704172433106	0.000119221860703772	0.00144378450283119	0.785919232652363
TSPAN31	0.385496355509137	5.96970412291464	4.98248401604942	0.000115438464422368	0.0014040675483634	0.780970597704879
SMC3	-0.500559428366863	6.81492906627481	-5.02615753913952	0.000105390242519261	0.00131435228627302	0.779171498285224
NPPC	1.66584051051551	-1.090047005411	4.9181396461699	0.000132062311163702	0.00156417145318821	0.776373472764766
LOC100128881	-0.464726212955819	3.86219152872266	-4.86462623044001	0.000147745046182723	0.00171351466876551	0.769685264042229
RBM8A	-0.302473179530811	7.80125250743016	-5.04896329623624	0.000100503954306336	0.00126759285959213	0.768693915163466
CHSY1	-0.3496867687238	6.21344530460276	-4.99683223510288	0.000112033333741313	0.0013748869147031	0.768095063445001
CACNA1D	0.44259565841398	4.64732276088524	4.87526887800637	0.00014448101407136	0.0016814895472021	0.763038356778327
RBM14	-0.340219446020043	6.58637205395263	-5.01560032766049	0.000107733993761638	0.00133561401902864	0.760778266595879
EBNA1BP2	-0.354946329634673	6.51009556111442	-5.0103552425503	0.000108918220495411	0.00134713656690314	0.759346271454675
THBS3	0.687859263865696	4.89042645681142	4.88985000990199	0.000140128422177628	0.00164572172226029	0.757251280685153
C16orf80	-0.534099300155834	4.47842800253025	-4.87708225719862	0.000143932259898646	0.00167860747178867	0.75691191228869
LRBA	0.266249781427288	7.67724210642449	5.03784825269866	0.000102855735227278	0.00128850885089213	0.753798863372767
IGFLR1	-0.633478181690476	1.89821725810865	-4.70111032516648	0.00020853572396366	0.00226646217306609	0.75275419617021
CYTH2	0.277472881052186	7.17169304482931	5.01861262505885	0.000107059854499251	0.0013302147151898	0.748531002694799
BSDC1	0.299602506543085	6.55013943251576	4.99166735736263	0.000113247053917952	0.00138446179073379	0.746357497037677
CSPG4	1.08062743683803	1.58576800166912	4.65445976824965	0.000230185825211341	0.00244265719596095	0.73341940044437
PGM5	0.933469713126328	2.47297317309627	4.67198980881603	0.000221793434618305	0.00237773935933111	0.728352061436398
CDYL2	0.487141395327572	4.47408993399852	4.8449802958862	0.000153969831444653	0.00176563153740924	0.728337864195066
FBXO45	-0.401995242035053	5.97715989071004	-4.96968309445995	0.000118565827797151	0.00143792233798372	0.725890786870684
KDM5B	0.327069927328717	8.6243857836173	5.04019954580683	0.000102353575159311	0.0012850429097497	0.72383697615615
PCNT	-0.293238427337605	7.09627662001495	-5.00836825111564	0.000109370316219219	0.00134980977706236	0.723526108461412
SNRPE	-0.432769086048391	6.41839102261268	-4.98566190937365	0.000114675254493219	0.00139789614955059	0.718509877270275
NPAT	-0.411729085298219	4.13280836473825	-4.83433335627291	0.000157454700141861	0.00179868333686645	0.713147559378418
ATP8A2	1.15941796227724	0.703606253905975	4.65120465442402	0.000231779487928716	0.00245489560235583	0.712490373924332
ORC3	-0.496043568729774	5.19440349214547	-4.90477334126574	0.000135812453478063	0.00160065360956105	0.707770310626831
SLC25A5	-0.328043875725784	9.36927829763934	-5.04549172955086	0.000101232508342814	0.00127294170640994	0.706228254133721
CHST8	0.824897363126434	1.51071300858655	4.68321468231625	0.00021658411765944	0.00233272272322667	0.700170371651262
CNOT8	-0.340124258246346	6.80750371344447	-4.98564078461175	0.000114680310761983	0.00139789614955059	0.698077974884374
SLC20A1	-0.340817715439432	6.24343680648134	-4.9562746159393	0.000121934762967141	0.00147025016284244	0.697957613520503
SBDSP1	-0.496331891706075	5.28217846267507	-4.90972474678239	0.000134410707400277	0.00158748917412588	0.696152401440452
H2AFV	-0.282191186078967	7.07721107093303	-4.99674898829365	0.000112052790285836	0.0013748869147031	0.693536642498088
LSM4	-0.363501988649931	7.00701434829855	-4.9921783458147	0.000113126376152207	0.00138399818198208	0.690698146688952
TARDBP	-0.258712533654808	7.5818136957438	-5.00804504593649	0.000109444035978029	0.00134980977706236	0.689762211793737
AMD1	-0.469485160810099	6.91984473454114	-4.98660974775071	0.000114448621636767	0.00139710857536736	0.677600350972984
FAM13A	1.45809453375499	0.392340698082542	4.69414006030392	0.000211633619186024	0.00229233202543204	0.676502470599341
CAT	0.298403292746004	6.16253073942011	4.94209653936784	0.000125603808754581	0.00150149971237427	0.676226450077286
HS3ST3A1	-0.744097794743532	3.34551105336336	-4.77271296436921	0.00017926913812955	0.00200944843570951	0.673502147016131
PCMTD1	0.599942366544959	4.87868853379749	4.86021626274109	0.00014911956421449	0.00172467191695929	0.672528338248197
MAMLD1	-0.787880514498013	2.66427947189679	-4.70905055652555	0.000205063051427688	0.00224002251605268	0.668921521946841
BYSL	-0.491899340318661	4.87903965614216	-4.87564076989902	0.000144368300160702	0.00168134780772116	0.667982826521338
EIF3B	-0.257274603101227	8.86765703508711	-5.01513461490167	0.000107838605848397	0.0013359206253397	0.656444093538539
CSPG5	-0.872031097821085	1.08725624127807	-4.63290845680623	0.000240948741441538	0.00252799670757107	0.65573320210536
HDDC2	-0.284406389492943	6.35465608682921	-4.94642840177975	0.00012447095796374	0.00149245234520303	0.655656913506166
SYNCRIP	-0.348079097124602	8.40330661786703	-5.00654933463378	0.000109785855789981	0.00135004312664092	0.649422103065085
ZNF519	-0.73761061186733	2.26222928833959	-4.65901396264215	0.000227974879625392	0.00242532237796049	0.643509848967541
KLHDC8B	0.484396556109842	3.04142782313687	4.71057017940149	0.000204405198830784	0.00223722025212436	0.643035451321906
KCNK5	-0.848372036109442	2.81507829626542	-4.69745580154896	0.000210154143506718	0.00227894084056052	0.641276530233895
EXOSC5	-0.446638362388669	4.72666363884117	-4.85085781556716	0.000152079932005781	0.00174923300059469	0.637905965743513
R3HDM2	0.307546688670429	6.73999201147653	4.93893288107171	0.000126437820564924	0.00150931199937744	0.626687520043996
TELO2	-0.334950848775348	6.33141223396951	-4.94250293653362	0.000125497082225645	0.00150129699795543	0.624612182145567
JAK2	-0.587272886072946	4.04217921990748	-4.80191428486909	0.000168570647285683	0.00190330531396967	0.62243627883995
PPARD	0.379350172900867	5.1068697966927	4.85799543201793	0.000149816706497304	0.00172914741163624	0.619043027935907
IPO5	-0.300767471011929	6.88395044972235	-4.94941916954055	0.000123694933407218	0.00148597149673985	0.615216197746936
EFEMP1	0.606805274161267	3.47064802075245	4.73439486615238	0.000194368398529632	0.00215272655431097	0.615212396373106
IL17RC	0.336411060199411	5.49182656810486	4.86287563905733	0.000148289120683256	0.0017162541552296	0.609959303146624
NCRNA00173	0.628643150193048	2.61620373067634	4.66243156119199	0.000226329953890978	0.00241245516180542	0.609513570308261
INPP5K	0.409694783992285	5.24803972236438	4.85358589291461	0.000151210802590118	0.0017417395868871	0.605819509508632
C4orf46	-0.586307829890427	3.6600919443913	-4.74855579725469	0.000188642523664206	0.00210183715240518	0.603213095335687
RPS26	-0.312865781170159	7.18408883961362	-4.95482288803953	0.0001223053488444	0.00147365609083122	0.596745800559198
C4orf21	-0.696412582057165	3.87079378484346	-4.7454452808185	0.000189885302397354	0.00211427549753219	0.585742359701393
GFM1	-0.345157337966196	6.24009831412836	-4.90849198442906	0.00013475831319666	0.00159047143959135	0.580325521080616
COL9A2	0.94349072205762	1.86539083065024	4.5790793158341	0.000270128569050451	0.00275970078729367	0.580194964568724
ADRB1	-1.53074775936618	0.671737321761154	-4.60201001248932	0.000257281631591195	0.0026642588276973	0.570674445255418
PWP2	-0.365512172025353	5.67024481181927	-4.87830046997403	0.000143564809048721	0.00167666052132039	0.570520421210776
IPO11	-0.419483230171655	5.18222843826965	-4.8465983928051	0.000153447154102174	0.00176253448159668	0.568138935375655
SPG11	0.26616066054691	6.68741493934721	4.91506767700093	0.000132914718686356	0.0015720408453399	0.567800912614012
SAT2	0.521307749007077	4.66712866942296	4.75195024564231	0.0001872957759469	0.0020882230379573	0.558958656785998
HNRNPF	-0.233170556628773	8.48126373021038	-4.96216516228453	0.00012044282829221	0.0014543580219198	0.557519961092362
SLC17A5	0.488749253297693	4.33188251679016	4.72816974249084	0.000196941333057415	0.00217402432610707	0.55489733089089
ARHGAP36	-1.53438789822073	0.597393148611294	-4.58187980411911	0.000268525196309319	0.00275341225203989	0.552865880520794
MC1R	0.409640697365044	4.74381420120378	4.80165781806057	0.000168661712228118	0.00190330531396967	0.548434656260538
CD320	-0.430342358763924	3.95360657026867	-4.74228847304736	0.000191155124747923	0.0021255839802422	0.54459240196116
ODF2	-0.259264731657673	7.2255076315704	-4.92395425334465	0.000130464162485297	0.00154963256633814	0.543660983716468
IFT140	0.416662460179119	5.37550098437416	4.83617769130947	0.000156845303174342	0.00179294658256165	0.543473944998975
SPINT1	0.300890690835273	7.43841741772565	4.92738153396814	0.000129531457564834	0.00154074260050802	0.540499665159799
HSPA12A	-0.526198187277085	3.12886601989113	-4.6679250292133	0.000223711211870567	0.00239063661809799	0.537346413282764
PSMG1	-0.514225877847097	5.86491020529782	-4.86988434231298	0.000146123095570201	0.00169941769841171	0.535493651874996
ZNF100	-0.536634711269339	3.78114697017117	-4.73233356335715	0.000195216543160667	0.00215783309175082	0.533426648798842
C20orf27	-0.46342344037321	6.46408420996828	-4.89425570527806	0.000138839850052818	0.00163173411966502	0.527859411508294
TOMM22	-0.358159717564424	5.45171060677501	-4.84478354613854	0.000154033509512083	0.00176563153740924	0.525025233412883
S100A14	0.42126910201591	6.79968325787436	4.88554120572319	0.000141400491350858	0.00165717015932148	0.521603292519164
TJP2	0.265569133988196	7.27442246003145	4.91523337345231	0.000132868598026433	0.0015720408453399	0.520303359586957
FMNL3	-0.486326305612975	3.5989235104306	-4.70870369357625	0.000205213512811181	0.00224020286439568	0.519625991478174
DCX	-1.30160292001372	1.14751194267879	-4.54073001689167	0.000293091862653197	0.0029596766114882	0.510709175321225
SERINC5	0.311633001774835	6.91051546165942	4.88647059214824	0.000141125117109121	0.00165510270584357	0.492813290328987
SH3BP4	0.357762302599139	6.22505362014066	4.85850426918511	0.000149656683347627	0.00172849335103985	0.487416753353163
KLF13	0.330483602838684	5.02497909530206	4.7802557565934	0.000176440934606493	0.00197907323297048	0.486992866740581
YARS	-0.354209668648112	6.99078505801592	-4.88144549657737	0.000142620601045394	0.00166913011328424	0.486814401756908
ZNF778	-0.457229183961606	4.9317666964069	-4.79241575379689	0.00017197710329258	0.00193679803061623	0.485263801187136
HIPK2	0.278145285060488	6.85389720752163	4.89606481068465	0.000138314242136533	0.00162669998979704	0.483974543487509
EIF3J	-0.38631697844862	6.62858503041441	-4.87941289402929	0.000143230105546199	0.00167392053469926	0.477002668627657
DLG5	0.322193715794985	9.08266645423466	4.92893695530612	0.000129110417261764	0.00153792209279611	0.462834670449262
TMC5	1.1302612591164	1.34729869421515	4.51483987855047	0.000309709478175989	0.0030885994710884	0.461935356069931
QSOX2	-0.314375737417277	5.690742140108	-4.82075172954328	0.000162017468092149	0.00184450655981831	0.456559084594594
FAM105B	-0.310172116147984	5.65042021473164	-4.82128139542907	0.000161837018062685	0.00184370728207108	0.456252739346075
ITPR2	0.321681496454781	5.26810466934423	4.80616942122076	0.000167067065274793	0.0018887314321314	0.454921456721584
VDAC1	-0.261447204877978	8.20126265424847	-4.9075266257173	0.000135031160500473	0.00159256779140333	0.452410217965659
SULT1A1	0.396228280336341	4.12980830748061	4.7057177457984	0.000206513418265796	0.00225145398114549	0.451803998414355
CCDC146	0.572731961054191	2.59737001021544	4.57146195535575	0.000274539270182966	0.00279551090747249	0.445907147409037
TDP1	-0.397075466381828	5.45706383246986	-4.79682446948063	0.000170387345205307	0.00192148210466187	0.444080145120431
BMP5	-0.578087205161556	3.41050038397764	-4.6475770424346	0.000233568780651014	0.00246818478126258	0.441739325172521
SKIL	0.574767933123785	5.53389701055178	4.80958627554721	0.000165869620910366	0.00187786982495556	0.441724087490037
CXXC5	0.305487635070588	6.70666330953909	4.86779363899594	0.000146765815161532	0.001705415586574	0.438282340668349
TECPR2	0.361523432447605	5.7854807573807	4.81336286865033	0.000164556305460158	0.00186578959492589	0.436088117412385
PSMB2	-0.311479554804296	6.89642258362042	-4.86645937752904	0.000147177501671466	0.00170811695902401	0.433489942055902
FP588	2.25528093986006	-0.662637203986148	5.00693043297114	0.0001096986584277	0.00134996347575045	0.432481290654774
SUSD3	-0.811578795724627	1.963780947977	-4.53210226035585	0.000298526325406428	0.00300033309260643	0.430176059992276
LIN52	-0.429414096462077	4.04237858066436	-4.68429434796294	0.00021608968411705	0.00233023381493036	0.428866087761269
STT3A	-0.327758724119264	7.20676855687955	-4.86344008233668	0.000148113471251404	0.0017162541552296	0.4266168980482
MEA1	-0.287311842431367	6.1692249679237	-4.83910863403519	0.000155881830176893	0.00178437216144993	0.426018502760012
CUL7	0.398300657740942	6.94614030389718	4.8480684335243	0.000152973874623364	0.00175830589635817	0.424406596121384
CD82	0.932666599498465	1.42318894658088	4.49497750442795	0.000323105693573811	0.00318609647366062	0.420117791906208
MDC1	-0.346422651483498	6.5054407921514	-4.84297846699021	0.000154618981674725	0.00177112866406034	0.420032484387556
CCDC74A	-0.470507268438649	4.1992856840014	-4.71732937310424	0.000201505101638869	0.00221562874412127	0.41633556250399
SH3BP1	-0.530671603853743	3.59547530142093	-4.66904890994171	0.000223179275607122	0.00238800397009182	0.415273260562605
ZNF581	0.479617566790401	4.98869793009749	4.72139465118351	0.000199781112136424	0.00220101404438048	0.407136902079779
TMEM135	0.610741029880955	4.51130009262662	4.69042322568591	0.000213304699282809	0.00230297468741492	0.406532333867895
RXRA	0.273496943430697	8.31623861131995	4.88727001895413	0.000140888688412687	0.0016534894210623	0.405579351045217
ATP6V0A1	0.302314711352008	6.05604055098116	4.81159005004239	0.000165171477048848	0.00187149578737461	0.403113796413822
POFUT2	0.344281304190369	5.85906379026269	4.78692958943209	0.000173976566502491	0.0019579973742851	0.402679905609918
THOC7	-0.32900819572577	8.11088300529622	-4.88065364275539	0.000142857733483514	0.00167073617816663	0.4001666983993
CISH	-0.813281952557077	2.28625622638549	-4.50712497023795	0.000314844389399931	0.00312612056236874	0.399131540452912
MID2	0.275429406155729	6.20942168621639	4.8177851659185	0.000163031944539732	0.00185101577765273	0.398577555216662
PCGF6	-0.471199707826691	3.74114324818954	-4.65855397222689	0.0002281972067311	0.00242532237796049	0.397267444967272
IQSEC2	0.389493055435018	4.70519677721168	4.71226743930103	0.000203672991735776	0.0022321278596259	0.396518697998684
FLJ23867	0.321879525763402	6.25396370936032	4.81640972012191	0.000163504506651269	0.00185512168876244	0.396068584343385
DBF4	-0.6895264327704	5.58976347733174	-4.78416574204299	0.000174992846218104	0.00196546699808702	0.395373190972541
OCEL1	0.470140058826678	3.6710310350398	4.63896428246883	0.000237873584339351	0.00250358579263141	0.384337573921451
VKORC1	-0.43555753885787	5.96931404885714	-4.79507728383838	0.000171015566664092	0.0019272670733762	0.376787072687818
PPP1R9A	0.604793932280798	2.86582986903964	4.5378620586034	0.000294887073239511	0.00297089844148047	0.366814825895085
NXNL2	-0.942246004904294	1.43269206597819	-4.4592432079373	0.000348709251142049	0.00338076145860848	0.357268000965683
OBFC2B	-0.345471784519942	5.71658185524082	-4.77092814306146	0.000179945113319503	0.00201432535150962	0.35122376265085
PIGU	-0.355792914879887	4.98313670371296	-4.73319614224935	0.00019486116729093	0.00215639212765172	0.34734072362823
SLC4A10	-0.684885237199722	2.74977142826046	-4.5101648906941	0.000312810808965583	0.00311025444063044	0.34513135655214
THEM4	0.420990089618487	4.57512595398839	4.69087889726885	0.000213099108507292	0.0023023619728241	0.344849951518225
CBX1	-0.266855859469656	8.12834372120937	-4.85505419258241	0.000150745125779878	0.0017386630920984	0.343001683305277
FABP5	-1.00666949185244	1.40462382463373	-4.45432748868541	0.000352389278667141	0.00340391970549519	0.341665535365878
CCDC47	-0.225863360388354	8.90503691095465	-4.86306635020752	0.000148229749353688	0.0017162541552296	0.332277915352943
CYFIP2	0.384081672776763	5.26841884080067	4.72887729657898	0.000196647147812463	0.00217221063409223	0.324246342425155
LOC100131089	0.86193399427695	1.82861442322417	4.44594679199403	0.000358754531223542	0.00345592471235443	0.323442659674296
CD3EAP	-0.609559318510534	3.02093399594076	-4.5657465371765	0.000277896788573115	0.00282353942411711	0.319576491206757
DTX4	0.61739914645985	2.54758685916344	4.52113173897665	0.000305584849181786	0.00306024013036897	0.319293156059749
BAHCC1	0.373961138856524	5.28716026863226	4.73788994833036	0.000192938896951957	0.00213972819139558	0.318193792950349
TTC27	-0.502804721660803	4.72116327598851	-4.69768734107509	0.000210051226130688	0.00227894084056052	0.312519614137432
MRPS16	-0.263352788465958	6.97359349655883	-4.80933151634657	0.000165958598498225	0.00187786982495556	0.307488582056725
ZNF462	0.593597959527791	2.40405828956362	4.49213961027083	0.000325067268844117	0.00320355038547379	0.307371325326494
NUP88	-0.296331260382288	6.32342075122378	-4.78343675889111	0.000175261906117499	0.00196716786436849	0.3053763230211
TTI1	-0.39299810444765	5.6587949517262	-4.75244828147349	0.000187099007679072	0.00208742081682775	0.304877225276392
LOC729723	1.24218874973588	1.12515995559902	4.44247785294171	0.000361423315024454	0.00347436091350351	0.30121486085293
WDR81	0.415197629010009	5.66213600939032	4.73548709533493	0.000193920514994054	0.00214918932588506	0.301010427724612
CACNA1I	1.16748280640211	-0.119250977231918	4.44052454884207	0.000362934933705568	0.00348234298984046	0.300288294693988
ARHGAP27	0.347395847137448	5.14463454490351	4.71150192142012	0.000204002908345525	0.00223427939696828	0.298474598532788
MAVS	0.24536321550203	8.4583210482042	4.83694765098448	0.000156591610422081	0.00179127092523864	0.293259802185549
GPR37	0.787364046872351	1.4410805212156	4.4386368404663	0.000364401893554975	0.00349441357099392	0.291811315441464
SGSM2	0.440894928810621	7.84662241310361	4.82192444396717	0.000161618216145019	0.00184246969789318	0.291485406280477
SIN3B	0.324036486184235	6.34682035289946	4.77104251043413	0.00017990172037255	0.00201432535150962	0.289791542802479
CDK6	0.567337856516346	4.83335217526049	4.67510276797626	0.000220336073116276	0.00236363084464182	0.287484095979477
NUAK1	0.474234420999794	4.35244019849901	4.63798215347386	0.000238369579492757	0.00250722820593513	0.281596510864969
PALB2	-0.484790391265682	4.88847771773963	-4.69085412375492	0.000213110280670397	0.0023023619728241	0.28083990076351
KIAA1549	0.33173222048107	5.58442555501064	4.70939298322077	0.000204914624814248	0.00223986417345979	0.280775736132576
C12orf73	-0.453411736840462	3.99212741797944	-4.60838200998241	0.000253823465232662	0.00263224144033834	0.276186065686369
ZMIZ1	0.243393532919765	7.78424603656364	4.81943982569765	0.000162465302050987	0.00184654913842341	0.275765752960347
LOC388692	0.677970035014136	2.85719728653562	4.48565176600767	0.000329597338812205	0.00323865211180689	0.264230108766237
C12orf32	-0.492957126852399	5.27721664074186	-4.70769335723681	0.00020565241639653	0.00224352968807278	0.261077203586336
ZNF473	-0.435345561920597	5.02213403672212	-4.67905988367232	0.00021849760017212	0.00234691963087896	0.260690606956609
SLC16A1	-0.504002755789167	4.26408843607746	-4.61703439409811	0.000249203375897669	0.00260317130450507	0.255183213604832
AMOT	0.348760581786301	4.50748643559876	4.64926396389295	0.000232734973951103	0.00246345550908749	0.249979467785401
ANXA3	0.422120454798678	3.9907380429965	4.57351404954936	0.000273343871910921	0.00278744080112088	0.248670987822811
S100A6	0.572509484814396	3.82329754495181	4.57993054685041	0.000269640182171466	0.00275808098265174	0.248515865323134
CKAP5	-0.253672084444762	8.69357394601697	-4.81925609051958	0.000162528123161878	0.00184654913842341	0.247916579169929
LRP1B	0.677694737735043	1.99923031149162	4.44574586785015	0.000358908561869883	0.00345592471235443	0.242743388571622
SNRNP40	-0.361355438817755	5.28495467999696	-4.70122002954942	0.00020848733804749	0.00226646217306609	0.240926681818678
ACOT7	-0.515767465248579	5.47406162812903	-4.71346103907321	0.000203159669872184	0.00223173232841107	0.240129999908381
CBFB	-0.421566538235226	4.88152829808253	-4.6768638810383	0.000219515920722369	0.00235634419650892	0.238829984987507
C21orf88	1.15548103749782	-0.145789389603949	4.40156405474868	0.000394464652502199	0.00369788500473474	0.23752015520019
RERE	0.287113136564965	6.51547661052753	4.75420717401491	0.000186405776839033	0.00208140443693271	0.23739664540508
FN3K	0.563651256874747	3.46486059134641	4.51720592074199	0.00030815181472893	0.00307857284917958	0.236099040970414
TBC1D4	0.431878325764472	4.46562045867513	4.63169614899499	0.000241569205073379	0.00253291748316439	0.228113160184082
SCNN1D	0.699417703470842	2.14536057249725	4.43241264349231	0.000369281608676785	0.00353715098711945	0.226063719752393
PYCR1	-0.438392443698264	6.5740055168201	-4.73296279121208	0.000194957240911827	0.00215639212765172	0.22307077032839
RASSF2	1.04188722823935	0.937585056386645	4.38575278809076	0.000408041255305088	0.00379326400985119	0.212668553447997
GRIN2C	0.844275534499509	1.58777522730384	4.39346433343295	0.000401361334147497	0.00374992567166633	0.210539990885626
EN2	-0.76573015215272	1.77716697185725	-4.40523522589263	0.000391378503534007	0.0036799594255963	0.209435280927943
CINP	-0.339060576152036	5.24115173699573	-4.68131952486627	0.000217454798629874	0.00233872286320644	0.208280388640163
TMPRSS4	-0.609110086551368	4.65162042432865	-4.60880551033437	0.000253595311368837	0.00263224144033834	0.204134764901258
COTL1	-0.323033831466748	5.33463446638153	-4.69279693344604	0.000212235939210025	0.00229588217810379	0.203538029040825
ANK1	-1.37291557318264	0.61635657464758	-4.38229123213113	0.000411076331560768	0.00381088723338264	0.200256173328962
RRP1	-0.371323927221647	6.024015283668	-4.72024795897429	0.000200265867723403	0.00220345156039881	0.199213229453976
CDC42EP2	-0.690039146484867	2.57546352535452	-4.46610788893267	0.000343635443434632	0.00334904379720325	0.188511965886484
ZNF273	-0.693916483500536	3.42651189835424	-4.52865086484586	0.000300728911669858	0.003017030785103	0.18672192332742
AKAP13	0.259931823652014	7.241592555359	4.7568197280641	0.000185380930819999	0.00207240019186742	0.186383056072719
NEIL1	0.531390440172199	2.70551498260081	4.46076988307043	0.000347574312835629	0.00337171276558182	0.184890276637958
FAF1	-0.309984489855839	5.87279379472141	-4.6986134315465	0.000209640100590589	0.00227663704043962	0.180804848316114
C2CD2	0.440738344968298	4.26426492643284	4.58834558512114	0.000264860242659021	0.00272753860728415	0.180545176467981
JPH1	-0.40567023640626	4.63091347691869	-4.63710670076685	0.000238812589613568	0.00251030908151937	0.179599598038443
SUOX	0.417944775851213	5.14974859642085	4.66112001741306	0.000226959777689863	0.00241762759368489	0.179508584218942
SLC41A2	0.632684971313736	3.20318762535119	4.47813331413291	0.000334927402720939	0.00327793272488066	0.17419222382716
TMCO4	0.375976740766811	4.1500054167304	4.5696177423574	0.00027561811383458	0.00280208956581734	0.173499043713089
FUS	-0.306137628135003	8.66743021362466	-4.7857386780446	0.000174413728903068	0.00196027903371969	0.172844348745625
LOC728554	-0.452029960426072	4.48077913930871	-4.6092397377642	0.000253361595428041	0.00263224144033834	0.170780032512677
FAM132A	1.0869784199728	0.692810030588701	4.38505428632735	0.000408651861048437	0.00379472166805889	0.168391615018405
ZNF326	-0.4035006854699	4.35521700041794	-4.60137414766837	0.000257629347422054	0.00266620866725645	0.167405145776446
RELT	-0.444985231973471	4.1057976681445	-4.58059265110835	0.000269260927076488	0.00275757485880416	0.167400721963803
PIM1	-0.604339787278106	4.32483874851029	-4.55264995377489	0.000285748925498406	0.00289277544191002	0.165082379500362
TUBA4A	-1.05587432253385	2.1284086347214	-4.40646646681846	0.000390348967577053	0.0036799594255963	0.155613183934438
INSIG1	0.459454003367606	7.19493071664857	4.70103796692261	0.000208567644364309	0.00226646217306609	0.154178921760169
TM7SF2	0.349308925714186	7.08037859360281	4.73811359192157	0.000192847792071804	0.00213972819139558	0.142607124272129
SLC25A22	-0.376206056906856	4.64937191301547	-4.61554601764637	0.000249991974263601	0.00260815082818744	0.141003460725752
NEDD4L	0.37279594363036	5.29897816406552	4.63331684640789	0.000240740092098239	0.00252739315772188	0.139370948272374
LAG3	1.43043994826257	0.266800655039328	4.39205059835918	0.000402577579967388	0.00375918897117509	0.139045982694286
FOXN1	1.26012123324236	0.188870123457667	4.35620873674606	0.000434694614769344	0.00399222006447145	0.136846781761807
SNX5	-0.337512215688816	7.57608964110763	-4.74261231563014	0.000191024461323509	0.00212554430550523	0.136113801755466
MAP6D1	-0.452081567412492	3.23020431596411	-4.5020644410133	0.000318259548450048	0.00315505197882549	0.130755312290843
MAP2	0.800732270306827	3.41737408635753	4.42595898129949	0.000374411353973528	0.00357400427160576	0.117159092471706
KYNU	0.292202476334767	7.97079289963979	4.73948585919273	0.000192289737199425	0.00213633411265953	0.114051894360601
ATP1B1	0.369868080831101	7.3214304917189	4.72530908997511	0.000198135315735568	0.00218432104176773	0.112180681060564
SLC16A6	-0.364834778190916	4.81216976266342	-4.58981701323938	0.000264033344207636	0.00272069848954313	0.109751146504849
MRPL37	-0.310205608226156	6.60481661123499	-4.70406983214985	0.000207234417677751	0.00225637265705906	0.10972173429508
WDYHV1	-0.356573149366747	5.0511066970504	-4.60590075100856	0.000255164411535487	0.00264397126302323	0.109011470127174
C14orf159	0.889251247062773	1.61298973981348	4.35267656947877	0.000437997265246007	0.00401593545174026	0.108827446662753
EPAS1	0.422412331652389	6.17880740319123	4.66695561107884	0.000224171079081604	0.0023936611980761	0.10609493010454
THOC3	-0.385516356721956	4.54489627369119	-4.58069957372	0.000269199732488001	0.00275757485880416	0.103301619630034
LOC387646	-0.727811332030559	2.01204682202081	-4.35351069737932	0.000437215049172123	0.00401096241489554	0.0998853872030274
AGER	0.52268961600843	3.33693818868943	4.48219463431152	0.000332037411350826	0.00325879910060518	0.098120061315762
C3orf37	-0.289112377889527	6.36812488307223	-4.69721542111822	0.00021026104502421	0.00227894084056052	0.0971891544360366
MMP16	0.456770290472742	3.1621772795345	4.49949569300269	0.000320007493340586	0.00316862363447481	0.091818678773925
KIAA0430	0.296745027219226	6.35453790399473	4.66974352667138	0.000222851156502275	0.00238601968075803	0.0909820812160689
WDR77	-0.3816591372946	5.59079234392366	-4.6474644876577	0.000233624522168061	0.00246818478126258	0.0858869471270571
DOPEY2	0.243398132317065	7.34398431793824	4.71328203988644	0.00020323656638185	0.00223173232841107	0.0854753423217511
MIS12	-0.443824397699047	5.47042141452429	-4.6273875831879	0.00024378755455125	0.00254978302833966	0.0804239185287559
HENMT1	-0.362725119078948	5.55939568233414	-4.63974679300068	0.000237479153703944	0.00250158885464854	0.0776426122100391
SUPT7L	0.282892402570259	5.79547796005745	4.63963737183577	0.000237534268188345	0.00250158885464854	0.074676688336802
CCDC162P	1.5755453607265	0.817666422123749	4.32965684589013	0.000460153815378587	0.00419574478358491	0.0745266036515213
MRPL22	-0.346850713618541	5.44607880532683	-4.62864479954143	0.000243138115121948	0.00254553048560644	0.0745070573437241
ERLIN2	-0.291542786521763	6.19088888057015	-4.65896872566464	0.000227996734211558	0.00242532237796049	0.0659566594987817
C17orf108	0.553841224005828	2.89198018849159	4.40296484975814	0.000393284177088062	0.00369095655309806	0.0655166179120945
SGK3	-2.12505467630084	-0.584640126133823	-4.57844143004103	0.000270495141276743	0.00276175869518452	0.0622669805639768
MIR21	1.41797337628106	0.617013547908557	4.40620885194398	0.000390564151579948	0.0036799594255963	0.0617146259150889
SH2B1	0.355151514270406	6.00765737572532	4.65318564180579	0.000230808286513737	0.00244615829129008	0.0614778311842805
C19orf21	0.344189279533857	6.03752844420471	4.6584195405251	0.000228262223326346	0.00242532237796049	0.0587447771758765
CORO1A	-0.448478496716333	3.38160689901471	-4.51245313923563	0.000311288884313919	0.00310065235334484	0.0581167525997
ATIC	-0.293783131765724	7.67381179570357	-4.71012353998392	0.000204598327565908	0.00223786947692103	0.0580171028408465
RBMX	-0.233591287829434	8.59759526232658	-4.72638268804867	0.000197686352304252	0.00218080907383662	0.0534275124381587
DDX55	-0.32108253861168	5.55876129424239	-4.62382996130737	0.000245634909832371	0.00256749889502286	0.0508532488079574
LOC100506428	0.570989284690422	3.12667891481481	4.42687729827689	0.000373677027743873	0.00357107120685059	0.0435862501531954
BAZ1B	-0.255710111344722	7.6745444458834	-4.70462336954396	0.000206991946531573	0.00225520085589188	0.0413710545834025
DEPDC1	-0.628750117504703	5.18504524934229	-4.5879162062855	0.000265102037513361	0.00272834860022982	0.0385684820842398
METAP1	-0.271633077470153	6.50211779619163	-4.66672524424689	0.00022428050091995	0.0023936611980761	0.0369590445909687
HPS1	0.409965025619127	5.74526966937372	4.60958364542792	0.000253176648401405	0.00263224144033834	0.0341830835042014
TATDN2	-0.232848608858146	7.05128227977358	-4.68425398682414	0.000216108146792453	0.00233023381493036	0.0295913550385496
CHST10	-0.389193570908963	3.67188075714444	-4.4645554499527	0.000344776273016492	0.00335355705106211	0.0288305499124233
NOP2	-0.314921140367404	6.03522913695957	-4.64671137072065	0.000233997844200621	0.00246900942991242	0.0285883621804564
C1orf109	-0.46964997266041	4.36884459333025	-4.5282717900524	0.000300971832628443	0.00301765763122187	0.0261812056352699
PFAS	-0.342520259441997	5.82168255425625	-4.62846912708657	0.000243228756039171	0.00254553048560644	0.0237435998409907
YWHAQ	-0.225666433738349	8.52052777971043	-4.71293194616723	0.000203387049499178	0.00223191930172196	0.0212562711835327
TBC1D8	0.372603845647517	4.89515958722716	4.55394184964139	0.000284964420597966	0.00288658084196268	0.0113298041894057
DDX24	-0.267089836390448	7.88221973764505	-4.69342469698929	0.000211954203706529	0.00229431851313139	0.0102245879603071
SCPEP1	0.295931202281989	5.98328070259982	4.60966439607909	0.000253133242176487	0.00263224144033834	0.00796548776492223
GBP2	0.48001435732928	4.01941959843658	4.45821116656072	0.000349478609370267	0.00338429662021328	0.00123373838616381
VEGFC	1.06010919638959	0.83008643141194	4.28876686325369	0.000502352579710675	0.00449674510570388	-0.00180391447223904
S100A16	0.442990620023648	5.041478378233	4.5824337534368	0.000268209191918606	0.00275232346738974	-0.00346857509180332
KIAA1109	0.359521028583218	6.90904059886215	4.65343311749003	0.000230687250667374	0.00244615829129008	-0.00579899680543772
PPT1	0.302342271458317	7.31622632067483	4.66869050520168	0.000223348769457869	0.00238828952711854	-0.0092256677079483
PRICKLE4	0.861264686016302	2.19047426227989	4.32109335495459	0.000468683400766419	0.00424663826011971	-0.0099546064159739
NUP35	-0.471740606903082	4.48138355341508	-4.52528127532886	0.000302895246791923	0.00303512289235957	-0.0113039244337854
CNOT10	-0.298116174616021	5.42971103595575	-4.59055078130185	0.000263621971685139	0.00271873530061123	-0.0133114368013834
PSIP1	-0.410810663617691	5.90266919003312	-4.61672578782144	0.000249366678644665	0.00260325114460261	-0.0148609635427963
LPIN2	0.287428293749608	5.57364478650988	4.58000579134548	0.000269597054536464	0.00275808098265174	-0.0155940971844073
TIMP3	0.310421814660948	8.17025137025607	4.67908998065319	0.000218483677255696	0.00234691963087896	-0.0170939484479797
LOC402160	0.99005485387853	0.128847210808081	4.2886445478576	0.00050248452517718	0.00449674510570388	-0.0219064437930614
SDC4	0.233761574100516	7.38164328325729	4.66421537665681	0.000225476197256754	0.00240488770594512	-0.0219720103857339
IPO4	-0.379611031787762	7.57344796200877	-4.67085764391445	0.000222325903174811	0.00238192082299522	-0.0272843728190715
NUDT1	-0.463414128352753	4.30948087350249	-4.51131461322686	0.000312045179319273	0.00310448755439353	-0.0287674143076178
HIST1H3E	0.757620404932726	2.17458587704779	4.28352738377431	0.000508036153544223	0.00452899607242728	-0.0401897313028377
YWHAG	-0.229163549813101	8.49313648362939	-4.68314092348387	0.000216617937644763	0.00233272272322667	-0.0402157717341023
POLR3K	-0.593322895036621	5.15276603604672	-4.56541231494608	0.000278094416335686	0.00282383182683547	-0.0472939507788821
FGD1	-0.447756864746189	3.34503038019724	-4.40442048545384	0.000392061286804891	0.00368361402276685	-0.0514362183887691
C1orf228	1.25934307201194	1.09586633663467	4.26152082826665	0.000532628410239803	0.00469319153469466	-0.0518476887966983
HSD17B11	0.908296007187086	1.07411290678467	4.249739583936	0.000546286014271997	0.00479333016929952	-0.0528176820278459
BPIFB1	0.687683996421942	4.25918528682354	4.47704019663575	0.000335709612727903	0.00328136035257829	-0.0613104341991191
ECI1	0.393883645407815	6.26166192875646	4.60915851946798	0.000253405293179734	0.00263224144033834	-0.061377103477315
FAM72B	-0.956903148027727	2.24968279871066	-4.29584400582698	0.000494777726031527	0.00443919672218415	-0.0634566692778513
CTSD	-0.373645270589462	11.4198050039793	-4.71237643432688	0.000203626062255496	0.0022321278596259	-0.0636520707838839
FTCD	0.918668923385523	1.86889694247572	4.27054691622274	0.000522399131922998	0.00463401834522572	-0.065140629666157
SEMA4B	0.333993128691502	6.61830192514069	4.6118818768731	0.000251944229275057	0.00262524317158632	-0.0656457111700304
TMEM132A	0.316882323554366	7.67075642915864	4.6560107318862	0.00022943042727493	0.00243618696237837	-0.0657446488718563
SNORD44	-0.842465896289451	1.28180990631011	-4.24386627717497	0.000553226674485429	0.00483541140263753	-0.0711107719456168
MAGED2	0.283598068881188	7.91461595618394	4.6489294984107	0.000232900051051194	0.00246364355077809	-0.0720692295928007
CDYL	0.246108389560092	6.46233928688998	4.60828641088094	0.000253874996607614	0.00263224144033834	-0.0730247953363952
C1QTNF3	0.98850173833301	1.13133671271141	4.23918232640882	0.000558825785460304	0.00487522297132923	-0.074060188011563
FAR2	1.16087438459953	1.21628797618284	4.23699965147842	0.000561454478357651	0.00489048538934243	-0.0746035313954945
SPATA20	0.350405444739899	7.26619056811412	4.63359095814338	0.000240600149634172	0.00252739315772188	-0.0748494437389375
ZNF703	-0.610691530775494	5.82356765256843	-4.57961113323694	0.000269823337638348	0.00275826741972111	-0.0753748569519521
HIST1H2AG	0.698916673188323	1.56189364493525	4.25738787648956	0.000537379779064447	0.0047300733816178	-0.0812141422028594
CPEB4	0.503974591616144	5.14294892851246	4.51735418044422	0.000308054475015957	0.00307857284917958	-0.0827853478739184
CA5B	0.423394195846706	3.71312431101513	4.42194692120732	0.000377636804186505	0.00360068296078399	-0.0829796846470003
C1orf116	2.68455463824665	-0.630796998268378	4.68271075507909	0.000216815286312593	0.00233334546222124	-0.0846924568893073
LOC100131094	1.2282624080636	0.236997564953756	4.26089863820914	0.000533340969415585	0.00469699545682267	-0.085874917779841
LOC399815	-0.944949863616943	1.13855799769324	-4.22981035566965	0.000570201717016213	0.00494096037066277	-0.088696977135184
DDX39A	-0.425623518526315	6.88671856417976	-4.61362520300853	0.000251013454781155	0.00261717519810476	-0.0967932206412634
MEIS2	0.370890717007478	4.08836812966817	4.44749621733434	0.000357568978977087	0.00344866413172595	-0.0974282169861835
EME2	0.556835547471612	4.05774979423381	4.45562189880564	0.000351416439891518	0.00339750838846579	-0.0975786564707839
CCND3	-0.300712940648465	5.5487469041498	-4.57021754118845	0.00027526676544544	0.0028002198207479	-0.102476751769994
CT62	-1.22798647112802	0.458093502638762	-4.22116006040892	0.000580909626056161	0.00500006823786064	-0.105642674034904
CRY2	0.371026406033806	6.2020917468729	4.58722131541946	0.00026549382586041	0.00273070033437238	-0.105924470027018
MTBP	-0.588357184058785	3.45964993055484	-4.39415388578872	0.000400769461827635	0.00374648880917013	-0.109131301331903
RNMTL1	-0.385439052363234	4.66318843571357	-4.50117328017018	0.000318864849988284	0.00315917994739577	-0.109691438232444
ZW10	-0.396115077490435	4.45695831593006	-4.47483515375082	0.000337293148475105	0.0032929892674242	-0.11011455547864
MRE11A	-0.4863983954862	4.65934405029171	-4.49590078759075	0.000322470111654431	0.00318170510165706	-0.110671592724985
DPH2	-0.34120486257872	5.50680676970047	-4.54322721561698	0.000291537791542598	0.00294781017276808	-0.111093330507092
LOC100131564	0.73993493224841	3.20224698226885	4.30929895935883	0.000480694240398859	0.00433610058059898	-0.112256151261485
UCHL5	-0.491364115227395	5.43773317787914	-4.54086247238108	0.000293009220820281	0.0029596766114882	-0.113347517359146
FGFR2	0.354341048516178	4.3402036693816	4.46794556819692	0.000342289959877169	0.0033378759702541	-0.114417075595008
TMEM177	-0.4612622464363	3.24021153273449	-4.36803417845351	0.0004238203535162	0.00390521850810189	-0.117255124266468
SLC16A2	0.399564493825909	3.99389734880149	4.44086140598265	0.000362673789771642	0.0034818349369351	-0.118703086370529
PITPNC1	-0.322306336024292	5.48934803565432	-4.53478386970472	0.00029682633361022	0.0029850412527344	-0.123538069105015
C14orf132	0.376388110699568	4.81439598673198	4.48014004823582	0.000333496249661706	0.00326927976514793	-0.127511222534821
CUL1	-0.238535741071872	6.63929072833271	-4.59335722028591	0.000262054611705213	0.00270530946059135	-0.127704716034266
COL11A2	0.775058524885602	3.20633020201173	4.33230481849074	0.000457548320528093	0.00417687669896933	-0.131816368537145
CCT3	-0.242660776759497	8.98182675419792	-4.64709443663775	0.000233807881484621	0.00246856250628081	-0.133957350737993
R3HDM1	-0.288979685558961	6.49936483321482	-4.58275169033386	0.000268027993620724	0.00275232346738974	-0.13422862140849
PTPN7	1.86351375491657	-0.164550150508537	4.4162484751473	0.000382266586056583	0.00362511790526251	-0.135568031329018
GRN	0.452262189680802	8.52716141116708	4.63070233310943	0.000242079058322316	0.00253667303971329	-0.139258380152746
PRRT3	0.356297652891512	6.036495507577	4.56144061333788	0.000280453892999638	0.00284606244328031	-0.142581168649815
TUBGCP5	-0.335868530858533	5.19793186450649	-4.51388122542486	0.000310342877419683	0.00309307168174421	-0.143616026185217
IVNS1ABP	-0.246914063881534	7.08477656527278	-4.5974727105038	0.000259773312314865	0.0026850734704288	-0.146481247784653
C20orf72	-0.382787117308498	5.74840500786641	-4.53915849773839	0.000294074179724065	0.00296628261864009	-0.148670196952581
SRSF1	-0.276060404109348	8.96443182783471	-4.63980005917753	0.000237452328714003	0.00250158885464854	-0.150625982433568
TCF7L2	0.366684300640987	3.91376363127053	4.40587819270349	0.000390840525609301	0.0036799594255963	-0.152635494174623
HCAR1	0.52101772269869	3.67353607156703	4.36308522814376	0.000428337244324932	0.00394466523903644	-0.163117966475936
CNTLN	-2.03164754818243	-1.43627956780348	-4.43742550998466	0.000365346404437518	0.00350146319072382	-0.163239885081311
NFATC4	0.870854296861301	2.05723454986153	4.21977243251288	0.000582646168745846	0.00500862930257379	-0.163778475052303
GNB4	-0.564561412038541	3.81596375225534	-4.3805288712652	0.000412630354987157	0.0038216485772455	-0.16482436846892
KIAA1370	0.325375898634376	7.2365164037273	4.59044674226712	0.000263680259363275	0.00271873530061123	-0.166619312693576
C6orf125	-0.32575143145155	5.27148721390601	-4.49742710483536	0.000321422192426943	0.00317698862065496	-0.171921330731072
CAPN2	0.329483856396768	5.84223443433646	4.51147785136528	0.000311936629523414	0.00310448755439353	-0.181384811382868
DBR1	-0.40594313752732	4.61984489923864	-4.4541503042483	0.000352522657852049	0.00340391970549519	-0.190280972378095
PCP4	-0.465479050915671	3.88128637597211	-4.38045664296305	0.000412694171879059	0.0038216485772455	-0.190524575615253
SLC10A3	-0.378193345667274	5.20345727350524	-4.48970059617153	0.000326762810614854	0.00321836351279318	-0.19162144326718
SPATA13	0.240214778175728	7.19633081098523	4.58235439398429	0.000268254439837675	0.00275232346738974	-0.196311989209128
CASP9	0.468515657501817	3.98225499370038	4.38658788115477	0.00040731246165195	0.00379070317677641	-0.201225334159442
CCDC57	0.311353613622201	5.03318179502739	4.46281728624106	0.000346058154146142	0.00336090393144023	-0.205159039830597
LOC646471	0.759442318448932	2.13607131110785	4.21964754521713	0.000582802716025389	0.00500862930257379	-0.208001390229427
PSMD1	-0.303145503361287	7.07859969265104	-4.57320809629122	0.00027352176087115	0.00278755510591659	-0.211105285900218
C17orf53	-0.737489353008017	2.95012003503198	-4.30164671609296	0.000488653361194536	0.00439822484092833	-0.211363118470099
CEP72	-0.461735445089257	3.79259605176187	-4.37544519273976	0.000417146559832586	0.00385434202576805	-0.212596958958019
FUT4	-0.559951439720751	2.34381441571594	-4.25220104430905	0.00054340351414479	0.00477480544920763	-0.214468712687745
CLIP4	1.47921198181004	0.461532674522159	4.21843163747817	0.000584329093068165	0.00501659124870226	-0.214609813098185
UBE2D2	-0.313787417913379	6.85580324628714	-4.5593229693877	0.000281720246871813	0.00285717975056652	-0.215045030986788
EHD2	0.508731930839385	3.40278158024651	4.32777005350032	0.000462019516454345	0.0042039251323082	-0.220870472259585
PASK	-0.347946754401204	5.16159328043799	-4.48276908695512	0.000331630688931335	0.00325671852124936	-0.22189146041439
HNRNPH3	-0.284582298314697	7.81080066369039	-4.58280955616642	0.000267995028193271	0.00275232346738974	-0.222636165635468
HOTAIRM1	1.10663120435995	2.35035967315455	4.20362182679268	0.000603248400480157	0.00513944281692825	-0.223503438912965
TAF15	-0.317078846270603	6.70005916836475	-4.55129384676886	0.000286574788168012	0.00289938097841611	-0.227474948867322
TUBA1C	-0.532862291846236	8.85897587637843	-4.597563978459	0.000259722950590455	0.0026850734704288	-0.232368645862636
EPHA3	0.67009236475999	2.75774902525316	4.28599359101864	0.000505352840279444	0.00451952989349381	-0.2341024909068
LOC100216546	0.783259011321259	3.71467344009671	4.32292500515389	0.0004668456234408	0.00423865789160822	-0.235491890836838
DNAJB6	-0.273609036325808	6.92708136747671	-4.55496995295357	0.000284341670961529	0.00288201824555188	-0.236443630600596
HSP90B1	-0.359556177832985	10.0708673872785	-4.61002419631426	0.00025293992944184	0.00263224144033834	-0.236834786096863
TMEM38B	-0.390647120019519	4.75308557794622	-4.4275299417736	0.000373156035138581	0.00356813123593918	-0.238316544733779
FAM122B	-0.283749834132773	6.49018810688966	-4.53841141676793	0.000294542335718586	0.00296921399792504	-0.240148718015847
DEK	-0.58825827428255	7.38702351168487	-4.57129507694046	0.000274636714959179	0.00279551090747249	-0.240395540713783
RNF19A	0.333046313967215	6.54992009122475	4.52997814375386	0.000299879928130151	0.00301031927854061	-0.241030894357169
FOXK1	0.31683210678188	5.87803202673997	4.49914770121922	0.000320245039670258	0.00316909943399136	-0.246161005993935
SLC36A4	-0.755381684197123	1.62031451999337	-4.17587496321924	0.000640379364794409	0.00536844510069713	-0.246325770162882
PIK3C2B	0.309563227238286	6.16024468866579	4.52074507208154	0.000305836709313579	0.00306092945934189	-0.247313460719073
TNRC18	0.311153166490345	7.97644017296594	4.57551985775657	0.000272180558722748	0.00277727130206176	-0.247367148709482
TAF1C	0.288050857802604	6.69541623611252	4.5359178345704	0.000296110429730862	0.00297963346980683	-0.249577348692125
MKKS	-0.299137013393317	6.21208294912266	-4.51649941367747	0.000308616101068891	0.00307953202522443	-0.253748521320416
AP3M2	-0.431201843983794	4.26336936935218	-4.38713828486154	0.00040683284171934	0.00378834768647786	-0.257030729093833
STXBP2	0.266174370986616	6.33184455741105	4.51651588378684	0.000308605269516485	0.00307953202522443	-0.257865961666638
UCA1	1.03275538604895	0.32736141071295	4.14225389125417	0.000688483302339923	0.00567201711740535	-0.258628832704968
GEMIN2	-0.479308962777377	4.31924031456879	-4.39665969222179	0.000398626072141618	0.00373062251286873	-0.259566628001398
TRMT6	-0.482145703074684	4.55638998088651	-4.42002856270236	0.000379189007254972	0.00361136500987025	-0.262992177712708
SULT2B1	0.311983605248543	5.75825385774827	4.50694187457252	0.000314967301338874	0.00312612056236874	-0.263971730524327
DNTTIP2	-0.414127203038102	5.38257983078925	-4.47015698498562	0.000340677936678215	0.00332409440665489	-0.267578098710533
ACACB	-0.310484979710352	5.40931852814494	-4.46087264740609	0.000347498052297376	0.00337171276558182	-0.267613050215463
SNHG1	-0.445669511299741	6.62187002807166	-4.5081513091141	0.000314156311884764	0.00312177668446868	-0.272118104873782
RPIA	-0.358223060786136	4.86939390595211	-4.41807346812	0.000380777603135794	0.00361825263343353	-0.274593930406852
KCNC3	0.643309390875422	2.68718397570187	4.22506712879564	0.000576048221569319	0.00498387504269286	-0.275855753384865
MYEOV	-2.73970320920939	-2.00617123222626	-4.59697711800789	0.000260046954346335	0.00268624167046825	-0.278157854467107
MRPL18	-0.415553267531946	5.33476046672428	-4.45760742419341	0.000349929482218005	0.0033867017711886	-0.280177845382709
GNL2	-0.318959234427232	6.16133666750964	-4.49695444587064	0.000321746333793101	0.00317831404982624	-0.280606771466263
TBC1D10C	1.53347028906273	-0.628115474275322	4.26369000600332	0.000530151705326539	0.00468123395981047	-0.284927062861606
KLK6	-0.542653071246486	2.5388865891814	-4.22943801960233	0.000570658478540312	0.00494235753242267	-0.291671824096586
SPSB3	0.419108290170845	6.01431789846802	4.4809496975154	0.000332920589761491	0.00326555069980714	-0.292739153314808
FUT8	0.262736093519579	7.58428542692586	4.54048900629271	0.000293242295218604	0.0029596766114882	-0.295536045124434
FUT9	0.711339827279585	2.85570572343475	4.24675933176862	0.000549796777836091	0.00481403210080146	-0.297933811582445
PRRT2	0.649988641617511	2.66112218309175	4.20387230837936	0.000602923316501472	0.00513929130742641	-0.29804888027001
ZNF143	-0.424894974076806	3.9437196833182	-4.33617084081653	0.000453771157882828	0.00414692286581006	-0.298563437974785
PSCA	0.90785939847741	1.82755756428741	4.16137495009434	0.00066069438828895	0.00549333586839761	-0.298927494302959
LOC92249	0.382199900455134	4.43409121740068	4.35560856285768	0.000435254002882164	0.00399516352590632	-0.301969818461672
CARNS1	0.953935483456097	1.14695813368139	4.12788470947101	0.000710141091353241	0.00582176451558412	-0.303344065922984
SLC35E2	0.377359192105335	5.02773727826766	4.41099803386061	0.00038658340397135	0.00365060465726531	-0.303669979222199
FH	-0.374095299789555	6.08617119822	-4.48831191784103	0.000327732200607762	0.00322601137313962	-0.305512598576938
CRAT	0.63804980912714	1.80928558321214	4.23200487020272	0.000567517114668873	0.00492279887226257	-0.307912740780742
CFL2	0.494213269636317	4.18079666687035	4.34413328297842	0.000446091066708069	0.00408343021325985	-0.309535592049386
PCP2	0.933711014497495	0.700904474242162	4.11572285737562	0.000729008942177817	0.00595019304489107	-0.309629460858238
ADAMTS13	0.629242677497825	2.90065002024747	4.21347008803916	0.000590599572175394	0.00505744354585831	-0.31621881914001
GOLGA8A	0.470172399782381	4.38174886718958	4.35151938387384	0.000439084785321917	0.00402370079436917	-0.319182998055418
TSSK3	0.933436894280287	0.829551690531723	4.11045390609749	0.000737339596415939	0.00600646245029721	-0.320603263365906
ZNF714	-0.472203542104062	4.77943819766983	-4.40514712963231	0.000391452273268107	0.0036799594255963	-0.321620591208333
DLGAP5	-0.537941618753782	6.44475922692869	-4.49603973633027	0.00032237457041964	0.00318170510165706	-0.32200180658184
ZPLD1	2.21075681862126	-0.978070411338285	4.28134053883267	0.000510427586162109	0.00454789075704588	-0.322618113186076
DIAPH2	0.589487212602016	3.41364959402265	4.28501784210513	0.000506412765548457	0.00452417045461132	-0.323019088278564
NHP2	-0.316439561541999	7.90534615712833	-4.53605165595632	0.000296026060536781	0.00297963346980683	-0.324591753044411
IQCE	0.272519573741088	6.44050836304016	4.49776305181822	0.000321192007725645	0.00317659085582714	-0.325520567121409
RHOF	0.835878504038063	1.85265666110731	4.14276334931299	0.000687727797464312	0.00566858535475267	-0.327003070216282
CADM1	-0.374743863126283	4.30367773425638	-4.36866323760384	0.000423249686216118	0.00390211011702225	-0.328827798884149
CCDC125	0.492067400193369	5.21543023261641	4.41909527905015	0.000379946497650076	0.00361250142950625	-0.329694591228389
SCNN1B	0.698753826743415	1.74726407109197	4.15922067568195	0.000663767702743682	0.00550910722614657	-0.338720338389182
LIN7A	0.384060259310325	4.4557518363395	4.35634455462691	0.000434568127853083	0.00399222006447145	-0.339445420257384
GADD45G	0.797333813695653	3.7234194555727	4.26762584346926	0.000525687622712762	0.00465164010700965	-0.341286888774603
RBM3	-0.2119151474139	8.14627271109401	-4.53106994826738	0.000299183392507557	0.00300513096474257	-0.343353622236853
CYCS	-0.417655670635828	6.96706753237747	-4.50239961252557	0.000318032193091539	0.00315466808853078	-0.356363349186442
SRPK1	-0.374482591243911	6.49064865241096	-4.48571530215011	0.000329552665510476	0.00323865211180689	-0.357317459124788
ANKRD34B	0.680408206805309	2.66688254690802	4.17970420288191	0.000635120666717363	0.00534025039224796	-0.359753229997934
UPF3B	-0.366169312977259	5.16527928671376	-4.40669833935641	0.000390155388930671	0.0036799594255963	-0.362748476966297
PSMC3	-0.429035902041156	7.78357830681604	-4.52010276859076	0.000306255548335046	0.00306328815212638	-0.364408301307426
MTUS1	0.343591861639185	6.42991456930749	4.46438654157537	0.000344900629504115	0.00335355705106211	-0.372707193433931
ENG	0.974738685898997	1.22928905065239	4.08509897780287	0.000778792142416414	0.00625310466063632	-0.375852624177823
MARK4	0.347404709206388	5.4170401815329	4.4053622291929	0.000391272178806482	0.0036799594255963	-0.377238308516886
NGFR	-1.05227847836523	0.973060272735106	-4.08507416968828	0.00077883383210389	0.00625310466063632	-0.378951599922068
PNO1	-0.484703618443159	5.37049484406965	-4.41383843997041	0.000384241961529052	0.00363670773322686	-0.379439852703589
MAPK9	-0.250432430144343	6.73196282149337	-4.47900631411139	0.000334304034921251	0.00327527866433685	-0.385321283958753
PPP2R1B	-0.333406803396111	4.97358246779291	-4.3909092363049	0.000403562230940292	0.00376628055259232	-0.388113888741008
CHN2	0.921916493538857	1.48368082553771	4.07540051339752	0.000795263151220452	0.0063514713185343	-0.38865254515837
THBD	0.533022441574627	4.47039049870339	4.31640008379523	0.000473425922104883	0.00427977033582814	-0.389020804432603
ORC5	-0.274477365574129	5.43199510782993	-4.4155956399316	0.000382800658974743	0.00362511790526251	-0.391161348171091
C17orf81	-0.310364410804663	5.19632971136626	-4.38835022303185	0.000405778782959945	0.00378063752992875	-0.396482296872774
METTL1	-0.511136853828473	4.55751038617687	-4.34332361015237	0.000446865968924928	0.00408828581198058	-0.398207014049795
GLTSCR1	0.436633707621289	5.23735553084475	4.38240288263995	0.000410978080153348	0.00381088723338264	-0.398570768157472
ZSWIM5	0.399085687122709	5.34611371103494	4.40160943834172	0.000394426350584358	0.00369788500473474	-0.400488747271693
EIF1AX	-0.398712917952579	5.45944596044651	-4.41930730145983	0.00037977427695124	0.00361250142950625	-0.401606747612628
GPSM2	-0.385089063483989	5.84991357377901	-4.42102023523084	0.000378385806931354	0.00360576879494015	-0.406763989215643
C17orf28	0.382091672370786	7.49192104784053	4.48793797643162	0.000327993736071019	0.0032266866129716	-0.408765066496109
TAF5L	-0.295070867195196	5.33702408846997	-4.39583176765969	0.000399332962799708	0.00373514791379325	-0.412266250936072
KIAA0415	0.320280041617448	6.59234866248822	4.44570263422454	0.000358941714025332	0.00345592471235443	-0.412975752784051
SMS	-0.323190508301929	6.96537805601064	-4.47502967821845	0.000337153147206126	0.0032929892674242	-0.413480868342337
CTSA	0.36050695128329	7.57194300766846	4.47807800609256	0.000334966935351654	0.00327793272488066	-0.41737553793311
RMND1	-0.279209608943601	6.24771339594276	-4.44279478559421	0.000361178651789463	0.00347436091350351	-0.418020587432106
LETMD1	0.287139315714587	6.51888549879743	4.42845253312709	0.000372420807021183	0.00356313820172899	-0.419252751193807
CENPQ	-0.659201057583933	3.39309135091631	-4.25202960600795	0.000543603777522801	0.00477480544920763	-0.42051586882211
ARL8A	0.296680698741027	5.98449508998216	4.41580128788838	0.000382632340310768	0.00362511790526251	-0.421508310978481
BAG1	0.248158373087485	7.25305910449572	4.47708049258637	0.000335680744915291	0.00328136035257829	-0.422891800614866
SLC39A14	-0.329319489791772	5.32343172758691	-4.37136215106138	0.000420810133315887	0.00388604564857808	-0.425122950635568
N4BP3	0.358913947296024	7.06725085822828	4.46497490809255	0.000344467649785864	0.00335355705106211	-0.425575067883251
DPYSL5	-1.07202097184641	0.108708378182868	-4.05751352021555	0.000826568439393652	0.00654855403548877	-0.427223717102728
NRP2	0.958354375438129	0.64897209124391	4.05538013253472	0.000830384273279086	0.00656922733506123	-0.427379957170811
AQP3	0.399281829666628	6.19866563876113	4.42942454425039	0.000371647787393168	0.00355777767393437	-0.428050673196523
NFU1	-0.311944073634797	4.70112413497018	-4.34031537596631	0.000449756997597136	0.0041124855264158	-0.430266356997515
CKAP2L	-0.603253747140137	4.41835292868162	-4.31187909164704	0.000478040365348123	0.00431448843501458	-0.43259660250088
KLF9	0.319419771980775	5.67026411674769	4.39701311933766	0.000398324699438837	0.00372988929082593	-0.434434533732363
CLSTN2	-0.453615684397528	4.37415175493098	-4.3007730005036	0.00048957057157818	0.00440031792818172	-0.440454147623114
RRP9	-0.402134462145149	4.43373424448326	-4.31776626914021	0.000472040401640453	0.00426955309736881	-0.441711085706732
ITGAV	0.376684917866907	7.12633472182364	4.46462334029105	0.000344726302523911	0.00335355705106211	-0.443751158914866
MIR5047	0.330295846503552	6.25148335833794	4.42432996719692	0.000375717593259094	0.00358442728446382	-0.444285060874846
BOP1	-0.565791995949808	3.21404853888526	-4.22192216048747	0.000579958127498132	0.00499444887964921	-0.448348863717614
IGSF8	-0.416560272137272	4.0271082569451	-4.27797101681384	0.000514134686515111	0.00457361090280782	-0.451948745130246
AUTS2	-0.504387696711427	3.18224652532853	-4.20580714805808	0.000600418176857497	0.00512335203872015	-0.455017293788756
LOC100129550	0.674411376649887	2.06794527418897	4.08283349721916	0.000782608553873536	0.00627437461887872	-0.456931229265802
FOXP1	0.267189314608436	5.69070237352767	4.38953891155259	0.000404747638225986	0.00377523675498683	-0.457834055854969
GPRC5A	-0.428100186667192	6.82838242626111	-4.44115845015618	0.000362443668719682	0.00348162430538079	-0.463882038823177
LOC100129034	0.308265794130425	5.75010893059367	4.38858447396728	0.000405575367878748	0.00378063752992875	-0.464665161260037
OGT	0.240183001927256	7.69571197289833	4.46309163815539	0.000345855500372878	0.00336088750042767	-0.465288342759947
DHX33	-0.269453261123088	6.14513317856632	-4.41671351721756	0.000381886605007013	0.00362467172652513	-0.467223502549762
PTK6	0.433464192109082	3.6357605002401	4.22554898037693	0.000575451532482508	0.00498128955964672	-0.468025567257787
RAD51B	-0.513590499280823	2.90962818501221	-4.16717304766166	0.00065249401146045	0.0054452643950422	-0.469153026682162
SDCCAG3	-0.268307677447117	6.24840849251563	-4.4190831514295	0.000379956351022572	0.00361250142950625	-0.471043239493958
VDAC3	-0.292820276326767	6.17025927371994	-4.41226709777312	0.000385535486229553	0.00364482502640082	-0.477903444794061
ZMYND12	1.71895862836709	-0.0838041433432627	4.12563403433388	0.000713595204623652	0.00584721518967465	-0.480171042180758
MFAP3L	0.713714163909594	2.64199535960485	4.11884023394508	0.000724124927165113	0.00591610419243251	-0.481342283671774
SLC11A1	1.62347484880079	-0.140168424702117	4.08023673837205	0.000787006255502959	0.00630057090331809	-0.481865150795878
PER3	0.317649414019908	5.37983081282592	4.33178983272903	0.000458053870517289	0.0041792105458435	-0.482514029678828
NPM3	-0.502103072895169	4.83193652667337	-4.32103191792496	0.00046874517030501	0.00424663826011971	-0.48326477046315
PSMG3	-0.381555571951822	5.24775911683064	-4.35653160717213	0.000434393987325589	0.00399222006447145	-0.488041913117529
RASEF	0.366108940375547	5.10076310345325	4.32058395463039	0.000469195807650295	0.00424841942996402	-0.493082578194661
VAT1L	0.629134545498937	2.08258725895299	4.11681968219398	0.000727286757494525	0.00593903502555587	-0.494742022329627
AHSA1	-0.413279095409854	7.81034590763974	-4.45850489277129	0.0003492594691463	0.00338413404519277	-0.494976722836956
MYO6	0.339890379370062	7.74695577552423	4.4555740212129	0.000351452374554283	0.00339750838846579	-0.496018964136212
FBLIM1	0.504168006996029	3.55653507385726	4.2003639907472	0.000607492724004911	0.00515721234327824	-0.499242652727162
BLOC1S2	-0.345976631887487	5.64595631209744	-4.37708830785588	0.00041568139890061	0.0038429274268733	-0.500043196406827
NT5C2	-0.307425843790606	7.68819643800569	-4.45244268725922	0.000353810734298475	0.00341438587444184	-0.500392802387409
GET4	0.297106445194318	6.91719177900465	4.42624614304867	0.000374181569541923	0.00357385069618453	-0.500876354471405
ENO2	-0.306474004741895	6.11763060103556	-4.38005872355964	0.000413045930904149	0.0038227892354405	-0.502917491126511
FAM117A	0.464545359889444	4.18901102249171	4.23675910550833	0.000561744943370414	0.00489048538934243	-0.503050972644562
STOML2	-0.278807120265396	6.62474135749484	-4.41590676875737	0.000382546035536437	0.00362511790526251	-0.510634589546816
NUDT7	0.43192829368866	3.34495681822859	4.18366918585188	0.000629721559782952	0.00530819726099299	-0.512539585043077
THUMPD2	-0.3825697519124	3.80975821074047	-4.2088014089666	0.000596562090007567	0.00510066686773341	-0.515426026419088
ANAPC5	-0.234871248504293	7.66266412191908	-4.44240472860432	0.000361479788895964	0.00347436091350351	-0.517076502291443
GAL	-0.648395331429439	3.27011799992373	-4.16144021079365	0.000660601511366135	0.00549333586839761	-0.517811234448619
CDK5R1	-0.648898725159747	2.08485208704118	-4.07947407259725	0.000788302587974215	0.00630507980585704	-0.518121862639574
GSTK1	0.278509863443363	6.15144441225111	4.38524439909959	0.000408485579316068	0.00379472166805889	-0.518507030929877
PMM2	-0.284431394818353	6.54269253171436	-4.39984284804341	0.000395920072624564	0.0037094494647469	-0.520311584540933
LMO3	1.49597903636237	-0.0211152067146163	4.01985705140376	0.000896597130143659	0.00700686467501054	-0.52116751548715
CASC5	-0.635595771498942	5.49750146659173	-4.36033662791288	0.000430866951010491	0.00396577814457868	-0.521667072590987
BRI3BP	-0.362109152131249	4.68357517546028	-4.32332283333715	0.000466447431306039	0.00423865789160822	-0.522272976557167
TFAP4	-0.356395458617755	3.97008569598808	-4.23444509372696	0.000564546950318395	0.00490466659590901	-0.526647607990201
PTPRJ	0.287020806105599	6.47083387307525	4.38591185117555	0.000407902337452871	0.00379326400985119	-0.529710046670917
MRPL11	-0.326829112116158	6.03331758817976	-4.38313667859281	0.00041033293943579	0.00380821757998011	-0.530797415699797
ACSL1	0.459696247108477	5.40101849319125	4.29613339410579	0.000494470461253861	0.00443882125282318	-0.532389848443515
PLOD2	-0.553225206191912	6.79079560814325	-4.41104689772177	0.000386543001594094	0.00365060465726531	-0.536173306651736
HOTAIR	0.564590239916914	2.78020288173505	4.11057283406036	0.000737150504994989	0.00600646245029721	-0.536545439129783
SMARCD3	0.393434727831147	4.08783201670717	4.23573292999674	0.000562985784570884	0.00489619046342354	-0.539603252539417
GSTCD	-0.361157280992195	4.49480167772479	-4.27947014654105	0.000512482008570983	0.0045637641700432	-0.54157104117465
DMC1	-1.13772751691536	0.570966353339761	-3.99342782344863	0.00094929051786567	0.0073296097048871	-0.546530178544495
KLK10	-0.891113888771838	1.75859009599898	-4.03553954228479	0.000866733676392397	0.00681488199529217	-0.548180041904028
TEX2	-0.276959573525898	7.2100573991309	-4.41305702930299	0.000384884664819491	0.0036407302796613	-0.559190489447336
PDLIM3	-4.54618360639677	-2.19308613053761	-5.82486664165282	2.07262515140806e-05	0.000363175227982297	-0.561472667210584
DDX47	-0.294655646167595	5.90048965543082	-4.35848434507687	0.000432580266836744	0.00397935774619236	-0.563392926950902
ADAM8	0.511990097971426	3.32622113893166	4.15630632062555	0.000667948368278108	0.00553282244233932	-0.56660509670777
PLA2G4C	0.733603338228402	1.98683457581095	3.99302600233087	0.000950115277653857	0.00733259247968764	-0.566695253972319
SEZ6L2	0.261125928048218	6.46944586639601	4.3700570345856	0.000421988043581406	0.00389262440201623	-0.577430992001239
NUP93	-0.398587927284544	5.44191981669678	-4.32179611402758	0.000467977425106531	0.0042442811591549	-0.577519240132707
SLC38A7	0.568162333233242	3.65284117677643	4.12510871999271	0.000714403844748158	0.00585097448558677	-0.581808385904143
TTC21A	0.822822198043602	2.1094206538824	3.99852475294522	0.000938891161922739	0.00727861161624401	-0.585545708977796
IRF2	0.3367092393436	4.25676018481981	4.22409387935968	0.000577255331582616	0.00498915667461895	-0.589316943904934
USP7	-0.228317332193348	7.95820809597265	-4.41676489672694	0.000381844646884199	0.00362467172652513	-0.589916189647099
SZT2	0.301084253219107	5.76843606844176	4.32190489807569	0.000467868239558366	0.0042442811591549	-0.593944830210325
LOC100128361	-0.760027223862011	1.28837170238242	-3.98884805684283	0.000958733618368154	0.00738547260874667	-0.594615922526131
HMGCL	0.316850566023454	5.35344529549982	4.30141523515965	0.000488896195843445	0.00439822484092833	-0.594760278421796
NEK8	0.5567745272613	3.89439654554455	4.14963866773405	0.000677613546060838	0.00559625133052912	-0.595993556326504
INTS7	-0.379058403760109	4.70070489254299	-4.26337041634139	0.000530515869656195	0.00468137812430481	-0.597529748901599
USP37	-0.457840398711967	5.52277858876189	-4.32292013074567	0.000466850504445248	0.00423865789160822	-0.597536288120836
PTPRCAP	0.84045535305514	2.32287629952597	4.04857421661982	0.000842676669535605	0.00665702627364831	-0.599084306110405
BAG2	-0.46374485180006	3.05696308945261	-4.12004661385582	0.000722243763718201	0.0059036191126213	-0.599392888052629
ARHGAP33	-0.308610846871298	5.15157536569965	-4.28859658724809	0.000502536271380086	0.00449674510570388	-0.607411084776443
OPLAH	0.5541064372903	3.99813749697268	4.17341791612623	0.000643776796054881	0.00538326156861092	-0.616498341449726
TECPR1	0.477322859848281	4.83107880322741	4.24850628370645	0.000547736091410847	0.00479922822926868	-0.619579842219983
TNRC6B	0.283234821090019	5.02053016049587	4.27037881235887	0.000522587813866044	0.00463401834522572	-0.619815431288081
CTSF	0.481634437356111	3.94163446600341	4.15350276904631	0.000671995199952432	0.00556083509352027	-0.622969101465045
DEPDC1B	-0.561677190540068	5.17239500616453	-4.28388889648671	0.000507641914816786	0.00452789513781116	-0.628492119473776
NUDT18	0.419642292251726	3.54080952626139	4.13756554088057	0.000695475417869068	0.0057167362370273	-0.630899435456602
C18orf1	0.904260702817086	1.26338278931794	3.95531280207571	0.00103082464434792	0.00783614152367025	-0.633043585220107
ATXN7L3B	-0.224856525898502	8.34208932107448	-4.40299651051488	0.000393257537488639	0.00369095655309806	-0.635568937393559
WDR4	-0.490164676456489	4.65561205053049	-4.24255584386181	0.000554787396203866	0.00484504669144306	-0.640978616171052
DNASE1L2	0.664820066697093	2.89284111859223	4.09762524962038	0.00075802698536656	0.00613316076597501	-0.644976268986802
CYP2E1	1.46443799863209	0.676502419068493	3.95921766996307	0.00102215715599231	0.00779095944328933	-0.647783189011047
FAM107B	0.502310293094558	5.2322614890941	4.26647141242548	0.000526993034378014	0.00466072528129979	-0.649350879006309
FLJ90757	0.341489228305792	4.78407650077201	4.2463549216854	0.000550274933680053	0.00481569753577457	-0.652233842358839
KAZALD1	0.613683478538953	3.18040027952743	4.08035145378249	0.000786811455490326	0.00630057090331809	-0.655054465476928
ISOC1	-0.355856743701633	7.29249679963026	-4.37788993765985	0.000414968484785304	0.00383845848426406	-0.655617834792417
PTTG1	-0.468608774299884	6.28676308622867	-4.3289665521967	0.000460835504781267	0.00419692740486744	-0.655977376309065
RCL1	-0.312214396632415	4.95881441419619	-4.25651560899914	0.000538388037985019	0.00473645531155258	-0.666697605981818
NLN	-0.338045954454851	6.10946426824801	-4.31455816854136	0.000475300434596664	0.0042943946343569	-0.668182609775546
LOC286437	0.44252687174435	3.05709451970376	4.0650340721071	0.000813257486094707	0.00646431473262732	-0.66903260430813
FAM161A	-0.675470007485234	2.46736217665267	-4.0331345751967	0.000871247413473639	0.00683751372263404	-0.670292696776775
CALR	-0.316487340551655	9.70381344350628	-4.40516319266106	0.000391438821413546	0.0036799594255963	-0.672413405738095
DISP2	0.876148108802912	1.34818920939197	3.9344611222278	0.00107837579847087	0.0081384281830446	-0.684517945188434
ARHGAP12	0.378168186645874	6.41889894027084	4.3183365748385	0.000471463241572069	0.00426664028790654	-0.686554621164857
PZP	2.19415195428181	-1.74283200301464	4.09849171087516	0.000756611464883968	0.0061276368710506	-0.687420702222203
BANF1	-0.293784756729687	7.03615004666308	-4.34715945285849	0.000443206900689525	0.00405925093490231	-0.690878316740807
NCRNA00174	0.54037842071143	3.60616558879709	4.10218238118977	0.00075061191817379	0.00609084605508901	-0.691227896050548
UBIAD1	-0.337600191793656	4.79289293047293	-4.21918472897234	0.000583383231352087	0.00501104322605665	-0.692039950230146
C4orf43	-0.403212791531324	4.54442559357963	-4.20287883568742	0.000604213724447405	0.00514242764766331	-0.693728049333881
L2HGDH	-0.391684851579066	5.43702542791209	-4.28459714781478	0.000506870447196542	0.0045258416224853	-0.694998974483416
DUOX1	1.92969028721047	-0.0829713339757213	4.0379880382491	0.000862162459034397	0.00678627175845567	-0.699649087725734
RIBC1	0.866743374318376	0.971359891325048	3.91398867013337	0.00112720846789612	0.00841957767623702	-0.699919156327704
GPR19	-1.17527807799677	0.525887839357448	-3.91286986605362	0.00112994031963464	0.0084345275505385	-0.701295586928119
ASH2L	-0.287632183889387	5.42933622872778	-4.26883418096375	0.00052432476273428	0.00464203670300058	-0.703683879934368
VARS	-0.279948067936322	6.93910949398865	-4.33590759213964	0.000454027349531782	0.00414699803034928	-0.70621887148357
NFAT5	0.3384275812144	6.41637270792131	4.30887861957818	0.000481128006599698	0.00433767373712849	-0.710097508798325
ATP2A2	-0.244200031383862	8.56483198133104	-4.37017681706422	0.00042187979665914	0.00389262440201623	-0.713109213036516
FOS	-0.344109619834669	4.90800798105389	-4.23094625208898	0.00056881054664356	0.0049314606438916	-0.713795240342998
CATSPERB	0.858387091043587	1.68422047423735	3.92467311869956	0.00110145177982941	0.00827152203227082	-0.718351835906504
BAIAP2L2	1.06064718801916	1.41325953131295	3.90298194963626	0.00115437542911435	0.00856891907523671	-0.727152691595601
PPL	0.30507768622935	6.16475748075323	4.29953521563204	0.000490872963160107	0.00440889335976887	-0.732710132451319
RHOQ	0.534421496105648	5.93743373061782	4.24466065693232	0.000552282735742385	0.00483074083292659	-0.733058766180932
NUDT21	-0.380990938838009	6.7140482832395	-4.31231627315345	0.000477592162598009	0.00431277069508051	-0.737950041613358
MAPK8IP3	0.403439882095856	6.27129448172853	4.28567104310262	0.000505702964955837	0.00452024392620065	-0.73921082253043
APITD1	-0.684731499479975	2.26055165938534	-3.99837070974414	0.000939203771098695	0.00727861161624401	-0.740144435082892
TYRO3	-0.604135729793772	2.97771612449699	-4.06760843903157	0.000808750851462892	0.00643767217509063	-0.740931311242325
ALG5	-0.33501368366662	5.25984856081117	-4.23222447772176	0.000567249168718658	0.00492279887226257	-0.740950402226147
POP1	-0.320300262793724	4.85472298041555	-4.2220200070489	0.000579836078240152	0.00499444887964921	-0.741277947927303
RFC1	-0.404213911231617	6.44984871151498	-4.3006925769702	0.00048965508636368	0.00440031792818172	-0.74478742033446
KCTD17	-0.471346274185277	3.44007661171851	-4.09824230792806	0.000757018635796207	0.00612796692403474	-0.745255751105138
SC5DL	0.318216718273616	5.365361479602	4.2221013225782	0.000579734668801883	0.00499444887964921	-0.74557747823614
ALDH1A3	0.589440896747357	4.01897260543575	4.12411249896423	0.000715939915724691	0.0058606848509935	-0.747725439453412
SIVA1	-0.400923796238023	6.27090263010179	-4.29245124995367	0.00049839452999498	0.00446685429776851	-0.750062819939247
MOCS2	-0.303958873728779	5.54148302752435	-4.25227030854301	0.000543322625239331	0.00477480544920763	-0.751139704167769
HIST1H4H	0.692277340641819	2.11299463894825	3.95903916129937	0.00102255178055609	0.00779095944328933	-0.756522417693125
ANXA6	0.426374760204179	5.03601518496029	4.19646593549997	0.000612610846766693	0.00518749559560819	-0.757352011124624
TEAD4	-0.497822501628853	3.58447143203886	-4.09333941921019	0.000765068074778438	0.00618262254156206	-0.764678016799797
DFFA	-0.303628514944546	5.14410903513881	-4.21738497954958	0.000585646243843826	0.00502274245233033	-0.769586561654555
DHX15	-0.223235318424205	7.62851631713462	-4.32880064126636	0.000460999500283514	0.00419692740486744	-0.770676932892227
PSMC2	-0.238720273092723	7.70395939078742	-4.32571285546623	0.000464062461446575	0.00422021783862563	-0.774152326880829
HOXA5	0.665007975508925	2.55591411877465	3.96203943982257	0.00101593946198382	0.00775117315794593	-0.781784408552609
PHLDA1	0.403761568592975	6.39065516426922	4.27801194873596	0.000514089490519249	0.00457361090280782	-0.783098577103376
LDLR	0.462776777557806	7.09300431592585	4.26569119142393	0.000527877154524511	0.00466607691980334	-0.784971759025888
METTL11A	-0.356134632817762	4.53877632596731	-4.16805261201832	0.000651259043528206	0.00543767161456102	-0.786052500850194
ARPC5L	-0.28011817497381	6.1057947433991	-4.27161299177693	0.000521204160460737	0.00462665519084149	-0.78633602852875
TAF4B	-0.457430738168217	3.55075122856903	-4.05749787260369	0.000826596362647501	0.00654855403548877	-0.786349817493296
PSD3	0.376058002791734	5.78645684755122	4.23730448810167	0.000561086599264573	0.00489048538934243	-0.794311169540295
TUFT1	0.228760985664314	6.7077871487245	4.28391064683406	0.000507618205403147	0.00452789513781116	-0.796667231462379
VAMP5	0.925117147848624	2.05812851890636	3.93501046254053	0.0010770951909368	0.00813610658230673	-0.798021434323588
KCNK6	0.437157984914979	5.89229171082875	4.24843578131703	0.000547819103663831	0.00479922822926868	-0.804850046915741
PTPRH	0.683334989308448	2.19812585002974	3.9116494026648	0.00113292798993975	0.0084472080712226	-0.807638400015204
DNAJC2	-0.356260893358481	5.99532977397641	-4.24372479349324	0.000553394966793126	0.00483541140263753	-0.81098931759256
LTB4R	0.42240825135011	4.99754569545225	4.1717956042334	0.000646029997690707	0.00539940313912013	-0.811044027130633
YBX1	-0.284937997547475	8.89337449155457	-4.32944001296489	0.0004603678353192	0.00419574478358491	-0.811863073732167
IGFBP4	-0.270556195518981	7.58883559408163	-4.30768937650837	0.000482357386896095	0.00434641429873399	-0.815405039832357
SIRT2	0.342801881929323	5.85770846575672	4.22469228726897	0.000576512830393084	0.0049853157060465	-0.816530557509042
TAF9	-0.259333449124993	6.68822530918871	-4.269023682771	0.000524111352283998	0.00464203670300058	-0.820953448130453
[truncated: 14,725 more rows]
