# Supplementary material for: The transcriptomic response of cells to a drug combination is more than the sum of the responses to the monotherapies
Source: eLife. 2020 Sep 18;9:e52707. doi: 10.7554/eLife.52707 (PMC7546737; doi:10.7554/eLife.52707)
Supplement: Source data 5. [file elife-52707-data5.zip › self-synergy/ss_limma_eb_M_2.5.csv]

	logFC	AveExpr	t	P.Value	adj.P.Val	B
HMOX1	2.12504125719327	6.33757087857729	11.6399889136106	1.70263860213821e-09	1.49837530556269e-05	10.1605562795842
ALAS1	-1.10606246933833	5.00517645289567	-11.6007402644459	1.79188627787933e-09	1.49837530556269e-05	9.8225987865723
MYO15B	0.496004682235096	5.91642550560547	6.23433765412923	9.29161345605269e-06	0.0517976478130084	3.51641070461828
NEAT1	0.358511565474943	9.52282097707225	5.95437607474901	1.60425253394317e-05	0.067073798444164	3.22360091224925
FTH1	0.518642091099647	12.1599928603655	5.45170045333173	4.38848250053507e-05	0.146785962677897	2.26748840539539
C6orf141	0.396234432591847	5.86028675785075	5.29929727163914	5.99140559698558e-05	0.148621851473112	1.95450461198419
ANKZF1	0.39172788731678	6.23469457137169	5.28100299392347	6.2207184902642e-05	0.148621851473112	1.93385152576414
MYBL2	-0.282752844958475	6.80819821343856	-4.77522392209662	0.000178322537747377	0.331362902365237	0.961297317330999
RNF207	0.480844778941493	3.97665965390476	4.85815679391774	0.000149765941189876	0.313085700057437	0.875534002760546
CDC45	-0.310063577342639	4.53527892594109	-4.62483368936515	0.000245112266906297	0.409925755174091	0.678157301231364
CDCA8	-0.277300773498507	5.7068485173252	-4.41236473132323	0.000385454985842744	0.537195765269504	0.263688095629048
FER1L4	0.315195124346793	6.2363310575514	4.35190389601537	0.000438723118220861	0.564400417625052	0.147239225564686
MIR210HG	0.621172194838762	2.99947865708013	4.4829168828224	0.000331526128857743	0.504040270819717	-0.0487348940881214
CORO1A	-0.41634145169233	3.38160689901471	-4.21396041210622	0.000589976873146025	0.697762036552962	-0.174243796280894
PFKFB4	0.428896338639997	4.59412242502956	4.18654623561272	0.000625832967489502	0.697762036552962	-0.182579870119636
PPFIA4	0.596018224926826	4.37026040710677	4.08859403689324	0.000772941197104501	0.760392269433863	-0.385097202829644
FOXM1	-0.215121675070368	6.26887407516217	-4.05663352044896	0.000828140282785662	0.767374110227472	-0.454718968454104
INCENP	-0.247659285789547	6.14809073902471	-4.00909334229836	0.000917692071546845	0.767374110227472	-0.544943577625366
KIFC1	-0.273791733272577	6.11031514504029	-3.96325946276175	0.00101326297412565	0.773230868405039	-0.639354770979059
TPP1	0.275646599603116	6.01248800738975	3.92846372991975	0.00109245677512764	0.780420318915844	-0.676586404874628
HSF4	0.326471107806689	5.2946231304359	3.9127387523233	0.00113026090336444	0.780420318915844	-0.701569894350632
SSPO	0.38884641606191	4.56172305135157	3.84938745183153	0.00129635925014429	0.780420318915844	-0.836817268402927
BNIP3	0.383317463895386	6.79714094482381	3.8035099150994	0.00143175010799341	0.780420318915844	-0.971931642399142
ABCC5	0.235038535716284	6.90795657468564	3.79693861499249	0.00145227104571497	0.780420318915844	-0.97296463560447
TIMM50	-0.234890201452796	6.05691043644056	-3.7517590630988	0.00160156597439362	0.780420318915844	-1.0583208295525
NCAPH	-0.308883899674117	5.52723308303912	-3.73106115545098	0.00167500367046548	0.780420318915844	-1.08742239096073
CDCA5	-0.259901984537347	5.94637017799527	-3.72970567867698	0.00167992893332758	0.780420318915844	-1.11395091291434
PIK3IP1	0.432954552778225	3.79193375406633	3.69440781266701	0.00181341510653044	0.819663628151758	-1.25168286500802
SHCBP1	-0.232979638341444	4.77441650652286	-3.62188114386067	0.0021218769428292	0.860026138248778	-1.2789558509439
CD44	0.184225146319117	7.66261518991841	3.62933483287915	0.00208789982556888	0.860026138248778	-1.34449828282374
RPS19BP1	-0.311757393408048	5.0680483221157	-3.58108501691843	0.00231784901563525	0.860026138248778	-1.35083177365253
MCM4	-0.175228093935383	7.70091955261513	-3.59898956219795	0.0022297126406114	0.860026138248778	-1.43448936998732
ICT1	-0.208215658757755	5.33426903162208	-3.54249111436228	0.0025198087045079	0.860026138248778	-1.43900585049576
YPEL2	0.308176554679915	5.76535713150699	3.5198471355987	0.00264635846966136	0.885153980932332	-1.46082925351665
LMX1B	-0.231753374771464	6.07264726415708	-3.54527009404044	0.00250469866565022	0.860026138248778	-1.4739109958594
LPIN3	0.289246600122515	6.35905010960903	3.50834122962233	0.00271306298497286	0.889671869817376	-1.53785112894776
RNF224	0.812001324164907	1.8272092614459	3.96148156578928	0.00101716569629938	0.773230868405039	-1.58470974741156
MELK	-0.260681508200727	5.29865521271837	-3.47917840564119	0.00288971150754907	0.929375677927896	-1.58486785295104
GINS3	-0.279905655260292	3.84762521736566	-3.43129125444872	0.00320487781891835	0.940322397255974	-1.61844109327862
ZNF211	0.317292997475047	3.73447238219188	3.43264354995314	0.00319552657970987	0.940322397255974	-1.62588022623736
GRWD1	-0.216221851024748	5.99199503286017	-3.43736611523896	0.00316308136417033	0.940322397255974	-1.69037143301702
KIF18B	-0.266969525671825	4.27956771627695	-3.39030419590448	0.00350154334481202	0.950427176371547	-1.69699255662116
LOC100272228	0.652623164098053	2.55853800593245	3.63863380671063	0.00204627118176632	0.860026138248778	-1.6975237384468
AHRR	0.366872988155914	4.79309041813628	3.37373768862301	0.00362902946680754	0.950427176371547	-1.72105119825402
C17orf57	0.720852416569428	1.87777551604094	3.779869108813	0.00150696392575804	0.780420318915844	-1.72368044011464
NDRG1	0.363606016469412	6.97583023310356	3.42031296216578	0.00328180464179672	0.941919664457087	-1.72868056353776
RAMP1	-0.312973603482313	4.12223304992626	-3.36526043281806	0.00369603128027535	0.950427176371547	-1.737612991983
GPN3	-0.271963054890391	4.58863521828906	-3.36963680752889	0.00366129024341786	0.950427176371547	-1.75032375977485
MGC12916	-0.862601662563687	0.855577810245377	-4.02793278291989	0.000881091564752297	0.767374110227472	-1.76877379904202
LRRC23	0.411605298345656	2.66409551141506	3.43776640958198	0.00316034630689632	0.940322397255974	-1.77413163195351
ZNF333	0.484542563807244	3.09055338675576	3.4067620361553	0.00337928604804025	0.941919664457087	-1.80535383599708
GINS1	-0.220381494070091	5.43330363390285	-3.35483157537801	0.00378013868511261	0.950427176371547	-1.85498356980153
FAIM	-0.298612397117611	3.65685872462949	-3.29141283397339	0.00433388168152008	0.983126419284151	-1.86889296241685
DDIT4	0.281093999936598	7.81223974255553	3.34460533245053	0.00386444917443585	0.950427176371547	-1.89181232865096
PPP1R3E	0.272778338626969	4.43909851115435	3.26793880372429	0.00455853836893251	0.983126419284151	-1.91100773504967
CCDC78	0.268225523638004	4.74120772757142	3.27686060266787	0.00447183136044787	0.983126419284151	-1.92362248230088
BCAS1	0.240190633335388	5.79627570276486	3.26023263403127	0.0046347635885197	0.983126419284151	-1.98631652285137
DBF4B	-0.272518064321416	4.1297934877197	-3.2280312596158	0.00496709933253011	0.993306290248531	-1.98890537619545
MB	0.32055609188651	4.45114780441442	3.22149087511007	0.00503741178164982	0.993306290248531	-1.99443204062198
PRC1	-0.182244248312729	8.03245937653854	-3.3126378616258	0.00414017292668594	0.978638773561477	-2.00917233184177
CKS2	-0.216682889398752	6.45336539501045	-3.26848375979115	0.00455319498365587	0.983126419284151	-2.02808051355766
GNS	0.154660811322596	8.56460683055699	3.28798578451438	0.00436598605175581	0.983126419284151	-2.05268220484844
C2orf72	0.930536148373703	0.255863344529874	3.83895070207637	0.00132598486185539	0.780420318915844	-2.08273810457708
RRM2	-0.227775964691533	7.21203476216499	-3.25930297864631	0.00464404371702033	0.983126419284151	-2.11423910174688
CALCOCO1	0.254865314470708	5.89704360005147	3.17538766461744	0.005561583892505	0.993306290248531	-2.13859476473231
AHSA2	0.254086323004999	5.83502661645145	3.1843955023438	0.00545512203943527	0.993306290248531	-2.14143333937916
CDC20	-0.21751051035485	6.42393316441501	-3.20657061109496	0.00520149760170656	0.993306290248531	-2.15938860869978
TMC4	0.20027860151635	6.59400830651996	3.18492709218697	0.00544890222797262	0.993306290248531	-2.17357043584363
CTPS	-0.178501292491085	5.9254024443455	-3.19446486371306	0.00533848331336736	0.993306290248531	-2.17675441756879
CENPN	-0.212221335121663	6.46615633746965	-3.20502857382417	0.00521875295901102	0.993306290248531	-2.17700909493529
LRP12	-0.362710901747941	2.90268688342848	-3.1399992696491	0.00599993786665398	0.993306290248531	-2.18319098194367
PKMYT1	-0.211050544979193	5.04244137686182	-3.16337001955571	0.00570680049664424	0.993306290248531	-2.19668155120915
C3orf47	0.629591716109014	1.9013390614768	3.34854738438419	0.00383173087969168	0.950427176371547	-2.20714033637256
KIF2C	-0.168841931533042	6.07681399179535	-3.17046995424765	0.00562056371399184	0.993306290248531	-2.21363542462064
FAM21B	0.541789866513114	2.11264579501568	3.31437837769432	0.0041246727705973	0.978638773561477	-2.21619887091768
EFCAB7	-0.524905484005682	2.04853897784635	-3.2063298779932	0.00520418769873538	0.993306290248531	-2.23285460960837
IDH3A	-0.174551233788319	6.57519686516493	-3.17209611970562	0.00560099289230244	0.993306290248531	-2.23958066190031
DNA2	-0.265018498350625	4.47377638813529	-3.1179963852756	0.00628938695181927	0.993306290248531	-2.24234029822638
LOC100130987	0.575623823157105	2.50019156182104	3.16536609268899	0.00568242551772358	0.993306290248531	-2.25030385535182
LOC646851	0.458765973053079	2.39536452399975	3.17346213576078	0.00558460468242236	0.993306290248531	-2.25054176910791
STAT6	0.250014266877332	5.16224186666964	3.09691312447603	0.00657955234711359	0.993306290248531	-2.25547511495662
CCDC84	0.296601303261902	3.7994324563628	3.06934239025577	0.00697884275220433	0.993306290248531	-2.26556128428592
PMS2P3	0.431114836658758	2.45077737338612	3.10718718424406	0.00643655100441602	0.993306290248531	-2.31468766224216
TUBA4A	-0.687004590716366	2.1284086347214	-3.08714086095848	0.00671845264565017	0.993306290248531	-2.32048169993891
ERMP1	0.16128045595882	7.99139653445124	3.14641082467597	0.00591807927056141	0.993306290248531	-2.32623842744841
NPNT	0.201982901620013	7.07570438382811	3.11617830112642	0.00631390696687293	0.993306290248531	-2.34428983015619
POLA2	-0.194436089146206	5.39730360093069	-3.08663908912374	0.00672566161702174	0.993306290248531	-2.37025936058812
OFD1	0.240441976943507	5.57937521955947	3.05674637488198	0.00716905730991577	0.993306290248531	-2.37912582072035
FOS	0.234981012574943	4.90800798105389	3.03206145771528	0.00755662917960358	0.993306290248531	-2.41749081634262
BNIP3L	0.300136315383055	6.61017829003815	3.06866474578272	0.00698894921362569	0.993306290248531	-2.41971260535453
PRKCA	-0.253773806509174	4.76590731926354	-3.00780490658937	0.00795736365434664	0.993306290248531	-2.42090962847968
RAB40B	0.311906115955723	3.73808706817379	2.98027324222785	0.00843732794337628	0.993306290248531	-2.42192526440245
MCM10	-0.232301511938732	4.52023404778705	-3.05009245541791	0.00727157463440596	0.993306290248531	-2.42303365976533
RFC5	-0.194967047277162	5.68901985573462	-3.05324626298397	0.00722280644957503	0.993306290248531	-2.44384148216351
SCNN1D	0.492300040545192	2.14536057249725	3.05408199861548	0.00720993688601949	0.993306290248531	-2.45673930987314
RUNX2	0.366322495174211	4.48478414290417	2.96001476402707	0.00880838228564319	0.993306290248531	-2.46582665694656
CNNM1	0.344568186655296	4.02977625081716	2.94960736526004	0.0090051281154216	0.993306290248531	-2.48419100722927
RNF150	0.301545894607332	3.82925169058612	2.94709382687044	0.00905328187143096	0.993306290248531	-2.48514390548554
PAFAH2	0.231143383294287	4.81588486536061	2.96911780242928	0.00863972725950436	0.993306290248531	-2.48759813707576
PFKFB2	0.257013518708794	5.20875257793122	2.95460515663486	0.00891012027510903	0.993306290248531	-2.48849096469874
C5orf13	0.420590591436997	2.62609105737167	2.97804663324856	0.00847735433642435	0.993306290248531	-2.49006428931553
CCDC69	-0.511915163025814	2.51199486848139	-2.95598211418856	0.00888411607133139	0.993306290248531	-2.49012636241297
GPX2	-0.331360518482219	3.4324446080815	-2.93466216597185	0.00929514805866405	0.993306290248531	-2.50035895439978
CDCA3	-0.216087848120528	4.82162512414209	-2.97703237805431	0.00849564820478604	0.993306290248531	-2.50771734093487
ORC1	-0.268938089540624	3.90649989521788	-2.95991178167929	0.00881030847421721	0.993306290248531	-2.52774226922926
PAM	0.216812077631007	5.96463630661971	2.98866804567961	0.00828806774917234	0.993306290248531	-2.54095420875184
ASF1B	-0.215390268594474	5.90010215926713	-3.01091482191959	0.00790485032884038	0.993306290248531	-2.55209894414135
KIAA0101	-0.225016225771341	5.58254197878059	-2.99117720992323	0.00824395600404884	0.993306290248531	-2.56424693600194
SLC4A8	-0.376105286142407	2.81780384701377	-2.91073747831435	0.00977840178168423	0.993306290248531	-2.56746162622308
XRCC1	-0.206406378751732	6.13007135826777	-2.97869173692429	0.0084657387197207	0.993306290248531	-2.57286494165032
HEXA	0.152859255787187	8.04278894077995	3.01989974207048	0.00775502426759778	0.993306290248531	-2.57329796810857
ZWINT	-0.179552960427444	6.4304050839503	-3.00967301343915	0.00792577857971894	0.993306290248531	-2.5750321262026
TRANK1	0.489845941948898	3.5605285061475	2.89508079294842	0.0101077548213865	0.993306290248531	-2.57640148131263
EFHC1	0.213248925339045	4.75744208403403	2.91124625884522	0.00976787566094068	0.993306290248531	-2.59218555751687
SLC16A8	0.590355464603949	2.17106724297963	3.06340736533101	0.00706784591054593	0.993306290248531	-2.60494113095312
LTB4R	0.297451553951589	4.99754569545225	2.91144220706127	0.00976382463662913	0.993306290248531	-2.60598218430599
VAMP1	0.352923724181386	3.19861992611288	2.86647140406195	0.0107375654822619	0.993306290248531	-2.61966599502448
LAMB3	0.356076888673461	3.06450365339747	2.87098984733352	0.0106356283720868	0.993306290248531	-2.6275609901945
FGFR1OP2	-0.228205567000081	4.54271297595104	-2.89524544174586	0.0101042359559301	0.993306290248531	-2.62823203328212
CCND3	-0.191898472845703	5.5487469041498	-2.9397758838357	0.00919490657739737	0.993306290248531	-2.64029535450754
PDK1	0.315521746935438	5.06639856964603	2.90007583180855	0.0100015280318522	0.993306290248531	-2.65053697421448
ZFYVE1	0.190497061209349	5.49851330666126	2.89690894501293	0.010068750200869	0.993306290248531	-2.6567033969304
EMG1	-0.215329058613424	4.81312610226444	-2.89594692206265	0.0100892572592239	0.993306290248531	-2.65805332151017
SNRPB	-0.170821218134607	7.72657878817371	-2.97879735922969	0.00846383838079047	0.993306290248531	-2.66602338339077
NCAPG2	-0.185270236039689	7.15378556518245	-2.97310903602331	0.00856677504069956	0.993306290248531	-2.66810023261054
HEMK1	0.261953154857307	4.27844654780002	2.83489142094176	0.0114768763032871	0.993306290248531	-2.69266412836157
TUBB	-0.203087233311575	10.3384682868003	-2.99197368533963	0.00823000164183894	0.993306290248531	-2.70698793258211
NACC1	-0.161767716528678	7.61801174073944	-2.95397168715349	0.00892210835441024	0.993306290248531	-2.70911747236548
C1orf124	-0.253354995582272	4.20332853037686	-2.83774404401283	0.0114081220973251	0.993306290248531	-2.71269828126597
FAT1	0.189724580312561	5.83463273480648	2.89799468394789	0.0100456544785059	0.993306290248531	-2.71511557381066
ACCN2	0.327586641011425	3.61665115923587	2.80983428622134	0.0120982541101864	0.993306290248531	-2.71594250038853
C16orf61	-0.19861889065118	5.74679513366665	-2.90059642391391	0.00999051937206194	0.993306290248531	-2.72091592051507
ZNF233	0.469082835840409	1.93247542600903	2.91960438833054	0.0095965208167598	0.993306290248531	-2.7248031644957
DIRAS1	-0.437090033434054	1.87568671892309	-2.8887957176557	0.0102429708485595	0.993306290248531	-2.72909208579276
MAPKBP1	0.226726676876106	4.42482234062097	2.80085698041273	0.0123286810663369	0.993306290248531	-2.75979393737042
ENOSF1	0.204901336034552	5.73769375269137	2.86455495302644	0.0107810861160887	0.993306290248531	-2.76082765194895
CINP	-0.203625480022831	5.24115173699573	-2.84593038718515	0.0112130173817916	0.993306290248531	-2.77587113359771
NR2C1	0.341764095375479	4.62233817711102	2.8015242345041	0.0123114095399464	0.993306290248531	-2.77810458540644
DNAJC9	-0.173788700206297	5.81672269625317	-2.87759402015497	0.010488320550218	0.993306290248531	-2.78765443070168
TPTE	0.357568688116862	3.43001238823642	2.76420139842877	0.0133142248588435	0.993306290248531	-2.79058076945597
PAQR4	-0.232172529729479	4.47071725390325	-2.82976931882478	0.0116013359467527	0.993306290248531	-2.80241475656772
ANAPC10	-0.365792259550239	3.15711832164476	-2.75354555446636	0.0136146757126575	0.993306290248531	-2.80620540015969
KPNA2	-0.165295446492616	9.34443543170918	-2.92861191729589	0.00941511923251744	0.993306290248531	-2.80698295504385
MMP19	0.382024293412529	2.62943232284282	2.78086268850325	0.0128571981384668	0.993306290248531	-2.80753277172086
RBM24	-0.389112187964807	1.97022089297584	-2.75530983396183	0.0135644836797974	0.993306290248531	-2.81569209739807
APOD	0.226793824997159	6.13907833242957	2.83966930459368	0.0113619444486929	0.993306290248531	-2.8257609054029
GAD1	0.529590000035104	2.25615919057732	2.79568799539383	0.0124632715312259	0.993306290248531	-2.82764570490543
KLHL24	0.391780072613165	5.2456933112107	2.75665525878791	0.0135263273350775	0.993306290248531	-2.83438667165303
STC2	0.156902352637982	8.59418227897878	2.90121085703785	0.00997754142829103	0.993306290248531	-2.83724942245207
LSM5	-0.178072846047021	5.78649123873237	-2.8360816809058	0.0114481399929157	0.993306290248531	-2.84319969942553
BAI1	0.543530727145139	2.32839965828319	2.75524083301582	0.0135664433404045	0.993306290248531	-2.84447920020025
PGM1	0.240595571161648	4.25619002907868	2.74411992003189	0.0138858666432222	0.993306290248531	-2.84743369921661
CENPL	-0.251573396580278	4.19238931752646	-2.76280576258922	0.0133532098027762	0.993306290248531	-2.8605271100501
DPF1	-0.44541557463503	1.57601921983561	-2.74257236220625	0.0139308859138141	0.993306290248531	-2.86214082450351
CCDC154	1.09075401123349	1.01741736252288	3.57167983870188	0.00236552857535509	0.860026138248778	-2.86358094691939
WSB1	0.194443690658548	6.83690515912859	2.83619670331009	0.0114453667073713	0.993306290248531	-2.86591245617239
ZNF571	0.538781068059728	1.65910034744218	2.91648585403083	0.00966011173787628	0.993306290248531	-2.87150433597245
LTB4R2	0.647814309084735	1.53204885676277	2.86331398275674	0.0108093582940628	0.993306290248531	-2.87801336982079
GPRASP1	0.471913008548738	2.36277096378067	2.76364732474555	0.0133296889263105	0.993306290248531	-2.88144394645033
ZMAT1	0.49002607947996	3.87680444724169	2.71123028046915	0.0148734028634784	0.993306290248531	-2.88246534079713
TIGD3	-0.515582510696782	1.30260645542051	-2.79938458217312	0.0123668760529998	0.993306290248531	-2.88921251743562
GLIS2	-0.238593800322833	4.7594857737076	-2.74456851286461	0.0138728430105174	0.993306290248531	-2.89386241195395
ASTN2	-0.262506319743685	3.70602238258534	-2.70205277223184	0.0151607785485783	0.993306290248531	-2.90874964200012
TRIP13	-0.162435737188563	5.81714753874875	-2.81549395103371	0.0119551252807115	0.993306290248531	-2.91069039728631
SLC9A6	-0.228637533215541	4.45140259311326	-2.72928155246616	0.0143233411389914	0.993306290248531	-2.91667254051734
ZNF767	0.261865278551344	4.16027183830999	2.70478629926667	0.015074631261345	0.993306290248531	-2.92053249447468
ZNF587	0.23042005374167	5.26080715311582	2.73976722122373	0.0140128468286561	0.993306290248531	-2.92836163428879
ANKRD20A5P	0.548398989903941	1.75002068260802	2.80639078825846	0.0121861453165062	0.993306290248531	-2.9302075884088
ZNF239	0.283054133566774	3.73264769731127	2.68786157754789	0.0156156545221547	0.993306290248531	-2.9331909565494
AOX1	-0.485526276497567	1.70848399119865	-2.6918470130572	0.0154866036921657	0.993306290248531	-2.93783084114193
PPIH	-0.246507336796818	4.49170008167211	-2.72405472969292	0.0144805719507862	0.993306290248531	-2.9490941614498
GNAZ	-0.297005793080505	2.91377421804831	-2.66463686033197	0.0163884188554063	0.993306290248531	-2.95540392652351
OIP5	-0.25719027022099	3.59352628487759	-2.68478652805661	0.0157159300319113	0.993306290248531	-2.95718680451653
TRAF2	-0.211106752056879	5.18619193192599	-2.74592354798918	0.0138335746451648	0.993306290248531	-2.95826397358516
TRIM66	0.219515431389757	4.9533969413086	2.71468886422189	0.0147664658774083	0.993306290248531	-2.96826018741534
PCDHGA2	0.311467439165126	2.67553619131314	2.65969760869653	0.0165574193108528	0.993306290248531	-2.9685827374546
KDELR3	0.25528391398125	4.81266700483179	2.68224539734337	0.0157992599617576	0.993306290248531	-2.97782214740157
TPRN	-0.21149813294929	5.67090286247028	-2.74920947557139	0.0137387931208483	0.993306290248531	-2.97998663177103
ANO9	0.247261115056789	5.43362593626302	2.72533797450031	0.0144418171784683	0.993306290248531	-2.98584060612426
PFKFB3	0.198451395011206	6.0570170295919	2.76364242879932	0.0133298256480502	0.993306290248531	-2.99535730642766
MMP25	0.486466261524592	2.32089980695332	2.68012887664701	0.0158689887444411	0.993306290248531	-2.99711711074523
MMP13	-1.44649358491264	0.968761334577168	-3.04712445392347	0.00731776333122653	0.993306290248531	-3.01049904904682
CASP4	0.709790484578941	1.47422360809281	2.93944410304879	0.00920137831292043	0.993306290248531	-3.01217214677221
CDH12	1.02336042983151	0.775922222528458	3.12371624183802	0.00621285167714212	0.993306290248531	-3.0185656675524
NEIL2	-0.243166857955443	3.70636064594704	-2.6435775996323	0.0171206495108594	0.993306290248531	-3.02336358621383
COL27A1	0.360469273416956	3.0002661839528	2.61618243450143	0.0181200466720192	0.993306290248531	-3.02816764444375
GSG2	-0.248224998362493	3.34118709224749	-2.64023461106682	0.0172397233508596	0.993306290248531	-3.02921879021122
ZWILCH	-0.225019878078655	5.717497124422	-2.74825933570704	0.0137661352318751	0.993306290248531	-3.03058865926668
DDI2	0.26193424329271	4.082314711314	2.63907766576302	0.0172811165187961	0.993306290248531	-3.03471864971668
PMF1	-0.267828678277571	4.16106262732119	-2.65234547692557	0.016812068600398	0.993306290248531	-3.03773325435016
FANK1	0.422595667615508	2.17924900565742	2.65137992906249	0.0168457882883823	0.993306290248531	-3.03883823604862
SENP8	0.33001835557202	2.87092298024309	2.60622075235896	0.0184970685062019	0.993306290248531	-3.04416279760103
LOC619207	0.608210252783361	2.65395535616735	2.64599921456369	0.01703488524496	0.993306290248531	-3.04521763578783
TSNARE1	0.39984021756751	3.03410157191538	2.60691708204505	0.0184704731250769	0.993306290248531	-3.04991049814813
ZNF311	0.321199941318849	2.79622630620636	2.6024406034307	0.0186420842427988	0.993306290248531	-3.05035829132452
KIF23	-0.178571470178822	6.93778405335717	-2.7634347035884	0.0133356277217701	0.993306290248531	-3.05084253814367
TLR5	0.429472436142119	2.42481128657248	2.60182018645822	0.0186659882044087	0.993306290248531	-3.07151223214462
C8orf73	0.221348697911121	4.50599254604521	2.64690035624134	0.0170030752110187	0.993306290248531	-3.07644663108173
GGT7	0.246839968099176	4.02417541777835	2.60013823150493	0.0187309390089563	0.993306290248531	-3.07954042844545
SAAL1	-0.288834489250637	3.8206524366903	-2.61581783882181	0.018133715460423	0.993306290248531	-3.08038263107401
PLEKHM1P	0.213183116119391	4.94270405057795	2.64443018129821	0.0170904074053567	0.993306290248531	-3.08154949461546
HCAR1	0.314955923517394	3.67353607156703	2.58735889238604	0.0192315079349016	0.993306290248531	-3.0878400805372
TNFRSF11A	0.483744836804527	1.87550700480388	2.67506160761181	0.0160371292949185	0.993306290248531	-3.08907532769305
POTEKP	0.307095950884461	4.71164520235291	2.63917694181	0.0172775609021165	0.993306290248531	-3.09186475993666
B3GNT4	0.604775843208814	0.977591258822369	2.70709825356427	0.0150021365098148	0.993306290248531	-3.09559599024545
HAUS4	0.150870208929278	5.89961459940687	2.6915019113238	0.0154977377558548	0.993306290248531	-3.09709804387754
MPDU1	-0.173404273068485	6.35561156191106	-2.71878780922064	0.0146406846904121	0.993306290248531	-3.097890278872
FLJ20021	-0.456521524011347	1.87515768673363	-2.64623893737989	0.0170264175532099	0.993306290248531	-3.09794124662901
UNC5A	-0.339443430554214	2.29173461442594	-2.56566445018027	0.0201105586048684	0.993306290248531	-3.10762419756179
MGC16275	0.7608766169672	0.789196227611571	2.95444443628842	0.00891316034018319	0.993306290248531	-3.11044990009709
KIAA1524	-0.200618535622899	4.95457662190195	-2.66974678387627	0.016215316122248	0.993306290248531	-3.11472911532421
GPR146	0.744998556298499	1.58531926321679	2.73559160629008	0.0141357093492057	0.993306290248531	-3.11507158120884
POFUT2	0.193156045648951	5.85906379026269	2.66162420141467	0.0164913020408423	0.993306290248531	-3.12629878040856
ALDOC	0.300369834206907	5.57901742408053	2.63717666965959	0.0173493365264624	0.993306290248531	-3.12960285654401
MAMDC4	0.185019531830912	4.97170218002315	2.63326464331216	0.0174905353576374	0.993306290248531	-3.13032985269601
CDC42EP1	-0.338346879532528	2.58484601627796	-2.55208721457177	0.0206799943283719	0.993306290248531	-3.13265564608552
FAM115C	0.367682192125417	2.62573120743373	2.55480408776583	0.0205648356201514	0.993306290248531	-3.13333007971058
CD47	0.168705744400497	7.41154402123679	2.72420789316463	0.0144759410779415	0.993306290248531	-3.13530852116624
LOC100131434	0.538529607040046	1.46743463904066	2.74242723613974	0.013935114895832	0.993306290248531	-3.13710285908774
NSFL1C	-0.170057962971011	6.09004048781348	-2.68566997393669	0.0156870584164363	0.993306290248531	-3.13750015966649
CPNE2	-0.328008812299648	3.43897616841877	-2.56027581134303	0.0203347544316727	0.993306290248531	-3.14774259376194
LOC728554	-0.249803702238095	4.48077913930871	-2.60442555514011	0.0185658020997313	0.993306290248531	-3.15490263764987
SUPT4H1	-0.131334170615252	6.84523830250736	-2.70119976775015	0.0151877575510706	0.993306290248531	-3.15563586381821
P2RX2	0.264560049916056	4.47402463156739	2.56142057983543	0.0202869282494499	0.993306290248531	-3.15627708893879
USP39	-0.137529557675198	6.39098248197346	-2.68756854433422	0.0156251836725511	0.993306290248531	-3.16032940165833
ITGB7	0.76225787700339	0.839737141414788	2.86024584409592	0.0108795659408088	0.993306290248531	-3.16260555115885
ZRSR2	0.293212782995808	3.80872976679216	2.5485082989014	0.0208326267825334	0.993306290248531	-3.16264070112577
RIMKLA	0.274752069100576	4.2746283442111	2.57476528842441	0.0197372412976414	0.993306290248531	-3.17292378596098
BRMS1	-0.160923366163269	6.11986371407971	-2.67015663679726	0.0162015080821783	0.993306290248531	-3.17329274941395
PGK1	0.163765717775375	9.52980611400533	2.74206884542097	0.0139455637096	0.993306290248531	-3.17411836000017
FGF12	-0.379118388670132	2.29040699361242	-2.53104702787038	0.0215927676045129	0.993306290248531	-3.17539086605882
ARSA	0.29106175670449	3.80984864963625	2.53582848230972	0.0213820411911231	0.993306290248531	-3.17569001474626
ZNF841	0.218863328852879	4.68391659403894	2.56943274251286	0.0199551757403877	0.993306290248531	-3.18013283817614
LOC100216546	0.471226432642547	3.71467344009671	2.5275363050259	0.0217487428826395	0.993306290248531	-3.18131423904723
POLL	0.249648823513975	5.13349110671605	2.59402672166931	0.0189687597182054	0.993306290248531	-3.18138550746881
OGFOD1	-0.175267546396324	5.37919098643368	-2.63923986734026	0.0172753075575192	0.993306290248531	-3.18488632989317
LOC729737	0.276684517740086	4.12218804572991	2.52767182290793	0.0217427022931339	0.993306290248531	-3.19313461813724
SPC25	-0.271940437579302	3.79293207039004	-2.57257884064579	0.0198263235074084	0.993306290248531	-3.19743133231475
LOC440104	0.254066439225066	5.13258601002656	2.59489082608461	0.0189349606199924	0.993306290248531	-3.2000399848747
ZNF496	-0.234600315443517	5.0740660111014	-2.5832419755396	0.0193954625389983	0.993306290248531	-3.20122604236377
KCNH2	-0.44009325584567	2.50848133164328	-2.5021436240211	0.0229090938873949	0.993306290248531	-3.2093170047778
KIAA1199	0.347561309314403	3.20304590286087	2.50095987961261	0.0229645913102948	0.993306290248531	-3.20935470123892
PPFIA2	0.562011654302817	1.20149701524568	2.66947375422756	0.0162245208039791	0.993306290248531	-3.2106377406256
TIMM22	-0.204574436284751	4.50178633212734	-2.57445317985844	0.0197499341731147	0.993306290248531	-3.21241118091173
CYP1A1	0.378652986156908	8.29381325724034	2.67342932400304	0.0160916534745037	0.993306290248531	-3.21381924683092
KAZALD1	0.384486672164404	3.18040027952743	2.49624083056491	0.0231871008871946	0.993306290248531	-3.21615603742089
AURKB	-0.230963787438151	5.65494373656678	-2.63260455036529	0.0175144683732434	0.993306290248531	-3.22005663774801
ORC6	-0.208554171012937	3.86124226930099	-2.56892501438334	0.0199760448237045	0.993306290248531	-3.22083265339455
KLF2	0.573910457922335	1.71491992978618	2.55051416308836	0.020746950087704	0.993306290248531	-3.22163998713487
COPS3	-0.164378729891961	6.5343130494952	-2.66086728130872	0.016517248032905	0.993306290248531	-3.22367159257663
RFC3	-0.194965534247326	5.53912488380811	-2.64227750089499	0.0171668640362711	0.993306290248531	-3.22483168089752
PSMD11	-0.155189780844211	6.26243035726157	-2.64924163991583	0.0169206937086119	0.993306290248531	-3.22755061168964
RRN3P3	0.505123103829275	1.83521818138745	2.55012052857858	0.0207637370145606	0.993306290248531	-3.22847042554146
FEN1	-0.176636754604091	6.16313754373264	-2.66251735441993	0.016460736346795	0.993306290248531	-3.23189802850009
C15orf23	-0.160484883242909	5.62731673163411	-2.61675603686504	0.018098562056185	0.993306290248531	-3.2357938101119
OGT	0.143937561594285	7.69571197289833	2.66849593685491	0.0162575271183677	0.993306290248531	-3.2439213512779
SUV39H1	-0.244904443255094	4.27047231136089	-2.55696590771256	0.0204736390403859	0.993306290248531	-3.24552883916995
PRPF4	-0.144534662386291	6.30595056539281	-2.64543578535265	0.0170548030137531	0.993306290248531	-3.24606100771555
ANXA3	0.23448532669336	3.9907380429965	2.49573837917098	0.0232109118990785	0.993306290248531	-3.251081416781
THAP8	0.368385834454573	3.30392561553035	2.4664978949123	0.0246371103716475	0.993306290248531	-3.26184814837447
FLJ23867	0.175971586921493	6.25396370936032	2.61511345071471	0.0181601510120639	0.993306290248531	-3.26197593850063
RNMTL1	-0.215137993407448	4.66318843571357	-2.55638246335864	0.0204982137783272	0.993306290248531	-3.26880212123218
GINS2	-0.162061878507902	4.81902624055053	-2.60774187225499	0.0184390185178757	0.993306290248531	-3.27076349983963
KIF22	-0.147474963612572	7.2284817952657	-2.65202494497655	0.0168232553304682	0.993306290248531	-3.27654170643954
SPAG5	-0.150752656312786	6.83203404967808	-2.64224032087628	0.0171681874232609	0.993306290248531	-3.27749934221159
BHLHB9	0.257521485758662	3.65438570256989	2.47439004081649	0.0242442264917019	0.993306290248531	-3.27768007338476
FN3K	0.314429141235099	3.46486059134641	2.45670072654011	0.0251331890881843	0.993306290248531	-3.28142433013742
CLSPN	-0.203078398873767	4.46849607123713	-2.58101025049685	0.0194848952073185	0.993306290248531	-3.28408930086929
GABPB1	-0.151657957759048	6.00733453818179	-2.60311694263466	0.0186160588919982	0.993306290248531	-3.28624834135285
PLK1	-0.212251133943487	6.7742469066159	-2.63009619407028	0.0176056993947884	0.993306290248531	-3.2881270318133
MYO16	0.218962895024675	5.03774314348856	2.53902230442571	0.0212423724153623	0.993306290248531	-3.28867565203815
CSAD	0.209377354465842	4.76716705920083	2.52195381617754	0.0219989642534008	0.993306290248531	-3.2974334295625
LOC146880	0.216320705603924	5.96263492713711	2.57261707581333	0.0198247624166714	0.993306290248531	-3.30441758497943
SLFN5	0.204332314205918	5.82810389158653	2.56186334447194	0.0202684590897167	0.993306290248531	-3.30745208865507
PBXIP1	0.172220180271896	6.26236480174006	2.5657732679738	0.0201060554994765	0.993306290248531	-3.31667239694165
C1orf63	0.176962610559696	5.31695927069205	2.53298820024193	0.021506980637349	0.993306290248531	-3.31834464080926
C5orf38	0.260496552249266	4.00188908148339	2.46363252593127	0.0247812340275416	0.993306290248531	-3.32275575490239
CHST1	-0.380416622699447	2.19083503641873	-2.42300149171838	0.0269123790119417	0.993306290248531	-3.32849242382875
PAFAH1B3	-0.252736885189568	5.11798948518419	-2.53969930598915	0.021212877892007	0.993306290248531	-3.33025543039154
HS1BP3	0.191391108495232	5.25656112538544	2.49680259106786	0.0231605065882229	0.993306290248531	-3.33127951798792
TUBG1	-0.233032300970695	5.98643977625069	-2.59153688029142	0.0190664704311735	0.993306290248531	-3.33432324737914
XIST	0.234415626854465	6.37034870183218	2.58445413923394	0.019347050930497	0.993306290248531	-3.33568556879032
CTSF	0.287631912368501	3.94163446600341	2.43521757687995	0.0262541416922342	0.993306290248531	-3.34338722866784
DUSP2	0.384491993414753	1.90750013838579	2.41287421281712	0.0274698004305857	0.993306290248531	-3.3479835442033
AMH	0.307418159764661	4.10842900668472	2.44902905265515	0.0255282031701354	0.993306290248531	-3.35284726623379
TMEM70	-0.16062936681614	4.76207182385029	-2.51534005745407	0.0222989398780238	0.993306290248531	-3.35298211550169
SLC48A1	0.233415924303293	5.08874134796885	2.51128566300729	0.0224847432397232	0.993306290248531	-3.35409341489816
BCL2L12	-0.189816136106189	5.06965797719373	-2.52490194822211	0.0218664834831462	0.993306290248531	-3.36024931192891
CDKN2B-AS1	0.396071418207251	2.10211682844204	2.40849035631777	0.0277144442984006	0.993306290248531	-3.36621814525579
FAM83D	-0.186830610018109	5.67314182073223	-2.55109755893045	0.0207220943030152	0.993306290248531	-3.36705989538107
DAPP1	0.747720810007409	1.17710420271447	2.64732887029037	0.0169879687137276	0.993306290248531	-3.3671492174413
CDHR2	0.537615921585532	0.645805455649158	2.53332793557379	0.0214919998547859	0.993306290248531	-3.36857057337098
FAM105B	-0.16171407791702	5.65042021473164	-2.54235332831562	0.0210976259778127	0.993306290248531	-3.3705583319548
ZNF766	0.175713968556451	5.25616444809425	2.5045860810183	0.0227949850997304	0.993306290248531	-3.3724797603113
PRRT2	0.381213828189563	2.66112218309175	2.3922530262787	0.0286385180869569	0.993306290248531	-3.37450989522269
ESPL1	-0.145507506079748	6.41470181998999	-2.57718729085654	0.0196390063316921	0.993306290248531	-3.37669406006805
LOC100129917	0.393848478419582	2.10133559704103	2.41199261523253	0.0275188349533944	0.993306290248531	-3.37882561305216
HPD	-0.930587346342186	-0.475658309098696	-2.92580044448684	0.00947137874937534	0.993306290248531	-3.38145473171367
RTKN	-0.331414673151642	3.24477526208454	-2.40402481258084	0.0279657499256202	0.993306290248531	-3.38196728106865
PRODH	-0.333405892560372	1.7073536806923	-2.38241245066873	0.0292125369562494	0.993306290248531	-3.38638053503841
C11orf35	0.303242082224862	3.98195444176728	2.4146858198409	0.0273692963067265	0.993306290248531	-3.38789371598933
C12orf34	-0.275215734528209	3.27255864036948	-2.43486257957902	0.0262730543054013	0.993306290248531	-3.38833630209946
HLA-H	0.540528206618241	1.56690105480211	2.49056210341472	0.0234575637597124	0.993306290248531	-3.39000221481107
FLJ43663	0.523865869222206	1.92535902422191	2.46531268510393	0.0246966284297806	0.993306290248531	-3.3909984565694
ZFHX3	0.152589517230646	7.06177905560334	2.57337436244782	0.0197938674890688	0.993306290248531	-3.39614845659974
SOCS3	0.280751261905155	2.88244178369848	2.37747191029426	0.0295047779573461	0.993306290248531	-3.3991289024536
RNASEH2A	-0.247100203767835	5.63228166369046	-2.54698266284459	0.0208980162119533	0.993306290248531	-3.39960733746268
PDIA3P	0.350456536884336	3.38450180546714	2.38208750347313	0.0292316744542675	0.993306290248531	-3.40803456281783
CHN1	-0.208578361740178	3.79513882762084	-2.4191556164313	0.0271227977787877	0.993306290248531	-3.40945336057598
CGREF1	0.200066458962902	4.85844732991734	2.46443246654644	0.0247409184080568	0.993306290248531	-3.41075512983045
SPAG4	0.34569508896312	3.47327842626546	2.37759051217169	0.0294977304839924	0.993306290248531	-3.41407419557146
NLGN3	1.36908474599269	-0.146752959182679	3.30452038115626	0.00421322600433068	0.978638773561477	-3.4143472332905
RPUSD1	-0.190772360750245	5.7165471558661	-2.52577929962453	0.0218272039873473	0.993306290248531	-3.41438919071785
PDCD2L	-0.249281307340484	3.87802027743536	-2.42301749678999	0.0269115065452043	0.993306290248531	-3.41482825424568
LOC729723	0.777252411869086	1.12515995559902	2.64990960973073	0.0168972602420592	0.993306290248531	-3.41711175187409
VRK1	-0.258495363025742	4.84361658031349	-2.4947047290487	0.0232599689852477	0.993306290248531	-3.42045831494693
ARMCX1	0.209080599992742	4.74285068474766	2.4314033600409	0.0264580180177765	0.993306290248531	-3.42062831226853
KRT4	-1.06888106006071	0.0133455097267223	-2.80706595468874	0.0121688640797112	0.993306290248531	-3.42117732497992
PNISR	0.195956457832193	6.89711545364431	2.54876090117413	0.0208218188974226	0.993306290248531	-3.42494899115847
ESCO2	-0.280169092289234	3.7180860188292	-2.44336029494415	0.0258238382089034	0.993306290248531	-3.42745501860692
HSPA12A	-0.256885180941412	3.12886601989113	-2.37442177033813	0.0296865640050958	0.993306290248531	-3.42921589530416
KIAA1908	0.220785972195515	5.2397550191506	2.46956179004452	0.0244838763842999	0.993306290248531	-3.43189273498575
LOC401320	0.351165658633402	2.92227619987221	2.34838342485642	0.0312816739996147	0.993306290248531	-3.43618722881209
C19orf25	-0.212878045171207	3.76037906619923	-2.399209514637	0.028239135408658	0.993306290248531	-3.43975220851304
WBP11	-0.134024536651379	6.91320624060447	-2.55162918086878	0.0206994689873911	0.993306290248531	-3.44667702300357
NUP37	-0.177212531314249	5.22154118511951	-2.47733505353318	0.0240991402265852	0.993306290248531	-3.44803170711477
ZNF497	0.33520511154154	2.96571570110633	2.34183622290714	0.0316951802645188	0.993306290248531	-3.45050642744888
IP6K2	0.139244118429848	6.3713184687893	2.51616153049666	0.0222614712704839	0.993306290248531	-3.45055783824543
TNFRSF25	0.345381264614678	3.27126126333185	2.35246075290121	0.0310267128384937	0.993306290248531	-3.45146645701881
ANKRD35	0.345722261284571	2.23356033589279	2.35349776138601	0.0309621778287251	0.993306290248531	-3.45687549876997
CPLX1	0.383238784020357	2.88384992835516	2.33650939052858	0.0320353721873907	0.993306290248531	-3.45858868907861
CNTLN	-1.21839790754121	-1.43627956780348	-3.08252996759583	0.00678498292566908	0.993306290248531	-3.45900561682107
HIST2H2BF	0.406719565234053	2.62845179154365	2.33789911768482	0.031946291623646	0.993306290248531	-3.45907785519413
BEX4	0.461055922587438	2.98572237970311	2.33105846170627	0.0323870165672765	0.993306290248531	-3.46375700275241
GIGYF1	0.153397618503773	7.54731535091635	2.54260283066049	0.0210868218513628	0.993306290248531	-3.467161412524
MRTO4	-0.159707025564147	5.85473987503875	-2.51258401292693	0.0224250839478308	0.993306290248531	-3.4671634214673
EXO1	-0.242044648605201	4.20311603093669	-2.46073904282725	0.0249275786675469	0.993306290248531	-3.47100953820118
PIN1	-0.176244848106276	5.03090168790112	-2.46040742702387	0.0249444028788833	0.993306290248531	-3.47134020783391
BAIAP2L2	0.699429893234897	1.41325953131295	2.47676337845635	0.0241272395526162	0.993306290248531	-3.47314526487151
BDNF-AS1	1.53353770033999	-0.691033774880236	3.55753464755989	0.00243908309615784	0.860026138248778	-3.4740825023565
PBX3	-0.165761277437777	5.10156038597817	-2.4605748697677	0.0249359064928889	0.993306290248531	-3.47431867138691
HMGN4	0.189681537527998	5.93016652934478	2.48214760718968	0.0238638129021197	0.993306290248531	-3.47548005381042
FMNL1	0.25445077707264	3.60639339729856	2.34953757903391	0.0312093050602521	0.993306290248531	-3.48110998254091
CGNL1	0.363850841979923	3.29346024475013	2.32281855449607	0.0329254247021907	0.993306290248531	-3.48277419517626
C16orf7	0.225800754774846	4.32100375151633	2.37888582151904	0.0294208641809177	0.993306290248531	-3.48294008660523
PDCD5	-0.144489643187046	6.16078965997007	-2.50683090302098	0.0226905841067013	0.993306290248531	-3.48408892297433
RFXANK	-0.179359170230295	5.15229812365319	-2.44674258376884	0.0256470605016871	0.993306290248531	-3.49036259886066
PIGL	-0.250053654121577	3.37617440154453	-2.329882617431	0.0324633422590191	0.993306290248531	-3.49187661752481
KRT16	-1.94676086683221	-1.58065491416557	-3.8791022668731	0.00121559967540295	0.780420318915844	-3.49276396051505
JAKMIP3	0.545669777905522	1.24985025617037	2.41342282846959	0.0274393278427152	0.993306290248531	-3.5006823354177
FBXO6	-0.26531614038954	3.18038287349609	-2.31729491282389	0.0332910091688997	0.993306290248531	-3.50301561252982
ST5	0.509052159116455	1.85678223762348	2.3351847902143	0.0321204940033297	0.993306290248531	-3.5104008250028
MIR5047	0.186358752371909	6.25148335833794	2.47939237245371	0.023998273155964	0.993306290248531	-3.51127657502447
LACE1	0.334160667917947	2.17101626855813	2.30011534930367	0.0344523676824144	0.993306290248531	-3.51129461941625
METTL11A	-0.201882461409509	4.53877632596731	-2.40289430239869	0.0280297097972044	0.993306290248531	-3.51463518595042
ALOXE3	0.418580739549463	1.39934371611764	2.33850231605307	0.0319076990535684	0.993306290248531	-3.52097016155578
ARHGAP4	0.316835920000876	2.95346573553405	2.28929254179235	0.0352032492636448	0.993306290248531	-3.52265036670958
CCNA2	-0.2129535172068	5.88117995343462	-2.47934408288974	0.0240006361396623	0.993306290248531	-3.52406238602375
SMOC1	-1.03534686672514	0.234632238799026	-2.781156642746	0.0128492720912682	0.993306290248531	-3.52419380054601
LOC100129387	0.236990253878401	4.01495249752213	2.34531015403643	0.0314751429200302	0.993306290248531	-3.5275517780014
LOC100131320	1.3494804401508	-0.385108785996097	3.19184520979486	0.00536859013616909	0.993306290248531	-3.52903410720358
CARD14	0.292792739290668	3.57372326808544	2.30218399641638	0.0343105534026846	0.993306290248531	-3.53580085766029
LOC728613	0.237950140556938	3.67101682630857	2.31764440521647	0.0332677661838078	0.993306290248531	-3.5423057723953
MICAL1	0.177764902785849	4.97109945694689	2.38407540075821	0.0291147825862902	0.993306290248531	-3.54542151293147
LOC100144604	0.996774843531026	1.13273714447687	2.66874954765133	0.016248960296561	0.993306290248531	-3.54805257188359
RNF183	1.09740290781864	0.125141166453733	2.60653358339552	0.0184851158309991	0.993306290248531	-3.5500308015357
MAP6D1	-0.22499500021186	3.23020431596411	-2.31391591731365	0.0335165111319944	0.993306290248531	-3.55045915350568
PCNA	-0.159080608332294	6.35100396933935	-2.49941573401163	0.0230371765897908	0.993306290248531	-3.55243131987199
CCT6A	-0.125522202296452	8.01032532735574	-2.51768390701833	0.0221921910094092	0.993306290248531	-3.55617674241166
HIST1H2BJ	-0.520578646119532	1.48351951014707	-2.27249914688581	0.0363985440453455	0.993306290248531	-3.55815606905458
ABHD6	-0.423687865017215	1.91285601433761	-2.26838135170529	0.03669733361661	0.993306290248531	-3.56028091443328
CPAMD8	0.413456493197039	2.958339062514	2.26065365060569	0.0372642125660422	0.993306290248531	-3.56053431646948
FDFT1	-0.139711414477831	7.02426155036063	-2.45886470601371	0.0250228122554932	0.993306290248531	-3.56291594627893
C8orf82	0.252213651125278	5.43281605801478	2.40958125627724	0.0276533753559997	0.993306290248531	-3.56411727442353
PALB2	-0.241726232907933	4.88847771773963	-2.39544332512679	0.0284547046343404	0.993306290248531	-3.56631209917711
LOC100131094	0.788539372484632	0.236997564953756	2.61726184021584	0.0180796370520998	0.993306290248531	-3.57420806301199
NFKBID	0.292444110395201	2.4742100344742	2.24929227541063	0.0381124050120575	0.993306290248531	-3.57832717797289
ZCWPW1	0.316902584888908	2.97118867631584	2.25096381077931	0.0379865027143657	0.993306290248531	-3.58080978188758
HEYL	-0.372373708219982	1.82294817388394	-2.25718560924299	0.0375212479129441	0.993306290248531	-3.58134027298525
HR	-0.199014158748734	4.87728753243281	-2.38161869426705	0.0292593052951378	0.993306290248531	-3.58142579792232
TMBIM1	-0.53442080232601	1.10170914289866	-2.33624079074491	0.0320526159747045	0.993306290248531	-3.5859004327356
ORAI1	-0.272078268484557	4.6671768984516	-2.36180611794074	0.0304496467181382	0.993306290248531	-3.58737171075093
NCAPG	-0.226825684429221	5.13931887304336	-2.41117152349624	0.0275645780955119	0.993306290248531	-3.58949930810783
YEATS2	0.154858381323097	5.99911078606699	2.42595880275175	0.0267516212572016	0.993306290248531	-3.5935833083926
ZNF160	0.187224323037917	5.93862405188545	2.41867291545939	0.0271493167100455	0.993306290248531	-3.59362139115796
AHNAK	0.182723770226405	9.37340459982638	2.51443736090535	0.0223401820826568	0.993306290248531	-3.59449350830904
HN1	-0.148645052274017	7.35320829121694	-2.48309178636686	0.023817899278073	0.993306290248531	-3.59472702951799
CACNA1D	0.215295092574531	4.64732276088524	2.32654582462547	0.0326808531304421	0.993306290248531	-3.59735270505232
AHI1	0.229653126801812	4.96322920500314	2.35207671477721	0.031050644157847	0.993306290248531	-3.59796950430069
SLC25A11	-0.173660302418578	6.54206251201602	-2.4548897092932	0.0252259152933184	0.993306290248531	-3.59897463554401
CPNE4	-0.740688942675237	0.886235613249177	-2.40729234045308	0.0277816555665389	0.993306290248531	-3.60018013337718
UPK2	-0.344921101326174	2.49159343901452	-2.23242547196669	0.0394046370447284	0.993306290248531	-3.60213962812742
LOC100499484	0.69695046056897	0.598008440703221	2.42932600964852	0.0265696816854146	0.993306290248531	-3.60243883989404
HAUS8	-0.18893670574603	4.03354021061412	-2.33856522546173	0.0319036766241855	0.993306290248531	-3.60862625296676
SYTL1	0.165501270490181	5.90258798210432	2.39378649016833	0.0285500268498185	0.993306290248531	-3.60942784703756
KIFC3	0.375481008365087	2.92919757910046	2.22492522361242	0.0399921801852692	0.993306290248531	-3.61055678494342
LOC100507032	0.797645640848615	0.764202345251049	2.48660076198518	0.023647994975485	0.993306290248531	-3.61312011750915
MCM3	-0.175528865331674	7.08785287001127	-2.47982745463898	0.0239769929118798	0.993306290248531	-3.61525289638809
RFWD3	-0.146819041825069	6.8897039013359	-2.46328790874746	0.0247986212303787	0.993306290248531	-3.61816536158596
PAQR5	-0.269039552413139	2.37565970322074	-2.22499656569079	0.0399865535484614	0.993306290248531	-3.62461784506891
IFT52	-0.179983938003039	4.73392134107387	-2.34069293633604	0.0317679092829859	0.993306290248531	-3.62534777827453
LOC728190	0.251210820808747	2.94374505080776	2.22425732765057	0.0400448915872349	0.993306290248531	-3.62723548596069
LIN54	-0.220135605467002	4.83358388705018	-2.35303072116259	0.0309912270795699	0.993306290248531	-3.6288743835807
GLDN	0.219931053003346	4.65126641471775	2.28561333559416	0.03546195811862	0.993306290248531	-3.62910825198423
PEX14	-0.190581286854797	4.50704031371108	-2.32025950191173	0.0330943287323556	0.993306290248531	-3.63265466560365
EPHX2	0.288419002264696	2.96482776333801	2.21375213514382	0.0408824684732472	0.993306290248531	-3.63529734202672
ZNF337	0.19967589407956	5.4704891919901	2.36624224288323	0.0301792498351158	0.993306290248531	-3.63606145747168
FGD3	-0.290853013361304	2.57024425525708	-2.21795564930074	0.0405453999839776	0.993306290248531	-3.63818945921478
RASEF	0.200273732308379	5.10076310345325	2.3340104092048	0.0321961389428268	0.993306290248531	-3.63890168677674
YBEY	-0.24024848743653	3.12385131480742	-2.22789558770913	0.039758530317013	0.993306290248531	-3.63998502587188
LOC100128977	1.73886349621496	-1.8121409156669	3.77592910327045	0.0015198786087757	0.780420318915844	-3.64288834684545
MCM7	-0.173984258597033	7.93903126925104	-2.47766633306131	0.0240828711176748	0.993306290248531	-3.64414404936652
CCDC149	0.218203120222555	4.46602403242952	2.28720557505816	0.0353497812463242	0.993306290248531	-3.64432760996193
DSCC1	-0.193583153359018	4.52867272125139	-2.37221616282522	0.0298186696302318	0.993306290248531	-3.64464072455567
AIG1	0.194637280754169	4.64525105673522	2.31697419913194	0.0333123515452864	0.993306290248531	-3.64931258884324
SMPD4	-0.136945430511608	6.75557736895981	-2.43681163952972	0.0261693752830512	0.993306290248531	-3.65022846780318
SHISA9	-0.198993147564313	3.69912763922165	-2.26379859063899	0.0370325368027067	0.993306290248531	-3.65062276538955
RAD54L	-0.181798199779932	4.08233899509387	-2.33253690825606	0.0322912862156491	0.993306290248531	-3.65096356164647
FOXO4	0.313690146513962	2.94032066259627	2.1945079910331	0.0424588788490021	0.993306290248531	-3.65267224130139
PNPLA7	0.280142625966956	4.79949738354358	2.26067801699484	0.0372624124312308	0.993306290248531	-3.65931656536152
FTL	0.137642550018761	9.88285542080652	2.4743878792557	0.0242443332834189	0.993306290248531	-3.66366910363606
IL17RC	0.163919878345038	5.49182656810486	2.34145346515576	0.0317195116744668	0.993306290248531	-3.66424178467947
C4orf47	2.10129762882904	-1.9088948786884	3.84089134981321	0.00132042520269602	0.780420318915844	-3.66452265510412
TSC1	0.152318107427277	6.48806160070789	2.39502024334011	0.0284790172464831	0.993306290248531	-3.66519204618906
FMO4	0.373249755125404	2.38561736076159	2.18665113524077	0.043118443619746	0.993306290248531	-3.66528448629197
ZNF79	-0.278675222282948	3.21676382486697	-2.20923801877533	0.0412473229075406	0.993306290248531	-3.66611389667442
C1orf226	0.195186976075744	4.7707732143453	2.34765432872048	0.0313274713283234	0.993306290248531	-3.66767947527159
EFNA1	0.250586220226621	5.83421034498569	2.34623924183887	0.0314165372644451	0.993306290248531	-3.67169211219303
KIF1C	-0.123227239118205	7.55079863327595	-2.44212162057702	0.0258888650608886	0.993306290248531	-3.67232324147446
CYP2E1	0.981170598025687	0.676502419068493	2.53160017634655	0.0215682891063621	0.993306290248531	-3.67348639099024
MEGF8	0.182336722814252	5.56423909219503	2.34529039982004	0.0314763900988539	0.993306290248531	-3.67432723171472
FAM132A	0.633271961064093	0.692810030588701	2.43146318506247	0.0264548087990781	0.993306290248531	-3.67617834491256
THRA	-0.28426069448823	3.41561115279735	-2.21052384860678	0.0411430905018701	0.993306290248531	-3.67743500445515
COMMD5	-0.209590829757388	5.02906940658285	-2.32759281517421	0.0326124584562476	0.993306290248531	-3.67791940953135
CDCA7L	-0.23541653738993	3.62127652600348	-2.25258623096002	0.037864668486744	0.993306290248531	-3.67819481825865
UCN	2.04076254892977	0.0521856188277011	3.1347747871592	0.00606746081040646	0.993306290248531	-3.67924669343626
LMLN	0.25412865271269	3.99039207914359	2.25859422667726	0.0374166500263455	0.993306290248531	-3.68151417132288
NKPD1	0.75722581622091	0.998953616456597	2.31710865362953	0.033303402515759	0.993306290248531	-3.68303459013191
RBL1	-0.201307625971173	4.12489178814271	-2.32007681717855	0.0331064172376691	0.993306290248531	-3.68670161980552
C9orf152	-0.258865128217238	2.54905336284771	-2.1719074364827	0.0443816651475283	0.993306290248531	-3.69247628361834
CSTA	-0.246478897680056	3.24136675999354	-2.20928998105878	0.0412431060012281	0.993306290248531	-3.69545317813742
TMEM91	0.397571843748901	1.67563672431816	2.19927222663372	0.042063473160754	0.993306290248531	-3.70167658787914
C17orf48	0.395814928983295	2.65918686420318	2.15727859047781	0.0456685944944502	0.993306290248531	-3.70170749572598
CKS1B	-0.21942265648851	4.99736444610173	-2.33106038750399	0.0323868916985453	0.993306290248531	-3.70300410306294
SNORA65	1.54055437062465	-1.17778779268598	3.12774877026748	0.00615944320273178	0.993306290248531	-3.70340772594012
SLC9A8	0.176903369985642	5.58324326575988	2.3305960829439	0.0324170102159844	0.993306290248531	-3.7048978374939
SRPK3	0.455095794751606	1.70409827878154	2.16114601183438	0.0453250774824353	0.993306290248531	-3.70531588757265
LOC728323	0.602060905075636	1.36462645697623	2.23542337972622	0.0391720326323308	0.993306290248531	-3.70729476166487
CENPM	-0.231632456802485	3.49711754591252	-2.24475318236905	0.0384562483556296	0.993306290248531	-3.70994411874269
ANKRD39	-0.257405100928747	4.61581618789943	-2.29785769039257	0.0346077619963953	0.993306290248531	-3.71152885974323
MTMR9LP	0.700402894596901	1.23116826143505	2.29924809917049	0.0345119834017677	0.993306290248531	-3.71226271797562
BCMO1	-1.51083283136026	-0.904454840222402	-3.06529403422158	0.00703943332282825	0.993306290248531	-3.71267264670641
FN3KRP	-0.152245409710309	5.12385236608211	-2.3348752972466	0.032140413133415	0.993306290248531	-3.71320480675838
MRPL52	-0.162278971126371	5.37853583020989	-2.33387390388817	0.0322049423867074	0.993306290248531	-3.71549889381726
RIBC2	-0.292819785709274	1.21525509978918	-2.14715010197351	0.0465795955143273	0.993306290248531	-3.71561198393999
TMEM11	-0.190079887112055	5.02904791631706	-2.31238585075276	0.0336190897742747	0.993306290248531	-3.71694993934538
MICAL2	-0.208230297335844	4.00531923123757	-2.25769836870513	0.0374831412545199	0.993306290248531	-3.71930283575541
HIATL2	0.438695609765543	1.43525782279048	2.18844959024986	0.0429666400711213	0.993306290248531	-3.72014013649625
RNF40	-0.126869759637544	7.5040542753069	-2.41396185125789	0.0274094190256255	0.993306290248531	-3.7212046891864
MIR21	0.891273291475711	0.617013547908557	2.63529671162439	0.0174170544461587	0.993306290248531	-3.7212838821578
PKHD1L1	-0.51739930988915	0.295767657244089	-2.20088556759056	0.0419303459078555	0.993306290248531	-3.72475877201463
ANKRD44	0.363658498778165	2.3538235662336	2.1406864602961	0.0471696447616462	0.993306290248531	-3.72659475317087
COPZ2	0.56070592807382	1.93694897426215	2.17610465075482	0.0440186303529988	0.993306290248531	-3.72811174424132
WNK2	-0.197755693488363	4.46398882967238	-2.27420799700336	0.0362752132855168	0.993306290248531	-3.73108221173225
ZNF692	0.168118235164242	5.24416935132029	2.29909057599165	0.0345228220143374	0.993306290248531	-3.7333889736728
ZNF750	0.399373254104646	2.17276011856113	2.13366890213899	0.0478180092640014	0.993306290248531	-3.73744056990558
STMN3	-0.159470272322512	5.73887146164382	-2.34712759266028	0.0313605966252064	0.993306290248531	-3.73775177448033
MMAA	0.402429534437555	2.18891205905313	2.1291049660497	0.0482440487471589	0.993306290248531	-3.73888116259611
C3orf70	-0.336836237420474	2.21433135058825	-2.13521019528654	0.0476749108991338	0.993306290248531	-3.74018104016128
FGF13	0.258654083084209	4.06288196492196	2.19716591100459	0.0422378654491774	0.993306290248531	-3.74066005887102
DCTPP1	-0.174775650759715	6.29931080363848	-2.37795552187555	0.0294760510419121	0.993306290248531	-3.74170338961533
CABLES1	0.168494991643141	4.99484855225348	2.27119621032566	0.0364928407483748	0.993306290248531	-3.74284903866678
BIRC5	-0.199662030812962	6.1559083414943	-2.36906389439443	0.0300084318329898	0.993306290248531	-3.7451367115621
TNFRSF11B	0.4278258030031	3.49306591402075	2.13532850775865	0.0476639426329569	0.993306290248531	-3.74591155809323
ARSK	0.419179963743747	1.39850312788214	2.14475414494295	0.0467975223943086	0.993306290248531	-3.74905783324949
TNFRSF19	-0.337367782037528	2.67093506297819	-2.13175401307374	0.0479963412848028	0.993306290248531	-3.74997512092825
NINL	0.182778103577643	5.2251336709016	2.27621500772471	0.0361308592821667	0.993306290248531	-3.75092445132815
TCF19	-0.166395379656068	4.87756664311089	-2.33012161812192	0.032447814811694	0.993306290248531	-3.75252714060944
GNAI1	-1.04605502442355	-0.725798816664483	-2.6241184378195	0.0178249475020947	0.993306290248531	-3.75395483337444
TRADD	0.189215337735146	4.67776963106994	2.25471353186474	0.0377054693456317	0.993306290248531	-3.75621617801277
HAX1	-0.171991475711801	6.40347516991037	-2.35342513426117	0.0309666934622043	0.993306290248531	-3.75863873321944
CCDC159	0.283128541666927	4.12147585189926	2.19894585646737	0.0420904514309853	0.993306290248531	-3.76031743904187
CHDH	-0.208712951075389	3.40686712957815	-2.19857777642785	0.042120896644559	0.993306290248531	-3.76074679333975
NME5	1.13110294732926	-1.29137090549853	2.78414567771083	0.0127689439798351	0.993306290248531	-3.76176352617251
PAPSS2	0.196294475370523	6.76362672696177	2.36738130148137	0.030110183883715	0.993306290248531	-3.76195843876576
ZNF605	0.394810525197639	2.55316146705695	2.11325665176225	0.0497505886835188	0.993306290248531	-3.76255459177027
GEMIN6	-0.192184335939858	3.77388996944026	-2.20972654755947	0.0412076929366287	0.993306290248531	-3.76361637011625
RFX3	0.316520171794313	2.96065937299905	2.12056042241123	0.0490510276448083	0.993306290248531	-3.76656563402928
MRPL37	-0.154609149271998	6.60481661123499	-2.36278783934977	0.0303896128305218	0.993306290248531	-3.76707633010513
C7orf44	-0.15602696047859	5.35345413988415	-2.30705172564663	0.0339789916951536	0.993306290248531	-3.7677908104257
MAP3K12	0.183334272328162	4.13756618525079	2.18294711312245	0.0434326488565872	0.993306290248531	-3.77109500474102
CYP4V2	0.45126087287611	1.98001312658099	2.10567535085633	0.0504863642242976	0.993306290248531	-3.77482207622169
SMTNL2	-0.350240865372765	2.33711869680346	-2.11537149865034	0.0495470947746331	0.993306290248531	-3.78109206527662
DMTF1	0.137630697064981	6.0943530883035	2.31319232790457	0.0335649855711756	0.993306290248531	-3.78356327197526
ARMCX5	0.243383491360419	4.27084965531451	2.20913040022412	0.0412560577643045	0.993306290248531	-3.78402516384157
NTN4	0.203155444960672	5.0882646565207	2.22877576431402	0.0396895380868484	0.993306290248531	-3.78590208218255
TEP1	0.157104767008582	5.84783508756492	2.29428739305212	0.0348548368219196	0.993306290248531	-3.78838610351476
UHRF1	-0.215079789196453	4.34233045844981	-2.29845700910093	0.0345664475119369	0.993306290248531	-3.78871214946151
PDZD7	0.541508852228519	1.52118704056497	2.13071593184932	0.0480932712600926	0.993306290248531	-3.78998653762804
ZNF519	-0.309589268307249	2.26222928833959	-2.10568619141058	0.0504853050766645	0.993306290248531	-3.79046521475229
TTBK1	-0.771580449957801	-0.242437856959889	-2.36158033640342	0.0304634693201606	0.993306290248531	-3.79112967585385
SNUPN	0.256068478440197	2.83297911677901	2.10611369613743	0.0504435530314978	0.993306290248531	-3.79188833952475
ING4	0.223357954239696	4.27276150807872	2.1776522803064	0.0438854599880647	0.993306290248531	-3.79273671872675
GOLGA6L10	0.889078263267415	-0.194106388432358	2.49598243417513	0.0231993433232806	0.993306290248531	-3.79283627224099
PAN2	0.169367788079368	6.73365681779612	2.34075567638973	0.0317639140987693	0.993306290248531	-3.79316602436102
ZNF462	0.28613993668119	2.40405828956362	2.08833250868309	0.0522070029865053	0.993306290248531	-3.79501782268611
CDK5RAP2	-0.134967262708425	6.65867841074981	-2.34724448683774	0.0313532425770248	0.993306290248531	-3.79667631895177
FLJ35282	0.904475851478361	0.109167731378075	2.5004859243673	0.0229868473658323	0.993306290248531	-3.79760541988923
SPG11	0.127168385758694	6.68741493934721	2.33528934069036	0.0321137676844943	0.993306290248531	-3.79897129784716
HHLA3	0.295247932207796	2.29029820636922	2.08076155817311	0.05297476637566	0.993306290248531	-3.80227904098819
MNX1	0.261757982832139	3.44055178305279	2.15901070422987	0.045514447995348	0.993306290248531	-3.80348903128157
FAF1	-0.150371919595418	5.87279379472141	-2.30562874775352	0.0340756068427873	0.993306290248531	-3.80364678828689
MAGED2	0.144855504592039	7.91461595618394	2.36692440887789	0.0301378694276113	0.993306290248531	-3.80416242409442
SORBS1	-0.493623597788773	0.89439488016169	-2.13049952446179	0.048113500681404	0.993306290248531	-3.80474083979017
MAPK9	-0.130456054927298	6.73196282149337	-2.34631016761854	0.0314120675500932	0.993306290248531	-3.80499580882261
SNRPA1	-0.127634466010955	6.54015786295009	-2.34383397075342	0.0315684687903761	0.993306290248531	-3.80667179570698
RPL13A	0.134320368029448	8.27295124169313	2.37541853633727	0.0296270423985564	0.993306290248531	-3.80729966793368
IFI44	-0.550883521950015	2.60256615318731	-2.10536389927169	0.0505168024417822	0.993306290248531	-3.81222764419897
TACC3	-0.145346158635346	6.64261730637354	-2.34419956068447	0.031545331750691	0.993306290248531	-3.81345481140469
GCHFR	-0.248287682671791	2.7209956894652	-2.10227193292667	0.0508198908517855	0.993306290248531	-3.8142500041774
SH3RF1	-0.186419463217738	4.24870703515226	-2.18594513271413	0.0431781705781317	0.993306290248531	-3.81555244860737
POLD3	-0.176794247734344	5.1376216298277	-2.28044399192227	0.0358284349514898	0.993306290248531	-3.81671364628978
TUBA1B	-0.238420420804268	9.77915750843332	-2.40611040065479	0.0278481149369884	0.993306290248531	-3.81842766209493
SNORA26	1.30510368209774	-1.34758743682397	2.73183909149555	0.014247005201837	0.993306290248531	-3.81928479067262
PIF1	-0.193348727527674	4.45285466051883	-2.1957480660559	0.0423556308847201	0.993306290248531	-3.81985392568411
CHEK1	-0.194594810250567	4.06769714192821	-2.22461654579089	0.0400165335502524	0.993306290248531	-3.82125129669065
ZFP112	0.418034863404407	2.41864821355002	2.06457306402563	0.0546510198472722	0.993306290248531	-3.82191791180534
MYOM1	1.1121861701232	-0.567146556011843	2.7080254724315	0.0149731562422233	0.993306290248531	-3.82228018074163
PPP2R2D	-0.137779164087159	5.56697985947555	-2.27807332331317	0.0359976760124153	0.993306290248531	-3.82338614987414
GSK3A	-0.143875840486939	6.50935316538755	-2.32526230298478	0.0327648817768667	0.993306290248531	-3.82386259622878
USP2	-0.699430773350274	0.394153204266304	-2.26926695518765	0.0366328822162906	0.993306290248531	-3.8260447216391
COL3A1	0.346323405003242	1.5890876483042	2.06901316310433	0.0541865295097732	0.993306290248531	-3.82637506552345
FBXL2	0.529093128734844	1.93888278709592	2.07352755147371	0.0537179505795913	0.993306290248531	-3.8294010916174
DDX10	-0.178968338201079	4.31682549536444	-2.20277841196065	0.0417746503663474	0.993306290248531	-3.83218786274793
RASL11A	-0.689759250918518	-0.0765159879013485	-2.17992074287623	0.04369093310576	0.993306290248531	-3.83311286078722
MSTO2P	0.406165379034757	2.17122008133155	2.05470802584121	0.0556960028061853	0.993306290248531	-3.83470908545848
RNF26	-0.165079776698996	6.16275243667001	-2.30261135871593	0.034281323765226	0.993306290248531	-3.83707707610214
NCRNA00257	0.534015607960707	0.676632959956523	2.18181633955067	0.043528989347413	0.993306290248531	-3.83730839358445
GARNL3	0.350814089849208	2.17217581733288	2.05303753957266	0.0558747395131242	0.993306290248531	-3.83812497902322
ITGB3BP	-0.25870721649556	3.52157964429902	-2.15743224354252	0.0456549010550646	0.993306290248531	-3.83959957015075
ST3GAL5	0.162270697414177	5.04730883125536	2.20937199129821	0.0412364514161844	0.993306290248531	-3.84214930985987
ARSG	0.193373721470915	4.27739052580397	2.16251978237911	0.045203626962683	0.993306290248531	-3.84428092646742
LOC284023	0.310251081618042	2.11433162897353	2.04686854327315	0.0565393221850717	0.993306290248531	-3.8446489487491
ZNF425	0.336392118952656	2.99052643489423	2.07406001894427	0.0536629258832185	0.993306290248531	-3.84530646554739
C21orf122	-0.369733422588349	1.58880990325168	-2.04577502245985	0.0566578720050416	0.993306290248531	-3.84825857635174
HIC2	-0.238429755983104	3.18485701469512	-2.09528322675457	0.051511078919092	0.993306290248531	-3.84928220356468
VTCN1	0.198673702626833	5.10541230169348	2.21883630996098	0.0404751081666141	0.993306290248531	-3.85137866936144
JMJD6	-0.174018063416528	4.89616719553658	-2.21544973840928	0.0407460319590137	0.993306290248531	-3.85653396324517
EGLN3	0.284783787028889	4.04087802957305	2.16109709608931	0.0453294074824012	0.993306290248531	-3.86009689399326
PDE4A	-0.385800280359567	0.904869353798657	-2.0417197909609	0.0570994746365647	0.993306290248531	-3.86254139499409
LOC100507567	0.421444190865299	1.72961503331882	2.03393439729558	0.0579560345818931	0.993306290248531	-3.86815922986212
OR7E91P	1.678138903552	-1.11127538103057	3.02257654122362	0.00771092589881653	0.993306290248531	-3.86968519351506
SH3D21	0.262688436237194	4.28642110853899	2.16467734013938	0.045013487681646	0.993306290248531	-3.86988950401967
ANG	0.623864687176473	0.893907590440368	2.13827771334578	0.0473912796530775	0.993306290248531	-3.87110340792627
ADAMTS13	0.3150524723114	2.90065002024747	2.0386129888743	0.0574399043422623	0.993306290248531	-3.87409654830351
LINGO1	-0.399856172176987	1.4621314896693	-2.02242047536132	0.0592441506317794	0.993306290248531	-3.87412825340874
ASAH2B	-2.20311044038765	-1.83047794049498	-3.56526794721362	0.00239859242936749	0.860026138248778	-3.87574112178213
RMI2	-0.157499523818785	4.81548383429927	-2.24605863506547	0.0383570651156651	0.993306290248531	-3.87793097554776
LPPR2	-0.16104479199464	6.56926269928376	-2.28771366657176	0.0353140545369282	0.993306290248531	-3.88474468162444
SHANK3	0.244869561989384	2.9886289593974	2.06767006522835	0.0543266544222972	0.993306290248531	-3.88556685683874
C12orf73	-0.203381923112024	3.99212741797944	-2.13281521044916	0.0478974377729635	0.993306290248531	-3.88858379798971
PRSS36	-0.739078405032179	-0.348789769038937	-2.21791239051154	0.040548855680527	0.993306290248531	-3.89108428232572
HSPE1	-0.151845404461349	5.85173410547117	-2.26630203610224	0.0368490734106441	0.993306290248531	-3.891390938182
IRAK1	-0.131504717693895	8.25834769488802	-2.33217578049864	0.03231464505955	0.993306290248531	-3.89527575068748
ARC	0.360865856744228	2.83098637536654	2.03627384887964	0.0576974294824793	0.993306290248531	-3.8961740441467
FAM21A	0.573737685484051	1.19270443293361	2.06486016464616	0.0546208764120236	0.993306290248531	-3.89677746383993
LENG8	0.191498728248762	7.19658447016588	2.29200943163222	0.0350133347422052	0.993306290248531	-3.89809110700136
RRM1	-0.138283718836584	6.44952673080815	-2.29997703080113	0.0344618694183639	0.993306290248531	-3.89897928678051
CIRH1A	-0.1416466556353	6.17313152217866	-2.27684013255655	0.0360860063306771	0.993306290248531	-3.8998372077497
RNPS1	-0.124906057824727	7.49504837350467	-2.31590921643027	0.033383313951381	0.993306290248531	-3.9003775850858
SPRY1	0.523233251736017	1.48720203440509	2.06569769097566	0.0545330286783989	0.993306290248531	-3.90114556409341
KIAA0564	0.153760558759296	5.00620379030976	2.1926601569579	0.0426131588349641	0.993306290248531	-3.90353886319501
METTL4	-0.255624049826599	3.59594826535582	-2.0857511588812	0.0524676289783794	0.993306290248531	-3.90702940555566
PRG4	1.54112502283383	0.468736372887565	2.15649524602859	0.0457384641591502	0.993306290248531	-3.90710749370337
S100A10	0.139305766451484	7.00216220308437	2.28340094632772	0.0356183753106819	0.993306290248531	-3.90712970213577
HLA-L	0.422723608220878	2.37419966099868	1.99841769035774	0.0620130204636372	0.993306290248531	-3.90841073984425
COL5A3	0.534480654321269	0.930360160590426	2.09283654563518	0.0517550765463481	0.993306290248531	-3.90883390707853
LRRC56	0.251911413557527	3.55120699248798	2.0649089082002	0.0546157602012315	0.993306290248531	-3.90887861839383
PCYT2	-0.167243017784185	5.8524518752128	-2.22443269541711	0.0400310450737207	0.993306290248531	-3.91057731927028
SLC22A17	0.233190710494789	3.9320494248733	2.09553876192272	0.0514856560235599	0.993306290248531	-3.9109672194632
SVIL	0.117686003342176	7.08361801494698	2.29367336697583	0.0348974942141491	0.993306290248531	-3.91386848289083
NR4A2	0.201362039242003	4.29057686727816	2.14633005203144	0.0466540790808659	0.993306290248531	-3.91485208959404
DNMT1	-0.120183106579692	7.63352400813512	-2.31547785065686	0.0334120969816305	0.993306290248531	-3.91495942993011
IPO9	-0.135179858034736	6.53369731859	-2.28243817919307	0.0356866435271531	0.993306290248531	-3.91595889378759
LOC100506660	-0.625526468418838	0.0595415222174702	-2.12492080940483	0.0486376860460676	0.993306290248531	-3.91764560729288
TBC1D10C	0.943875044892234	-0.628115474275322	2.48191169271335	0.0238752980206529	0.993306290248531	-3.91785675924847
C15orf42	-0.17771344497385	5.76925646905201	-2.25014977104608	0.038047769070929	0.993306290248531	-3.92316258292275
MAST1	-0.39123890999976	1.86633990937827	-1.98076054481504	0.0641238167478118	0.993306290248531	-3.92462323104239
FAR2	0.5941471524334	1.21628797618284	2.03928071436063	0.0573665831320858	0.993306290248531	-3.92512850593095
CENPI	-0.177242954680421	4.4508099021676	-2.17116746264102	0.0444459533569608	0.993306290248531	-3.9271691076981
BLOC1S2	-0.173966527276732	5.64595631209744	-2.22920913560375	0.0396556091656359	0.993306290248531	-3.93022302779341
PPP6R1	-0.140915584339396	7.43590737401508	-2.29373883756635	0.0348929435536055	0.993306290248531	-3.93169170089735
HBP1	0.184989175564177	6.19143394845832	2.2157498514663	0.040721955627001	0.993306290248531	-3.9320117225482
LOC342918	0.577525247851769	2.10172558973214	1.97129644256807	0.065281608404901	0.993306290248531	-3.93591943927544
DRP2	-0.757024789266393	-0.0968439455592761	-2.12270674014509	0.048847168237643	0.993306290248531	-3.93734848778232
FANCA	-0.128050795659268	5.60209345361292	-2.24168954019513	0.0386899453849862	0.993306290248531	-3.93832472348971
RPGRIP1L	-0.236411561981787	2.94632522135984	-2.00679833809262	0.0610332618701626	0.993306290248531	-3.93945777991797
ZMYND12	1.06226373350146	-0.0838041433432627	2.40190024908571	0.0280860629249683	0.993306290248531	-3.93967563117789
GPRIN3	0.204728775437597	3.66641592624112	2.07074571815484	0.054006258093888	0.993306290248531	-3.93985822640821
ZNF658	0.987116322964406	-0.318746188354527	2.28248120225354	0.0356835902398782	0.993306290248531	-3.94002301640287
KDM3A	0.18197391495648	6.61553541572646	2.24729828363181	0.0382631007659669	0.993306290248531	-3.94157633788076
BMF	0.203760940774047	5.00869446172684	2.08960390156851	0.0520790708974853	0.993306290248531	-3.94195150607846
ZNF266	0.207508090923223	3.3062996838561	2.03015117529779	0.0583764572384905	0.993306290248531	-3.94348133370788
OLFM2	-0.281254796845414	3.09878616427947	-2.01431784577826	0.0601660929005667	0.993306290248531	-3.94430746609998
E2F1	-0.156969526039815	4.79433898005424	-2.22828134741757	0.0397282790856243	0.993306290248531	-3.94500970322043
SPHK1	-0.255645518001239	3.42284856407116	-2.06184994186961	0.0549376800817435	0.993306290248531	-3.94550935645482
TRIM17	1.41517419166429	-0.487426204459275	2.46124450537812	0.0249019550961658	0.993306290248531	-3.94663705888913
GLT8D1	0.169433567227268	5.15242084113302	2.17245195607381	0.0443344124297804	0.993306290248531	-3.9472171584662
C2orf16	0.403297240941773	1.69630819755813	1.9652781222478	0.0660275988118618	0.993306290248531	-3.94726416191563
IFT140	0.190486351531495	5.37550098437416	2.17808403728093	0.0438483743581629	0.993306290248531	-3.94755075453096
ITGAE	-0.19194153790729	4.08055086296818	-2.11905138685783	0.0491948228499579	0.993306290248531	-3.94818690049927
NKD2	-0.225537649625432	3.43999075176395	-2.04395535593853	0.0568556438283028	0.993306290248531	-3.9486407623968
POLR1E	-0.193735802815228	4.9261660990288	-2.16856338828032	0.0446728741555627	0.993306290248531	-3.94961041066714
NUP62CL	0.41320803122776	0.89539393964311	1.98254127334442	0.0639080474456183	0.993306290248531	-3.95020336112424
HSPA12B	0.56473629308306	0.156092541179673	2.08072347542136	0.0529786541694699	0.993306290248531	-3.9509976992568
FAM13A	0.72558787266359	0.392340698082542	2.1701643565761	0.0445332389323396	0.993306290248531	-3.95412552759771
BRCA1	-0.193882073916266	5.35275157246614	-2.23366937261505	0.039307969490518	0.993306290248531	-3.95414120041234
ACHE	0.628134253920213	0.975095678577931	2.07734510989452	0.0533245803357794	0.993306290248531	-3.95642372470248
WDHD1	-0.147427282262214	5.38651295787667	-2.22939167439794	0.0396413261130089	0.993306290248531	-3.95822846272218
CYB5B	-0.159468469315704	6.98537720861493	-2.26826725044464	0.0367056451916577	0.993306290248531	-3.96055703177983
MASP2	0.755189036441819	0.32702027629369	2.06230965506484	0.054889190900748	0.993306290248531	-3.96075903104367
CCDC88A	0.441616247428872	1.25198977333189	1.95294310262088	0.0675805303509609	0.993306290248531	-3.96315818198279
LOC100131564	0.353095126036582	3.20224698226885	1.97011387651354	0.0654275906956706	0.993306290248531	-3.9633253129655
LTBP2	0.294553796447036	2.53267377489854	1.95354625044743	0.0675038411867187	0.993306290248531	-3.96474429240124
AURKAIP1	-0.167576674790038	6.53817656113091	-2.24923798913972	0.0381165004014257	0.993306290248531	-3.96577476654745
TYRP1	0.440429515864539	1.28438850766845	1.97406306965724	0.0649412240559614	0.993306290248531	-3.9658980932103
SERINC5	0.144006533498769	6.91051546165942	2.24401172835168	0.038512686858578	0.993306290248531	-3.97033471968097
ZNF223	0.351200647127899	2.57454692624323	1.96074830187996	0.0665941248736281	0.993306290248531	-3.97054298720241
PIK3C2G	1.97704027594016	-1.75784732192578	3.40978796519893	0.00335727256885861	0.941919664457087	-3.97063946921609
C2CD4C	-0.371561632174511	1.04174792282815	-1.94121332912829	0.0690875586052098	0.993306290248531	-3.97313444927445
MRPS31	0.190481978452499	4.29400496969539	2.09875303141564	0.0511668479549223	0.993306290248531	-3.97469292238296
RANBP3	-0.162623419151463	4.96336790587532	-2.15231709370341	0.0461127906225437	0.993306290248531	-3.97615788809306
TTC7A	-0.130964459748917	5.62796099825383	-2.1985227470714	0.0421254500630969	0.993306290248531	-3.97646781747778
PATL1	-0.144118901378945	5.91365524973476	-2.2068951496876	0.041437868171349	0.993306290248531	-3.97652422987958
COL4A3	1.14952940356578	0.144233625384384	2.3820453936389	0.0292341553382841	0.993306290248531	-3.97664012843401
GPR37	-0.410622715562701	1.4410805212156	-1.95313720435915	0.0675558421427916	0.993306290248531	-3.97686621520327
PRTG	0.226406021232013	3.72332069490965	2.03727113211817	0.0575875069994556	0.993306290248531	-3.9803949818602
STAC3	0.403422249965185	1.91177606746491	1.93366752222735	0.0700728709598651	0.993306290248531	-3.98061160550879
DDX56	-0.137054919699143	6.31806781042071	-2.23513235976017	0.0391945567609346	0.993306290248531	-3.98157890678764
POLR2C	-0.137133486585119	6.05913823451007	-2.2121621059334	0.041010641681601	0.993306290248531	-3.98304626011537
SEMA6C	0.302392139272089	1.99450821101193	1.93100465194337	0.0704235708374789	0.993306290248531	-3.98338235201178
BTN2A2	-0.266465018278065	2.9539203313038	-1.95813996255407	0.0669223149904069	0.993306290248531	-3.98480323104124
VEGFB	0.17304564742828	5.1106044195216	2.11114107379433	0.0499549167591103	0.993306290248531	-3.98592835115759
RPS26	-0.141857156288227	7.18408883961362	-2.25979009727983	0.0373280620728154	0.993306290248531	-3.98723434420869
COL11A2	0.367705814833512	3.20633020201173	1.97182468774422	0.0652164936227963	0.993306290248531	-3.99137120140374
LRRC15	-0.642206489904996	0.543869702680886	-2.05450341434239	0.0557178676566826	0.993306290248531	-3.99155279614058
GBP1	2.04617094033643	-1.59849516661039	3.30836771523994	0.00417844473731981	0.978638773561477	-3.99271281949118
OSGIN1	-0.234013328510395	5.71198898152955	-2.18812914868716	0.0429936517382078	0.993306290248531	-3.99400222699864
FBLN7	-0.780670940553898	-0.384488115852253	-2.21976799492594	0.0404008662862491	0.993306290248531	-3.99437557466255
WDR62	-0.195882677869664	5.59476166473407	-2.2004655171157	0.0419649695465223	0.993306290248531	-3.99693662126054
DIS3L2	-0.168680513903886	4.46212170963318	-2.08918194075721	0.0521214983893685	0.993306290248531	-3.99694553211721
KCTD7	0.275245242996322	3.41826352497105	1.97960534045765	0.0642641421592439	0.993306290248531	-3.99742596368036
AASS	-1.22160131040919	-0.736181198222492	-2.45959615955276	0.0249856069198585	0.993306290248531	-3.99958904596744
HOXA11	0.815443384824654	-0.337892554142056	2.17835474655339	0.043825136578376	0.993306290248531	-4.00060903430578
FAM108C1	-0.138501250074769	5.79248924734116	-2.19077666944328	0.0427709470151791	0.993306290248531	-4.00215578302354
CYP3A7	2.96157178015606	-1.96606063731185	3.73589430848299	0.00165755923264031	0.780420318915844	-4.00246206740394
IGHMBP2	-0.170808354281754	4.92980106772956	-2.12209840576205	0.0489048696111772	0.993306290248531	-4.00520531295772
ATAD2	-0.190183651209882	8.01721731686393	-2.27867331077427	0.0359547731013671	0.993306290248531	-4.00710986629602
MBOAT1	0.127184211912731	6.60291557705089	2.21610801444355	0.040693239481132	0.993306290248531	-4.00752126424405
SLC11A2	0.127932599704269	6.48886640435095	2.20095883950072	0.0419243089988515	0.993306290248531	-4.0083811664323
RSPH1	0.25799309293524	2.64166608023994	1.9481961583145	0.0681868273312909	0.993306290248531	-4.01022978668004
MLF1IP	-0.238321835451879	4.81019467232738	-2.16448667021321	0.0450302612227525	0.993306290248531	-4.01098635315925
LOC100130932	0.316877789210968	1.64091584172318	1.90686546703206	0.0736749418458073	0.993306290248531	-4.01129410502954
CCDC146	0.250887293660348	2.59737001021544	1.93037028485819	0.0705073480569775	0.993306290248531	-4.01176843243628
ACP6	0.177742763047478	4.6567605167712	2.07095160806993	0.053984871658144	0.993306290248531	-4.01202572352806
OPTN	0.202719151029775	5.21412631723405	2.07791105412131	0.0532664877531462	0.993306290248531	-4.01270548122985
AMPD3	0.404949652849513	1.4537318859802	1.9092536500127	0.0733474075837668	0.993306290248531	-4.01338955848215
RIBC1	0.453591370889805	0.971359891325048	1.9540014422778	0.0674460160396866	0.993306290248531	-4.01423255299772
YRDC	-0.148253097326764	4.64592736572234	-2.10996394562084	0.0500689385736712	0.993306290248531	-4.0145151416994
RAB36	-0.224365163884509	2.65087448097928	-1.95481090868982	0.0673432954558779	0.993306290248531	-4.01478319608596
PDSS1	-0.173623074765051	3.46600409029888	-2.04402774097964	0.0568477646663649	0.993306290248531	-4.01531721687166
HMGB2	-0.124399311615328	7.30890277602468	-2.24476734137719	0.0384551713362008	0.993306290248531	-4.01695939265888
GALE	-0.204778481070013	4.72896899512769	-2.12836498617634	0.0483134516864517	0.993306290248531	-4.01707066693229
GPT2	-0.176224021624834	5.19113038349778	-2.1268661599954	0.0484543071216499	0.993306290248531	-4.01744870401798
PIPSL	-1.1638741664981	-1.36423531620121	-2.46983021993749	0.0244704943935755	0.993306290248531	-4.01778321422831
C1orf116	1.70063980705658	-0.630796998268378	2.77463637179542	0.0130261923138583	0.993306290248531	-4.01819882497217
PTCH1	0.321571723845121	2.30445899936048	1.89957567564722	0.0746827963987416	0.993306290248531	-4.01923741139586
LRRC37B	0.343501462040681	2.16774178915672	1.90098378101392	0.0744871665344357	0.993306290248531	-4.019289451905
FAM117B	0.190336200969765	4.71791742190512	2.09240386500471	0.0517983355347653	0.993306290248531	-4.02068916067029
CNGB3	-2.94912527673182	-2.81178766799697	-4.14216861023246	0.000688609852423313	0.719769448245468	-4.02089479341979
ERC2	0.262398892168135	2.95788886660824	1.93206508285865	0.0702837245308377	0.993306290248531	-4.02123671201652
FZD5	-0.163678219833081	4.24261251444271	-2.05077772321644	0.0561173611564047	0.993306290248531	-4.02186217217473
CDC6	-0.208637152515239	4.76561470142329	-2.17355780029168	0.044238591010976	0.993306290248531	-4.02201939914228
LOC730102	0.480261157836403	0.920537840815255	1.91626715410774	0.0723930120612982	0.993306290248531	-4.02211445840085
LRP2	-0.573838331844183	0.317016495721082	-2.01957684508408	0.0595662428662052	0.993306290248531	-4.02317969379315
KCTD12	0.446934120643242	0.741670157709923	1.89771553945296	0.0749419286595501	0.993306290248531	-4.02409790977405
NUDT5	-0.131683046449945	5.80696467599967	-2.17987546842018	0.0436948077428199	0.993306290248531	-4.02540398043806
SLC12A6	0.184364712469158	4.38045322206551	2.04558959905043	0.0566779963035415	0.993306290248531	-4.02833900331385
METTL7A	0.343633862261719	2.14060461789939	1.89668470656943	0.0750858765199653	0.993306290248531	-4.02843996919644
SF3B4	-0.112748762501787	7.5516524633262	-2.24415550431058	0.0385017368313104	0.993306290248531	-4.02864927433247
RAD51	-0.177811102368831	3.79893509491962	-2.09491689083344	0.0515475452231139	0.993306290248531	-4.03024757204981
DNHD1	0.425025394336073	2.60081044050891	1.89089858003505	0.0758984397559813	0.993306290248531	-4.03027753655255
PTPRH	0.343671342315168	2.19812585002974	1.89036833366826	0.0759732936015153	0.993306290248531	-4.03084356664119
ATF7IP2	0.208345161478527	3.66054507121811	2.00224988538356	0.0615632619504301	0.993306290248531	-4.03109178708166
TMEM79	-0.214909867792525	3.73836923219986	-2.01658443348191	0.0599068960190538	0.993306290248531	-4.03120965752622
GLRX2	-0.258208345996269	3.85479338139983	-2.0513885811121	0.0560516832452258	0.993306290248531	-4.03150753024955
TP53TG1	0.196568445181482	4.00367151706427	2.02384837158952	0.0590830104601908	0.993306290248531	-4.03250373634205
KBTBD8	-0.338579236083024	1.36352931957284	-1.8942600489796	0.0754254316729514	0.993306290248531	-4.03522697447446
MIAT	0.894690622760092	0.0939040511588093	2.11627642440664	0.0494602540121979	0.993306290248531	-4.03657148580848
LOC440905	0.370577320867364	1.09060491000058	1.88681796847026	0.0764761849150892	0.993306290248531	-4.03919182017642
C1orf126	0.589469632639316	0.264452303852965	1.98862313833428	0.0631760319312158	0.993306290248531	-4.04082445478487
EGLN1	0.209559890074626	5.56800332261088	2.1463418078981	0.0466530105468065	0.993306290248531	-4.04173046104058
LOC100233209	1.65716490470552	-1.53649608244175	2.67525408074414	0.0160307116649294	0.993306290248531	-4.04193631312505
CCNB2	-0.146224492840187	6.21961550011982	-2.19157489419044	0.0427040105525381	0.993306290248531	-4.04208170423275
TCEANC	0.446339289057606	1.62077744921325	1.88145752548849	0.0772410700396173	0.993306290248531	-4.04332554460669
ZNF607	0.217520808683145	3.52954594851857	1.98500640489004	0.0636104280356369	0.993306290248531	-4.04343240448147
LOC646903	0.608788204061297	0.282287775161784	1.94076105040584	0.0691462648024304	0.993306290248531	-4.04567222058089
C17orf81	-0.147942419782924	5.19632971136626	-2.12296928441095	0.0488222847865795	0.993306290248531	-4.04703141646049
CYP2S1	-0.508173040713976	0.366860783655629	-1.90762890061035	0.07357009707146	0.993306290248531	-4.04783849786308
THNSL1	0.203930968946564	4.63758707154525	2.08618117752672	0.0524241300215637	0.993306290248531	-4.04942979260629
NRTN	0.50036901375457	0.233311009541606	1.90898420171729	0.0733842967776543	0.993306290248531	-4.05115700688494
LOC100287879	0.544178681930989	0.699464937346431	1.90603536493175	0.0737890935029727	0.993306290248531	-4.05312190947695
DUOX1	1.17732448749403	-0.0829713339757213	2.30555715166784	0.03408047471593	0.993306290248531	-4.05385172579211
C5orf39	0.529522020299803	0.796249048592514	1.93658410983787	0.0696905495185184	0.993306290248531	-4.05498137365661
DFFB	0.270861345012972	3.10366526901542	1.94882853504014	0.0681057774241859	0.993306290248531	-4.05499068633831
KPNA7	1.13977114781331	-0.293506654202285	2.21185182734511	0.0410356966418529	0.993306290248531	-4.05634609805774
SGMS2	-0.278832167318188	3.00392604475799	-1.94344709011476	0.0687982682952735	0.993306290248531	-4.0570879146941
MIPEP	-0.15255231785302	4.92613836829103	-2.1061937426853	0.050435738828733	0.993306290248531	-4.05794900722356
LOC100287722	0.293962283453099	3.13673957454707	1.93662002924859	0.0696858526713733	0.993306290248531	-4.06087900272421
C17orf103	0.280816615109861	4.07526228437734	1.9357581568417	0.0697986298709469	0.993306290248531	-4.06335526487612
RHBDL3	0.428642336594131	1.1020001216407	1.89249802815116	0.0756730459002179	0.993306290248531	-4.06404461905039
KCTD5	-0.130046308937548	6.19590515984959	-2.17534237535542	0.0440843591337311	0.993306290248531	-4.06501631362269
ARHGEF3	-0.220850526640345	3.37300232492479	-1.94504751549478	0.0685916676280792	0.993306290248531	-4.06529541811438
CIB3	-0.785559768956684	-0.0986544960746101	-2.04262937426342	0.0570001531541588	0.993306290248531	-4.06720090270132
TOMM40	-0.160180573939901	6.94508019599974	-2.21167974520837	0.0410495983451419	0.993306290248531	-4.06871362923124
TRA2B	-0.108228742980726	7.43991267842575	-2.22208130524419	0.0402170723990216	0.993306290248531	-4.06925982323707
LIF	0.420445888952681	1.93323437636845	1.85431667500671	0.0812189642362984	0.993306290248531	-4.06958594931713
HELLS	-0.179689507799085	4.39107327691024	-2.11780112361313	0.0493142516239665	0.993306290248531	-4.07337665134463
MKI67	-0.154753455661227	8.66846457800638	-2.24428723882342	0.038491706415646	0.993306290248531	-4.07421167380356
DSCR8	-0.707586406733665	0.227356018764067	-1.95921617185232	0.0667867272149528	0.993306290248531	-4.07424853689909
ROBO3	1.02738939865277	-0.583431892342988	2.32574172054181	0.0327334720690763	0.993306290248531	-4.07453848447702
PGBD4	-0.35310965728013	1.64431970400991	-1.85398667357499	0.0812684267864955	0.993306290248531	-4.07483394653845
ZNF585A	0.251581988177266	2.85262134984236	1.89826663502808	0.0748650732118084	0.993306290248531	-4.07676358944869
DYRK1B	0.18881030238831	5.41435534802418	2.07425621668373	0.0536426639220932	0.993306290248531	-4.07716957636235
RBL2	0.172056198029968	7.01041470021493	2.18250260531567	0.0434704969299102	0.993306290248531	-4.07899890992588
SAT1	0.180654973478305	6.43881087955462	2.13434786123828	0.0477549242220137	0.993306290248531	-4.07900301668801
C7orf68	0.129465890241849	5.89669258727056	2.12331005831962	0.0487900041695555	0.993306290248531	-4.08016150986289
GRHL3	-0.29799142615063	1.93495879618935	-1.86649551345291	0.0794120635417514	0.993306290248531	-4.08037801977265
PAQR6	0.254599513960067	3.8411225657119	1.96083223404448	0.0665835882718647	0.993306290248531	-4.08120580539085
URB2	-0.150248462622953	4.80490271880307	-2.09701452601017	0.0513390577248402	0.993306290248531	-4.08199108384974
ITM2A	1.74447387792584	-2.17459096857545	2.81840361103974	0.0118821796210834	0.993306290248531	-4.08228918471545
LOC100129931	2.60908344351311	-2.27793967319899	3.44059018276954	0.00314111906750208	0.940322397255974	-4.0828018133466
MATN4	-1.94742475489271	-2.64553572940742	-3.06436051340238	0.00705347784586185	0.993306290248531	-4.08334540666671
CEP95	0.192169771266329	6.64409334398798	2.16353567431214	0.045114007643477	0.993306290248531	-4.08432454849384
MEX3B	0.200828550563553	3.8120925957622	1.96178825482172	0.0664636777260108	0.993306290248531	-4.08530596570998
OVGP1	-0.623803504050735	0.491211223155317	-1.92784460086365	0.0708417848016434	0.993306290248531	-4.08540178990458
AURKA	-0.171985588887303	7.6338456414077	-2.21315495052352	0.0409305644552363	0.993306290248531	-4.0862271842384
STX1B	0.485100831973078	1.21759998356102	1.88737275903536	0.0763974071034391	0.993306290248531	-4.08751303035182
ENPP5	0.220067398551392	4.24225832871154	1.98883087274803	0.0631511628317168	0.993306290248531	-4.0880221395249
CXCR5	1.55544838101599	-1.26147948312908	2.70357905032348	0.0151126197514528	0.993306290248531	-4.08814974326575
ZP3	0.312688122462914	3.74188011212725	1.96261115079622	0.0663606198555006	0.993306290248531	-4.08889894379821
PLEKHJ1	-0.158894713595362	4.92709264979002	-2.08548378331493	0.052494692191274	0.993306290248531	-4.08972435912549
ARL4D	-0.737440282120497	-0.251217959502685	-1.98201080068	0.0639722559207938	0.993306290248531	-4.09083706455799
CLDN7	-0.142246840712001	7.89754765916467	-2.20995791724263	0.041188936248489	0.993306290248531	-4.09087879632007
ADAMTS17	0.305824131799173	2.88153790253133	1.88224659610748	0.0771280522344841	0.993306290248531	-4.09113488261893
PCDHB7	0.637398463700283	0.4626615244404	1.93182252496964	0.0703156903846207	0.993306290248531	-4.09244342855611
DISP2	0.431226366667446	1.34818920939197	1.83952944236067	0.0834616712750982	0.993306290248531	-4.09244718534016
ATP5C1	-0.115080964592	8.18579509380534	-2.21997219880551	0.0403846109934864	0.993306290248531	-4.09297578416852
UTP20	-0.155699946883136	6.09763395265739	-2.16710575238684	0.0448003579056133	0.993306290248531	-4.09314629335332
IL11	0.438749971131671	0.338064419997765	1.87327953233969	0.078421082893121	0.993306290248531	-4.0954152445888
DUSP14	-0.183329387814294	4.00156417751437	-1.9972197276228	0.0621542238545482	0.993306290248531	-4.09751864611616
RAB33B	-0.232000009964075	3.66600374862402	-1.953144850248	0.0675548698116795	0.993306290248531	-4.09772079149371
GMNN	-0.18454957202037	4.91548617024075	-2.11755732681793	0.049337570661867	0.993306290248531	-4.09898899410875
PPP1CA	-0.125865849441432	8.0830864247605	-2.21450475669868	0.0408219282495034	0.993306290248531	-4.09983414831392
CFL2	0.231536673800462	4.18079666687035	1.98844728762449	0.0631970909397762	0.993306290248531	-4.09986994729178
CREB3L1	0.302149755003668	2.7760496437079	1.86812595759441	0.0791728872573941	0.993306290248531	-4.09993454527994
DDX54	-0.147298193168755	6.98350053961494	-2.18306641111956	0.0434224962699999	0.993306290248531	-4.10000277948639
CCNB1	-0.152909800406269	7.77488611976049	-2.20802479168356	0.0413458933528952	0.993306290248531	-4.10082602224458
SLC6A16	0.59452804745105	0.623002215928752	1.95301964254289	0.0675707941115066	0.993306290248531	-4.10089757548615
GATS	0.151015584183288	4.57133040527254	2.0232510308176	0.0591503729448592	0.993306290248531	-4.10255392352848
ASZ1	1.09745088306611	-0.898297808996173	2.34391180071098	0.0315635418485308	0.993306290248531	-4.10261327418357
DOK3	0.357422050051871	1.8621469648415	1.84505323968908	0.0826175828640154	0.993306290248531	-4.10299426169789
EDN2	1.06826196100689	-1.24781958860383	2.42344667383487	0.0268881212099602	0.993306290248531	-4.10454718992399
BCL2L15	0.52869389778871	1.03688679002533	1.83187512419267	0.0846439026036442	0.993306290248531	-4.10657524733764
DGKA	0.232954415128307	3.15380922317769	1.91330318680621	0.072794988006465	0.993306290248531	-4.10908741103188
NBPF9	0.147355021918901	4.36369616531776	2.0178719192469	0.05976011468297	0.993306290248531	-4.10925884917845
NAP1L5	0.880461700324665	-0.62572016556905	2.15501156204535	0.0458710689412694	0.993306290248531	-4.10930857074213
TCP11L2	0.288759363782496	3.4448611788569	1.86847729850852	0.0791214313670911	0.993306290248531	-4.11040433516958
GPM6B	0.651715396816809	0.338855794434749	1.89667793358128	0.0750868231286332	0.993306290248531	-4.11108150767006
FZD9	-0.64928781887528	-0.046572428614119	-1.92099636769314	0.0717557323310609	0.993306290248531	-4.11131352952347
WRAP53	-0.176782545629046	4.28549702895826	-2.03546060710781	0.0577872072115928	0.993306290248531	-4.11181663362161
CNIH2	-0.27350494333216	1.53355323622171	-1.86143090662585	0.0801590988311785	0.993306290248531	-4.11336660524476
UBOX5	-0.218156410260675	3.44367809813103	-1.92194988543494	0.0716278505060982	0.993306290248531	-4.11470988326305
WDR34	-0.147332762480727	7.47175244226044	-2.19848852196116	0.0421282822576994	0.993306290248531	-4.11490255042929
TACO1	-0.137457805456062	6.59411636103778	-2.16471661152527	0.0450100336274419	0.993306290248531	-4.11490983877179
LAT2	-0.959566816853754	-0.962635518819612	-2.06892566238905	0.0541956484104565	0.993306290248531	-4.11541798177453
RINL	-0.210369333564638	3.6813494857471	-1.91978270368552	0.0719187987304385	0.993306290248531	-4.11543309032007
TUBGCP4	-0.194715475960703	4.50467865618407	-2.03714781598033	0.0576010888552134	0.993306290248531	-4.11738571868678
PPM1J	0.331214483923876	1.63874759441258	1.81391461061532	0.0874760806904153	0.993306290248531	-4.12003963847867
MIR1914	0.655484607387446	0.53250139023255	1.86843562545433	0.0791275330747994	0.993306290248531	-4.12005024496794
NRF1	-0.213346024658717	4.59182700812311	-2.03255935745986	0.0581085220939494	0.993306290248531	-4.12149691943333
GAN	-0.16987191399295	4.43222532955715	-2.0267509222691	0.0587566748461482	0.993306290248531	-4.12217257101369
BMP7	-0.126643925555312	7.51299540881079	-2.19088468539616	0.0427618835069229	0.993306290248531	-4.12246456584673
C5orf4	0.196641113335607	3.75047401053489	1.96814069742709	0.0656718236409087	0.993306290248531	-4.12287677979613
DNAJA3	-0.141879152776197	6.92241122929226	-2.16915478392375	0.044621246277445	0.993306290248531	-4.12629468005379
DPYSL5	-0.418646580065228	0.108708378182868	-1.80073301529589	0.0896073814103689	0.993306290248531	-4.1269812943355
KCNC3	0.291745031809836	2.68718397570187	1.84047468971643	0.0833166907817025	0.993306290248531	-4.12774730324847
PLEKHG1	-0.532318338995372	1.05704106563824	-1.83998723482258	0.0833914280284835	0.993306290248531	-4.12871310898518
SEMA3B	0.240656496958235	6.10480845973941	2.1033378206174	0.0507152207929969	0.993306290248531	-4.12982096589931
C5orf41	0.355367950952108	4.24768690519236	1.9101940715051	0.0732187873687847	0.993306290248531	-4.12992309035392
LOC285033	0.46850305510667	0.465704880068795	1.85815305845532	0.0806458961963403	0.993306290248531	-4.13094388067689
BIRC7	1.1464729481116	-1.41866560102	2.20234234680167	0.0418104714813108	0.993306290248531	-4.13345872763034
ZKSCAN1	0.133108778898456	7.49058209780114	2.16890429077613	0.0446431072233675	0.993306290248531	-4.13485629411422
C6orf106	-0.120712671013077	7.40523930364696	-2.17230503198814	0.0443471577562634	0.993306290248531	-4.13598036498102
FGFBP3	0.309519789934059	1.79383970564292	1.79716285624469	0.0901924209437759	0.993306290248531	-4.1368500844741
LOC100505783	0.451836121155879	2.12470465927772	1.79013993334473	0.0913530458045526	0.993306290248531	-4.13786283834164
CCDC17	0.426350728568578	1.40215734545384	1.79570643487646	0.0904320442715093	0.993306290248531	-4.13904811088459
ARAP3	-0.729046638321484	-0.272228028040192	-2.00269915109448	0.0615107278733231	0.993306290248531	-4.14060274234584
DTYMK	-0.169572389361932	5.66005949030911	-2.11626197029335	0.0494616400001637	0.993306290248531	-4.14079952402736
C1orf51	0.249350468605167	4.2660305094111	1.94432074108466	0.0686854187616435	0.993306290248531	-4.14091612330299
HBEGF	-0.500587596636533	0.977471706438927	-1.82821949800401	0.0852137170702305	0.993306290248531	-4.14110907052693
ZNF37BP	0.190220684217334	4.04179861649606	1.96324723272987	0.0662810565326606	0.993306290248531	-4.14179882786975
TELO2	-0.143924709490243	6.33141223396951	-2.14477600780363	0.0467955296147616	0.993306290248531	-4.14180092988012
C16orf59	-0.157787205337174	3.53099340045807	-1.99457199210872	0.0624673402502026	0.993306290248531	-4.14191508882107
STARD9	0.47660909645275	0.753538984776002	1.80389511893426	0.0890919935064143	0.993306290248531	-4.14191780845807
C9orf140	-0.14138576836365	7.15656049999392	-2.16999832932106	0.0445477010336055	0.993306290248531	-4.14195405789967
SMARCA1	1.70968554935736	-1.60364196545263	2.6405468854966	0.0172285670433013	0.993306290248531	-4.14215562433689
CCDC23	-0.333665069145938	3.15770129856506	-1.87755658648019	0.0778019609452072	0.993306290248531	-4.14252136387323
CIT	-0.122955955193253	6.34697794244001	-2.13323436410507	0.0478584241243283	0.993306290248531	-4.14286929122857
RIN2	0.272858890415447	3.00597008728224	1.81703228630965	0.0869785555601385	0.993306290248531	-4.14341846080326
LOC100128098	1.70628262871191	-2.37350779371603	2.83545788124569	0.0114631916346277	0.993306290248531	-4.14351296850822
EXOC3L1	0.428982352986937	0.445705062549488	1.80709134929782	0.0885736901882639	0.993306290248531	-4.14364337601373
TRIM31	-0.505735437553067	0.449506259843794	-1.84340449674301	0.0828687334639399	0.993306290248531	-4.14385813144501
BTG2	0.17994343970515	7.28047220226667	2.14864883863988	0.0464437498516766	0.993306290248531	-4.14397652375285
C3orf26	-0.138857100651675	4.87170754414616	-2.06259332527873	0.0548592896137484	0.993306290248531	-4.1448032281385
LOC641515	0.708561176029768	-0.611941911691848	1.96514867014698	0.0660437285993619	0.993306290248531	-4.14607298149632
MAD2L1	-0.197292404085278	5.12904130597697	-2.0923323417701	0.0518054895322749	0.993306290248531	-4.14649766419987
SKA1	-0.206828145720441	3.34069404005345	-1.95278589947599	0.067600531278033	0.993306290248531	-4.14822943274272
HIST1H3G	-0.46608503104135	1.22834146171653	-1.7818621213813	0.0927378405410424	0.993306290248531	-4.14894733085803
TIGD1	0.203111374977823	3.77446675708288	1.93525861586251	0.0698640702191633	0.993306290248531	-4.14900024290102
INPP5E	0.144073050052995	5.0294140609975	2.04779439587739	0.0564391253912791	0.993306290248531	-4.15042878372128
OXSM	0.168358991360047	3.95134411302236	1.95034588047432	0.0679116556184814	0.993306290248531	-4.15155432517706
NEIL1	0.226320872334865	2.70551498260081	1.83467600640189	0.0842095956771199	0.993306290248531	-4.1529925101028
POLE2	-0.197280391095594	3.47991310822478	-1.98557156114157	0.063542371845405	0.993306290248531	-4.15328876956314
FP588	1.17111965891035	-0.662637203986148	2.38301846235802	0.0291768777666631	0.993306290248531	-4.15360129868103
SIGMAR1	-0.243646489013932	4.2254793537289	-1.97548165829205	0.0647673114338604	0.993306290248531	-4.15485865675848
SNORA61	0.44078608810467	0.874160899326307	1.77694265419327	0.0935694917423555	0.993306290248531	-4.15491919642198
TIMP3	0.144592982060658	8.17025137025607	2.17159902149896	0.044408449544317	0.993306290248531	-4.15542243163109
NBR2	0.306789374737629	2.51971372050705	1.790304594272	0.0913256844128259	0.993306290248531	-4.15756183502725
RAD1	-0.144957307038698	5.28789708665372	-2.07852829021368	0.0532031958814192	0.993306290248531	-4.15814305766783
EPB41L4A	0.246523266300531	3.76750334633452	1.91907510486	0.072014023425535	0.993306290248531	-4.15834271072894
WDR5	-0.10222068046747	6.813206657761	-2.15084797687819	0.0462450774308264	0.993306290248531	-4.15937004911945
PRRX2	-0.774609264369917	-0.950358533007266	-2.00620642984416	0.0611019990141166	0.993306290248531	-4.15949952943056
LOC284648	-1.41865436160901	-2.5501740522375	-2.5659468881264	0.0200988727227392	0.993306290248531	-4.15981024449999
RSPH3	0.27512895171755	3.08114520150122	1.84492548653286	0.0826370192553318	0.993306290248531	-4.16021158042347
RSPH9	-1.4533777537343	-2.30991759576717	-2.47841288940575	0.0240462458191407	0.993306290248531	-4.16039994122688
LOC100506436	-1.21129304730462	-0.986782416938498	-2.20183389139607	0.0418522749535124	0.993306290248531	-4.16117341446494
LOC643201	0.961164145764883	-1.21842199428919	2.10114121340323	0.0509311428722411	0.993306290248531	-4.16144030471924
ERICH1	-0.202655964194478	3.36466102085677	-1.90226263978129	0.0743098886019963	0.993306290248531	-4.16146366730877
CELF5	0.560913524430968	0.865036903754171	1.77028146222854	0.0947059753481184	0.993306290248531	-4.16217939883436
XRRA1	0.234602957041202	3.23027898505177	1.85677552010702	0.0808512558760975	0.993306290248531	-4.16233833776155
TGM2	0.407458877320528	1.96242025371489	1.76672566805554	0.0953175608707648	0.993306290248531	-4.16237829153137
FAM86A	-0.231293347207746	3.44995436598176	-1.91555825780846	0.0724889726158234	0.993306290248531	-4.16309081538853
LOC646471	0.336527178000054	2.13607131110785	1.78118106984	0.092852587382167	0.993306290248531	-4.16434429692871
PRICKLE1	0.660163322957177	-0.271143468703642	1.8970618357199	0.0750331848239099	0.993306290248531	-4.16506979746195
XK	-0.35786083936212	1.38146306578238	-1.76320894296487	0.0959258148429632	0.993306290248531	-4.16555697194502
NUSAP1	-0.189756632758213	6.66940483543038	-2.14524274916324	0.046753005127137	0.993306290248531	-4.16568577080564
MRPL42P5	0.667968298537382	0.0850234722597689	1.8528987385092	0.0814316816493817	0.993306290248531	-4.16604242704742
C1orf212	-0.162853728474101	4.63347108760163	-2.00595954212706	0.0611306902453645	0.993306290248531	-4.1669825181965
ZNF596	0.266486660057834	2.76329267208666	1.82640167357372	0.0854983238076905	0.993306290248531	-4.16753691171463
PLA2G10	-0.783479068123527	-0.273737479600469	-1.95333377928567	0.0675308476067841	0.993306290248531	-4.16852883808814
LGI2	-0.632461707113883	-0.0602663595909474	-1.8608397338492	0.0802467018678288	0.993306290248531	-4.16917274359593
GPR135	0.626725925875685	0.140114434248204	1.82622536179032	0.0855259724742842	0.993306290248531	-4.16995609690232
GYS1	0.129611117404614	6.78108452390476	2.13766066054957	0.0474482095591598	0.993306290248531	-4.17030837690452
HES6	-0.193853516209872	4.49146284294837	-2.01120957812877	0.0605231879883261	0.993306290248531	-4.17034813977021
MYC	0.181055974366807	6.79140282170486	2.12263986341902	0.0488535085413669	0.993306290248531	-4.17116865393304
C18orf25	-0.150776832744456	5.09355061064335	-2.03870851371001	0.0574294098044633	0.993306290248531	-4.17145035360769
CAPS2	0.676296337997061	-0.787956077161689	1.97178700242063	0.0652211370155474	0.993306290248531	-4.17197850803734
PGBD5	-0.340950818702564	0.994172182939229	-1.76955531234819	0.0948305916619352	0.993306290248531	-4.17300706287566
C12orf61	-0.82309567858587	-0.573710470630666	-1.93346979737192	0.0700988575327586	0.993306290248531	-4.17337244834916
LOC92249	0.174276234645304	4.43409121740068	1.94950011069188	0.0680197980389715	0.993306290248531	-4.17376609269262
MUC2	-0.950551715165799	-0.535998200243137	-1.856273151514	0.080926262701476	0.993306290248531	-4.17407010427049
RASSF5	-0.328444386910664	1.99912281109814	-1.78284828746393	0.0925719064618943	0.993306290248531	-4.17463661104731
SLC25A19	-0.233293412425206	2.95633109158484	-1.89009781364925	0.076011507665765	0.993306290248531	-4.17551962467946
IRS2	0.260993342726095	4.17840566296353	1.93377374910812	0.0700589133365327	0.993306290248531	-4.17592017796217
RGL1	0.818803749538948	0.146107107843374	1.96513515523512	0.0660454127671741	0.993306290248531	-4.17768152627067
ZSCAN18	-0.305238999534438	1.92152522919714	-1.76090617515029	0.0963259346899	0.993306290248531	-4.17811735985615
FAM183A	0.97472745037513	-0.690528732287736	2.0348802058281	0.0578513578986846	0.993306290248531	-4.1782159311372
FLJ13197	0.631059525710696	0.212422965384244	1.8735467275419	0.0783822776281042	0.993306290248531	-4.17827173230181
SLC45A4	-0.245362260321565	3.84974596559466	-1.92658844355754	0.0710086453310256	0.993306290248531	-4.17833938176061
DZIP3	0.169377586769793	4.72606760039514	1.99716656997791	0.0621604962369139	0.993306290248531	-4.17840560724216
SSNA1	-0.167028959210401	5.96892868575564	-2.08898797763969	0.0521410116399268	0.993306290248531	-4.17852789510194
LOC100507053	0.778509037785343	-0.10655248350008	1.85975809463612	0.0804072042173543	0.993306290248531	-4.17961545209401
CLIP2	-0.310130154054866	3.11286497625802	-1.81802835123533	0.0868201270246995	0.993306290248531	-4.1812011151398
SNORD77	0.727709065866656	-0.481523767681067	1.95128065153731	0.0677923125561964	0.993306290248531	-4.18210750196233
PGM5	0.374198452734151	2.47297317309627	1.75896413276342	0.0966645069381451	0.993306290248531	-4.18227499932762
LAT	0.350327034384658	2.23890139875862	1.75816110328509	0.0968048086198722	0.993306290248531	-4.18307555110317
NAPSA	0.442828995461208	1.58808277651197	1.74533518396709	0.0990698654073134	0.993306290248531	-4.1833409619577
AMT	0.574352630098289	1.65542494071903	1.74422190137921	0.0992686291980528	0.993306290248531	-4.18489906358643
PRCC	-0.194467074681986	6.29412742980774	-2.10893633943448	0.0501686713272152	0.993306290248531	-4.18526939205982
TSSK4	0.368281158251743	1.60466374334181	1.74584039475244	0.098979780100113	0.993306290248531	-4.18630536682106
C20orf194	0.205295614513091	4.6767081788707	1.96324768124682	0.0662810004608419	0.993306290248531	-4.18683883605383
SVEP1	1.37113406347443	-2.27363533689127	2.44842677329357	0.0255594609569158	0.993306290248531	-4.18700962268369
ATF5	-0.129071312311106	5.15888596780697	-2.0627594100632	0.0548417897153617	0.993306290248531	-4.18756406831932
LOC100506540	0.734104293329662	-0.278228642684846	1.91064598645638	0.0731570511155522	0.993306290248531	-4.18846147881539
ATP5J2	-0.139180203090229	6.35887472656226	-2.11167891399539	0.0499028981854486	0.993306290248531	-4.18852787996433
HFE	0.426753604018234	1.42009248565111	1.74202405124825	0.0996620484927122	0.993306290248531	-4.18890034696729
PCDHGA11	1.19990107874944	-1.58972297204179	2.39017040709042	0.0287591113681758	0.993306290248531	-4.18917595154579
SLMO1	-0.277153369624783	1.91474381150131	-1.76034483624474	0.0964236911067558	0.993306290248531	-4.18972484429171
SLC9A3	0.202419207899105	4.63079670829022	1.96231442543875	0.0663977646057074	0.993306290248531	-4.18998063269974
MNT	0.23230971967275	5.28569058408634	2.00293213164657	0.0614835006404664	0.993306290248531	-4.19000374942748
PTGER2	-0.785585417390249	-1.2669033271173	-1.94246643078987	0.068925137864503	0.993306290248531	-4.19016208295719
TMEM132B	-1.19286263843683	-1.00324943166767	-2.17220599590237	0.0443557508096027	0.993306290248531	-4.19022191289558
SLC22A4	0.312048063904706	2.20453469473942	1.77222891450189	0.0943724743702464	0.993306290248531	-4.19084133104003
SLC46A1	0.182028486978002	3.48924050391902	1.87146501408498	0.0786850598986043	0.993306290248531	-4.19138423833229
SNORD69	1.78136411707125	-2.49523243190494	2.65260604373963	0.0168029799247385	0.993306290248531	-4.19170782769391
H1F0	-0.201385992416595	8.78690482709808	-2.17226802948987	0.0443503681689032	0.993306290248531	-4.19315794503731
USE1	-0.232139512017179	2.943969107907	-1.80610834961642	0.0887328114850371	0.993306290248531	-4.19340999629894
MKX	-0.833902786436076	-1.05664393184368	-1.94249264082576	0.0689217443046301	0.993306290248531	-4.1946043163436
PI15	0.799523625472446	-0.487937400145088	1.83514919342433	0.0841364173394872	0.993306290248531	-4.19477618316326
WDR93	0.737071744069867	-0.41564659427501	1.9453720354732	0.0685498428129949	0.993306290248531	-4.19550646479125
SNORA76	0.301750991832106	1.39619679480924	1.73670372163387	0.100620014079594	0.993306290248531	-4.19625877186451
NOC4L	-0.193298662094632	4.57934696881014	-1.98816332416907	0.0632311103421186	0.993306290248531	-4.19690028993248
PHYH	0.166872483488776	4.50240650350197	1.95990497218677	0.0667000771357869	0.993306290248531	-4.19748476302705
PRSS12	1.18620724438104	-1.53599207201357	2.27313779903507	0.0363524058911967	0.993306290248531	-4.19806913547751
DLK2	0.619268923477119	1.13402130764129	1.73084102961767	0.101684890119855	0.993306290248531	-4.19989658946151
CDH5	-1.08215320734441	-0.447815780253955	-2.05301473039211	0.0558771836216045	0.993306290248531	-4.20012671307183
C1QL1	0.412121918236338	1.2954713256736	1.73513757504374	0.100903530399544	0.993306290248531	-4.20024655023687
IKBKG	-0.195446020151173	2.97047750444414	-1.84239491533491	0.0830228541898218	0.993306290248531	-4.20050545378982
TBX3	0.221207039220581	3.86266389512778	1.89792129899645	0.0749132253498146	0.993306290248531	-4.20092239580207
MRPL38	-0.150621502769527	6.26937164671541	-2.09762754381796	0.0512782742448979	0.993306290248531	-4.20177615569973
ENO2	0.141393197078763	6.11763060103556	2.07918966988963	0.0531354534735095	0.993306290248531	-4.20205747705203
TTK	-0.233913150109539	5.48164990311031	-2.06373800355284	0.0547387809584494	0.993306290248531	-4.20368192172707
MIR3685	3.00624024051898	-3.60141659102034	3.60759175328835	0.00218856377349261	0.860026138248778	-4.20441300505099
RPLP0P2	1.26610582828714	-1.01714957377659	2.19558619352302	0.0423690951597249	0.993306290248531	-4.20463601873233
LOC220729	0.181792564508585	4.0964772297469	1.92327374289826	0.0714506377004409	0.993306290248531	-4.20500168398026
RNASE4	0.503633964607202	1.54412325759206	1.73121194961308	0.101617228968017	0.993306290248531	-4.20500408934157
LOC100526820	1.78802253045572	-1.61704238910113	2.41060980086562	0.0275959128904	0.993306290248531	-4.2050340628467
LOC155060	0.228608387109541	4.00954650791166	1.89991946616557	0.0746349909846833	0.993306290248531	-4.20580613643614
USP21	-0.136579143468762	4.6437154374412	-1.97410779909868	0.064935734022389	0.993306290248531	-4.20591392747048
TMC5	0.467242757131779	1.34729869421515	1.73263207251254	0.101358539163121	0.993306290248531	-4.20599481083882
LOC401052	0.22333201816385	2.72475805909756	1.78509671439079	0.092194553402561	0.993306290248531	-4.20667405289262
C6orf204	0.44760813950553	1.96501039265259	1.73426188677998	0.101062356676068	0.993306290248531	-4.20780759067553
FIGNL1	-0.164965271133735	4.46169742342421	-2.01393840244079	0.0602095832309789	0.993306290248531	-4.2078139804568
FLJ40852	0.732704828688482	0.228069534713179	1.84560506154266	0.082533674965	0.993306290248531	-4.20958507137391
FOXI1	-0.74647577630523	-1.6328780620957	-1.8318570845692	0.0846467062312116	0.993306290248531	-4.20997034195769
SRGAP3	0.225098575838902	3.30882848747586	1.8159531045548	0.0871504912067998	0.993306290248531	-4.21044489461312
KLHL2	-0.21455004192034	3.36351388666523	-1.86299453761256	0.0799278000168462	0.993306290248531	-4.21075597054822
TAF8	0.170211243717518	4.69272559787225	1.96279932573999	0.0663370733584001	0.993306290248531	-4.21091040486144
FABP5	-0.345684450268013	1.40462382463373	-1.73016558748875	0.101808200923074	0.993306290248531	-4.21208335718471
CCNL2	0.151736857696349	7.31071037679948	2.12144079309074	0.0489673152163414	0.993306290248531	-4.21224369410029
NMNAT2	-0.425931071943701	1.62178615856852	-1.73028555706041	0.101786289434658	0.993306290248531	-4.21295554023484
HMGB3	-0.137043610380363	7.60876336571878	-2.14137572775978	0.0471063985428085	0.993306290248531	-4.21310789078668
RARA	-0.145958037203899	5.39828053898974	-2.05985881295524	0.0551481480636788	0.993306290248531	-4.2132140503087
HK2	0.114222901840522	7.51373524665299	2.12685534251596	0.0484553250822404	0.993306290248531	-4.21355843557524
DNAH3	-0.706824193293379	0.22725409480415	-1.79052785465177	0.091288597130421	0.993306290248531	-4.21451886571167
LOC100131691	0.23520219059656	2.8901510043854	1.79793891421236	0.0900649646021527	0.993306290248531	-4.21521896259945
DEPTOR	0.164196846098625	5.15791920137325	2.0112951267459	0.0605133341237275	0.993306290248531	-4.21561194988762
NUDT3	0.515463776564627	1.75279654314383	1.72342171850576	0.103046513475717	0.993306290248531	-4.21570857061921
KRT12	-2.45698529185701	-2.78075508843172	-3.15219189674822	0.00584521010361406	0.993306290248531	-4.2158629145772
NSUN2	-0.103145186374674	7.24714393060403	-2.12773808888894	0.0483723200630266	0.993306290248531	-4.21669183516865
IL20	-3.12507992758889	-4.17522223381568	-3.55930715384101	0.00242974275299032	0.860026138248778	-4.21684442545276
CDH26	-0.388231785242191	0.527901691125365	-1.71305692281251	0.104975147734719	0.993306290248531	-4.21776090748203
FAM76B	-0.227441166462017	3.52048779000238	-1.87770018808455	0.0777812494714437	0.993306290248531	-4.21779187023097
TTC36	0.790456439129559	-0.0275051790012586	1.83148256067951	0.0847049313498206	0.993306290248531	-4.21780462060082
NFKBIZ	0.176076498116071	6.30799675203387	2.06838969105709	0.0542515352033025	0.993306290248531	-4.21790334016145
ZNF460	0.384204799564204	1.97210987076528	1.71363722095302	0.104866348599503	0.993306290248531	-4.21853656459121
ANKRD58	0.826957728904306	-0.452291414916891	1.81673091601144	0.0870265399336008	0.993306290248531	-4.21976993525523
HLA-J	0.843668464353297	-0.811569242084532	1.97602100610193	0.0647012997575146	0.993306290248531	-4.21991890203511
UCP3	0.665944663714847	-0.366809634633388	1.78428676261816	0.0923303320022197	0.993306290248531	-4.22012884099272
FLJ10038	0.198825491325944	3.88833704927798	1.88910096628532	0.0761524713774877	0.993306290248531	-4.22055707191455
LOC145837	-0.412043696934413	0.962686868111629	-1.70885344407221	0.105766170690132	0.993306290248531	-4.22106713554404
STC1	0.231029853329431	6.40816739160441	2.08433558500664	0.0526110551140632	0.993306290248531	-4.22131069795758
TRAK1	0.143600870605583	6.0856600525849	2.05280914152265	0.0558992177928051	0.993306290248531	-4.22190528194828
MCOLN3	-0.280812243419801	2.7435822682318	-1.73778382426628	0.100424888726773	0.993306290248531	-4.22230342247163
C6orf27	0.31397606466325	2.6852056628494	1.74992886025334	0.098253374976425	0.993306290248531	-4.22317829466574
KLF8	0.360320086647566	1.59295365002499	1.71008835958155	0.105533247671626	0.993306290248531	-4.22336663550899
FAM166A	1.01094726692929	-1.04627098697758	1.95741671947654	0.0670135725110867	0.993306290248531	-4.22466662952144
RCBTB1	0.153536014888384	5.15466921760986	1.96268303919995	0.0663516235104478	0.993306290248531	-4.22574084307633
PTGES	-0.21616190728111	4.43508025993106	-1.91372257118701	0.0727379900515662	0.993306290248531	-4.22599504519069
LOC729799	0.469168229362685	0.479426783595376	1.71887365694628	0.103888983728139	0.993306290248531	-4.22649273972777
FLJ31813	0.912036715898139	-0.749134940287433	1.96963195533798	0.0654871657094575	0.993306290248531	-4.22850836117999
RAB2B	0.145096165006014	4.84613101878172	1.97310825985061	0.0650585157387503	0.993306290248531	-4.22986423022969
CLTB	-0.121370132298683	6.23734571869389	-2.07551845903591	0.0535124745230715	0.993306290248531	-4.23017827035701
HEXDC	0.159191222107233	4.33147348495877	1.92026856853134	0.0718534788603015	0.993306290248531	-4.23189003929868
ISL2	0.52759744707844	0.668926098383785	1.72769913572784	0.102259586606271	0.993306290248531	-4.23274823543909
GCK	-1.37509951264712	-2.74655582927981	-2.27324073500165	0.0363449745702929	0.993306290248531	-4.2334510198899
ANXA4	0.136784173774161	6.13847049017651	2.05258545992085	0.0559232000260684	0.993306290248531	-4.23367549387375
CTNNBL1	-0.130904961657548	5.84100714009133	-2.05741466596853	0.0554075025251961	0.993306290248531	-4.23413781574433
LOC100506123	0.258674133859591	2.01194275604059	1.73536415884316	0.100862469516253	0.993306290248531	-4.2341940337467
SERPINE2	2.48749215443891	-2.37928941121587	2.77954280133577	0.0128928450635936	0.993306290248531	-4.23450684129397
NASP	-0.108183837532234	6.63763836159072	-2.11086371153284	0.0499817619065112	0.993306290248531	-4.23470821122299
ZNF404	0.593069534478295	0.757287808757764	1.70557875325729	0.106385978136975	0.993306290248531	-4.23484617139495
MTL5	0.179923993910739	5.05490482412614	1.99301070736918	0.0626526406330448	0.993306290248531	-4.23565241496762
SNORD68	0.326929194900048	1.22374168822578	1.69624499702584	0.108169845501045	0.993306290248531	-4.23622356845696
SCUBE3	-0.526871493339209	0.287293677508984	-1.7236432021075	0.103005638093862	0.993306290248531	-4.23681170537127
BEX5	-0.712410227492214	0.996974863045857	-1.75608638966777	0.0971681152654066	0.993306290248531	-4.23689672443943
DLG2	0.483197130167812	0.189686829919097	1.73578276299103	0.100786649410968	0.993306290248531	-4.23779513657592
GPR35	0.569246519806126	0.67057018964144	1.74027713464265	0.0999757161452129	0.993306290248531	-4.23780949110796
BUB3	-0.112282754995891	7.55087824702848	-2.12205813123171	0.0489086919065863	0.993306290248531	-4.23803545186711
CCDC86	-0.170169849729924	5.16718073513299	-2.02456329205099	0.0590024796693401	0.993306290248531	-4.23822488708434
SECTM1	-0.344517639631345	1.50458195324865	-1.69406927183448	0.108589360585694	0.993306290248531	-4.23878658725296
SNRPB2	-0.179067845050064	6.50895169460385	-2.08616260827902	0.0524260077330249	0.993306290248531	-4.23912304145239
ERLIN2	0.126425656298754	6.19088888057015	2.06948294151348	0.05413759532819	0.993306290248531	-4.23976756082462
SLC2A11	0.196817415869999	4.06410320865388	1.87753661536793	0.0778048417405887	0.993306290248531	-4.23980064879715
FXYD6	-0.547306382551458	0.245107393165373	-1.71436847123647	0.104729386661888	0.993306290248531	-4.23994437673461
KIF7	-0.282210949618209	2.18162457052565	-1.74068935728112	0.0999016222440828	0.993306290248531	-4.2413597488459
ZNF396	-0.369981284629116	1.3843837120493	-1.68484098809568	0.110384353182399	0.993306290248531	-4.24230574004945
SNORA11	-1.18082707553383	-1.71007084170771	-2.17978707813418	0.0437023731906038	0.993306290248531	-4.24245422253412
PLEKHA3	0.151225550444524	4.31233980771172	1.91563662344118	0.0724783589860784	0.993306290248531	-4.24300149549117
CALHM1	-3.12507992758889	-3.13101922125916	-3.37954275618717	0.00358384260370668	0.950427176371547	-4.24313951831528
ADHFE1	0.324266669482998	2.01693814381558	1.68534864617148	0.110284948499345	0.993306290248531	-4.24492585746883
ACMSD	-1.65661717087189	-2.45108462802731	-2.5235293123609	0.0219280715481838	0.993306290248531	-4.24510685787945
NCRNA00201	0.292065149686093	3.33961136011843	1.83441115397112	0.0842505795877922	0.993306290248531	-4.24517281081798
C12orf32	-0.206230565594576	5.27721664074186	-2.01839007118846	0.0597011339511138	0.993306290248531	-4.24518672598778
RPL32P3	0.289593185664961	2.37111644309321	1.7180869738577	0.104035310355916	0.993306290248531	-4.24525910792123
TRIM54	1.19990107874944	-1.17869076434512	2.22370307402179	0.0400886829009117	0.993306290248531	-4.24655233183671
ARL11	-0.645001330812556	-0.088910312363137	-1.78073509703685	0.0929277943159483	0.993306290248531	-4.24690677153322
ATP9A	0.121283029918132	9.1454754111081	2.13857811127617	0.0473635872962437	0.993306290248531	-4.24730957397364
KIAA1009	0.257744419273205	3.28776960528849	1.82329282428856	0.0859870002673002	0.993306290248531	-4.24769073427342
TRIM9	1.30767714222686	-1.64292336930535	2.12567598994928	0.0485664235014928	0.993306290248531	-4.24798604739289
LOC100287036	1.69870199543422	-2.32329081765187	2.22932203680935	0.0396467744610636	0.993306290248531	-4.24853227899822
TATDN2	-0.104008883267626	7.05128227977358	-2.10245909022918	0.0508014977656057	0.993306290248531	-4.2485917695942
TAGLN2	-0.143594018085102	7.56754365375126	-2.1208324781907	0.0490251445223078	0.993306290248531	-4.2486870042837
KCNC4	-0.628922531213867	-0.372004491377532	-1.72748061693174	0.102299661351399	0.993306290248531	-4.25009863320835
HIST1H1B	-0.850019432246635	-1.73410326991655	-1.93049452777259	0.0704909329957116	0.993306290248531	-4.25022832145852
LOC100128361	-0.296427393064633	1.28837170238242	-1.69332786672739	0.10873263570762	0.993306290248531	-4.25040857984674
PCDHB17	1.44381024363774	-1.90938057770179	2.2152843612656	0.0407593048259809	0.993306290248531	-4.25101434959878
CDC25C	-0.195720247776233	4.50436295309651	-1.93270136911391	0.0701999323388501	0.993306290248531	-4.25250364699538
NRG2	2.03529543807888	-1.86829260247822	2.39613409195427	0.0284150512183559	0.993306290248531	-4.25274856932478
PI3	-1.1503429271677	-0.693427346516262	-1.95909105990663	0.0668024769511414	0.993306290248531	-4.25292517540083
MAN1C1	-0.225061590501868	3.18090904900816	-1.79557287644245	0.0904540464078135	0.993306290248531	-4.25352250636771
LOC389791	0.96552975190032	-0.914664259924726	1.98879652258105	0.0631552744822046	0.993306290248531	-4.25405509346812
CCL22	0.773855138689022	0.706605955196054	1.8078517001634	0.0884507817507031	0.993306290248531	-4.25426100273635
NLRC4	1.20346022783792	-1.76884209660835	2.26412121801405	0.0370088457874556	0.993306290248531	-4.25439435668347
NCRNA00271	0.624901710936948	-0.645589562286617	1.84024149053874	0.0833524378155468	0.993306290248531	-4.25504864659462
MIR4258	-2.11253472344663	-3.02126876832765	-2.7901291837218	0.0126095931572059	0.993306290248531	-4.25558163628228
LOC100507178	-1.06926693820122	-1.20989463700908	-2.06671203193032	0.0544268069068456	0.993306290248531	-4.255889523812
C2orf27A	0.27758005565458	3.0405071790619	1.7773535579912	0.093499778401052	0.993306290248531	-4.25746572056323
SYNPO	0.318585396592622	1.95857211355429	1.67573833886865	0.112179878820722	0.993306290248531	-4.25771801757922
TTC4	-0.932962498865418	-1.65940638872885	-1.96556967724095	0.0659912838896398	0.993306290248531	-4.25834002510241
SCFD2	-0.15304721229434	3.91358307335634	-1.89428537363242	0.0754218780964626	0.993306290248531	-4.25950445018971
C14orf80	-0.128618550853721	5.35019619313748	-2.02683144365447	0.0587476450690991	0.993306290248531	-4.25970268677213
TPSG1	0.51907282519483	-0.187556642363059	1.68704124676275	0.109954076640622	0.993306290248531	-4.25994775347826
ARL17A	0.63893177441122	-0.267696550155271	1.74422053497929	0.0992688733659964	0.993306290248531	-4.26044693112549
GLIPR1L2	2.00844084400667	-2.10248162435638	2.53290646348931	0.0215105863337416	0.993306290248531	-4.26066794620605
SESN1	0.15827378241802	5.14292408704744	1.97092230064776	0.0653277628028855	0.993306290248531	-4.26104340233906
C10orf35	-0.173921848955423	3.67203828804135	-1.85912822803111	0.0805007997870516	0.993306290248531	-4.26331800853815
PA2G4	-0.110440583603175	8.22137305300241	-2.12632835085913	0.0485049404462073	0.993306290248531	-4.26344238773222
DNAJB13	1.03190670828377	-1.35526215072981	2.10535921821166	0.0505172600503659	0.993306290248531	-4.26762665228033
GSTA4	0.335871009707006	2.05329181420837	1.66629643825403	0.114068793726387	0.993306290248531	-4.26771677182961
TRAIP	-0.183970875409126	3.64417210561393	-1.88439304681362	0.0768213610448263	0.993306290248531	-4.2698341250989
VEPH1	0.505093211284159	0.440719418936631	1.67888699686698	0.111555975170015	0.993306290248531	-4.27031458994536
ZNF506	0.252571932221259	3.38168054834903	1.80406421604776	0.0890645060035366	0.993306290248531	-4.27240911399573
AP4M1	0.178266803074814	4.31212465282464	1.89807743876284	0.0748914504940543	0.993306290248531	-4.2726806496775
ALG11	0.233492234190684	2.83867267860066	1.75151765144077	0.0979723461704617	0.993306290248531	-4.27324563662746
RRN3P2	-1.35304777824778	-2.30843522611481	-2.19028498239233	0.0428122263385773	0.993306290248531	-4.27332220019113
PHEX	0.404683479085968	0.481546788486674	1.66265306046831	0.114804941461245	0.993306290248531	-4.27352325805925
IGDCC4	0.967472193637935	-1.23580006883755	1.87024359060661	0.0788631966436957	0.993306290248531	-4.27423820071703
A1CF	-2.45564547393672	-4.11268456224051	-2.84129423369902	0.0113231109326918	0.993306290248531	-4.27429497481135
APLN	1.59602467503419	-3.15432385483194	2.54026535703189	0.0211882469108677	0.993306290248531	-4.27438611215282
LOC399815	0.300720638629719	1.13855799769324	1.66592763115526	0.114143126819142	0.993306290248531	-4.27504609965008
BTG3	-0.24557365511076	2.14122730791496	-1.74426533095384	0.0992608688506613	0.993306290248531	-4.27522677761375
AKR1B10	-0.798877797338888	-0.563717331093107	-1.72526377019181	0.102706985409569	0.993306290248531	-4.27540327775113
ZNF302	0.233408834976296	4.32407035159254	1.89660271507821	0.0750973365564963	0.993306290248531	-4.27608957890662
EEF1E1	-0.232765736623968	3.49564103916979	-1.84751775769138	0.0822434202797715	0.993306290248531	-4.27630844617546
LOC254100	0.451701655696526	1.0670664308226	1.65145657067048	0.117092747783312	0.993306290248531	-4.27645777608549
C16orf93	-1.00372151814321	-1.99079932897103	-1.85450348894635	0.0811909752740393	0.993306290248531	-4.27667118939594
TMEM204	1.72108194617877	-2.89720820281744	2.50908554078586	0.0225861822485289	0.993306290248531	-4.27710357745048
HSPD1	-0.115248204609996	9.68256506811658	-2.14154101635773	0.0470912434502738	0.993306290248531	-4.27744267806705
NUP50	-0.126059098157737	5.93309393067287	-2.04173744759699	0.0570975451371131	0.993306290248531	-4.27785057592506
LOC100506368	1.28389886919319	-1.24418748025593	2.00792241501839	0.060902917138491	0.993306290248531	-4.27860093253384
MND1	-0.208673285899065	2.57001900196806	-1.77891583330135	0.0932351394909081	0.993306290248531	-4.27910796612554
C1orf38	-0.54030737866273	0.302476793270897	-1.72161070967601	0.103381267692418	0.993306290248531	-4.27925087474224
POU5F1B	-2.37871456037987	-2.71915771878083	-2.83601106449874	0.011449842934765	0.993306290248531	-4.2796688806641
PCDHB10	0.286298406543043	1.98911652269204	1.66797593426625	0.113730816346337	0.993306290248531	-4.27977866895754
ACOX1	0.121905582299271	6.12657842394606	2.02407377369493	0.059057609763975	0.993306290248531	-4.2807440937891
PIGB	0.164244286956479	4.20679177197953	1.88520534843247	0.0767055798786928	0.993306290248531	-4.28169942894909
SEC31B	0.294368238013438	2.06489075192473	1.65470520535941	0.116424960049859	0.993306290248531	-4.28183485437239
GLI2	2.77192423777984	-3.52098388137978	3.14101037846909	0.00598695532609254	0.993306290248531	-4.28223833630034
MIR3064	0.285054382860962	3.76871484008675	1.8424162540265	0.0830195940500121	0.993306290248531	-4.28337729051093
TIMM8A	-0.150490416313938	4.32763676246707	-1.92935083494559	0.0706421676001957	0.993306290248531	-4.28365486177584
ZNF793	0.243026989162831	3.10244183099778	1.76858932048729	0.0949965897786701	0.993306290248531	-4.28390633334351
LOC154761	0.616259809880373	-0.398505682105088	1.75276521500719	0.0977521652973876	0.993306290248531	-4.28393680311075
LBP	2.38720512430163	-2.57670194430558	2.75887527664123	0.0134635931364793	0.993306290248531	-4.2840793752319
WDR52	0.180419047818067	4.81430202453062	1.94227769364573	0.0689495791356156	0.993306290248531	-4.28466549123589
RORA	0.598778817219746	1.31913436082391	1.63749534449009	0.120000039276556	0.993306290248531	-4.28528609260497
ANLN	-0.191742470957138	6.90703813927605	-2.08468707279256	0.0525754090331901	0.993306290248531	-4.28531629180489
THOP1	-0.178954936483349	5.08546285245495	-1.99467896946862	0.0624546617898409	0.993306290248531	-4.28561236061942
BBS2	0.136173356745296	5.11320473440494	1.95581502501107	0.0672160689466677	0.993306290248531	-4.28590306444536
TPPP3	-1.13576398790005	-1.35807436865114	-1.98221018929001	0.0639481150929293	0.993306290248531	-4.28601822308369
ARSD	0.113479507623069	6.62261838618703	2.04496027618352	0.0567463460610006	0.993306290248531	-4.28648441771834
PAXIP1	-0.153619986455392	4.94097909476306	-1.96073085780125	0.0665963149407604	0.993306290248531	-4.28649584464584
TMCC2	-0.782077346126041	-1.00379467064448	-1.77769648138745	0.0934416332877733	0.993306290248531	-4.28687938209779
ISOC2	-0.1487393885413	6.2965573471967	-2.04581157399873	0.0566539057728579	0.993306290248531	-4.28712102598946
PRSS27	-0.372288721760383	1.10419238272079	-1.63467291683417	0.120595214532239	0.993306290248531	-4.287262725831
TARP	0.829081486538924	-0.2128694798805	1.77852569770605	0.0933011643896425	0.993306290248531	-4.2877182754267
TBXA2R	-2.2607521388591	-4.01682512027782	-2.81574770472816	0.0119487464657506	0.993306290248531	-4.28779734893208
PKNOX1	-0.145413068215271	4.90531640386286	-1.95249147101073	0.0676380056361983	0.993306290248531	-4.28779993102807
SLC7A1	-0.152604044730067	7.35027575772162	-2.0809399103873	0.0529565622029793	0.993306290248531	-4.28802922761388
LOC100507577	0.480204347031562	0.530978821469135	1.64337679180444	0.118767851825606	0.993306290248531	-4.2881459545171
SF3A1	-0.123967569244301	6.93386224095173	-2.06845693908956	0.0542445202440013	0.993306290248531	-4.28837011182627
C20orf94	0.306036439905774	2.72067276938318	1.7277047840631	0.102258550923558	0.993306290248531	-4.28866646684267
VIL1	1.38911581677456	-1.69756895269046	2.18962483678878	0.0428677062210325	0.993306290248531	-4.29013657094813
GFRA2	2.8561710298213	-3.70093955647526	3.05882418686583	0.00713733465059623	0.993306290248531	-4.29190028131073
RBM20	0.771982627321874	-1.102856778486	1.75907504729963	0.0966451423924171	0.993306290248531	-4.29192692019561
CCR1	0.708760708870398	-0.867558554492739	1.77995907695885	0.0930587860531571	0.993306290248531	-4.29194843940826
CEND1	2.34011911839515	-2.66271652189921	2.72765490180648	0.0143720966955474	0.993306290248531	-4.29217022769494
LOC100132356	0.356675781093212	1.22894728900975	1.62900912999875	0.121797157421179	0.993306290248531	-4.29228961450613
LOC644656	0.627737980214013	0.478178198512739	1.66193855210479	0.114949785436097	0.993306290248531	-4.29305640183832
SNORD76	0.351108650744505	1.43671408113358	1.63856717180566	0.119774677086994	0.993306290248531	-4.29322469691942
GRIN3B	0.35708214517701	1.55149300581483	1.64006322857558	0.11946072079965	0.993306290248531	-4.29331059181228
C14orf128	-0.496462835239563	-0.0161443810999865	-1.66052036992081	0.115237741249294	0.993306290248531	-4.29390465788055
PRR19	-0.344876951111274	0.842987733958404	-1.62655047661831	0.122322091495563	0.993306290248531	-4.2944720341051
KLK7	2.14705496806774	-4.15323153750921	2.55953598468981	0.0203657199029187	0.993306290248531	-4.29531139970716
B3GNT7	-0.905707253454944	-0.736342261067924	-1.86941768619878	0.0789838520304324	0.993306290248531	-4.29545389914374
IQGAP2	2.23973455822646	-2.31879197033521	2.72407417825718	0.0144799838477494	0.993306290248531	-4.29560729733765
PRAM1	1.19818355650071	-2.12253790518102	2.13605422945002	0.0475967144931968	0.993306290248531	-4.29592399100507
LOC341056	2.21246624175323	-2.92852915675247	2.72758836089028	0.0143740945143629	0.993306290248531	-4.29613303294697
FLJ39582	0.343826752195423	1.26964844343499	1.63196490503499	0.121168628249515	0.993306290248531	-4.29681719395069
GPX8	0.426680656744311	2.44018030349905	1.63764533139966	0.119968481292574	0.993306290248531	-4.29807559727996
H2AFJ	-0.126873762305874	7.45804264605567	-2.08761033392613	0.0522797982593845	0.993306290248531	-4.29840714358742
BIVM	0.26454880915097	2.58062637597341	1.70119892758281	0.107219861196286	0.993306290248531	-4.29874736582507
RGPD3	2.15513548937362	-2.4611956187908	2.42213752917146	0.0269595147375806	0.993306290248531	-4.30134970253552
SERINC4	0.467428820935636	1.62096279273541	1.62125561884218	0.123459115565698	0.993306290248531	-4.3014888028052
NCRNA00242	1.35153444377608	-2.03189500296901	2.04699400701934	0.0565257349159286	0.993306290248531	-4.30172500010359
LRGUK	0.9378363933974	-1.1778658770573	1.93294859282003	0.0701673996878399	0.993306290248531	-4.30177450902871
MIR4712	0.800554972147871	-0.566330562084597	1.74083562532198	0.0998753431459024	0.993306290248531	-4.30263610740902
MYO3B	1.21498539172026	-2.07586873213276	2.01443654453118	0.0601524939368895	0.993306290248531	-4.30279612114879
LOC90834	0.47255821913279	0.532035772115679	1.62814648613499	0.121981116911037	0.993306290248531	-4.30354167406633
TSPAN31	0.156567638222677	5.96970412291464	1.99831041560233	0.062025653094599	0.993306290248531	-4.30419985690029
CD72	2.09805414905221	-1.36348897063022	2.28414514264014	0.0355656887751298	0.993306290248531	-4.30461337042724
TIAM1	-0.157240996626185	4.36433881217711	-1.95152568642914	0.0677610598462554	0.993306290248531	-4.30474584125311
MIR631	-1.28297654797466	-1.93400078372101	-2.1312162418816	0.0480465328741189	0.993306290248531	-4.30518410463736
PATL2	1.44042459886785	-0.950395013983883	2.15433854485595	0.0459313363473221	0.993306290248531	-4.30569071685902
MIR421	-2.00071854649738	-2.25253345007424	-2.58211309884517	0.0194406514655206	0.993306290248531	-4.30590928812482
SUSD3	-0.275583854001556	1.963780947977	-1.69686005329302	0.108051506475541	0.993306290248531	-4.30591250061048
ZNF417	0.219680851649109	3.72040126899082	1.80126676440734	0.0895202030620595	0.993306290248531	-4.3063303955819
SALL4	0.340964675310696	2.66804873968287	1.65529910602136	0.116303231375485	0.993306290248531	-4.30651406430285
MCF2L-AS1	0.452829915718333	1.46354440479407	1.61311633178547	0.12522448942045	0.993306290248531	-4.30690387020701
LOC100289230	0.566566349306373	0.176230166286984	1.65708818229249	0.115937192490298	0.993306290248531	-4.30706164968828
ZMYM3	0.123623499753774	6.33684865181065	2.02652610604674	0.0587818926896882	0.993306290248531	-4.30717002279443
TPO	0.667277442714193	-0.98691194485448	1.79460750533161	0.0906132192523777	0.993306290248531	-4.30736156312408
ST6GALNAC4	-0.287444421539311	3.48959702399803	-1.7791306363264	0.0931988045818288	0.993306290248531	-4.30761150101316
PCMTD1	0.242126511361273	4.87868853379749	1.90741599681282	0.073599322451908	0.993306290248531	-4.30793518332
C11orf96	1.22023309522689	-0.351907491652021	1.91768409842703	0.0722015454303657	0.993306290248531	-4.30812601783353
IKZF3	1.93566244012465	-2.16458181991523	2.29217656361147	0.0350016831426692	0.993306290248531	-4.30854928343589
CHAC1	-0.465445913711922	1.92435112640237	-1.610042960512	0.125896646784018	0.993306290248531	-4.30889954405334
FAM49A	0.536732809595129	0.657791735627786	1.61051998464073	0.125792119424871	0.993306290248531	-4.30920709167446
DDX5	0.101008625616261	10.6577767827116	2.13409654634883	0.047778266090848	0.993306290248531	-4.30955445004388
C14orf176	0.836521132707933	-0.540896112129375	1.72878216285832	0.102061168304584	0.993306290248531	-4.30963003278181
DHRS4L1	-1.22083658475112	-1.27922508134812	-1.99526699865782	0.0623850127032953	0.993306290248531	-4.30995957931902
SPERT	-1.93161705621629	-2.19811394096459	-2.56136065705064	0.0202894290527997	0.993306290248531	-4.31021054242068
C1R	0.591255804562883	0.263463446366527	1.66034410948142	0.115273573347012	0.993306290248531	-4.31039783488689
C2orf48	-0.811347695566712	-1.35928684951535	-1.75526529541151	0.097312226341974	0.993306290248531	-4.31066329148503
LOC100506810	0.649612626487097	-0.17642651202216	1.69029342336885	0.109320736149483	0.993306290248531	-4.31094878032777
SNORD18C	0.460151021172953	-0.0544714141859903	1.64140087767008	0.119180602719611	0.993306290248531	-4.3110625523533
MYPN	-0.934436176458512	-0.806406392298192	-1.77282735467486	0.0942701978635156	0.993306290248531	-4.31139865986355
CLDN11	-2.45800143324823	-3.29159759135833	-3.06534141295212	0.00703872125423021	0.993306290248531	-4.31172095661578
HSPA14	-0.169088370132086	4.73153925228374	-1.94598671173641	0.0684706846560402	0.993306290248531	-4.31184070277999
LOC221442	0.665781262499457	-0.392363899482225	1.71844412787546	0.103968855978913	0.993306290248531	-4.31441399133989
DPY30	-0.155612087689011	5.79288736102304	-2.00822442970014	0.0608679392402532	0.993306290248531	-4.31443642865634
GTF3C5	-0.116695210801199	6.77525682897199	-2.05006059052586	0.0561945545727873	0.993306290248531	-4.31484008793531
P4HA2	0.176437553278229	6.32914308634684	2.01657144632706	0.0599083782934622	0.993306290248531	-4.3150944044028
SMPDL3A	-0.239728992373312	2.95961385304425	-1.72845261400811	0.102121508624454	0.993306290248531	-4.31586188912095
TCN2	0.922801417633751	-1.50599551436636	1.91271038533812	0.0728756227910449	0.993306290248531	-4.31587182225491
BDNF	2.05200846014242	-3.8884141520892	2.64475955734075	0.0170787377113677	0.993306290248531	-4.316663278325
GUCY1B2	0.247831754878984	3.24449487007561	1.73407941870758	0.101095478789014	0.993306290248531	-4.31684628389719
KIF12	-0.275016397504347	2.55939602629524	-1.70598068697709	0.10630973470476	0.993306290248531	-4.31685962927704
TPM3	-0.101646450401537	8.15031354050303	-2.09439424886542	0.0515996115072986	0.993306290248531	-4.31746726406242
ALOX15B	2.41745323035687	-3.97116653740267	2.97418887043802	0.00854714096452057	0.993306290248531	-4.31753193376847
QRFP	-1.9308826537891	-2.82399642579438	-2.52442523932613	0.0218878540766229	0.993306290248531	-4.31787075740542
PDIA5	0.159116954715131	4.92429523504234	1.90102642084841	0.0744812496525196	0.993306290248531	-4.31808605170791
MIR4263	1.09153627758085	-1.68038877784305	1.91319577871726	0.0728095920986327	0.993306290248531	-4.31843993051465
ZNF385C	0.609629290447939	0.0743868259983327	1.63247517601075	0.121060402378399	0.993306290248531	-4.31916554266539
MYH7B	0.565428437605964	1.29296276520578	1.59785747884639	0.128591880864499	0.993306290248531	-4.31939264185379
LOC100506804	0.935205377796008	-1.14095996971587	1.85584620117731	0.0809900574969855	0.993306290248531	-4.32014556039076
SUMO1P3	3.23850450814089	-3.55575800814519	2.8192176733872	0.011861847991693	0.993306290248531	-4.32039414731071
B4GALT6	0.326279769014227	1.17741862125973	1.60275291894319	0.127503265872492	0.993306290248531	-4.32058461786975
PTPRJ	0.132540536350209	6.47083387307525	2.01048949600176	0.0606061876555172	0.993306290248531	-4.32074851886012
ADAMTS6	2.7159442808776	-3.05086557264603	2.5282378282811	0.0217174902930644	0.993306290248531	-4.32096521752735
ALDH2	0.938585649222704	-1.15623379649022	1.91854363597708	0.072085619531549	0.993306290248531	-4.32101385515671
DHFR	-0.147954932965578	5.00206097386152	-1.98102578009332	0.0640916369319452	0.993306290248531	-4.32141070311936
EIF4A2	0.118356860019669	8.38311815016831	2.07974602485959	0.0530785291333728	0.993306290248531	-4.32160978170878
LOC100499183	-2.68330520883822	-2.38244389209048	-2.56403039167682	0.0201782947025438	0.993306290248531	-4.3224103925914
SNORD88A	3.09841623739106	-3.81905110563705	2.82232538526456	0.0117845397168747	0.993306290248531	-4.32242765759047
C9orf130	0.217637318470239	3.48536026584809	1.77380870364976	0.0941026899037868	0.993306290248531	-4.32249228733798
BAG1	0.114494494911972	7.25305910449572	2.05811069928119	0.0553335321372826	0.993306290248531	-4.32287166547942
DZIP1L	2.43160685853442	-2.54531424199251	2.39614727402445	0.028414295007111	0.993306290248531	-4.32325767048722
SCARF2	0.396017443521838	1.46436049682902	1.59655880877876	0.128881988585347	0.993306290248531	-4.32378286716824
PP2D1	1.19543041522268	-1.73269704576768	1.9312643453232	0.0703893003049187	0.993306290248531	-4.32383367331748
TOMM5	-0.133917485235777	5.82915129554757	-2.01141129918991	0.0604999551923808	0.993306290248531	-4.32488233809428
AGBL3	0.91593074711162	-0.751276274307529	1.77206641238272	0.0944002635511204	0.993306290248531	-4.32583805979477
C19orf80	0.367595548852963	1.46932186777969	1.59802082539159	0.128555430352633	0.993306290248531	-4.32682828536339
ZNF98	1.48207927495788	-3.64976953598945	2.19523307006537	0.0423984810427008	0.993306290248531	-4.32764706727666
RASGRP3	1.59602467503419	-2.61232618346931	2.31520657480143	0.0334302098016127	0.993306290248531	-4.32801586756757
ALDH4A1	-0.156076550071507	5.7086000609932	-1.98584132154544	0.0635099103806907	0.993306290248531	-4.32809461773201
SUGT1P3	1.02877574988159	-1.60059845317281	1.80168755228854	0.0894515273900457	0.993306290248531	-4.32812539729118
FASTKD3	-0.215031811150594	4.05465148661706	-1.85533425454494	0.0810666110782165	0.993306290248531	-4.32830646106045
DNAJC16	0.154987451744948	5.13717821081262	1.92577357471736	0.071117075410158	0.993306290248531	-4.32855455470833
STARD7	-0.101907517300731	7.84624767945207	-2.07823347031671	0.0532334183996392	0.993306290248531	-4.3286517397344
PCDHB15	0.516239624173332	0.546614255577465	1.61546451468052	0.124712990472531	0.993306290248531	-4.32897694665301
FAM203A	-0.331410409315656	1.03705039232647	-1.5938154978201	0.129496634772336	0.993306290248531	-4.32947085483119
FLRT1	0.550596985192914	-0.145454318849041	1.61603428952434	0.124589145906545	0.993306290248531	-4.32947882384202
MRPL16	-0.138494249735152	5.28811994816848	-1.96787926162257	0.0657042445907593	0.993306290248531	-4.32954508849895
ERP27	0.69862713633995	-0.665353817106332	1.65122670134746	0.117140123559963	0.993306290248531	-4.33002113991705
LOC284837	1.00901371468004	-0.547986066316637	1.81516592283582	0.0872760938006392	0.993306290248531	-4.33087009082465
GAB1	0.199554824415107	4.09293815836018	1.82547505960002	0.0856437206381367	0.993306290248531	-4.33109902126197
PRORSD1P	0.295335731962837	1.79686388596849	1.60832214006242	0.126274332734637	0.993306290248531	-4.331439047917
CHCHD1	-0.156243356514992	5.14045242087767	-1.94988926424313	0.0679700206545989	0.993306290248531	-4.33182542945181
FLJ32063	2.64241801089555	-3.39372728166811	2.48039081594759	0.0239494649065609	0.993306290248531	-4.33200370657124
CYTH3	-0.135768972002599	5.12463488892054	-1.91457563162423	0.0726221746057594	0.993306290248531	-4.33362632740146
UBE2T	-0.129419478873598	5.91035333813593	-2.0204318476124	0.0594692324018087	0.993306290248531	-4.33433509817656
STEAP4	0.391771670635492	1.30841346796743	1.61209118285602	0.125448353505846	0.993306290248531	-4.33484838036012
TMEM151A	0.905764310607714	-0.686619022943607	1.7336151064096	0.101179804563586	0.993306290248531	-4.33519217851388
DNAH10	0.319185976753511	1.86466455025253	1.60254929011666	0.127548391231854	0.993306290248531	-4.33593551490945
RDH14	0.41276094285154	1.3116034198112	1.58409604982936	0.13169430505434	0.993306290248531	-4.33604677534925
PYGL	0.126767177436577	5.33328626638073	1.94190422366455	0.0689979659957223	0.993306290248531	-4.33713410441137
ST13P4	2.22235860998151	-3.81375001868823	2.35465243378275	0.0308904680695947	0.993306290248531	-4.33729340576741
CCDC99	-0.195004354165579	5.34613397501201	-1.97174172664333	0.0652267160581046	0.993306290248531	-4.33759644794799
CHRNB2	-1.19534854713175	-2.5403564121623	-1.9467638511063	0.0683707216733099	0.993306290248531	-4.33765497868716
H2AFZ	-0.123436948011832	8.37099651843312	-2.08614510179421	0.0524277780346373	0.993306290248531	-4.33784565345295
ZNF853	-0.597973259823469	-0.0353441516579752	-1.59932657874779	0.128264368211481	0.993306290248531	-4.33818726144105
CCDC162P	0.634160832016111	0.817666422123749	1.59029851904923	0.130288251405873	0.993306290248531	-4.33838362199317
NDUFS7	-0.217261988699746	4.71722854288834	-1.89589264042795	0.0751966495614913	0.993306290248531	-4.33892094481218
POU6F1	0.785869648062859	-0.81342578433267	1.7581890660838	0.0967999201044217	0.993306290248531	-4.33903852467873
TMEM120B	0.147304616817107	6.28194412887611	1.99270219274716	0.0626893151119211	0.993306290248531	-4.33996064359356
MIR186	-2.45800143324823	-3.32473415466716	-2.86265669812902	0.0108243618146045	0.993306290248531	-4.34135525592562
SCNN1G	-0.38045994978213	0.155131639250302	-1.57049969664646	0.134821386125812	0.993306290248531	-4.34243083441931
PADI2	0.240936927372253	3.14352923358606	1.78001033111449	0.0930501294022191	0.993306290248531	-4.34257594483843
PPPDE1	-0.205097769614409	5.28726049253311	-1.94740264642846	0.0682886517304672	0.993306290248531	-4.34324827595178
PSORS1C1	0.920387177896886	-1.96375701473517	1.84096976266793	0.0832408460578324	0.993306290248531	-4.34357518573941
CACNG8	-0.640229371619907	-0.375221941211746	-1.62975206365717	0.121638915788625	0.993306290248531	-4.34358155422244
LAMC3	1.92758254457517	-2.38196034970346	2.15735495581556	0.0456617884048279	0.993306290248531	-4.34361081269725
C6orf174	1.05848522951852	-1.52578851507406	1.81549382389829	0.0872237546225592	0.993306290248531	-4.34383242214775
PXDNL	-2.80467546557447	-3.28285237081267	-2.43923350791564	0.0260410821741211	0.993306290248531	-4.34399801105618
DIRC3	-0.71096767333904	-0.934210685965853	-1.63758636470233	0.119980887330653	0.993306290248531	-4.34438580577638
LRRN3	-2.70118679988466	-4.29090083177613	-2.79638895693087	0.0124449371405765	0.993306290248531	-4.34452086670546
SPAG8	-0.908389659653169	-0.264535798020606	-1.726284653514	0.102519233645118	0.993306290248531	-4.34469029131724
SNORA39	1.86797694065461	-3.27388776037162	2.36873348980484	0.0300283870721442	0.993306290248531	-4.3448000776418
FBXO5	-0.232399570238522	4.75505503946315	-1.94453611377157	0.068657624546093	0.993306290248531	-4.34484519328444
CCT6P1	0.226047884431358	2.61928273652516	1.67499966357109	0.112326680315447	0.993306290248531	-4.34506305081608
ZNF304	0.172224416273448	3.58147779761362	1.77647286104484	0.0936492518460033	0.993306290248531	-4.34533482818071
DOHH	-0.209605683659437	3.39521154921056	-1.79128860925862	0.0911623221503892	0.993306290248531	-4.34568530879347
FAM86FP	0.39248832442763	1.06087388205567	1.56915563172451	0.135133885059407	0.993306290248531	-4.34577237504452
NCRNA00116	-0.183150863542013	4.22241119597999	-1.851183409544	0.0816896720648512	0.993306290248531	-4.34611730169283
PBK	-0.203032763772768	5.07087141667416	-1.96125167333524	0.066530955492563	0.993306290248531	-4.34619724922799
SETMAR	0.163915339993289	3.92031469642891	1.82936589473518	0.0850346616363118	0.993306290248531	-4.34627273875268
PLS3	-0.715507710479578	-0.787477825275588	-1.62682186341875	0.122264054655437	0.993306290248531	-4.34648711161529
SETD1A	-0.130515880501987	6.07214543595988	-1.99230972477683	0.0627359974484352	0.993306290248531	-4.34657752957668
GLRX	-0.30605082004003	1.61467413043917	-1.58388557146742	0.131742243022325	0.993306290248531	-4.34706273776194
FANCI	-0.142699052187678	7.25294515294075	-2.06470877624649	0.0546367691871832	0.993306290248531	-4.34707857405549
FAM57B	0.48773760032167	0.191493053078185	1.56704185161348	0.135626579147361	0.993306290248531	-4.34721102132368
FKBP4	-0.114832331520095	8.85045717783841	-2.09135246603393	0.0519035907859543	0.993306290248531	-4.34721225419446
DBP	0.23319326488246	4.80252439378741	1.83520587506687	0.0841276552911492	0.993306290248531	-4.3478419352856
LOC150622	1.71571407558609	-2.37423809238586	2.09243320444252	0.0517954011647936	0.993306290248531	-4.34819152462654
LOC339874	1.72388895353999	-2.76541599334869	2.21153641765995	0.0410611804191745	0.993306290248531	-4.3489804926844
NCRNA00266-1	-3.12507992758889	-3.10874447129573	-2.69607511322096	0.0153508127568396	0.993306290248531	-4.34943606894586
C7orf52	-1.90426761425661	-3.68947006328263	-2.38410302383482	0.0291131613916855	0.993306290248531	-4.34999171960848
TRH	-2.45800143324823	-4.10081951130734	-2.79970409253863	0.0123585780590359	0.993306290248531	-4.35068020956251
WNT5B	-1.94800705744078	-2.28579493168532	-2.27866536952839	0.0359553406405326	0.993306290248531	-4.35114941046602
ETFA	-0.111934612140448	8.14981324899491	-2.06647310576315	0.0544518103047372	0.993306290248531	-4.35120705686695
ZNF257	-0.381907080953132	1.19860859060236	-1.597488629644	0.128674221164652	0.993306290248531	-4.35133361550695
L3MBTL1	0.361722914536859	1.73114821887552	1.58328845747963	0.131878320292165	0.993306290248531	-4.35259159990909
RPL19P12	2.01804792359046	-3.34651450031179	2.31270587661773	0.0335976104531232	0.993306290248531	-4.35264471545677
LOC100144603	-0.759379003877459	-0.795037065343204	-1.63395970515937	0.120746010040176	0.993306290248531	-4.35303237716614
AGAP9	1.90013473900874	-2.50429676559702	2.05004318586071	0.0561964292383034	0.993306290248531	-4.35431259663414
DGCR10	-0.918093535671166	-0.994987696419247	-1.72978970088594	0.101876880127023	0.993306290248531	-4.35449751094452
LOC100507250	0.924661759273913	-1.29239920966294	1.81048309575509	0.0880265804451624	0.993306290248531	-4.35451803217038
LGR6	0.473007791034861	1.69066629074815	1.55416865233595	0.138659900860946	0.993306290248531	-4.35501179602378
FAM153C	2.41745323035687	-3.68533905049961	2.72063303444063	0.0145843979615841	0.993306290248531	-4.35607886906233
C5orf49	0.580917879718096	-0.0707300314898796	1.59496011994759	0.129239878044304	0.993306290248531	-4.35640151150972
C1orf114	-1.91824931313671	-2.51003070766051	-2.19513606448172	0.0424065568465998	0.993306290248531	-4.35643431335815
BOD1L	0.118236734126478	6.35845096877998	1.99498390485466	0.0624185349898609	0.993306290248531	-4.35648924498457
CLUL1	2.02199769692315	-2.9818804337996	2.29193655811595	0.0350184162458968	0.993306290248531	-4.35711566425083
FAM118B	-0.22096947585773	3.13848045821139	-1.73059858313164	0.101729136979528	0.993306290248531	-4.35727765353922
SHOX2	0.671763454989668	0.0100839181159162	1.60314006786863	0.127417508706227	0.993306290248531	-4.35789796788614
CLIP4	0.615118463417166	0.461532674522159	1.60100782370609	0.127890428823694	0.993306290248531	-4.35874578770844
ASB3	0.555967745770654	-0.246778486614481	1.57043030606082	0.134837504716436	0.993306290248531	-4.35875245169832
GATM	1.20911961525984	-2.16394205817877	1.88522830105003	0.0767023105877976	0.993306290248531	-4.35926708736398
FAM66B	1.45990851627078	-2.37346741602022	1.90764544974551	0.0735678257990403	0.993306290248531	-4.35941970153527
PRSS35	0.763617881737287	-1.77173477957076	1.63440306545048	0.120652250744322	0.993306290248531	-4.35955294665841
TUBGCP3	-0.141328734889889	4.90542090490116	-1.91596058695962	0.0724344969539497	0.993306290248531	-4.35977761781266
ZNF397	0.191674315611312	4.1489140781105	1.80876057797097	0.0883040610037375	0.993306290248531	-4.36005991226915
PXK	-0.261103438882055	2.27397830307637	-1.62090793946684	0.123534090382899	0.993306290248531	-4.36006539335512
FAM71D	2.62186208990682	-4.51411871555376	2.66568520158141	0.0163527619241358	0.993306290248531	-4.36007908966678
LOC284233	-1.26697943578641	-1.13408788576358	-1.79777496612253	0.0900918775429806	0.993306290248531	-4.3601152503527
CCDC132	0.172071716247125	5.18519028891915	1.91418934305178	0.0726745985412289	0.993306290248531	-4.36021035696258
FOXP2	0.80010233741539	-0.616370400147892	1.66498098339407	0.114334114031456	0.993306290248531	-4.36027221264569
SLC7A9	1.59602467503419	-3.24296236417712	2.17852121091893	0.0438108528444866	0.993306290248531	-4.36038068907871
SLC25A5	-0.135028653401898	9.36927829763934	-2.0845502355989	0.0525892837406072	0.993306290248531	-4.3608040156238
MTHFSD	0.140482358621693	4.66685036943528	1.87078536663754	0.0787841380179146	0.993306290248531	-4.36110788163771
C1orf229	1.18799207621824	-1.87063108208641	2.02701656052622	0.0587268905742138	0.993306290248531	-4.36140454830635
BARD1	-0.156055114108384	3.86052893329726	-1.84880300295878	0.0820488893569842	0.993306290248531	-4.36167098959278
SAG	-3.02561081202353	-3.88166070876248	-2.63401484862767	0.0174633730443268	0.993306290248531	-4.36169454016605
PHOSPHO1	1.60258913772225	-2.54018797977625	1.84299039728859	0.0829319184855525	0.993306290248531	-4.3623342720212
RPP21	2.18314493335451	-4.2499582987669	2.72081827999961	0.0145787587216035	0.993306290248531	-4.36238556334733
FAM106A	0.789479504931049	-0.588805251356723	1.63520954097905	0.120481861169342	0.993306290248531	-4.36357666554512
AADAT	0.242151225549321	2.56330299748504	1.67124879705233	0.11307466349147	0.993306290248531	-4.36365143684361
PAX5	-0.853133446241802	-1.12570630184645	-1.69632130319612	0.10815515784773	0.993306290248531	-4.36370519594442
LOC100506655	1.93506864353607	-2.32954832350159	2.27429048034574	0.0362692701435112	0.993306290248531	-4.36385416794798
PTPN7	0.796981798029679	-0.164550150508537	1.71092367848826	0.105375946011797	0.993306290248531	-4.3638572121601
CYP4X1	2.04940804328175	-2.95484034518433	2.3964343452411	0.0283978313754752	0.993306290248531	-4.36398710536936
PSMB9	0.964978357389193	-0.223926878184115	1.62675224589045	0.12227894032461	0.993306290248531	-4.36408276563956
ANKDD1A	0.34128957774537	1.7321242601004	1.57689279336076	0.133343298384291	0.993306290248531	-4.36471839444252
PRRT4	0.571956843029916	-0.492680642525254	1.56970229971184	0.135006709649138	0.993306290248531	-4.36483870708778
CASS4	1.03209891800918	-0.82954662866033	1.68111036885943	0.111117215929528	0.993306290248531	-4.36504474981741
C11orf93	1.75762820519445	-1.63903811759705	1.9988529334285	0.0619617902183559	0.993306290248531	-4.36562696924722
ADAT2	0.213687804743438	2.85865889935614	1.69220615837524	0.108949713576198	0.993306290248531	-4.36685913825477
A2ML1	-1.08262322748785	-1.42376029523596	-1.86322895403296	0.0798931751632383	0.993306290248531	-4.36766520002387
IGFALS	0.634960452629343	-0.0879419307144339	1.58087136521288	0.132430368994321	0.993306290248531	-4.36785040637029
DYNLRB2	0.662625090886106	-0.49880640434691	1.60654380773027	0.126665651604886	0.993306290248531	-4.36793702329411
WDR35	0.179609953010895	4.29454360314565	1.82010659631964	0.0864903903434893	0.993306290248531	-4.36836691476366
NCRNA00312	-0.685895394325596	-0.936933107367102	-1.65354678853557	0.116662708595208	0.993306290248531	-4.36889743965068
CDAN1	-0.135583440756777	4.7863039870403	-1.89250096995258	0.075672631891291	0.993306290248531	-4.3689272511397
PKN3	-0.219434175634932	2.47387092574842	-1.65477716407094	0.116410205246864	0.993306290248531	-4.36919219599761
IFFO1	-1.48766070754436	-2.93255832743221	-2.0676244069344	0.0543314237204472	0.993306290248531	-4.36925182258532
PAH	0.400812269204586	0.432414841424137	1.53536909788511	0.143191829323536	0.993306290248531	-4.3700295387822
C15orf63	2.18314493335451	-4.18887298356963	2.66917471452582	0.0162346081033345	0.993306290248531	-4.37011190385311
PCSK4	0.386856637244063	2.06554612160368	1.5759601139774	0.133558079125433	0.993306290248531	-4.37029045476935
MTHFD2L	-0.481573117610697	0.667490671831952	-1.5352909894564	0.143210914166565	0.993306290248531	-4.37077086453817
NCRNA00176	0.291508679460492	2.19006571290205	1.59327751979634	0.129617460789773	0.993306290248531	-4.37101756348431
KDM4B	0.143961822789596	5.62880021997125	1.94687675864381	0.0683562093253636	0.993306290248531	-4.37147245394595
1/2-SBSRNA4	-0.558094905569819	-0.543053358067426	-1.57186488972117	0.134504598390391	0.993306290248531	-4.37161800026848
KLHL31	0.527886352154091	0.378392991018011	1.54538707242757	0.140761638753082	0.993306290248531	-4.37176757754821
LOC100127888	-0.653807401536053	-0.353941413407296	-1.58204864571045	0.132161242227652	0.993306290248531	-4.37188954128315
FAM73B	-0.131463211727682	5.70372643933481	-1.95370437408712	0.0674837489640991	0.993306290248531	-4.37220388340484
ABCA4	2.03983680041217	-1.97482147874968	2.07785358506052	0.0532723841617631	0.993306290248531	-4.37235973565962
TSPY26P	0.574880841092353	-0.178372439358867	1.54360302977428	0.141191870660646	0.993306290248531	-4.37298384939128
RAET1K	0.564941247959573	-0.383127369942634	1.59606407851131	0.128992651271682	0.993306290248531	-4.37303274814979
AK4	0.188124573989026	5.87752956649744	1.96892179659197	0.0655750442467169	0.993306290248531	-4.37316488589587
TCF7	-0.674571170476432	-0.942960798697645	-1.5623348481874	0.13672915468366	0.993306290248531	-4.37428019898464
LOC647859	0.954998181145122	-1.87473717005521	1.84981984174106	0.0818952719359501	0.993306290248531	-4.37447477611706
ZNF547	-0.495862030798959	0.0593147509096584	-1.54911268498006	0.139866729448757	0.993306290248531	-4.37465485541176
HLA-DOB	2.23973455822646	-3.59735750978758	2.31729543721611	0.0332909742828681	0.993306290248531	-4.37468270457038
KCNJ8	0.429745166151306	0.925825393686697	1.5495916408471	0.139752028982127	0.993306290248531	-4.37504750322602
CPZ	-0.503608804878537	0.575388977249915	-1.5301121859978	0.144481046187924	0.993306290248531	-4.3753208074211
HERC2P9	0.206764052977521	2.88530458405035	1.6834215649618	0.110662700353762	0.993306290248531	-4.37551553760908
YPEL3	0.242973087096146	5.51839171316655	1.91027755033122	0.073207379801882	0.993306290248531	-4.37588280421887
ERCC6L	-0.205331593050323	3.89687222950743	-1.87520953451749	0.0781411676492656	0.993306290248531	-4.37663501325551
TREML3	2.43413705245215	-2.64139019139427	2.58676232383373	0.0192551840481063	0.993306290248531	-4.37670925617181
MAP3K5	0.153552124628561	4.42638162589901	1.83747882773678	0.0837769569849607	0.993306290248531	-4.37898255015344
IDUA	0.285223133629751	4.93763018775213	1.86333012839808	0.0798782351462601	0.993306290248531	-4.37982768104241
MRAS	0.263855519582609	2.18340231211097	1.60804818768271	0.126334548517661	0.993306290248531	-4.38001118578081
PSMC2	-0.112169446046655	7.70395939078742	-2.03989086279235	0.0572996584780477	0.993306290248531	-4.38103225292658
LOC283547	-1.91169021914535	-2.47518999061232	-2.00054078440545	0.0617634826766872	0.993306290248531	-4.38103958323961
LOC100129250	-0.471924692844735	0.809152005062707	-1.52515612323794	0.145705349577526	0.993306290248531	-4.38191833735454
C9orf106	0.373502639019673	1.53324791627375	1.52372017268301	0.146061688329394	0.993306290248531	-4.38287901035876
LOC283403	1.2582275940143	-2.78968978831975	2.12063357655273	0.0490440666027834	0.993306290248531	-4.38305772655518
KCND1	0.303942187577382	1.79528710059469	1.54981939179893	0.139697514819434	0.993306290248531	-4.38362382533818
MATN3	0.449187498401822	1.1875891390023	1.53368249160823	0.143604404275602	0.993306290248531	-4.38403044261459
C22orf43	1.61289455994236	-1.28241782765594	1.94275583679679	0.0688876751440866	0.993306290248531	-4.38421096911506
C15orf17	0.122498138590518	6.28148928918021	1.96851856062319	0.0656249897953751	0.993306290248531	-4.3842791196603
MIR1281	1.87466877421282	-3.35511585775693	2.30779373101218	0.0339287134225489	0.993306290248531	-4.38531238082987
OAT	-0.133878029264702	6.44729162477589	-1.98825488799886	0.0632201390069506	0.993306290248531	-4.38538931685076
DNMT3B	-0.141635548600823	4.78398429193213	-1.89496295748559	0.0753268542523184	0.993306290248531	-4.38567778844758
PRKACA	-0.145199205216359	7.13593685581483	-2.02238813693218	0.0592478046690829	0.993306290248531	-4.3857857857923
RNF222	-2.33108458992728	-2.90935553596271	-2.58495027941672	0.0193272691809618	0.993306290248531	-4.38583936890309
PBX4	-0.327715125738202	1.53674013186704	-1.55487703230385	0.138491515226444	0.993306290248531	-4.38620823257997
GJB3	-0.455182477759314	-0.112471556148882	-1.51372741795297	0.148561624265911	0.993306290248531	-4.38643696873965
ARHGAP23	-2.00145294892457	-3.02525591801016	-2.19281665472832	0.0426000724772576	0.993306290248531	-4.38651402419623
NTRK2	0.297485960602852	1.72909614356223	1.59561623803939	0.129092894896603	0.993306290248531	-4.38673690562701
CPEB1	0.958242059142893	-0.47785186406038	1.69914062942008	0.107613690026401	0.993306290248531	-4.38758379281068
LOC100131089	0.316503198005738	1.82861442322417	1.52939122166297	0.14465861114852	0.993306290248531	-4.38776714903653
C2orf66	1.82808809114106	-4.71102541089953	2.30080778421725	0.0344048377811736	0.993306290248531	-4.38812744542429
KIF24	-0.19869672455735	3.27464731463967	-1.76481343959867	0.0956478816891628	0.993306290248531	-4.38879012233465
DDN	0.674434822144009	-1.34625645888574	1.63131503992716	0.121306580766865	0.993306290248531	-4.38938424445154
ACCN4	-0.399998948406052	0.797705399433304	-1.50917373396627	0.149712603761254	0.993306290248531	-4.38969272154575
TAS2R13	2.41544444288411	-4.03762487109901	2.50882680449945	0.0225981399936402	0.993306290248531	-4.38971082873221
FAM131C	-0.32098809087909	1.10847021041314	-1.52442100938939	0.145887681239683	0.993306290248531	-4.39016585758699
LOC100129858	0.914079099243818	-1.65376853763934	1.68422114477939	0.110505829485563	0.993306290248531	-4.39025983213358
VARS	-0.129024499737658	6.93910949398865	-2.01098853967166	0.0605486548762147	0.993306290248531	-4.39039098880338
MAGEH1	0.193886916837528	4.19339991150547	1.7444171466979	0.0992337453326482	0.993306290248531	-4.39050478009165
SYTL3	0.516178064532877	0.550440264184929	1.50866539108669	0.149841550449431	0.993306290248531	-4.39055359601267
SAMD4A	0.232189976991322	3.31132474638344	1.65591852183783	0.116176389143902	0.993306290248531	-4.39072704093528
NPL	0.384356019287927	0.353495358712114	1.50733641113792	0.150179097043232	0.993306290248531	-4.39104908707171
ADH6	1.82355277945094	-3.0225615559162	2.15356871302609	0.046000362416813	0.993306290248531	-4.39107948905146
TMPRSS11E	0.793339694291471	-1.38342641326267	1.66454193787032	0.114422784972481	0.993306290248531	-4.39133727505675
ITIH5L	-0.656831389227056	-0.579226914097765	-1.52575355343563	0.145557307978356	0.993306290248531	-4.39134818734195
ZNF578	-2.06968824271616	-3.95882972491503	-2.28046118907115	0.0358272099591943	0.993306290248531	-4.39185924854707
TRAPPC10	-0.108291462048263	7.06596089143333	-2.00929830749409	0.0607437146918555	0.993306290248531	-4.39188208207604
UBE2C	-0.166619463654557	6.51188241115601	-1.99999161157261	0.061827942705849	0.993306290248531	-4.39213745258327
CACNG6	0.811447631206971	-1.27655234937408	1.62125370292458	0.123459528614847	0.993306290248531	-4.39214983459235
ADORA2A	0.368090641138907	1.81075823102585	1.58310311861317	0.131920581605019	0.993306290248531	-4.39221174957344
TTC26	0.184197939039602	3.54299776806802	1.76846637358983	0.0950177354294832	0.993306290248531	-4.39221242659149
CHRNA3	0.365830381681665	0.540532287732855	1.51497749248026	0.148246949803753	0.993306290248531	-4.39252633209557
SPRR3	-1.05667706285395	-2.30312098576404	-1.5900122865299	0.130352857623313	0.993306290248531	-4.39258241160354
SYPL2	-1.13037251282263	-1.67208082695712	-1.76205539425732	0.0961260693154992	0.993306290248531	-4.39320487704599
SRP68	-0.122282618185066	7.06486069838905	-2.0105928790729	0.0605942649756408	0.993306290248531	-4.39338564577215
BNC1	1.93548503791413	-3.10608845765494	2.12814809689889	0.0483338111086918	0.993306290248531	-4.39357426700605
IFT172	0.184061639848125	4.75823230156547	1.8269191103226	0.0854172264456218	0.993306290248531	-4.39357789246572
RGS9BP	0.465056467110821	0.435463075235776	1.50568934584245	0.150598310876106	0.993306290248531	-4.39370594429944
RBPMS	0.152892442634509	5.74365524883999	1.93821115663691	0.0694780796909423	0.993306290248531	-4.39391865728189
CERKL	1.30982012954248	-2.44688535623811	1.89611746151544	0.0751651928260389	0.993306290248531	-4.3946180394474
GEMIN8P4	0.553457579869906	-0.209742325693255	1.52036295074685	0.146897638541457	0.993306290248531	-4.39477108842289
KCNV2	2.05629169278297	-3.84130321283614	2.22919341511959	0.0396568394636829	0.993306290248531	-4.39529103898214
OR8A1	-1.15624339061296	-1.31439501166761	-1.79893206734472	0.0899020840117028	0.993306290248531	-4.39562203590908
FAM53A	-0.336479645320996	0.925230847203457	-1.51527856814905	0.148171244657673	0.993306290248531	-4.39569192370771
HSP90B3P	-2.45800143324823	-3.7635491596007	-2.49712934164481	0.0231450511644512	0.993306290248531	-4.39601655033874
TMEM42	0.316855043914426	2.44904932234196	1.57750943460386	0.133201456112245	0.993306290248531	-4.39616545090935
SESN3	0.243949789112107	2.73191898863828	1.61440176282194	0.124944266704326	0.993306290248531	-4.39638766285679
ZXDA	0.322106546051711	2.26503214963956	1.58504175392062	0.131479095954667	0.993306290248531	-4.39730909012644
SUPT7L	0.11873950232333	5.79547796005745	1.92859910674761	0.0707417292129437	0.993306290248531	-4.39793112029733
CORO6	-1.35645763943656	-2.46486687774213	-1.82831474261171	0.0851988281915241	0.993306290248531	-4.39822105713178
DQX1	0.675656627160559	-0.185491335375064	1.55352725566639	0.13881251249085	0.993306290248531	-4.39826221474145
C6orf192	1.05545055018671	-1.64274090422958	1.7495905683851	0.098313303315112	0.993306290248531	-4.39842024815707
HTR2B	1.52535676859259	-2.85658559803242	2.01759617976604	0.0597915233070778	0.993306290248531	-4.39872403713935
C8orf40	0.175087427590997	3.99212392735735	1.77659321535681	0.0936288127821433	0.993306290248531	-4.39887406607963
AQP1	0.717008626371342	-1.09227772995474	1.61642104457186	0.124505141566485	0.993306290248531	-4.3992026739093
SLC6A9	-0.331920066042628	4.48730218113098	-1.73868290661497	0.10026271631002	0.993306290248531	-4.39926033739265
ZNF331	0.143349533482601	5.0293762497938	1.87892306107779	0.0776050742698795	0.993306290248531	-4.39935467088097
FXC1	0.153281677288003	4.72250990033989	1.84341893197486	0.0828665316431825	0.993306290248531	-4.39937823636048
KCP	1.07185709236637	0.14315493937715	1.62190767737248	0.12331860776325	0.993306290248531	-4.40164753460006
PPP2CA	-0.104879046966238	7.87556777694207	-2.03274137927028	0.0580883156174062	0.993306290248531	-4.40180109619532
WDR63	2.03466021663217	-1.93171762116782	2.07770781270308	0.0532873432809015	0.993306290248531	-4.40196076015184
C17orf55	0.550939984963864	0.91338730249356	1.49447038545063	0.153479714463053	0.993306290248531	-4.40209030748185
PPP1R9A	0.225639470778707	2.86582986903964	1.61940918555724	0.123857730659244	0.993306290248531	-4.40239336635356
STAG3	0.313231924400622	1.52310512679854	1.51328158302514	0.148673986317383	0.993306290248531	-4.40292888390416
BRI3BP	-0.155673460179056	4.68357517546028	-1.89497556266019	0.0753250875218496	0.993306290248531	-4.40297827958732
WNT6	-2.45800143324823	-4.23598392282268	-2.45090314585752	0.0254311696165229	0.993306290248531	-4.40298346758993
LAMA3	0.117638892755061	5.76277611139222	1.95320251437974	0.0675475370423733	0.993306290248531	-4.40345682258827
HIC1	0.791460872575591	-1.12648299299488	1.61504388389244	0.124804484663221	0.993306290248531	-4.40478277920026
CMTM2	1.82808809114107	-3.32782407450165	2.20739545429337	0.0413971103856881	0.993306290248531	-4.40534130918441
PNMA2	0.580033225601974	-0.530890004838238	1.5305779685172	0.144366426336233	0.993306290248531	-4.40545980941317
LSAMP	0.418113266977274	0.912311357182513	1.48802400410005	0.155155939041138	0.993306290248531	-4.40708183725587
KIF26B	1.01211981006609	-1.46953019920614	1.63316736002083	0.120913725457016	0.993306290248531	-4.40718666458163
CCDC116	-1.67391518187617	-2.89171763652625	-1.99004063475471	0.0630065102759183	0.993306290248531	-4.40776844011314
LDHAL6A	-1.30039528000232	-3.07243878881347	-2.03747998781695	0.0575645105618891	0.993306290248531	-4.40789498886551
IBA57	0.153839994130281	3.96768670297301	1.79207180024625	0.0910324829662631	0.993306290248531	-4.40790231687177
PNLIPRP1	2.33751870153447	-3.15993713454588	2.13538614919647	0.0476585997679891	0.993306290248531	-4.40818689643095
C9orf163	0.297087652351788	1.98464702123033	1.54525648400786	0.140793093568851	0.993306290248531	-4.40819320379765
KIAA0430	0.124935595720503	6.35453790399473	1.9489945414057	0.0680845151766507	0.993306290248531	-4.40826047688158
C14orf162	-2.09019470930378	-5.05707089370485	-2.46822417051861	0.0245506635348519	0.993306290248531	-4.40861626347805
HLA-F-AS1	0.514024193928592	0.856173868887708	1.48574572305428	0.155751963717093	0.993306290248531	-4.40896745052948
ZDHHC8P1	0.260581277097769	2.25247024366881	1.57239131882069	0.13438261027334	0.993306290248531	-4.40904276223997
ANKRD37	0.645692571142585	-0.855099821100348	1.54929667540563	0.139822658038991	0.993306290248531	-4.40911554987881
DHCR24	-0.12534722725913	8.48529783409115	-2.02746369190894	0.0586767875210584	0.993306290248531	-4.40914354917608
DLL4	-0.404381921928117	0.685059703291463	-1.48373074396238	0.156280682984554	0.993306290248531	-4.40931631250996
SV2B	-0.911650654089229	-1.99286662695359	-1.66242142214147	0.114851881650783	0.993306290248531	-4.40944824069246
LOC100132724	0.667844946643859	-1.42272365474656	1.59960131907768	0.12820319771071	0.993306290248531	-4.40955661530897
CPXM1	-2.09019470930378	-4.84002141617105	-2.46039950141911	0.0249448051078902	0.993306290248531	-4.4097444899786
TIMELESS	-0.107897175807426	7.24438689891545	-2.02002682364037	0.059515169490808	0.993306290248531	-4.40982247665857
SLC26A5	0.825423955391483	-1.04738526683793	1.64971498795989	0.117452094630833	0.993306290248531	-4.40985993041326
LOC100129034	0.136333990687388	5.75010893059367	1.9215516608258	0.0716812339620519	0.993306290248531	-4.40989982089619
CCR10	1.05175183836221	-2.03433759221799	1.74372908332499	0.0993567268861987	0.993306290248531	-4.4100350856902
LOC100506548	0.216164469126675	5.15199429865821	1.85808935441329	0.0806553828313364	0.993306290248531	-4.41014189910116
SNORD36B	0.70433835740125	-1.14909456741462	1.58408163391672	0.131697587912418	0.993306290248531	-4.4106132260006
FAM186A	1.59849484345335	-2.8313831439109	1.86817468263398	0.0791657494250196	0.993306290248531	-4.41068326348037
TMEM86B	0.245100676298549	2.41980281526491	1.60412807698652	0.127198876983786	0.993306290248531	-4.41087966147663
FAM202A	1.14330044877548	-1.57953660286762	1.65107199355127	0.117172017876108	0.993306290248531	-4.41112081152342
C10orf76	-0.133519531347359	5.53881630179143	-1.9160303332573	0.0724250569699885	0.993306290248531	-4.41155324422009
HTRA4	2.23973455822646	-2.94150828326345	2.12645786976379	0.0484927421558071	0.993306290248531	-4.41156619568562
ACSL6	1.98075065587476	-3.46153612963909	2.15437998504978	0.0459276233584496	0.993306290248531	-4.41198964870935
SPOCK1	0.274252885088053	2.4949689540795	1.64504318003178	0.118420708275171	0.993306290248531	-4.41210238469422
SNORA4	0.579182807065084	0.359335385378543	1.47861308590987	0.157630202132481	0.993306290248531	-4.41216835946264
LOC440925	1.33074850882193	-2.65241605179335	1.75850277523375	0.0967450915576324	0.993306290248531	-4.41259186690026
NOVA2	0.785173647195634	-1.15140899557361	1.55845569989499	0.137643470661255	0.993306290248531	-4.41296695362348
TMEM133	0.539825189644323	-0.0440310149662137	1.49092132176905	0.154400695804651	0.993306290248531	-4.4137366386949
PSMA2	-0.126596083822971	6.9181959048014	-2.00008787268623	0.0618166395216356	0.993306290248531	-4.41402205426529
RHOBTB3	0.164418577251006	8.32324291250843	2.03369137933327	0.0579829581049895	0.993306290248531	-4.41425285381048
HOXA3	0.799251434498487	-0.768367882486791	1.56955007780578	0.135042112022176	0.993306290248531	-4.41459199578529
LOC100616668	-0.45546465487135	0.529224137590772	-1.47475197053552	0.158654731804899	0.993306290248531	-4.41482535085214
MMP10	-2.8811602834608	-4.6570890967695	-2.31749391500041	0.0332777726777521	0.993306290248531	-4.41504828370382
GPRIN1	-0.13305803458346	4.45871180617403	-1.88732848814471	0.0764036907255439	0.993306290248531	-4.41531408853155
SNORD51	1.8772691910735	-3.14644595358128	2.14548118997856	0.0467312946231382	0.993306290248531	-4.41539427241315
LOC653653	1.84725881437476	-2.38052886464504	2.03603476759448	0.0577238097119681	0.993306290248531	-4.4154501419562
CCT7	-0.118469543532198	8.69746825319208	-2.04293669219715	0.0569666311428464	0.993306290248531	-4.41561898037724
SNORA63	-0.390819378040403	0.423223457745675	-1.47381000582673	0.158905510177972	0.993306290248531	-4.41581899322286
TFAP2E	1.0147356516062	-1.04765854383268	1.61992884034687	0.123745435021477	0.993306290248531	-4.41633093897956
SLC35E2	0.161093924142169	5.02773727826766	1.85203592966541	0.0815613603770973	0.993306290248531	-4.41655010500022
PLXNB3	0.190629470868145	5.06141715659927	1.85473739496755	0.0811559428810892	0.993306290248531	-4.41686183459206
ASPG	-3.14585701444168	-3.38381198695666	-2.27523025093219	0.0362016210041537	0.993306290248531	-4.41708236673845
CATSPERG	0.310619509348588	2.0350749125494	1.53223340157261	0.143959671802223	0.993306290248531	-4.41710791531796
EBF3	1.59321766767297	-2.0057448063294	1.93392750447201	0.0700387151381287	0.993306290248531	-4.41725661211538
PRDM16	-0.247104432926069	2.57876887319951	-1.62076958767724	0.123563935830091	0.993306290248531	-4.41737211134776
PAPLN	0.307908160600503	1.82467854767864	1.52635683677793	0.145407943413222	0.993306290248531	-4.41835953204531
ALOX12	0.416130201947654	1.40688735591878	1.47715456399156	0.15801657040259	0.993306290248531	-4.41839194488188
ZNF583	-0.828708459588813	-1.45259876645876	-1.62822847919325	0.121963621648895	0.993306290248531	-4.41844852372891
FGD1	-0.16841040859013	3.34503038019724	-1.72395031148874	0.102948983504187	0.993306290248531	-4.41898654457363
GPR34	-1.8880362803403	-4.41989683704766	-2.15161890362676	0.0461756158813393	0.993306290248531	-4.41945392909071
ARHGDIA	-0.122025214207321	8.2902751763223	-2.0315482750984	0.0582208795605951	0.993306290248531	-4.41948444764887
LRRTM2	-1.93310002155355	-2.60051713112412	-2.15068825395945	0.0462594806659394	0.993306290248531	-4.41962040627731
MGC16025	2.41544444288411	-4.55977729842891	2.31327734522953	0.0335592867362801	0.993306290248531	-4.41985586854033
ZBTB47	0.414066308705277	1.15395964827827	1.48311184427415	0.15644337647435	0.993306290248531	-4.42011298162481
ARMC2	0.331797414538065	1.32371475877632	1.49538382533122	0.153243415213607	0.993306290248531	-4.42044998258469
VIT	2.18314493335451	-4.2499582987669	2.33343823587446	0.0322330543391777	0.993306290248531	-4.4206495043908
MIR3177	-2.09019470930378	-5.01612836069562	-2.38466032935021	0.0290804712792666	0.993306290248531	-4.42066535810575
HOTAIR	0.230269511879175	2.78020288173505	1.61300727901301	0.125248287375439	0.993306290248531	-4.42085384867821
PLCB2	-0.896810518502827	-1.65837814153021	-1.6387507848607	0.119736106920821	0.993306290248531	-4.42094207594286
CDKN2A	-1.26580737375847	-2.18860689784651	-1.68523634145314	0.110306932278134	0.993306290248531	-4.42114097071536
ADAM1	0.265656654510141	2.63825636925573	1.62482860323972	0.122690866095323	0.993306290248531	-4.42133514126476
FOXF1	2.0096997945272	-3.51863569364027	1.92732883967431	0.0709102530325001	0.993306290248531	-4.42136797879643
IL1A	1.83068850800174	-3.50864706889214	2.11984696602781	0.0491189645598156	0.993306290248531	-4.4213759927178
LOC723809	1.64036305368639	-3.12474897291206	2.1408011839076	0.0471591124878096	0.993306290248531	-4.42140719327824
IL11RA	0.35647872228384	1.18428789125424	1.47115657994484	0.159613687908639	0.993306290248531	-4.42144149173206
HHAT	0.294784110087947	2.93932160577325	1.63326588322995	0.120892860271865	0.993306290248531	-4.42228511012586
MESTIT1	1.74740125995745	-2.726356008634	1.89819192801022	0.0748754876940647	0.993306290248531	-4.42267293501753
GPR44	-2.45800143324823	-4.1349366694396	-2.31691595869584	0.0333162286110157	0.993306290248531	-4.42316881067909
ENG	0.377161986655247	1.22928905065239	1.47423755537979	0.158791643556351	0.993306290248531	-4.42319604925186
C8orf44	0.351238886337568	1.22342968025369	1.48289975700731	0.156499161204175	0.993306290248531	-4.42340790095846
FAM124A	1.08730957866393	-1.58477321695993	1.68017463366759	0.111301692226194	0.993306290248531	-4.42350121516122
MAPT	0.117939220184806	6.06293671311808	1.94470703725828	0.0686355737461036	0.993306290248531	-4.42359431199107
IL36RN	1.44595369209834	-2.2495399364754	1.91639581781927	0.0723756075096952	0.993306290248531	-4.42435909814063
ZNF606	0.325539391736675	3.4853174648469	1.68423686420672	0.110502747385325	0.993306290248531	-4.4248369646202
LOC100507589	2.07768854174023	-3.58647305367784	2.32040404067056	0.0330847673161754	0.993306290248531	-4.42507095507028
ELOVL3	-0.398693801221541	0.729875536433794	-1.46657702515021	0.16084205421839	0.993306290248531	-4.42515004089556
C20orf144	0.735379157499322	-1.36191898183871	1.58152733641767	0.132280356696519	0.993306290248531	-4.42519208768115
MGC16121	0.353156838343454	0.223604249369419	1.46333201120176	0.161717164477114	0.993306290248531	-4.42523998550017
CA14	-0.451352113588349	0.379834837958362	-1.45971020632491	0.162698511192988	0.993306290248531	-4.42527352590631
MST1	0.305644311243595	2.37779428210381	1.55069951218334	0.139487018047285	0.993306290248531	-4.42531305616158
OR8D2	2.07768854174023	-4.76594231985298	2.31684605779276	0.0333208824693688	0.993306290248531	-4.42559853889292
TPMT	-0.15888143341077	5.12755310292265	-1.88381241254334	0.0769042167041153	0.993306290248531	-4.42593571304879
SNORA53	1.77430504394251	-2.56946380479139	1.8453226515935	0.0825766077201203	0.993306290248531	-4.4261392498076
NPR3	0.411235284030536	1.30485860998352	1.49917182408008	0.152266709103098	0.993306290248531	-4.4261664752308
MEA1	-0.115301623950034	6.1692249679237	-1.96134070587787	0.0665197881685515	0.993306290248531	-4.42622941690524
RUSC1	-0.118254746215072	6.04464210969475	-1.95741237059421	0.0670141215828021	0.993306290248531	-4.4265205885464
PLEK2	0.220425585569259	2.18035220437522	1.59355295170825	0.129555588835562	0.993306290248531	-4.42679301383434
TAF6	-0.14307288511375	6.64688587187394	-1.97522105400397	0.0647992289211936	0.993306290248531	-4.42729556372662
RARB	0.93554152614804	-2.18311011484565	1.64665586132189	0.118085579279215	0.993306290248531	-4.42764735050554
CHST6	1.82670498075532	-4.41989683704766	2.33445612580604	0.0321674096148083	0.993306290248531	-4.42786627868387
MIR4635	2.62186208990682	-4.010656714034	2.23424777997846	0.0392630943369677	0.993306290248531	-4.42812301232496
ABCC2	0.491356433185732	0.889641953237822	1.45544754542756	0.163859769540056	0.993306290248531	-4.42814731390429
PTX4	-1.60695924596362	-2.96985581407708	-1.8688641820594	0.0790648043496431	0.993306290248531	-4.42821217827947
RUNDC3B	0.335456776864596	2.19013630553671	1.55164204282624	0.139261889933811	0.993306290248531	-4.42879918706517
CRYM	-1.36098436871277	-2.83778132239623	-1.93222678773616	0.0702624212313682	0.993306290248531	-4.42892704773445
MYLK4	0.716767821330625	-0.821295925502157	1.48453860754622	0.156068526089247	0.993306290248531	-4.42893445321366
C5AR1	0.62895107416225	0.124645822103709	1.47428702367527	0.1587784733187	0.993306290248531	-4.42911815904028
PPP1R2P3	-1.88709195607102	-4.13899575067236	-2.09694581544514	0.0513458747816808	0.993306290248531	-4.42921008206474
LOC653513	-2.51503102748313	-4.0199150401123	-2.26871282733288	0.0366731975626946	0.993306290248531	-4.42938755018605
CTU1	0.319687625897914	2.92904784822116	1.64333587677329	0.118776386210783	0.993306290248531	-4.42974714987072
XRCC6BP1	-0.178301932861863	3.27303885548764	-1.72389844975727	0.102958548900166	0.993306290248531	-4.42991358931371
LOC100505536	2.04940804328174	-2.86871205985821	2.04781045963549	0.056437388375952	0.993306290248531	-4.42991424781841
GALNT9	-1.39860878513127	-1.96910416805468	-1.78023945158038	0.0930114403546243	0.993306290248531	-4.42996462710644
CPSF4	-0.137269686457598	5.66906336388662	-1.92164489927216	0.0716687318252853	0.993306290248531	-4.42997551747377
PART1	1.81960300611824	-3.73186495266976	1.96507853720362	0.0660524686720169	0.993306290248531	-4.4299945015428
LOC100506599	0.247919676297788	2.85225606893551	1.6410665165898	0.119250568870081	0.993306290248531	-4.43002104185819
RPL3L	-1.93404434582284	-3.93802997409383	-2.08796975846515	0.0522435566840143	0.993306290248531	-4.4308068253374
BEND6	-0.43555601930864	0.48469167440983	-1.45655519972998	0.163557363022707	0.993306290248531	-4.4311147186756
CLEC18B	-1.03130699805786	-2.50590591158716	-1.72941204850144	0.101945922442456	0.993306290248531	-4.43131345467984
B3GNT8	-0.882730472027889	-1.25503000914522	-1.54736984263921	0.140284772448037	0.993306290248531	-4.43199458366024
FLJ33534	-1.329909253306	-2.49103430579491	-1.83131237655054	0.0847314005839005	0.993306290248531	-4.4320448800993
SNORA3	0.637521337464716	-1.97823338836372	1.54086425212362	0.141854485938652	0.993306290248531	-4.43234929524224
SCARNA5	-2.33108458992728	-3.95882972491503	-2.26950411550339	0.0366156402871729	0.993306290248531	-4.43264233601017
SNORD15A	1.04671005133556	-1.37815838698865	1.6447254333224	0.118486834562309	0.993306290248531	-4.43284175377671
GRIK5	0.896148712887953	-1.46648341533653	1.58202218273267	0.132167286596098	0.993306290248531	-4.43303677786236
INO80B	1.0067954564307	-1.2924778682532	1.56527762234352	0.136038954781779	0.993306290248531	-4.43304254924525
FRS3	0.349971703154452	1.90335955669602	1.48862196184251	0.154999819539636	0.993306290248531	-4.43331477141155
TAS2R3	1.7984262559865	-3.39507779594274	2.05340595115021	0.0558352759585946	0.993306290248531	-4.4334572609117
DGCR6L	-0.194899976863292	4.81789954283738	-1.85387279970703	0.0812855010525841	0.993306290248531	-4.43352428256092
EGFL7	-0.125295215073145	5.56592306070641	-1.90733753853062	0.0736100950571351	0.993306290248531	-4.43377507815574
ZNF702P	1.87192671398731	-3.76663907943518	1.94234859104133	0.0689403970840299	0.993306290248531	-4.43393855905007
TERT	-0.419134838168751	-1.02282191005408	-1.44705683271321	0.1661655073605	0.993306290248531	-4.43399784058803
CRYBB3	-0.924346197223969	-2.32381898908211	-1.62779275217868	0.122056619382495	0.993306290248531	-4.43401393848485
ROR2	2.66844277297858	-3.91577786689474	2.18710975310832	0.0430796858730796	0.993306290248531	-4.43452050203256
LRSAM1	0.129857833718728	5.67345435265524	1.89655027561922	0.0751046668906407	0.993306290248531	-4.43496188073054
LOC100134259	-1.01422034284054	-2.11948563135865	-1.67167236765	0.112989982934041	0.993306290248531	-4.43503216132281
DNM3	0.806820869390838	-0.797472692915885	1.52788819872389	0.14502937406041	0.993306290248531	-4.43523717135371
ZFP30	0.245010985088727	3.84219900908989	1.73372572595327	0.101159708927616	0.993306290248531	-4.43528258362017
C22orf24	1.84725881437475	-2.72649514811142	1.93696163716527	0.0696411979354437	0.993306290248531	-4.43571569802539
LOC100506963	-0.764865352771674	-1.04467136632624	-1.57369274142827	0.134081435023158	0.993306290248531	-4.43587207045374
TMEM200B	-2.33108458992728	-4.48715055848875	-2.24488981183419	0.0384458566613032	0.993306290248531	-4.43628242101366
FGF7	-2.08884315797908	-4.66391447164647	-2.27214115271269	0.0364244303953096	0.993306290248531	-4.43686404194299
NOD2	-0.829794694092451	-0.705191081112926	-1.47936416309663	0.157431543375222	0.993306290248531	-4.43775979620624
PIGW	-0.183322769684972	3.74292815950374	-1.78834136085349	0.0916523791440556	0.993306290248531	-4.43778436164256
CEACAM1	0.707701167305614	0.316128258822009	1.46717831223615	0.16068032915733	0.993306290248531	-4.43783528411701
FAM18B2	0.341286550288374	1.58905915812177	1.47822417614464	0.157733149508969	0.993306290248531	-4.43796353577557
GLT8D2	0.95633075911433	-1.99147242455947	1.57939414802143	0.132768715849192	0.993306290248531	-4.43804567868687
IGFLR1	-0.199667101745239	1.89821725810865	-1.59551124974342	0.129116404788829	0.993306290248531	-4.43833331408153
CCDC129	1.5988316823954	-2.5718668454397	1.84037466592999	0.083332021740755	0.993306290248531	-4.43846608804568
IRS4	-2.09019470930378	-4.4878075271219	-2.2607058333831	0.0372603575167175	0.993306290248531	-4.43850675884273
PCDHGA7	0.471363461987109	0.178852091430927	1.44010720906861	0.168095321946659	0.993306290248531	-4.43895493010061
NODAL	1.96484612276236	-2.57768268122258	1.80833549872075	0.0883726551890742	0.993306290248531	-4.43911887529497
CTHRC1	0.51547866413601	0.156654508591818	1.44475562546575	0.166802499859476	0.993306290248531	-4.43918165431742
TF	2.43413705245215	-3.51735026844056	2.18017640497908	0.0436690591984615	0.993306290248531	-4.43957349054134
IL12A	2.41745323035687	-3.33659920560033	2.18006864549094	0.043678277642854	0.993306290248531	-4.4395900360072
FAM175A	0.221525989998645	4.01459786097006	1.72587659829581	0.102594243789572	0.993306290248531	-4.43983126386223
NCRNA00346	0.477683243108034	0.946317733585296	1.43770704050276	0.168766063640348	0.993306290248531	-4.43997058060573
GJB2	-0.346935851898423	1.06499629047944	-1.48317551175827	0.156426633400404	0.993306290248531	-4.44000937785553
SLC26A7	-2.08884315797908	-4.12096229349538	-2.247708639007	0.0382320431628351	0.993306290248531	-4.44037275198744
SLFNL1	1.50946134683435	-3.297109028969	1.94422709337687	0.0686975073025072	0.993306290248531	-4.4404699495203
ANGPT1	1.87466877421282	-3.24172035846107	2.00441000545087	0.0613110422880774	0.993306290248531	-4.4412007176874
MIR93	1.10030999194796	-2.63627762618451	1.59908338218327	0.128318536178476	0.993306290248531	-4.44131652135598
SDR42E1	-0.115618573108494	5.24103549482136	-1.88284817498313	0.0770419873783113	0.993306290248531	-4.44178190290654
DDX28	-0.151622908930441	4.07850614229393	-1.7816723186506	0.0927698069404277	0.993306290248531	-4.4417991301166
PHOCN	1.82670498075532	-4.66391447164648	2.23674650650522	0.0390697772562045	0.993306290248531	-4.44191547486018
LOC100129027	1.82670498075532	-4.3649799280942	2.23584508859573	0.0391394147991977	0.993306290248531	-4.44204479571674
VIPR1	0.172092609468697	3.78524382686032	1.71414792701083	0.104770677907982	0.993306290248531	-4.44225082275637
MDFIC	-2.09019470930378	-4.84002141617105	-2.23234776738213	0.039410683011103	0.993306290248531	-4.44257647731314
TMOD4	0.514850386942757	0.249006460763864	1.43385149396442	0.169848101632805	0.993306290248531	-4.4426279367325
SETDB1	0.106331696919864	7.20448763126941	1.97616088021804	0.0646841902141158	0.993306290248531	-4.44299167433686
WDR78	0.449127913097626	0.423667741622857	1.43817972381863	0.168633796532059	0.993306290248531	-4.44301270964014
TMEM215	1.88490153474196	-2.51844792703077	1.83571072327472	0.0840496495810033	0.993306290248531	-4.44337676628709
CDC25A	-0.214187354567052	3.49310711014992	-1.81756209438643	0.0868942556037418	0.993306290248531	-4.44351444376605
PLEKHH1	0.148719121244295	6.19548126306602	1.92235258194144	0.0715739036802691	0.993306290248531	-4.44357744262962
TMSB15A	-0.613907461213133	-1.84015759366265	-1.49062427099768	0.154477987623063	0.993306290248531	-4.44359598374761
PDXDC2P	0.159214242732159	5.81956198388048	1.88660574393987	0.0765063389463493	0.993306290248531	-4.44400599265346
LOC100130894	2.06499744791622	-3.16647223905623	1.97012290874961	0.0654264745972488	0.993306290248531	-4.44432070813096
C19orf45	0.470967342120581	-0.116934885950915	1.43994832390414	0.168139655831421	0.993306290248531	-4.44472789995571
CCDC106	-0.162725032081467	3.99915952731674	-1.75267686689092	0.0977677435502466	0.993306290248531	-4.44499830343953
DPY19L2	0.905017528902089	-1.83393315887901	1.6140927611999	0.125011580054142	0.993306290248531	-4.445328710649
NXNL2	0.260246817338873	1.43269206597819	1.51228238012436	0.148926068520675	0.993306290248531	-4.44536334651993
ECHDC2	0.187526760429641	4.36327921952574	1.76891432969314	0.0949407111963228	0.993306290248531	-4.44547764775161
TBX4	0.806954244433418	-0.174307221824212	1.47862687347308	0.157626553478407	0.993306290248531	-4.44605863366546
ALS2CR11	-1.3580474032957	-2.38701468036946	-1.71693004470048	0.10425082866655	0.993306290248531	-4.44619178722289
BARX2	-0.163216265184049	3.23881555564258	-1.68693147070018	0.109975509856772	0.993306290248531	-4.4464046322314
RDH5	0.917553916873273	-1.20060619722415	1.52198363884277	0.146493589467055	0.993306290248531	-4.44686171774135
LOC100289178	1.35530984491658	-2.66638778085054	1.69485847200474	0.108437028089069	0.993306290248531	-4.44718848941062
LOC440354	-0.454473400736309	0.848863535820876	-1.43888089225377	0.168437750532777	0.993306290248531	-4.44755356779368
SOX30	-1.34321063946356	-3.20201983116789	-1.76196128721275	0.0961424222464098	0.993306290248531	-4.44765272523604
SNRPA	-0.114138407852814	6.51448338174228	-1.95812925718498	0.0669236649614115	0.993306290248531	-4.4476790490386
HIST2H3D	0.669767655663127	-0.87547298649952	1.49692390472272	0.15284569268239	0.993306290248531	-4.44774265580737
ONECUT1	0.487095040909379	0.276222687676148	1.43061993607746	0.17075938270597	0.993306290248531	-4.44778389648331
CX3CL1	1.64036305368639	-3.38237533626759	1.9919948559824	0.0627734723480222	0.993306290248531	-4.44779209469463
CSMD3	0.356394638737002	0.662337469301066	1.4427448521634	0.167360734864407	0.993306290248531	-4.44790644517032
RNU11	1.50946134683435	-3.47013748708423	1.90559011164766	0.0738503875130989	0.993306290248531	-4.44798137918898
ALKBH8	-0.193535642440162	2.9630851894523	-1.65041759101685	0.117307010690643	0.993306290248531	-4.44802856249601
BTBD19	2.07768854174023	-3.15366688619878	2.16471045911856	0.0450105747368023	0.993306290248531	-4.44807612792938
PRDM1	-0.365766725637214	0.324703616543361	-1.43765013575385	0.168781992553308	0.993306290248531	-4.44810777061417
LRRC70	-1.42041041281554	-2.70754865267614	-1.63947308458116	0.119584481940903	0.993306290248531	-4.44817092405605
BCAN	0.350672215501309	1.53202642920213	1.45939556306337	0.162783996159525	0.993306290248531	-4.44829312606431
CCDC147	-1.39748230508296	-2.31701466116145	-1.70768836409481	0.10598632907968	0.993306290248531	-4.44853860070792
C20orf107	-0.924679083516176	-2.03077591082903	-1.55657461923829	0.138088688755891	0.993306290248531	-4.44858972740516
PLEKHD1	-0.538280783360657	-0.595924133338526	-1.45822852020135	0.16310139094067	0.993306290248531	-4.44863559942188
DRD2	1.05026841940395	-2.31135529753526	1.52926248079856	0.144690337671226	0.993306290248531	-4.44884865049244
UBAC2-AS1	0.567270550052206	0.283456811666089	1.42505892610632	0.172336900609148	0.993306290248531	-4.44895871678968
ACTL6A	-0.111341996543698	6.59142300809678	-1.9666369865366	0.065858497090887	0.993306290248531	-4.44912509338197
NRBP2	0.160330338838333	5.68960646503147	1.89357939828836	0.0755209969636771	0.993306290248531	-4.44924530919508
ARHGAP22	1.84123305722358	-2.81792187349932	1.86865839720764	0.0790949200044193	0.993306290248531	-4.44982255406403
NPPA	2.1057889841313	-2.24388001486256	1.93720504977405	0.0696093948410536	0.993306290248531	-4.45001332803861
C9orf50	0.776376051407705	-0.795024465138648	1.51829226513315	0.14741522671114	0.993306290248531	-4.4501675979508
PIH1D2	0.557084718009624	-0.604011929761495	1.44577503570196	0.16652007249493	0.993306290248531	-4.45022110032613
TMEM234	0.268393611885269	2.47765648790613	1.57729742171709	0.133250209792408	0.993306290248531	-4.4503516275218
GULP1	-0.187592804479245	4.11162288665362	-1.72093182592457	0.103506997934381	0.993306290248531	-4.45036552108443
NEDD9	0.141880557454479	7.04920797383041	1.9574207536388	0.0670130631782204	0.993306290248531	-4.45075633730463
NOG	1.87466877421282	-3.23911363360621	1.94817734739574	0.0681892395958424	0.993306290248531	-4.45136018252923
ZNF808	0.211337159047196	2.64650918804696	1.60624716206017	0.126731028013872	0.993306290248531	-4.45180260451423
ZNF804A	-0.725901279751755	-1.88742050091774	-1.55847855912012	0.137638067720289	0.993306290248531	-4.45184799667932
SNORA68	0.62596383239971	-0.876634227455396	1.44621449524882	0.166398441298481	0.993306290248531	-4.45237285341763
LOC441454	-0.725901279751755	-1.87436768280807	-1.55637331684861	0.138136405017994	0.993306290248531	-4.45254170666856
LOC440028	0.862647546996765	-1.48246336207608	1.53353506583471	0.143640514527577	0.993306290248531	-4.4526318899973
SLC34A3	0.334889267166396	1.96125076594743	1.48005807447934	0.157248188755781	0.993306290248531	-4.45329395576945
GIT1	-0.162396677988516	6.32894695298415	-1.93880917329514	0.0694001327788421	0.993306290248531	-4.4533491055691
CXCR1	-1.72103642263355	-5.09801342671409	-2.20128114457887	0.0418977636389717	0.993306290248531	-4.45369586807137
ANGPT4	0.904818978124016	-1.93718098768162	1.57023444068425	0.134883010625535	0.993306290248531	-4.45370196759396
TCTEX1D4	-1.82438364662919	-3.43862705380683	-1.81124974800928	0.0879033269967535	0.993306290248531	-4.45379303154361
NEK9	0.183983487176012	4.39024370312188	1.77668219113266	0.0936137050578045	0.993306290248531	-4.45413728887152
MIR4523	0.748339899946775	0.163809184128194	1.41845061255908	0.174226944151613	0.993306290248531	-4.45443674968277
MN1	-0.746423134849068	-1.11065769998543	-1.47088272277887	0.159686926098097	0.993306290248531	-4.45444717915438
C9orf25	0.156898253939396	4.89907397977456	1.82551530487543	0.0856374011505731	0.993306290248531	-4.45445074498967
ATPAF1	-0.114822830982538	5.76361757365563	-1.91541546804732	0.0725083152409491	0.993306290248531	-4.45456128425875
ZNF549	0.244165500468109	2.91205120722337	1.60038342687736	0.128029197999144	0.993306290248531	-4.45466935516829
GGT1	-0.72543544938344	-0.503635589322461	-1.43046925264842	0.170801971840439	0.993306290248531	-4.45521403358832
ENKUR	1.39757975756197	-3.27609892748595	1.77937552015286	0.0931573964773528	0.993306290248531	-4.45524579510713
NEB	0.272989079871905	1.30379632635078	1.47119922250125	0.159602286413997	0.993306290248531	-4.45531707525241
DCLRE1C	-0.175046857129782	4.33191811638201	-1.80095533297013	0.0895710607541422	0.993306290248531	-4.45541364387252
ProSAPiP1	0.256442337437041	2.46959973323018	1.57371426556239	0.134076458695216	0.993306290248531	-4.45575613240687
SERGEF	0.209032313438921	3.28045425127531	1.64938054436174	0.117521209441021	0.993306290248531	-4.45625220995527
ZCCHC11	0.248635610624093	2.73640883128661	1.59453746385298	0.129334636209028	0.993306290248531	-4.4563185572953
HIST1H4I	-0.581496364606418	-0.478657315618154	-1.43706105767274	0.168946960971815	0.993306290248531	-4.45633517778303
USH2A	1.42128579248579	-3.50182169401516	1.77406992034732	0.0940581462824493	0.993306290248531	-4.45639363000903
PGPEP1	0.113254399840524	6.09377132665076	1.90204101061853	0.0743405843330429	0.993306290248531	-4.45671237921115
HEATR4	-0.619335404689317	-0.705930959839948	-1.46020266969908	0.162564788656043	0.993306290248531	-4.45694597108033
MDGA2	-0.599009938146549	-0.67451054344162	-1.42208198950429	0.173186254976138	0.993306290248531	-4.45698248286998
CCDC158	1.82670498075532	-4.18887298356963	2.13117517731072	0.0480503675118631	0.993306290248531	-4.45700925193867
MYO1G	2.07768854174023	-3.93802997409383	2.10316664202677	0.0507320172385928	0.993306290248531	-4.4571029819713
JSRP1	-1.8929427826948	-3.29940356105873	-1.94272151543352	0.0688921169862455	0.993306290248531	-4.45712670704649
RAD51C	-0.11399517764289	7.4821658108022	-1.99334390859167	0.0626130532681843	0.993306290248531	-4.45714359120992
SH2B2	-0.292485229870099	2.65447854383978	-1.60605844229718	0.126772634017083	0.993306290248531	-4.45787543961472
MKRN3	-1.88709195607102	-3.81433505577113	-1.93324006318646	0.0701290618507439	0.993306290248531	-4.45805604641176
SCARNA10	1.2712165817881	-2.8668588044723	1.77510907959671	0.0938811274880085	0.993306290248531	-4.45871914203473
GPR45	-1.93310002155356	-4.00594066416808	-1.9279814289255	0.0708236305475271	0.993306290248531	-4.45897155006451
GABRD	-0.268614429317526	1.59420434411473	-1.52212874672925	0.14645745829063	0.993306290248531	-4.45902458722007
SRSF8	0.122034720373428	5.06113398919185	1.84888868874921	0.0820359346819173	0.993306290248531	-4.45915314277122
PSD	0.220609083708836	2.81120803336496	1.56420725941906	0.136289658256961	0.993306290248531	-4.45925109880645
CCDC62	1.50551157350165	-3.08500272665559	1.84642805620173	0.0824086734584498	0.993306290248531	-4.45938338398721
IL24	-1.56623725377874	-4.7721107260968	-1.96188003559731	0.0664521761685326	0.993306290248531	-4.45956850909116
TIMM17A	-0.155976542211261	5.49056241173874	-1.89785358662471	0.0749226700970518	0.993306290248531	-4.45963318882659
SNORD16	0.650542547403754	-0.918316471305622	1.42037128792898	0.173675879428661	0.993306290248531	-4.45973415392778
CHAF1B	-0.179464910969011	4.10215773736607	-1.84759493333867	0.0822317277089284	0.993306290248531	-4.45975628966175
KIF20A	-0.144662091382168	7.00055160794937	-1.97091833361318	0.0653282523360054	0.993306290248531	-4.46000052176244
IL4I1	-0.767375001380583	-1.66947410210226	-1.49404280022212	0.15359043093204	0.993306290248531	-4.46015624103631
LRP5L	0.3210826324623	2.13680674113013	1.51459779672512	0.148342469808473	0.993306290248531	-4.46077175761928
LOC100272216	1.60899303830291	-2.57738362431784	1.8318286449641	0.0846511263379221	0.993306290248531	-4.46080163414776
SLC24A1	0.156814399971316	4.84174809816827	1.81775472462715	0.0868636232333288	0.993306290248531	-4.4608786681624
HIST1H4H	0.278959701321283	2.11299463894825	1.51851637022353	0.147359136198408	0.993306290248531	-4.460931204121
ZBTB32	0.843830303818304	-1.17560026983237	1.48663239684585	0.155519774791987	0.993306290248531	-4.46114489418013
TDRD12	-1.88709195607102	-3.47696286196121	-1.91528582037962	0.0725258815967349	0.993306290248531	-4.46117852113158
COL6A4P1	0.553040352252373	-0.299700523938245	1.40852649673848	0.17709700852948	0.993306290248531	-4.46223494260421
SLC44A4	0.457036335111645	0.257014561626104	1.40327169380656	0.178632185986907	0.993306290248531	-4.4623220334819
PTPN11	-0.142872377845878	7.87331808806964	-1.99417493567447	0.0625144178225575	0.993306290248531	-4.4630718899279
FLJ23152	1.45005799597247	-2.96929941731603	1.7757919311349	0.0937649636455704	0.993306290248531	-4.46357412487323
PCDHAC1	-0.406127987798562	0.631135914805103	-1.40090874374033	0.179326025889117	0.993306290248531	-4.46363650256419
ANKRD19P	-0.970626200057212	-1.21419518151028	-1.50696774260744	0.150272846812815	0.993306290248531	-4.46366698001492
LOC100132618	0.824983046197192	-1.23293850398364	1.4764863520701	0.158193843437395	0.993306290248531	-4.46376887745856
YSK4	-2.33108458992728	-4.37212892916145	-2.0574438991695	0.0554043939843236	0.993306290248531	-4.46379931255794
ZNF389	1.50946134683435	-3.12093015289417	1.82294086262456	0.0860424794280596	0.993306290248531	-4.46387368004183
AMDHD1	1.62627964845179	-4.0407147909335	1.89932156108309	0.0747181495409936	0.993306290248531	-4.46396115186882
GCET2	-1.67506530105733	-2.22650559493351	-1.68364983090883	0.110617896945535	0.993306290248531	-4.46398800885485
ADAT1	-0.116736580519588	5.70370691693496	-1.91376372151086	0.072732399512776	0.993306290248531	-4.46417280230415
TMEM135	0.234922421524809	4.51130009262662	1.74564876208209	0.0990139421735584	0.993306290248531	-4.46433045750968
ABI3BP	1.83068850800174	-3.75509765469229	1.87964783813371	0.0775008253465129	0.993306290248531	-4.46455818350285
PLEKHG4B	0.695445720849043	-0.407311960337052	1.42812202428466	0.171466512614471	0.993306290248531	-4.46460995773295
CALHM3	1.56863263297413	-4.34272782089511	1.81076648822611	0.0879810022083856	0.993306290248531	-4.46486080505447
LOC285205	1.09422370316716	-2.22257442629742	1.52242544373566	0.146383605276774	0.993306290248531	-4.4651303020064
RDM1	0.323524028171578	0.900458808240125	1.4413703791194	0.167743198708047	0.993306290248531	-4.46542775015389
EPO	2.18314493335451	-4.00594066416808	2.03339473530914	0.058015838113995	0.993306290248531	-4.46543650806538
AAGAB	-0.11655462835266	7.1713434179796	-1.97423107182303	0.064920605847748	0.993306290248531	-4.46576861353844
PABPN1L	0.457497030959806	0.298954877768714	1.39714965410127	0.180434318853101	0.993306290248531	-4.46589927696325
SDS	1.82670498075532	-4.39975405485962	2.06773438521035	0.0543199364383381	0.993306290248531	-4.46601586306998
RUNX1T1	0.595640013272347	-0.335626278585874	1.40659102224074	0.177661201618253	0.993306290248531	-4.4660252004259
RHOF	0.316774748801652	1.85265666110731	1.47638160000942	0.158221648478895	0.993306290248531	-4.46665743847036
TFRC	0.134270902787518	8.95308569132828	2.01507588626048	0.0600792942057605	0.993306290248531	-4.46672836137962
PDPK1	-0.112317714463062	6.63674167086401	-1.94623378664766	0.0684388893680254	0.993306290248531	-4.46709418853746
SNORD42A	-0.898988109388894	-1.92736369501381	-1.52380206918362	0.146041345742927	0.993306290248531	-4.46723451004018
SNORD45C	2.06239703105554	-3.3613415409412	1.84347872925828	0.0828574112524058	0.993306290248531	-4.46743566786608
IL21R	-1.64485091370388	-2.77962556187511	-1.89965671697138	0.0746715248311555	0.993306290248531	-4.46782231220159
DNAH12	2.03712715990466	-3.84747161907996	2.02950470436528	0.0584485739655867	0.993306290248531	-4.46783525172392
TPH1	-1.08900785274585	-3.21377160657263	-1.69558244811206	0.108297447367491	0.993306290248531	-4.46807927448375
OOEP	0.554496522087406	-0.200783843282893	1.40761293795135	0.177363130413142	0.993306290248531	-4.46809127411108
DYNC1I1	-1.24752888565955	-3.38830969800621	-1.60962349217563	0.125988623236247	0.993306290248531	-4.46827055945875
L2HGDH	-0.170934446459245	5.43702542791209	-1.90092783552892	0.0744949303989429	0.993306290248531	-4.46831647370651
CYB5RL	0.249418693037275	3.00585078417698	1.61997835123504	0.123734740407669	0.993306290248531	-4.46855073397126
FLJ26484	1.24769162315089	-2.33070122961174	1.56710167580991	0.135612614150159	0.993306290248531	-4.46859983019417
CECR6	-0.719677132455065	-1.50182384603272	-1.44866744045128	0.165720865862809	0.993306290248531	-4.46884212145727
ARID3C	1.82670498075532	-4.35881152185038	2.04608812839407	0.0566239048272788	0.993306290248531	-4.46907534722496
LOC143188	0.67335165448473	-0.509702890384927	1.40551442578072	0.177975661792865	0.993306290248531	-4.46947034796992
PI4KAP2	-0.284006280263858	2.12708338048755	-1.51345494647713	0.148630285793958	0.993306290248531	-4.46997615335466
HIST1H2AH	-0.724119848357698	-2.23537101015832	-1.50330729482445	0.151206314406403	0.993306290248531	-4.47006937003579
MIR4766	-1.72103642263355	-5.05707089370485	-2.08053757513244	0.0529976360967032	0.993306290248531	-4.47010344088657
C6orf163	0.65935106412416	-0.743003952633523	1.43015709672974	0.170890227126078	0.993306290248531	-4.47010612186264
CLCN4	-0.823722665212338	0.12443181271108	-1.42787710863315	0.171535973881182	0.993306290248531	-4.47018712484413
C11orf82	-0.170736437688935	4.67829652217195	-1.87168852082983	0.078652501527945	0.993306290248531	-4.4702580095065
GMCL1L	1.82670498075532	-4.62297193863724	2.03742075278825	0.0575710318973965	0.993306290248531	-4.47029826065784
ABCA13	-1.93161705621629	-4.28879150676508	-1.77335708347755	0.0941797453081243	0.993306290248531	-4.47054894908078
RAET1L	-1.50677960424277	-3.18274436827485	-1.80678559268164	0.0886231571096453	0.993306290248531	-4.47084983740332
GCNT7	0.654003022100754	-0.919625113506266	1.44605975032524	0.166441262437347	0.993306290248531	-4.47092126030904
ENOX2	-0.123636855761702	4.98250681953173	-1.83876600147799	0.0835789291097062	0.993306290248531	-4.47108464901858
ZPLD1	0.841652005111699	-0.978070411338285	1.44548284335475	0.166600984214845	0.993306290248531	-4.47155686190033
TLX1	1.80102667284718	-4.3727858977946	1.83931502342116	0.0834945894731336	0.993306290248531	-4.47164958696204
PRLH	-1.15074682812483	-1.70817341681947	-1.53569756101752	0.143111596640053	0.993306290248531	-4.47200151522092
SAMD15	0.172459658481008	2.87977179074282	1.69454142215991	0.108498203320067	0.993306290248531	-4.47201252393971
TMEM31	-1.50677960424277	-2.89220083150588	-1.7995344238524	0.089803421391346	0.993306290248531	-4.47218294036383
ANKRD30A	2.03712715990466	-4.3727858977946	1.99914955895481	0.0619268978102996	0.993306290248531	-4.47223085107274
FURIN	-0.176647300521506	5.15058792799957	-1.80758893081973	0.0884932406734545	0.993306290248531	-4.47237265991858
PSMD6	-0.0933969392988505	10.3703969756188	-2.03648209317952	0.057674460705439	0.993306290248531	-4.47246225360743
LAG3	0.498031225179152	0.266800655039328	1.3871061986923	0.183422653373047	0.993306290248531	-4.47260436124552
ZSCAN12P1	0.56435898837462	1.29683002078741	1.38859451212982	0.182977311879891	0.993306290248531	-4.47290473190308
ASGR1	0.779357178291599	-1.46737733052417	1.51572778673701	0.148058348998646	0.993306290248531	-4.47292460979407
SNORD87	0.645079789903783	-0.441702514474431	1.38646341096959	0.183615262463096	0.993306290248531	-4.47292654587068
VWA2	0.98368138982718	-1.79228692073757	1.6177519758923	0.124216427287487	0.993306290248531	-4.47301939088398
TMEM179B	0.123359771480008	5.77015625906582	1.88664255731261	0.0765011075420712	0.993306290248531	-4.47306775757585
FAM163A	2.03712715990466	-4.12811129456263	1.99324790913802	0.0626244565724931	0.993306290248531	-4.4730834179712
SNORD49B	1.87466877421282	-3.8028655625785	1.82454884330271	0.0857892726931295	0.993306290248531	-4.47336546546536
TMEM59L	0.563356283579855	0.79354799064681	1.38562678867477	0.183866198029915	0.993306290248531	-4.47343393779732
EPS8L3	1.80102667284718	-3.73716603961858	1.82876752529274	0.0851280794048304	0.993306290248531	-4.47349481832845
NCAN	2.07768854174023	-4.35198614697341	1.98879299860098	0.0631556963096385	0.993306290248531	-4.47372653278993
PCDHA3	0.64597669836174	0.0854273986722394	1.38633970931648	0.183652347966791	0.993306290248531	-4.47380824774499
LOC100131655	0.721006172679267	-0.991610713857124	1.41618963351602	0.174877469559722	0.993306290248531	-4.47385007065747
MYOM3	1.43321882860803	-3.70083771437199	1.77257701069783	0.0943129711488784	0.993306290248531	-4.47435728934295
FAM83A	-0.184217343795684	4.14357555776171	-1.71592542171289	0.104438288123022	0.993306290248531	-4.47490471242519
TOMM22	-0.136925178645762	5.45171060677501	-1.8848246183869	0.0767598278030776	0.993306290248531	-4.47502728536221
TMEM27	0.736919648099177	-0.364673971242812	1.39742235469297	0.180353732290901	0.993306290248531	-4.47530265565782
SDR9C7	-1.72103642263355	-4.53491846637495	-2.03948686627375	0.0573439632635178	0.993306290248531	-4.47563895806271
CDKN1C	0.578950052550807	-0.862475594517939	1.41306233077102	0.175780508489066	0.993306290248531	-4.47570934064703
HLA-DQA1	1.64036305368639	-3.26001522653068	1.83018619057172	0.0849067434412752	0.993306290248531	-4.4758561518882
CROCCP3	0.257819764299341	2.2834214303947	1.51330867067197	0.148667157504558	0.993306290248531	-4.4759889391091
KLF14	-2.08884315797908	-4.40592246110343	-1.99536432131241	0.062373492081625	0.993306290248531	-4.47623682341564
AMHR2	-2.51200305067948	-4.13965271930552	-1.95198984434771	0.06770189472998	0.993306290248531	-4.47665862426861
MARS	-0.167014217682452	7.61360064557015	-1.97064072708563	0.0653625172431274	0.993306290248531	-4.47683604046922
SLC2A13	0.30430831624621	2.886390395439	1.56443871562845	0.136235412997062	0.993306290248531	-4.47712034902143
APOC1	-0.568592800882238	-0.708313649112199	-1.39993324582688	0.179613100606623	0.993306290248531	-4.47740952446075
MIR141	1.03690764187362	-2.89372511943403	1.7044945186953	0.106591883965982	0.993306290248531	-4.47741117974958
HVCN1	-1.93310002155355	-3.19674865477209	-1.81875221495404	0.08670515266368	0.993306290248531	-4.47779529507286
TMEM130	1.44365188352825	-1.66562253242178	1.64485527713379	0.118459808945924	0.993306290248531	-4.47793210250337
CCNE2	-0.181243406239888	4.58795745819316	-1.90502313355099	0.0739285039430169	0.993306290248531	-4.47806552851853
ACOX2	0.732617170411043	-2.81245650225934	1.46046559217119	0.162493432227424	0.993306290248531	-4.47837095698736
DAB2	0.418465458402653	1.66994352368705	1.42959368836316	0.17104961282579	0.993306290248531	-4.47884962042975
MALAT1	0.425299617314518	8.85586389868437	1.9907009293774	0.0629276841049545	0.993306290248531	-4.47888581600566
FAM162A	0.154724889627067	6.04781421470231	1.91390810457416	0.0727127871672215	0.993306290248531	-4.47893954248584
AQP8	-1.72103642263355	-4.92190648218952	-2.0140413468284	0.0601977813361114	0.993306290248531	-4.47905693253394
HPSE	-0.287983913248979	0.924196558063736	-1.45246950554808	0.164675098086945	0.993306290248531	-4.47915932696205
TG	2.07768854174024	-3.76663907943518	1.95091325339245	0.0678391961659179	0.993306290248531	-4.47917850227079
GABRP	0.682619308703169	-1.7732794687525	1.40731188821255	0.177450898034902	0.993306290248531	-4.47944084288528
LOC645638	-0.447757123544128	1.26211271899467	-1.40366192444759	0.178517811187574	0.993306290248531	-4.48000971206868
TMIE	-1.43674793660892	-3.10249686571297	-1.71227808297489	0.105121324623143	0.993306290248531	-4.48004184667696
KLHL3	-1.74996497959836	-3.48534243531936	-1.73654326089028	0.100649030109015	0.993306290248531	-4.48018293354114
ANGPTL7	-1.72103642263355	-4.53491846637495	-2.00546926726568	0.0611877019526174	0.993306290248531	-4.48020592862675
DNM1P35	0.439982100954279	0.279117506619346	1.38199791858472	0.184957844138721	0.993306290248531	-4.48041236238158
MSLN	1.8772691910735	-3.19740562340525	1.78251952746981	0.0926271953152672	0.993306290248531	-4.48072598272735
GUCY1A2	-1.64485091370388	-4.42606524329147	-1.82168859467583	0.0862401281026943	0.993306290248531	-4.48081031878914
MFSD7	0.735898945985334	-1.27670681933487	1.4312258180415	0.170588223886173	0.993306290248531	-4.48120297618638
IGFL1	0.826853344928744	-0.146833602349997	1.38068782304288	0.185353232784902	0.993306290248531	-4.48123729905458
DCAF12L2	1.03989175229691	-2.15418055878512	1.55455119894531	0.138568946183696	0.993306290248531	-4.48130699230421
ST8SIA6	0.235362002130102	2.76126001116683	1.58146557600774	0.132294474397482	0.993306290248531	-4.48136648227066
FLJ42289	0.49083963728411	-0.336490006430872	1.38284701078033	0.184701950516894	0.993306290248531	-4.4814539794808
LRRC37A4	-0.915745128090629	-1.48351446544687	-1.52323177255181	0.146183053010908	0.993306290248531	-4.48162177758449
CNTN2	-1.70188050793877	-3.62675861805392	-1.80748335063692	0.0885103056234085	0.993306290248531	-4.48236226442172
DRG1	-0.133832651421775	5.74591156792213	-1.89848888528036	0.0748340981861177	0.993306290248531	-4.48237620633617
C9orf44	0.992476425097881	-1.581867356736	1.46020628654065	0.162563806880482	0.993306290248531	-4.48272874443991
ABCC3	0.232314076522792	6.82047334452761	1.91102242420018	0.0731056612656172	0.993306290248531	-4.4830989528987
RHD	1.08925075188351	-1.91562979663413	1.56722276920021	0.135584350549974	0.993306290248531	-4.48327613725663
HLA-DPB1	1.82670498075532	-4.10796851237459	1.94468795125586	0.0686380357122808	0.993306290248531	-4.48329659742081
ZNF280B	-2.09019470930378	-3.70083771437199	-1.94356862896371	0.0687825591806269	0.993306290248531	-4.48347421355132
ERAS	1.79842625598651	-3.70883938012443	1.77025579264207	0.0947103781272282	0.993306290248531	-4.48365652376391
COL4A1	-1.72103642263355	-4.54889284231918	-1.97725779249771	0.0645501557977658	0.993306290248531	-4.48397815739629
PCSK1N	0.379939977660048	5.27056988599069	1.8228442404163	0.0860577153472568	0.993306290248531	-4.48399046620824
ADAMTS4	-1.5202291882962	-4.68405725383451	-1.81346602394031	0.0875478726578674	0.993306290248531	-4.48399087246634
LILRA6	1.26251082665485	-4.03820990818191	1.65245540014968	0.11688708069171	0.993306290248531	-4.48400965420917
TOMM6	-0.104993856537351	6.49437285232744	-1.93552317270375	0.0698294061853626	0.993306290248531	-4.4840750443638
SCGB1D2	2.03712715990466	-4.52809309149798	1.91650589449531	0.0723607202206171	0.993306290248531	-4.48410365393555
OBSCN	0.210047824603381	4.88774380145223	1.78024136947345	0.093011116560562	0.993306290248531	-4.48423059156748
FLJ33065	0.922608743908204	-1.61400580342603	1.49238186214095	0.154021132934519	0.993306290248531	-4.48439865336178
HTR6	-1.32114285048788	-3.50240673109806	-1.56759142832596	0.135498334817705	0.993306290248531	-4.48447627690501
GRAMD1C	0.378674858725405	1.11336349877458	1.40788439331198	0.17728402092078	0.993306290248531	-4.48466335447389
MAP3K8	0.157708007888522	5.377328965218	1.85018626269685	0.0818399777817389	0.993306290248531	-4.48482503043073
DPEP2	-1.72103642263355	-4.92190648218952	-1.97063761346681	0.0653629016479215	0.993306290248531	-4.48486123172463
DACT3	-0.711445932666405	-0.768212319499518	-1.40431750547336	0.178325797156925	0.993306290248531	-4.48496289566788
CLYBL	0.500412046819744	0.50034454737503	1.37642883412011	0.18664331266868	0.993306290248531	-4.48502755171407
WDR96	0.465736699431185	-0.266508971493792	1.36963215998596	0.188717046741023	0.993306290248531	-4.48517204425066
TTLL3	0.284084327473592	2.22181462633928	1.49026824825937	0.154570666009554	0.993306290248531	-4.48533443143634
PELI2	1.60501418261167	-2.4436217233348	1.65678776034327	0.115998588756943	0.993306290248531	-4.48556272685413
CTRB1	1.80280476557471	-4.57586099938419	1.92511085196796	0.0712053693022921	0.993306290248531	-4.48601849796933
SPINK4	1.08922552191762	-0.79047576581566	1.43059476817256	0.170766495554249	0.993306290248531	-4.48620955069365
HRK	0.695158155189183	-0.999571977206239	1.4476489223704	0.166001935215511	0.993306290248531	-4.48624906015742
MIR4784	1.01128572205133	-2.46070860129312	1.46068820838055	0.162433034950033	0.993306290248531	-4.48629233730346
FAM18A	0.550760566060683	-1.39876226190154	1.39525067268214	0.180996301349451	0.993306290248531	-4.48637267645845
GLRA2	-1.72103642263355	-4.88096394918028	-1.95845138191163	0.0668830550038171	0.993306290248531	-4.4864845705044
TMEM156	0.988447077141765	-1.8030048140167	1.50918365635224	0.149710087758945	0.993306290248531	-4.48699783352321
RABL2B	0.171639276493762	3.27989997698687	1.65244349893606	0.11688952942667	0.993306290248531	-4.48714898804251
PRB3	-0.589972951207194	-1.0954130990256	-1.37481936589438	0.187132712074649	0.993306290248531	-4.48717899671913
MIR940	-1.1340076270131	-2.33747078991508	-1.49341164559496	0.153753979472917	0.993306290248531	-4.48744470709532
GPR63	1.62427086097904	-3.80758161244441	1.76438403400223	0.0957221949768841	0.993306290248531	-4.48757989404912
LOC100288842	-0.372565745774014	0.609497682774114	-1.38426893493041	0.184274060532879	0.993306290248531	-4.48788934669698
LOC144486	-0.610742294106758	-0.167252703486818	-1.3606488904006	0.191486311640881	0.993306290248531	-4.48803896088001
SNORA50	1.26721671507126	-3.53187977091466	1.66623531990532	0.114081109260715	0.993306290248531	-4.48808748996916
DOCK3	0.352328196860242	0.331103299812152	1.36178381192345	0.191134660918317	0.993306290248531	-4.48859660526688
LRRC25	-1.68937589088791	-2.89807552211244	-1.69009797661912	0.109358709165153	0.993306290248531	-4.48962369724553
LOC283663	-0.85576462709411	-1.70004423345537	-1.47853406649768	0.157651114678772	0.993306290248531	-4.48986674362401
LOC400657	0.204524847100271	2.71473439005868	1.56401838698618	0.136333936831578	0.993306290248531	-4.49000340566419
SEMA6D	0.468069474358895	-0.438668031614281	1.35729420578413	0.192528781333224	0.993306290248531	-4.49015743181849
ABCA9	1.64296347054707	-4.3250179899084	1.74492649258436	0.0991427922951462	0.993306290248531	-4.49029338503541
TAS2R4	1.05782374006913	-2.51328641299401	1.49185995054858	0.154156677608798	0.993306290248531	-4.49044267082645
MGAM	2.18314493335451	-4.6129401472127	1.86118545340342	0.0801954610716733	0.993306290248531	-4.49049314123293
LPAR3	1.31211524745576	-3.39041902301727	1.52619229847533	0.14544866811325	0.993306290248531	-4.49088142195686
GUCA2A	-1.72103642263355	-5.05707089370485	-1.92412403634111	0.0713370232401915	0.993306290248531	-4.49104135515844
FITM1	0.789498665016348	-1.37792396323672	1.42096962793067	0.173504498860398	0.993306290248531	-4.49110284410692
GEMIN4	-0.112480213603798	5.84388831832852	-1.90962967062057	0.0732959555902119	0.993306290248531	-4.49141516167576
FAM200A	0.184511389082443	3.48405079400894	1.66634905440634	0.114058192324602	0.993306290248531	-4.49147102342701
LOC100130890	0.265912344144824	2.21515555127644	1.50910610873208	0.149729752311956	0.993306290248531	-4.49161704392199
MIR1469	1.31200811800318	-3.17831963985458	1.6134075832142	0.125160950141059	0.993306290248531	-4.49200628589995
C21orf49	0.835615864676774	-1.54191070826274	1.42452597209796	0.172488708422908	0.993306290248531	-4.49209707642112
DNMT3L	0.727436149809863	-1.66944823692269	1.43892894385555	0.168424322183935	0.993306290248531	-4.49227409823577
BTBD8	0.526112242665632	-0.208281316780524	1.35265044976437	0.19397933028654	0.993306290248531	-4.49240267528467
FUT7	1.21614162347022	-2.41321366227669	1.5562313107922	0.138170074143863	0.993306290248531	-4.49276442575215
LOC100507634	0.561020702776779	-0.81589823828634	1.36870332924767	0.189001876142681	0.993306290248531	-4.49299445827848
IPCEF1	-1.21769085956802	-2.42552426217737	-1.53716899366666	0.142752635739447	0.993306290248531	-4.49313876157929
SNORA47	-1.72103642263355	-4.29090083177613	-1.90695994127614	0.0736619601804979	0.993306290248531	-4.49331050059098
TSPAN32	1.37959452461192	-3.14650323052172	1.5450377302773	0.140845797952403	0.993306290248531	-4.49363778298926
L3MBTL3	0.333439234352378	0.882863941267481	1.37968938879039	0.185655019072515	0.993306290248531	-4.49403481209473
ZNF821	0.207815903110025	3.22324406272315	1.60091714159194	0.127910574567494	0.993306290248531	-4.49407622875251
AGAP11	-0.465031556268181	-0.382562874164772	-1.3504407882052	0.194672617305718	0.993306290248531	-4.49420173509303
ITGAD	2.07768854174023	-3.90855693427724	1.8421653170171	0.0830579395301745	0.993306290248531	-4.49464672429119
HAPLN1	0.575230053072599	-0.666167627839282	1.34648174253271	0.195919733572415	0.993306290248531	-4.49520806661263
PDE1B	-1.43625946830023	-2.97755994167421	-1.54487900158864	0.140884050841406	0.993306290248531	-4.49531250856339
APOC3	-2.09019470930378	-4.3649799280942	-1.85756974833971	0.0807327980649675	0.993306290248531	-4.4953601133496
MGC16075	-1.72103642263355	-4.63694631458146	-1.89017833274161	0.0760001316318509	0.993306290248531	-4.49552276904862
AACSP1	1.0426070550167	-1.81568540825911	1.42960314127098	0.17104693763977	0.993306290248531	-4.49558831105309
MIR4257	1.82670498075532	-3.61960961698668	1.85499161069862	0.0811178838432617	0.993306290248531	-4.49569433803937
HLA-DOA	1.39197135144944	-4.75196794390876	1.73074671251613	0.101702101151901	0.993306290248531	-4.49570266850179
SLCO2A1	-2.33337970784056	-3.75324974057386	-1.83451675145339	0.0842342370674742	0.993306290248531	-4.49574146598082
LY6D	-1.13182695675516	-2.37018102389695	-1.51084215280571	0.149290039619941	0.993306290248531	-4.49620241955272
LOC100128288	0.599614535858581	-0.0659377645407406	1.34678937537621	0.195822599680642	0.993306290248531	-4.49636445636157
TYMP	0.563727690199129	0.581947909863107	1.34437621490056	0.196585579664968	0.993306290248531	-4.49637500337891
ELMO1	-1.08672407184847	-3.12571813431034	-1.56509214965435	0.136082368905249	0.993306290248531	-4.49644197010738
C12orf71	-1.5202291882962	-4.06768294799851	-1.73468332757448	0.100985891583274	0.993306290248531	-4.49666229321605
MURC	0.855216293310538	-2.00195185149107	1.44243863858393	0.1674458806244	0.993306290248531	-4.49667553422984
AMZ2P1	0.188057948883554	4.23416072157045	1.72794825077269	0.10221391734456	0.993306290248531	-4.49674559962052
DENND5A	0.140321172890504	5.50370318887757	1.84237725521611	0.0830255524002794	0.993306290248531	-4.49681322306743
DPRXP4	1.08348832494538	-2.76360038397489	1.60205672245079	0.127657603160392	0.993306290248531	-4.49693895187031
PCDHGB7	0.421409219094209	0.850789338380003	1.34979304153828	0.1948762247654	0.993306290248531	-4.49701158821427
LOC100128531	0.435814264931093	0.070646034221253	1.34562625300509	0.196190053512504	0.993306290248531	-4.49711294315402
ZNF30	0.183079045275582	3.03457126575663	1.62643632516184	0.122346510120732	0.993306290248531	-4.4971937755461
NMB	-0.15280875157387	4.27410278249727	-1.76286222129589	0.0959859669577396	0.993306290248531	-4.49748875416828
FLJ22447	1.1639104127628	-1.95442923752086	1.50404543218043	0.151017691828849	0.993306290248531	-4.49751460793115
NFU1	-0.126983189561582	4.70112413497018	-1.8005429882936	0.089638436894715	0.993306290248531	-4.49791821689819
PCDHB12	0.447224684920546	0.747315941341049	1.347845813444	0.195489326381357	0.993306290248531	-4.49816585515248
HSPB9	-1.5202291882962	-4.12194288831881	-1.72464876955955	0.102820234684239	0.993306290248531	-4.49825944803242
FLJ45445	-0.425207769595312	-0.0534642778985632	-1.34048915961744	0.197819557302807	0.993306290248531	-4.49834219786427
GPR50	-2.33108458992728	-3.90180349095052	-1.81580312643346	0.087174409424703	0.993306290248531	-4.49836778389826
SMOX	-0.295308671044233	3.76143729733013	-1.70054463697496	0.107344916141127	0.993306290248531	-4.49845497982343
C22orf23	0.247951335609208	1.6238479625134	1.42701285679639	0.171781270470378	0.993306290248531	-4.49857690366847
NCRNA00175	1.49573650812906	-2.83262514962695	1.59841482342658	0.128467546362008	0.993306290248531	-4.49864793414186
FSCN2	-0.399285645476003	1.62313691524591	-1.41579171463597	0.17499216247117	0.993306290248531	-4.49874756682921
C8orf4	0.622301455149035	-0.733075706745216	1.36804158083048	0.189205014490205	0.993306290248531	-4.49875215424083
FER1L5	-1.01376360487485	-2.42672054893013	-1.45644468061771	0.163587515814174	0.993306290248531	-4.49910336777899
HES7	1.05347905714026	-2.70308867243536	1.53724218729024	0.1427347995978	0.993306290248531	-4.49928239680859
CDRT15	-1.56394213586546	-3.59913349235575	-1.71747355875493	0.104149532163437	0.993306290248531	-4.49939903743858
C8orf39	0.423939373706819	0.636776159564727	1.36078450474668	0.19144426481605	0.993306290248531	-4.49952729996413
MIR135A2	-1.72103642263355	-5.03010273663984	-1.85871077113221	0.080562885284337	0.993306290248531	-4.49965340842831
GLUD2	-0.257761553807875	1.84797165403422	-1.49098789071154	0.154383379137785	0.993306290248531	-4.49971378602692
GAB3	-2.08884315797908	-4.59600378157223	-1.82567057425054	0.0856130239296846	0.993306290248531	-4.49972197630804
CDH2	-1.72103642263355	-4.75196794390876	-1.8570371840789	0.0808122121535792	0.993306290248531	-4.49987242747051
PNCK	-1.03502292247847	-1.58203873753367	-1.44823412445519	0.165840395620491	0.993306290248531	-4.50004588852968
C10orf111	1.32740604262222	-2.37200350166517	1.53204462634079	0.144006007103993	0.993306290248531	-4.500160331621
KIAA1045	1.24483023273037	-2.91912861087508	1.52087596884237	0.146769639083531	0.993306290248531	-4.50019715740833
WBSCR27	0.371960134011236	1.36103053207384	1.38409490674372	0.184326386646783	0.993306290248531	-4.50024709087993
PM20D1	1.44314668473712	-2.71509863754806	1.56281135468232	0.136617195098116	0.993306290248531	-4.50038406116194
CSF3R	0.849096667706795	-1.13191111359151	1.46472735667279	0.161340390718035	0.993306290248531	-4.50052127350462
NCRNA00282	2.02054753602867	-3.24132480072054	1.59360894862985	0.129543012963189	0.993306290248531	-4.50065740550519
C2orf54	-0.33323597423683	0.946479090670503	-1.40970550529422	0.176754039947311	0.993306290248531	-4.50066205949176
LOC100131347	0.633913480545839	-0.57102227135872	1.34062896948191	0.197775066619639	0.993306290248531	-4.50072553967943
LOC100505933	1.80280476557471	-4.90110673136832	1.81769123309985	0.0868737187081197	0.993306290248531	-4.50079045919562
HAUS1	-0.206530100372787	4.123075314617	-1.78224272673615	0.0926737683826524	0.993306290248531	-4.50083987582084
LOC338817	0.63801202418614	0.415859219564281	1.34051334302095	0.197811861021987	0.993306290248531	-4.50084805017111
EMR2	-0.615913974585396	-0.785797504687279	-1.33835996854978	0.198498101450676	0.993306290248531	-4.50095955576626
DNAH2	0.905643765553967	-1.10270461011033	1.39790386083081	0.180211512160641	0.993306290248531	-4.50107217918009
LOC284749	0.472510546067377	0.704598393259053	1.3361431824109	0.199206531307072	0.993306290248531	-4.50133214953068
C17orf110	0.780952135213474	-1.941335424071	1.38135826408259	0.18515080767421	0.993306290248531	-4.50140832257965
CXorf61	-1.36834965599086	-2.41168138619402	-1.49017835702292	0.154594073409524	0.993306290248531	-4.50176688333514
POP4	-0.125396619462013	5.5200764486387	-1.86919896026874	0.079015832836703	0.993306290248531	-4.5018068577524
RAB6C	0.332930805213226	0.927823986605106	1.38771273614623	0.183241056239123	0.993306290248531	-4.50182862000973
TP63	1.08724736851113	-2.09246703982853	1.42806553574378	0.171482531462788	0.993306290248531	-4.5021104414628
MIR339	1.64296347054707	-3.85403558306431	1.67060868330639	0.113202738956943	0.993306290248531	-4.50263854129584
BOC	0.77632296365188	-0.674966542776254	1.34485183674908	0.196435012557968	0.993306290248531	-4.50290894096464
C19orf54	0.181198915413168	4.62033924515627	1.74878684488289	0.098455810395655	0.993306290248531	-4.50317873318886
PKD1L3	0.522556076728478	-0.513968838826356	1.33223329312518	0.200460943212267	0.993306290248531	-4.50340073590173
HGD	0.690342546179625	-0.952598305308233	1.36317547899302	0.190704166120827	0.993306290248531	-4.50360821648695
KRT6B	2.35130776590908	-2.99719585098891	1.62465154357186	0.122728840698612	0.993306290248531	-4.50371010862612
ZBED4	-0.134670646718297	4.78836547564733	-1.79993804627516	0.0897373634713928	0.993306290248531	-4.5039360101739
ETV7	-1.29871680120262	-3.44139334745105	-1.56919382348351	0.135124996950887	0.993306290248531	-4.50412011771366
DCHS1	-0.620247588946627	-0.481459029550942	-1.33389192803777	0.199928036608452	0.993306290248531	-4.50418715900875
NME1	-0.161671349353231	6.39466033781364	-1.9300307168863	0.0705522294503806	0.993306290248531	-4.50422423275406
FLJ45513	0.807832194234122	-1.77010524388087	1.41001086972678	0.176665298764395	0.993306290248531	-4.50431822389487
HOXA11-AS1	0.356656236478871	0.142924199816968	1.3428616451467	0.197065659502028	0.993306290248531	-4.50434541717307
ART5	1.44876069945956	-3.19737571285223	1.54173206031961	0.14164424857022	0.993306290248531	-4.50468068274678
KIF5A	1.27402358914932	-2.30212305949192	1.55150170010863	0.139295392151535	0.993306290248531	-4.5047404392264
LOC90246	-1.44316732976535	-3.02212143301284	-1.55633869397844	0.138144613340665	0.993306290248531	-4.50490510767967
MIR4746	1.80280476557471	-4.75196794390876	1.7873625622697	0.0918156396401751	0.993306290248531	-4.5049054962529
TAF7L	0.770829522018688	-1.57735941611204	1.34931298054776	0.195027233121485	0.993306290248531	-4.50494302973749
MVP	0.17718862690008	5.58185663713519	1.83430192570395	0.0842674869596581	0.993306290248531	-4.50501154113034
CCDC15	-0.248216082601467	1.93661958305162	-1.53521055805088	0.14323056882408	0.993306290248531	-4.50506240748394
CYP27B1	-0.313790385825284	1.57842325197993	-1.43245688263458	0.17024088552666	0.993306290248531	-4.5051463081491
MYOZ3	1.80280476557471	-4.62297193863724	1.78381105486799	0.0924101602116777	0.993306290248531	-4.50538561698077
TOMM20L	0.821801248790026	-1.48532771549279	1.36502843761986	0.190132184963881	0.993306290248531	-4.50545818667929
SCRT1	1.50946134683435	-2.88758662374323	1.59877532345721	0.128387178935817	0.993306290248531	-4.50548175015258
ARR3	0.920259761825461	-1.90391649423455	1.42308321427109	0.172900214004774	0.993306290248531	-4.50551641552042
SEPT5	1.87040415082035	-3.48522593860627	1.57471278131195	0.133845775379514	0.993306290248531	-4.5057676155315
ACSM1	-2.09019470930378	-4.1706799576033	-1.77799430390329	0.0933911610089839	0.993306290248531	-4.50618836573958
HCLS1	-1.1622127373504	-2.61480904110095	-1.44049649361536	0.167986739936321	0.993306290248531	-4.50624649117668
KCNK12	0.702284908990261	-0.693817309268836	1.32921967022398	0.201432089435644	0.993306290248531	-4.50627659273366
LRRIQ1	-1.50677960424277	-3.56973238408941	-1.60920319391893	0.126080838886384	0.993306290248531	-4.50633466060193
WNK4	-0.460387152139714	-0.209305452127497	-1.33078859384701	0.200926034611474	0.993306290248531	-4.50661402836814
AGAP4	1.44595369209834	-3.82300834476653	1.531534198601	0.144131355155206	0.993306290248531	-4.50674799327665
BAAT	-1.69085897918641	-4.41209086734725	-1.66130383212257	0.115078586245309	0.993306290248531	-4.50683840139831
KLHL11	0.272017452853748	2.39056828907302	1.49896487127026	0.152319936567398	0.993306290248531	-4.50710255842448
LOC100506388	-2.09019470930378	-4.27692645583191	-1.77080202625441	0.0946167281575074	0.993306290248531	-4.50715806449274
TP53I3	0.185706717188844	3.31056375515821	1.63085012264688	0.121405354956816	0.993306290248531	-4.50742512025651
RPTN	1.80280476557471	-4.96901742144257	1.76733160482429	0.0952130985392211	0.993306290248531	-4.50760848123241
UPK1A	-0.558364983951677	-1.09436364836831	-1.33353992183811	0.200041039094118	0.993306290248531	-4.50781896713603
LOC158696	1.07814695675281	-2.38302753068696	1.49552115892519	0.153207914261784	0.993306290248531	-4.50792288894341
GRID1	-0.793523528143443	-1.92143255569044	-1.38427911950712	0.184270998645632	0.993306290248531	-4.50797229168111
NCRNA00277	1.47162589762855	-3.61067491709865	1.64837515115006	0.117729189640631	0.993306290248531	-4.50829523986037
C11orf70	-0.736626044645493	-2.04325960285846	-1.38090725579939	0.185286960191221	0.993306290248531	-4.50840002020701
MYO1F	0.382293697470054	0.714181314840679	1.35114191061255	0.194452423961538	0.993306290248531	-4.50867783759513
VPS18	-0.192615380834644	5.32281729066025	-1.82269744759627	0.0860808669895755	0.993306290248531	-4.50875652764627
FLT1	1.15942346670595	-2.43325460236146	1.43807277021508	0.168663717058112	0.993306290248531	-4.5087596869332
C9orf129	-0.553589657309785	-0.838395147432251	-1.32035295957598	0.204311109360686	0.993306290248531	-4.50903369546386
SPACA4	1.4461999815213	-1.5434871498395	1.44439726035827	0.166901878035354	0.993306290248531	-4.50927766149944
LRRC68	0.119867343592074	6.79819612087408	1.91655707703175	0.0723537989835657	0.993306290248531	-4.50928997088836
ADAM20	1.2712165817881	-3.37657257721128	1.5276864684878	0.145079196854723	0.993306290248531	-4.50945665547537
KLHL14	-1.74788857342131	-3.94024114120817	-1.63918450016833	0.119645041830628	0.993306290248531	-4.50975162789857
NCF2	-2.09019470930378	-3.68881309464947	-1.75004315661301	0.098233134587342	0.993306290248531	-4.5099479592951
THRSP	1.82670498075532	-4.27010108095494	1.74900587253916	0.0984169570985455	0.993306290248531	-4.51007058547502
AZU1	1.7984262559865	-2.71065779215116	1.61353243550715	0.125133720812015	0.993306290248531	-4.51016417142893
SPRR1A	-1.41496820144857	-2.39224013780197	-1.43903460579651	0.168394797312903	0.993306290248531	-4.51025705370259
LOC339666	0.833610406891334	-2.34964955236279	1.46504884951987	0.161253683148247	0.993306290248531	-4.51074331499845
BGN	1.44636150765783	-5.09801342671409	1.77191560854115	0.0944260586271448	0.993306290248531	-4.51089915735709
RFX8	1.17717996559679	-2.33397175339229	1.47688561971822	0.158087900140413	0.993306290248531	-4.51105578425513
PROX2	0.699850226420358	-0.820077111176968	1.31918344256346	0.204693276732969	0.993306290248531	-4.51117085702457
LHB	-1.51793407038292	-4.18204760869265	-1.64239980342935	0.118971783091681	0.993306290248531	-4.51119344180373
MYO1H	1.25593173094977	-2.42361063321835	1.4990757635727	0.152291413575177	0.993306290248531	-4.51127271673471
RTN4RL2	0.530315879509241	-0.87246262897258	1.32022802986181	0.204351906084307	0.993306290248531	-4.51133584089009
CD55	0.150295354161483	6.99525302351052	1.90444620567922	0.0740080667785823	0.993306290248531	-4.51190492067939
KIRREL3	-0.5255351768006	-1.11604091221363	-1.32995792184954	0.201193840950267	0.993306290248531	-4.51218904599892
STK31	-0.663456370399999	-1.08659049723243	-1.32217728041366	0.203716099630309	0.993306290248531	-4.51247222854198
ZNF234	0.190920057958539	3.49250180802917	1.62843599289494	0.12191935298376	0.993306290248531	-4.51251171654431
TFCP2L1	1.52535676859259	-3.59578750289613	1.49661797420014	0.152924630435354	0.993306290248531	-4.51265875737274
KCNB1	0.925008401042165	-1.93897276111851	1.41748865227879	0.174503476691279	0.993306290248531	-4.51273716700132
FMO1	-1.08900785274585	-2.42951036078085	-1.48516975752074	0.155902942601819	0.993306290248531	-4.51321912992648
DDX21	-0.149471911109186	7.84845790850034	-1.9649049041768	0.066074111549503	0.993306290248531	-4.51365864004186
TMEM151B	1.80280476557471	-4.40592246110343	1.72198413931283	0.103312164422771	0.993306290248531	-4.51368150455475
RUSC1-AS1	-0.724391613648059	-1.40114155744086	-1.33219058873475	0.200474678718514	0.993306290248531	-4.51372451006712
C19orf35	0.98225909312023	-2.65757491894308	1.4239630975627	0.172649157249766	0.993306290248531	-4.51380306888525
KCNT1	1.22686638836395	-2.38966761368858	1.46121689153117	0.162289673650626	0.993306290248531	-4.5138448663032
SURF2	-0.170875125156585	4.68837318698284	-1.79326080517991	0.0908356768275563	0.993306290248531	-4.51393196197296
KIAA1984	0.311314835415441	2.13953370471569	1.46329506250155	0.161727151268072	0.993306290248531	-4.51407917108142
SASH1	0.173238189499069	5.56208007875183	1.83663032107446	0.0839077235543618	0.993306290248531	-4.51433069318452
RAB39	-1.16155856980602	-3.6577858563517	-1.47388673341552	0.15888507083597	0.993306290248531	-4.51449730038161
MIR4449	-1.72103642263355	-4.84002141617105	-1.73668184106702	0.100623970302727	0.993306290248531	-4.51542754161099
FAM70B	0.641280008324262	-0.859083201217707	1.31194120922812	0.207072483165173	0.993306290248531	-4.5155149594179
HS3ST1	-0.801869094479462	-0.996895345970549	-1.32525063650347	0.202716822858754	0.993306290248531	-4.51575253539857
LOC442421	0.623589161293181	-0.878452803274131	1.30838906084929	0.208247402164486	0.993306290248531	-4.5157649150179
ACTL8	-0.415167859820642	-0.0516518119319197	-1.35230602479296	0.194087264331136	0.993306290248531	-4.51599529659615
LOC339803	-0.227213496679348	2.9289281492396	-1.59326217298475	0.129620908973379	0.993306290248531	-4.51604240669994
GNGT1	0.478447222820699	-0.727868058092539	1.30796712205388	0.208387313390417	0.993306290248531	-4.51604626722032
TAS2R31	1.2582275940143	-2.66021937460672	1.49289408091333	0.153888201598364	0.993306290248531	-4.51627419661043
PCDH17	1.56010559481391	-3.6262754230743	1.58677784876456	0.131084795187895	0.993306290248531	-4.51665895132282
HJURP	-0.113087224448513	5.41899945966294	-1.85972179820814	0.0804125950992988	0.993306290248531	-4.51668602443465
TRAF1	0.467749506069536	0.487664416834982	1.31183011474732	0.207109149483923	0.993306290248531	-4.51672316651013
[truncated: 14,725 more rows]
