# Supplementary material for: The transcriptomic response of cells to a drug combination is more than the sum of the responses to the monotherapies
Source: eLife. 2020 Sep 18;9:e52707. doi: 10.7554/eLife.52707 (PMC7546737; doi:10.7554/eLife.52707)
Supplement: Source data 5. [file elife-52707-data5.zip › self-synergy/ss_limma_T_20_T_5.csv]

	logFC	AveExpr	t	P.Value	adj.P.Val	B
GREB1	-5.5867098678779	8.73654037568517	-50.4053263280632	7.14225469200388e-20	1.19447067469073e-15	35.0332365299405
GINS2	-3.97925434537278	4.81902624055053	-32.0638254362197	1.38752800787691e-16	1.16025092018667e-12	27.7796289578762
PRSS23	-4.5690718586186	7.59906359801195	-30.7661947797303	2.75919022555161e-16	1.26150421219017e-12	27.5478983339727
MCM4	-2.60174514904609	7.70091955261513	-30.1931400259291	3.77153854397922e-16	1.26150421219017e-12	27.2659417748197
MCM6	-2.86347025220347	6.73951355701491	-30.2274801554987	3.70096298473521e-16	1.26150421219017e-12	27.2395313894759
CDC45	-3.8131091542161	4.53527892594109	-28.781291633748	8.35301490413e-16	2.32826368761117e-12	26.1235945131253
PGR	-4.28543816845194	5.59438254636374	-28.100349846254	1.2424161461148e-15	2.96830966108912e-12	25.9523515172723
MYBL2	-2.86019392063801	6.80819821343856	-26.9758758002159	2.4433057071105e-15	4.0861844645716e-12	25.4393997422677
MCM10	-4.24507429072155	4.52023404778705	-27.3912427017205	1.89732151504295e-15	3.96635062719729e-12	25.3936848313339
E2F1	-3.76672116671027	4.79433898005424	-26.9780003589705	2.44012399875436e-15	4.0861844645716e-12	25.2212484424898
SCNN1A	3.60269619434081	6.24093456679455	26.7178913525755	2.86427963790213e-15	4.3547466058432e-12	25.1677389021505
RRM2	-3.29582905888049	7.21203476216499	-26.3438038499055	3.61629029388263e-15	5.03990323957442e-12	25.0686575386039
PCNA	-2.88594503404605	6.35100396933935	-24.9920908718917	8.62791625703404e-15	1.06613075849921e-11	24.1985066829867
CXCL12	-3.03852352172043	5.67937976212452	-24.9408593577416	8.92479706947436e-15	1.06613075849921e-11	24.087506762469
CLSPN	-3.76506645181587	4.46849607123713	-23.9531832509604	1.73616793129148e-14	1.93571149886125e-11	23.3356481548139
GINS1	-2.89189506406005	5.43330363390285	-23.7115971586301	2.0511440624031e-14	2.14395833122684e-11	23.3140505589068
THSD4	-2.60174548827551	6.73875574267276	-23.4854635621156	2.40106395683884e-14	2.24472763684616e-11	23.1990107065412
FEN1	-2.84230584466936	6.16313754373264	-23.4766055480281	2.41599482559381e-14	2.24472763684616e-11	23.1834388974968
NEAT1	2.3847379308693	9.52282097707225	22.995224995968	3.39519528341289e-14	2.98848662735775e-11	22.8649793195788
TRIP13	-2.37977755210204	5.81714753874875	-22.6387304211429	4.3871927992604e-14	3.66857061874155e-11	22.5858536614074
POLA2	-2.59981287394956	5.39730360093069	-22.3646606543454	5.35668093227119e-14	4.26595866244302e-11	22.3758016664746
MCM3	-2.81867899249081	7.08785287001127	-22.271575490609	5.73551814750848e-14	4.31515276601004e-11	22.3430747206626
MCM7	-2.76072571584228	7.93903126925104	-22.2252543931962	5.93449615033669e-14	4.31515276601004e-11	22.3080373413493
TCF19	-2.9591865232421	4.87756664311089	-21.8184736353917	8.02987087372205e-14	5.49659960496569e-11	21.9499557885563
MYO15B	2.95378877831643	5.91642550560547	21.7432621596187	8.49650781198843e-14	5.49659960496569e-11	21.8866979616071
NPY1R	-3.10454148236875	4.92326235661166	-21.6707632241202	8.97351921648673e-14	5.49659960496569e-11	21.8348093138334
FDFT1	2.05617279931764	7.02426155036063	21.4679605658612	1.0464478445295e-13	5.83359791730379e-11	21.7427482012682
PKMYT1	-2.67359497365483	5.04244137686182	-21.4846991489515	1.03320298794617e-13	5.83359791730379e-11	21.7135752527665
E2F2	-3.05398823046184	3.8758440161481	-21.6687326814765	8.9872800929205e-14	5.49659960496569e-11	21.6891520268735
BMF	3.46833588469638	5.00869446172684	21.6373771714493	9.20263028815112e-14	5.49659960496569e-11	21.6578083013231
DDIT4	3.03154987442201	7.81223974255553	21.1228471279756	1.36357693464505e-13	7.07546329288561e-11	21.4805568683063
SCD	3.35637936107334	8.97843630396145	21.0923320859973	1.39613901378393e-13	7.07546329288561e-11	21.4533652104413
SLC39A8	-2.68111690365132	4.97479750203261	-21.1166545828023	1.37011937282157e-13	7.07546329288561e-11	21.4340947367731
WDHD1	-2.56681016687465	5.38651295787667	-20.9950015068218	1.50560590107228e-13	7.19421516843795e-11	21.366671532352
ASF1B	-2.73093076821544	5.90010215926713	-20.9173801504122	1.59939974878624e-13	7.4301003885281e-11	21.3197810521494
FAM111B	-4.39856741145961	3.84610890172402	-21.0278603847096	1.46766886320674e-13	7.19421516843795e-11	21.2245630073951
CCNE2	-3.97647476245568	4.58795745819316	-20.780862431487	1.77966176145968e-13	8.04407116179773e-11	21.1655014623017
ZWINT	-2.18683168967448	6.4304050839503	-20.4993422150756	2.22270031815743e-13	9.29311003021621e-11	20.9933988625114
ORC1	-3.85877870475437	3.90649989521788	-20.6941239103679	1.90525546665846e-13	8.38512958536737e-11	20.9654512596158
WDR76	-3.32634856833026	3.73555681834133	-20.6463949223736	1.97833049779486e-13	8.48348698592853e-11	20.91964264
UHRF1	-3.84973664026516	4.34233045844981	-20.3564138757296	2.49096508364011e-13	1.01607073314139e-10	20.8113183717183
NASP	-1.83513994135844	6.63763836159072	-20.1372785474774	2.97076304072681e-13	1.18292954983608e-10	20.7026319878178
FANCI	-2.45879976065881	7.25294515294075	-20.0328212632997	3.2329979637837e-13	1.24842516014068e-10	20.6115169338226
CTPS	-2.01361340736344	5.9254024443455	-20.013344236043	3.28454359281211e-13	1.24842516014068e-10	20.605240249744
MCM5	-3.14888835204206	5.45642158730553	-19.8239800268482	3.83343263613393e-13	1.39370276971095e-10	20.4487449096704
DSCC1	-3.11574960741954	4.52867272125139	-19.8253024470519	3.82927986707636e-13	1.39370276971095e-10	20.4100936077478
INSIG1	3.27825499254135	7.19493071664857	19.5217385095481	4.9197132317342e-13	1.75058051250048e-10	20.2031191658312
CDCA5	-2.43973828115936	5.94637017799527	-19.3594277187317	5.63333960836187e-13	1.92850028618443e-10	20.0679577731725
CDC6	-3.65181689355667	4.76561470142329	-19.355828211198	5.65035362491251e-13	1.92850028618443e-10	20.0438097238792
PKIB	-3.34695065043562	5.65590939016928	-19.2093680505783	6.39081553523654e-13	2.13759998022592e-10	19.9429661388828
TFF1	-3.52147351606999	9.70366424799314	-19.1053870827632	6.97835338682027e-13	2.28835258904279e-10	19.8053474062765
UBE2T	-2.21159033347706	5.91035333813593	-19.0271990315995	7.45762382412963e-13	2.3343408048016e-10	19.7887939571465
FANCD2	-2.03094549595256	5.93021738549298	-19.0147113412391	7.53733577249978e-13	2.3343408048016e-10	19.777843171835
ORC6	-3.04063923639018	3.86124226930099	-19.0228046105017	7.485572430698e-13	2.3343408048016e-10	19.6743979476163
EXO1	-3.7133379883141	4.20311603093669	-18.894337310442	8.35352305775995e-13	2.45893292393164e-10	19.6263753619419
AHRR	3.44040534493211	4.79309041813628	18.9885578767682	7.70721096808269e-13	2.34355265873118e-10	19.6128961145968
PFKFB2	2.7569921828697	5.20875257793122	18.8905429826453	8.38072091988183e-13	2.45893292393164e-10	19.6068893697254
DNAJC9	-2.04171338961816	5.81672269625317	-18.7316700432551	9.60782095031713e-13	2.71604441113659e-10	19.5361040038935
LIG1	-2.07039996798093	6.28963052859184	-18.7153472150633	9.74423969553907e-13	2.71604441113659e-10	19.515466845999
RAD51	-3.17906495896052	3.79893509491962	-18.8282071259968	8.84119586933874e-13	2.54931309860036e-10	19.5132077898556
SHCBP1	-2.20409759228704	4.77441650652286	-18.6195613633364	1.05871215942041e-12	2.85917336330582e-10	19.4309057667659
HELLS	-3.05767398397914	4.39107327691024	-18.6068070336724	1.0705037818457e-12	2.85917336330582e-10	19.4068324453524
MYOF	-1.83965680216417	9.10327391035607	-18.5997769846536	1.07706243654787e-12	2.85917336330582e-10	19.3723971947346
RMI2	-2.41243397502394	4.81548383429927	-18.4704889028953	1.20556128423558e-12	3.10181644885475e-10	19.3063376097029
NCAPG2	-2.03441833337169	7.15378556518245	-18.4772806443852	1.1984231360921e-12	3.10181644885475e-10	19.2908280975737
IGSF1	-2.62094201358166	5.23242126694631	-18.3723895007464	1.31382752117288e-12	3.32915931274169e-10	19.2229129512463
FANCA	-1.89703274898391	5.60209345361292	-18.3510953258628	1.33865783435255e-12	3.34144979428539e-10	19.2065065641936
SLC29A1	-2.34446667200885	5.23487457133791	-18.2841914639196	1.41994959780258e-12	3.49224074612505e-10	19.1484833237682
RRM1	-1.94668094657481	6.44952673080815	-18.153178399183	1.59462183014734e-12	3.80977935534059e-10	19.0157275314606
RAD54L	-2.7105587231324	4.08233899509387	-18.1058819052115	1.66313709791142e-12	3.91750772189727e-10	18.946196639428
BRCA1	-2.92606649908026	5.35275157246614	-18.0548269476478	1.74059980802331e-12	4.0382758978323e-10	18.9460849522923
NEU1	1.98989715737039	7.3788416835818	18.0232104769219	1.79047289293152e-12	4.04646873802524e-10	18.8984393895111
ABHD2	-1.68375050559519	8.7986849893793	-17.9531630961957	1.90642346749004e-12	4.25107014270712e-10	18.7959394949109
GINS4	-2.97989048965289	3.40606960765898	-18.0406995288106	1.76270115129011e-12	4.0382758978323e-10	18.7764868753809
POLE	-1.90246693822597	6.92230149939482	-17.793700972651	2.20099094577494e-12	4.84333849699213e-10	18.6808550339878
MYB	-2.87867514138452	5.25491748585445	-17.7440936597883	2.302147723042e-12	4.93604083591724e-10	18.6685813280555
MYBL1	-3.97693706512103	3.89210511163142	-17.7742034837712	2.24017767532478e-12	4.86554953793917e-10	18.6161473905592
RFC5	-2.03329023610952	5.68901985573462	-17.6370878299609	2.53744370187635e-12	5.30452605877251e-10	18.5643761472534
CDCA7	-4.01678528884199	2.67036688999029	-18.2017902405376	1.52729954845041e-12	3.70181994902677e-10	18.5453598672506
MTHFD1	-1.80084881945984	7.6713102677534	-17.6622377160764	2.47994697272715e-12	5.24995356606188e-10	18.5441557423526
RECQL4	-2.18977377225934	6.15270651240141	-17.549420864849	2.74912423024069e-12	5.5393197140416e-10	18.4741046276509
ATAD2	-2.586963636131	8.01721731686393	-17.577873242757	2.67844980229038e-12	5.46273103579321e-10	18.4561807881447
CHAF1A	-2.50081887959732	4.38080768985639	-17.4963800443154	2.88618541809355e-12	5.74542028104743e-10	18.4311752809052
RFC3	-2.34863557812298	5.53912488380811	-17.4486014719391	3.01583267760432e-12	5.8575254955646e-10	18.3934448477254
GINS3	-2.74308145490721	3.84762521736566	-17.4836588010576	2.9201191335149e-12	5.74542028104743e-10	18.380947130631
GLA	-2.10495663795384	5.78926695823033	-17.3887419712408	3.18699925686169e-12	5.98869388446684e-10	18.3366004622662
DTL	-3.64959886469766	3.64871337940636	-17.4373867500483	3.04714612601124e-12	5.8575254955646e-10	18.3129382379949
TIAM1	-2.66971274442728	4.36433881217711	-17.3672970920273	3.25079113299714e-12	6.04069232313824e-10	18.3119180225944
LSS	2.14284379408077	7.96945481816289	17.4023932902198	3.14708049382852e-12	5.98088342940775e-10	18.3118546366878
FHL1	-3.81981881145699	3.03623442472999	-17.6090877922167	2.60311631293466e-12	5.3746317552493e-10	18.2331870246872
UNG	-2.21711590675527	6.65583899893234	-17.2097262212497	3.76293162541318e-12	6.91552401136374e-10	18.1428402636671
PAQR4	-2.65190470400724	4.47071725390325	-17.1281587494512	4.06089991608368e-12	7.24595733713293e-10	18.1020123616886
HMGCS1	2.44664401676015	7.59710699424119	17.1643090714076	3.92587888646395e-12	7.13656505404598e-10	18.0983803380524
OLFM1	-2.37019326245899	5.76761961994266	-17.1250573468504	4.07270981637465e-12	7.24595733713293e-10	18.0898849300302
TONSL	-2.04421212194456	5.86583549121901	-17.0854045572211	4.22694210913465e-12	7.44119787717556e-10	18.0474019469392
KIAA0101	-2.31962705335112	5.58254197878059	-16.97373260701	4.69536736064179e-12	8.17972122285139e-10	17.9469581679823
YPEL2	2.51081167974888	5.76535713150699	16.9166976779054	4.95547276679974e-12	8.45666597468968e-10	17.9067231017613
C16orf59	-2.61542208435786	3.53099340045807	-16.9436362106454	4.83077456623866e-12	8.32885297379128e-10	17.8599426801158
MELK	-2.29857988172794	5.29865521271837	-16.8231833481693	5.41539772893986e-12	9.05671116187902e-10	17.8121102142867
TK1	-2.80581835956949	6.08260415308589	-16.8298286384344	5.38127209424225e-12	9.05671116187902e-10	17.794495836205
LRRFIP2	-2.508082953531	5.57563814277091	-16.8043808496494	5.51319805233858e-12	9.1289825967634e-10	17.793793086781
C1QTNF6	-2.2711291287297	5.70082324795449	-16.753851970832	5.78537539883478e-12	9.48574687942283e-10	17.7431043222678
RBL1	-2.77588710840023	4.12489178814271	-16.6757825294391	6.23414953307993e-12	9.92951588487892e-10	17.6688448114804
NOP56	-1.73504201696162	7.10626114842113	-16.7196450997599	5.97766105009365e-12	9.70586440793846e-10	17.6626418750551
NOLC1	-1.3782217311676	7.81862537496712	-16.6977964999229	6.10399980635602e-12	9.81570122706712e-10	17.6251114417841
RFC2	-2.16057202079801	5.6010895923139	-16.3650071807746	8.41960251463132e-12	1.3283908722141e-09	17.3605034888594
CHRNA5	-2.194300730775	4.45599225626715	-16.2518017148626	9.40549205111958e-12	1.4700696174105e-09	17.2697709237596
SFXN2	-3.22409471644062	5.4641693892952	-16.0989734136188	1.09339323925224e-11	1.69313967900504e-09	17.1092504935822
GPRIN1	-2.09734827183304	4.45871180617403	-15.9844349386302	1.2250337719462e-11	1.87039406452574e-09	17.0079732718417
HS1BP3	2.06835140539434	5.25656112538544	15.9801858232647	1.23022809793011e-11	1.87039406452574e-09	17.0034858481065
TIMELESS	-1.49325871168065	7.24438689891545	-15.9018774729977	1.33023520555054e-11	1.98632621228814e-09	16.8404860736369
FKBP4	-1.5278612547784	8.85045717783841	-15.9160502002386	1.31151828734899e-11	1.97602088627248e-09	16.8175959530786
SIAH2	-1.68960159227768	6.60705363358905	-15.835672837208	1.42147763154851e-11	2.08533262368572e-09	16.8038554232343
CCND1	-2.16428763130989	8.52006020715634	-15.8630866050856	1.38291976163736e-11	2.04672124722329e-09	16.7694863296289
FER1L4	1.95753028504277	6.2363310575514	15.7500095273084	1.54945036704203e-11	2.22762535284833e-09	16.7434959343104
ABCC5	1.67532115392877	6.90795657468564	15.7442804341317	1.55843199164826e-11	2.22762535284833e-09	16.7110241602753
C1orf226	-2.54086108956158	4.7707732143453	-15.6558861229299	1.70419653691376e-11	2.39976687348489e-09	16.6803055102994
C11orf82	-2.69840998914599	4.67829652217195	-15.6533921450544	1.70851218249688e-11	2.39976687348489e-09	16.6752819481134
FTL	1.51375858587512	9.88285542080652	15.7820566496987	1.50020672684801e-11	2.18169193911358e-09	16.675234718925
QPRT	2.05482717871088	6.23163191138511	15.6456924943786	1.72190878269664e-11	2.39976687348489e-09	16.6428650767405
ZNF367	-3.41823330553486	4.06093215075286	-15.593523228288	1.81564881813927e-11	2.50949676318687e-09	16.6155597776772
SAMD12	2.17618415621291	6.10202675614123	15.5745325376747	1.85109628076839e-11	2.53751919668611e-09	16.5703487764067
CHAF1B	-2.9074214710902	4.10215773736607	-15.4174494815324	2.17386671590012e-11	2.88550953309138e-09	16.4384099348431
NCL	-1.22331222895014	9.74704298781391	-15.5531924811951	1.89180212901421e-11	2.57223567525476e-09	16.4256832345056
MCM2	-3.05043186993304	6.77451472124282	-15.471858480611	2.0558180045899e-11	2.77270163780334e-09	16.4098702917894
TIPIN	-2.78412007583468	3.81718584441989	-15.3946562242264	2.22542698046126e-11	2.90197475455535e-09	16.4059258092059
PBXIP1	1.76159460127198	6.26236480174006	15.3889966854731	2.23842826678809e-11	2.90197475455535e-09	16.3752925465761
FAM174B	1.49916839069463	7.58746223863681	15.4146764239458	2.18007168769354e-11	2.88550953309138e-09	16.3411884612567
TP53INP1	2.67368629761229	7.03317031014485	15.3688891075638	2.28527209708209e-11	2.93991465781545e-09	16.3215630076409
TPM3	-1.30758574594209	8.15031354050303	-15.4097147964926	2.19122046581323e-11	2.88550953309138e-09	16.3068640335538
MREG	-1.48693218882279	6.36848517853235	-15.3397001046379	2.35512177093404e-11	3.00664553412984e-09	16.2972483756228
RAMP3	-3.1518855857937	4.46291654401168	-15.2203596417525	2.6650161292855e-11	3.32858667381957e-09	16.2364072913331
TPP1	1.83157252328843	6.01248800738975	15.2297771196575	2.63906434175713e-11	3.32858667381957e-09	16.2233677102633
TACC2	2.41098183910486	6.49602453289059	15.1730922734346	2.79940059352865e-11	3.46793892786467e-09	16.146226568647
ABLIM1	2.05159835024892	5.31677651476335	15.1187855989168	2.96267314297468e-11	3.64321659140503e-09	16.1288841851194
PA2G4	-1.38255383990637	8.22137305300241	-15.2196404033694	2.66700917419172e-11	3.32858667381957e-09	16.1051992818215
XRCC3	-1.82291037830622	5.27697794979848	-15.1016109574055	3.01637607512857e-11	3.68218054601827e-09	16.08732875263
MRTO4	-1.7147636788823	5.85473987503875	-15.0483842473035	3.18943190274982e-11	3.83741432673295e-09	16.0047905459966
CALCOCO1	2.04410195788201	5.89704360005147	14.9505689755132	3.53534522885034e-11	4.22322240052094e-09	15.9316200959185
GNS	1.22207028005713	8.56460683055699	15.0497007677269	3.18502745139495e-11	3.83741432673295e-09	15.9277320857568
DHFR	-2.04246198400387	5.00206097386152	-14.8870385406874	3.78104944559588e-11	4.39126881445454e-09	15.8675557922709
LDLR	2.78882218093849	7.09300431592585	14.9205128675765	3.64941833815211e-11	4.31295071045923e-09	15.8589072554792
DNA2	-2.34459021289785	4.47377638813529	-14.8583485260927	3.89785344475968e-11	4.47890147995018e-09	15.854607614379
P2RX2	2.5642777126767	4.47402463156739	14.832555775582	4.00611296227946e-11	4.55770293749399e-09	15.8243810104632
THBS1	-2.48757470925353	6.6673954470288	-14.9062340169764	3.70496588748365e-11	4.33299646869067e-09	15.821719567896
E2F7	-3.14818182155731	3.90550907906827	-14.8132465297998	4.08923328325561e-11	4.62083361007884e-09	15.8112582018802
LMNB1	-1.68884399388556	7.50441438112876	-14.9172492329293	3.66203659940929e-11	4.31295071045923e-09	15.7964437133116
SGK1	-2.82754873665859	3.58962195761635	-14.7722955057882	4.27159397805566e-11	4.79450588516798e-09	15.7444197405621
E2F8	-2.30132396990007	4.44715212385256	-14.7510881303944	4.36938676884621e-11	4.80747528435421e-09	15.7423974283864
PIK3IP1	2.93872418134738	3.79193375406633	14.8554010648635	3.91006706573025e-11	4.47890147995018e-09	15.7350889942445
UAP1L1	1.9395545696789	6.35404612802914	14.7580372004786	4.3370852057875e-11	4.80353728354902e-09	15.7066157455267
CDC25A	-3.56841647916923	3.49310711014992	-14.665930518525	4.78649903479067e-11	5.19801362713241e-09	15.6422000513196
TP53INP2	2.36183766613117	3.74432089428691	14.6598400842287	4.81789760293077e-11	5.1983560975106e-09	15.5950160385339
FIGNL1	-2.23156729511451	4.46169742342421	-14.6008732810739	5.133372982826e-11	5.50323908748603e-09	15.5807938512801
KLHL24	3.47073324925258	5.2456933112107	14.5866234862402	5.21283196503445e-11	5.55282813905963e-09	15.5712122512621
CYP1A1	3.55546498077149	8.29381325724034	14.677422988067	4.727837298658e-11	5.16786607730434e-09	15.550932133382
NR5A2	-3.95286488077927	2.35461903867312	-14.7657001468053	4.30175714548713e-11	4.79617243340845e-09	15.5169113127374
RAP1GAP	2.55409790522016	5.75094682322889	14.5295878901382	5.54409520464261e-11	5.83141183663164e-09	15.4892308344855
XRCC2	-2.8013032785161	3.57050598241561	-14.4933097226056	5.76629426761438e-11	6.02721908322393e-09	15.460863900956
CHEK1	-2.38040222659805	4.06769714192821	-14.4239633014854	6.21758040320098e-11	6.41869226315637e-09	15.3965498417994
CALCR	-2.09392610985489	4.77960397439172	-14.4169403788215	6.26531712073963e-11	6.42829224093556e-09	15.3718795730624
ODC1	-1.49633941792548	6.1059636563241	-14.4525684052961	6.02707107762027e-11	6.26066687590817e-09	15.3494586223681
SYT10	-2.41445073908704	4.12843050580675	-14.3750043163892	6.55853122283653e-11	6.57554070985806e-09	15.3402182596581
POLE2	-2.79365223753252	3.47991310822478	-14.3803626355043	6.52027315069763e-11	6.57554070985806e-09	15.3401686275824
EGR3	-3.51647353266827	2.62142988854131	-14.5380584450381	5.4935262429965e-11	5.81479322075148e-09	15.3092328622963
CDCA4	-2.00062841920523	5.33419653316181	-14.3683807000742	6.60615090691837e-11	6.57554070985806e-09	15.2907050845093
SLBP	-1.46974269157666	5.52049075062306	-14.358345092048	6.67899668467317e-11	6.57554070985806e-09	15.2679757932241
ACSS2	2.53825188616554	5.02287222298318	14.2796347797361	7.2805647514372e-11	7.03815982098473e-09	15.2382220623355
PRPF4	-1.38871182509633	6.30595056539281	-14.3522875457588	6.72337635365779e-11	6.57554070985806e-09	15.2234867679478
HMGCR	1.69684114308396	7.34945683413286	14.369961074602	6.59475597185438e-11	6.57554070985806e-09	15.2231165284965
RFWD3	-1.50825478363065	6.8897039013359	-14.3541247229235	6.70988379791767e-11	6.57554070985806e-09	15.1974201722297
PRKDC	-1.29590716108495	8.94061247947903	-14.3955839475418	6.4128723274893e-11	6.53956565883726e-09	15.1842356015438
KIAA1524	-1.95231983416449	4.95457662190195	-14.2571884350762	7.46239793517495e-11	7.10086854650433e-09	15.1842319522684
TMC4	1.54394610552474	6.59400830651996	14.3028784079358	7.09718903281153e-11	6.90077845260116e-09	15.1820955512453
ZWILCH	-2.1060363764608	5.717497124422	-14.2559205436799	7.4728107162447e-11	7.10086854650433e-09	15.1401506497909
GMNN	-2.28132256038483	4.91548617024075	-14.1821540558832	8.10580678506007e-11	7.65884252391778e-09	15.0988509428578
C3orf26	-1.73666879169359	4.87170754414616	-14.1311132760701	8.57672611650886e-11	8.01324958505554e-09	15.0567602565015
PLAT	-4.04004035999155	2.26762247740723	-14.2611569875956	7.42990428103569e-11	7.10086854650433e-09	14.9512853478219
ST3GAL1	1.37772901245322	7.96805947979774	14.140914874963	8.48410392123444e-11	7.97124460554633e-09	14.9329225257438
SREBF2	1.76064098104356	7.08489059205342	14.0715198128146	9.16330594127409e-11	8.51372936454821e-09	14.9015026705781
CCT2	-1.23199637675065	8.52415626210972	-14.063515925057	9.24525380587263e-11	8.54241020162508e-09	14.8182716829866
CENPN	-1.63929083280993	6.46615633746965	-13.9925920201635	1.00060806467117e-10	9.19459850195642e-09	14.8055230503163
BLM	-2.58269173860672	4.92935775278944	-13.8781344143262	1.13763712247673e-10	1.03401321936418e-08	14.7582672665441
PRSS8	1.6709849341475	7.381222006294	13.9339743296189	1.06846844897427e-10	9.76451712603585e-09	14.725581737583
IDH1	1.57820283537862	7.70160901483951	13.79235341517	1.25324035641888e-10	1.13292928220267e-08	14.5440910062112
PNPLA7	2.80535486233294	4.79949738354358	13.5576146496235	1.6375344375115e-10	1.42636072567408e-08	14.4376751382138
LAMA3	-1.49207707620081	5.76277611139222	-13.616802583181	1.53018341911763e-10	1.34688355270122e-08	14.4293504041075
ELF3	1.34807869212178	7.94863496127694	13.6891616661425	1.40893128069909e-10	1.25334929459636e-08	14.4148894498373
DNMT1	-1.24377434692883	7.63352400813512	-13.6943359130444	1.40065803663239e-10	1.25334929459636e-08	14.4136668701048
ATP9A	1.33904386973805	9.1454754111081	13.6917278938298	1.40482164957967e-10	1.25334929459636e-08	14.3827428580742
IER3	1.69890627989753	8.37740079359153	13.658118407874	1.45966106284289e-10	1.29160696375579e-08	14.3602565957799
ATP8B2	2.10036935909379	5.76596038899261	13.4658087726941	1.82003571141776e-10	1.57711281024615e-08	14.27826450424
NR2C2AP	-1.65112386209257	4.86121240660548	-13.431811358937	1.89295496385629e-10	1.62636728863517e-08	14.2517302751394
SOX3	-2.86022276969876	3.50563963183982	-13.4029184021721	1.95734619789791e-10	1.6616577570378e-08	14.2422331479838
THOC4	-1.4971004745716	6.22321594504697	-13.4302730480569	1.89632636500752e-10	1.62636728863517e-08	14.1674368630272
HAUS8	-1.9978597857652	4.03354021061412	-13.3157853960499	2.16589507982072e-10	1.82022257863928e-08	14.155482773632
DHTKD1	-1.27058932096562	7.0108380565135	-13.4191117331546	1.92097812169465e-10	1.63910398506231e-08	14.1104231995441
PARP1	-1.17723469980857	7.82010974722801	-13.3881105424293	1.99123814436281e-10	1.68189225890524e-08	14.0482176564684
ATF5	-1.49177759525956	5.15888596780697	-13.2070534516863	2.45949003593018e-10	2.03626293865823e-08	13.9654666119387
ELOVL2	-2.61379975186119	5.90874958773615	-13.2107442767005	2.44886519937778e-10	2.03626293865823e-08	13.9235366477399
GLDN	2.126559972607	4.65126641471775	13.113166837983	2.74676005185883e-10	2.19793373719077e-08	13.9230067217071
ABCG1	-3.06359517347305	3.80924530949161	-13.1041224892634	2.77624262604697e-10	2.20046832597202e-08	13.9140648053703
RAB31	-2.15718372849067	6.35140083745629	-13.2259794483649	2.40551670116006e-10	2.01149306551004e-08	13.9104828961481
FANCG	-1.63453058275753	5.32993060917297	-13.1615708574345	2.59448347837325e-10	2.09566079625301e-08	13.9014760842405
GRWD1	-1.47027180974298	5.99199503286017	-13.1808407889393	2.53636053242389e-10	2.07393277403955e-08	13.8795981742354
MSH2	-1.51847612928939	6.20393236379325	-13.1747463410275	2.55459310841991e-10	2.07393277403955e-08	13.8586391988674
FARSB	-1.64416376566746	6.2014489451317	-13.1576702391439	2.60641859376121e-10	2.09566079625301e-08	13.8437270879069
NCAPH	-1.94485738966608	5.52723308303912	-13.0968700414057	2.80012484598556e-10	2.20892867567276e-08	13.8075823833516
DHRS2	-1.75768969978134	6.11508533245	-13.1077759454941	2.76429322375755e-10	2.20046832597202e-08	13.7913018929519
RPS6KL1	2.08390130578302	4.60055883740374	12.9715324258515	3.24891275130598e-10	2.52720078385308e-08	13.7529373869042
NCAPD3	-1.52888080483129	5.61527265131622	-13.0079769010648	3.11109006087349e-10	2.44271690976752e-08	13.6930651127585
ACSL1	2.38685481022161	5.40101849319125	12.9476524502159	3.34269733800472e-10	2.57618757054336e-08	13.6922279074058
C17orf103	3.10265987997806	4.07526228437734	12.9191939740414	3.45820152530821e-10	2.64086585887007e-08	13.6788969027016
GEMIN4	-1.35751362183603	5.84388831832852	-12.9346976988499	3.39476439275703e-10	2.6043137479114e-08	13.5933469462718
MCMBP	-1.16457877705689	6.67914087725306	-12.9673161125991	3.26526790028853e-10	2.52816390576044e-08	13.5837497932362
TRA2B	-1.10691213193205	7.43991267842575	-12.9889765349211	3.18215845770016e-10	2.48684196479334e-08	13.5762466350374
SAT1	1.85804113736808	6.43881087955462	12.8649294091393	3.69025457746087e-10	2.79257093002062e-08	13.5180334069268
GSG2	-2.2812867937202	3.34118709224749	-12.761754571825	4.17789038755002e-10	3.06451924742923e-08	13.5097084370818
CAP2	-1.96515489831254	4.45398762620789	-12.7719455635762	4.12683506520553e-10	3.05385794825209e-08	13.5045128527143
RNF43	1.46850981952621	6.2901104826421	12.8578796704579	3.72158461132508e-10	2.80359374053156e-08	13.5036151643333
RANBP1	-1.71402391608673	6.2653640561937	-12.8724334844096	3.6572105079758e-10	2.7801449334267e-08	13.4875965115654
MLF1IP	-2.62962473330565	4.81019467232738	-12.7874219305752	4.05055399125706e-10	3.02417254240103e-08	13.477540567146
SLC5A8	-3.80654445556353	1.6376454475801	-13.1784484480404	2.54350122367877e-10	2.07393277403955e-08	13.4384581890207
TFAP2C	-1.41368466457085	7.01094479740254	-12.8535010058165	3.74118498636363e-10	2.80572097362984e-08	13.4292822216599
RCBTB1	1.68620905676158	5.15466921760986	12.7252813438054	4.36613596417785e-10	3.1610068339788e-08	13.4260720406521
OPTN	2.09634130483684	5.21412631723405	12.7097559005407	4.44895787069579e-10	3.193320662211e-08	13.4226347195086
DSN1	-2.01950008929202	4.70173668344531	-12.7113539685305	4.44035693277194e-10	3.193320662211e-08	13.3951046951721
SPC25	-2.53472259555399	3.79293207039004	-12.6436750701984	4.82043091637121e-10	3.40968321669031e-08	13.3613352711554
ERCC6L	-2.64823978002276	3.89687222950743	-12.6417130442907	4.83194763427173e-10	3.40968321669031e-08	13.3518180613571
DUSP4	1.46825847402651	7.06082818492631	12.7433815975823	4.27162458640089e-10	3.11959168484579e-08	13.3208719963713
SMC1A	-1.20712236353496	7.657155644905	-12.7760937958511	4.10624164631518e-10	3.0521237907989e-08	13.3053473030741
CDCA8	-1.40990840660978	5.7068485173252	-12.6891261850013	4.56157790915365e-10	3.26016363045665e-08	13.2998135022567
POLA1	-2.04194350500161	5.06203806839209	-12.6464895359695	4.80396099731827e-10	3.40968321669031e-08	13.2857208837137
WDR5	-1.06250480725973	6.813206657761	-12.7288550192391	4.34730280381082e-10	3.1610068339788e-08	13.2836445921751
H2AFZ	-1.31909501644225	8.37099651843312	-12.7637584518922	4.16779894953591e-10	3.06451924742923e-08	13.2672478009362
NHSL1	-1.66339814944338	4.14687947257631	-12.570694099571	5.26894786734248e-10	3.67157850555982e-08	13.2665987250046
LPIN1	2.79593310834723	4.61911459439781	12.5379999293136	5.4839387521593e-10	3.77421364984001e-08	13.2405192684531
FOXN3	1.97210070106028	5.5130312211166	12.530940129036	5.53156415740905e-10	3.79138848231594e-08	13.1677037274207
CD22	5.34342901209769	1.87339306610205	13.602683543632	1.55509935548681e-10	1.36164825241683e-08	13.1658634612007
TMPRSS3	-5.8298674152697	1.5384241361402	-13.1994228455148	2.48161071545755e-10	2.04445603967055e-08	13.1402597973167
UBR7	-1.3475009726861	6.67844908061491	-12.6099658016272	5.02238128364121e-10	3.52917246166452e-08	13.1365157346962
TNS3	1.72346190811163	5.0162660355048	12.4848059668264	5.85370674853665e-10	3.94747547026318e-08	13.1255015834259
KNTC1	-1.83877316126165	6.25255030092473	-12.5712729288533	5.26522255198163e-10	3.67157850555982e-08	13.1130541894159
FMN1	-2.04122377610229	5.0618635577109	-12.4585263874432	6.04598988518451e-10	4.06076846746288e-08	13.0710266721185
FOXM1	-1.16500866627544	6.26887407516217	-12.5030378453723	5.72409845470987e-10	3.87570131807967e-08	13.0305928742452
KRT13	2.84203119905115	2.55636135426725	12.3926664249938	6.55768854272404e-10	4.3255021785407e-08	13.0233891951931
DKC1	-1.2502577674379	7.25221497352693	-12.5250858293779	5.57138761294931e-10	3.80309740567201e-08	13.0104668426386
CCT6A	-1.09140852190387	8.01032532735574	-12.543533055807	5.44691422892708e-10	3.77421364984001e-08	13.0039127648591
HNRNPAB	-1.45874917217304	8.5618432180829	-12.5404417723006	5.46756676304178e-10	3.77421364984001e-08	12.9831833880761
RNASEH2A	-2.1820340977789	5.63228166369046	-12.4323104194022	6.24444652712491e-10	4.16064237926841e-08	12.976098988537
C14orf80	-1.41173126656492	5.35019619313748	-12.4028802117726	6.47543488523691e-10	4.29742750082151e-08	12.9666607203894
PRIM1	-2.11113206075882	4.68606264510202	-12.3515968895866	6.89970251740941e-10	4.50744628520137e-08	12.9541593644764
RAD51C	-1.24703960433898	7.4821658108022	-12.4493768574154	6.11448702608713e-10	4.09034724097124e-08	12.9022537703132
MASTL	-1.97025987639971	5.20459063358912	-12.3307294368026	7.08062937802447e-10	4.60764380225997e-08	12.8832168404496
ESCO2	-2.67963612261899	3.7180860188292	-12.226626352609	8.06092048091102e-10	5.18503208164446e-08	12.8466747372447
ADAMTS9	-3.0027730520572	2.75681277718559	-12.2015386578029	8.31789400138544e-10	5.32982602602184e-08	12.8201428888087
MSH6	-1.48044044412677	6.86669900293151	-12.3655090437422	6.78178970914235e-10	4.44779023904693e-08	12.8190183419786
PRC1	-1.1890185114578	8.03245937653854	-12.391214974152	6.56946635583196e-10	4.3255021785407e-08	12.8094114951914
RERG	-1.8127198347826	5.48849265165714	-12.2811468353054	7.53085870100386e-10	4.88163104323986e-08	12.808999729261
SSPO	2.10390047919447	4.56172305135157	12.1676018325322	8.67931447793163e-10	5.54018531789804e-08	12.768680374375
NXPH3	-4.43030627625551	1.44373872211909	-12.5104468591464	5.67229547932334e-10	3.85623860147169e-08	12.7597564568818
NAV2	-2.34162361766406	4.02216182388069	-12.1407468132347	8.97702174132044e-10	5.68680725764557e-08	12.7495773550233
TOMM40	-1.56633463507794	6.94508019599974	-12.2604782238967	7.72735021839579e-10	4.98966042673557e-08	12.682410048125
PER3	1.52889022231315	5.37983081282592	12.0763890419662	9.73508674424873e-10	6.05240114166601e-08	12.5968158904303
CAPN12	3.29665391518696	3.3638496816038	12.0340732742824	1.02700227317097e-09	6.28729579182706e-08	12.5839744737089
TFDP1	-1.17532610740583	6.36146127700284	-12.15341123869	8.83530993522372e-10	5.61831647744036e-08	12.5753747400398
CBLB	1.77621212650375	5.21833877391002	12.043116069038	1.01531629262416e-09	6.24270208744356e-08	12.5653871138495
KIFC1	-1.47371251553976	6.11031514504029	-12.0878270881583	9.59558625619594e-10	5.9879322592769e-08	12.5077386989084
PGAM5	-1.27659344088746	6.47993643747239	-12.1011848212656	9.43533244345215e-10	5.95149403406757e-08	12.5031216180744
EXOSC2	-1.47105873073134	5.68186312525764	-12.0588931277012	9.95261559726502e-10	6.14197576563322e-08	12.5010553366568
WBP2	1.34615249793786	7.23073634197075	12.0938020615027	9.52355267340254e-10	5.96523950973723e-08	12.4804082358729
ESPL1	-1.20059770311549	6.41470181998999	-12.0685516823613	9.83190414255462e-10	6.08995425481791e-08	12.4649049365475
RFC4	-1.97216989671579	4.83334783357677	-11.9580143017025	1.13108051862923e-09	6.77999662851443e-08	12.4389156053058
DHCR24	1.28289354042685	8.48529783409115	12.0986083889531	9.46602136487666e-10	5.95149403406757e-08	12.4293454634371
UTRN	1.35062288254297	5.79467473710515	11.9778303640041	1.10293718508355e-09	6.65903302647553e-08	12.4223878026131
SYTL4	-1.7467724473669	5.41366158829727	-11.9676459028373	1.11730820241521e-09	6.72153322920575e-08	12.4040321562074
BTG2	1.73018269502238	7.28047220226667	12.0317036202117	1.03008792571192e-09	6.28729579182706e-08	12.3961675511677
BCAS1	1.50903080889085	5.79627570276486	11.9276743663137	1.17564412430854e-09	6.99696524374946e-08	12.3592846552131
RBM24	-3.60108805523961	1.97022089297584	-11.9821603015821	1.09688639517689e-09	6.64649567860084e-08	12.3441457583203
URB2	-1.54307692439306	4.80490271880307	-11.8756106708505	1.25647632495556e-09	7.39905283752e-08	12.3394733975641
MMS22L	-2.22318806487143	4.47178912469002	-11.7944426569749	1.39437100906961e-09	8.15365760688119e-08	12.2491996079503
CCT5	-1.30666225886747	9.24439198807644	-11.9827860999194	1.09601477927727e-09	6.64649567860084e-08	12.2448729452888
TMEM164	-1.59737728952993	7.24928029770908	-11.9301875375836	1.1718834886514e-09	6.99696524374946e-08	12.2379546518925
LETMD1	1.32848016244071	6.51888549879743	11.8460022215696	1.3050360108181e-09	7.65804289295504e-08	12.2098776729083
PDSS1	-1.86007831475199	3.46600409029888	-11.7085185229228	1.55784040669122e-09	8.97642596108184e-08	12.2071841839147
GDPD1	2.97504502139029	3.08088418325677	11.7677756885342	1.4430798076019e-09	8.40908247468087e-08	12.2002437244658
SUPT16H	-1.11697372838176	8.55682533795263	-11.8931787175702	1.2285659258661e-09	7.26026026296279e-08	12.1456612964592
TYMS	-1.99899210099261	3.59994575697486	-11.6484242484764	1.6840754806815e-09	9.56772591817126e-08	12.1177118775623
TUBB	-1.40734651886191	10.3384682868003	-11.9064874993708	1.20785701557175e-09	7.16319174766739e-08	12.1158094712213
BRI3	2.35244567846934	5.18305105651749	11.6383066050191	1.7063664389242e-09	9.5849279609263e-08	12.071102464187
MTHFR	1.74946379886209	4.97711041315938	11.635034761607	1.713641150632e-09	9.5849279609263e-08	12.0558404094899
FAM114A1	1.7039661883899	5.22334056329917	11.6281490477674	1.72905786770846e-09	9.60689826563334e-08	12.0432186668821
RPA2	-1.32421575743382	5.63899322052908	-11.7070347494947	1.56083431977987e-09	8.97642596108184e-08	12.04140399961
PRSS22	1.98530559848628	4.97066288026749	11.6082396338476	1.77446049852693e-09	9.79408494302454e-08	12.016613606496
WDR62	-1.87344380571812	5.59476166473407	-11.6776228878213	1.62144720569504e-09	9.28667228357664e-08	12.0095556752982
DUT	-1.8510055338877	4.95427322811568	-11.6366374358063	1.71007364915468e-09	9.5849279609263e-08	12.0021279626691
C15orf42	-1.64804441005015	5.76925646905201	-11.6653750471831	1.64741389828903e-09	9.40319113822037e-08	11.979111864298
SPAG5	-1.17253611351735	6.83203404967808	-11.70650188295	1.56191099896844e-09	8.97642596108184e-08	11.9642999064373
OGFOD1	-1.37764007660173	5.37919098643368	-11.6168972723203	1.7545648436222e-09	9.71633855786017e-08	11.9504799512003
TOMM5	-1.3803013586068	5.82915129554757	-11.6442771193642	1.69317505370914e-09	9.56772591817126e-08	11.9473096875681
TTF2	-1.29775593562329	6.69452608369596	-11.6441736171955	1.69340281737544e-09	9.56772591817126e-08	11.8889242224508
HSPA8	-1.24722948640772	10.7503344281173	-11.7197160807287	1.53544029311284e-09	8.91621647986774e-08	11.8605994938289
TMEM45B	2.9383627872473	3.24245601110313	11.455364221771	2.16777067904185e-09	1.15091418527924e-07	11.8485954563557
KIF2C	-1.08653341553141	6.07681399179535	-11.5799782896183	1.84107529313111e-09	1.00965895272166e-07	11.8467792877805
TPBG	-1.39778642576928	7.65737965305833	-11.6320934662656	1.7202087699412e-09	9.58959048949885e-08	11.8313919519632
TP73	-2.38861398258717	2.63718094372156	-11.4184095668071	2.2759771122125e-09	1.18948253827006e-07	11.8312550285126
DCLRE1B	-1.52290234494765	6.14305504236398	-11.5774683767352	1.84711730032621e-09	1.00965895272166e-07	11.829579423379
LMX1B	-1.33521208349421	6.07264726415708	-11.5671171852009	1.87225660694532e-09	1.01992245910598e-07	11.8260915636462
DYRK1B	1.77518102409464	5.41435534802418	11.4828400811681	2.09083409663604e-09	1.12434435473123e-07	11.8190013335761
PDCD5	-1.17658013586846	6.16078965997007	-11.5572446413037	1.89656902787324e-09	1.02981235136858e-07	11.8107512958476
NPNT	1.29437485583274	7.07570438382811	11.5773599197879	1.84737885393941e-09	1.00965895272166e-07	11.8002548354138
FOXC1	-2.22088650606828	3.29252853850618	-11.3872523929574	2.371621783499e-09	1.22040008329961e-07	11.7943185250648
S100A14	1.7192253807987	6.79968325787436	11.505125286589	2.03054343926883e-09	1.09899056564181e-07	11.7304232727885
UTP20	-1.46603893976784	6.09763395265739	-11.4872941999497	2.07863498771864e-09	1.12139004950344e-07	11.7120738534261
KIAA0513	1.60276796357469	5.62880080194764	11.4264984271887	2.25181583017223e-09	1.18425685357863e-07	11.7109263985097
HJURP	-1.23820939864645	5.41899945966294	-11.4005656642614	2.33024607280367e-09	1.20390871899085e-07	11.6590914159034
EPS15L1	-1.07981146530891	6.24822503109471	-11.4447591947615	2.19825799853071e-09	1.16340717618442e-07	11.6539429603875
CERS4	1.64305532076835	5.33185016379691	11.3557676494355	2.47257718936618e-09	1.25688087887416e-07	11.6482169984765
C1QBP	-1.15972492496002	6.97740887588604	-11.4600530961746	2.15443322848634e-09	1.15040716406085e-07	11.6253172186437
POLD3	-1.58566298610331	5.1376216298277	-11.3636857373713	2.44676968223215e-09	1.24755415139178e-07	11.6226956218003
FADS1	1.61535449916966	6.67039437171717	11.3998745432654	2.33237517910211e-09	1.20390871899085e-07	11.6094194438523
GRAMD1A	1.40268818969316	5.47658800366628	11.3399117496907	2.52512112298581e-09	1.27199173677152e-07	11.6075580048815
GEMIN5	-1.21436788248303	6.40875387022115	-11.4189565805557	2.27433462515088e-09	1.18948253827006e-07	11.6022067711883
DCTPP1	-1.48573320260819	6.29931080363848	-11.4145658413445	2.28755369663522e-09	1.19180834961144e-07	11.5963952929602
NUP107	-1.41749413407991	6.46979808169178	-11.4069665778003	2.31062394252903e-09	1.20008927996446e-07	11.5810291520995
XRCC6	-1.09189462291114	8.17537744098603	-11.4619090410102	2.14917788809065e-09	1.15040716406085e-07	11.5774670999688
GTPBP4	-1.03027725922889	7.25830289916953	-11.4328693242275	2.23297608208144e-09	1.17805337529117e-07	11.5751831407082
GDAP1	-1.37892925742051	6.24566360997588	-11.3837907053979	2.38250631591228e-09	1.22224035666617e-07	11.564287163881
BARD1	-1.7513381397908	3.86052893329726	-11.2368920477518	2.89641805240749e-09	1.42889957252103e-07	11.5641394920042
MXD4	1.34126808745014	6.60958443818717	11.3525091152427	2.48328078668665e-09	1.25849660231962e-07	11.5276614443293
NUP155	-1.41688845274011	6.0953512837761	-11.3475787563208	2.4995687385837e-09	1.26292409619558e-07	11.5240315726889
MAD2L1	-1.93244069997409	5.12904130597697	-11.2871545031305	2.70857081293057e-09	1.35218323210301e-07	11.5137895291274
CENPM	-2.17412050701873	3.49711754591252	-11.1706380501147	3.16521035608635e-09	1.54329381910169e-07	11.4970812039054
HSP90AA1	-1.15273342267142	11.5164974966221	-11.4581145461069	2.15993691410612e-09	1.15040716406085e-07	11.488335846323
SNRPD1	-1.16854617334225	5.90189992117491	-11.2754875425449	2.75100122719912e-09	1.36154117747453e-07	11.4468458338082
DDR1	1.06143703563102	9.36716262272417	11.3809053645084	2.39161880310588e-09	1.22316308449978e-07	11.4397489428953
H2AFJ	-1.2055386995624	7.45804264605567	-11.3287737889259	2.5627320203151e-09	1.28706097020269e-07	11.4236442600189
MKNK2	1.23931480461865	7.09491481778524	11.2952971951818	2.67936569897232e-09	1.34160814220398e-07	11.4223943742852
MB	1.88665993308906	4.45114780441442	11.103345126403	3.46521430464729e-09	1.67492034771449e-07	11.3892250453069
TSPAN5	-1.60845608587263	4.23240874645793	-11.0980919911277	3.48985916921349e-09	1.68197131832641e-07	11.3692017089377
NUP85	-1.13700378954211	6.08348541345652	-11.2319527519339	2.91560334225061e-09	1.43413383222939e-07	11.3659357597903
SRSF7	-1.33002265689351	7.3178614459789	-11.2752862145131	2.75173952395594e-09	1.36154117747453e-07	11.3555335678099
CIRH1A	-1.2349284618074	6.17313152217866	-11.2242720684176	2.9457027414961e-09	1.44469010700237e-07	11.3537669492911
WDR34	-1.32353002472016	7.47175244226044	-11.2785091131705	2.73994571841932e-09	1.36154117747453e-07	11.3493378938946
ORAI3	1.79344796545191	4.85340933657583	11.0926506546476	3.51558140450446e-09	1.68665966265127e-07	11.3297585044423
RGS22	-2.47493675611491	3.9745831893241	-11.0278568339217	3.83766428713275e-09	1.80791824050727e-07	11.2869909035804
VEGFB	1.54376318884821	5.1106044195216	11.0566628559322	3.69080132214581e-09	1.75355003726041e-07	11.2663274126418
MCM8	-1.91804079293909	5.00009150263947	-11.0917712139411	3.51975736824501e-09	1.68665966265127e-07	11.2596424219709
TGFA	-1.71080590654448	3.80446755217123	-10.976791642902	4.11331613242897e-09	1.89507159776149e-07	11.2267638362363
HSPD1	-1.04808346723472	9.68256506811658	-11.1837043545294	3.11019499469479e-09	1.52090354068058e-07	11.1540737768485
CLCN7	1.91153751447272	6.74976678934195	11.0709180317989	3.620320908066e-09	1.72496429819076e-07	11.1534730327986
BHLHE40	1.73502674679581	6.24116682990141	11.020204541121	3.87770248356127e-09	1.81654611582853e-07	11.1271312527114
SNRPA1	-1.06048432243142	6.54015786295009	-11.0802402133864	3.57499670604252e-09	1.70823556891015e-07	11.1267941534626
ZFYVE1	1.24086845633616	5.49851330666126	10.9829942629173	4.07875113965849e-09	1.88433795744886e-07	11.1176025808571
CCNG2	2.7963892243105	6.13644992960551	11.0063856503041	3.95112225209808e-09	1.83582771916994e-07	11.117091604056
SAT2	2.07624835311872	4.66712866942296	10.9022117634523	4.55389784151814e-09	2.06954857341167e-07	11.1095458703727
MKI67	-1.3394319935876	8.66846457800638	-11.1326976556008	3.33083554018159e-09	1.61843703231668e-07	11.1077946196983
KLK11	-1.96964690533364	5.70464160322693	-10.9691042458253	4.15658315748689e-09	1.90451223906331e-07	11.0517299763785
KRT80	1.43607996614273	7.30645895679786	11.0340782758066	3.80543299451154e-09	1.79779834463873e-07	11.0422498859375
LOC100128881	-1.87594958469579	3.86219152872266	-10.8433985383581	4.9362336539629e-09	2.18395692139882e-07	11.0311015627934
PSME3	-0.976733405198755	7.18138743246477	-11.0233701105726	3.86108663655173e-09	1.81384305926099e-07	11.0123889540345
MGP	-4.16633655938804	1.22046635886988	-11.0509248020185	3.71957735128665e-09	1.76221562671156e-07	11.0039583430311
RIBC2	-3.1540748502431	1.21525509978918	-10.9696304800943	4.15360614717973e-09	1.90451223906331e-07	10.9966734636532
ASAH1	1.05285925477334	6.37523912290208	10.9483555516699	4.27576894187264e-09	1.95376939300213e-07	10.9835730131513
RNF213	1.07194811582032	8.07421930576261	11.0086280477326	3.93910974481169e-09	1.83582771916994e-07	10.9668173474526
ALDH1B1	-1.46594549807402	4.89787150362145	-10.865305425309	4.79001943959569e-09	2.15344852440318e-07	10.9594188474706
NME1	-1.62793382128266	6.39466033781364	-10.9418030555017	4.3141504608586e-09	1.96593603017436e-07	10.94227138236
SLITRK6	1.97413181146191	4.38827974623539	10.7777409403943	5.40324079061849e-09	2.33498188584764e-07	10.9395729726548
NOP16	-1.67706433993537	4.94690520192944	-10.8492015234974	4.89705135851548e-09	2.17236835331069e-07	10.9350804349122
CSE1L	-1.62043833069641	8.48104016529258	-11.0062605209017	3.95179370306852e-09	1.83582771916994e-07	10.9345442179265
CENPI	-1.60198143137783	4.4508099021676	-10.8054117912656	5.20100114791995e-09	2.29384218268791e-07	10.9181217093131
ARHGAP26	1.77168677503082	4.0037489815573	10.7525746729289	5.59435790321982e-09	2.39897542496021e-07	10.9169489004701
KIF18B	-1.52804762272928	4.27956771627695	-10.7883799397377	5.32452174802093e-09	2.31291692763382e-07	10.9132130456967
RIN2	2.67481179680136	3.00597008728224	10.7401539019522	5.69128999150919e-09	2.42809014841836e-07	10.8991067282602
TUBA1B	-1.9024213855611	9.77915750843332	-10.9946382675646	4.01468545003233e-09	1.85987810156068e-07	10.8816361185778
HAUS2	-1.37529092201762	4.70008940175291	-10.7902024595885	5.31115813132377e-09	2.31291692763382e-07	10.87584656043
TCOF1	-1.31398370968342	6.5768444499959	-10.8885883787842	4.63960086742122e-09	2.10278278880088e-07	10.8577833062588
NCRNA00263	3.17260631481062	2.83289307113954	10.8038737502855	5.21203079060875e-09	2.29384218268791e-07	10.8491498856074
ALDOC	2.10397845495843	5.57901742408053	10.7860359929854	5.34176070520045e-09	2.31439393869876e-07	10.8468565626453
C19orf57	-2.97957726462122	1.2845510208442	-10.8616190934379	4.81430107031234e-09	2.154857477861e-07	10.8271733824227
KIF22	-1.05839235451249	7.2284817952657	-10.8848043285938	4.66370556259778e-09	2.1079949142942e-07	10.8137331682709
FAM171B	1.92436259404029	4.70637012152362	10.7111188391122	5.92483212122435e-09	2.50852892140142e-07	10.8122115808759
POLQ	-2.05899562907873	5.0172782962871	-10.7698243153607	5.46261003889234e-09	2.35455387346483e-07	10.8060839138225
RARA	-1.3738788346298	5.39828053898974	-10.7896721601192	5.31504290854925e-09	2.31291692763382e-07	10.805025833052
TACC3	-1.18364540065187	6.64261730637354	-10.8556577487023	4.85384227997482e-09	2.16468422107464e-07	10.8043988031354
CHEK2	-1.41326200600823	4.96938073611826	-10.7556231878378	5.57083344390393e-09	2.39502875362081e-07	10.8036199791137
SLC17A5	1.9140825861879	4.33188251679016	10.6618191462276	6.34473430023908e-09	2.62646872369303e-07	10.7962650197329
DHRS3	1.79782214406872	5.35979230821821	10.7123260634165	5.91492384948479e-09	2.50852892140142e-07	10.7754759736638
ACSS1	2.39769792452572	5.29846108206368	10.6960724303884	6.04979943309386e-09	2.54917148364753e-07	10.7532740994699
IGFBP4	-1.18815804330207	7.58883559408163	-10.8493151675133	4.89628729579646e-09	2.17236835331069e-07	10.7490078046034
CDK2	-1.71367408071234	6.08562181803981	-10.7888009649607	5.32143144661164e-09	2.31291692763382e-07	10.7356610253327
RAB26	2.08229571373707	4.72477521176598	10.6473642814877	6.47369572353103e-09	2.65751731395886e-07	10.7227221946519
KPNA2	-1.06693417935658	9.34443543170918	-10.8609196139229	4.81892308490801e-09	2.154857477861e-07	10.7077967384639
HIRIP3	-1.37604891008953	4.81380753111766	-10.6664141532864	6.3043070264368e-09	2.61620919876251e-07	10.6958779776766
POLE3	-1.28118733979614	7.20102185385471	-10.796914063673	5.26224852600368e-09	2.30986468107311e-07	10.691305111328
XBP1	-1.22313128038661	10.5136291974068	-10.8665515337742	4.78184054798517e-09	2.15344852440318e-07	10.6849310709825
SC5DL	1.39174922636787	5.365361479602	10.6714562572754	6.2602575044227e-09	2.60439170407874e-07	10.6819838938245
NTN4	1.65134416949655	5.0882646565207	10.627554451572	6.65492399309759e-09	2.71455972830644e-07	10.6731746731443
HBP1	1.5287611564391	6.19143394845832	10.6892582396657	6.10730295723666e-09	2.55619896061498e-07	10.6497104589331
COPS3	-1.16602933153322	6.5343130494952	-10.731981628798	5.75602829450508e-09	2.44946099738684e-07	10.6387106915759
GPATCH4	-1.63758610789193	5.16520921357675	-10.6462999224057	6.48329983314527e-09	2.65751731395886e-07	10.6254804183572
KIAA0125	9.13066537136536	2.46326959397018	11.1309503109617	3.33867959907471e-09	1.61843703231668e-07	10.6095282600403
SRM	-1.57460014538681	6.16746640394379	-10.6910227494729	6.09235772648943e-09	2.55619896061498e-07	10.6091953617147
TCP11L2	2.69919461083177	3.4448611788569	10.4876060494522	8.09723013985588e-09	3.25524223218629e-07	10.5857495565962
CA8	-1.77900145695177	3.9063746789098	-10.5278493445329	7.65158387114031e-09	3.09842829687532e-07	10.5854750816888
POLD1	-1.91571168797178	5.80174556192854	-10.659682228316	6.36362782210273e-09	2.6277854739962e-07	10.5799229515275
BRIP1	-2.27787483401753	7.96358744961343	-10.7412890343793	5.68235852757843e-09	2.42809014841836e-07	10.5718814867946
KLF4	-1.43884942797878	6.11170649864712	-10.6428195830191	6.51480890892325e-09	2.6639037699959e-07	10.5522283659481
TUBG1	-1.70454524754661	5.98643977625069	-10.6518779874998	6.43313271809447e-09	2.64994363491162e-07	10.5518250362111
NUP205	-1.13650042027143	7.39298867247185	-10.6958925622581	6.05130996775932e-09	2.54917148364753e-07	10.5350269521867
SRSF2	-1.03595836855965	7.83933663835477	-10.6884871773238	6.11384587566367e-09	2.55619896061498e-07	10.5066147854923
TESK2	1.81748996957725	4.02597259890004	10.4353458624458	8.71703080792254e-09	3.47103864837373e-07	10.4935574768998
CEP128	-1.8873374046842	3.09441075510962	-10.4151209686723	8.97010053901389e-09	3.51325436567841e-07	10.477289487112
RAB7L1	1.53376816075552	5.95289376678428	10.5598576270957	7.31555704963764e-09	2.96954796354708e-07	10.4766566371558
RAD54B	-2.20217472074633	4.95332736659272	-10.5168400329993	7.77087738589285e-09	3.139134140137e-07	10.4462790874001
MMAB	1.38432813145526	5.49744225646501	10.4835505180357	8.14362897993573e-09	3.26604438993873e-07	10.4166126065177
NES	-2.31782548269992	2.60762915584551	-10.3560890951247	9.75387466725001e-09	3.76298982848715e-07	10.4048516846399
E2F6	-1.36261387368854	4.96388443312371	-10.465893093166	8.34892539051399e-09	3.34036909643435e-07	10.3928705273816
PCDH19	-2.82429699345772	2.24643019280059	-10.3584739633059	9.72085460742372e-09	3.76298982848715e-07	10.3918828884866
FANCC	-1.34889410609825	4.73754259643941	-10.4311882400686	8.76843485392557e-09	3.47328514121556e-07	10.3642289768894
SMC2	-1.91631732457821	5.83281242806342	-10.5145086163911	7.79638971954543e-09	3.14185112457055e-07	10.3639844114182
STARD7	-0.903389509483213	7.84624767945207	-10.5631048072448	7.28234496073456e-09	2.96325881078649e-07	10.3265731001563
CAPN13	1.76052728159778	4.90175490737424	10.3780563319106	9.45412442819132e-09	3.66846350202023e-07	10.3094452797175
NCAPG	-1.76935925283198	5.13931887304336	-10.4271925526344	8.81813693973702e-09	3.47328514121556e-07	10.3087679424664
FLCN	1.62687143804193	6.00347635021287	10.4336607948853	8.73782639970714e-09	3.47105483868651e-07	10.3032659137085
DRAM1	1.70896398248603	4.04639035390557	10.3091760663939	1.04279432013878e-08	3.90180331321591e-07	10.2992671132817
C12orf34	-2.21483357814695	3.27255864036948	-10.2979351552896	1.05966135815691e-08	3.94694355318844e-07	10.2924331664804
C16orf61	-1.26126110791674	5.74679513366665	-10.408884377677	9.04968565048461e-09	3.53079530026047e-07	10.2305482629166
EZH2	-1.2899662033407	6.12450014544141	-10.4265214361612	8.82651390227586e-09	3.47328514121556e-07	10.229036002756
VRK1	-1.94894329835966	4.84361658031349	-10.3448236870199	9.91145215217863e-09	3.78643155073375e-07	10.2139725568227
CMYA5	1.98565414111045	5.01636541166473	10.3091210685428	1.04287615463257e-08	3.90180331321591e-07	10.2072224840437
PLEKHA6	1.1646449103382	6.54967232671476	10.4083054683015	9.05711064226107e-09	3.53079530026047e-07	10.1957721454517
RAD1	-1.28935442209733	5.28789708665372	-10.3536524270797	9.78773364860028e-09	3.76298982848715e-07	10.1952395872992
IDH3A	-1.00551009745696	6.57519686516493	-10.4282145952046	8.805395714683e-09	3.47328514121556e-07	10.1923897724813
STRA6	2.52282326979396	4.4509261116176	10.226846004945	1.17318754290681e-08	4.26530184077686e-07	10.1871732570927
KIAA1244	1.06579649952804	7.84964041812452	10.4560159069397	8.46612884494775e-09	3.3791775370622e-07	10.1867746813177
FAM84A	1.18226214629291	5.13900766720026	10.3091369069289	1.04285258708721e-08	3.90180331321591e-07	10.1775709641742
TET2	-1.10149097662433	6.36122517667027	-10.3895347152375	9.30136237136319e-09	3.61758103020181e-07	10.1589756309106
CORO1A	-1.8429796084366	3.38160689901471	-10.2084965144794	1.20451789791238e-08	4.36025050317892e-07	10.1483387304278
DBP	2.19390127960858	4.80252439378741	10.2309410782309	1.16631305871384e-08	4.24954675249026e-07	10.1402834644205
FGFR3	-2.30433082390558	3.98292978039159	-10.2412437265249	1.14920424337878e-08	4.20920602291917e-07	10.1379814113574
CDT1	-1.7195015779513	5.90419559231902	-10.3489717272966	9.85312167557052e-09	3.77944052528077e-07	10.1334589531726
SNRPB	-1.04206697611919	7.72657878817371	-10.4209045699785	8.89695301837727e-09	3.49278503003149e-07	10.1221760679204
PGPEP1	1.05622411590976	6.09377132665076	10.3230815238021	1.02231847824856e-08	3.87692839687731e-07	10.1106844105994
FTSJ2	-1.26430989983605	5.76724637078785	-10.3104133810773	1.04095502963633e-08	3.90180331321591e-07	10.0824938517813
ITPRIPL2	1.63616187511261	4.35762889726681	10.1729574801967	1.26772351804373e-08	4.54965839394064e-07	10.0720169907969
CASP8AP2	-1.38990399886114	5.52822934645171	-10.2875943855616	1.07543088635906e-08	3.9967791429931e-07	10.0666386040536
LMNB2	-1.31372787493262	6.86011550871384	-10.3537925937816	9.78578260413254e-09	3.76298982848715e-07	10.0635089083351
LSG1	-0.937036751413268	6.60499034077081	-10.3327681748596	1.00830471930032e-08	3.83247457399512e-07	10.0549965789809
CLU	1.14806584266985	7.3953337680213	10.3444567930867	9.91662891187147e-09	3.78643155073375e-07	10.0466307842304
STAT6	1.41585924015999	5.16224186666964	10.2034918013857	1.21321471157499e-08	4.38224683291146e-07	10.0418774532571
MAP3K12	1.44800027485581	4.13756618525079	10.1282082322088	1.35230108579926e-08	4.78347097775451e-07	10.0314508930246
ZDHHC7	0.965946433328003	7.03655627256546	10.3162056299315	1.03238995203417e-08	3.89965271206592e-07	10.0243660668585
RPA1	-0.990320209978426	7.21105113610197	-10.3339946332862	1.00654483741407e-08	3.83247457399512e-07	10.0178031879199
DTNA	1.25521435293736	5.87311914747021	10.2406351015683	1.15020757741812e-08	4.20920602291917e-07	10.013092081317
S100A10	1.08421302237535	7.00216220308437	10.3047044171655	1.04947001996631e-08	3.91770906560636e-07	10.006913092285
ODZ4	-2.52542571979723	3.42169180049714	-10.0863153716079	1.43685981506871e-08	5.03774497845054e-07	10.0051979549246
FDPS	1.20253685836002	6.91899165399593	10.2856121260645	1.07848185723252e-08	3.99923072735182e-07	9.99367619326177
KDM6B	1.37745291866254	6.68753034705756	10.2699954272423	1.10283839897933e-08	4.07149434537093e-07	9.99253323238324
HNRNPR	-0.93354248246161	7.57884276564537	-10.31580888259	1.03297425941474e-08	3.89965271206592e-07	9.97557354130397
ACTL6A	-1.02228582195277	6.59142300809678	-10.2749018668028	1.0951244362176e-08	4.05196041400511e-07	9.96950381784296
CCND3	-1.18209903247474	5.5487469041498	-10.223588639159	1.17868613483629e-08	4.27599716247335e-07	9.96599496530493
KIAA1217	1.32743507996632	5.16022725835747	10.1407964169593	1.32792616737385e-08	4.7151246758302e-07	9.94249666239372
FREM2	-1.38395745156383	6.88209427763441	-10.2668258947048	1.10785190171954e-08	4.08099453840475e-07	9.9344725737923
SKA1	-1.9971514300523	3.34069404005345	-10.0469218141158	1.5214478327163e-08	5.2815781799859e-07	9.93216673957435
CCDC137	-1.15228126817354	5.62100904782097	-10.1929135365125	1.23181455031759e-08	4.43287152440146e-07	9.92267576286828
ELF5	2.6040055612275	3.25906763446042	10.005224636907	1.61670228517233e-08	5.52918793808221e-07	9.90878785389368
WIPI1	1.62157662691056	6.28809475042828	10.1638774833651	1.2844244070327e-08	4.59972457884687e-07	9.8861047416604
PAICS	-1.41615046761336	8.04020816468378	-10.258056148062	1.12184885966983e-08	4.1234725998062e-07	9.87199389398698
NDRG1	1.86997535264285	6.97583023310356	10.1925092931702	1.23253124781552e-08	4.43287152440146e-07	9.85890992996943
RORC	2.63459661307193	3.82275346545402	9.96884945925262	1.70491363811366e-08	5.78356504742654e-07	9.85549903400464
SUV39H1	-1.75164556276627	4.27047231136089	-10.0465837090108	1.52219605522196e-08	5.2815781799859e-07	9.84239595725912
PBK	-1.89890423664906	5.07087141667416	-10.0990516788645	1.41057997846192e-08	4.95599570583975e-07	9.83225133908879
DTYMK	-1.44496275527888	5.66005949030911	-10.1175933976381	1.37322002619957e-08	4.84509107978093e-07	9.80437844832385
TOPBP1	-1.244137951999	6.64993284990724	-10.159096144233	1.29331146975111e-08	4.6216540641277e-07	9.79117557252889
KIFC3	2.80849798161281	2.92919757910046	9.9376948252173	1.78448158467164e-08	6.01686895605815e-07	9.79110386568664
HNRNPA2B1	-0.970121515143292	10.3358855524304	-10.2332851347647	1.16239709435429e-08	4.24452598383867e-07	9.76510235596696
WDR43	-0.973746435179062	6.55184681010217	-10.1279044390105	1.35289510432784e-08	4.78347097775451e-07	9.7584625520027
FAM54A	-2.22541398267211	3.30482178376746	-9.92069471824531	1.82953446506765e-08	6.14400289031957e-07	9.74896387932072
RACGAP1	-1.05154222601509	7.25732807118752	-10.1439863393673	1.32182298445571e-08	4.70343991319944e-07	9.73565975644763
SEC31A	0.855519787997353	7.94414248075632	10.1455364547946	1.3188678369805e-08	4.70293085408568e-07	9.72855947976512
TIMM50	-1.1077714723746	6.05691043644056	-10.0750166941839	1.4606036833999e-08	5.1102794981548e-07	9.70984800636405
ENC1	1.11378502571177	5.63505173311947	9.99810980743556	1.63357130287723e-08	5.57547887128954e-07	9.66059273848628
GOLGA2	0.904421608462661	8.11272018804443	10.1041391511877	1.40022410258572e-08	4.92996797718812e-07	9.65740279125645
UMPS	-1.23313920937975	5.90395340631229	-10.0286094099251	1.56253445886816e-08	5.4103160020934e-07	9.65362390918047
KANK2	-1.03534944695604	6.15119034671991	-10.0270865712048	1.56600324217403e-08	5.41112359961124e-07	9.6234572300849
TSC1	1.09669491949834	6.48806160070789	10.0089513218915	1.60793952298772e-08	5.51048782427185e-07	9.61121971968706
LOC729737	1.83073738416354	4.12218804572991	9.82884710522412	2.09448766557765e-08	6.8305941278641e-07	9.60995872981493
RUVBL1	-1.35174302611405	6.2990210863254	-10.0170114114318	1.58915749948137e-08	5.45806057964307e-07	9.60729281317476
PARP8	1.78573235945778	3.73749778762778	9.80883492733263	2.15738772945185e-08	7.00585483249569e-07	9.60167638674946
TELO2	-1.18618085415919	6.33141223396951	-10.0169162754907	1.58937784159661e-08	5.45806057964307e-07	9.59958616269754
TGM2	3.75904661672261	1.96242025371489	9.89034546349439	1.91295849901555e-08	6.3476821304635e-07	9.58678767143578
RRS1	-1.14075156641063	5.79605636923962	-9.96950102070234	1.703289892892e-08	5.78356504742654e-07	9.58328912183367
ERMP1	0.891650153885902	7.99139653445124	10.0538174598248	1.50627180754517e-08	5.24810202278863e-07	9.58120240423464
CDC7	-2.20642378249763	3.72497838972931	-9.8195931221651	2.12333107154467e-08	6.90867487169514e-07	9.55428959602683
CHTF18	-1.54029799057704	5.83022264630826	-9.94834835968003	1.75684299982322e-08	5.93564491495827e-07	9.53866326616527
SAMD15	-1.9799854448586	2.87977179074282	-9.75501736320372	2.33657484042227e-08	7.47167832336943e-07	9.53842380008704
PDK4	2.22142025037222	4.93841731168648	9.84988280616768	2.03044142422539e-08	6.684468972194e-07	9.53185799844023
NUDC	-1.20286857396713	6.5470012721809	-9.9787339055313	1.68045447337659e-08	5.7238127520876e-07	9.52846064363905
CDK18	1.46367990636457	5.66639121840364	9.90099549015835	1.88323793840664e-08	6.26148534431662e-07	9.5275100484569
TRAIP	-1.7703091561748	3.64417210561393	-9.78408232306682	2.23794115722352e-08	7.22535287903593e-07	9.52661960894598
FKBP5	-1.52392843000356	5.24379932064876	-9.87876280870326	1.94584132827223e-08	6.43127477747525e-07	9.49022485267326
IGBP1	1.07874252217718	6.43101623137431	9.91511521945362	1.84457996542077e-08	6.1574361959475e-07	9.47986914487423
PIGW	-1.86085626597893	3.74292815950374	-9.76328470225082	2.30806326248e-08	7.42308653879143e-07	9.47809213846207
LTBR	1.17415843200825	7.51213725879246	9.96506660662152	1.71437298203319e-08	5.80388132621924e-07	9.4741674221864
KPNB1	-0.895713548549109	9.27628176197642	-10.0179927674845	1.58688647463988e-08	5.45806057964307e-07	9.47411721299549
BIRC5	-1.47956108333978	6.1559083414943	-9.91565107922087	1.8431293610962e-08	6.1574361959475e-07	9.45550059353895
C3orf37	-1.06689418317328	6.36812488307223	-9.92318603237898	1.82285812102296e-08	6.13389923862938e-07	9.45334371430798
DDX56	-1.07072886419913	6.31806781042071	-9.91263881789792	1.85129931579005e-08	6.16755572854041e-07	9.44603723952542
MYO19	-1.34843073950181	5.990965319218	-9.88842159809268	1.91837964230712e-08	6.35306557187016e-07	9.43640313715174
CENPO	-1.72216989017958	4.96083192705506	-9.80557855012594	2.16780893165664e-08	7.02605359942358e-07	9.41131056804761
TRIM2	2.27559206938446	3.10292348151071	9.65711740896911	2.70375203010463e-08	8.4677057961554e-07	9.40505967578645
PPIF	-1.82294817923158	6.98050018195008	-9.91691060103672	1.83972447376922e-08	6.1574361959475e-07	9.40384847382149
PLEKHH1	1.30964791927438	6.19548126306602	9.85903105327984	2.00323274893462e-08	6.60790226689991e-07	9.39991699599763
MVK	1.75211465334182	4.82794537598436	9.74073693698971	2.38669777739344e-08	7.6173919139557e-07	9.39579578281127
INCENP	-1.06528645774811	6.14809073902471	-9.84363446547354	2.04924795461517e-08	6.70677549764855e-07	9.35392215119916
CENPK	-2.04941580873029	3.88639808491139	-9.68861643570265	2.57942194663502e-08	8.12396471478796e-07	9.33978658124434
BMPER	-7.11468439038574	0.0379839231396684	-10.6784680731785	6.1995368964708e-09	2.58556247023885e-07	9.32466079398068
PSMC3IP	-2.84999642296727	1.7758096430573	-9.60967210921311	2.90302628987008e-08	8.87572425444008e-07	9.29501950124825
CTDSP2	0.900395649038519	7.75536726693884	9.84710722230578	2.03877303713408e-08	6.68568606306248e-07	9.27815153572368
WSB1	1.16020792329272	6.83690515912859	9.80058079242101	2.18390586415794e-08	7.06453417256817e-07	9.27757720601629
FBN1	2.81911184506385	3.24805552116533	9.5695922355942	3.08336534284706e-08	9.34170325974172e-07	9.27476278705307
RBBP7	-0.975968771876687	7.73486663269155	-9.84709611811116	2.0388064411396e-08	6.68568606306248e-07	9.26354378987406
MICAL2	-1.62528735837327	4.00531923123757	-9.62942461868253	2.81825388794778e-08	8.74443005974743e-07	9.25887976240241
PPARA	1.44009880916223	4.21768326772285	9.61551911266215	2.8776572964348e-08	8.83072903288685e-07	9.25850100029488
PINK1	1.42318442149944	5.55581853496886	9.71678869899097	2.47330267822112e-08	7.85923031801626e-07	9.25780001209504
EME1	-1.43472467557256	3.86103733214659	-9.61549789421622	2.87774893740931e-08	8.83072903288685e-07	9.25078316695374
TAGLN2	-1.16313496212122	7.56754365375126	-9.82860105822114	2.09524921525609e-08	6.8305941278641e-07	9.24146930828704
HIST2H2BE	0.979309039246057	6.80172762653011	9.77944065617086	2.25339499124807e-08	7.26122886967875e-07	9.23743526748824
ABCC3	2.03046567829316	6.82047334452761	9.75976201906771	2.32016704164839e-08	7.43516738164375e-07	9.22548706724534
TMEM201	-1.62858011699325	4.31295525405589	-9.631767796634	2.80837132251328e-08	8.72996319660076e-07	9.21886979773379
MRPL12	-1.07215520795793	6.26254863103863	-9.75960410709862	2.32071117748029e-08	7.43516738164375e-07	9.21506940933039
SHROOM3	0.936815447398762	6.11853061906341	9.71590272587656	2.47656922841101e-08	7.85923031801626e-07	9.18583450401283
AURKB	-1.51519470219877	5.65494373656678	-9.70000389540497	2.53596356354092e-08	8.01728821108855e-07	9.18005862606108
NOS1AP	-2.48784051248949	3.20093305101825	-9.51090819511138	3.36890297638519e-08	9.97195281010016e-07	9.17284260172629
GPN3	-1.38396583253642	4.58863521828906	-9.62155567249982	2.85170974981392e-08	8.81552566652274e-07	9.16128845287819
SKA3	-2.04490225655672	4.49071776992605	-9.60826026457507	2.90918710341617e-08	8.87832940100951e-07	9.14829968686155
PHF21A	1.3277735257155	5.36014703093812	9.61625999510883	2.87445939639497e-08	8.83072903288685e-07	9.13131279309637
R3HDM2	1.0494789916362	6.73999201147653	9.70567615300406	2.51460363685781e-08	7.96481651947159e-07	9.12922292400256
SYNPO2	-1.89086706013719	5.14151546535334	-9.63471664583541	2.79598592849881e-08	8.70764779668791e-07	9.12152405488783
YPEL5	1.18803134005211	6.09990363505726	9.64910983627828	2.73635062580274e-08	8.53782236304571e-07	9.09393469171079
NSUN2	-0.820025413762597	7.24714393060403	-9.6856491388995	2.59087401240815e-08	8.14469492171314e-07	9.04108353287581
SMPD4	-0.951542823996906	6.75557736895981	-9.66479099944788	2.6728952470359e-08	8.38677300402035e-07	9.03517434847769
HAUS7	-1.5833125593855	4.50767605718618	-9.52163332488485	3.31471669132676e-08	9.91111948662418e-07	9.03243386604586
EIF4A2	0.953543353906149	8.38311815016831	9.69586846210201	2.55165624672959e-08	8.051679069869e-07	9.02464727881857
RMI1	-1.86605857859289	4.78336160419819	-9.5346069013331	3.25038996432327e-08	9.74184977837675e-07	9.00118464241285
HMGB2	-0.935199803662425	7.30890277602468	-9.65505889796127	2.71209306629518e-08	8.47795223191041e-07	8.99251917763871
TIMM8A	-1.33525785742113	4.32763676246707	-9.47693191138888	3.5467794329252e-08	1.04063753046037e-06	8.98251399739101
SLC39A13	1.33910185124093	5.4467517034823	9.5208347263332	3.31871975156036e-08	9.91111948662418e-07	8.98228930535633
IMPA2	-1.43123237673298	4.13155572620207	-9.45300569532547	3.6779334877567e-08	1.07159860016103e-06	8.97292072301144
SLC39A6	-1.12884283943238	11.4746310664418	-9.72578699329141	2.44038129845408e-08	7.77389273054211e-07	8.97175586425932
FAM136A	-0.959862650396741	6.63446548688216	-9.61291651697411	2.8889206006186e-08	8.84877438182151e-07	8.96403675827595
PNP	-1.12331588700088	6.36392999927541	-9.60038049732594	2.94382459018755e-08	8.96767257673891e-07	8.96173771982176
CACYBP	-1.29331052039635	6.72406771486221	-9.61557478920229	2.87741684793363e-08	8.83072903288685e-07	8.95669393908024
MUC20	2.00181494807645	4.1331028309088	9.40988522413357	3.92731003232959e-08	1.13049980515821e-06	8.9556978001019
MRPS23	-0.929094643262105	7.08341575295309	-9.62306194786573	2.84527352161622e-08	8.81191747694622e-07	8.95258756323558
HIGD1A	-1.4643397380911	6.05769751285959	-9.56827045961663	3.08950916538545e-08	9.34339082855448e-07	8.93191547362717
POLR2D	-1.11520913934972	5.76019097292429	-9.54346767773219	3.20720927714699e-08	9.66439062180294e-07	8.93087603149537
ZNF488	-5.68872708451918	-0.0499110171188934	-10.0568908845835	1.49955906174373e-08	5.23562124187936e-07	8.9197219925115
CLSTN3	1.38546492372819	4.81902071420467	9.43849096724166	3.75996776942118e-08	1.09169619749653e-06	8.91168837321512
FN3KRP	-1.1008108269379	5.12385236608211	-9.49619289465201	3.44476522253624e-08	1.01784900321018e-06	8.90991651313613
FBXO5	-2.07238129033171	4.75505503946315	-9.46714771702907	3.59980960856798e-08	1.0543470384184e-06	8.90097948071659
MVD	1.86853034164245	6.60252087188588	9.53692187752036	3.23905000306434e-08	9.7252912479799e-07	8.89814030360623
ADAT1	-1.02702147441036	5.70370691693496	-9.51755961105107	3.33518973405993e-08	9.94255135693732e-07	8.88957523523411
FOS	-1.36143023472911	4.90800798105389	-9.44949760296215	3.69758694984787e-08	1.07545120259575e-06	8.88639003040929
CAPN2	1.20364192780879	5.84223443433646	9.49129470589112	3.47041276453529e-08	1.02361874910209e-06	8.88346302374565
HEXA	0.84053802856305	8.04278894077995	9.59503852544808	2.9675524451944e-08	9.02351765335112e-07	8.88302489475146
ANAPC7	-1.12225580888382	6.2257314528319	-9.53794066718927	3.23407259776826e-08	9.7252912479799e-07	8.877607555943
RHPN2	-1.12656744162248	6.53403646078269	-9.54829161905619	3.18395443154978e-08	9.61163428036797e-07	8.87235862497989
TFF3	-1.69567793298323	5.58841175001191	-9.48907304880295	3.48211159630607e-08	1.02526116789829e-06	8.86426630849901
TTC39A	1.14982368944774	7.19734595439773	9.51213850279244	3.36264022125178e-08	9.9710629539388e-07	8.78530780889871
NUP50	-1.03104099523891	5.93309393067287	-9.46230907218528	3.62634169038682e-08	1.06026116136415e-06	8.78295327319277
ISOC1	-1.34818316136005	7.29249679963026	-9.51236970647277	3.36146466636142e-08	9.9710629539388e-07	8.76147676240508
TCP1	-0.923736400525352	7.56909869776435	-9.51221068572559	3.36227316090497e-08	9.9710629539388e-07	8.75718033869843
COX6C	-1.0402904333262	10.5904183537101	-9.57232424161229	3.07070713805726e-08	9.32023705569321e-07	8.75499568375049
BCL6	1.3286650840699	4.67812266746936	9.31835747356424	4.517251779111e-08	1.27294653143303e-06	8.74165668373119
SALL4	3.13790855714654	2.66804873968287	9.22051984343101	5.25173863436677e-08	1.45897137742774e-06	8.73746252516741
ARMCX3	0.971185139436612	6.91121903748654	9.45906472336639	3.64424646250177e-08	1.06363661149877e-06	8.73141586711492
CEP78	-1.40218868647838	4.89808476604393	-9.35815698469483	4.25005503711505e-08	1.22127011066516e-06	8.71870670506828
CCNI	0.973443037200568	7.8924445212364	9.48008576075313	3.52986076366559e-08	1.03749369791816e-06	8.70791787396334
PLK4	-1.89195041521397	5.0012437488547	-9.34971123741806	4.3053374566666e-08	1.23291889769336e-06	8.69079072237458
IPO9	-0.979207088783197	6.53369731859	-9.42234175950529	3.85349961484586e-08	1.11498144565194e-06	8.66831090985882
SYTL5	-1.32704440943836	6.30223505289845	-9.41475404439625	3.89828517714112e-08	1.12599173234038e-06	8.66645060233151
ZMYND19	-1.138889883825	5.21127437266782	-9.338959076044	4.37680983912378e-08	1.24910866466734e-06	8.66571613964752
CNIH2	-2.72853423848766	1.53355323622171	-9.17305861319143	5.6521700139204e-08	1.55727992278097e-06	8.66521761855762
CENPH	-1.9333516558019	4.4598426678198	-9.2884994109591	4.72923919917383e-08	1.32927388852072e-06	8.66073528051553
NOP58	-1.20632314295793	6.86950838323285	-9.42549589909354	3.83504176795792e-08	1.11156392595023e-06	8.6580365510742
FOXO4	2.20694699673728	2.94032066259627	9.1520967526811	5.83909691642311e-08	1.59042520207976e-06	8.65134521240108
SPC24	-2.29204693863908	3.18988638061863	-9.18857621722824	5.51783863489351e-08	1.52529476578445e-06	8.65073092390553
RHOQ	2.03932410775778	5.93743373061782	9.32396707261758	4.47854892374495e-08	1.26733083249933e-06	8.63854128492969
BRCA2	-2.20150668112345	5.00996788867274	-9.31942503098278	4.50985934618567e-08	1.27294653143303e-06	8.63570645407449
C7orf68	0.979203865606985	5.89669258727056	9.32483380079473	4.47260010148078e-08	1.26733083249933e-06	8.61145825506076
LSM5	-1.03183925620481	5.78649123873237	-9.32846611649481	4.44775953648986e-08	1.26503963415402e-06	8.58732516779892
MTSS1	-1.14555197263117	5.74403664218278	-9.31778395674097	4.52122841228904e-08	1.27294653143303e-06	8.57914213191022
CKS1B	-1.5682936521318	4.99736444610173	-9.26713167403937	4.88733343594911e-08	1.37027812410757e-06	8.57613104310943
NOP2	-1.10503340759776	6.03522913695957	-9.32497551113412	4.47162825543938e-08	1.26733083249933e-06	8.56089118155311
DHX9	-0.877430909147908	8.75629576728805	-9.40986818208807	3.92741202342094e-08	1.13049980515821e-06	8.54835042353192
SLC6A9	2.72373068123743	4.48730218113098	9.15365329510246	5.82499626601838e-08	1.58918821456593e-06	8.53765699850402
RBL2	1.26865823145006	7.01041470021493	9.33945969756367	4.37345461593861e-08	1.24910866466734e-06	8.53361591868953
TMPRSS2	1.39222451185538	5.44879418944654	9.24726229001099	5.03931716971164e-08	1.40462567243762e-06	8.52917099311149
OIP5	-1.58929361903999	3.59352628487759	-9.1195130782305	6.14263187647044e-08	1.64894663727274e-06	8.50408020633709
CENPL	-1.50263509481482	4.19238931752646	-9.16111032385898	5.75793672698493e-08	1.57603492343856e-06	8.49952934387105
KIF26A	-1.75324691675907	3.8248532923147	-9.14229520754724	5.928714606275e-08	1.60180651171798e-06	8.49910482357067
KLHL4	-2.52297477117487	2.45319813596923	-9.04559711032166	6.89415297586697e-08	1.80152834950624e-06	8.48820274684147
SPNS2	1.91955888368634	2.84924829727631	9.03911083504481	6.96454708064286e-08	1.81143212094357e-06	8.46636915644008
TIFA	-1.74427807974647	4.4004468514835	-9.15105545198491	5.8485499837303e-08	1.59042520207976e-06	8.46576177573006
SF3B3	-0.861966378516707	8.91572394007262	-9.35545514505132	4.26765875082265e-08	1.224225127766e-06	8.4581534907349
RAB17	1.02390901207448	5.78724744710164	9.21014125004913	5.33668821265679e-08	1.47766181570318e-06	8.43820683479056
RIT1	1.09191251086219	5.2427482311103	9.17047901326114	5.67483109546374e-08	1.55852321666778e-06	8.43729023104288
SQSTM1	1.46834478985992	9.42135705414482	9.33317157647597	4.41579488219319e-08	1.25808779573763e-06	8.42747008300389
C5orf41	2.82685151925766	4.24768690519236	9.04177790047286	6.93551126645519e-08	1.80668988193453e-06	8.4231035914522
GATS	1.16475605670433	4.57133040527254	9.11192359460895	6.21567866060842e-08	1.66055926389801e-06	8.41050768147224
EMG1	-1.21015412981985	4.81312610226444	-9.14747733166809	5.88115508408759e-08	1.59611278463143e-06	8.40591823910631
KIF23	-1.04768582059137	6.93778405335717	-9.26657712087072	4.89150944805203e-08	1.37027812410757e-06	8.39860235622554
CD55	1.25425163337803	6.99525302351052	9.23145902765628	5.16373338002537e-08	1.43690976784599e-06	8.38598832989294
ANLN	-1.49755724552356	6.90703813927605	-9.25862141558621	4.95183269912487e-08	1.38254507612962e-06	8.38009359170371
PPAT	-1.0655425692247	5.38183340365832	-9.16882792543299	5.689385418936e-08	1.55982429092272e-06	8.37695609813624
PLEKHH2	1.63749719877321	4.47481716110347	9.06561262382148	6.68159100557132e-08	1.76250675042862e-06	8.37442036253391
PRIM2	-1.45602504216625	4.42231003553281	-9.10613556032864	6.2719985914872e-08	1.67293308523177e-06	8.37207050379916
CSPG5	-3.3836167255764	1.08725624127807	-9.02310695507827	7.14147466509232e-08	1.84027769335907e-06	8.35814363497235
RFX5	1.01670672265735	6.8411560199861	9.21645323394306	5.28485399551669e-08	1.46573628890582e-06	8.3445071260302
TNFRSF11B	3.02662472131617	3.49306591402075	8.95445637215826	7.95558622475995e-08	2.01589733368008e-06	8.34130828727427
SPIN4	-1.67204534608375	3.56962217580544	-9.0112294233474	7.27582547761004e-08	1.87201392750077e-06	8.33549927060947
CHD6	0.80167178539824	8.40952018234433	9.25997507210198	4.9415139430077e-08	1.38197122379366e-06	8.33352819218157
TMEM120B	1.16707681269678	6.28194412887611	9.17824521522535	5.60689373478845e-08	1.54735463400334e-06	8.33115435054438
RRP15	-1.30665893661757	5.4925381901998	-9.14643593929489	5.89068037252147e-08	1.59611278463143e-06	8.32301055862514
RAD18	-1.57222819549161	5.08138936305719	-9.11579743862981	6.17828085616259e-08	1.65320910461541e-06	8.31993078398978
ZFYVE26	1.22091188689432	6.26127292835219	9.15758991186325	5.78949366760773e-08	1.58208320420052e-06	8.31507280674411
LYAR	-1.8720535779651	4.34447729098496	-9.04855564463464	6.86229263507557e-08	1.80048340969479e-06	8.30353540613771
NPC2	1.77096336589832	6.17183937197844	9.117961901245	6.15748805658743e-08	1.65028574132e-06	8.29428928052428
BRI3BP	-1.34251239481092	4.68357517546028	-9.07604922938882	6.57349067262001e-08	1.73947876596356e-06	8.28905607313257
SHC2	2.99100622007732	2.53742326350055	8.93600133017175	8.19062760731377e-08	2.04447844932411e-06	8.27690675173217
ST8SIA4	1.49991581177103	5.35165710633752	9.08674784765509	6.46457712533809e-08	1.71336906250641e-06	8.27074053414961
JPH1	-1.39489208717332	4.63091347691869	-9.04189972897592	6.93418797692191e-08	1.80668988193453e-06	8.25771572490689
CLCN6	1.91709032157686	4.37206582957293	8.9582710703164	7.90789010891926e-08	2.00685211201162e-06	8.25257529368148
WBP11	-0.841777079405648	6.91320624060447	-9.17042339543209	5.67532073039152e-08	1.55852321666778e-06	8.24680527238341
ATAD5	-2.30288058182067	3.2724180791046	-8.93702982739031	8.17733924477438e-08	2.04421257891789e-06	8.24083470061427
HAT1	-1.36730141250198	6.48573305628169	-9.14562633359128	5.89809675258446e-08	1.59611278463143e-06	8.2285428898073
SLC6A6	0.867067495624167	6.81853108611784	9.13777260889835	5.97055068419197e-08	1.61050789745849e-06	8.21696426301193
LOC100507584	-2.05595901258208	2.50478730285576	-8.87998644213814	8.94962865737178e-08	2.20432385369493e-06	8.21664101708387
C15orf23	-0.981632271544179	5.62731673163411	-9.07058524125508	6.62985510744819e-08	1.75162238257446e-06	8.19916222939563
FADS2	2.1909615162622	4.22253948831707	8.89279118278632	8.76985817122121e-08	2.17284604526672e-06	8.17907123393969
CDCA7L	-1.71312137458766	3.62127652600348	-8.90403670205613	8.61509772569527e-08	2.13766905585353e-06	8.17830060544768
C9orf7	1.19821693464568	5.64409863896966	9.03298202248909	7.03175398399383e-08	1.82041878681599e-06	8.17717206201445
CTNND2	1.35484131205005	5.89493089211255	9.04796671893462	6.86862243114852e-08	1.80048340969479e-06	8.15885341765248
GRPEL1	-1.13258467462938	5.70166367895364	-9.05379968323322	6.80619832602659e-08	1.78973051579353e-06	8.15878740091587
MAP2	2.81624898508068	3.41737408635753	8.8339926295539	9.62784126389784e-08	2.34375571029734e-06	8.15677109226479
CDCA3	-1.15829422971587	4.82162512414209	-8.98916445863576	7.53248732124086e-08	1.92619752233077e-06	8.14723966800617
RAB5B	0.886220828266453	7.77976396154348	9.12609146269784	6.08004456239035e-08	1.63476953796489e-06	8.14302293833708
THOP1	-1.45114266564256	5.08546285245495	-9.00732925068582	7.32051712488969e-08	1.88018173905923e-06	8.13909213863616
ICMT	-0.894824139412446	6.8482669394516	-9.09913302940983	6.34085180776779e-08	1.68592059830061e-06	8.1323621479098
HDAC7	1.17173282590654	5.96150899105433	9.0342069144593	7.01826801558601e-08	1.82041878681599e-06	8.13112413933797
TPD52L1	-0.872112983910084	8.13451190957556	-9.12835811946342	6.05863451965378e-08	1.63163613054251e-06	8.12342534699405
CCNA2	-1.37527109777052	5.88117995343462	-9.04676760923969	6.8815294266245e-08	1.80104378921546e-06	8.11974368980603
PITPNM2	1.73022753794913	5.15030640864785	8.94830834706035	8.03309183751722e-08	2.02023199835546e-06	8.10997926171373
MAGED2	0.962329445973453	7.91461595618394	9.0963165926957	6.36876771731572e-08	1.69065510006965e-06	8.09581217214849
DCLRE1A	-1.426052570924	4.70715252948656	-8.94589086901265	8.06378430298084e-08	2.02186999524815e-06	8.0954068390183
LONRF2	-0.9422578951173	6.78125444314636	-9.06106532587905	6.7292722026217e-08	1.77228894986843e-06	8.08888554194331
FAM83D	-1.16632894393326	5.67314182073223	-9.00650007564794	7.33005557203192e-08	1.88018173905923e-06	8.08427757495838
GPR56	1.39992229570894	6.60173523606334	9.02532209215658	7.11670743632481e-08	1.83672554267124e-06	8.0757578401743
TSC22D3	1.14764653621873	6.80774060352379	9.03301705970991	7.03136784981064e-08	1.82041878681599e-06	8.06387814879648
CCT7	-0.919087278913226	8.69746825319208	-9.10184338120704	6.31410845453422e-08	1.68148327696864e-06	8.05920606396407
SCPEP1	0.998373660895013	5.98328070259982	8.94600854860362	8.06228739386588e-08	2.02186999524815e-06	7.99885474249086
NUSAP1	-1.40182303654706	6.66940483543038	-9.00081617798701	7.39579209852951e-08	1.89413823975203e-06	7.9836870406053
PSMD11	-0.922647310280814	6.26243035726157	-8.976152280385	7.68827718093232e-08	1.95705856276883e-06	7.97968777013612
CCT8	-0.794232772832777	7.8859664995954	-9.02599332843959	7.10922019137362e-08	1.83672554267124e-06	7.96643811693665
PTCH1	2.47342312928753	2.30445899936048	8.72942808954087	1.13779009579723e-07	2.67888576904877e-06	7.9590516682443
KIAA1549	1.08976481562774	5.58442555501064	8.88724319400532	8.84727954576715e-08	2.18555248335908e-06	7.95544725876523
CHAC2	-2.35282744309576	2.00412433940154	-8.69562042214486	1.20125778153545e-07	2.79413562425574e-06	7.94677896596825
PDCL3	-1.15547395002584	5.10291487240959	-8.88253012774819	8.91361210330556e-08	2.19869098548204e-06	7.94364026294076
TPCN1	1.1399051501279	6.71676910763409	8.95212816946955	7.98484434155274e-08	2.01719844060616e-06	7.93829093289093
GIGYF1	0.937334217400048	7.54731535091635	8.98658148368749	7.56314708133003e-08	1.93108506546814e-06	7.93654051176433
RGNEF	1.2616012276029	4.64008954641332	8.81287159507145	9.95712308715752e-08	2.40988316222319e-06	7.92302647051558
PRPS2	-1.25805176496894	5.39198868388855	-8.89178127597493	8.78389826019412e-08	2.17310524413442e-06	7.91186252795355
CLMN	0.920048958532917	6.71578878440048	8.93937583363491	8.14711288151907e-08	2.03970532680427e-06	7.90508446152111
C12orf24	-1.77667159579527	3.14182120490609	-8.70118791531783	1.19055609510477e-07	2.7808463875045e-06	7.90220923080641
NIP7	-1.10931196825476	5.36083735653277	-8.87196160708652	9.06425632852054e-08	2.22419104245787e-06	7.89687483166879
NOL11	-1.09730844860014	7.74885824858294	-8.98104030953102	7.62936245587453e-08	1.94502222122021e-06	7.89549472554304
HDAC5	1.66872731489344	4.9521585831991	8.79211696292649	1.02921981046226e-07	2.47664346908932e-06	7.88708522709369
RET	-1.37026900432543	6.78922890559606	-8.95265100923149	7.97826410460077e-08	2.01719844060616e-06	7.88388784204678
EPHA4	1.04462319516774	6.59576193723053	8.91149801441396	8.51399630332463e-08	2.1157217559703e-06	7.87378856793375
PRICKLE2	-0.900456256851482	6.7618286523976	-8.92916885358872	8.27948067924349e-08	2.06357727093395e-06	7.86517387318505
MND1	-1.92189264449431	2.57001900196806	-8.6495624456702	1.29374733315294e-07	2.97206461533652e-06	7.85934525920309
ADCY1	-1.17963136113117	8.46152221269678	-8.97247704313361	7.73288812312901e-08	1.96542281111261e-06	7.85377769537309
RNF207	1.50835099223747	3.97665965390476	8.69656474689766	1.19943555710613e-07	2.79378276560487e-06	7.85210331161335
RRAGD	2.66566013018468	4.65711885925376	8.71323662207383	1.16773672279928e-07	2.73518612774442e-06	7.85188081324248
HMGB3	-0.999634044304051	7.60876336571878	-8.95023444754218	8.00872554572946e-08	2.01973421409066e-06	7.85183249509193
IGFBP3	1.30016060309592	5.21231684777824	8.79331244181816	1.02725806698484e-07	2.47548471358133e-06	7.84099713908176
ZNRF3	-1.45286786083283	4.56740906275226	-8.77520880989341	1.0573896173751e-07	2.51547424765023e-06	7.83162882176573
TEP1	1.04245065656374	5.84783508756492	8.83851907496417	9.55876884983281e-08	2.33373504006721e-06	7.83135472184504
ANXA9	1.43033325994443	6.18769037239699	8.87154922014436	9.07018829799252e-08	2.22419104245787e-06	7.82833857976391
DHX15	-0.79919758654435	7.62851631713462	-8.91775971893001	8.43010900874773e-08	2.0979932003318e-06	7.79830275506499
PUS7	-1.24935041640465	5.93711381352364	-8.84490216671237	9.46224524849373e-08	2.31354663064048e-06	7.79693647443633
ATAD3A	-1.21238961093772	5.57325287657166	-8.81780541698521	9.87916212802908e-08	2.39447981781389e-06	7.78968118644472
ERLIN1	-1.04314051263297	5.72207965835074	-8.81823640039277	9.87238244517841e-08	2.39447981781389e-06	7.77907632543806
C18orf55	-1.39466690884628	3.83828980722796	-8.67383952405854	1.24410186852842e-07	2.8738065813908e-06	7.77241569080008
PPFIBP2	1.83370080624828	2.87685447466025	8.58198013053144	1.44318016694905e-07	3.25279583720429e-06	7.76389605116807
LOC100128191	-2.27142261775307	2.74408525806157	-8.60643478322232	1.38712345131194e-07	3.14862126114817e-06	7.75878385923191
SC4MOL	2.49242290996231	6.10817495507681	8.79106363454463	1.03095154073524e-07	2.47724620219197e-06	7.75871656313679
RGS6	2.19936131196931	3.014479258184	8.57782615723555	1.45293540792083e-07	3.26032905798496e-06	7.7528525145657
UBE2C	-1.29979306404974	6.51188241115601	-8.84898571168281	9.40103076277422e-08	2.30194492645148e-06	7.7524980922625
IL17RB	-2.2343725031343	2.46085397040831	-8.57723875764908	1.45432042409518e-07	3.26032905798496e-06	7.74871251041601
SLC25A23	1.09821028524549	5.50902887502887	8.77123315563674	1.06412976058951e-07	2.52432710866653e-06	7.74433707794084
KCNH1	-4.36933707857015	0.253346574466617	-8.94941871062703	8.01903562638244e-08	2.01973421409066e-06	7.7338583340142
GNPDA1	1.10868977655736	5.97380558395356	8.77736019214054	1.0537609182848e-07	2.51041276316167e-06	7.73242583875268
NR4A3	-3.05009904871127	1.69221700746799	-8.5658510316876	1.4814461290222e-07	3.30342734156898e-06	7.72922606158461
SAMD4A	2.02190859185697	3.31132474638344	8.57076941359305	1.46966608601757e-07	3.28592187467351e-06	7.72831617148189
GRIK3	-1.82232698512159	3.3641286710378	-8.59777443634222	1.40671004885321e-07	3.18346669242505e-06	7.72074674369874
EFNA1	1.6024345056548	5.83421034498569	8.74822403378156	1.10403224179896e-07	2.60788632935675e-06	7.71019502295067
C1orf85	1.13017363557083	4.77088416799391	8.6777279818553	1.23633734274604e-07	2.8654986014275e-06	7.70211656664161
SYTL1	1.04264164487078	5.90258798210432	8.74987795778855	1.10111239913367e-07	2.60466814188283e-06	7.69223761620864
FANCB	-2.26976628680096	2.08955944802418	-8.52968735468607	1.57115480157502e-07	3.45736748704481e-06	7.68441222560638
PPIA	-0.851461069005753	9.35475542821884	-8.87385158182251	9.0371219777128e-08	2.2226004111069e-06	7.66597627084605
RNPS1	-0.829785438942049	7.49504837350467	-8.82229223074948	9.80881946726028e-08	2.38434152282647e-06	7.65028522133398
EBNA1BP2	-1.08254260138314	6.51009556111442	-8.77904319387986	1.05093132058989e-07	2.50724328181815e-06	7.63657812757144
SHH	-2.09615832471063	4.25458271988968	-8.62149559732467	1.3537381992032e-07	3.09157143656914e-06	7.63425509767327
STIP1	-0.828740875164035	8.54475646978283	-8.83477582814313	9.61585255278203e-08	2.34375571029734e-06	7.62831650660867
ZBTB4	0.965091667848338	7.2648890615684	8.78873423189896	1.0347920524829e-07	2.48290707112252e-06	7.62297144930174
KIAA1683	2.75775083603438	2.59965974705741	8.4945158945884	1.66386746468882e-07	3.61853309225693e-06	7.61971142157457
HAUS5	-1.04974173267421	5.04488681970281	-8.67104032361007	1.2497229430202e-07	2.8828091722855e-06	7.60508903883368
TACSTD2	1.06814120213602	7.46214789833629	8.78377868938378	1.04301223592258e-07	2.49190523336704e-06	7.60126399153783
KIF4A	-1.05936815516007	6.07023526593545	-8.72631856345455	1.14347824639228e-07	2.68588907200343e-06	7.58947193936063
SLC25A19	-1.97938021569725	2.95633109158484	-8.49914070293033	1.6513563106635e-07	3.60068877960058e-06	7.58400528404713
RAE1	-0.780446110197144	7.73371975779963	-8.78489879785174	1.04114825326095e-07	2.49101049893221e-06	7.57741239739951
NUP160	-0.843897652040037	7.00939360855402	-8.75604202682565	1.09030136343963e-07	2.58274787566068e-06	7.5676910584496
SLIRP	-1.06975808012054	5.95680116382549	-8.70534300565141	1.18263436574855e-07	2.76620659199702e-06	7.56303586613196
SEMA3A	-3.96650643664303	0.925130702653713	-8.53343357848725	1.56160335487211e-07	3.44541616185767e-06	7.55518515646375
SERBP1	-0.819162241446143	8.40919816567859	-8.785486662184	1.04017137908087e-07	2.49101049893221e-06	7.55123096360487
HSPE1	-1.02564738338413	5.85173410547117	-8.68308192456322	1.22572943921273e-07	2.84709710297136e-06	7.5327982900218
KIAA1147	1.14966447850555	6.49209736977952	8.69662830150979	1.19931302238842e-07	2.79378276560487e-06	7.53270388971682
PTMA	-0.952610978295555	9.86629007868055	-8.79887409724418	1.01818291451833e-07	2.4607068009255e-06	7.52885465779654
SDC2	-1.55328320823413	3.07454083339581	-8.47057640155502	1.73023373767652e-07	3.7289212666111e-06	7.52284127786192
GPR153	-1.36175274778493	3.58146475421796	-8.51642407025579	1.60546547530205e-07	3.51437233101459e-06	7.52224055168485
RBM14	-1.02827907173046	6.58637205395263	-8.71485027986437	1.16471552651894e-07	2.73193582966379e-06	7.52087749382171
PSMD6	-0.701191814574733	10.3703969756188	-8.79772169620452	1.02005640823316e-07	2.46167725415461e-06	7.51309366604977
EIF2S1	-1.24409958453795	7.4152181199936	-8.73784370959852	1.12254379144544e-07	2.64787339465918e-06	7.51034599882116
NEIL3	-1.9236624391982	2.9714817973343	-8.45987651869942	1.76078671713657e-07	3.77781444544516e-06	7.50875666789982
ANXA3	1.36701838549369	3.9907380429965	8.47668982164442	1.71302666783374e-07	3.70714662618999e-06	7.48460557563748
KIF24	-1.77099196731905	3.27464731463967	-8.45374482038497	1.77854943053221e-07	3.80241598669435e-06	7.47522417438674
ILF2	-0.83206461946242	8.3125189136282	-8.72882287332354	1.13889487072092e-07	2.67888576904877e-06	7.4630007435791
EML1	-1.04698729408462	5.99774835444091	-8.64264868529804	1.30826187801894e-07	3.00128554842095e-06	7.46109493049853
MAGEH1	1.59992047609356	4.19339991150547	8.45574399688058	1.77273757342325e-07	3.79606442739186e-06	7.45662816576563
ALDH3B1	2.23668639644385	3.71118224895119	8.4233409748573	1.86943689026347e-07	3.97261277671745e-06	7.45023068770205
CTSD	-1.20632419793895	11.4198050039793	-8.7716226588901	1.06346743092658e-07	2.52432710866653e-06	7.4465518116842
LIMA1	1.80435637695089	6.1541788992645	8.6209139121865	1.35501187694641e-07	3.09157143656914e-06	7.44366661516615
AGPAT5	-1.08241051859643	5.16176487125593	-8.57987444427957	1.44811658910479e-07	3.2551480962619e-06	7.44099131168889
CCDC86	-1.2893330740655	5.16718073513299	-8.57599564140595	1.45725609848988e-07	3.26253694660573e-06	7.42731593906153
BCAM	1.07905813633045	7.04375511881838	8.65923156666974	1.27373040693439e-07	2.93414150489955e-06	7.41869842487433
RAD51AP1	-2.52286093492149	3.37220999798137	-8.43601995060687	1.83095817301565e-07	3.89579446380583e-06	7.40936976251852
WHSC1	-0.749737757534282	7.58302081345822	-8.67641469686885	1.23895403868273e-07	2.8658737680401e-06	7.4063871441698
IL17RC	1.0309349157607	5.49182656810486	8.5484715732289	1.5238695169911e-07	3.38898853752116e-06	7.40049633855376
ABCD4	1.06615189807849	5.30004649930086	8.53575517754501	1.55571467538969e-07	3.44541616185767e-06	7.39306551362322
NRIP1	-1.10842480282483	7.56145187453417	-8.65816502929325	1.2759223449678e-07	2.93514790883652e-06	7.37924903034146
KIAA0195	1.27601529834325	7.10262691703475	8.62677499407524	1.34223539537468e-07	3.07500613044469e-06	7.36822880649609
TNFRSF21	1.05694581204189	5.40531288872893	8.52454113472607	1.58437549866455e-07	3.47793833879648e-06	7.36576509209786
NUP62	-1.09194870063305	6.66954930348867	-8.61279363682442	1.37292388606338e-07	3.12391551979918e-06	7.34960420853734
TMEM64	-1.7112872671976	9.01478487759837	-8.67735573766025	1.23707844429004e-07	2.8654986014275e-06	7.3392073289796
S1PR3	1.0440051541271	5.70885301761649	8.53449969299171	1.55889629018226e-07	3.44541616185767e-06	7.33637624010688
TRAFD1	0.772191944102989	7.04459645782172	8.60492794922473	1.39051074614914e-07	3.151070693577e-06	7.32641150090457
TH	2.4586652708005	2.14993147842142	8.30421975937695	2.27508384248662e-07	4.72682726948843e-06	7.31921082365092
KARS	-0.716471828875257	8.1284728006575	-8.62292804453502	1.35060700386839e-07	3.08995233005402e-06	7.29401841231744
GAA	0.870531997854758	7.8338300357603	8.60624608653335	1.38754715945121e-07	3.14862126114817e-06	7.29197374656963
ATP8A1	1.63713481890189	3.85974094668089	8.35443065610856	2.09389126057685e-07	4.39375626623429e-06	7.28826396456158
RRP36	-0.923300543208788	5.86753639450758	-8.53600662422757	1.55507828327398e-07	3.44541616185767e-06	7.28814389868183
ABCC1	1.00241598058512	7.17869711744063	8.57999705618552	1.44782866238489e-07	3.2551480962619e-06	7.28733549271217
ST3GAL4	1.04856993236426	6.4962376296559	8.54998873465828	1.52011596166065e-07	3.38514238918944e-06	7.28124990861549
BUB3	-0.791933058418991	7.55087824702848	-8.58415472777574	1.4381006781833e-07	3.24572142266362e-06	7.25303389304721
SEH1L	-0.99075209781826	5.45979406303394	-8.48728518520057	1.68362731901481e-07	3.65385577393317e-06	7.25177315401536
MLPH	0.856414600910382	9.25956103018405	8.61463039724158	1.36885071350836e-07	3.11889091726346e-06	7.24972915896048
PSMD12	-1.17051746639224	7.98851249926487	-8.59596462045493	1.41083964917386e-07	3.18849760713292e-06	7.2497034972252
PTPRJ	0.968469143732056	6.47083387307525	8.51892890588666	1.59892618002607e-07	3.50464501110825e-06	7.24151771191411
PDXDC2P	1.22774721268453	5.81956198388048	8.47579162732424	1.7155434975804e-07	3.70714662618999e-06	7.2404464369864
POC1A	-1.35327763399704	4.1202605245032	-8.3764830580631	2.01914472450759e-07	4.25291893862278e-06	7.23593531217485
SGCG	1.11641806269261	5.14795330531513	8.41993483236907	1.87991751299574e-07	3.98981478265745e-06	7.23102812461767
RPA3	-1.07418284545642	5.28599420243324	-8.46686428088921	1.74077018105747e-07	3.74367201388004e-06	7.22995802688434
SNRPG	-1.16551339044411	5.47899332532348	-8.47571050738241	1.71577099414659e-07	3.70714662618999e-06	7.226903677821
PSMC1	-0.894327318387308	6.62710632372524	-8.53725778608367	1.55191573744935e-07	3.44541616185767e-06	7.22653117352086
TMEM70	-0.952011104297334	4.76207182385029	-8.41402531178216	1.89824707522979e-07	4.01851697292949e-06	7.20270649229846
MTFP1	-1.11373006337269	4.41493637117489	-8.37348620192812	2.02913648537734e-07	4.2685885008114e-06	7.20234287508319
CHDH	-1.43594155631344	3.40686712957815	-8.30192097023826	2.28376207328635e-07	4.73812365498526e-06	7.19079167790528
CUL7	1.21544256080456	6.94614030389718	8.50588520008209	1.63328710052973e-07	3.56593909520355e-06	7.18859398847954
MAGED1	1.10017765158634	7.65133880267637	8.53414351524642	1.55980014556336e-07	3.44541616185767e-06	7.18663528580661
C9orf140	-0.970856658519626	7.15656049999392	-8.52443004468055	1.58466217063078e-07	3.47793833879648e-06	7.16978883754765
HN1	-0.89106820561191	7.35320829121694	-8.53081360419215	1.56827688275584e-07	3.45558136853868e-06	7.16882264294063
SLC11A2	0.850811681340941	6.48886640435095	8.47494707082989	1.71791355853698e-07	3.70714662618999e-06	7.16305921697655
TFPI	1.59523349587892	6.12661022321668	8.44333120956185	1.80914717003991e-07	3.85429009831177e-06	7.15581325582165
KIAA0430	0.934113168723464	6.35453790399473	8.45238136616203	1.78252459553239e-07	3.80241598669435e-06	7.14083701909637
RPS26	-0.932075927903703	7.18408883961362	-8.49766236132843	1.65534481980502e-07	3.60468577687749e-06	7.12325526860928
GPR68	-2.04077267258524	3.20617591943599	-8.22331529385791	2.60233775478024e-07	5.26257516456406e-06	7.12161165747298
FGF13	1.65962081619167	4.06288196492196	8.26321513599652	2.43519758189584e-07	4.98485243079878e-06	7.11632981564108
HSP90AB1	-0.657282351387721	11.1943651660224	-8.56803006825998	1.47621496039614e-07	3.29615740956809e-06	7.11076114621025
NEK8	1.9306171773876	3.89439654554455	8.22809357321538	2.58170448081895e-07	5.23350614996559e-06	7.10639464249744
COL6A3	1.87266388286305	3.590206832424	8.20252277625111	2.69415071858499e-07	5.41550199730954e-06	7.10491575540863
DDX21	-1.12706057553886	7.84845790850034	-8.48697550294712	1.68447907301033e-07	3.65385577393317e-06	7.07524154513524
EIF5A	-1.21122098031399	9.00647789260674	-8.51251616876194	1.61572366207928e-07	3.5322042515835e-06	7.07512788817943
IRF2BP2	1.19188974688219	7.42506798034591	8.45947088467532	1.76195603171922e-07	3.77781444544516e-06	7.07390298938024
ZNF581	1.47414276930679	4.98869793009749	8.3012413159851	2.28633448312192e-07	4.73812365498526e-06	7.06974129983444
HAUS1	-1.75609435707629	4.123075314617	-8.28496041639539	2.34887011090981e-07	4.83586293344852e-06	7.06224949177611
MIS18A	-1.41821238370789	4.31594486525539	-8.29369512944518	2.31510036045752e-07	4.7799677071965e-06	7.05608197636264
ENDOD1	-1.22746231982126	5.00599379821477	-8.32197985328479	2.20918877600727e-07	4.61254345692206e-06	7.01971041329292
SYNCRIP	-1.021049818772	8.40330661786703	-8.46658866941069	1.74155514637567e-07	3.74367201388004e-06	7.01588188002364
PLA2G4C	2.63703917932547	1.98683457581095	8.16895401669785	2.84959488388069e-07	5.67340771881198e-06	7.01245854162166
DLC1	-1.81397821880145	3.2132450921588	-8.17279314115048	2.83135207390899e-07	5.64380596949391e-06	7.01230910515268
MEA1	-0.866720006665514	6.1692249679237	-8.38823208860924	1.98046622826521e-07	4.17671087030359e-06	7.00892316005164
LMCD1	1.27832272428205	4.62345905115784	8.23802787914418	2.5393523930662e-07	5.17273196365885e-06	6.9988344422458
TATDN2	-0.727125071956681	7.05128227977358	-8.41765504337866	1.88696669939469e-07	3.99969975673978e-06	6.9967898831475
PPIL1	-1.1095542700323	5.78782685838561	-8.3397532131924	2.14524025800694e-07	4.49586442041455e-06	6.9636451730464
MAP1LC3B	1.35316238783507	7.01780524237297	8.35932239367293	2.07706453251319e-07	4.36392302032042e-06	6.94386993680978
JAK2	-1.76475346926655	4.04217921990748	-8.19091635701172	2.74686787308122e-07	5.50822761503721e-06	6.92525280298798
PGM5	2.86810288830565	2.47297317309627	8.0498017041352	3.48142509618893e-07	6.72325095942999e-06	6.90848774436572
FAM117A	1.55951705387593	4.18901102249171	8.14931345527263	2.94486476811279e-07	5.81463026941183e-06	6.90728728233941
USP35	-1.41448951758968	4.61397128328429	-8.21371641608689	2.6443098576747e-07	5.33455223881203e-06	6.90713373090154
RAP1A	-1.18777188164099	5.73177154859939	-8.2956340901361	2.30767314211108e-07	4.77052232739996e-06	6.89525010311162
WDR3	-0.953640010064944	5.96624885158033	-8.29943498902029	2.29318595431931e-07	4.74644082921239e-06	6.88292885403995
FUS	-0.931280757813152	8.66743021362466	-8.39190297961575	1.96854098331061e-07	4.15680295516246e-06	6.88264114254499
YWHAH	-1.02642739127321	6.51870242777584	-8.32864192408225	2.18498815387911e-07	4.56771773568428e-06	6.8821775991031
SET	-0.755460456772248	9.27395202642928	-8.39720083992842	1.95146264360589e-07	4.12594958933818e-06	6.87181162065083
STRA13	-1.28707032842832	6.0219230516488	-8.30418076133093	2.27523077728904e-07	4.72682726948843e-06	6.87036511799307
CDC20	-0.986968851967981	6.42393316441501	-8.31494843894557	2.2350353921703e-07	4.6548856660842e-06	6.86564935260638
LRP1	2.08152663256028	4.95579195278942	8.16122485847358	2.88669613767624e-07	5.72003628039069e-06	6.85682491115952
MYEOV2	-1.44421008908664	5.46156192074114	-8.25018607178938	2.48850598118812e-07	5.08774743635575e-06	6.849737211711
SLC25A22	-1.16895597214184	4.64937191301547	-8.18939682640656	2.7538491077601e-07	5.51561347044072e-06	6.84512631505361
IGF2R	1.0392992591176	7.79606777982139	8.33678083449757	2.15579854617629e-07	4.51233728238452e-06	6.84164778470314
SLC38A7	1.94085431966101	3.65284117677643	8.04376543168406	3.5170955997309e-07	6.77648695966586e-06	6.83690327856629
ICT1	-0.848933735270798	5.33426903162208	-8.23229202110444	2.56371618085991e-07	5.2033482292113e-06	6.83342352134677
CERCAM	1.02385058541226	6.42482214714788	8.27591015650323	2.38440368481468e-07	4.89886575243743e-06	6.82855959324264
ISG20L2	-0.990094186354058	5.93612908747978	-8.26478145693875	2.42886986890394e-07	4.97799260876833e-06	6.82389158593257
RHOBTB1	1.03209168826883	4.74440283197216	8.15592663471358	2.9124199639893e-07	5.76417887310734e-06	6.81993858000266
ARPC5L	-0.945813060045341	6.1057947433991	-8.26681885662131	2.42066478345467e-07	4.96726353846575e-06	6.80744683878932
CXCL14	-2.34742883493904	2.22012167714926	-7.98397337448776	3.8917662490897e-07	7.35433884178261e-06	6.78952720548486
TRAP1	-1.06341065860414	7.42620037029629	-8.29085342901443	2.32603073701538e-07	4.7966138157639e-06	6.75990022180246
KLC4	1.50998060362386	4.8285260752983	8.10437644475948	3.17557960568705e-07	6.19701205665231e-06	6.74459391649574
HNRNPD	-1.01857511666267	7.67314820543079	-8.28445315396527	2.3508470251696e-07	4.83586293344852e-06	6.73231812644408
RRP1B	-0.856980546982403	6.659229814929	-8.23253423135739	2.56268243484647e-07	5.2033482292113e-06	6.70709549971883
ZKSCAN1	0.875027687586091	7.49058209780114	8.24754262965206	2.49946974051181e-07	5.10392331383632e-06	6.698432225928
GART	-0.874153390899201	6.54354918621368	-8.21873724454147	2.62226818487223e-07	5.29647501495208e-06	6.69640383186753
MYO18A	0.984424461934759	6.39305566190677	8.19940163300246	2.70822234565092e-07	5.43725216190468e-06	6.69546969471859
CYP26B1	-5.62554992751996	-0.19931509148326	-8.45295279224283	1.7808574664205e-07	3.80241598669435e-06	6.69180079530289
PSMA3	-0.758178036290705	7.33208179701792	-8.24524359023896	2.50904614640857e-07	5.11723021372401e-06	6.68627006811172
NCOA3	0.924985968912958	11.2187296377315	8.3162348932521	2.23028301054406e-07	4.65077968433153e-06	6.68587650489992
C9orf100	-1.36146565588475	3.38624356285877	-7.98861364792366	3.86124884283951e-07	7.3297985979169e-06	6.6713861976153
FBXO32	2.39360806444101	3.93517464222503	7.94746654515214	4.14082735658548e-07	7.73756387838385e-06	6.66473998559934
NBEA	1.17616206477244	5.52801939825762	8.12826663362179	3.05066054066335e-07	6.00226433906517e-06	6.66277534628615
ITGB3BP	-1.76132024574199	3.52157964429902	-7.99637390109897	3.81076990889492e-07	7.25280372639897e-06	6.66072885433685
SEMA3E	1.84204228104634	2.77108022936284	7.90467908457239	4.4540763486704e-07	8.24004124504023e-06	6.65290561114734
C1orf112	-1.17751012136802	4.19738036525483	-8.02639770235189	3.62187400917947e-07	6.970336125376e-06	6.61965585641134
POFUT2	1.01667779488512	5.85906379026269	8.10877379945853	3.15219103992163e-07	6.18868923397811e-06	6.61120292919068
SF3A3	-0.832940400279439	6.76224571037855	-8.18095302621388	2.79298217383646e-07	5.57396585623401e-06	6.61090139227414
ABCF2	-0.942274552616718	6.45071983479664	-8.16637058439336	2.86194001092195e-07	5.69121102766453e-06	6.60939276877745
TRANK1	2.30078372444986	3.5605285061475	7.90664875426948	4.43912606438353e-07	8.22147777416946e-06	6.60770552643311
PSMD14	-0.810705223705658	7.05765985249468	-8.18860958282177	2.75747326202093e-07	5.51626588923901e-06	6.60514205599548
NAA15	-1.26231819010221	6.44696225007584	-8.16454448849495	2.87069986783863e-07	5.69508713994462e-06	6.59718855951412
CALM1	-0.727107514051557	9.17866825052343	-8.23251636881449	2.56275865674938e-07	5.2033482292113e-06	6.58962579057826
KIAA1522	0.753270796072	8.13325337319936	8.2025830927245	2.69387953681996e-07	5.41550199730954e-06	6.58396239729256
XRCC5	-1.15721217724978	8.93941165727041	-8.22449251668372	2.59723838776752e-07	5.25862164612881e-06	6.58243656186037
NCS1	-0.989455994827119	5.6152248007422	-8.10570689388604	3.16848416117048e-07	6.19701205665231e-06	6.57859346760427
SF3B4	-0.716479553902078	7.5516524633262	-8.18460590929513	2.77598189327676e-07	5.54665725007892e-06	6.5704563657331
RBBP8	-1.75511614144458	5.23763531461252	-8.07488932545563	3.33717570555011e-07	6.48964261623489e-06	6.56914533349534
SERINC5	0.903424827731667	6.91051546165942	8.14644680857542	2.95904595457256e-07	5.83574110191882e-06	6.56186705152407
RAN	-1.24594771420731	8.86956180843131	-8.20779866420041	2.67053801430901e-07	5.38097322304867e-06	6.55895065486231
NCBP1	-0.798833828488861	6.89172011125866	-8.15058068193457	2.93861851086511e-07	5.80915555268416e-06	6.54902389406987
KHNYN	0.848671998264427	6.92838089979973	8.13838939847516	2.99928925563275e-07	5.90814057846903e-06	6.54552384565726
MAK16	-1.34296649589503	4.22028551326451	-7.97575000534371	3.94646899243483e-07	7.42415606630822e-06	6.53628462971878
H2AFX	-1.45756050188281	7.6296461970546	-8.16554963061358	2.86587469723953e-07	5.69226703522967e-06	6.52973109029245
GTPBP3	-1.08893789838328	4.60742328826552	-7.99963644513416	3.78975402413731e-07	7.24341100567685e-06	6.52905137653688
ITGAE	-1.29706108546064	4.08055086296818	-7.95601561406186	4.0810469660337e-07	7.6429372295574e-06	6.5236708301308
USP1	-1.62237777940364	6.18429943165792	-8.10865656128212	3.15281226222754e-07	6.18868923397811e-06	6.51998675713786
CENPP	-2.015718412058	2.23591410879858	-7.82357310855516	5.11769436396806e-07	9.14405134006429e-06	6.51852660181556
FN3K	1.72499843350779	3.46486059134641	7.85802641213212	4.82399402953734e-07	8.77872428182616e-06	6.51712881840457
ARHGDIG	-2.09448807297334	2.35006576016191	-7.82875217825253	5.07237863076564e-07	9.10808099034651e-06	6.51628877504185
POP1	-1.06606005639472	4.85472298041555	-8.01629223464317	3.68433603277943e-07	7.06615089589486e-06	6.51260746467752
DDX10	-1.15675861217956	4.31682549536444	-7.96164003235572	4.04220982974295e-07	7.59375691574562e-06	6.50563282504695
GEN1	-1.40917827165849	5.41656053981013	-8.05271169477307	3.46436417385696e-07	6.69868361848469e-06	6.50349535480984
SGOL1	-1.81091127237992	4.55273234391208	-7.98532158396012	3.88287367509069e-07	7.34583476721908e-06	6.49484553083246
DHX37	-0.954536007938285	5.77836077816597	-8.06550860974409	3.39036791950298e-07	6.57778574080834e-06	6.49254932187543
DDX31	-0.998688572862616	4.89177539474646	-7.99718482345996	3.8055349547498e-07	7.25280372639897e-06	6.4905017408886
ASAP3	1.34797501376786	5.20237233584148	7.98635249075038	3.87608830334276e-07	7.34130246716923e-06	6.47898445703015
CPAMD8	2.42116042386545	2.958339062514	7.79335135850962	5.39069593169941e-07	9.57048819126761e-06	6.47203516002442
DHODH	-1.18103417243725	4.19892262133878	-7.93424659699901	4.23507691574499e-07	7.89067530538669e-06	6.46828894147797
NETO2	-1.34391823023732	5.00825978342044	-7.99618114663095	3.81201535249025e-07	7.25280372639897e-06	6.46823264294364
LPIN2	0.875792967651531	5.57364478650988	8.01033182829786	3.72170418282683e-07	7.12148521208191e-06	6.46041109025425
SSRP1	-0.942315300967233	7.14503681736486	-8.10477268542367	3.17346467185522e-07	6.19701205665231e-06	6.4535081394619
NUDCD1	-1.15284443868967	6.23973638355721	-8.05987800613186	3.42272044589526e-07	6.63285941334325e-06	6.4370364733583
LOC100144604	5.18042663760591	1.13273714447687	8.10651910340087	3.16416069825913e-07	6.19641961565405e-06	6.43594839259265
TRAK1	0.96759424498195	6.0856600525849	8.02299922619198	3.6427556107577e-07	7.00246492348411e-06	6.42339532935931
SCRN2	1.35006576395822	5.53725162002465	7.97736458430172	3.93566560221783e-07	7.41217021751024e-06	6.42069016412647
MAP6D1	-1.3868242880785	3.23020431596411	-7.83003596926561	5.06121067663626e-07	9.10808099034651e-06	6.41760132793631
ENPP5	1.48495387595106	4.24225832871154	7.85849421755028	4.82012954724544e-07	8.77872428182616e-06	6.39200670463197
PRDX1	-0.789629305392411	9.17898889296605	-8.10784498531747	3.15711615603626e-07	6.18987228529312e-06	6.37621550943226
SQLE	1.49805717875466	8.05212493377483	8.06993242659813	3.36517365067468e-07	6.53648828500387e-06	6.36958309055261
C16orf55	-1.66070191563254	3.16116304519199	-7.80078969785687	5.32212237048493e-07	9.46884835361595e-06	6.36219743030025
YWHAG	-0.685796772799005	8.49313648362939	-8.07970270561671	3.31022130755893e-07	6.4522309029855e-06	6.35011341278035
CLN3	0.873071227928055	6.36888998108293	7.99855825392987	3.79668583148087e-07	7.24837600978151e-06	6.3495107903403
ALG8	-1.08917278815344	6.33837007503288	-8.01261265426129	3.70735821931553e-07	7.10216023594879e-06	6.34525360854683
YWHAQ	-0.670642523848555	8.52052777971043	-8.07520890702573	3.33537899427133e-07	6.48964261623489e-06	6.33998711830013
CTNS	1.03467450455291	4.90588310521822	7.87603170189022	4.67756257573659e-07	8.54012625727279e-06	6.32720420123607
RGAG4	2.02101886780309	3.14422052518484	7.73746433334537	5.93635241295177e-07	1.03524043539317e-05	6.32522155516935
RHOU	1.1879932982239	5.11627298529476	7.8884164924918	4.57954142570876e-07	8.41629129709378e-06	6.32298130236299
MRPL3	-0.821926044057558	6.96802909390914	-8.02062685985989	3.65740691504711e-07	7.02255720404683e-06	6.3219490559347
SPNS1	0.887564866208	6.55682792478962	7.98754567397428	3.86825030204984e-07	7.33476395141513e-06	6.32094868632822
RBM8A	-0.835946498390878	7.80125250743016	-8.04508876982492	3.50924296389061e-07	6.76915563184619e-06	6.3182251435028
KIAA0913	1.18246158800178	6.5680682343423	7.97936711896668	3.92230925404696e-07	7.39534385171154e-06	6.31372477806406
SKP2	-1.73515551762564	3.91407493609324	-7.82584379665089	5.09777451439614e-07	9.12796370222282e-06	6.29254060248716
CCDC47	-0.64852692951135	8.90503691095465	-8.05265457193254	3.4646982360615e-07	6.69868361848469e-06	6.29113347351997
LRR1	-1.74206350160587	4.80447067504088	-7.89272037076812	4.54598215483193e-07	8.36380699201422e-06	6.28793454927744
PPIH	-1.26657094023213	4.49170008167211	-7.85639430287688	4.83750203779495e-07	8.79373740000899e-06	6.28677984949096
KIAA0355	1.23256953927614	4.78367379907595	7.84064604201509	4.96988880748648e-07	8.97585533654469e-06	6.28613675315853
PMP22	1.30440894036435	3.89434846421507	7.78686864780877	5.4512119615419e-07	9.63700516330093e-06	6.28470707765895
SYNPO	2.44033287312636	1.95857211355429	7.67758097209096	6.58546648693497e-07	1.12728087540942e-05	6.28163899472589
CADM1	-1.17783042616703	4.30367773425638	-7.82836197168723	5.07577821274991e-07	9.10808099034651e-06	6.26881192970637
ELAVL1	-0.73791263900644	6.40592805422667	-7.96113152056159	4.04570522119669e-07	7.59375691574562e-06	6.25325603354886
NBR1	0.784038554613787	7.34962668451522	7.98160957926957	3.90740886037919e-07	7.37556498656676e-06	6.24344846197546
LOC100506190	1.52041617538457	5.03215106301872	7.82660363382323	5.09112685685897e-07	9.12583124910069e-06	6.23949152000993
IGFLR1	-1.824063634742	1.89821725810865	-7.65042419005808	6.90385609547255e-07	1.17238429506377e-05	6.23892519891739
RCL1	-1.00847049471865	4.95881441419619	-7.85472453598311	4.85136260264884e-07	8.80935810713346e-06	6.22920597125582
C11orf35	1.66508145439708	3.98195444176728	7.73888690546234	5.92177045527152e-07	1.03377546027099e-05	6.22064450379605
GLB1L2	-1.47866074736484	3.74199808210304	-7.75001916481114	5.80894342600015e-07	1.01726460582646e-05	6.21824657362155
ACP6	1.14778033657996	4.6567605167712	7.78835850561294	5.4372416613195e-07	9.62247931681559e-06	6.21293192899302
PTPRVP	2.85236422228261	2.40976949751727	7.62852547182075	7.17228471820429e-07	1.20794853602466e-05	6.20811051806275
DONSON	-1.55516152336874	4.31711711236256	-7.7989460777627	5.33903324035342e-07	9.48884079826468e-06	6.20753929227299
BTG1	1.28590739628168	5.98166485391948	7.87862134462424	4.65688680335457e-07	8.53312342725694e-06	6.20051850489047
SLC25A15	-1.11200095550394	5.3261355398002	-7.86725715652094	4.74833444156546e-07	8.65988497281797e-06	6.19954035496455
CBX2	-0.792510767885402	6.67038849660551	-7.93692134042574	4.21582850320677e-07	7.86891918388728e-06	6.19415021872182
GGT7	1.26096006356952	4.02417541777835	7.71252899401211	6.19812826207262e-07	1.07305897572363e-05	6.17535413005305
OPHN1	1.29159621080399	5.01964209091575	7.8139994166488	5.20257861455385e-07	9.27589816095933e-06	6.17446663437534
TMPO	-1.54430012121311	7.46413728191269	-7.95964763043339	4.05592319937049e-07	7.60440129890942e-06	6.1739068142027
C14orf1	0.840852705041575	6.32012959464714	7.89619458495524	4.5190795473086e-07	8.33264458094698e-06	6.17307908118294
MLXIP	0.806785786429024	6.43216678418474	7.9034960205435	4.4630813727732e-07	8.24757711361978e-06	6.17180237376777
C7orf44	-0.9370780216794	5.35345413988415	-7.84833204156443	4.90481055568706e-07	8.87749477633229e-06	6.16456876644142
EIF4G1	-0.651686142666241	9.68486814987443	-7.99550144441674	3.81641050451157e-07	7.25291469061948e-06	6.16385780635092
SLC24A3	-1.12176256106948	5.8162568237853	-7.87714970274997	4.66862469262144e-07	8.53312342725694e-06	6.16125315013301
PIK3R3	1.02181191998436	7.84528188667338	7.95043236058924	4.11998557119134e-07	7.70723027881477e-06	6.15928768639296
CDC123	-0.835071393634015	6.23562681774922	-7.89396889089082	4.53629502383434e-07	8.3551759888332e-06	6.1523807444722
SLC1A1	-2.33860469000924	2.32606633407871	-7.61419738923503	7.35379009225491e-07	1.23348990538525e-05	6.14703877156419
ARHGEF10L	1.07793851177824	6.21984220652283	7.88002782783283	4.64569742700363e-07	8.52850096259152e-06	6.14619800107487
RAB8A	-0.85845937742783	7.1910982322581	-7.93235157458501	4.24876972422261e-07	7.90394047473848e-06	6.14434897248138
LOC338799	1.52032899726581	4.11701775756793	7.7074323999334	6.25310069986308e-07	1.08033942256725e-05	6.1435527053084
HS3ST3A1	-2.11557215887327	3.34551105336336	-7.67827509792238	6.57753225065697e-07	1.12707632540971e-05	6.13233636575485
EXOSC5	-1.24902684163388	4.72666363884117	-7.78134757629254	5.50331033427764e-07	9.69835216337821e-06	6.1294408713731
COPA	0.805311240557567	7.91085479641768	7.92912255195039	4.27220822286048e-07	7.93871225767985e-06	6.12645830819986
COTL1	-0.939171632274319	5.33463446638153	-7.83118093614364	5.0512720434636e-07	9.10317604039712e-06	6.12623167738013
SAE1	-0.666858656394975	7.8944974809752	-7.9339910327035	4.23692084682925e-07	7.89067530538669e-06	6.11706832722835
EXD3	1.35041144062438	4.09915762329282	7.67975701250133	6.56062652900293e-07	1.12533249303636e-05	6.11014790565302
GPR107	0.682709244219331	7.96091017392661	7.91846709032305	4.35051591577834e-07	8.07525284966449e-06	6.10111634135895
SFXN3	1.09090903102394	5.12362714243029	7.75882019660096	5.72133315958222e-07	1.00507957731988e-05	6.09638397625041
ING4	1.35062147291179	4.27276150807872	7.68026171746843	6.55487919903417e-07	1.12533249303636e-05	6.08472627917843
THBD	1.66335117601059	4.47039049870339	7.69683139999662	6.36908076678082e-07	1.09810831694477e-05	6.07880544894458
ST3GAL5	0.981073073314356	5.04730883125536	7.74697691000557	5.83955247231031e-07	1.02048772776299e-05	6.07720508271303
DRG1	-0.973597813038536	5.74591156792213	-7.82255685798724	5.12663584207971e-07	9.15025163531922e-06	6.07611761332095
BCL9	0.914688676302986	6.41517769912999	7.83764084496125	4.99557880411855e-07	9.01251994822855e-06	6.05849195499312
FOSL2	0.936792570154352	7.64165196995048	7.87799087265497	4.66191170094392e-07	8.53312342725694e-06	6.04281662306147
UBE2H	0.861841259120868	7.63073194110197	7.87753079655545	4.66558210752584e-07	8.53312342725694e-06	6.04148920722356
RUNX1	-0.966447294993936	6.2978872444029	-7.82361303531612	5.11734340111028e-07	9.14405134006429e-06	6.04005810539389
PGM2L1	2.00245832558469	3.54155115003758	7.58127534948923	7.78923510046359e-07	1.28342037261235e-05	6.03629483765066
BBC3	2.33904813572012	4.50642911896495	7.63974265274846	7.03345298120193e-07	1.19056141353868e-05	6.03570291822635
ERBB3	0.731876698489062	8.64457636150828	7.89851760317108	4.50118404615048e-07	8.30880816642612e-06	6.03332457489735
SERPINB1	0.910784758411078	5.56968503289653	7.7571496944073	5.7378555566167e-07	1.00653227742028e-05	6.01715670886612
C5orf34	-1.73643334307406	2.98111386845562	-7.57112688009892	7.92882386050604e-07	1.30133798292026e-05	6.00550500883833
CDH1	-0.648636504806303	9.88065099860207	-7.90915328314991	4.42019172853475e-07	8.19548630465799e-06	6.00481867923637
C19orf46	1.3041135532488	4.81911963683677	7.68311354707753	6.52250256361601e-07	1.12109283529203e-05	6.0040679839886
ICAM1	2.02009098464583	4.39823595629199	7.60226610880313	7.50858895100458e-07	1.24948897130946e-05	5.98865760994343
BEX4	2.52963087009479	2.98572237970311	7.50225892871121	8.94773172099014e-07	1.43282442056431e-05	5.97961307927808
DERA	-1.06666908856704	4.32386461072812	-7.67101134467294	6.66105743433604e-07	1.13905444306581e-05	5.9755847333558
TBC1D17	1.15700537044205	5.16167077350305	7.6879640085127	6.46781838839454e-07	1.11283739431595e-05	5.97295119804663
H2AFV	-0.767294484371267	7.07721107093303	-7.8295102271152	5.06578110474449e-07	9.10808099034651e-06	5.97270953906021
FNIP1	1.42671563689983	5.83526958525276	7.73526545035841	5.95896567356994e-07	1.03810147838316e-05	5.96735160233729
MAF	2.77272027356124	2.21027262672262	7.48921643043318	9.15560984216671e-07	1.45966081029929e-05	5.96726424495022
RUSC1	-0.826979668830345	6.04464210969475	-7.78488744021721	5.46984769788093e-07	9.65973948250905e-06	5.96653537528761
PALM3	1.51921042059866	3.09074951249963	7.53217016781927	8.4893670584121e-07	1.37573812679151e-05	5.96357387134068
LOC81691	-1.18713204044512	4.18926961781873	-7.63176583248258	7.13188843763159e-07	1.20235586926362e-05	5.94134698663422
SRSF1	-0.810216306974766	8.96443182783471	-7.85251819260091	4.86974087235971e-07	8.83313951728241e-06	5.93339988062703
UGDH	-0.974252579513973	8.48140314721642	-7.84223521873613	4.9563594987465e-07	8.96109797373368e-06	5.93065730947117
KDELR3	1.25970524597129	4.81266700483179	7.61888685199507	7.29386300899787e-07	1.22472454781607e-05	5.92931762529033
DDX11	-1.13463127298022	5.19930116075522	-7.70126164584053	6.32034098773802e-07	1.09082954261022e-05	5.91970083114415
MYH14	0.923055107886936	7.85121164619913	7.81143654159203	5.22555066065822e-07	9.30693389231609e-06	5.91350374920961
TMEM135	1.73969583389189	4.51130009262662	7.60076931568491	7.5282473031569e-07	1.24992285992018e-05	5.91161175921852
CD24	1.08344794526591	9.98493562949517	7.85162998939986	4.87715988887949e-07	8.83701213235327e-06	5.90687700716211
TAPBP	1.03416845571672	7.41414884270191	7.79013381114352	5.42064353379855e-07	9.60326720966599e-06	5.90577877297313
BRCC3	-1.20111362662203	5.77397917381264	-7.73441157556428	5.96777112490045e-07	1.03855363468091e-05	5.90223619384884
PPM1K	-1.38158173678692	3.33016518463739	-7.51948607980994	8.68067453934563e-07	1.40130888992294e-05	5.88845176222848
ALDH1A3	1.89279605679932	4.01897260543575	7.56379093523799	8.03135075229011e-07	1.31682656844412e-05	5.88544542886299
HSPA14	-1.18764046576736	4.73153925228374	-7.65082885634197	6.89899563302361e-07	1.17238429506377e-05	5.88198686264647
PAK1IP1	-1.11986181688958	4.84506564311054	-7.6501020172615	6.90772828044943e-07	1.17238429506377e-05	5.87992869954539
PRMT6	-0.750411851914728	7.57398704738438	-7.79261778438221	5.39750849962172e-07	9.57242122456773e-06	5.87981941535083
USP39	-0.692960078408762	6.39098248197346	-7.74912597979343	5.81791262287798e-07	1.01776956804405e-05	5.87976559586124
CEP152	-1.17318131586148	4.277048816454	-7.60243779754626	7.50633747837589e-07	1.24948897130946e-05	5.87601708213916
CGN	0.767316867511576	7.00590535793814	7.76602632198143	5.65062694702477e-07	9.94748263810972e-06	5.86985153146654
BYSL	-1.34233627852902	4.87903965614216	-7.64097135102386	7.01841708613695e-07	1.18921993260947e-05	5.85833133805555
LOC100272228	2.32947866011969	2.55853800593245	7.41665481182348	1.04078047040047e-06	1.62977645945482e-05	5.84976024404423
CHCHD3	-0.759005104955152	6.40056025844226	-7.73053227230077	6.00794720810623e-07	1.04337392635897e-05	5.84908306949319
NUDT5	-0.817363084126794	5.80696467599967	-7.69535790216014	6.38537840433421e-07	1.0997844328948e-05	5.84390105024719
DARS2	-1.17398703024733	7.15601774798553	-7.76004983625454	5.70920293348604e-07	1.00400325825048e-05	5.84229282945616
CTSA	1.08465722869685	7.57194300766846	7.75676782275988	5.74163951601856e-07	1.00653227742028e-05	5.84116948691823
TRAF3IP2	0.994039291686911	5.60490595033354	7.66589684156303	6.72053218791286e-07	1.14805087140607e-05	5.83960808696427
TMEM194A	-1.03034375631703	6.22458845609401	-7.70977953883703	6.2277212468709e-07	1.0770673229852e-05	5.83239343939516
DPF1	-2.28305120124762	1.57601921983561	-7.40806923838054	1.05673601588918e-06	1.64705061786865e-05	5.82968085175424
ELP2	-0.866014985130963	8.61532012502947	-7.78165496821226	5.50039607588819e-07	9.69835216337821e-06	5.82094909537679
NAT10	-0.834667740272252	6.47296238007084	-7.71601885133737	6.16077742250267e-07	1.06769784055891e-05	5.81809462990506
PASK	-1.03412765145546	5.16159328043799	-7.63640907485773	7.07441638497203e-07	1.19507615780073e-05	5.80229580338989
ARMCX1	1.12073275078205	4.74285068474766	7.5561957253845	8.13895945845931e-07	1.33316315360699e-05	5.80120698711829
ALDH3B2	1.48891391084484	5.10729624829908	7.57110667892647	7.92910430875237e-07	1.30133798292026e-05	5.79982559713946
PPP2R5B	1.43982213670606	4.04293517844132	7.4968434204175	9.03344280990564e-07	1.44155818275632e-05	5.79721571840395
LGR6	3.75424168174894	1.69066629074815	7.46140845228244	9.61582314751456e-07	1.51855548932043e-05	5.79706836869117
TNFRSF1A	0.855206191270532	7.07266411456591	7.72098871783142	6.10799156711461e-07	1.05964783162266e-05	5.79538114134102
SLC19A1	-1.02041887962574	5.54666623441058	-7.64974282742016	6.91204804432481e-07	1.17238429506377e-05	5.7856864228912
PLEKHM3	1.63733163631528	3.95717202309125	7.47970934174278	9.31030868077356e-07	1.48149954688161e-05	5.78508266484067
TMTC2	0.97085882815846	5.8927207222393	7.65177448910143	6.88765151870203e-07	1.17238429506377e-05	5.77143089359363
SLC9A3	1.33358623790958	4.63079670829022	7.54674709687513	8.27493048857932e-07	1.35146423331055e-05	5.77131720159354
SCO1	-0.903273924330007	5.48544856357966	-7.63497829157159	7.09207430723099e-07	1.19685015856843e-05	5.76256392857178
C7orf40	-1.53564704186985	3.90296592342773	-7.50138040560296	8.96157823433548e-07	1.43282442056431e-05	5.75960560806317
MEF2D	1.29843556311486	5.62986624574216	7.60430355837676	7.48191584438322e-07	1.24877804971522e-05	5.75819747796594
TMED8	-1.63375507889947	3.58373405968564	-7.47086664831844	9.45664416410873e-07	1.5019270370423e-05	5.74196160092381
CCNB2	-0.897071699919214	6.21961550011982	-7.65977047418322	6.79250383281318e-07	1.15916157244865e-05	5.73748836104825
DUSP10	2.59119883625974	2.29169008429688	7.34633365194513	1.17924463983587e-06	1.80932911528579e-05	5.7267223679759
LOC284749	4.44640114584978	0.704598393259053	7.73179500481783	5.99483878902471e-07	1.04217966639968e-05	5.72471938117966
SLFN5	1.0474180413689	5.82810389158653	7.60296017080633	7.49949156937566e-07	1.24948897130946e-05	5.71996200115982
HPRT1	-1.01945626492393	6.02889077086768	-7.63642816417281	7.07418110576618e-07	1.19507615780073e-05	5.70891668511616
SNHG7	1.21428316363197	6.41836653009041	7.62038390252322	7.27483954277001e-07	1.22275795490739e-05	5.69894373017731
RNMTL1	-1.12724157183663	4.66318843571357	-7.53907942164504	8.38701364331591e-07	1.36311385977469e-05	5.69449491259049
APOD	1.05204876387804	6.13907833242957	7.61307634910874	7.36819191269952e-07	1.23348990538525e-05	5.69198465113556
OTUD6B	-1.09917318141557	5.3508394446378	-7.58683259042508	7.71388585525264e-07	1.273514580881e-05	5.68752489996526
DPYSL5	-3.93450464369972	0.108708378182868	-7.42306914756562	1.02902403397688e-06	1.61287703319863e-05	5.68557237322297
NXT1	-1.25216851036269	4.56137743810631	-7.50837453942337	8.85195903884401e-07	1.42346310543872e-05	5.67503218307864
ACSS3	0.999055962442429	4.96661667431687	7.52612469441218	8.57999323694947e-07	1.38659329880706e-05	5.67178052130522
ARSD	0.731823663437739	6.62261838618703	7.6271490556849	7.18951613148535e-07	1.2096324726656e-05	5.66789870517851
LOC647946	-2.49113075721004	0.981209579159268	-7.31390447707947	1.24944288149857e-06	1.88419141119766e-05	5.65971502928842
LOC146880	1.10015994307025	5.96263492713711	7.57450249973431	7.88210594168183e-07	1.29744428906188e-05	5.64662883677828
LMBR1	-1.18731147268145	7.35594313712642	-7.65874451765119	6.80463503316155e-07	1.16004807639749e-05	5.64469183462851
RPP40	-1.59560986702054	3.81539084186456	-7.44100878874638	9.9687302878763e-07	1.56836354971254e-05	5.64410148719772
IP6K2	0.728072499439634	6.3713184687893	7.60036111268228	7.53361781152561e-07	1.24992285992018e-05	5.63929923701504
UBXN6	0.923686938826142	5.72264018096966	7.54863884781106	8.24751864227002e-07	1.34830402515468e-05	5.62528866615399
IL1R1	2.02052068503281	2.84256930057481	7.32528376065415	1.22432729535065e-06	1.86311644107774e-05	5.62506628225622
KIAA0319L	0.724106666740973	6.58941651686002	7.60112592602141	7.52355884108189e-07	1.24992285992018e-05	5.62346692752376
CHSY1	-0.922162839657574	6.21344530460276	-7.59118557760773	7.65539610821235e-07	1.26510715922671e-05	5.61809946177156
ACACA	1.05329578829438	6.5010801021801	7.58235170721797	7.77458129902193e-07	1.28226920754283e-05	5.61317522048085
CDC42EP2	-2.00584795177687	2.57546352535452	-7.3153854830523	1.24614393638383e-06	1.88328667960895e-05	5.61105776309463
RUNX2	1.58793024219202	4.48478414290417	7.41513482632337	1.04358682733327e-06	1.63111645797398e-05	5.60697944149141
MVP	1.24853474386089	5.58185663713519	7.52634408168845	8.57668687307761e-07	1.38659329880706e-05	5.60405304839469
CASP2	-0.824702779666738	5.54408088353988	-7.54461288346222	8.30596979147616e-07	1.35388926698487e-05	5.59839263514812
ALCAM	1.26056023209392	6.80423342696479	7.59422138017687	7.61487898202974e-07	1.26090332767788e-05	5.59670664293015
BCL2L12	-0.997983985072492	5.06965797719373	-7.51335089322425	8.77481673010913e-07	1.41241612121603e-05	5.59537224115047
BLNK	3.56654872772511	1.67332602806961	7.31518465880339	1.24659074044912e-06	1.88328667960895e-05	5.57303818488228
LEPRE1	1.39756488511157	4.56605365412532	7.40665342242972	1.05939158587769e-06	1.64965222367024e-05	5.57039515406857
CENPW	-1.35192167325578	4.16541509805448	-7.43395798818269	1.00938253829676e-06	1.58655202730028e-05	5.56828980991721
NOC2L	-1.0500203911788	7.09315286866703	-7.59573352590761	7.59478077535643e-07	1.25882174119981e-05	5.55280600935139
C6orf211	-1.43010576515642	7.62693287738506	-7.61328106561937	7.36555975813733e-07	1.23348990538525e-05	5.54766948758907
RNF144B	1.33653645544653	3.84056501976926	7.35346598461357	1.16436463350807e-06	1.7928590960012e-05	5.54546430918969
NT5C2	-0.911524521847439	7.68819643800569	-7.60547206941539	7.46666300373656e-07	1.2474772435014e-05	5.54251826960815
NOP14	-0.78209408820222	5.85237381592143	-7.52604298761896	8.58122497168922e-07	1.38659329880706e-05	5.53865514184715
ADHFE1	2.33300487845549	2.01693814381558	7.23719126101905	1.43339593067659e-06	2.12142597740135e-05	5.53452870201509
ASB9	2.20133593479685	2.3656076596498	7.23588088555145	1.43677269263642e-06	2.12390681100387e-05	5.53143244428023
SIX4	1.071985991944	5.84620287157927	7.50492640208181	8.9058259077717e-07	1.43074959156171e-05	5.52954732080895
C6orf1	1.34764790853532	4.28466434151248	7.36397913675941	1.1427872034403e-06	1.76472513299497e-05	5.52486343238642
MAMLD1	-2.14356251660329	2.66427947189679	-7.27753130178005	1.33338671507734e-06	1.99459386609602e-05	5.52136905781919
WDR77	-1.07227445341869	5.59079234392366	-7.5024963451688	8.94399360155392e-07	1.43282442056431e-05	5.51740974416182
SDCCAG3	-0.795806234739735	6.24840849251563	-7.53488467595558	8.44899991388549e-07	1.3718550928138e-05	5.51240418390238
CREB3L2	0.716203672724087	6.74920046813212	7.54500775605881	8.30021774967796e-07	1.35388926698487e-05	5.50835391625954
DCAF13	-0.76534142528845	7.34035248557015	-7.57292317987701	7.90392756832932e-07	1.29975697790304e-05	5.50209261956719
EIF3B	-0.676363070476986	8.86765703508711	-7.60670654120796	7.45058440134573e-07	1.24603573528106e-05	5.49881368077611
B3GALT5	2.30764360370437	2.02254124419498	7.21425999166245	1.49370100897591e-06	2.18553417971243e-05	5.49773914333289
GGH	-1.42356956388897	5.19953096385446	-7.46254777602508	9.59650150206617e-07	1.51693658904116e-05	5.48288173359551
HSH2D	1.21387643994392	5.11316744828674	7.44124432251124	9.96457946456172e-07	1.56836354971254e-05	5.48189478764829
SESN3	1.8426142738238	2.73191898863828	7.22580005326523	1.46302915027036e-06	2.15574445014287e-05	5.47931461152666
ABCE1	-1.29857951395922	6.70778237675271	-7.5432064736814	8.32649052552228e-07	1.35591263436061e-05	5.47911559680081
ARL3	-0.936714983198453	5.44246358364859	-7.4672683702273	9.5168759275087e-07	1.50862780105835e-05	5.47191091264387
CCT3	-0.687304011245224	8.98182675419792	-7.59135734737659	7.65309760247349e-07	1.26510715922671e-05	5.46607352839036
NR1D2	1.24906675447144	5.98327515543175	7.47152071419135	9.44573848865694e-07	1.50162101220816e-05	5.46392321571862
C1orf183	-1.72925648194042	3.37708159136388	-7.28327138131977	1.31975845540475e-06	1.97597496939919e-05	5.45257842892642
GTF3C6	-0.974768946032685	5.61394463668656	-7.46733743336847	9.51571611814043e-07	1.50862780105835e-05	5.45141228804421
CENPJ	-1.14780250996772	4.77659001213129	-7.40413327682511	1.06413571628275e-06	1.65549820642908e-05	5.44999402456429
VAT1	1.26438232158575	7.42420518774157	7.5334126716277	8.47086501421063e-07	1.37407125603937e-05	5.44920958482645
IPO4	-1.06344027651052	7.57344796200877	-7.54119809051298	8.35588630240718e-07	1.35937590001418e-05	5.42949169610637
GBP2	1.37755985826802	4.01941959843658	7.28651255033769	1.31212737430746e-06	1.96630987526146e-05	5.42007482827266
ARF4	0.894367555497996	7.47152129263831	7.51608101189956	8.73279323440091e-07	1.40836291274948e-05	5.41999683514069
PYCRL	-1.36953364747681	5.038876652975	-7.41400778126009	1.04567278950486e-06	1.6328507685975e-05	5.41363260624735
ARNT	0.659663148214058	7.00968446284877	7.50365808949329	8.92572542168801e-07	1.43257036422563e-05	5.40980118278639
PSMD1	-0.864838503505072	7.07859969265104	-7.51393636126368	8.76578714983695e-07	1.41232200668471e-05	5.40516360122361
RNF224	2.59639316485443	1.8272092614459	7.16536222978796	1.6312880098038e-06	2.34378528143975e-05	5.39838715968651
DCX	-3.85546417023173	1.14751194267879	-7.16920402395619	1.62001489568046e-06	2.3343425825382e-05	5.3933252757106
ARL8A	0.869772692455359	5.98449508998216	7.43238243025004	1.01220019687518e-06	1.58948695704606e-05	5.3802961586011
TJP2	0.704156877068454	7.27442246003145	7.49851170458905	9.006948034408e-07	1.43870295059636e-05	5.37876125386791
YWHAE	-0.589732120612361	9.56690466554045	-7.55300678354718	8.18458763087101e-07	1.33932527924351e-05	5.37614668469898
CCDC74A	-1.27333037377061	4.1992856840014	-7.32979073699317	1.21452579242159e-06	1.85283475902202e-05	5.37374051522266
IDI1	1.7872955535463	6.82732788763587	7.46486669532315	9.55730020550089e-07	1.5121692397048e-05	5.37237227725362
PRMT5	-0.924954925770653	7.47138729740706	-7.50139468990367	8.9613529190302e-07	1.43282442056431e-05	5.36396597541531
CCNF	-0.906628943095015	5.70304828895355	-7.42621329243182	1.02331197781062e-06	1.60542866012241e-05	5.36228226681745
CTC1	0.896907637325552	5.65490709140124	7.39426909955284	1.08291892450587e-06	1.68003117749871e-05	5.35254216389586
PHF5A	-1.21654850293861	4.72178928129617	-7.350713779324	1.1700831656418e-06	1.79692110763944e-05	5.35228515646692
SEMA4B	0.938278555731995	6.61830192514069	7.44263344430827	9.94013553203895e-07	1.56681269215664e-05	5.33723039023843
NEDD9	0.933131631743021	7.04920797383041	7.44998320820155	9.81184061963182e-07	1.54804926908229e-05	5.32253349807537
UNC13D	1.59628038011208	4.3927744064	7.27399759512661	1.34184939564591e-06	2.00366868685556e-05	5.32016497286559
C9orf40	-1.67727626214309	3.26579702363378	-7.20596421420851	1.51616335658395e-06	2.21646118667045e-05	5.3130366853934
FURIN	1.19294127848064	5.15058792799957	7.33540753131946	1.20242507355448e-06	1.83983137512581e-05	5.31055370828403
ZNF703	-1.72021111839025	5.82356765256843	-7.39623291897248	1.07915208217189e-06	1.67729920281066e-05	5.31050421107634
L2HGDH	-1.17804445709509	5.43702542791209	-7.38545304285478	1.09999884908204e-06	1.70336858815259e-05	5.30416889159731
MTA2	-0.601141449949615	7.52553353131925	-7.46528003849451	9.55033019972365e-07	1.5121692397048e-05	5.29384067667789
BSDC1	0.775140407126778	6.55013943251576	7.41321952224885	1.04713430142324e-06	1.6336076545711e-05	5.28746576848489
PDXP	-1.04521737598556	4.23123877563639	-7.26929444956591	1.35319960406519e-06	2.0170151674141e-05	5.27793104117476
KHK	-1.94695249125533	2.73129718368223	-7.14890687916381	1.68050587848909e-06	2.3878318021964e-05	5.2758420300099
SEL1L3	1.29972286365812	4.45568764350201	7.22439486270568	1.46672860148567e-06	2.15877360529394e-05	5.27288576285138
SELL	1.52575421882898	3.27154021761444	7.1583298133678	1.65213564075938e-06	2.35753553379351e-05	5.25517209673065
POLR1B	-0.710102945943381	6.02202951871872	-7.37653302244856	1.11756622219092e-06	1.72897109157456e-05	5.25025469256701
PEX6	1.29990526231373	3.52228839574149	7.16087577605819	1.64455626115542e-06	2.3544023626249e-05	5.24353296946351
KIAA0415	0.926103084468103	6.59234866248822	7.38582528571987	1.09927202967224e-06	1.70336858815259e-05	5.24210425749647
PARP2	-0.966907439258747	5.70665950788993	-7.35405763890835	1.16313910317664e-06	1.79284224530195e-05	5.24099997808456
PRODH	-1.85694941939863	1.7073536806923	-7.07783072234589	1.91153817855815e-06	2.66182885080821e-05	5.23794065960726
PPP1R3E	1.04826577795563	4.43909851115435	7.22105699968196	1.4755553291423e-06	2.16144377236026e-05	5.23697734766779
CNOT10	-0.828936272820287	5.42971103595575	-7.33675170827266	1.19954788118024e-06	1.83855468505707e-05	5.23606526583607
RNASEH1	-0.907120830935503	5.2455142695443	-7.31874767928408	1.23868828715842e-06	1.8764332350034e-05	5.23527718533068
GOLGA3	0.885372938489024	7.42783769033234	7.41536968921977	1.04315268394286e-06	1.63111645797398e-05	5.23475599398553
PTPN21	1.22611914426028	4.22121452197994	7.20305109092579	1.5241344121446e-06	2.22616802696125e-05	5.22472328049813
NOM1	-0.867019817985671	5.39879594468007	-7.3243637146283	1.22633826900308e-06	1.86448011007341e-05	5.22307357646032
SLC16A8	2.35697301590475	2.17106724297963	7.05552547319746	1.99067527053484e-06	2.75824798876758e-05	5.22182217937192
GM2A	0.844218750320174	5.86110070492081	7.32898960743801	1.21626204617775e-06	1.85283475902202e-05	5.2062280125823
FOXRED2	-0.794534742553965	5.9652415494481	-7.35133056830912	1.16879906128106e-06	1.7965988511824e-05	5.20164803114712
FTH1	1.23576549897484	12.1599928603655	7.48162525811297	9.27891510267107e-07	1.47791024930544e-05	5.19877191319718
IGDCC3	1.25569114535798	4.48801068182354	7.22094468545406	1.47585329623868e-06	2.16144377236026e-05	5.19590292619339
LPIN3	1.0524033540451	6.35905010960903	7.35301769940798	1.16529409073984e-06	1.7928590960012e-05	5.19366637659906
AMD1	-1.20718080125745	6.91984473454114	-7.39511449457873	1.08129567739071e-06	1.67907046505871e-05	5.19360196042673
CCDC109B	-1.01044568443597	3.90173449231857	-7.19214290173559	1.55437190498392e-06	2.2644003256926e-05	5.18927587713548
AHSA2	1.01204669797673	5.83502661645145	7.31438449434252	1.24837264585518e-06	1.88419141119766e-05	5.18754993961466
DTX3	0.897689030167932	5.25240616271335	7.26961224786183	1.35242951181687e-06	2.0170151674141e-05	5.18317852600474
C5orf4	-1.35680751243677	3.75047401053489	-7.14501401463848	1.69237404444594e-06	2.39934667957159e-05	5.18039742888837
PGAM1	-0.873224587492972	6.26263125302769	-7.35822829941759	1.15453821026626e-06	1.7812266631451e-05	5.17457256899744
EPAS1	1.15677619891149	6.17880740319123	7.32276096158126	1.22984968317326e-06	1.86752955684234e-05	5.17134451659397
CCDC99	-1.28355027818724	5.34613397501201	-7.30077043335581	1.2791003287972e-06	1.92371168154715e-05	5.17117540515471
BUB1B	-1.16484282512459	5.76466326293489	-7.32242941815919	1.2305773568765e-06	1.86752955684234e-05	5.16288473030043
BTG3	-1.87007066644755	2.14122730791496	-7.03965621709318	2.04904906283462e-06	2.81348904161298e-05	5.15198870182996
SCIN	2.53089460274773	2.52404579556672	7.02224004713732	2.11516833588631e-06	2.8806250203064e-05	5.13774360010695
CDCA2	-1.46385451892376	4.65708341155543	-7.23308819063978	1.44399698864753e-06	2.13145680830903e-05	5.13406181641528
MAPKBP1	1.00437719049473	4.42482234062097	7.16662449072776	1.62757512762363e-06	2.34109945419198e-05	5.12387641823608
TARDBP	-0.66006137729856	7.5818136957438	-7.37016623751598	1.13028387663811e-06	1.74703027291089e-05	5.11516247977919
BBS9	1.08328967859187	4.28818327411167	7.14922996743396	1.67952478340116e-06	2.3878318021964e-05	5.11505689337177
UCK2	-0.895678450659819	5.29162436476676	-7.24901036019468	1.40330984621059e-06	2.08058101666896e-05	5.0959467553129
COL7A1	1.61082554706271	3.39729732618323	7.05332113472797	1.99867911933159e-06	2.76110511719339e-05	5.08926908903953
ZNF704	1.24808319595254	4.42214865305675	7.1600117717438	1.64712435079594e-06	2.3544023626249e-05	5.08462139185186
ANAPC1	-0.842913901322532	5.60777351557128	-7.26121883431876	1.37292262185606e-06	2.04277205764419e-05	5.07292423778584
C4orf14	0.728011702028636	6.08053391041753	7.26787822925924	1.35663696341413e-06	2.02033807445574e-05	5.06953690730838
SLC25A10	-1.22597240320827	6.2643426446633	-7.29060373687343	1.30256059041651e-06	1.95372406404715e-05	5.05135228188735
LTV1	-0.91696221643772	5.50427684878369	-7.24023840601811	1.42557554350284e-06	2.11172058366179e-05	5.04930173999713
MED23	0.806821043984143	6.08790410630318	7.25333408291619	1.39246862359031e-06	2.0690042134966e-05	5.03733443725934
CT62	-3.87882334472515	0.458093502638762	-7.01737413796195	2.13403554212104e-06	2.90159434198637e-05	5.03199443888721
TPM1	0.671452571339282	7.89040139908189	7.32930276646108	1.21558304227332e-06	1.85283475902202e-05	5.03048893910358
ECE1	-0.879349168465758	7.35533653499956	-7.31768222963286	1.24104587022367e-06	1.87830327001092e-05	5.02850980116959
ANKRD32	-1.66772883817019	3.80786246456065	-7.10860872618081	1.80768014598611e-06	2.54689492514505e-05	5.02197454039587
CBX5	-1.1137574104284	8.16754508506443	-7.33132202060533	1.21121429110706e-06	1.85158572252966e-05	5.01471650473267
LOC100506994	-1.5220064234409	2.53652471759488	-6.98492853477955	2.26440296616758e-06	3.06372820898534e-05	5.00901121484537
TPX2	-0.999282242588897	7.86914266022678	-7.31331321445813	1.25076246173436e-06	1.8844821090131e-05	4.99854738629605
DHCR7	1.10758249539196	8.00833171902678	7.30552169848627	1.26828788949662e-06	1.90916711646638e-05	4.99787700114075
U2AF2	-0.643570831142902	8.17223240671602	-7.31937925067021	1.23729297597319e-06	1.87601883319815e-05	4.99727662713308
YPEL3	1.56680946036624	5.51839171316655	7.18446734610397	1.57602259217142e-06	2.28400362491116e-05	4.99130465164398
POLR1A	-0.736601274419408	6.38498808117012	-7.2531104412213	1.39302723295693e-06	2.0690042134966e-05	4.98503250033318
LTBP2	1.78050075220679	2.53267377489854	6.93391514017115	2.48638739301886e-06	3.31333408452967e-05	4.98166775936302
RASEF	1.05786355493211	5.10076310345325	7.14483763814397	1.6929138255767e-06	2.39934667957159e-05	4.97746688417886
YRDC	-0.888082359431404	4.64592736572234	-7.13178285996278	1.73336852140467e-06	2.45252581657967e-05	4.97171397675998
LRRC45	-0.917003593072704	5.19915583956242	-7.18188516198797	1.58337666071342e-06	2.29069128665842e-05	4.9676025515172
PSMC3	-1.20121006641247	7.78357830681604	-7.29505933560007	1.29222431153365e-06	1.94170344888489e-05	4.96554999148503
ATP5B	-0.717703917286991	9.83362902066328	-7.32889700470487	1.21646290684417e-06	1.85283475902202e-05	4.95782670923394
SH3RF2	1.97469640884848	1.80552373717724	6.9011514571507	2.64079836302939e-06	3.48027673942502e-05	4.95210896384642
KLF13	0.862832658330029	5.02497909530206	7.13056471781053	1.73719435548073e-06	2.45586123424005e-05	4.95196544765754
LOC643988	-1.14926594971436	5.07387019733644	-7.16130733000664	1.64327511051447e-06	2.3544023626249e-05	4.94551283351342
PDZK1	-2.77246166106427	1.03461971530463	-6.90274307467256	2.63307143853301e-06	3.47557117111492e-05	4.94385981853563
CALM2	-0.793452952755798	8.47552819327882	-7.29381278812308	1.29510746261548e-06	1.94428879755667e-05	4.93728191984745
C9orf114	-0.838299744522394	5.56799412398776	-7.18751249348869	1.5673956970766e-06	2.27544493384628e-05	4.93703486246678
DNAJB6	-0.756023049932974	6.92708136747671	-7.25015017383749	1.40044339009185e-06	2.07817349209371e-05	4.93422939643584
FAM110B	2.03158910463075	2.66416842759526	6.91155292603365	2.59072498933101e-06	3.42508179617168e-05	4.93382749709624
SPG11	0.681347725553914	6.68741493934721	7.22718730289408	1.45938646678578e-06	2.15227330427913e-05	4.92846218460704
LENG8	1.04518823965626	7.19658447016588	7.23555563784803	1.43761212033986e-06	2.12390681100387e-05	4.91596187675023
C12orf23	1.38164995725403	5.85791683854597	7.16119795045576	1.64359972631154e-06	2.3544023626249e-05	4.91430627595457
HNRNPF	-0.59266515061632	8.48126373021038	-7.27694656072507	1.3347832302206e-06	1.99489854711432e-05	4.90862566864304
ALS2CL	1.73126657227884	4.30416388351599	7.03262555386991	2.0754777116544e-06	2.83812667618219e-05	4.9076605469862
EIF3J	-0.991548046205355	6.62858503041441	-7.22196968917023	1.47313630730058e-06	2.16144377236026e-05	4.90061279644097
VPS13C	1.21804852670486	6.5084546348111	7.18838927468235	1.56492090886938e-06	2.27382600173167e-05	4.88865140019004
KIF11	-1.48013819089275	6.70597572040913	-7.22091049115887	1.47594402537396e-06	2.16144377236026e-05	4.88345777376494
IDS	0.701197879342551	7.20159708262401	7.22283198519623	1.47085464530455e-06	2.16144377236026e-05	4.8793373274203
NUDT1	-1.26346186139618	4.30948087350249	-7.06101366010379	1.97089253492361e-06	2.73536985510892e-05	4.87162667858308
KAT6B	-0.742484769761782	6.39862103113848	-7.18978234766183	1.56099721131655e-06	2.27009716191809e-05	4.86951733988347
MDM1	-1.30139857488731	3.96241120487923	-7.02947653631883	2.08742985622055e-06	2.8474858821723e-05	4.86467763080147
KIAA1109	0.968417541388327	6.90904059886215	7.20107738875489	1.5295597673065e-06	2.23214289253349e-05	4.86439784942734
RAB30	-1.16879137638447	4.0280290395531	-7.02401334994081	2.10833572068353e-06	2.87365986900663e-05	4.86414257720828
FLJ45340	0.876614105627433	6.3410614180465	7.17222498538383	1.6112073809042e-06	2.32492081434356e-05	4.86388621833038
BACE1	0.726807555242134	6.11211537779132	7.16902841238188	1.62052842521337e-06	2.3343425825382e-05	4.86303987554155
PWP2	-0.929140165478592	5.67024481181927	-7.14707347524422	1.68608453712535e-06	2.39372477070325e-05	4.85551645557532
NCAPH2	-1.28267131429836	4.89270007881734	-7.09518643252258	1.85223090047205e-06	2.60089920902557e-05	4.85385912990226
TAF15	-0.870408086631943	6.70005916836475	-7.19581323037597	1.54412860548995e-06	2.2514391280047e-05	4.84979168050428
TGFBR2	0.834985903942646	5.18344827519314	7.08966914661656	1.87087380856889e-06	2.62164104006535e-05	4.84817640138768
C8orf46	-6.55944724636036	-0.847559487047729	-7.33631057013782	1.20049133944171e-06	1.83855468505707e-05	4.84708302647165
CD3EAP	-1.61356199767619	3.02093399594076	-6.92616770284214	2.52203140525141e-06	3.34749628741464e-05	4.83380144741677
STAT2	1.1285005592402	6.28994697762851	7.1517002549764	1.67204315602573e-06	2.3798510418191e-05	4.83114376974996
ZFYVE21	-0.908457852977566	6.62051734003804	-7.1836111175305	1.57845718319764e-06	2.28555133608635e-05	4.82894748444992
PJA2	0.782112755842898	7.16979460170397	7.19029528604847	1.55955506316598e-06	2.26997379254898e-05	4.82820077123735
PRDX4	-0.726549169255452	6.57308568813886	-7.16647349374812	1.62801881441358e-06	2.34109945419198e-05	4.81595747960283
OBSCN	1.42050842401289	4.88774380145223	7.03539651458833	2.06501940584863e-06	2.82845082255631e-05	4.80926011241589
MEPCE	-0.794718255265505	6.9262908959505	-7.18033415240692	1.58781111507751e-06	2.29512126953814e-05	4.80382112851097
SNRPE	-1.07690835457385	6.41839102261268	-7.15865570850987	1.6511634177211e-06	2.35753553379351e-05	4.79827564917896
RASSF8	-1.03827763903112	5.21895935581569	-7.07877620103836	1.90825695081597e-06	2.66169218060437e-05	4.79114852941156
HSD17B7	1.49346918450138	3.18991204894559	6.86632658109086	2.81590166185088e-06	3.67054866662464e-05	4.78451523401219
ZNF587	1.02582129039623	5.26080715311582	7.04314866663184	2.03605121116118e-06	2.79793923216594e-05	4.77821143643848
HADH	-0.758151586132494	5.44310728972285	-7.09219758522633	1.86230608195191e-06	2.61285292907414e-05	4.77347728882771
NRM	-1.25652681561742	3.93032767719715	-6.98221695342442	2.27566699827655e-06	3.06921410315943e-05	4.77132548264644
FAM5B	-2.02158516007058	2.31947473819747	-6.83624986757474	2.97684303035575e-06	3.85928084028447e-05	4.76139261150864
EIF4G2	-0.693810871474271	9.94664240719922	-7.22403916978615	1.46766658049462e-06	2.15877360529394e-05	4.76018633203068
ZNF467	1.15277944997641	5.69221583798918	7.07610697566052	1.91753546436693e-06	2.66795866107093e-05	4.75797841371053
NACC1	-0.683768489448068	7.61801174073944	-7.17894971759436	1.59178024592826e-06	2.29887157451677e-05	4.756468958901
GEMIN6	-1.08001099920497	3.77388996944026	-6.95100027275435	2.40962288310899e-06	3.23423219077967e-05	4.75640653308464
NRGN	-2.5373304118936	0.962137688335095	-6.78918097771321	3.24817350070043e-06	4.15945280441915e-05	4.75135504853344
SPINT1	0.760192832257856	7.43841741772565	7.16036091883125	1.64608607451558e-06	2.3544023626249e-05	4.75061463859008
KIAA0020	-1.22237070414515	5.24610126941776	-7.05236454285922	2.00216287529388e-06	2.76272045597482e-05	4.73163954504161
FAM160B2	0.840887069589099	5.57951114843589	7.05086450717281	2.00763850048292e-06	2.76693478523e-05	4.7217700857373
ECHS1	-0.856606599585904	7.57244650092791	-7.15642470028394	1.65783099021313e-06	2.36364582099951e-05	4.71724201127472
CTSF	1.40380701889719	3.94163446600341	6.89414341471914	2.67510235016556e-06	3.51717073145982e-05	4.71672767119587
TRMT6	-1.33026629336332	4.55638998088651	-6.99620354586219	2.2181846436802e-06	3.01111363481394e-05	4.71443497255711
TUBB2C	-1.26167062780396	9.05553576631575	-7.18571444651392	1.57248359527394e-06	2.28085131373472e-05	4.7132422035408
BAZ2B	0.824368907843287	6.22917111825569	7.0822447460719	1.89626969892631e-06	2.64939134877557e-05	4.70268958279639
TSR1	-0.753732290584603	6.48569805877779	-7.10390381088208	1.82316813502004e-06	2.56655419950127e-05	4.69944081589757
HSF4	1.01962869451158	5.2946231304359	7.00753899995543	2.17270733192954e-06	2.95177558238746e-05	4.69845817335112
VARS	-0.798205181745455	6.93910949398865	-7.11841433686507	1.77583998494803e-06	2.50625720744901e-05	4.69108565357584
SNRNP40	-0.938572475245785	5.28495467999696	-7.03098537201719	2.08169413278087e-06	2.84197981033692e-05	4.68482525671454
YIPF5	0.831900314838856	6.00757825509334	7.04985487995512	2.01133274804438e-06	2.76852089533286e-05	4.68362187711183
NR2F2	-0.878954140474125	8.57987062861538	-7.15410249899359	1.66480089170356e-06	2.37156133840293e-05	4.67393039526548
DIAPH1	-0.667170047072762	8.09085856167209	-7.14233998860304	1.70057688670249e-06	2.40816662601291e-05	4.6713719569219
FOXO3	0.87811836032936	6.86869398022836	7.08942450093592	1.87170497598543e-06	2.62164104006535e-05	4.66653939364334
LDHA	-0.974062080074823	9.33169258839996	-7.16275273354947	1.63899171864473e-06	2.3528324036579e-05	4.66275089682359
RGS16	-0.881936662005089	5.72551008121453	-7.0389424472737	2.05171611356498e-06	2.81484005605092e-05	4.65876962068143
NUP153	-0.861846635047487	7.15928593406846	-7.11051892930897	1.80143115691729e-06	2.54023057911338e-05	4.65720831712572
SH3BP1	-1.36046191760991	3.59547530142093	-6.88969881016652	2.69709836206426e-06	3.53774690252256e-05	4.65183315748168
PPP5C	-0.838667964657818	6.51596773942597	-7.08244747670216	1.89557149372852e-06	2.64939134877557e-05	4.64946496216171
TSEN2	-1.09640528175534	4.19537718860115	-6.92104017330774	2.5459138766738e-06	3.37651575523336e-05	4.64814734066789
RTTN	-1.3053566048156	3.03353390900383	-6.82817300103343	3.02167153021142e-06	3.90987174101396e-05	4.64753189819751
TMEM48	-1.23718370625366	5.76985669101508	-7.04376244091417	2.03377580824939e-06	2.79711074154299e-05	4.6437192867731
ZNF326	-1.05732621766209	4.35521700041794	-6.93704340039443	2.47214395346816e-06	3.29961176997618e-05	4.64229657912898
MYO1B	0.915240160786646	7.39216526796476	7.09853188368749	1.84102091523542e-06	2.58733057028548e-05	4.63875831629833
ATXN7L3B	-0.631317927597278	8.34208932107448	-7.12874271163605	1.74293317312237e-06	2.46189310703534e-05	4.63764507004385
NAF1	-1.34511612011172	3.9264578320157	-6.89630208324568	2.66448666161467e-06	3.50596970329218e-05	4.62805061755062
ABCG2	0.983641023013214	5.59405081242251	6.98924402389106	2.24659572545986e-06	3.04473799939957e-05	4.62514654423392
ARSJ	-2.33650053656941	1.41788557843966	-6.717848387926	3.70938018931225e-06	4.64338879386662e-05	4.62305958102131
TSKU	0.964093799552458	7.83751901688824	7.10070168493079	1.83378809897019e-06	2.57933323525463e-05	4.62219887604129
FARSA	-0.969060167289878	6.85659305627461	-7.07557503303634	1.91939015997482e-06	2.66831928806474e-05	4.61359973640993
LAMB2	1.24296765021409	7.51958510367888	7.07940025754871	1.90609441262195e-06	2.66089507150997e-05	4.60252652623504
ARSA	1.3533819625633	3.80984864963625	6.82795703375226	3.02287979020034e-06	3.90987174101396e-05	4.59986729861765
FGFR1OP	-0.950422494426302	4.28083653089474	-6.89916874040267	2.65045698601479e-06	3.49025532552058e-05	4.59918679429291
BRMS1	-0.741868274586572	6.11986371407971	-7.03428445318842	2.06921000144873e-06	2.83187136368482e-05	4.5976640395266
MICAL1	0.893753968533839	4.97109945694689	6.93432386681152	2.4845215605276e-06	3.31333408452967e-05	4.59624414598487
RBM38	-0.948145132106577	6.07210926797273	-7.03147127385594	2.07985050808423e-06	2.84178267133992e-05	4.59606734360447
POLD2	-0.907593034918145	6.7267348610102	-7.05715395885618	1.98478375012748e-06	2.75236512745705e-05	4.58904649179455
CDH26	-3.13004280745887	0.527901691125365	-6.71831204339313	3.70617204227049e-06	4.64284803257915e-05	4.58748083372562
BOP1	-1.60227401672429	3.21404853888526	-6.80716158521442	3.14160858902285e-06	4.04155861867832e-05	4.57915888834334
FYCO1	0.871921634681455	5.82604955867726	6.98817764507868	2.25098238359754e-06	3.04821290552917e-05	4.57520613323277
MEGF8	0.936230383144967	5.56423909219503	6.9670328031314	2.33982920329949e-06	3.15066856650408e-05	4.57369387290274
C9orf78	-0.657415738265692	6.52643903913064	-7.03808397963266	2.05492862495149e-06	2.81693658390891e-05	4.56887359242658
CYP51A1	1.4448365514775	7.35760965840907	7.05062178841215	2.00852596823082e-06	2.76693478523e-05	4.56144591895512
RECQL	-0.930395115751784	4.67043275309656	-6.91836047146477	2.5584886018146e-06	3.39050422953624e-05	4.55495541824057
ARHGDIA	-0.740208699750189	8.2902751763223	-7.08276078656313	1.89449297956193e-06	2.64939134877557e-05	4.55172097242634
HPS1	1.08272795341834	5.74526966937372	6.9623459763321	2.36001185660123e-06	3.17528867979075e-05	4.55065122977698
PNRC1	1.88746211706149	5.82652770029211	6.96121670656247	2.36490180248023e-06	3.1793101080932e-05	4.54525849306737
UBA2	-0.721227551773397	7.48960424996732	-7.05398684277729	1.99625844018617e-06	2.76110511719339e-05	4.53377989126751
CARD14	1.48061994770561	3.57372326808544	6.76795131535006	3.37884929157578e-06	4.30372243353491e-05	4.52458226669283
C1orf63	0.836051544149994	5.31695927069205	6.91238693908505	2.58675300372729e-06	3.42253617360247e-05	4.5067139216374
PSMA2	-0.775970796743995	6.9181959048014	-7.02026314650444	2.12281259741479e-06	2.88868330994019e-05	4.49984093707377
TOP2A	-1.34434158774054	8.22828335456599	-7.05453551401888	1.99426563012358e-06	2.76093529786314e-05	4.4986788238909
SEMA6C	1.77472554083762	1.99450821101193	6.65186366786142	4.19671098972298e-06	5.14558611379231e-05	4.49769264487863
HNRNPL	-0.574517238858565	8.34408643468037	-7.0531391907255	1.99934124427242e-06	2.76110511719339e-05	4.49378742936228
POLR1E	-1.09383628141425	4.9261660990288	-6.89367103523369	2.67743123287312e-06	3.51746739501729e-05	4.4894379238307
EIF4B	0.661305652627464	10.0853203296087	7.07499396739727	1.92141826456065e-06	2.66892018741796e-05	4.48826696075551
BMPR1B	1.23880751838322	4.35473596760199	6.82597645192491	3.03398389666229e-06	3.92120144418702e-05	4.48537467783589
COL27A1	1.60026029148127	3.0002661839528	6.71133299942712	3.7547682347093e-06	4.69317966795802e-05	4.48369827491116
CDC14A	-1.19928032523292	3.31437252460916	-6.7661356043755	3.39027639583189e-06	4.31170969155077e-05	4.48057553624958
BRIX1	-1.3947306463063	5.51277492903345	-6.94303611931744	2.44509477409183e-06	3.27444660128638e-05	4.48052398995625
EIF1AX	-1.08835934979552	5.45944596044651	-6.93809169021234	2.46738994343889e-06	3.29606120036174e-05	4.47310022910768
CDK2AP1	-0.834528274235748	6.37229165678791	-6.98265610922633	2.2738387756305e-06	3.06921410315943e-05	4.46939113024786
EXOSC8	-0.99444474475317	4.96911850304097	-6.89052201894572	2.69301021416252e-06	3.53515720735117e-05	4.46784557087228
CCDC154	3.68414586678163	1.01741736252288	6.80736449280334	3.14042698411564e-06	4.04155861867832e-05	4.46226799888908
FAM160B1	0.964166770216954	5.47131116851372	6.90500338373257	2.62213856726092e-06	3.46387404414468e-05	4.46098539180834
PABPC1	0.591226403511623	11.6802866961489	7.07811191371318	1.9105617073525e-06	2.66182885080821e-05	4.45142033248586
GOT2	-0.703848315571451	6.77278610554635	-6.98231038085748	2.27527792819364e-06	3.06921410315943e-05	4.44026932432894
C9orf106	2.71000264852034	1.53324791627375	6.62413520113745	4.42092773836301e-06	5.36932429167632e-05	4.44018857736479
SHMT1	-0.821208659286601	6.31574900486913	-6.95297654742261	2.40090386105608e-06	3.22511776484352e-05	4.4227321647895
SRRT	-0.802420966184483	7.53002791615052	-6.99071225800526	2.24057054585677e-06	3.03903502099826e-05	4.41376315286677
EXOSC9	-1.37542704462804	4.40172984397104	-6.82505604061701	3.03915859737488e-06	3.9248562457527e-05	4.41259247208786
FUT8	0.702085645166288	7.58428542692586	6.98451822481605	2.26610368004955e-06	3.06372820898534e-05	4.41077776344969
RABAC1	1.68039761713742	5.561444909501	6.8525338979944	2.88855291563038e-06	3.75063345970516e-05	4.40648522332847
CDYL2	1.20100905383408	4.47408993399852	6.78015395666117	3.30308384370779e-06	4.22330077998235e-05	4.40035413070447
ZSCAN2	1.06279432192728	4.52772863224405	6.78640261672817	3.26497213574336e-06	4.1777654168456e-05	4.3944858861781
LHFPL2	1.15458957439338	5.68179656469412	6.86160912977712	2.84053400584679e-06	3.69689421897134e-05	4.38146602945859
IFITM10	-1.03729163321548	6.51411459332678	-6.92899836705771	2.5089469946278e-06	3.33807713111816e-05	4.3687135116237
RBM28	-0.758184423055563	5.67192845019474	-6.88031786903704	2.74414370745421e-06	3.59100620997372e-05	4.36368055681331
MESDC2	-0.66981182159416	6.92844187193049	-6.94295521148562	2.44545790780117e-06	3.27444660128638e-05	4.36118091441488
CYCS	-1.11714203474275	6.96706753237747	-6.94076251717447	2.45532064048509e-06	3.28502259131781e-05	4.34747186246048
PLEKHM1P	0.948159611142704	4.94270405057795	6.7917438000621	3.23275772636898e-06	4.14288430772374e-05	4.3376332157959
CABLES1	0.87111946528153	4.99484855225348	6.79458904912349	3.21573217366232e-06	4.12422583376753e-05	4.32455359859833
TOP3A	-0.807287760087736	5.65681983801085	-6.86085408629985	2.84449724881357e-06	3.69917356058772e-05	4.32366542337062
DENND5B	-1.10908835832897	3.70423702797318	-6.69994861794576	3.83546546520978e-06	4.76555159288026e-05	4.32341005174081
SLC12A6	1.04596824440327	4.38045322206551	6.73882195051946	3.56710537065345e-06	4.50576059054444e-05	4.3233390743124
PCP4	-1.24257015257576	3.88128637597211	-6.71082330737515	3.75834314748174e-06	4.69413971609295e-05	4.32146763485565
BAZ1B	-0.654352485752631	7.6745444458834	-6.94444578983805	2.43877683161313e-06	3.27073806991964e-05	4.31830186543871
NFKBIA	0.65039362708628	7.54615780192929	6.92687673798961	2.51874732459015e-06	3.34579271298218e-05	4.31127164461221
CLIC3	1.85388093072084	3.45648495852584	6.68314435073185	3.9578892553656e-06	4.89222024440017e-05	4.31077307258128
LOC389332	4.29324999871583	0.0618029907188128	6.73594780814905	3.58626201763055e-06	4.52312563973253e-05	4.30830122929148
DNAJA3	-0.788469430260283	6.92241122929226	-6.90220452542779	2.63568333111094e-06	3.4762750811908e-05	4.28199120635856
NUP88	-0.738679586574929	6.32342075122378	-6.87518738217772	2.77023332708903e-06	3.62231291338834e-05	4.28139766583837
ANO7	-1.45149976514032	2.21856471344738	-6.56574400559718	4.93472730893415e-06	5.89488425104391e-05	4.27970627136143
CLN6	-1.05413627177772	6.2558468354548	-6.86931588770688	2.80040796624173e-06	3.65748763468106e-05	4.27562684077231
SERPINA3	-1.1087288910414	8.07198031192498	-6.92718467215422	2.51732243335634e-06	3.34579271298218e-05	4.27367298323423
RRP1	-0.935371641089966	6.024015283668	-6.856315634116	2.86844118671243e-06	3.72741339600456e-05	4.27354789494938
BCL9L	0.689332226717621	8.58634518577745	6.9318056441374	2.49604042269929e-06	3.32354936538399e-05	4.26545623803626
ABTB1	1.67119694054332	3.61362128397975	6.6272714121395	4.39495546885255e-06	5.3494348807198e-05	4.26376080895743
SEPT9	-0.608095512438238	8.80345792476117	-6.93806454458391	2.46751292923517e-06	3.29606120036174e-05	4.26225717918372
RDH11	0.688955825160643	7.00970127945582	6.88193964488782	2.73594989418141e-06	3.58308739469772e-05	4.25697943054046
SLC2A6	1.51474963668391	4.40299750598011	6.68576017985322	3.93856853900075e-06	4.87193936732607e-05	4.24824158169358
SEC31B	1.9578883127635	2.06489075192473	6.51054985972954	5.47752261701808e-06	6.39993292023534e-05	4.24800744779087
KRT8	-0.79028606569922	12.500674182445	-6.97981525629226	2.28569244993607e-06	3.08025145308065e-05	4.24360397722789
TLE1	0.963888070405196	6.90811348052359	6.86415082780967	2.82723471848156e-06	3.68245120186025e-05	4.23363113921576
MATK	-1.09830439881228	3.69109515997498	-6.65545633557589	4.1685368073808e-06	5.11479160430202e-05	4.22682639300543
MRPS16	-0.652182369979172	6.97359349655883	-6.86910312083485	2.80150780915238e-06	3.65748763468106e-05	4.21720664828885
SLC22A5	-0.949520609310103	5.74868675248873	-6.80044370373904	3.18099139115922e-06	4.0828012299115e-05	4.20997330439638
C12orf49	0.691007044516719	6.12402473427621	6.81256992285935	3.11027131536521e-06	4.01049942005919e-05	4.20731800791133
POLR3K	-1.52851049980934	5.15276603604672	-6.77639079745426	3.32625888652519e-06	4.24968324050781e-05	4.20422408249343
WDR4	-1.35422841365445	4.65561205053049	-6.72294883761736	3.67424707019686e-06	4.609760540283e-05	4.19965536389424
GPER	-1.45567261579547	4.57638803114051	-6.73412382725534	3.5984745903892e-06	4.53169345253531e-05	4.19458207312985
ZMPSTE24	-0.886237076704798	6.29004770088686	-6.8323228827179	2.99855169758053e-06	3.88441352365118e-05	4.18957295539022
ACACB	-0.817581025112483	5.40931852814494	-6.75966418239588	3.43133182661448e-06	4.35729639091121e-05	4.17667939255525
CCNE1	-1.31047243577786	3.41804446319121	-6.62663861712586	4.40018311578493e-06	5.35190272206452e-05	4.17283254367405
MAOB	-1.96558156131055	1.83901491843502	-6.48084180344611	5.79499029939928e-06	6.71624516750891e-05	4.16831660936452
MIR21	3.93231562283233	0.617013547908557	6.72711326752003	3.64581798688716e-06	4.57752702798054e-05	4.16240924622072
ORC5	-0.730629847439347	5.43199510782993	-6.76342481759889	3.40741143480944e-06	4.33020887809673e-05	4.15842572127449
HSPH1	-0.911069944398792	8.01644400242877	-6.86843651103146	2.80495658442737e-06	3.65913369094878e-05	4.15669312751988
CYP4B1	2.9538321751055	1.16923766445072	6.48714237316094	5.72610086219462e-06	6.64561490765738e-05	4.15455255525948
AURKA	-0.927860304754621	7.6338456414077	-6.85188777969837	2.89200369162553e-06	3.75220091068623e-05	4.14355809954148
LOC100131564	1.98801907352502	3.20224698226885	6.50394838029279	5.54647247864693e-06	6.45955471677516e-05	4.14275261992893
PKM2	-0.847385630199613	11.0249374464616	-6.91241385146119	2.58662493914111e-06	3.42253617360247e-05	4.1427003482534
CBFB	-1.05010933267773	4.88152829808253	-6.7199937379124	3.69456015601339e-06	4.63177091822848e-05	4.14257793581727
NCRNA00219	1.20054393416874	5.31745285087117	6.69419246349854	3.87695141946818e-06	4.81100351449486e-05	4.1392469291344
SLC16A13	1.4969671527825	3.66775229893608	6.56826626901677	4.91129915304e-06	5.87949656660279e-05	4.13822261503992
ZBTB2	-1.00268348173208	5.29410025612129	-6.74115529379064	3.55163147080025e-06	4.48960579876518e-05	4.13768713883249
CTSL1	0.867285486785121	7.00457851933677	6.81552294799661	3.09329808600833e-06	3.99169114123483e-05	4.13747811048657
NINL	0.931002722652282	5.2251336709016	6.70775479607308	3.77994015559414e-06	4.71407301731219e-05	4.13672904494353
C14orf169	-0.930218943831663	4.77358754217829	-6.70475027895089	3.80121173470089e-06	4.73706893078522e-05	4.13202444069324
INPP5J	2.22956022626741	2.37107485482556	6.46672586062085	5.95247207587404e-06	6.88444972316165e-05	4.1273422026611
GALT	1.37208331508453	3.82014047912403	6.58183542870852	4.78722827796812e-06	5.74742323910545e-05	4.11829645153353
ANKRD5	-0.833204342416108	5.22922181960051	-6.72727943802433	3.64468835395928e-06	4.57752702798054e-05	4.11644550289015
WRAP53	-1.03058707143074	4.28549702895826	-6.65914447573854	4.13981824328162e-06	5.08701839093621e-05	4.11173089426397
PIN1	-0.847383722564988	5.03090168790112	-6.70921874034926	3.76962048058592e-06	4.70471141174022e-05	4.10160111306639
ENO1	-0.63029061174664	10.7533145622822	-6.88258442551946	2.73269929669159e-06	3.58163503431584e-05	4.09453005947852
TERT	-4.42187791493669	-1.02282191005408	-6.70010671268441	3.83433256966154e-06	4.76555159288026e-05	4.09242402832208
ZNF277	1.57754989222772	5.11426811566943	6.66297862912237	4.11018054184972e-06	5.05431318984519e-05	4.08257208415993
PDCD2L	-1.21192711551409	3.87802027743536	-6.59777804785127	4.64560324965854e-06	5.6217850034218e-05	4.08134014882766
GNAZ	-1.30589668956277	2.91377421804831	-6.52730757511461	5.30646145701643e-06	6.24966629627766e-05	4.08054812521745
B4GALT1	0.770840086884413	7.32854858456471	6.80429830175021	3.15833190421586e-06	4.05994948240631e-05	4.07799445216124
ERBB2	0.870594791999349	7.36586056228626	6.80110453281572	3.17709469595304e-06	4.08093177381863e-05	4.07437945811804
LATS2	0.735398513213389	5.11884185153809	6.66809978873722	4.07093783080074e-06	5.00973982945633e-05	4.06183522569185
CGNL1	1.74967066380493	3.29346024475013	6.49198004958567	5.67378360283136e-06	6.59863400373794e-05	4.06173368590097
DNHD1	2.45101438854085	2.60081044050891	6.41511241199826	6.56712192807687e-06	7.48150865975188e-05	4.05989483683783
FAM21B	1.83571462317022	2.11264579501568	6.40797654184787	6.65714342430388e-06	7.56345561331916e-05	4.05831007883543
CAT	0.710050084729422	6.16253073942011	6.73732307478378	3.57708232660857e-06	4.51495281737371e-05	4.0573293495674
PSMG3	-1.0191111681844	5.24775911683064	-6.69407539094946	3.87780001048737e-06	4.81100351449486e-05	4.05460587172698
C16orf7	1.08022066712168	4.32100375151633	6.58779179662928	4.73379785046703e-06	5.70870690994406e-05	4.04770605695794
TXN	-0.59980395365526	8.09807822173675	-6.80791854519532	3.13720288773778e-06	4.04155861867832e-05	4.0399941353803
KLK6	-1.44691525756352	2.5388865891814	-6.45963818475251	6.03321276241696e-06	6.95858277508009e-05	4.03849666916351
SSBP1	-0.644408885174503	6.65064206695226	-6.75778929499653	3.44332262086144e-06	4.36920542574254e-05	4.03020472097124
DYNLL1	-0.795920541722754	6.95773002012507	-6.77023207837923	3.36455210650425e-06	4.2953259106242e-05	4.02526832845624
SNRPD3	-1.05408715589101	6.5261571342466	-6.75249344775766	3.477427904191e-06	4.40579577800685e-05	4.02262624392539
PFAS	-0.861885819059737	5.82168255425625	-6.71411853242474	3.735293202503e-06	4.67232935816456e-05	4.02216666310814
LSM4	-0.853634143497094	7.00701434829855	-6.76922818999957	3.3708373147512e-06	4.3000673723798e-05	4.0201978396164
SMS	-0.847829504498286	6.96537805601064	-6.76745877942891	3.38194508393216e-06	4.30438733513557e-05	4.01866920994569
DIAPH3	-1.26747670792283	4.35259642628314	-6.61629329674632	4.48656985591062e-06	5.44114534229509e-05	4.01849583756954
GPRC5A	-1.12977062934634	6.82838242626111	-6.75501850734667	3.46112292450827e-06	4.38846245560851e-05	4.01697299684059
SNX33	1.06669963774344	5.64432357068894	6.68092731978729	3.97434151089757e-06	4.90892817047644e-05	4.01619120414057
DHX33	-0.712822573844571	6.14513317856632	-6.72915253886342	3.63198007888943e-06	4.57044656428494e-05	4.01597993088541
ELAC2	-0.810085200918059	7.08994395661536	-6.76799641412584	3.37856597433127e-06	4.30372243353491e-05	4.01405722966687
SERPINA5	-1.23773834638445	4.32653198394293	-6.58877678958582	4.72502200952185e-06	5.70550672110061e-05	4.00479679144077
HPDL	-1.29215953816299	3.52730394295168	-6.53451452213146	5.23460790529964e-06	6.178093338619e-05	3.99611253351625
ANK3	0.798497700527135	6.7459205435029	6.73499463900809	3.59263863562126e-06	4.52775346964054e-05	3.98934542116883
RIOK1	-0.875260846976547	4.79744983294039	-6.62163700871964	4.44173035698045e-06	5.39067478157773e-05	3.98665834578336
COL4A5	0.988216853010772	5.49850841853553	6.65043057664711	4.20800460888327e-06	5.15187914194465e-05	3.98217561212948
CACNA1D	1.05099997597011	4.64732276088524	6.57539582634743	4.84569850087098e-06	5.81344775671207e-05	3.98014085101849
XPO5	-0.659156450069133	7.20061453718932	-6.74905691210397	3.49974689484974e-06	4.43071665930863e-05	3.97505294687258
ZNF778	-1.09493269141691	4.9317666964069	-6.63184303932726	4.35737947123433e-06	5.31530374011108e-05	3.97278329068905
SIRT2	0.944235170859792	5.85770846575672	6.66969134935684	4.05882137331753e-06	4.99850726416512e-05	3.96771059994892
SYNGAP1	0.907511624280836	4.98611780552567	6.60671691432207	4.56810603993076e-06	5.53200618477929e-05	3.96284887020846
EXT1	1.14655414985679	4.56760558896122	6.54685492930065	5.11390968519624e-06	6.06206623862511e-05	3.96100659649473
APEX2	-0.856573550980917	5.362186515393	-6.6567701022462	4.15828319895776e-06	5.10595655061451e-05	3.95708254827136
TST	-1.0243814149926	5.97445916010261	-6.69022501152678	3.90581700163754e-06	4.84217075873878e-05	3.95660881677318
PARD3B	1.5259893586104	3.01650877023433	6.42810036003368	6.40650085988361e-06	7.31346896796542e-05	3.94556859472084
NCAPD2	-0.666982389409084	7.57575100470369	-6.74449440375754	3.52960893599117e-06	4.46514219708899e-05	3.94210331980093
CHN2	2.57239131886395	1.48368082553771	6.35136693134734	7.41825089293125e-06	8.29183283400797e-05	3.93747370910769
GTF2A1	-0.819138561515057	4.79791179280964	-6.59503857005294	4.66962604553777e-06	5.64676977480649e-05	3.92971593031869
RRP9	-1.06322944518998	4.43373424448326	-6.56433898604958	4.947828190059e-06	5.90210261416168e-05	3.92920796109676
WBSCR22	-0.633482645349368	6.69906600695137	-6.70000286759229	3.83507667694426e-06	4.76555159288026e-05	3.91615425453931
BCL2	-1.08575387218296	4.7582576997398	-6.58420788130587	4.76587200641391e-06	5.73566268768256e-05	3.91059264966884
SVIL	-0.604743865576406	7.08361801494698	-6.70429383423196	3.80445416999253e-06	4.7375794146653e-05	3.90487794805487
USP30	0.834119722513365	4.81749005358826	6.5588576539548	4.99928424311946e-06	5.95498786908332e-05	3.8956119895713
BMS1	-0.717406903843553	6.78419160717531	-6.68764141959345	3.92473415488011e-06	4.8609648033897e-05	3.88273815382499
C13orf27	-1.67882725640602	2.61041224012965	-6.38754908575005	6.92198846597083e-06	7.81129116767181e-05	3.87966375730815
SRPK1	-0.966834266117593	6.49064865241096	-6.67669953049934	4.00591254803571e-06	4.93713548409637e-05	3.87657422370905
TACO1	-0.74100014757083	6.59411636103778	-6.67668320654849	4.0060349509201e-06	4.93713548409637e-05	3.87272238883301
DNAJC4	1.02510606113987	4.79753246381592	6.53206686137516	5.25889723378586e-06	6.20238345118722e-05	3.86678743985066
SUV39H2	-1.35985123619892	4.45030691538611	-6.53978241196956	5.18272630297387e-06	6.12983837983982e-05	3.85642929684023
STX3	0.890696311305864	6.33352365167952	6.63186039807543	4.35723743055554e-06	5.31530374011108e-05	3.8535940999009
FUT4	-1.4557900004659	2.34381441571594	-6.34840458393467	7.46048247183955e-06	8.32348958365875e-05	3.850230200813
TUBGCP5	-0.850326169210896	5.19793186450649	-6.58406630016184	4.76714370717457e-06	5.73566268768256e-05	3.84822304865279
ZNF333	1.58324979164923	3.09055338675576	6.34479929535012	7.51221645107781e-06	8.37562052852169e-05	3.84470043150501
CREB3L1	1.75161329736446	2.7760496437079	6.34926124655493	7.44824422582911e-06	8.31538293943698e-05	3.84420291602325
ZNF532	2.17212454693556	1.83773713286187	6.28672889682245	8.39872784967667e-06	9.14455238007764e-05	3.843865668691
CARHSP1	-1.07336088139199	5.79888433052795	-6.62499284471238	4.41380943692851e-06	5.36457478366224e-05	3.83947620584896
HSPA2	-1.33572631485723	2.77326330610976	-6.37507713929774	7.08904069001757e-06	7.97827163525261e-05	3.83747175389829
KLK10	-2.46340956747114	1.75859009599898	-6.29034744807764	8.34043929450046e-06	9.10479809146382e-05	3.83065383875616
LOC92249	0.997403635399507	4.43409121740068	6.4765714853355	5.84216986343776e-06	6.7615535499054e-05	3.82272959441136
CCDC15	-1.93998405712639	1.93661958305162	-6.30882345477245	8.04929175233538e-06	8.83889397676014e-05	3.82043397009443
PFDN6	-0.784322817742218	5.14633229725624	-6.5646884928588	4.9445658987926e-06	5.90210261416168e-05	3.81908999093267
TUBB6	-1.62230051581363	5.01919727364583	-6.5567070741649	5.01962430702626e-06	5.97496063421404e-05	3.81844270235397
STIL	-1.15168354276726	5.50702801514686	-6.58326311387223	4.77436470644335e-06	5.74022108918466e-05	3.80603195791369
AHSA1	-1.07331377849464	7.81034590763974	-6.68049297557229	3.97757302977758e-06	4.90929382656829e-05	3.80557827028645
GPR137B	1.01718850166459	4.88627050017816	6.51334925749997	5.44855320080366e-06	6.37622734249403e-05	3.80523972567369
UNC5A	-1.53844894390191	2.29173461442594	-6.33683098384217	7.62788141755057e-06	8.49891331293243e-05	3.80399392121746
SRRM3	1.34692474374956	3.74255042175455	6.40940285042582	6.63904822917392e-06	7.55315935950372e-05	3.80165651792677
TOMM6	-0.628780719569846	6.49437285232744	-6.63272041321312	4.35020624006322e-06	5.31430600137453e-05	3.7983263116285
SULF2	-0.769677171863037	10.7997510375691	-6.72725927128215	3.64482542878544e-06	4.57752702798054e-05	3.79620052014768
PPP1R9A	1.49725874397278	2.86582986903964	6.31500826233794	7.95420117772798e-06	8.7568107503352e-05	3.78604404701883
CXCR4	-1.43826471953919	3.2863290483795	-6.40134936914455	6.7418941514482e-06	7.63551575795483e-05	3.78312455796592
HENMT1	-0.890654760565347	5.55939568233414	-6.57195864637046	4.87721042434706e-06	5.84705857611327e-05	3.77667201822388
CTXN1	-1.28989149722693	3.73300758359431	-6.44081582169005	6.25319502448486e-06	7.17273207060938e-05	3.77546214110499
LMO7	1.14827841837523	4.29810171636654	6.44317300696562	6.22519604189368e-06	7.15533873571339e-05	3.77320173713984
RPUSD1	-0.872428910491296	5.7165471558661	-6.58264959016813	4.77988820649362e-06	5.74273350326145e-05	3.77163946985076
ELL2	1.18120576617626	3.41146106544517	6.36455496520173	7.23322754424528e-06	8.11869110402403e-05	3.77159185794647
ABLIM3	1.52188703223817	3.08087906973678	6.32945633075216	7.7365746217776e-06	8.59710790528961e-05	3.76923422328357
CYP24A1	-4.24958934431133	0.534381881939039	-6.30685218824276	8.07984676369326e-06	8.86662449317625e-05	3.76542251767814
BCAS3	0.741058151774828	9.52608433234641	6.68736143627681	3.92678991232928e-06	4.8609648033897e-05	3.76335942150817
NDC80	-1.34057068505285	4.84963744150106	-6.51673971038135	5.41368009966711e-06	6.35357094644441e-05	3.75524851086136
PGBD5	-2.37805076994758	0.994172182939229	-6.23888538385704	9.21034781342293e-06	9.84241896688083e-05	3.75299211138876
KREMEN2	-1.90919045873996	2.11985936693695	-6.29501351728064	8.26589541532924e-06	9.0352179690174e-05	3.75201187448716
CCNB1	-0.801714990688063	7.77488611976049	-6.65093616861384	4.20401664058841e-06	5.15076734778026e-05	3.75006517896768
ZBTB46	0.876222426018054	5.18723035145711	6.51301072519009	5.45204801468935e-06	6.37622734249403e-05	3.7500312119604
C3orf14	-0.742749561763225	6.60368115808294	-6.61324778970122	4.51233501915374e-06	5.46842687393675e-05	3.74014761030893
CLIP3	1.80371596681474	2.6372315385687	6.26096402143992	8.8261527353035e-06	9.50473782003965e-05	3.73776775732765
RECQL5	0.650299959395698	6.55423575914359	6.5877131581199	4.73449921316217e-06	5.70870690994406e-05	3.72844109794841
BDKRB2	1.10175795763738	5.58432110329521	6.50108185883372	5.57669210511017e-06	6.49022955921103e-05	3.72666619613192
MARK4	0.898596460420031	5.4170401815329	6.51624198797924	5.41878496708459e-06	6.35510236953175e-05	3.7220107714591
MRPS12	-0.847715979498528	5.79447777060516	-6.55940405010363	4.99413010425357e-06	5.95308851486363e-05	3.72123037091048
PTGES	1.20843110686151	4.43508025993106	6.4358862426951	6.31217241802669e-06	7.22109783916638e-05	3.71785838474048
GPCPD1	0.921360995375772	4.71230893551934	6.43919731899055	6.27249546079219e-06	7.18993927938921e-05	3.71653356670448
PSD	1.50471908246642	2.81120803336496	6.272959954658	8.6244096575814e-06	9.36588487749294e-05	3.71393056906156
PPP2CA	-0.595342775333386	7.87556777694207	-6.63366124376271	4.34252782723193e-06	5.31268729938747e-05	3.712169747487
HERPUD1	1.48671956142393	5.63895539227275	6.48668512167233	5.73107165733169e-06	6.6467713174213e-05	3.70586489324923
MICB	-1.13085420032936	4.75903351193615	-6.49057007676576	5.68898039035843e-06	6.61171007980225e-05	3.70511736948397
GRN	1.12514270745065	8.52716141116708	6.62955856086331	4.3761146048048e-06	5.33038169342721e-05	3.69508353569838
CSTF2	-0.744721359406628	5.70040776889732	-6.54022180950247	5.17842302068689e-06	6.12908326949522e-05	3.69437553850327
KIAA0141	0.69536840629687	6.24141951834471	6.55020749675513	5.08162080745845e-06	6.04445422360847e-05	3.69131031141007
SNRNP25	-1.34523698855107	5.8044968697644	-6.54646679565526	5.11766156814067e-06	6.06206623862511e-05	3.68155788040726
SLC1A5	-0.661785610554809	8.92479925226487	-6.63097596361873	4.36448057781582e-06	5.32008550899357e-05	3.67191650519582
PTGES3	-0.83025137387278	8.89829878220919	-6.63314070899369	4.34677433322549e-06	5.31399517170052e-05	3.67089863276453
FGD3	-1.50590314889441	2.57024425525708	-6.2665412418413	8.73175563085338e-06	9.45177224403832e-05	3.67036313875235
TMEM150C	1.04715285912942	6.25975748000743	6.54641360135682	5.11817599195088e-06	6.06206623862511e-05	3.66986745235141
SPIRE1	0.838176699822358	6.14691287902555	6.52406617833704	5.33911139122143e-06	6.2792755911946e-05	3.65592708480326
DLD	-0.733386163019932	7.36784756395187	-6.59150624854804	4.70079192974632e-06	5.68035001684085e-05	3.65155393426107
ARRDC3	1.22439486952103	5.35636875374852	6.45625087951743	6.07220046338907e-06	6.99390361912664e-05	3.64875819728974
TCEB1	-0.879253690200279	6.150349237812	-6.5383223100228	5.19705263694605e-06	6.1424387491368e-05	3.64787198801895
COL9A2	2.29973122204979	1.86539083065024	6.17886871302023	1.03447897051961e-05	0.000108577818740653	3.64214073868653
GLE1	-0.641902274920908	6.98666113123375	-6.56670486425046	4.92578867763329e-06	5.88841242635734e-05	3.63067500766322
ATP2C2	0.769098363625245	6.17211870438184	6.51031394471736	5.47997126391833e-06	6.39993292023534e-05	3.6251867553897
GABARAPL1	2.03224424205792	3.15747458215407	6.22443734936669	9.47110649403537e-06	0.000100632010804477	3.62401722226323
POLDIP2	-0.660107211667061	7.16789959323057	-6.56672387564645	4.92561198900283e-06	5.88841242635734e-05	3.62160487220309
TTC21A	2.26580588153792	2.1094206538824	6.16259619397605	1.06766611655939e-05	0.000111319502078175	3.61030427578666
SPG20	1.06284029571909	4.4180984839738	6.36205029144879	7.26799545994247e-06	8.14677989759235e-05	3.60965403545002
LSM3	-1.05477879837913	6.27398690904067	-6.52585666924954	5.3210504392402e-06	6.2624382509397e-05	3.60409568870844
SRSF3	-0.927276452797603	8.21390878275518	-6.58575593455834	4.75199014697568e-06	5.72566881974217e-05	3.60158566172727
PNISR	0.870412678508945	6.89711545364431	6.53505528794605	5.22925734787594e-06	6.17613699759019e-05	3.59905017690515
UFD1L	-0.949654159315506	6.1869069823023	-6.51497718618758	5.43177984397477e-06	6.36142059598278e-05	3.5987182722807
SLC16A3	0.98700244913444	4.71582859298469	6.40861331809996	6.6490585009676e-06	7.55940546364256e-05	3.594547182919
DUSP3	0.696045704007132	6.42540244129398	6.5098997477558	5.4842731123489e-06	6.40048733642171e-05	3.59369776020708
BMP5	-1.35080254991291	3.41050038397764	-6.29994948610042	8.18779100069806e-06	8.95569762561638e-05	3.58798065673747
LRRCC1	-1.30348646901827	4.37911449788716	-6.39555957402205	6.81685207990464e-06	7.6978416059639e-05	3.58645775283671
KLF5	0.875539928309064	5.24765179278923	6.4414764951085	6.24533429795928e-06	7.16863217563974e-05	3.58491816791978
RELT	-1.06984664365961	4.1057976681445	-6.36379890091142	7.24370442384669e-06	8.12499750398471e-05	3.58332253229923
SLC38A9	-0.979274195507012	3.8559194701178	-6.33158319026928	7.70506356632196e-06	8.56778477946598e-05	3.5668154827496
PCMT1	-0.620066492590296	6.62091490542124	-6.52084076509776	5.37180736834629e-06	6.31328927816046e-05	3.56619146154245
ALKBH2	-0.989126503743275	4.47379230198207	-6.36841269741114	7.1800145736656e-06	8.06979594959567e-05	3.56577247762156
NUP35	-1.15229160431048	4.48138355341508	-6.38417649800352	6.96675493971376e-06	7.85121358569898e-05	3.56331390167388
UGT2B15	-1.51316991140541	3.17984726289086	-6.30442520380983	8.11763071156972e-06	8.89058651082463e-05	3.56244473966324
AUTS2	-1.30701666632823	3.18224652532853	-6.26592908918164	8.74206528846497e-06	9.45631719962481e-05	3.56224758196744
TTC17	0.691967797409995	6.27434812718306	6.47932353995743	5.81171899781172e-06	6.7309687340307e-05	3.5597028513814
ACBD4	1.29167507529119	3.48758824494714	6.2624107788794	8.80156453912386e-06	9.48436632424662e-05	3.55519413365143
DMTF1	0.666546426817883	6.0943530883035	6.46553424634117	5.96596777908872e-06	6.89528991965997e-05	3.54541810023676
AKIRIN2	0.741088773440033	5.88247288135285	6.45251246855196	6.11553299697205e-06	7.03412474837418e-05	3.54308643716109
B4GALNT1	-0.893809312580542	4.38236813000014	-6.35833363375315	7.31990689561283e-06	8.19947239934555e-05	3.53953033214416
NEIL2	-1.03045006470137	3.70636064594704	-6.30527016741969	8.10445534948701e-06	8.88572114597198e-05	3.53937117768331
TUBB3	-1.21748906539005	6.73504335307735	-6.50808653953809	5.50314638700481e-06	6.41488548655436e-05	3.53714873633372
UGT1A6	1.69655498550909	2.06811837687984	6.13017773642837	1.13710986312215e-05	0.000116955875466512	3.53574606572912
HEATR5A	0.793673010096731	5.9680459239842	6.45369317724118	6.10181264973383e-06	7.02317376146928e-05	3.53488987512354
CMBL	0.672833399184856	6.12846074188157	6.46252980313245	6.00013592773751e-06	6.92999124692556e-05	3.5309684374514
PLEKHA7	0.80444616073569	5.22770885318666	6.40679321688148	6.6721947784578e-06	7.575409740321e-05	3.53014312507525
IQSEC2	0.923259756026199	4.70519677721168	6.35456488269518	7.37293866605769e-06	8.25334847731919e-05	3.52796388039751
PCNT	-0.660649477392724	7.09627662001495	-6.51500211761034	5.43152338027631e-06	6.36142059598278e-05	3.52705309028962
TMEM150A	1.4417513065347	4.35539295072978	6.31868652844932	7.89820131050329e-06	8.72453888486506e-05	3.52700639460358
TXNIP	0.837882855853939	8.72235842996221	6.54842444305645	5.09876712208993e-06	6.05623447086874e-05	3.5249050928093
TPI1	-0.91238681755137	9.54813134790571	-6.568899397103	4.90543646790883e-06	5.876684777171e-05	3.5229037588969
RSRC1	-0.720890200702459	5.04844540275777	-6.40623953784506	6.67924944182863e-06	7.57827460414804e-05	3.52176084568812
CD63	0.569873076584999	8.84090960976767	6.54866453266546	5.09645486203236e-06	6.05623447086874e-05	3.5203825488835
ATP2A2	-0.634105259215229	8.56483198133104	-6.54680951847495	5.11434850011602e-06	6.06206623862511e-05	3.51907650910678
CACNG4	0.818269640994394	7.84896134515482	6.52983096349896	5.2811873943177e-06	6.22428315592454e-05	3.5155817812192
TOMM22	-0.823012303694685	5.45171060677501	-6.43260162119291	6.35178970000386e-06	7.26092487647742e-05	3.5147537726426
THBS3	1.58220916271152	4.89042645681142	6.35108974849254	7.42219191133098e-06	8.29183283400797e-05	3.51265203910365
RRP7A	-0.853467409632128	5.35406703173684	-6.42438251759984	6.45205845100149e-06	7.36045194642216e-05	3.51253461633448
SHANK2	0.683157713612253	5.57759296209194	6.40951482033123	6.6376298585872e-06	7.55315935950372e-05	3.48801078395024
LDHD	1.14046297669983	3.68545048725146	6.24278081621657	9.14132407906304e-06	9.78742022395969e-05	3.47890721715712
DDX12	-1.18234348903423	3.44647843249267	-6.25050185379703	9.00609340276371e-06	9.6798140146414e-05	3.47340123179747
FBXO45	-0.901010779534332	5.97715989071004	-6.4419130324084	6.24014598033797e-06	7.1675962482948e-05	3.46786723248229
PSMA4	-0.760458614321285	8.35069271303177	-6.51821191056331	5.39860974445473e-06	6.34033352291158e-05	3.46696393466307
USP7	-0.583190560483414	7.95820809597265	-6.50797767514519	5.50428167496144e-06	6.41488548655436e-05	3.46576693112404
CHN1	-0.95904284422322	3.79513882762084	-6.27065821371684	8.66274559673767e-06	9.4014118987567e-05	3.46339140868339
NFATC4	2.25677776727791	2.05723454986153	6.09094225734836	1.22745631492988e-05	0.000124942053626825	3.46264884598793
USP5	-0.71699488567018	7.23478985547928	-6.48794478411119	5.71738864056906e-06	6.64011164061646e-05	3.4611048585624
RAB32	2.00353978255022	3.07881454819086	6.14213111601143	1.1109755674987e-05	0.000115046163410825	3.45822093343432
TMPRSS13	1.29317154073503	4.18225396945072	6.24168063203608	9.16076391637435e-06	9.80195878038674e-05	3.44378372635007
GFM1	-0.78339749367946	6.24009831412836	-6.43623759477224	6.30794980935381e-06	7.22109783916638e-05	3.44152755241083
RASD1	1.61462754189233	4.3076308740107	6.24335618643399	9.13117453390223e-06	9.78742022395969e-05	3.44014756312338
POLL	1.05653741184336	5.13349110671605	6.33517007739235	7.65222218464793e-06	8.52035711158801e-05	3.43963399358765
PRKCH	0.742660299219614	5.87340058810107	6.39736650115523	6.79336623903549e-06	7.6765038501101e-05	3.4358851526232
MLXIPL	0.960491252333919	3.83925723627859	6.21832413124549	9.5837300486539e-06	0.000101570533164568	3.40554769768035
ARHGAP36	-3.38547570138101	0.597393148611294	-6.06295925158551	1.29640808955228e-05	0.000130663425584231	3.403238527447
VPS13B	0.598852142404117	7.45381203924208	6.45805194306626	6.05143787868687e-06	6.97479304501442e-05	3.4024523334392
CBWD1	-0.953211907504211	4.84808772516404	-6.33415311223264	7.66716565996999e-06	8.53131593461997e-05	3.40202741908495
HARS	-0.803763758693285	6.72501088567263	-6.43584805241797	6.31263157190938e-06	7.22109783916638e-05	3.39358591128756
STOML2	-0.704095340905224	6.62474135749484	-6.42976482315344	6.38621318087641e-06	7.29528888230718e-05	3.39314092230132
APRT	-0.663952600805403	7.67825939226956	-6.46188415839931	6.00750501814882e-06	6.93371386635754e-05	3.38817182162441
ACHE	3.13239230517924	0.975095678577931	6.07742969025841	1.26026528483539e-05	0.000127737434082346	3.38252023234359
KIF15	-1.14030999323655	4.84610584959107	-6.31995918493525	7.87892102368453e-06	8.72052119127069e-05	3.37832871400381
RMND1	-0.697635676238144	6.24771339594276	-6.39953202725358	6.76532997332014e-06	7.6499917832188e-05	3.36821148045847
FSTL4	2.09776914471005	2.90973097758035	6.10546516222723	1.19317838978407e-05	0.000122047188934243	3.35774814665865
PVRL1	-1.07532127416405	4.99644539685597	-6.318691248005	7.8981297206478e-06	8.72453888486506e-05	3.34155324585314
NT5C3	-1.1221530041223	5.11865168724633	-6.32339711651027	7.82708116182665e-06	8.68217981288378e-05	3.34055527708679
MID2	0.635952778303231	6.20942168621639	6.37516732141308	7.08781787734109e-06	7.97827163525261e-05	3.33977145287301
FKBP1A	-0.596101199680638	6.9906361679127	-6.41676023791172	6.54651408238423e-06	7.46311530428043e-05	3.33808657340355
FLJ44511	1.85966432921898	2.63988815595388	6.06524172690342	1.29063665250709e-05	0.000130263170648935	3.33273699961838
RHBDL3	2.3183257785513	1.1020001216407	6.01440808719672	1.42571044906682e-05	0.000141504935015985	3.32725457311451
AKR1C2	1.15604154869822	7.11049518760753	6.38587471396544	6.94417604123509e-06	7.83104518635305e-05	3.32398787607309
LPP	0.732152775876068	7.14054914788566	6.40123265065487	6.74339677977713e-06	7.63551575795483e-05	3.3131850769553
CCP110	-0.992046233369747	5.35488402343038	-6.3177457988035	7.91248446225852e-06	8.73454720441e-05	3.30428896171808
SHROOM2	0.955220781640999	4.65762440283299	6.23831887380879	9.22043077676737e-06	9.84690193554646e-05	3.298651612188
PPP2R1B	-0.828209964916703	4.97358246779291	-6.28736123901843	8.38851155390673e-06	9.13937897247792e-05	3.28678180658793
DNTTIP2	-1.01323337325599	5.38257983078925	-6.31212627959082	7.9983655311898e-06	8.79452104823263e-05	3.28582424954784
ACOT7	-1.19458128964503	5.47406162812903	-6.31901332698231	7.89324576778647e-06	8.72453888486506e-05	3.28441922644697
KCTD17	-1.23165921656858	3.44007661171851	-6.15136344361241	1.09121660935502e-05	0.000113421420601948	3.28064177891076
KDM4A	0.707518143982333	6.87723989491674	6.37086667223344	7.14637623096504e-06	8.03739045639941e-05	3.27781632561668
EED	-0.849815992294929	5.16042820344192	-6.29332563010875	8.29278060379635e-06	9.05868470397714e-05	3.27468031013678
SMPD1	1.22989063673097	3.69085751297685	6.13090471805351	1.13550239022693e-05	0.000116862412148648	3.26736928143775
CEP85	-0.68471159153157	5.641704745667	-6.30913821987385	8.04442393411733e-06	8.83889397676014e-05	3.26428081017762
SGK223	-1.13699136346098	3.76749438742185	-6.1494020540233	1.09538369982513e-05	0.000113783832272518	3.25106034043854
DNAJA1	-0.778092115084483	8.15217341252609	-6.39965441502297	6.7637490517389e-06	7.6499917832188e-05	3.24317711456654
CD320	-0.966819175835101	3.95360657026867	-6.17366552830142	1.04497285589852e-05	0.000109294096573151	3.24302108572917
TTC27	-1.1532307315173	4.72116327598851	-6.24296675872084	9.13804277071503e-06	9.78742022395969e-05	3.2401097731824
DFFA	-0.78371989066919	5.14410903513881	-6.2671141479946	8.72211836360253e-06	9.44745514979849e-05	3.23925119699384
TEAD4	-1.2986317238876	3.58447143203886	-6.13371422254131	1.12931220965913e-05	0.00011644758384107	3.23736566244544
CCDC34	-1.34996677200488	3.70490083573413	-6.15693714930966	1.07946431001335e-05	0.000112409471486072	3.23482725762197
ZNF641	1.12396076106029	4.77506915669127	6.21143479335421	9.71231656348453e-06	0.000102803026713744	3.23473199650805
MKI67IP	-0.973187117763315	5.27690387238111	-6.27015529156893	8.67114534690215e-06	9.4044250831123e-05	3.22946214849722
RIMS4	-1.19593685764324	3.56413130382226	-6.13416435794754	1.12832367874894e-05	0.00011644758384107	3.2260203261607
TYRO3	-1.5754097440631	2.97771612449699	-6.08987303286407	1.2300199198355e-05	0.000125126843913193	3.22453732611423
DDX55	-0.756335036315556	5.55876129424239	-6.28614548401899	8.40816506722814e-06	9.148493787529e-05	3.22407620668815
PSMB2	-0.704258407842139	6.89642258362042	-6.35400710391559	7.38082120019694e-06	8.256645735926e-05	3.22220391957825
DEK	-1.41787045552142	7.38702351168487	-6.3653904614439	7.22166824159205e-06	8.11116048840735e-05	3.20135541069522
LSM2	-0.710063409409513	5.12438478151986	-6.24473504138567	9.10689899286505e-06	9.76932512871553e-05	3.19938077133231
SLC7A11	1.69401911040182	5.83151147606763	6.23140183158733	9.34446943965877e-06	9.96663947122789e-05	3.19566097545574
MRPL20	-0.798623519675338	5.75873836495226	-6.2858290443634	8.41328835518991e-06	9.148493787529e-05	3.19138910510407
TOR3A	-0.64015873534248	6.38898148574738	-6.31570225835366	7.94360399650386e-06	8.7568107503352e-05	3.19099628421481
NEBL	1.00197499732588	6.45445107151754	6.3050507090715	8.10787519059629e-06	8.88572114597198e-05	3.189340391705
MATN2	-1.16319667991162	4.21794848169567	-6.17841149384078	1.03539670930714e-05	0.000108577818740653	3.18543849375989
ERBB4	1.10135852711862	5.67967242184399	6.26416203094984	8.77189628323744e-06	9.46752547201519e-05	3.1765271908184
CTNNAL1	-1.34512594083651	4.29873572354644	-6.17729468810501	1.03764192974572e-05	0.000108663266331042	3.17250289972325
TTK	-1.25607231813354	5.48164990311031	-6.26491007527434	8.75925514687421e-06	9.4631642814163e-05	3.17219298240689
GLRX2	-1.3892257527683	3.85479338139983	-6.13181031639483	1.133503257639e-05	0.000116728500497257	3.16288955998961
RGL2	0.672343076484514	7.209210071642	6.32617488868408	7.78545405054773e-06	8.64567951801861e-05	3.16187353369912
C16orf88	-0.907396801025175	5.11747263202301	-6.2294569774976	9.3796556873865e-06	9.99450928358673e-05	3.16186694005649
LGALS8	0.789077760823901	6.19982642164677	6.27963710621752	8.5141921436943e-06	9.25219944191966e-05	3.1584313467172
SASH1	1.01522411681648	5.56208007875183	6.2401279343958	9.18827241347984e-06	9.82510663958036e-05	3.15695051795461
LOC100131089	2.06739005719929	1.82861442322417	5.91536925721608	1.7325216522185e-05	0.000166139289631319	3.15191815425504
SETD1B	0.606522719134817	7.1149133160572	6.31470522990651	7.9588330187213e-06	8.7568107503352e-05	3.14308914838151
NUP37	-0.782118041724643	5.22154118511951	-6.22395927407105	9.47986442546347e-06	0.000100661112794572	3.14298319291238
KCNK5	-1.85042471662634	2.81507829626542	-6.02736774157407	1.38994192197458e-05	0.000138861342312443	3.1427477030022
SIVA1	-1.01869966646149	6.27090263010179	-6.2894453615726	8.35493098745475e-06	9.10872658632289e-05	3.14270512662929
PRMT3	-0.889138573447045	4.75921616677952	-6.19035319986191	1.0117013683175e-05	0.000106681549077817	3.13790257569234
ZYX	0.768270795714201	6.16508477192169	6.26366682898977	8.78027505805761e-06	9.46752547201519e-05	3.13772908334882
STX1B	2.58409453654116	1.21759998356102	5.91998908870269	1.71679183482233e-05	0.000165009348537751	3.13617776145224
C12orf48	-1.3309243431415	4.13809611337517	-6.14767777550765	1.0990606443145e-05	0.000114051215402322	3.1312054208285
OGT	0.59126279929965	7.69571197289833	6.32311486844777	7.8313237672204e-06	8.68217981288378e-05	3.12914426487389
SLC10A3	-0.906851855502214	5.20345727350524	-6.21482280340565	9.64885893003316e-06	0.000102196020738363	3.12701188760417
LOC619207	2.37010373503885	2.65395535616735	5.93204377008089	1.67643892971352e-05	0.000161781677210208	3.12516600061248
UBTF	-0.570305573703019	7.53157191594356	-6.32255074575448	7.83981051108683e-06	8.68297953559048e-05	3.1234462941798
FH	-0.905143585241452	6.08617119822	-6.26766877148698	8.71279914353909e-06	9.44347717929668e-05	3.12167487117194
CNKSR1	0.902069422532625	5.09798230835168	6.18034408513531	1.03152331802116e-05	0.000108429892964085	3.11661359100439
CDK5RAP2	-0.630952178553756	6.65867841074981	-6.289750920517	8.35001937288617e-06	9.10872658632289e-05	3.11521418800853
GSC	-1.77324974801233	2.77147717857155	-5.99509204229919	1.4807994391659e-05	0.000146105544664369	3.10972013732626
MRPL11	-0.809029865711373	6.03331758817976	-6.257272812047	8.88920928769597e-06	9.56033029758376e-05	3.10255661363155
TXNDC17	-0.871077660321824	5.59987327275266	-6.22929723894078	9.38255176706001e-06	9.99450928358673e-05	3.0949882300107
CHPF2	0.734628411646865	6.26878325429797	6.2451191810922	9.10014790839917e-06	9.76834875610191e-05	3.0947429847864
ERCC1	0.742674730985097	5.30070544864358	6.18244163229889	1.02733629515011e-05	0.000108057686793022	3.09255087936515
ADCY9	-0.837062185359523	6.37772729708893	-6.26383391883578	8.77744698537386e-06	9.46752547201519e-05	3.08799174176623
KDM5B	0.712952032499301	8.6243857836173	6.32294375626629	7.83389699691559e-06	8.68217981288378e-05	3.08484725667827
BRWD3	1.13547660631343	4.42346223612233	6.10997593466854	1.18273465849434e-05	0.000121127093868092	3.08370209196533
LOC286437	1.14792500041606	3.05709451970376	5.97209679162663	1.54926361620858e-05	0.000151875056960564	3.0722155385233
CUX1	0.561024570186769	8.81128587033126	6.31492522855093	7.95547006847042e-06	8.7568107503352e-05	3.06033851886026
EFCAB4A	1.21697868805644	3.45838489509787	5.99923465583796	1.4688020965643e-05	0.000145093008050451	3.05818634300097
CNBP	-0.551980560012158	8.57790749057414	-6.30281318324949	8.14282827577173e-06	8.91234686413654e-05	3.03871995025882
DEF6	0.979346724621077	4.00744897504755	6.05372462583809	1.3200326501863e-05	0.000132829278229336	3.03491080160887
SRSF10	-0.634794159765574	6.99956354605578	-6.26562074788526	8.74726303983471e-06	9.45631719962481e-05	3.03473832455053
CCDC64B	0.819603376258298	5.13087491753277	6.14723652168821	1.1000036501073e-05	0.000114051215402322	3.03156093894275
PSAP	0.868449569003962	9.93816098926495	6.31548772871751	7.9468782575574e-06	8.7568107503352e-05	3.03102867396116
UBAC1	-0.718080739434663	5.70372529311807	-6.20147627199693	9.9013554660098e-06	0.000104737677933933	3.02785788868684
TSPAN31	0.839708107430027	5.96970412291464	6.19776237716324	9.97282722845898e-06	0.000105293915763099	3.0258572590955
LCMT2	-0.921905753167743	4.30447981009582	-6.09148400126885	1.22615952501784e-05	0.000124886065142499	3.01925557144367
PTPN13	0.838082921650865	5.98609359644506	6.20066339500594	9.91695332513409e-06	0.000104836363722846	3.01901592518331
C16orf45	1.30877029626575	3.82753983603601	6.01709059678005	1.4182293741809e-05	0.000140846009820673	3.01816537674175
ATG2B	0.885445240908187	6.56644975255032	6.21964714723654	9.55923908523407e-06	0.000101439539632903	3.00876512939596
RND3	1.27928124570113	5.65042483757368	6.15339992238568	1.08690735538693e-05	0.000113043772459521	3.00177192650557
ERV3-1	0.893526305631994	4.64295252838915	6.08776304082999	1.23509517341442e-05	0.000125566757934242	2.99958216371625
PIGU	-0.798090982946658	4.98313670371296	-6.13910214541098	1.11753856634278e-05	0.000115511217450659	2.99465395591564
CEP72	-1.10108506079694	3.79259605176187	-6.03199821354171	1.37738810141093e-05	0.000137854210700158	2.98395693808817
ARHGAP11A	-1.25223606949065	6.61213869376632	-6.22707204817114	9.42299123500494e-06	0.000100248158660447	2.98338043131081
GLTSCR2	0.987326489490494	8.44325365081499	6.25863868528545	8.86582197570557e-06	9.54131317385457e-05	2.97213217346171
HES1	0.700614703184755	5.89320559447791	6.16860124048941	1.05529251910871e-05	0.00011016779614968	2.9670220426255
FASTKD2	-0.832498582934229	5.73824413871154	-6.16859631088012	1.05530261559308e-05	0.00011016779614968	2.96365287629852
HIVEP2	0.806682006945529	5.16123627110014	6.10308253418398	1.19873334384953e-05	0.000122465586087597	2.9574277981401
SAP18	-0.592232441200866	7.20441382588962	-6.22765661386553	9.41235018167621e-06	0.000100198691558468	2.95158819565819
SCFD2	-0.864441385548611	3.91358307335634	-6.02190375197808	1.40490792128196e-05	0.00013995809727099	2.94930005355235
RARG	0.69451924634975	6.72840209049927	6.19942825172191	9.94070256507981e-06	0.000105021042134172	2.94767719388115
STMN3	-0.734193506055802	5.73887146164382	-6.16612991374031	1.06036668774668e-05	0.000110627401658611	2.9473437974411
TOE1	-1.12574585156924	3.64005182898487	-5.99624035423072	1.47746371503607e-05	0.000145862474440751	2.94568538004295
KYNU	0.668142157754701	7.97079289963979	6.23522613174629	9.27567861153919e-06	9.89958194635491e-05	2.94132342392558
WISP2	-0.902651771893722	7.5930248126986	-6.22661567856293	9.43130735388849e-06	0.000100272844365182	2.93880294139542
JUN	1.50403075204771	6.52118922188155	6.15913476237958	1.0748666871178e-05	0.000112000439098805	2.93515296321439
NEDD1	-0.885660834929819	5.49578198673959	-6.14075085361266	1.11396127668611e-05	0.000115217433844291	2.93263595099956
PHLDA3	1.10168840775186	6.06652008179544	6.14725412881469	1.09996600578245e-05	0.000114051215402322	2.93106448014848
TOM1L2	0.705136883332924	6.9042009719718	6.19718705640042	9.98394666048787e-06	0.000105344810063091	2.9208612769756
SRCIN1	1.1957358634639	3.03238531040935	5.88509432864962	1.83935897962675e-05	0.000175478833857831	2.92026347158325
MRPL37	-0.706900372799009	6.60481661123499	-6.18996248892642	1.01246768003972e-05	0.000106695081795743	2.9197478493691
RPS6KA4	-0.720377972564246	5.58936261565268	-6.13562242693714	1.12512779757826e-05	0.000116223825118584	2.91248423167841
CRELD1	1.09461293924373	5.24487072314002	6.07398872289464	1.26876418872001e-05	0.000128520970879185	2.91196182316296
ZNF530	-1.38427136556194	2.35800025869704	-5.85636914839491	1.94702859625336e-05	0.000184383387563653	2.90852086046997
SNRPA	-0.629125711425917	6.51448338174228	-6.17852463520831	1.03516953137193e-05	0.000108577818740653	2.90613354568151
SPAG4	1.49138320033979	3.47327842626546	5.92100038969432	1.71336825091403e-05	0.000164774989236839	2.89933805134831
TMEM219	0.872891788140866	5.71405988210988	6.11460495005163	1.17211551298486e-05	0.00012026048981079	2.89799963911305
AEN	-1.00383207208027	6.29352203669607	-6.15466753478696	1.08423394938545e-05	0.000112835896512273	2.88979030810217
SEC23A	0.635795489297124	6.87589045884165	6.17307204500999	1.04617679005891e-05	0.000109351628980907	2.88857159169578
SYT17	1.38474034483475	3.29326245489707	5.89610705975981	1.79972925665674e-05	0.000172090749504444	2.88814053525973
GFRA1	-0.724777876451258	9.59878054272229	-6.24580735653788	9.08806649528025e-06	9.76164573327341e-05	2.88799743353174
PLK2	0.745091161827368	8.43785771308315	6.21924846865147	9.56661237637739e-06	0.000101453408612895	2.88160087751985
FAM129A	2.78094281683766	2.53747556544055	5.773433954488	2.29596554961564e-05	0.000209823649463235	2.87748704707405
PLD3	0.904332865448009	7.3746287845146	6.1782234204107	1.03577445851899e-05	0.000108577818740653	2.87153052503685
RG9MTD1	-1.17083466850662	4.8685089313282	-6.07070744910861	1.27692392461671e-05	0.000129112912426178	2.87010112224787
C1orf228	3.12264757426344	1.09586633663467	5.79236139132496	2.2110177257051e-05	0.000204519139627722	2.86737168706873
BCL2L2	0.720532187273764	5.84381290602772	6.10822657683372	1.18677364395409e-05	0.000121466355088667	2.86528607814632
ATRIP	-1.17730369002136	3.78903421194976	-5.97557697204493	1.53869532619929e-05	0.000151016083540827	2.86393520585383
NBAS	0.728636066510102	5.94136491786039	6.11109194757832	1.18016540203661e-05	0.000120938028086153	2.86190054867614
EZH1	0.990637240082618	4.87655398628697	6.0309097769406	1.38032841072868e-05	0.000138065863283651	2.86165780377912
LOC440288	-0.94705219944542	3.49389275737733	-5.94280106194183	1.64125712069016e-05	0.00015893679262549	2.86084253958906
KIF1C	-0.542836858927752	7.55079863327595	-6.18708318194323	1.0181335154221e-05	0.000107157110836496	2.85153376742836
GABPB1	-0.623043979061809	6.00733453818179	-6.12301538245819	1.15307350607919e-05	0.000118452096533589	2.84428791598559
C20orf27	-1.00515282589387	6.46408420996828	-6.14518814818507	1.10439222479756e-05	0.000114435288522394	2.841290578742
C4orf46	-1.25845025895503	3.6600919443913	-5.9461899129265	1.63033268831992e-05	0.000157970358513687	2.8327190406411
ZNF841	0.887278849465734	4.68391659403894	5.98626380847609	1.50670611048382e-05	0.000148224429363126	2.83153190822038
VEGFC	2.58430321643049	0.83008643141194	5.76780037262071	2.32189501227878e-05	0.000211846002102293	2.82543942607003
NHP2	-0.746559446756963	7.90534615712833	-6.17802320885578	1.03617674426023e-05	0.000108577818740653	2.82185634863662
IFT20	1.12191077036712	3.73259347155904	5.89883918894451	1.7900349133999e-05	0.000171359724623354	2.81688409513715
SBDSP1	-1.05539503343451	5.28217846267507	-6.06243892433	1.29772751671494e-05	0.000130663425584231	2.81186100616558
ATP1B3	-0.610789564372664	6.22522343012678	-6.1159607484436	1.16902398348458e-05	0.000120016925106176	2.80934409557748
LOC729678	0.648718436039835	5.85762406286776	6.0775305523891	1.26001705451321e-05	0.000127737434082346	2.80648233055182
CDKN3	-0.865133655387054	5.70452377581123	-6.08728797236497	1.23624086251377e-05	0.000125606878400245	2.80338301426753
LOC100129550	1.69714048327431	2.06794527418897	5.7536017505381	2.38859646952654e-05	0.000216539598918074	2.80156383311377
ZNF100	-1.15817092850469	3.78114697017117	-5.94716946463427	1.6271889952199e-05	0.00015775715220903	2.79867722173644
TANC2	0.562100691563602	8.48066578204119	6.17457781403866	1.04312499989054e-05	0.000109169101991047	2.796363469686
GPR37L1	1.24485118775768	4.55004436123445	5.96273778147028	1.57805821272117e-05	0.000154065648275241	2.79340768029797
MNT	1.20413877560947	5.28569058408634	6.01749342004826	1.41710947895147e-05	0.000140818413107453	2.79324201717094
H6PD	0.778033219871222	6.01679220336103	6.08131529141142	1.2507389718457e-05	0.00012692571944871	2.78938077298025
CEP55	-1.33382584957237	6.10348336529271	-6.10369233834413	1.19730907778541e-05	0.000122394847291462	2.78641218074631
ECHDC2	1.08623235446997	4.36327921952574	5.9528207515884	1.60917420681138e-05	0.000156464124620428	2.78125214514089
FASN	1.04578188052674	9.8713525120476	6.18957375966744	1.01323070174663e-05	0.000106708250982434	2.78008801208822
PTMS	0.76375771915094	7.1974038130657	6.13368209014578	1.12938280907806e-05	0.00011644758384107	2.77678797695013
ARHGAP12	0.931920779909303	6.41889894027084	6.09850743537039	1.20947509935025e-05	0.000123487555320718	2.77582379975697
NUDT15	-1.1332682945359	5.19774702814514	-6.0440956595407	1.34514092771718e-05	0.000135030833584286	2.76484944111274
GSTA4	1.96162513384659	2.05329181420837	5.72131135102207	2.54775625446299e-05	0.000227853880211974	2.76404791060528
C1orf135	-1.58223538148725	3.27460711526777	-5.8774463385169	1.86741034577466e-05	0.000177850629970019	2.75918258343604
RAPGEF2	0.73771679877799	5.32837240496022	6.0189693887334	1.41301392691023e-05	0.000140494916252358	2.75625394805302
CDK5R1	-1.58303338585625	2.08485208704118	-5.75971293107158	2.359648471193e-05	0.000214588151344381	2.75094833169745
IFNGR2	0.899384391328752	4.55205213011586	5.95236169060373	1.61062984417099e-05	0.000156514663067494	2.74651287624429
THOC3	-0.868907349209263	4.54489627369119	-5.97450860820526	1.54193168013998e-05	0.00015124495846722	2.74645700656024
MANBA	0.78144063594389	5.27119656398095	6.0059380452343	1.44960109422231e-05	0.000143535397867223	2.74199215071969
LAS1L	-0.711896949766795	5.81973755616267	-6.06244843140653	1.29770339655168e-05	0.000130663425584231	2.74123155637774
PPM1G	-0.927580491877269	7.61140708798775	-6.13333942188838	1.13013598401286e-05	0.000116453445450592	2.7399863435245
MRPL51	-0.590577503256595	6.57400910405833	-6.09767889722297	1.21143103466476e-05	0.000123611791480985	2.73860155602293
GMPS	-0.792512204793978	7.05971800287082	-6.11274520920503	1.17636992052131e-05	0.000120622995406489	2.73076782426994
NOXA1	0.901941029134244	5.33062304470967	6.00283430384606	1.45845887831338e-05	0.000144241669313501	2.7277115364432
SLC29A2	1.19390166877098	5.81016257766474	6.02183245157036	1.40510431307099e-05	0.00013995809727099	2.72538750377045
EIF2D	0.607066958254455	6.37422504335488	6.06726819041769	1.28553484878522e-05	0.000129826599100749	2.72169243443472
ERC2	1.34809817854868	2.95788886660824	5.77425698417191	2.29220253129327e-05	0.000209594287224432	2.71522829374176
FABP5	-2.16102596770155	1.40462382463373	-5.6914395930037	2.70474536318791e-05	0.000240096398375555	2.71245661060023
CPSF3	-0.668230219765812	6.11596928652747	-6.06250434878685	1.29756153937047e-05	0.000130663425584231	2.70987396432017
ILF3	-0.483821162459245	8.82088207153455	-6.14072958080056	1.11400735784632e-05	0.000115217433844291	2.70696240838198
NCLN	-0.861967902181147	5.88448795821138	-6.04794159179442	1.33505360203994e-05	0.000134098717360456	2.7016971991705
CAST	1.07586638657452	7.33706723226109	6.09494439116692	1.21790966935941e-05	0.000124191250769612	2.69753657347879
THAP8	1.50078459975057	3.30392561553035	5.78674443651552	2.2358829052558e-05	0.000206135092103076	2.69671269271085
AURKAIP1	-0.79062348825687	6.53817656113091	-6.07323646609568	1.27063008955865e-05	0.00012863206790423	2.68894959358772
SNX30	0.676840140985788	6.02447033709112	6.03240377345386	1.37629417726208e-05	0.000137827208506174	2.68862561631066
PAQR6	1.30630082192903	3.8411225657119	5.84824867139771	1.97863215286202e-05	0.000186531252110848	2.68740813326173
DPH2	-0.781454626532978	5.50680676970047	-6.01129927000484	1.43443152315592e-05	0.000142286078251837	2.68587597565901
KAZALD1	1.54505517458091	3.18040027952743	5.78244260061392	2.25512147215927e-05	0.000207679799010967	2.68261355388277
NFE2L1	0.733718833856974	9.28461182588024	6.12801064208576	1.14191565134004e-05	0.000117377980043091	2.67712244138705
QTRTD1	-0.791960036406897	5.73469083940414	-6.02204450197062	1.40452031902241e-05	0.00013995809727099	2.67328823492008
IL6R	1.13394798330052	3.27906599815816	5.76833175143225	2.31943639266728e-05	0.000211737195583885	2.66404279333463
ITGA2B	-2.50685048540872	0.745701358098133	-5.65154536552601	2.93011755738571e-05	0.000256293336975515	2.65777741039315
C14orf132	0.875345688323931	4.81439598673198	5.93084079435911	1.68042145558654e-05	0.000161979068721783	2.65597541090107
C14orf93	1.14922823424528	4.17422895994962	5.85293274905704	1.96033835249595e-05	0.000185433815651257	2.65383659634938
GAB2	-0.963495658870765	5.60984489616549	-5.98993128125181	1.49588735845225e-05	0.000147404545513486	2.65203662537062
RAB40B	1.06523394206926	3.73808706817379	5.83385694150141	2.03595093875858e-05	0.000190645260357215	2.64907519730335
MTUS1	0.810498185924004	6.42991456930749	6.03433602930023	1.37109459909287e-05	0.000137388772170336	2.64669324037484
PACS1	0.559738650528892	7.26470333980665	6.0721528975666	1.27332277062361e-05	0.000128826678862125	2.64551165864946
FAM173B	-0.720064568454396	4.70116969608742	-5.93973685830696	1.65120016808879e-05	0.000159714699890786	2.64144589674491
LRRC49	-2.09233368804712	1.25392919868286	-5.65174034313323	2.92897019515071e-05	0.000256293336975515	2.64138982807601
DBR1	-0.934948142862486	4.61984489923864	-5.93371452691147	1.67092396693619e-05	0.000161342565952892	2.64088693207873
ARHGEF37	1.56516078949902	2.32955754825316	5.68871461585884	2.71955451595486e-05	0.00024074906263773	2.63902042956963
FANCM	-1.09665023717189	4.38217890364039	-5.91730952204673	1.72589727910025e-05	0.000165669904922946	2.63376777565382
TTI1	-0.857270283581968	5.6587949517262	-5.99982880969605	1.46708964198319e-05	0.000145009498655597	2.63002185658907
NEDD4L	0.840062805574018	5.29897816406552	5.94803053263812	1.62443073081107e-05	0.000157581087831115	2.62937705104331
LHX2	-1.61607365774941	1.72257563842374	-5.68315546584947	2.75002627041181e-05	0.000243083717475513	2.62014889693253
NMD3	-0.603379115697539	8.72581017430164	-6.09465597047733	1.21859508797496e-05	0.000124191250769612	2.6188227283481
SAAL1	-1.14423948400235	3.8206524366903	-5.85058688790583	1.9694782341214e-05	0.00018608787563529	2.61330615589822
GABARAP	0.632352459936951	7.6077780616772	6.05240269843139	1.32345075702919e-05	0.000133093147688251	2.59882086579204
IPO5	-0.634809296161271	6.88395044972235	-6.03648446185745	1.36533716004553e-05	0.0001368938768861	2.59467279094395
LIN7A	0.910439379541734	4.4557518363395	5.87342633170167	1.88233187081645e-05	0.000179169710913685	2.59350589027022
MPHOSPH6	-0.82576041732696	4.64893559605625	-5.91252944296096	1.74226465484284e-05	0.000166977845774164	2.59093546697768
HNRNPM	-0.661897626070388	8.04903449598427	-6.06956602793144	1.27977508022385e-05	0.000129323011732107	2.59055947553952
MRPL18	-0.960246823674172	5.33476046672428	-5.95585539284822	1.59958581477446e-05	0.000155712882225193	2.58790924664935
FAM21C	0.906057276104892	4.23682956752419	5.83482211977962	2.03205373003459e-05	0.000190386927625201	2.58097319466108
TRIM16L	1.13860339909224	6.12603318700506	5.96576160351126	1.56869487014196e-05	0.000153330526056424	2.57971884117575
GUSBP11	1.39439479543743	3.49483133726419	5.74890169970798	2.41110937681316e-05	0.00021808216991792	2.57731747073285
TRIAP1	-0.91333237539656	5.20500814144841	-5.94152147723121	1.64540170076831e-05	0.000159245937752599	2.57599733381182
LOC388692	1.53988504516551	2.85719728653562	5.69002143131169	2.71244208770344e-05	0.000240402367806102	2.57244695621159
AK2	-0.669023714518235	6.74551601770728	-6.02141366039617	1.40625841642422e-05	0.000139989677120706	2.57211198774134
TCF7L1	1.16164574557506	2.9979858011729	5.73302248660943	2.48880331651382e-05	0.000223417856496925	2.57175416164134
ARHGAP4	1.36494040348986	2.95346573553405	5.70159854720421	2.65026495869127e-05	0.000236011880559919	2.57146539859973
DDX24	-0.596434952086781	7.88221973764505	-6.05114435081052	1.32671297512305e-05	0.000133341032427631	2.5645620339428
RFT1	-0.786341603958361	4.64741735027839	-5.89682285510749	1.79718418396352e-05	0.000171945699614451	2.56454116144389
ZNF519	-1.52484066011445	2.26222928833959	-5.68940538491831	2.71579256591949e-05	0.000240566286400623	2.56184423684946
C15orf17	0.644759965149664	6.28148928918021	5.98327903062909	1.51557068889638e-05	0.000149008843039994	2.56008778441174
MTBP	-1.33362917091764	3.45964993055484	-5.78998577905738	2.22149907133511e-05	0.000205261604801151	2.5587788129824
CSTF3	-0.955549254400348	5.07404238675397	-5.92491245507332	1.70019095459741e-05	0.000163695990355136	2.55623528231161
DPY30	-0.812119647174136	5.79288736102304	-5.97123535638431	1.55189111535759e-05	0.000151954490709838	2.55472581410711
ARRB1	0.822039122522185	6.76969901006115	6.01039602706808	1.43697569718887e-05	0.000142453951154633	2.55448683664894
BLOC1S2	-0.816248985093468	5.64595631209744	-5.96189554406922	1.58067650010153e-05	0.000154231235634177	2.55433731871028
FMO4	1.66233244666558	2.38561736076159	5.64061947321323	2.99515846749362e-05	0.00026021314394994	2.55358931880269
CDKN1A	0.798218523774888	7.02648194319225	6.00668664245306	1.447473010695e-05	0.000143409589045398	2.55344056023574
HCAR1	1.22076254325176	3.67353607156703	5.76999469398717	2.31175953212045e-05	0.000211151646177949	2.55274479718794
ANKZF1	0.776163226420177	6.23469457137169	5.96710061472583	1.56456695990251e-05	0.000153103054023403	2.54699033007678
NAIF1	1.52224116428813	3.91796541498898	5.7818088596888	2.25797008647967e-05	0.00020774228623831	2.54392016971688
COL12A1	-1.62187636756366	4.17509727914667	-5.84603608917111	1.98733470716764e-05	0.000187246116296742	2.54110822329963
PHF19	-0.944599767763243	5.95233035436661	-5.96681316000049	1.5654521787851e-05	0.000153103054023403	2.53876166323873
ZNF862	1.19671367200619	4.48079513686329	5.83525049876349	2.03032648630115e-05	0.000190331727336886	2.53719072207359
BMP7	-0.606544114719193	7.51299540881079	-6.03027068383201	1.38205788619179e-05	0.000138156222885066	2.53323595589049
CHST10	-0.870252072742416	3.67188075714444	-5.78077751637194	2.26261383807191e-05	0.000207911834219311	2.53179631936963
FAM59A	0.937010032668388	4.1088665158183	5.80656149927707	2.14942206592411e-05	0.000199368981154256	2.53127919825967
MBTPS1	0.500315083039954	8.47120306879298	6.04215656149704	1.35025677742094e-05	0.000135463073458835	2.53100021608171
MRPL16	-0.733825029531817	5.28811994816848	-5.9279119833432	1.69015841626545e-05	0.000162823786599213	2.52746159236279
DDX20	-0.958747326592368	4.81848043992442	-5.88888157315543	1.82562967024915e-05	0.000174467603458553	2.52057349153853
WDR46	-0.66561160386265	6.20110732911976	-5.97158271420293	1.55083107088887e-05	0.00015193965336582	2.51907682352965
GRB14	1.29827680774208	3.83385677916946	5.78712283616294	2.23419876582779e-05	0.000206135092103076	2.51714611035996
KRT18	-0.562824906840413	11.4295554094303	-6.08578870966503	1.23986374789199e-05	0.000125898490101673	2.51626364886451
PSMC2	-0.576066413881022	7.70395939078742	-6.02317554184695	1.40140963567857e-05	0.000139923431325901	2.51535406854909
ATP5G1	-0.701382447519151	6.75828582867078	-5.99412897159552	1.48360306350426e-05	0.000146295858691305	2.51126062417638
TSGA14	-0.90945239050061	4.44574811847117	-5.84912715734972	1.97518781049516e-05	0.000186311567640841	2.51003037416398
C1orf95	-3.07633176583803	-0.0633695054189584	-5.58614249249417	3.3424005118148e-05	0.0002853410217437	2.50759504678011
ATF6B	0.58717255061629	7.31966978525817	6.00323510684224	1.45731188318459e-05	0.00014421351440461	2.50666311993233
BCCIP	-0.666334166103144	5.98577434544142	-5.95663447462628	1.5971337362083e-05	0.000155655388137224	2.50626344381293
ACTL8	-3.70333482937233	-0.0516518119319197	-5.60222511760569	3.23577063719317e-05	0.000277736751363955	2.50292602371741
QSOX2	-0.668887863968135	5.690742140108	-5.93133391670579	1.67878776172144e-05	0.000161914916534195	2.49915983108404
INHBB	1.20930812448071	5.07286265607488	5.8720055782613	1.88763486890235e-05	0.000179470185034241	2.49209387801784
SYT8	-2.52707437342709	0.410452816197184	-5.57210251670959	3.43844754025222e-05	0.000292495405204365	2.48406237420711
SSH3	0.65522057955803	7.15163208197015	5.98633527099309	1.50649453045708e-05	0.000148224429363126	2.48167280775177
SGK3	-4.2180277524097	-0.584640126133823	-5.72874628033408	2.5101644719839e-05	0.000225214542003534	2.48156788284158
LRRC68	0.645960550962861	6.79819612087408	5.96499987579236	1.57104815258542e-05	0.000153470848737375	2.4748697038904
RERE	0.627348482493781	6.51547661052753	5.95452060922457	1.60379595945822e-05	0.000156031900092957	2.47476653314589
MBNL2	1.09289699000189	4.76019200999364	5.82121672639049	2.08770843827828e-05	0.000195054949283609	2.46470427625475
OXCT1	-0.869301174838148	4.6991046075305	-5.85021144905385	1.97094509120859e-05	0.000186121319623786	2.45949313944343
DOK7	-1.19350058156551	3.50853252917821	-5.74252076506081	2.44202470154095e-05	0.000220520632335695	2.45905622262048
LETM1	-0.781031337944566	6.0557468086513	-5.93550976402144	1.66501901223594e-05	0.00016086526840343	2.45751973476944
ELOVL6	0.827676802764425	5.52546471923527	5.88647653909217	1.83433594254213e-05	0.00017519951058295	2.4573121747239
METTL11A	-0.863580246348245	4.53877632596731	-5.83087688426696	2.04803264961231e-05	0.000191562069530852	2.4523257620116
GOLGA8A	1.10256600562633	4.38174886718958	5.78684037541444	2.23545578696111e-05	0.000206135092103076	2.45139739516096
CA2	-1.02726000804173	7.50548484189645	-5.98968573844862	1.49660917413238e-05	0.000147404545513486	2.44942086575995
GNAI3	-0.510861715728439	7.34866319479577	-5.98093472948844	1.52257091016536e-05	0.000149609141607552	2.44850909917798
S100A6	1.27325361082766	3.82329754495181	5.73749711059752	2.46665181448936e-05	0.000221947867896077	2.44065227311388
LOC100216546	1.84470719781382	3.71467344009671	5.70091619651195	2.65388854028473e-05	0.000236208791632367	2.43188500802156
MIR210HG	1.39805136748141	2.99947865708013	5.63605762563764	3.0227537319216e-05	0.00026206601043368	2.43038619048381
GNA14	-1.05288196274014	4.11249318693553	-5.77575275033264	2.28537995407907e-05	0.000209199202802509	2.42473742600021
SETDB1	0.555240484512142	7.20448763126941	5.95615886782126	1.59863019642868e-05	0.000155710491584585	2.42449896257052
TOM1	1.16175909025463	4.95801376842299	5.8084743041745	2.14126140934063e-05	0.000198946976721181	2.422155301533
C17orf53	-1.66443509931731	2.95012003503198	-5.67191473597794	2.81272193162561e-05	0.000247318410013179	2.41242506045985
SELRC1	-0.74406960613385	4.58942436409634	-5.80629259226718	2.1505718847302e-05	0.000199368981154256	2.41235908314815
TRIM4	0.833569189223104	5.41496976442249	5.84917970459808	1.97498198122632e-05	0.000186311567640841	2.40857419331765
CBX1	-0.569122880631616	8.12834372120937	-5.97952657135367	1.52679182219448e-05	0.000149935798205405	2.40727616030963
KLHDC2	0.745493096985617	6.562931663732	5.91709270168079	1.72663623702879e-05	0.000165669904922946	2.40405084099162
C17orf57	1.88514747999232	1.87777551604094	5.52865456170059	3.75410009847981e-05	0.000315336866132478	2.40397179309563
BANF1	-0.696657128863282	7.03615004666308	-5.94912352408476	1.62093650643902e-05	0.000157424751066702	2.40255706327835
RAPH1	0.768982947763118	6.55257286513651	5.91138978316904	1.74619057733029e-05	0.000167258254383	2.39899657411005
MRPS22	-0.67478064264623	5.31189366166803	-5.8584189847642	1.93913372816818e-05	0.000183948227282386	2.39615354411883
EPB41L5	0.714739311013568	7.2830101765961	5.94823462870066	1.62377765771436e-05	0.000157581087831115	2.39522703513498
VAMP2	0.673321294677915	5.60020794007289	5.86141905737874	1.92763864701273e-05	0.000182961570559823	2.39306995162257
STK17A	-1.27637748094196	4.09396254958397	-5.75918823708411	2.36211961399703e-05	0.000214696132741773	2.38740731351883
GTF3A	-0.585881852903174	7.03209419278535	-5.93692207127964	1.66038876904962e-05	0.000160510646090092	2.38594723604357
NAA50	-0.961020637789248	7.73308582140733	-5.96135561620966	1.58235735197906e-05	0.000154305214895031	2.3828349483175
MLL5	0.702983992863886	6.97894689022898	5.92255964069568	1.70810350173095e-05	0.000164363193112476	2.37347880462459
DOK1	-1.12727247183179	3.02040073923135	-5.64563858083898	2.96509719634784e-05	0.000258339451176136	2.37272212311001
MAGI1	0.753494456562866	5.27372316892851	5.83601936395659	2.02723018975779e-05	0.000190148052122879	2.37270082767019
VEGFA	1.02262749455481	6.15209821313144	5.85809876997738	1.94036484003155e-05	0.000183960666579862	2.37009876563792
FP588	5.06951818349469	-0.662637203986148	6.02031882473898	1.40928019666281e-05	0.000140207031582325	2.36700148727567
ASH2L	-0.6838368581067	5.42933622872778	-5.85390016372742	1.95658191134014e-05	0.00018518322515706	2.36574315104856
TUBGCP3	-0.756046473284298	4.90542090490116	-5.81610923999603	2.10900573612122e-05	0.000196715069330125	2.36357893615412
MFAP3L	1.72630514783419	2.64199535960485	5.57150092142834	3.44262604479487e-05	0.000292701972410521	2.35214957777007
SPRY1	2.39147255140826	1.48720203440509	5.48989183413051	4.06089877816658e-05	0.000335877701117991	2.35027974145031
FMNL3	-1.01136010348997	3.5989235104306	-5.70567510414873	2.62872276148155e-05	0.000234593166825067	2.34907437189392
NFIC	-0.886821438139958	4.72041442797409	-5.7907483674349	2.21812890441773e-05	0.000205063503579227	2.34422095226015
HMGCL	0.750188105179637	5.35344529549982	5.81678361187069	2.10618091540239e-05	0.000196561214448602	2.33783510621426
IFT172	0.999600813577354	4.75823230156547	5.75100534610508	2.40100610141023e-05	0.000217285855194723	2.33602970708103
SLC16A6	-0.793093946104054	4.81216976266342	-5.77709529779606	2.27927410445387e-05	0.000208983443656176	2.33379367017825
ZW10	-0.881013196491152	4.45695831593006	-5.76318550484455	2.34336089373339e-05	0.000213338963455619	2.3312786700559
GRM4	1.6076041727064	3.35708228240143	5.62113283349201	3.11488233320932e-05	0.000268938007953498	2.32393070035489
GAB1	1.07407094212526	4.09293815836018	5.70345169381847	2.6404496768715e-05	0.000235263081491737	2.32090483681971
RAB23	-0.900702612725313	3.98284547986766	-5.7269592192739	2.51914745672537e-05	0.000225899314028285	2.31958627661211
TTC7A	-0.609388489283488	5.62796099825383	-5.84311598551039	1.99888067020294e-05	0.000188016199822688	2.31956748379223
PIKFYVE	0.7782346643872	5.91042844357664	5.84052011461498	2.00920281840636e-05	0.000188774763679932	2.31695968791132
CINP	-0.727689964229453	5.24115173699573	-5.81345416971065	2.12016543101414e-05	0.000197645745085176	2.30926321190244
CYP2S1	-2.85738862826495	0.366860783655629	-5.47913187750818	4.15055957405785e-05	0.000342109208065764	2.30859278337762
STMN1	-1.43473422348413	7.58808439431726	-5.91960217801008	1.71810352354366e-05	0.000165040570521218	2.30496422314774
PGM1	0.869294437331658	4.25619002907868	5.69000993148095	2.71250459250248e-05	0.000240402367806102	2.29918879595999
TIMM22	-0.804218762916482	4.50178633212734	-5.75494221769443	2.38221558371904e-05	0.00021628758643929	2.29827077343269
NSDHL	0.931764704680748	5.98939580890308	5.83693627181225	2.02354408743116e-05	0.000189908817722776	2.29521227741863
METAP1	-0.591917413585774	6.50211779619163	-5.8728562948095	1.88445769611395e-05	0.00017927002565307	2.28870614615607
PLEKHM1	0.859143370236808	4.55083429493155	5.72360201233071	2.536112893177e-05	0.000227055417695354	2.28439496631953
MRPL22	-0.752834676123949	5.44607880532683	-5.8117087244574	2.12753503725095e-05	0.000198222261632228	2.28399885346496
ATP2B1	0.870714615402128	7.19301877768196	5.88210418466187	1.85027404600325e-05	0.000176419516222111	2.27938233186636
MAGOHB	-1.08707112506923	4.01900662390809	-5.69234950584492	2.69981890615427e-05	0.000239786358930027	2.27910074970492
SURF2	-0.972336165930631	4.68837318698284	-5.75158070229346	2.39825043184187e-05	0.000217271615504461	2.27530832902183
SOX9	0.986840806784001	4.57464503227657	5.72101881484485	2.54924717479743e-05	0.000227865364785207	2.27294481528703
PAFAH2	0.778389827369782	4.81588486536061	5.73833728425932	2.46251530449444e-05	0.000221947867896077	2.27015511508666
PSMG1	-1.06016470804883	5.86491020529782	-5.83002721760698	2.0514909092888e-05	0.00019177827818304	2.26384915805909
C20orf160	-2.71824695932765	0.447928474341468	-5.44192038017424	4.47666696862018e-05	0.000362907311600601	2.25924164063315
KCTD5	-0.610569144797592	6.19590515984959	-5.84252472164937	2.00122692681397e-05	0.000188131079955238	2.25670142343586
SBF2	0.688670035541466	5.50079854574048	5.78878441345603	2.22681909241181e-05	0.000205639549980647	2.25538282249289
TMEM144	1.25680054630153	3.25391113277491	5.58160955770246	3.37310410536463e-05	0.000287668501061285	2.25249367854901
RPS19BP1	-0.875958138375914	5.0680483221157	-5.77426304402536	2.29217484834136e-05	0.000209594287224432	2.25192691727004
ERLIN2	-0.631640510762139	6.19088888057015	-5.83212481546291	2.04296431361168e-05	0.00019119493665832	2.25180599962005
BAG2	-1.08722697469221	3.05696308945261	-5.59182322788233	3.30432869071684e-05	0.000282379116114197	2.25179193569195
ZER1	0.62792089666579	6.79240181790126	5.85724525235779	1.94365025834389e-05	0.000184167744592313	2.25134179551607
RPL7L1	-0.63464169297454	6.38657649929087	-5.84475272201194	1.99240057454733e-05	0.000187617720769874	2.24442696560008
NOL10	-0.91835584921902	5.67194567899194	-5.80971949500172	2.1359662177431e-05	0.000198636352175583	2.24019426461423
SLC12A5	1.104728059921	3.61860308240118	5.61908947307075	3.12771921256673e-05	0.000269906997476605	2.23790062197227
PKHD1L1	-2.43722897213235	0.295767657244089	-5.43004943308239	4.58616046396228e-05	0.000369811704914683	2.23626681034551
ASRGL1	-1.14841097441364	3.06387644973093	-5.60098723045079	3.24385198750565e-05	0.000278063457914119	2.2356072221755
SORL1	1.00629333953113	4.14377171139752	5.65424297857139	2.91428430717246e-05	0.000255309013898126	2.23463683278554
PCMTD1	1.25127316522009	4.87868853379749	5.72311055624188	2.53860631338433e-05	0.000227157046468912	2.23436795963354
TSC22D1	0.564090321681403	7.36847573839982	5.87013157141898	1.8946532695005e-05	0.000180035120904127	2.23373009169118
PPP1R8	-0.649954902151066	5.55644142370343	-5.79376530609216	2.20484759059333e-05	0.000204174258610647	2.23234165291514
CPEB4	1.12781484499196	5.14294892851246	5.73719673686221	2.46813241418482e-05	0.000221947867896077	2.23096148710697
EIF2C4	0.969554383924942	5.09750576413164	5.73694626943781	2.46936771753476e-05	0.000221947867896077	2.22926618971045
SCMH1	0.894330759932891	4.59020113908801	5.6963801094851	2.6781074780478e-05	0.000237984428601867	2.22713253369024
LOC729723	2.78738086860341	1.12515995559902	5.43095629257891	4.57769947229381e-05	0.000369664152460848	2.22271308840114
C2CD4C	-1.96897117810537	1.04174792282815	-5.44830117038027	4.41892840034183e-05	0.00035927155356012	2.21996697430236
BCAS2	-0.638220519945654	8.00478253925788	-5.88042430665485	1.8564355327073e-05	0.000176906141589726	2.2133245545939
PRPF19	-0.768854581504058	7.54529744236309	-5.86572693743098	1.91125557910838e-05	0.000181509587194824	2.20406581463892
MACC1	1.29184558126113	3.99441959174616	5.65540953413093	2.90746473725688e-05	0.000254845074768784	2.19472527982615
ATR	-0.615282139923936	6.15354656958864	-5.80634404928653	2.15035181064764e-05	0.000199368981154256	2.1909733881758
PSMD13	-0.571583741407118	6.25161062171893	-5.80762073912214	2.14489903812394e-05	0.000199174300464102	2.18250502154471
LOC90784	-0.89190054522002	3.96518450257149	-5.64934362535279	2.94310610686289e-05	0.000257294859023393	2.18175172558451
ANXA6	1.01825979683532	5.03601518496029	5.70472362485694	2.63373454825394e-05	0.000234915075119994	2.17511406888118
CERS2	0.490945031672627	9.33531589249326	5.88526158951531	1.83875038813777e-05	0.000175478833857831	2.17496009460458
TTC9	0.669838418820484	5.6601441044633	5.76481108626818	2.33577628334396e-05	0.000212880231949016	2.17412943037656
TSNARE1	1.47150914958869	3.03410157191538	5.49882885946887	3.9879457060565e-05	0.000331483121213165	2.17409879058184
PNO1	-1.0901890665041	5.37049484406965	-5.751096710289	2.4005682942388e-05	0.000217285855194723	2.16526305290069
PTPN7	4.41016744985725	-0.164550150508537	5.64645937492909	2.96021084661952e-05	0.000258115569337147	2.16131520880487
FAM122B	-0.62902660682926	6.49018810688966	-5.80997382665615	2.13488633323848e-05	0.000198636352175583	2.15862015962972
ADRM1	-0.864238710842142	8.03114014280066	-5.85176232488406	1.9648930369047e-05	0.00018575958818086	2.15264312120519
MRPL17	-0.863255633204168	5.37196792947167	-5.7368639469343	2.469773870812e-05	0.000221947867896077	2.15191978127548
CEP76	-0.817114981314437	3.7321576317834	-5.60139027057018	3.2412185216761e-05	0.000277980197725698	2.14460725366184
CFLAR	0.798105833050396	5.65216184387896	5.73705738028048	2.46881964099556e-05	0.000221947867896077	2.14231050188973
SPATA20	0.766333554496342	7.26619056811412	5.8174983760062	2.10319116501145e-05	0.000196391786955062	2.14002229166561
MTMR3	0.639899093625409	6.29357029894187	5.77648584103014	2.28204379781512e-05	0.000209071861372607	2.13895172742758
MARS2	-0.853888792430466	4.1244603160511	-5.63983360122847	2.99989372850313e-05	0.000260489214514467	2.13594157166108
EFEMP1	1.27128388810296	3.47064802075245	5.56208794296498	3.50869180191384e-05	0.000297499848619114	2.13147900519401
FANCL	-0.901669486241922	3.96515115462999	-5.62809113680681	3.07157466149008e-05	0.000265885168937682	2.13000184383445
C17orf108	1.23009745831968	2.89198018849159	5.48317572341603	4.11662616924974e-05	0.000339982499034729	2.12570610454835
ATP6V0A4	1.67185814990079	1.34746682417436	5.39219117356915	4.95412966375217e-05	0.000393226694335982	2.12512575906722
KCNK2	0.846107431174332	5.66759050590011	5.73756124764191	2.46633578951301e-05	0.000221947867896077	2.12256101768667
TMEM91	1.68008871614738	1.67563672431816	5.37698307632175	5.11037981042896e-05	0.000402761507773864	2.11575940385251
LRRN2	2.08441375448066	1.95681684662459	5.40201709691903	4.85579852070553e-05	0.000386890778753117	2.10867174644143
METTL1	-1.14765098020686	4.55751038617687	-5.65833051804872	2.89046106934796e-05	0.000253735612944586	2.10843931856189
TEX2	-0.631591012071627	7.2100573991309	-5.80953958927761	2.13673043269477e-05	0.000198636352175583	2.10821790050655
ANKRD34B	1.58610004410322	2.66688254690802	5.44656416497754	4.43456987382594e-05	0.000360368059134427	2.09542694557613
RALGAPA2	0.502061951044065	7.10773137426202	5.79277808786582	2.20918450656072e-05	0.000204462654608309	2.09419684181898
NCKAP5L	1.04237450318444	5.51751136560099	5.69992334634189	2.65917014449096e-05	0.000236552986683334	2.08973357506032
ZNF524	1.26150885003859	3.40650134797899	5.50427486074359	3.94415317429227e-05	0.000328496104018247	2.08735277222454
PLK1	-0.813409264602809	6.7742469066159	-5.78290438252637	2.25304813721407e-05	0.000207603179321036	2.08460149841114
DAPK1	2.42660025247639	2.16737074699073	5.40953237855729	4.78194770007351e-05	0.000382098869259577	2.08139305995692
ZNF750	1.74165290847501	2.17276011856113	5.39177741418393	4.95831496465775e-05	0.000393372198619242	2.08102003544985
DDX27	-0.574644962813951	7.48450826488199	-5.80112297592198	2.1728005697368e-05	0.000201318098217608	2.07738704067025
KLHL5	0.691918255111319	5.42531393411739	5.68849805100803	2.72073504176817e-05	0.00024074906263773	2.075441643394
ZBTB22	0.817788607213985	4.83990438321572	5.64371792324928	2.97656378924622e-05	0.000258866629284211	2.07236756846698
SZT2	0.69554248756152	5.76843606844176	5.70824930426522	2.61521278986939e-05	0.000233512112641621	2.07224273514311
UBE2N	-0.870680606630259	6.65930450912409	-5.77776275770071	2.2762447963558e-05	0.000208820175393606	2.07221460076729
APITD1	-1.60347226463849	2.26055165938534	-5.44401688075408	4.45761094480275e-05	0.000362064523753673	2.06395746176466
HSD17B14	4.38366957788745	0.262156863569557	5.46666823132269	4.25697023244306e-05	0.00034933057000676	2.06206858619848
MYEOV	-5.07095909670824	-2.00617123222626	-5.60303698938095	3.23048173500363e-05	0.000277628861953755	2.06000207870074
ARFGAP3	0.784777598981703	5.41277967884823	5.67613817926004	2.78899431426396e-05	0.000245748898375925	2.05808624079335
GNPNAT1	-0.864942956051507	7.09597580551745	-5.78173899274326	2.25828436008878e-05	0.00020774228623831	2.05592820040771
LOC150776	-0.819871251082522	5.15441351051751	-5.67488508000362	2.79601269438607e-05	0.000246107980531119	2.05430372953443
CDK1	-1.60311524160003	6.37544211376145	-5.75845705969143	2.36556768521929e-05	0.000214892742898465	2.05096124551722
IFI30	0.917596149158241	6.28135232954462	5.72534637014585	2.5272832207342e-05	0.000226386098465767	2.0507908459149
CNOT8	-0.679904192812719	6.80750371344447	-5.76572933475558	2.33150314221004e-05	0.000212606644222032	2.05055730254779
H3F3B	-0.430092644527617	10.7477002042533	-5.84020206783667	2.01047127225677e-05	0.00018878788072556	2.03998218161706
CDKN2AIPNL	-0.93440449703373	4.98212374890645	-5.66374280308994	2.85922561144052e-05	0.000251143325240185	2.03967590712472
MRFAP1	-0.585921720123224	8.79420466703541	-5.8105128792787	2.13259939596696e-05	0.000198583476047614	2.0372369054558
ASS1	0.8477349461886	7.79482400758169	5.77633305297745	2.28273869209747e-05	0.000209071861372607	2.03679571454398
DDIT3	2.46054915261897	4.83258668490375	5.54108796689276	3.66083345226279e-05	0.000308743210568043	2.03639574976678
CCDC149	0.923666181046269	4.46602403242952	5.58082103504317	3.37847473876729e-05	0.000287894971653625	2.03469554858818
CCDC146	1.21499459650965	2.59737001021544	5.4199596462848	4.68139125113987e-05	0.000375499219587833	2.03285761243136
OPLAH	1.3018622774678	3.99813749697268	5.53771812356348	3.68587328887587e-05	0.000310385422372407	2.02972035728966
AKAP13	0.548264944235507	7.241592555359	5.76431015256253	2.33811082568332e-05	0.00021297693599525	2.02822417141801
DDX47	-0.668997539032555	5.90048965543082	-5.71363291974345	2.58718952410262e-05	0.000231133320518655	2.02597601519573
MCOLN3	1.38973270123781	2.7435822682318	5.40540331674875	4.82237876103144e-05	0.000384777969463215	2.02516028359741
KLHL12	0.581105664417017	6.75863325633239	5.74266086913049	2.44134152859736e-05	0.000220520632335695	2.02411242537236
POP4	-0.67033530922064	5.5200764486387	-5.69051533218536	2.70975900034083e-05	0.000240402367806102	2.0219808820033
TTLL1	1.41900909908288	2.31236319321913	5.37425232455852	5.13896853850608e-05	0.000404633285489527	2.02185461033807
RNF19A	0.734778328723993	6.54992009122475	5.72552861752428	2.52636254493156e-05	0.000226386098465767	2.01073874662376
TMEM8B	1.46501723836986	3.25147472916302	5.45178157420019	4.38775858043665e-05	0.000357432413537372	1.99968547246774
VDAC1	-0.532937598900814	8.20126265424847	-5.77789245776472	2.27565662718371e-05	0.000208820175393606	1.9947090164866
ACCS	1.4174051947202	3.33098936808595	5.45108474542224	4.39398106901312e-05	0.00035776504088693	1.99406131810603
WDR19	0.978231161956039	4.45603824865498	5.56046782438459	3.52019389084022e-05	0.000297933818979817	1.99366705201397
MKRN1	0.47478221955356	7.53856698584238	5.75354536633788	2.38886525575437e-05	0.000216539598918074	1.98799468882117
LRP2	2.22207094560956	0.317016495721082	5.30043871327059	5.9773892460301e-05	0.000456882348037511	1.9875290883353
SMC3	-0.984955166670002	6.81492906627481	-5.73519696457877	2.47801308892261e-05	0.000222568694409998	1.98111974068213
DMC1	-2.54798065623215	0.570966353339761	-5.29805016078597	6.00675814391368e-05	0.000458498508438213	1.98062263738379
PLEKHB1	0.858280382223557	4.56237350986172	5.57842137699362	3.39487312311517e-05	0.000289082780605795	1.97890467093633
MUC1	0.680575898269065	7.21837321155994	5.74107694325831	2.44907654661791e-05	0.00022103807968504	1.97816774495477
ASNSD1	-0.827070699421233	5.69055117946824	-5.67720189658297	2.78305089181467e-05	0.000245483877187281	1.97541102566629
KAT2A	-0.720602961877916	5.76842561558535	-5.68005453973154	2.7671764379717e-05	0.000244212447222367	1.97183614865532
AKAP1	-0.592189627846465	7.73167044255909	-5.75354319067662	2.38887562786323e-05	0.000216539598918074	1.9657733687104
SMARCD2	-0.46759272499294	9.15281546926577	-5.78123017101683	2.26057449103971e-05	0.000207838635448863	1.96487789587302
CCL22	3.93058305178332	0.706605955196054	5.38181602347947	5.06018321444539e-05	0.000399370005089121	1.96483136625479
UST	0.927126370461934	5.05239425496877	5.59553777181472	3.27967612404501e-05	0.000280559097179175	1.96272086878139
C5	-1.24457367372193	3.03089467603739	-5.44920308346536	4.41082922249457e-05	0.000358787489868673	1.96254271639309
ITGA5	1.0386870680382	4.39609146892189	5.55353078094778	3.56988483295365e-05	0.000301833943105748	1.96124381660873
HSPA9	-0.618431596517111	9.27552938841639	-5.77869628227202	2.27201490944519e-05	0.000208661050771891	1.96027159664149
DDX46	-0.621924842102758	7.36646513947139	-5.73855926298968	2.46142361102587e-05	0.000221947867896077	1.95116916097061
ANO9	0.887665175842754	5.43362593626302	5.62762633635366	3.0744480776355e-05	0.000265996221678097	1.94839855214493
SIN3B	0.674279461782358	6.34682035289946	5.68125084973028	2.76054701710161e-05	0.000243756010105635	1.93637957927682
PTCD3	-0.559974398703089	6.65609129483861	-5.70431006815365	2.63591597497072e-05	0.00023498432177724	1.93565301073826
TMEM97	-0.572346030302305	6.19663889859053	-5.68265520108832	2.75278562785403e-05	0.000243199085262709	1.9349795258839
LOC151162	-0.649026909869921	5.9690914583722	-5.67636146135828	2.78774566113277e-05	0.000245748898375925	1.93382780768505
TARP	4.25831713465817	-0.2128694798805	5.38208253084609	5.05742998275425e-05	0.000399341166343636	1.9175205932581
STAG3	1.85630400353999	1.52310512679854	5.27663683081008	6.27676830250891e-05	0.00047498947100072	1.91702396192995
HIST1H2AC	1.095111023832	4.2507314982559	5.50980088242648	3.90022333385714e-05	0.000325323366760233	1.91378887489079
CYP1B1	0.788792942328879	9.88316436324018	5.76013175093221	2.35767787773698e-05	0.000214525597536851	1.91177956295519
SORBS3	1.0173203298493	4.20589413966242	5.51355473942429	3.87066931775043e-05	0.000323342026323967	1.90889327246745
NKRF	-0.768691047565911	5.40827263418995	-5.62219179777446	3.10825105272576e-05	0.00026850408370757	1.9025736688537
DLAT	-0.758968271509595	5.50259043561758	-5.63279089743698	3.04267565258288e-05	0.000263519977285324	1.9019913163699
NUMA1	0.52255072603155	9.14783373779128	5.74555778782495	2.42725975555018e-05	0.000219424281901737	1.90004639837356
PDLIM3	-6.14462867518585	-2.19308613053761	-6.02262283430927	1.40292884807079e-05	0.00013995809727099	1.89761182119691
CFL2	1.10650348003882	4.18079666687035	5.50167383033998	3.96500651717891e-05	0.000329904323349752	1.89692670092013
GSTA1	-1.73341010644032	1.88365544923843	-5.31927544031189	5.75088988358471e-05	0.00044260415284432	1.89484717245962
IRF2	0.772676409307627	4.25676018481981	5.51173949155342	3.88493180028035e-05	0.000324371439979473	1.88941462242085
AMFR	-0.717895259158303	6.41745128656965	-5.66541229573228	2.84966104569988e-05	0.000250434741609484	1.88373141930863
SH3PXD2A	1.1939812937828	3.15182354750362	5.40231450096443	4.85285381470753e-05	0.000386840453751996	1.88056517134478
C19orf48	-0.923946418432137	7.10907007125044	-5.68768183519004	2.7251891043821e-05	0.000241015666746093	1.87294907817405
EDARADD	2.0298697737317	1.36199256264833	5.24515027033414	6.69664798320791e-05	0.000500647031163026	1.86296935482591
RAB11FIP5	0.952709518792347	3.64683369466873	5.43432053408937	4.54645124686482e-05	0.000367673359054968	1.86126563833437
PITPNM1	0.992491474663971	5.12043183153553	5.5639109428899	3.49579565363507e-05	0.000296619414060847	1.86031713191112
SESN1	0.774004012232879	5.14292408704744	5.56831656731332	3.4648309749496e-05	0.000294440209476916	1.85692275161344
STEAP1	3.15449570582915	0.427096138985279	5.31592101795132	5.79056918645344e-05	0.000445248179651712	1.85201533300803
PDCD11	-0.792702922463512	6.54579063983602	-5.65585995742968	2.90483601362458e-05	0.000254748177723427	1.84862525052043
MRE11A	-1.03334470905516	4.65934405029171	-5.55098400502579	3.58830864347418e-05	0.000303238371669845	1.84692279229567
PDIA6	-0.499441855238872	7.98173234053947	-5.69707843354456	2.6743642051669e-05	0.000237778133796977	1.84616595104327
CLIP4	3.41484432656102	0.461532674522159	5.28317007438005	6.19309027598974e-05	0.000469873257124773	1.84511901588577
TRAPPC4	-0.699970242712932	5.91851540828634	-5.62656888140622	3.08099564138068e-05	0.000266424876455276	1.8418071668953
TIMM17A	-0.809548112346409	5.49056241173874	-5.60334990837218	3.22844561880268e-05	0.000277596527140648	1.84125512913039
CDK6	1.18715589068037	4.83335217526049	5.52759854904696	3.76213353341905e-05	0.00031575818291004	1.8401343782358
LAMC1	0.527137884817922	7.31569259659267	5.67415675934439	2.80010025607997e-05	0.000246338120371812	1.83952104777501
ITGA3	0.839285997524154	6.73763560778499	5.64650498283582	2.95993957742404e-05	0.000258115569337147	1.83360364156843
FFAR2	2.65954039814045	0.621086415713008	5.23748790990849	6.8031254589623e-05	0.000507246857671357	1.83270207285308
BHLHB9	0.981388248281774	3.65438570256989	5.42116053397081	4.66995096163869e-05	0.000374762657695556	1.83147314451204
ZDHHC6	-0.711620439979346	5.6813975597807	-5.60691865525715	3.20531770609812e-05	0.000275749656979347	1.83127989849753
SUCLA2	-0.6951419774607	5.68146248229554	-5.60850070626119	3.19511965479128e-05	0.000275155412496032	1.82356810625408
MRPL47	-0.801508688983448	5.36683103017129	-5.58071428085809	3.37920251946942e-05	0.000287894971653625	1.81208445750674
FAM13A	3.02413300083235	0.392340698082542	5.2416339748642	6.74529683104263e-05	0.000503833605191411	1.81101109728812
PSIP1	-0.861770058530531	5.90266919003312	-5.6101420444347	3.1845747875303e-05	0.000274388607659231	1.80451649837977
NAGLU	0.682713299220678	5.46896774817308	5.56069851690732	3.51855371119354e-05	0.000297933818979817	1.80312134049278
HEY2	-1.75637041037338	2.60385039372945	-5.33645358220834	5.55202823132832e-05	0.000430070033074269	1.80096637347501
HSPA4L	-1.00823405202959	4.19733448363247	-5.4750835063658	4.18481957530677e-05	0.000344254415039009	1.79768567990229
DNAJC7	-0.560035157249549	6.02799858223844	-5.6080340807	3.19812408421599e-05	0.000275272399302255	1.79707743496807
MKKS	-0.643806968501562	6.21208294912266	-5.61699703544419	3.14092095085656e-05	0.000270766814340851	1.79629490033567
LOC100506710	0.748454638803955	6.54258344767163	5.61726268137665	3.1392417414168e-05	0.000270761623947677	1.79447230886038
ANXA4	0.64659726801598	6.13847049017651	5.5985035430313	3.26012917033787e-05	0.000279029683954608	1.79297021000734
FAM105B	-0.620744990660029	5.65042021473164	-5.58501521582097	3.35000904393233e-05	0.000285844649238389	1.78952000678927
HINT3	0.952486827146235	6.06443298104756	5.58688286839421	3.33741305336596e-05	0.000285060755385558	1.78873184216467
[truncated: 14,725 more rows]
