# Supplementary material for: The transcriptomic response of cells to a drug combination is more than the sum of the responses to the monotherapies
Source: eLife. 2020 Sep 18;9:e52707. doi: 10.7554/eLife.52707 (PMC7546737; doi:10.7554/eLife.52707)
Supplement: Source data 6. [file elife-52707-data6.zip]

Archive with 56 entries (53 files):
- LNCaP/
- LNCaP/DE_limma_M_9.csv
- LNCaP/DE_limma_T_12.csv
- LNCaP/DE_limma_TW_6.csv
- LNCaP/DE_limma_T_9.csv
- LNCaP/DE_limma_TMW_24.csv
- LNCaP/DE_limma_TW_0.csv
- __MACOSX/
- __MACOSX/LNCaP/
- __MACOSX/LNCaP/._DE_limma_TW_0.csv
- LNCaP/Icon
- __MACOSX/LNCaP/._Icon
- LNCaP/DE_limma_TW_3.csv
- LNCaP/DE_limma_M_24.csv
- LNCaP/DE_limma_TMW_6.csv
- LNCaP/DE_limma_MW_24.csv
- LNCaP/DE_limma_TM_12.csv
- LNCaP/DE_limma_TM_6.csv
- LNCaP/DE_limma_W_9.csv
- LNCaP/DE_limma_TMW_3.csv
- LNCaP/DE_limma_TM_3.csv
- LNCaP/DE_limma_TW_12.csv
- LNCaP/DE_limma_W_24.csv
- LNCaP/DE_limma_TMW_0.csv
- LNCaP/DE_limma_MW_9.csv
- LNCaP/DE_limma_TM_0.csv
- __MACOSX/LNCaP/._DE_limma_TM_0.csv
- LNCaP/DE_limma_MW_12.csv
- LNCaP/DE_limma_TM_24.csv
- LNCaP/DE_limma_W_3.csv
- LNCaP/DE_limma_MW_6.csv
- LNCaP/DE_limma_M_12.csv
- LNCaP/DE_limma_W_0.csv
- __MACOSX/LNCaP/._DE_limma_W_0.csv
- LNCaP/DE_limma_W_12.csv
- LNCaP/DE_limma_MW_3.csv
- LNCaP/DE_limma_TMW_9.csv
- LNCaP/DE_limma_MW_0.csv
- __MACOSX/LNCaP/._DE_limma_MW_0.csv
- LNCaP/DE_limma_TM_9.csv
- LNCaP/DE_limma_TW_24.csv
- LNCaP/DE_limma_W_6.csv
- LNCaP/DE_limma_T_3.csv
- __MACOSX/LNCaP/._DE_limma_T_3.csv
- LNCaP/DE_limma_M_0.csv
- __MACOSX/LNCaP/._DE_limma_M_0.csv
- LNCaP/DE_limma_T_0.csv
- __MACOSX/LNCaP/._DE_limma_T_0.csv
- LNCaP/DE_limma_M_3.csv
- __MACOSX/LNCaP/._DE_limma_M_3.csv
- LNCaP/DE_limma_T_24.csv
- LNCaP/DE_limma_M_6.csv
- LNCaP/DE_limma_TW_9.csv
- LNCaP/DE_limma_T_6.csv
- LNCaP/DE_limma_TMW_12.csv
- __MACOSX/._LNCaP
