# Supplementary material for: The transcriptomic response of cells to a drug combination is more than the sum of the responses to the monotherapies
Source: eLife. 2020 Sep 18;9:e52707. doi: 10.7554/eLife.52707 (PMC7546737; doi:10.7554/eLife.52707)
Supplement: Source data 6. [file elife-52707-data6.zip › LNCaP/DE_limma_M_9.csv]

	logFC	AveExpr	t	P.Value	adj.P.Val	B
HSPA5	1.66109743309157	10.7254462798672	20.1183479231798	3.53374741999126e-38	5.30627512585887e-34	76.3018759104216
HYOU1	0.984841561484727	9.26477740592003	19.7071532030108	2.02584513918752e-37	1.52100453050199e-33	74.5362919642919
HSP90B1	1.18596963596189	10.5739672632274	19.317763788943	1.07934596305836e-36	5.40248632709477e-33	72.9432794507707
MANF	1.1741801131302	7.00219622252655	19.1391909423149	2.33941116726597e-36	7.03212849235158e-33	72.0416434302212
SEC24D	1.30432173378795	6.95795148475889	19.1389809990328	2.3415451825891e-36	7.03212849235158e-33	71.9705206902598
DBNDD1	1.43394080739841	7.47774924109012	18.1705732597347	1.66616302914516e-34	4.16985067427396e-31	67.8471975597238
PDIA4	1.02712283419751	8.45601286543661	17.7911682083466	9.15024848686465e-34	1.962859018268e-30	66.2531310679146
HERPUD1	1.70021671594923	8.34033559735188	16.8591289909276	6.49035354562674e-32	1.21823936051414e-28	62.0315678850803
DNAJC3	0.953736897548368	7.25456363449407	16.4140382234414	5.16345872267596e-31	8.61494401996691e-28	59.9642949312711
SRSF6	-0.72217489564824	8.20471466910349	-16.3475863764693	7.05239441923435e-31	1.05898754599223e-27	59.6946164562175
TUBB3	2.17289331603662	6.20668955784321	14.9671231261941	5.18095306056525e-28	7.07247192340434e-25	52.9425026070761
SEL1L	1.01991371396596	8.08081880563845	14.8989434340592	7.2201017414479e-28	9.03475397913181e-25	52.8589170515612
DNAJB11	0.775046047968069	6.96585842231121	14.4169700124548	7.65789700573727e-27	8.84546011062699e-24	50.5120404870668
HNRNPDL	-1.19628127751479	7.55761001901218	-14.3057606339509	1.32548204514187e-26	1.42167417070359e-23	49.9811158267709
SEC31A	0.52207390320152	7.87942817311957	14.215866296691	2.06732090063357e-26	2.06952604292758e-23	49.5477348957283
SYVN1	0.962974066598896	6.49517176104094	13.6625727296185	3.250035153015e-25	3.05015799110457e-22	46.8137547896378
CALR	0.640230005757589	10.4929892587392	13.0492788361914	7.14564317483477e-24	6.31170458313641e-21	43.7737661799473
PBXIP1	0.84957008206491	4.68365830372122	12.9387282352607	1.25209434500129e-23	1.04452492691885e-20	43.0451798767218
HNRNPD	-0.938084665079173	7.7814248262866	-12.8811126894663	1.67796533983144e-23	1.32612250225836e-20	42.9344056311621
MTMR4	0.5358244929208	6.92908261290054	12.7868274513339	2.71099732662147e-23	2.0354167928274e-20	42.458792130812
ACTA2	-1.36223191596804	4.12547613131513	-12.729019749115	3.63945943538421e-23	2.60238680389187e-20	41.9843145568982
TSC22D3	1.24276189040388	5.95208719107084	12.6576301892891	5.23804507861733e-23	3.41976021306599e-20	41.7789771140555
PRSS16	1.1391779956157	4.37424749071674	12.6955162238758	4.31743387656987e-23	2.94684486775333e-20	41.7270701428582
CRELD2	0.867162746583929	5.80546951826239	12.4839723424322	1.27235721718095e-22	7.96071498882884e-20	40.9193599295772
ACSS2	0.792671657637437	6.47807275042287	12.4581692471866	1.45201682460254e-22	8.72139385529269e-20	40.7970925468252
CDK2AP2	0.811621310742496	6.64426588559907	12.119278311893	8.26884099828175e-22	4.59870060852588e-19	39.0854799077268
CDCA7	-1.35101504185664	3.74549539786046	-12.1424943128973	7.3378867881013e-22	4.23791184654343e-19	39.0331072913592
COPB2	0.496745701744858	7.60704850050064	12.0342555595548	1.28103600884738e-21	6.87001311030439e-19	38.6523247003245
RPL36A	-1.58377151755081	1.87967025854112	-12.0112780259206	1.44204394422492e-21	7.46680409189012e-19	37.6842771947036
FTH1	1.02587681819588	11.6550602860358	11.7958067524644	4.38421162979638e-21	2.19444406110075e-18	37.4131066234132
DDIT4	1.0442275873267	9.29730938279806	11.7828269297771	4.6883881707575e-21	2.2709947345837e-18	37.3664482617177
FAM114A1	1.02509332908411	6.25301598459632	11.7427294293651	5.76829651007798e-21	2.70677313735409e-18	37.1700650987445
MCFD2	0.703540663035899	7.17054491142346	11.7138377800831	6.69791458902685e-21	2.9642699887335e-18	37.0215727393888
SLC33A1	0.725048601009094	6.86647537317388	11.7134358945687	6.71185266495331e-21	2.9642699887335e-18	37.0202657291715
PDIA6	0.55590044351369	7.98566108187526	11.6577298898853	8.95412011939579e-21	3.84157336322421e-18	36.7272668094289
BRI3	0.782419614743929	6.38061637489507	11.6198570284102	1.08936836762878e-20	4.54387650230938e-18	36.5427214856274
TFRC	-0.97390087997076	8.69312267884588	-11.5990238035098	1.21347459845989e-20	4.92473907310101e-18	36.42150801481
TONSL	-0.994033033954725	5.55440779528041	-11.4563314788262	2.54238434912108e-20	1.00464324701058e-17	35.7074422531885
CDC25A	-0.861888534489893	4.71894853688787	-11.4504623293488	2.62097731018921e-20	1.00914346896926e-17	35.6479492995007
EXO1	-1.0167995295516	4.32221503299247	-11.3906846089351	3.57416637146439e-20	1.34174205584773e-17	35.3030097152553
TMEM214	0.504959878462599	7.05871545474905	11.2455852016575	7.59415402997666e-20	2.7813126076617e-17	34.6239164337819
USP43	-0.910636787719917	4.22144765897733	-11.1584488162604	1.19463850579759e-19	4.27111709596587e-17	34.1304553182781
ARMCX3	0.69022815798969	7.09479876587203	11.144852592528	1.28218304722271e-19	4.47750247374331e-17	34.1119305223363
HMGCS1	0.98136115420641	8.01092711096575	11.1368955894034	1.33636854764938e-19	4.56066138897798e-17	34.0626491693397
XRCC2	-1.22681444092113	4.11957811188328	-11.1007200742616	1.61312129548772e-19	5.38280652734302e-17	33.792182530427
YIPF5	0.635409656746647	6.32574209513736	11.0272750624367	2.3642285391221e-19	7.71766429205597e-17	33.5117848429931
HMOX1	3.42895581027248	8.09908799650029	10.990791419709	2.85886395117609e-19	9.13376618954472e-17	33.2659640300428
CLSPN	-1.01466682197121	4.606054908957	-10.9263652659726	3.9988642653591e-19	1.22544787364556e-16	32.9869128130253
PJA2	0.68645550517811	7.51135034968453	10.89629490474	4.67715619209995e-19	1.40464354761146e-16	32.8253662148609
ORC6	-0.855824781934391	5.21107361794789	-10.8909182024621	4.81005425430434e-19	1.41623087613008e-16	32.8095802099619
SNORA33	-1.38967094722066	1.984442051456	-10.9700623037915	3.18478070557189e-19	9.96305564059738e-17	32.7133306910979
SLC17A5	0.914369976696376	5.36676964005583	10.8273933391061	6.69797803128419e-19	1.93416996380314e-16	32.4854492227598
INSIG1	1.20310719620846	8.28307822877681	10.7489709798886	1.00816056714814e-18	2.85632812760311e-16	32.0743941446537
TMEM263	0.847333871322412	6.82971740763251	10.6318845309	1.85693786010157e-18	5.16366276060838e-16	31.4768312861013
MCM6	-0.991412328690367	6.50256431554122	-10.606648957612	2.11830249155735e-18	5.78335094785913e-16	31.341714149234
VIMP	0.642829913672255	6.05259767249459	10.5779225816572	2.46091420874387e-18	6.59876567116035e-16	31.2080030461789
UNG	-0.882515618910405	5.58491074683267	-10.4345074854227	5.20283983250228e-18	1.37062882324306e-15	30.4681274746227
GOLGA2	0.502574588989768	6.92674000270202	10.3946093721393	6.40793546722857e-18	1.65899239613628e-15	30.2512841777435
NPC2	0.790334625372374	5.45895768075185	10.3758925990944	7.06586204169492e-18	1.79832176979815e-15	30.17201824366
MCM3	-0.933150051407821	6.67686453523221	-10.2956458932835	1.07440754794619e-17	2.68888395665999e-15	29.735250000293
COPA	0.511432946714949	8.22135065108254	10.2768054909388	1.18550402796876e-17	2.91828335802934e-15	29.6206274760987
CCNE1	-0.810540801012293	3.77057170013243	-10.2610911697685	1.28690666099793e-17	3.11680490670079e-15	29.5344559369374
RASA3	0.674349454185982	4.32238520076609	10.2198074033396	1.59658161933903e-17	3.80543961841189e-15	29.3663067544668
MCM4	-0.882018413728962	7.28442116532678	-10.2096257002189	1.68378512346502e-17	3.95058084592979e-15	29.2826224115877
TP53I3	-1.00807525207478	3.24507898220901	-10.2016721767424	1.75520568079467e-17	4.0547951542789e-15	29.1066234159843
HS1BP3	0.728111143417605	5.55611048271143	10.1613069832071	2.1671591146038e-17	4.85702406938666e-15	29.0732481818216
CRELD1	0.737273937209872	5.95701322374947	10.1616972273145	2.16274632660897e-17	4.85702406938666e-15	29.0652411003158
SCD	0.952458669436599	10.1474396371121	10.1507954369219	2.28946919229577e-17	5.05568667522254e-15	28.94637951632
MALT1	-0.660555840900781	6.07139234359117	-10.1191521007458	2.70092848348358e-17	5.8778466823173e-15	28.8412237077566
CREB3L2	0.636831006472569	6.65156215721206	10.1042529963155	2.91950503082772e-17	6.26275536327272e-15	28.758624005434
ATG13	0.502018119011316	7.07579107558553	10.0471461927758	3.93408043078456e-17	8.32030306319167e-15	28.4579039512055
SDF2L1	1.11531146984404	5.14819173521621	10.0276220600696	4.35639918856016e-17	8.95268823440401e-15	28.3864449519639
ARCN1	0.433388818910302	8.48350739278848	10.0343929534261	4.20503987664474e-17	8.76984427606909e-15	28.3669040263933
E2F2	-1.32583060715277	3.34696767027431	-10.0251957512671	4.41195344529766e-17	8.95268823440401e-15	28.2463515508688
SQSTM1	0.970450317536303	10.0356146664611	9.94493747912258	6.70899505602177e-17	1.34323026348297e-14	27.8987522072626
E2F1	-0.930885912168034	5.51847109023476	-9.91962185095932	7.65715943558437e-17	1.49324553356799e-14	27.8289989561905
NASP	-0.528069146414336	7.30152737134616	-9.92318161446921	7.51614478423542e-17	1.48503197473788e-14	27.8070179448184
SSR2	0.473535363222656	7.89403408936137	9.89400789059713	8.75287948303568e-17	1.685041516888e-14	27.6526313837567
CHAF1A	-0.723209787991536	5.99723980727577	-9.87587374049819	9.62211055973996e-17	1.82893179955766e-14	27.5967496657467
UHRF1	-1.27049077543198	3.71980381810399	-9.87106074919323	9.86696321832503e-17	1.82916444057245e-14	27.5832974089137
MSH6	-0.711116195316211	5.78476784338119	-9.86372704639148	1.02520790618195e-16	1.87738072185709e-14	27.5325488318762
PTPRR	1.17744214268834	2.80794524798135	9.87159730305875	9.83936141639163e-17	1.82916444057245e-14	27.5061764076173
CALCOCO1	0.806502562254209	5.3160282283201	9.83198031495272	1.21001356099365e-16	2.13759572139772e-14	27.3866118653277
CYP1A1	2.44596007456963	2.38858808452203	9.84374955258683	1.13790779521948e-16	2.05865342807419e-14	27.0274979157708
EDEM1	0.757693632208317	7.0293986490133	9.75878669750717	1.7730052357272e-16	3.09574960693949e-14	26.974497261276
EPB41L4A	-1.37307807914523	2.55587769469014	-9.83516933671368	1.19003627732728e-16	2.12733151670791e-14	26.9475300469218
SLC39A10	-0.993688427310889	5.8928445028036	-9.74485072249036	1.90675850354101e-16	3.29102134358297e-14	26.9305186681344
MCM10	-1.07343148708294	4.96158020147667	-9.73424537312592	2.01526112935586e-16	3.43876830890995e-14	26.8831063343028
NUPR1	0.657068746749617	8.08178778588057	9.70952402142933	2.29273971229213e-16	3.86828983368299e-14	26.7083013200516
ATP2A2	0.446257852263177	9.10771176893069	9.68605536496629	2.59139438542848e-16	4.32359756573268e-14	26.5539352851653
SAT2	0.554083505738207	6.31150015256816	9.66846577438939	2.84044714450343e-16	4.68704992547951e-14	26.5307601743319
DNAH8	-1.1648548030765	1.81826667752025	-9.64027307092652	3.29045781443883e-16	5.37059940669712e-14	26.1269593408387
MCM7	-0.70411036943484	7.63196662227199	-9.5944116365329	4.17958616239717e-16	6.7484586897372e-14	26.10641545044
DNAJB2	0.625551246776582	7.05363186842534	9.57752025902902	4.56442140833666e-16	7.29142041144502e-14	26.0494233930817
SERP1	0.560585161839624	8.5960898165402	9.54990850861614	5.27117373677392e-16	8.33178366646286e-14	25.869044380166
RRAGD	0.819813350612346	5.40335852325754	9.52830124285598	5.89963816256544e-16	9.22801735927944e-14	25.8342970345654
CCNDBP1	0.530271151798135	5.56803721331632	9.49618512299959	6.97464764176293e-16	1.06117056559037e-13	25.6624397596216
SRSF2	-0.583779532875173	7.27300742459889	-9.50003182021675	6.83621725553292e-16	1.05827462174312e-13	25.6298697546901
ARFGAP3	0.435284827414661	6.81327974473827	9.49559136613475	6.99626305230729e-16	1.06117056559037e-13	25.623639109633
WBP2	0.700246174018989	7.84772571630618	9.48455373695665	7.41048688836752e-16	1.11275871115727e-13	25.5540163396767
RNF144A	0.775008849019802	4.05257538995619	9.42209183999522	1.02606412346964e-15	1.52548305722971e-13	25.2909395650029
ORC1	-0.961290635256792	4.51485303556606	-9.39094783497397	1.20674799680707e-15	1.77652234510343e-13	25.1345828411755
RSRP1	0.856327752920395	4.79995763564547	9.32729934798715	1.68082263558782e-15	2.42684929769103e-13	24.799063876044
BET1L	0.517319203074201	6.96975856852019	9.33474336768291	1.61694580444848e-15	2.3572872038445e-13	24.7934116100834
CREB3	0.685493671934421	5.73587598801955	9.32243653056501	1.72390440404949e-15	2.46534747916258e-13	24.7726371347953
RNF187	0.686952237030598	9.64603470331231	9.31550372892276	1.78723794215954e-15	2.53180801315733e-13	24.6439788644493
PA2G4	-0.460106926593733	8.2946866138048	-9.3036264268941	1.90118610921182e-15	2.66805706690885e-13	24.5976963180053
RAD18	-0.662106497650378	5.0543430848036	-9.27625107886738	2.19220291846611e-15	3.02001091960432e-13	24.5447910919039
EDC3	0.512699630798797	6.50483328344611	9.27689055118618	2.18492235699178e-15	3.02001091960432e-13	24.5048103538153
DTL	-1.10884648681554	5.25605431495128	-9.2678203170145	2.29048436814516e-15	3.12671938836979e-13	24.4981547678598
SPRYD3	0.591813258900855	6.00441357732877	9.25052476036348	2.50608753562295e-15	3.35994736026019e-13	24.3828286380941
RAB5B	0.383353827926697	7.78210574316577	9.25689314543189	2.42444011326867e-15	3.2797651117876e-13	24.374944270491
TCOF1	-0.629078562575391	6.00948024117969	-9.24529330584701	2.57520773962214e-15	3.42206366532443e-13	24.3458982352796
NATD1	1.25738717217252	4.32972210869249	9.23454985582213	2.72317826097165e-15	3.58695129532897e-13	24.2149961258863
COPG1	0.511169974011469	8.32860244671846	9.21403597953809	3.02969491445723e-15	3.95599120308606e-13	24.1428776372479
FEN1	-0.617966070172416	6.18702241310182	-9.20103214741229	3.24159033991667e-15	4.19618280553351e-13	24.1125372119548
SMIM14	0.749582779666038	6.9418291941642	9.16561039734663	3.89682491883779e-15	4.95887482892104e-13	23.9398607604952
CALU	0.642701018958394	7.73718568426205	9.12194415007902	4.88911963451013e-15	6.16932944805077e-13	23.6818817307753
DNAJC6	1.10678872702244	3.03390405325833	9.17330130418481	3.74415480327948e-15	4.80531867743971e-13	23.6727172159078
GDF15	1.30166119181016	10.0819525044933	9.10860477524141	5.23983173172759e-15	6.55677610696846e-13	23.589127264358
STXBP1	0.572061156649719	5.60172621654268	9.08937846312329	5.78993565795946e-15	7.18526230081977e-13	23.5806586312662
EIF2AK3	0.746010076909976	5.91502092451735	9.07503004954318	6.23769066158708e-15	7.67747237495014e-13	23.5091856494316
TFF1	-0.942712497478722	3.59395810485445	-9.03625102801549	7.62829550016468e-15	9.31272237646121e-13	23.3157571912538
GMPPA	0.639346683950603	5.15883580465576	9.00735931263975	8.86173975043394e-15	1.07312809752029e-12	23.1742342083311
IGBP1	0.433902285027362	6.00598250150316	8.95645587406198	1.15383235109228e-14	1.38607572672013e-12	22.8877051377052
RBL1	-0.673029971455509	5.00979831078305	-8.91606386082521	1.42246382596346e-14	1.69521561989424e-12	22.7120411468891
DDIT3	1.962959344041	6.62520834165039	8.90175916945456	1.53186468119932e-14	1.81121890180228e-12	22.6526005009086
XRCC3	-0.615372283858344	5.46528126508825	-8.86115599428754	1.8902687428036e-14	2.20033142960766e-12	22.4149319766331
PPIB	0.467774679454422	7.72544170367115	8.86752252071438	1.82898816263467e-14	2.14563173829079e-12	22.3803157478638
PGM3	0.386879761475522	6.74104371289408	8.83960260743158	2.1133330506875e-14	2.40407644614572e-12	22.2639955686609
OS9	0.378620026919476	7.79891986941927	8.84417828533985	2.06388141852012e-14	2.36574376950367e-12	22.262875162588
RNASE4	1.21776590484431	2.23756331271663	8.85485153822027	1.95296898729895e-14	2.25582940871392e-12	22.1429360070157
GINS2	-0.697836496543566	4.78156315882334	-8.77321050288366	2.97916107708684e-14	3.33843900996538e-12	21.9912216059149
PTPRM	0.506071136262059	5.56262991249593	8.76177467217486	3.16056550477485e-14	3.5154853051629e-12	21.9193640233117
PPAPDC2	0.567494228334247	6.27751018140197	8.75749341314367	3.23127577290415e-14	3.56770860337711e-12	21.8458384141059
PDE4DIP	0.554047858401591	4.76344260098027	8.73868341163845	3.56110608336778e-14	3.90318021517158e-12	21.8289401646791
MCM5	-0.921871471832193	6.0540619254246	-8.72774673847435	3.76809243095901e-14	4.10012144516526e-12	21.7136114018791
RRBP1	0.525430532787252	7.82120005327221	8.68539641044927	4.68913776336588e-14	5.06561817659727e-12	21.4525643576585
TERT	-1.64983320519634	1.16507938438695	-8.79550941338371	2.65475616255025e-14	2.99727958923718e-12	21.4428480663877
ACSL1	0.832741600685527	9.10340620786639	8.68134685595955	4.78818164749224e-14	5.13566682991025e-12	21.4112312940348
AK2	-0.342504304796776	7.46806929800169	-8.63883381541762	5.96253209794991e-14	6.34988524700821e-12	21.2171722210797
TMEM125	0.637745624392663	5.88287085383752	8.61245514288631	6.83127814746624e-14	7.17331976659812e-12	21.1451825514104
POLD3	-0.661447592618942	4.93894101179092	-8.58033232956805	8.06116829319788e-14	8.40600715907356e-12	21.0197018174405
TXNDC11	0.399711878364313	6.07341205217593	8.57101302885515	8.45761771173635e-14	8.75859224547814e-12	20.9212570524971
CLCN5	0.680003418988363	5.12838389583421	8.54074649845528	9.8841189191589e-14	1.00283736277088e-11	20.8257527398595
LOC642852	0.636014596972146	5.80462279109827	8.54611740654822	9.6145506554921e-14	9.82123079203193e-12	20.8076431259191
SURF4	0.413705142686936	8.6480778156599	8.54907606655711	9.46919605478967e-14	9.73900328484395e-12	20.7416408376444
ATP8B2	0.898059369645502	3.95378699540757	8.5036028009922	1.19661471070986e-13	1.19789109973462e-11	20.6497310586706
ST7	0.571004180901358	5.74101769248391	8.51375874885946	1.13569506194648e-13	1.14453671477774e-11	20.6353550291138
TIPIN	-0.653211635821497	4.35910831222176	-8.50175801443228	1.20802484553269e-13	1.20130470731913e-11	20.6349609585287
SIRT2	0.482932930068463	6.51085890733781	8.47408075509119	1.39281284076237e-13	1.36695932136521e-11	20.4271106608892
STX5	0.644075911163947	6.1485376462777	8.46830065434901	1.43482259767004e-13	1.39904520302684e-11	20.4234457580057
FUS	-0.448827945020509	8.14365512272689	-8.48027483493552	1.34915339616835e-13	1.33282153926736e-11	20.4001871665284
ATAD3B	-0.770437327385527	5.44528351438229	-8.459092363566	1.50437033777315e-13	1.4573951607743e-11	20.3760457845084
DENND1C	0.564539749107509	5.40287531099683	8.42865861058644	1.75900555959393e-13	1.68390094861582e-11	20.2539810450678
ERO1LB	1.10870807035665	4.26970149271348	8.41567432244323	1.88030509418475e-13	1.78700387938469e-11	20.1938682205192
PDSS1	-0.747685363283616	3.67383991816628	-8.40808623449299	1.95501310280456e-13	1.84631929256058e-11	20.1719461074967
MAGT1	0.531964550045954	7.63619228800397	8.428481666486	1.76060501420274e-13	1.68390094861582e-11	20.1507227906181
WDR76	-0.814973334796428	3.603100505566	-8.35081973750869	2.62279390977875e-13	2.46149208432736e-11	19.8754617163852
SNORD36C	-1.8478243664157	0.212694716874921	-8.63418383948762	6.10725026595779e-14	6.45820211222691e-12	19.826927758381
SNHG1	-0.949533419457364	6.65406090778251	-8.33498862283736	2.84455563142892e-13	2.65303399761097e-11	19.7141942596273
SERINC3	0.442825555012663	7.64809029472231	8.3200866149345	3.0703259334982e-13	2.82846712990239e-11	19.6035733285189
CACFD1	0.622544541079915	5.98206350800602	8.30488083570524	3.31909090880573e-13	3.03899201747725e-11	19.5914902327061
SRSF1	-0.505090656259348	8.59299241776705	-8.32077839443027	3.05946092730308e-13	2.82846712990239e-11	19.576406715256
MCMBP	-0.463970965741088	6.53500759621429	-8.2689747072062	3.98903277192529e-13	3.63026158201395e-11	19.3732663271841
ID1	-1.21520682767108	5.86158339442705	-8.24707894943823	4.46197091271677e-13	3.98815209674732e-11	19.3534117301701
SLC39A13	0.716188234700266	4.50704886133545	8.23893862233548	4.65168828492968e-13	4.13312137789965e-11	19.325434760627
TSR1	-0.471036615369499	6.50678236308161	-8.25706509125599	4.23972385505447e-13	3.83516225346373e-11	19.3039466615626
DNA2	-0.67502938787458	4.42803071479088	-8.21561385534702	5.24091808003455e-13	4.52285206263211e-11	19.2027286107404
P4HB	0.425382062249247	10.2265467327002	8.24722648193325	4.4586045672738e-13	3.98815209674732e-11	19.1786324816129
ERP44	0.551010456908025	6.59350545140313	8.22703829080825	4.94357397352427e-13	4.34109396411933e-11	19.1713892175541
DHX15	-0.422808492779155	7.94307112966558	-8.23645625295693	4.71112392170964e-13	4.16130804755247e-11	19.1667267539128
BZW2	-0.444483288877608	6.45727854649784	-8.22559430356603	4.98020927526845e-13	4.34783851612971e-11	19.1503279483642
HIST2H2BE	0.568560035166229	7.04293759046112	8.22189226123005	5.07537262664929e-13	4.40530609027547e-11	19.1412663221263
CDCA4	-0.561589877877973	4.60280636978052	-8.20342470974499	5.57781187716769e-13	4.75888767883807e-11	19.127398607295
STARD4	1.055666047215	3.86377559983023	8.19022998691167	5.96682550540149e-13	4.986211095527e-11	19.0801618679808
PPM1K	0.597767569539289	5.90255870600157	8.19656118839441	5.7769073762472e-13	4.89386205835397e-11	19.050995886037
MRPS25	-0.475640073199379	6.16408240047868	-8.19574006697106	5.80119503454319e-13	4.89386205835397e-11	19.0102001216862
CANX	0.411864524547191	9.95790178593837	8.21238617194207	5.32810418830305e-13	4.5718178566605e-11	19.0092987071844
ZNF367	-1.11733046256194	4.55500953778275	-8.1732275601456	6.50815843019737e-13	5.39925452971512e-11	18.9907973040432
ANKH	0.381117895905104	6.7702173383103	8.18989394209215	5.97707776501638e-13	4.986211095527e-11	18.9680960351738
RAB3IP	0.566922941729405	5.2518652887668	8.17110818553737	6.57897433349851e-13	5.42801530724251e-11	18.9571449270876
CALML4	-0.53928175988435	4.18629701189977	-8.10937231441693	9.01482192214126e-13	7.33916672364217e-11	18.6790188293761
GINS4	-0.511499391808647	4.97578896569004	-8.10878197453406	9.04199416538227e-13	7.33916672364217e-11	18.6369523530252
FOXO4	0.730099803644432	3.95558520658722	8.08246244175882	1.03399320007637e-12	8.25874568741847e-11	18.5514757316043
MAGED1	0.625359960059792	7.76360825874715	8.10931920370564	9.01726317985278e-13	7.33916672364217e-11	18.5307400799176
KLHDC9	0.58621163122858	4.1512960547045	8.07370561947899	1.08116087271262e-12	8.54458508665934e-11	18.5105304489523
SRSF7	-0.567663163084664	6.98625010964932	-8.08749403056693	1.00782309700944e-12	8.09276557470252e-11	18.4424442186517
KIFAP3	0.541964259860746	5.37000293859006	8.06726398780447	1.11721869719875e-12	8.78332772624942e-11	18.4256906807111
NUCB2	0.7451380615918	6.55453028385371	8.07509941010198	1.07351261478693e-12	8.52902932467751e-11	18.4218164887185
PDIA3	0.477480810227128	9.382850307368	8.09230801879146	9.83401867420344e-13	7.93911959203435e-11	18.413306104054
RFC5	-0.507055288204853	5.57491738160961	-8.02151199749609	1.41014279234298e-12	1.09713493107887e-10	18.1748875400963
GMNN	-0.725491470632847	5.35891887873132	-8.01636488519588	1.44754395299259e-12	1.12042886588334e-10	18.1621949332946
UAP1L1	0.900507083978487	5.96604658361656	8.01095652180989	1.4879067731824e-12	1.13991878092382e-10	18.1288023091578
ALAS1	-0.563527000967161	6.66842958025798	-8.01167164742133	1.48250621487582e-12	1.13991878092382e-10	18.0990784672658
RECQL4	-0.587557251212585	5.92675737588015	-7.98132026763379	1.7297891542564e-12	1.3052519567997e-10	17.9560362980966
GOLGA5	0.53417621318531	6.59179174314537	7.98246463072321	1.71976131578281e-12	1.30423918776741e-10	17.947694808501
HDLBP	0.315384579989914	10.2187515902831	8.00134519261836	1.56241783245369e-12	1.19092721685911e-10	17.942797082079
FAM134A	0.462401221939961	6.74036342392898	7.97918724848962	1.74863585077465e-12	1.31287579676161e-10	17.9277539524889
PGPEP1	0.614724333855543	5.59658966912807	7.95200041184706	2.00751279443319e-12	1.49974189657755e-10	17.8578344724255
POLA1	-0.624451028255823	5.06164044847927	-7.93786260566985	2.15684990497387e-12	1.5876106947592e-10	17.7809951564677
SERINC1	0.476994549044341	8.23682777907744	7.94927453713075	2.03548310291114e-12	1.51310961749077e-10	17.7317882378689
SRPR	0.369441722619839	7.96926710855571	7.94194363539088	2.11264292807621e-12	1.56273134029519e-10	17.6995786916555
ABTB1	0.955539769720237	3.41542138362453	7.91839686545172	2.38069664153623e-12	1.74383125703941e-10	17.6655380594185
TMEM97	-0.36871830002258	6.75868050993758	-7.90053953647248	2.60629292742141e-12	1.8998104173864e-10	17.5139374459019
ATF4	0.434260276547688	9.48506763517002	7.89828925295844	2.63618897326464e-12	1.91231949867352e-10	17.4466041062784
NUP205	-0.380563138062017	7.3478344449268	-7.86908905715164	3.05648084043593e-12	2.20654405288394e-10	17.3403323353001
NOL6	-0.474284915706041	6.90341654535945	-7.86461284542591	3.12654781577986e-12	2.2463273685048e-10	17.3214552824757
LPIN1	0.700691626149634	7.60495056874482	7.85693574673671	3.25045575018491e-12	2.32423064498937e-10	17.3178111483065
ACAD9	-0.388123943377429	6.16287287005241	-7.83815542482666	3.5745285384862e-12	2.54384457506676e-10	17.2350454771502
FAM217B	0.665898109909713	5.16006304654118	7.82574069224487	3.80618764845424e-12	2.69592989288627e-10	17.2310353611831
KIF13B	0.575946286444573	4.82599530430403	7.8160498245961	3.99733748349691e-12	2.8180290916521e-10	17.2252912656881
PAQR4	-0.82333651103743	3.6363997848492	-7.80416854105182	4.24475557213229e-12	2.97846961080086e-10	17.1793724582914
EBLN3	0.481216047361436	6.66661552568239	7.79073798267726	4.54280202216762e-12	3.17277744952879e-10	16.9796101944377
FDFT1	0.582922792492174	8.5063379988421	7.74308173088663	5.77824236135445e-12	4.01694848602308e-10	16.70105820081
WDTC1	0.393051691411531	6.38194272290298	7.72155787028761	6.44061715309984e-12	4.43634436563978e-10	16.6515263243865
WWTR1	1.18514314266962	1.05400028920915	7.73296070150753	6.08082280560018e-12	4.20781729257568e-10	16.5562379580836
OPTN	1.44909550177247	3.83995080049734	7.68240402420007	7.84473733248736e-12	5.33016180020951e-10	16.5485926208156
C14orf1	0.420741859941774	6.35588496860664	7.69713693845918	7.283876457249e-12	4.99320513890606e-10	16.5336533242976
DEF8	0.639246716219421	6.66222450432011	7.69627497401643	7.31556426850915e-12	4.99320513890606e-10	16.5309276710774
DERL2	0.492000808114017	5.5625941222114	7.67314215799772	8.21907150670175e-12	5.55935034885737e-10	16.4600929371544
WBP5	0.672794393061231	5.71092075536772	7.67029088598355	8.3378431373918e-12	5.61439697538454e-10	16.4566521644959
ERLEC1	0.537309472341082	5.49718247011471	7.66711730020331	8.47204656512224e-12	5.67929692954801e-10	16.4282399358081
AGT	-1.94573784479798	0.0581892718792951	-8.03447061372236	1.32018154553946e-12	1.03249198374065e-10	16.318706564587
HNRNPAB	-0.416500983237321	6.99528154086491	-7.65680699964186	8.92302771801714e-12	5.9550304094998e-10	16.2948792314889
DDX11	-0.554134513661135	5.16155111638991	-7.63452852226079	9.98055527547388e-12	6.60211533112404e-10	16.2754853074218
CHEK1	-0.60079100320919	5.53930550777671	-7.63242707975389	1.0086512511946e-11	6.64294174909569e-10	16.2542007375729
FICD	1.21534460585143	3.73490582094616	7.61976825542202	1.07488353998599e-11	7.04823198097361e-10	16.2475440821439
ORAI2	0.565068994287274	4.77703207003065	7.61833692522255	1.08263902161062e-11	7.06822067326305e-10	16.2343792717553
USO1	0.481105684111044	7.67684435206773	7.64225813209296	9.60024298168734e-12	6.37863931916005e-10	16.2144258500036
ATP6V0E1	0.412679692763117	7.13858829106048	7.61298532870867	1.11213143615142e-11	7.22933577716437e-10	16.086444362305
LOC646762	0.638338753301892	4.48529429812937	7.56082859383608	1.44477571081395e-11	9.23180939301375e-10	15.997309693811
DSC2	-0.617695698434993	7.91207621410056	-7.60234646304927	1.17315174548654e-11	7.59312353889048e-10	15.9945601159022
HMGCL	0.445996520046902	5.08160922415764	7.5487567542652	1.53487694353091e-11	9.76597973900855e-10	15.8827956105907
DHX9	-0.436159225221026	8.34326891095492	-7.57944787753607	1.31599751504208e-11	8.4811238995158e-10	15.8801646028613
UTP20	-0.532347542333008	6.09549023738211	-7.56663924423863	1.40329850653263e-11	9.00509845046751e-10	15.8758189483748
EDEM2	0.539474335225377	4.61751623232229	7.51409199534588	1.82580213695439e-11	1.15680358179355e-09	15.75251414958
HDAC5	0.662672022471592	5.4268978143799	7.51099065165325	1.85435572958353e-11	1.16995821997589e-09	15.6977383397921
LINC00957	0.894663143417112	2.58170232389778	7.49812784955255	1.97758948401376e-11	1.22708610297317e-09	15.6562914816906
MKRN1	0.323851940161476	7.01404923103086	7.50632750831755	1.89812489111996e-11	1.19076567065198e-09	15.5767882844578
BCL6	0.57163256843694	6.38712668969281	7.50012976224443	1.95788904212035e-11	1.21990298159665e-09	15.5698100864355
IFT46	0.48277084789189	4.47910263092024	7.46962923758898	2.28033454611533e-11	1.40911537220032e-09	15.52530669467
TMCO3	0.443654924209337	7.14698493502492	7.46331330934043	2.35342122536125e-11	1.44831857049281e-09	15.3659731194837
HNRNPM	-0.353696171928544	8.58568320153889	-7.4598190623473	2.39484991169348e-11	1.46779862342814e-09	15.2836569349365
CDC6	-0.778461024797743	6.46053382081579	-7.44116040233632	2.62863190598052e-11	1.60453401220339e-09	15.2706925215705
CCDC149	0.48202229184251	5.03245921914073	7.40311541028776	3.17775347507351e-11	1.91635125227726e-09	15.1874332722833
TMEM39A	0.596521923062322	5.66317755189757	7.40542343592454	3.14141566870564e-11	1.90207651940661e-09	15.1771163693309
YPEL1	0.779469157487703	2.97506881512937	7.39080283777301	3.37876654673119e-11	2.00535804212315e-09	15.1437842988282
TXLNG	-0.475707886437484	5.26275397172353	-7.38903256951818	3.40868650074886e-11	2.01515104311988e-09	15.0729791257642
PNPT1	-0.547223117755298	5.55510772503111	-7.39666614696996	3.28151695094214e-11	1.97101034141388e-09	15.0698876380526
MID1IP1	0.51018378332424	7.62416994639792	7.39409238894505	3.32385887512971e-11	1.98848864019712e-09	14.9931204065818
PRRC1	0.488594978926136	7.48746736217814	7.3929688122145	3.34251282523461e-11	1.99171319776678e-09	14.9896237175782
RNF145	0.468135761908403	6.67718485027623	7.38195716321692	3.53091798588262e-11	2.07922605788288e-09	14.9711634164816
DNAJB9	1.14576374249302	5.99268817849321	7.35734256751914	3.99101343871774e-11	2.34097882014787e-09	14.9601597043399
KREMEN1	0.54842059745644	5.12071982000985	7.35532602798666	4.03124220616298e-11	2.3553748236476e-09	14.9295513927525
MICU1	0.318098704704016	6.70057363140521	7.34970438855592	4.14552658264523e-11	2.41276074282949e-09	14.8136780133224
PDGFRL	1.24513568134896	0.80605113131605	7.41398082417041	3.01024908139151e-11	1.83003644559413e-09	14.7916150905962
BNIP3L	0.594589370058197	7.57174105789301	7.34843422256755	4.1717900732972e-11	2.41867180465756e-09	14.7777761089005
NOP56	-0.521435769028998	7.51123693536341	-7.34751705774998	4.19085703205061e-11	2.42038112281815e-09	14.7482214059543
RRP1B	-0.313970283248283	6.47437924370733	-7.33843279923478	4.38444045734851e-11	2.51285335524982e-09	14.7458278128375
IPO9	-0.315140992668043	7.25879823777156	-7.34301413908901	4.28572956125031e-11	2.4656902333998e-09	14.7456607601538
RFC4	-0.530024955989249	5.422383927727	-7.32070083376381	4.78821419717641e-11	2.72347819639398e-09	14.7327745753571
NSUN2	-0.357370683466463	7.01836717965808	-7.32647681130795	4.65279653433661e-11	2.65651683496572e-09	14.6712088966902
NUP85	-0.425237126986153	5.6026424920353	-7.30849697230411	5.08732099789364e-11	2.87185007911169e-09	14.6513172437608
CUL7	0.42416543475807	6.29895172045682	7.30439493222261	5.19196236636437e-11	2.91994407840178e-09	14.6053223133297
MTA2	-0.359352649188286	7.46581846748636	-7.31441344175264	4.94006789251845e-11	2.79924752732291e-09	14.6001747580233
DGCR8	-0.519269438766297	5.78956193384087	-7.27923825138707	5.88202238106206e-11	3.2834367313765e-09	14.5277806233195
EXOSC2	-0.443183120894274	5.72678188006167	-7.27535888321867	5.99623935653193e-11	3.33479741398828e-09	14.4652667156878
DCLRE1B	-0.632716537592191	4.07454216829981	-7.24648436143019	6.91835879359798e-11	3.81934101634806e-09	14.4627248984733
UMPS	-0.399300642769321	5.90117854437778	-7.26477130203846	6.31927325924506e-11	3.50148366276103e-09	14.4122277676429
CSE1L	-0.526997440206465	8.01406448472021	-7.27956601002876	5.87247187574965e-11	3.2834367313765e-09	14.4120973792533
HSD17B11	0.792095463072981	3.08132913119861	7.21655235553633	8.02272658937945e-11	4.38070045331352e-09	14.3408194325418
ABHD11	-0.481248508436029	5.39233000019294	-7.22869299462127	7.55516080982172e-11	4.15561519121915e-09	14.2826596831059
BTN3A1	0.69210064090767	3.90422682738241	7.19154609773338	9.07805306400188e-11	4.88587974225993e-09	14.2059291075317
C16orf59	-0.645532443483866	3.90094334150801	-7.1877243920619	9.25102955452862e-11	4.96119499252863e-09	14.1802566788752
MAGED2	0.440395013352146	6.91541397753201	7.22076079206332	7.85748838297973e-11	4.3061330495921e-09	14.1726292448293
SYTL2	-0.760168173277536	3.52123939167226	-7.17651102377813	9.77764388263237e-11	5.17750482759207e-09	14.1527079539838
MFSD6	0.658357696934352	5.2180205029077	7.18640208592851	9.3116367209891e-11	4.97592658371432e-09	14.1364918730023
TOMM5	-0.454214385057514	5.0739879449585	-7.19569609301483	8.89384697095184e-11	4.80395705452564e-09	14.1359857882315
NOLC1	-0.34887041054782	8.37246477254147	-7.21131374698184	8.23323273215407e-11	4.47935589514585e-09	14.0692276476717
GFPT1	0.575055279009717	7.80202610602707	7.2008047261081	8.67217020888109e-11	4.70113024752919e-09	14.0530241898816
FAM65B	-0.804864225145942	3.0244813109359	-7.16062444087492	1.05749551688049e-10	5.57032770421561e-09	14.0498215457672
DPP4	-0.781982440511602	3.09777536062187	-7.14949555228643	1.11715396616155e-10	5.84501183131771e-09	14.0259956319682
OSTM1	0.575363224367488	6.00675715153346	7.17620763325484	9.79229735639416e-11	5.17750482759207e-09	14.0167942612161
CYP1A2	2.59483707916452	-0.42068170447802	7.5057942543097	1.90319499837823e-11	1.19076567065198e-09	13.9418680446755
KDELR2	0.395278691246796	8.22144365020577	7.18020456441904	9.60098269227678e-11	5.1123530534478e-09	13.9324211879399
CCDC53	0.410864022257731	5.14999288975429	7.14021296554543	1.16945711642734e-10	6.05536829664583e-09	13.9015670401164
CHAF1B	-0.455761786044076	5.20701804463886	-7.14751680478015	1.1281052888122e-10	5.88181563083473e-09	13.9010947648581
TICRR	-0.722424524112763	4.81928996569957	-7.14174207724919	1.16067730633186e-10	6.03070257158451e-09	13.8991612772846
UBE2G2	-0.481565311255144	6.57012282719536	-7.15996437184374	1.06094414185247e-10	5.57032770421561e-09	13.8760118746105
GOLPH3L	0.509143092506542	6.74326284322276	7.1352041337104	1.19868010445842e-10	6.18535410603012e-09	13.7905820665692
FAR2P1	-1.12515733767658	2.44563130326321	-7.09300153309476	1.47543947750976e-10	7.4848645926644e-09	13.757530669017
FIGNL1	-0.675690119157956	5.58928128395094	-7.11946892461005	1.29527277238265e-10	6.63816244030643e-09	13.7252645246378
CTIF	0.664937183977243	4.01071293469491	7.08583133614281	1.52838285692141e-10	7.72733905034744e-09	13.719502000143
LOC100272217	0.703005288006469	3.44997127531277	7.08244906856577	1.55400593563924e-10	7.83052118441571e-09	13.7081714279324
SARAF	0.395243554214435	8.80753090093997	7.12349103658602	1.26987252911302e-10	6.53027599217849e-09	13.6503712152352
DDX56	-0.32033204410737	6.73504554142472	-7.10324962002392	1.40290926962553e-10	7.16533523561122e-09	13.5952332371001
GUSBP1	-0.576610027203453	4.24239137294151	-7.06425582851143	1.69930964703584e-10	8.47735337537881e-09	13.5889470550425
PGAM5	-0.408175640473411	6.55674338340456	-7.09709103207271	1.44606129360995e-10	7.36069707960915e-09	13.5714596972109
CDT1	-0.705767173834079	5.13465227711963	-7.06834945740806	1.66548447920735e-10	8.33630497992588e-09	13.5332076028046
LINC00641	-0.841111575417837	4.3046927304248	-7.04410605558729	1.87598258759468e-10	9.23598509354811e-09	13.4759983232358
SNN	0.45007421307376	6.41865239291489	7.0626656986074	1.7126314244865e-10	8.51552101658588e-09	13.4266565709374
LTV1	-0.512589140087409	4.90336371923004	-7.04556211228639	1.86262774184767e-10	9.20040071433706e-09	13.4198084501079
DDX5	-0.411434180356757	9.27662148173204	-7.08016422299274	1.57155563064528e-10	7.89246800995634e-09	13.4176485977755
SEC23B	0.289984785487797	8.03451556901166	7.06103262346424	1.72642066280095e-10	8.55575335730002e-09	13.3623327189482
FNDC3A	0.485257580668176	6.81105480687494	7.0375718971376	1.93709062225044e-10	9.50567084435053e-09	13.2948775844613
SAMD12	0.582054523003211	3.71684658216999	6.98411739030096	2.51694474873856e-10	1.22312111155528e-08	13.2410268299552
UGDH-AS1	0.724715878802904	3.63880322544065	6.97736575314004	2.60145887843226e-10	1.25606130284691e-08	13.2140801358916
ESRP1	0.5155793554587	7.37223497210529	7.00674469747754	2.25304475905061e-10	1.10201042677212e-08	13.1457340200885
PCNA	-0.647923609688646	6.9343544601054	-6.99517925747463	2.3843146467915e-10	1.16243080312406e-08	13.0655911115937
ZNF652	0.412309710307666	6.49104251567144	6.97521413874417	2.62897770189902e-10	1.26527978114473e-08	13.0034758735338
SEC23A	0.406944049696792	7.16567913851996	6.97856958097557	2.58618672595504e-10	1.25271547990132e-08	12.9894559501515
SFXN4	-0.412762419173403	5.80600189793245	-6.95996140321055	2.8324963092589e-10	1.3545466426698e-08	12.9608870608887
POLD4	0.482994642350368	5.62414388174018	6.94985458375405	2.97586641959596e-10	1.4185907986239e-08	12.9590638494816
IPO4	-0.439738917404273	6.74475704776611	-6.96078662361919	2.82109673154242e-10	1.35340538405243e-08	12.9065718083464
SH3RF1	-0.44206416067023	6.22187673676775	-6.94066216974711	3.11249122111983e-10	1.4790243093777e-08	12.8650913091389
TBC1D8B	0.656822436668312	4.11854827922182	6.90535923210278	3.69737869998366e-10	1.73499495496733e-08	12.8569311593703
RAD51	-0.6802821888922	3.7027855441172	-6.89491300666416	3.89043304101851e-10	1.81424666285509e-08	12.8088743172376
NBR1	0.392714943800977	8.05450156287672	6.93256168799316	3.2380220952821e-10	1.52899810637597e-08	12.7524853376631
SEC24C	0.278597226020205	8.14591478230632	6.92703153570413	3.32658675772408e-10	1.56589425561081e-08	12.7123488701445
EIF4G1	-0.297470504265531	9.98084393636985	-6.93702290367312	3.16828049857896e-10	1.50078548790731e-08	12.7099957534886
SDC1	-0.664569077449869	5.647810851443	-6.8990478185986	3.81285379492635e-10	1.78360786867957e-08	12.6648783555445
B4GALT4	0.339029992733194	5.36897802178071	6.87654929650104	4.2542885959812e-10	1.96561223253088e-08	12.6243136687222
ANO7	-0.788619814431011	3.39238079532134	-6.84549555562616	4.94772610804867e-10	2.26509314751399e-08	12.5927669288884
TCERG1	-0.512449986476624	6.20834607210775	-6.87949196375791	4.19379579519766e-10	1.94966060869003e-08	12.5532545524924
SLC7A11	0.716875028211239	9.90229467857052	6.87675791577285	4.24997169127538e-10	1.96561223253088e-08	12.4475161515908
MCM2	-0.632414880870948	7.0059770569288	-6.85439384938662	4.73832753509003e-10	2.18253761554944e-08	12.3912397684702
CNNM2	0.579173821648984	5.18195043420307	6.8120679615261	5.81942397119594e-10	2.61630150752929e-08	12.369625486512
ME1	0.459677532127822	8.47234358432923	6.84847972310734	4.87650059668056e-10	2.23931293454909e-08	12.3531759618854
PSPC1	-0.395139074084272	5.60721555593033	-6.81876779513705	5.63332467233183e-10	2.55267639703376e-08	12.3263244898145
BTN3A3	0.581536290486501	4.49305005904326	6.80391365159066	6.05414500014335e-10	2.68961660716428e-08	12.3079958164523
FAM149B1	0.398989363581338	5.09053017148516	6.79749259337192	6.24554381999652e-10	2.75832605885493e-08	12.2705426419543
SLC4A4	-0.798153490568745	6.37917095465343	-6.82436380381575	5.48240753977054e-10	2.50224412210317e-08	12.2561859044931
LAD1	-0.362579762878807	7.34861251080765	-6.82307650204381	5.51676623110837e-10	2.51029580988858e-08	12.233996375307
POLR3G	-0.613719520314526	4.08980199285541	-6.77890353158213	6.8340412034214e-10	2.98313845088883e-08	12.2316727219325
LAPTM4A	0.365903648391107	7.70897479655585	6.81497874111281	5.73783655914756e-10	2.58736798114594e-08	12.1972834638114
KDSR	0.447258950549154	5.77052817460411	6.78765243628954	6.55053249573634e-10	2.88453947084976e-08	12.1823594602239
ANAPC7	-0.329643700314775	6.33313145675813	-6.802036622191	6.10948726536011e-10	2.70619648308695e-08	12.1719800324502
CCT6A	-0.387294654346114	8.91849039169135	-6.81838110930665	5.64390359493346e-10	2.55267639703376e-08	12.1692381869518
BHLHE40	1.12329561600815	5.12808083203357	6.76800908739949	7.20409065316002e-10	3.12649205918644e-08	12.1646733111609
SLC35D2	0.489240655315569	4.28994834514279	6.76128920989797	7.44215306771325e-10	3.22050058976318e-08	12.159425542444
EZH2	-0.446465212720716	5.9716882011959	-6.78426070556268	6.65903383161156e-10	2.92374421097893e-08	12.1447869357715
GNS	0.399682911199701	8.34404705565795	6.80642148035944	5.98097741651962e-10	2.67292728828746e-08	12.14158259134
HN1	-0.46502468393235	7.64004369150617	-6.8048453145575	6.02686032169517e-10	2.68544019556602e-08	12.1399848682562
KPNB1	-0.336861990035208	9.32085653058217	-6.80736559601332	5.9536594274212e-10	2.6686611929002e-08	12.1096413040236
BRCA1	-0.593026939851413	6.11806452857854	-6.78028720688534	6.78840853096956e-10	2.97185838195449e-08	12.0917163928998
TMEM177	-0.478278287290505	3.95332618588013	-6.73914971652644	8.28286844522157e-10	3.54346303628054e-08	12.0329489134666
PRSS8	0.516158888655939	6.26653835866712	6.76841244823417	7.19004301121849e-10	3.12649205918644e-08	12.0298415017632
INPP5K	0.388185351893776	5.29369354630923	6.73980698164829	8.25660726360781e-10	3.54232041915243e-08	11.979738781165
ALDH1A3	0.911521555836769	5.58696496339856	6.75407301318564	7.70646474010463e-10	3.32529524532791e-08	11.9724724902287
PKMYT1	-0.665706664495557	4.56590854028249	-6.73085680285049	8.62139452103148e-10	3.66738980532036e-08	11.954977186691
WDR43	-0.537553957238999	6.79521990720784	-6.75340965447589	7.73122284010476e-10	3.32641954633275e-08	11.9285953851159
TRIM2	0.898124040334974	2.88774650009018	6.69572327721436	1.02139266111543e-09	4.26034227758592e-08	11.8972017508518
C1orf115	0.371804007979188	5.95682594886903	6.73171013708601	8.58593840807433e-10	3.66268327089898e-08	11.8808865029078
HELLS	-0.721825514872704	3.88323239023777	-6.69998105120443	1.0006426196356e-09	4.1971088202369e-08	11.8725514643538
WDR19	0.382830793154412	5.19824674215383	6.71674834180067	9.22902865993635e-10	3.90374913683392e-08	11.8698423033866
APOLD1	0.966381900564624	2.58021282051529	6.68219475719542	1.09018705127776e-09	4.5346949479188e-08	11.830473949207
SLBP	-0.417190393503116	6.6538162446112	-6.72300504816	8.9545050004103e-10	3.79832901373336e-08	11.8030551926792
RAB17	0.46280395914759	5.6307657104744	6.70472713841959	9.78003698347082e-10	4.11364244660498e-08	11.7941295852402
CBX4	0.530239427893629	7.66253958913901	6.71169021261527	9.45703150307946e-10	3.98895463624273e-08	11.7257293500037
ZFP14	0.612137468321537	3.69554051034496	6.65551954442775	1.2395273045092e-09	5.07159182684199e-08	11.7157996391689
LUC7L	-0.54592116223837	5.01812920523879	-6.6771501037088	1.1169955864142e-09	4.6333717474021e-08	11.693364681907
KIZ	0.505114756094055	4.39331834418625	6.65493790375042	1.24299929499922e-09	5.0719775580729e-08	11.6714422943661
LOC150776	-0.70659297145961	5.24305072991437	-6.67308119261752	1.13909266520143e-09	4.71201527842001e-08	11.6701877861224
DNMT1	-0.559439697913144	7.11362761882201	-6.69701865084132	1.01503510819847e-09	4.24561760019728e-08	11.6406978269774
CRB3	0.473913392530932	5.43084255229716	6.66558666413152	1.18092995455066e-09	4.87166049382766e-08	11.63986123448
SLC29A1	-0.61710012448096	5.08681264342282	-6.66116218089538	1.20633830170902e-09	4.94987434311671e-08	11.5534080331623
BCAS3	0.412870200843291	4.6324093511171	6.63821500054771	1.34703972836419e-09	5.42282803247097e-08	11.5522153970624
SEMA4F	0.532002708970038	3.62990664178261	6.61313761251744	1.51938556239636e-09	6.06784404386802e-08	11.5100758210107
WDR4	-0.612348033985681	3.96226285859276	-6.62618867871651	1.42713553393618e-09	5.71463124735617e-08	11.5096966103522
SIDT2	0.448437313550794	5.89473846476851	6.64781027293919	1.28633487657426e-09	5.220433650443e-08	11.5053432686559
TMED10	0.324261034227451	8.8619758974658	6.6611373475787	1.20648242513367e-09	4.94987434311671e-08	11.4309479689189
TMEM41B	0.491310788578629	6.55748785910084	6.64012187239029	1.33475459945199e-09	5.38781587778792e-08	11.4271992354247
GPR107	0.252166236338254	7.7897448889548	6.64941396983465	1.27645614146066e-09	5.1943808726757e-08	11.4111641789548
TDRD7	0.625376625172192	3.56129181237566	6.58753168483186	1.71782923291903e-09	6.67807568161783e-08	11.399040712398
SLC19A1	-0.619619919658257	5.30683842421257	-6.62756575649748	1.41773070746952e-09	5.69215088325195e-08	11.3821254804105
LINC00847	0.591374839016328	4.99588400175693	6.59769054263923	1.63620797054322e-09	6.41496054456317e-08	11.3589870379761
NFE2L1	0.386470288960245	8.81082516260305	6.64140665261246	1.32653982804306e-09	5.36908950347562e-08	11.349219579205
DSN1	-0.482522016870315	5.10614184970291	-6.60305604844171	1.59465740738376e-09	6.30141463928277e-08	11.3337439002876
TMOD2	0.632926794452305	4.00187900761119	6.5792336521482	1.78747378585426e-09	6.87959124921339e-08	11.326480748698
HILPDA	-0.554219032012421	3.95236856073731	-6.5871336689188	1.72110767766789e-09	6.67807568161783e-08	11.3253857507063
STEAP3	-0.566047526897138	4.05728704467787	-6.58857404229141	1.70927257241455e-09	6.66660699931868e-08	11.3120382295055
CDC45	-0.519178252804277	4.95162767856729	-6.60137468863022	1.60756446486089e-09	6.3191591634427e-08	11.3102823212338
ICA1	0.326427961313138	5.91123849515103	6.60804710351593	1.55694329802774e-09	6.18493665692713e-08	11.3056775230566
TUBA4A	-0.636754420288075	6.38724074674741	-6.60938582913832	1.54697821349862e-09	6.16165115487939e-08	11.2528167940874
HOMEZ	0.408384282972444	4.43330815672114	6.57097049240713	1.85959574932612e-09	7.10526457299771e-08	11.2484651939105
CHMP5	0.374497900954406	6.60282371706421	6.60427844765352	1.58533791664572e-09	6.28111719164963e-08	11.2442702999374
CTPS1	-0.441441741603638	6.18092813762533	-6.60167821471908	1.60522681903499e-09	6.3191591634427e-08	11.2251996151395
GINS3	-0.445723970570071	4.22819998996791	-6.56243502113111	1.93711238219284e-09	7.36396950152094e-08	11.2134512778001
TP53INP2	0.535194889234925	6.74736439517426	6.5857340069366	1.73268581200198e-09	6.70567271985096e-08	11.2005525299059
HINT3	0.530537283447218	7.16213901772196	6.59195747164932	1.68178728096934e-09	6.57648901329053e-08	11.166326462533
KIAA0513	0.520562288859504	5.91605873094083	6.56146966482874	1.94607789297954e-09	7.37937011135878e-08	11.1373910156349
SDCCAG3	-0.382624270280065	6.10396249769012	-6.58131440896484	1.76975253991177e-09	6.83151777360285e-08	11.1367351669065
ZFYVE9	0.331496924299858	6.14320345977865	6.5670573827283	1.89474551608458e-09	7.22119255571726e-08	11.1174036192075
RCL1	-0.394138504411736	4.97995842586492	-6.56004914053513	1.95934524179639e-09	7.39234375648609e-08	11.1108940930161
C8orf33	-0.286345411153698	7.04984776335295	-6.57877898649256	1.79136932501494e-09	6.87959124921339e-08	11.0984468138512
SLC35F6	0.554132591518116	6.06320579291165	6.5605843445906	1.95433611090725e-09	7.39201789455499e-08	11.0805380197622
ADIPOR1	0.2567578510046	7.33588961472721	6.57255460293882	1.84555022492171e-09	7.06958729015929e-08	11.057662021416
FAM136A	-0.377808357896948	5.75785923147565	-6.55112419848887	2.04476982864957e-09	7.66050398742238e-08	11.0281202947633
APH1A	0.355386862706003	7.37187405423609	6.55937896305758	1.96563551281299e-09	7.3974894386967e-08	10.9990572878298
CAST	0.38836157837844	6.83913176603434	6.55102640284567	2.04572595828208e-09	7.66050398742238e-08	10.9817338691524
METTL8	-0.489248766758429	4.98589877911923	-6.5308357925371	2.25288382643472e-09	8.3943681235096e-08	10.9816168905549
MYB	-1.01356001215005	1.60721125412568	-6.51650826220102	2.41232013450999e-09	8.85657680679754e-08	10.9807104040177
PHYH	0.411798309978529	5.6920583937475	6.52752783290176	2.28874463609397e-09	8.48587393965111e-08	10.9524679786809
NEBL	0.651033146239221	6.15688998194072	6.52592495117646	2.30632326545418e-09	8.52998772267485e-08	10.9348677445035
KNTC1	-0.497041673216569	5.83695581025501	-6.52088859022568	2.36242862508692e-09	8.71602659319538e-08	10.8706465155856
CSNK2A1	-0.289136494079675	7.1143645272327	-6.52824746974488	2.28089555578061e-09	8.47770486772316e-08	10.8633918738014
FANCB	-0.748885631212797	2.61505757065965	-6.46908664904233	3.02371861932689e-09	1.08363147464947e-07	10.8601281272961
MVD	0.659748239355551	5.57847895563357	6.49785487921092	2.63668895221779e-09	9.60983526856854e-08	10.8397529045996
SH3GLB1	0.394470925361706	5.48805745756601	6.49352492012247	2.69164860114225e-09	9.78639113674384e-08	10.8381071281761
WDR90	-0.588482326924888	6.533152100247	-6.51566025025365	2.4220984241538e-09	8.87078778953498e-08	10.8152487283093
RCC1	-0.349826469307319	6.71019697681233	-6.51673449670333	2.40971805420012e-09	8.85657680679754e-08	10.8086356213338
PELI2	0.828876155355804	3.95447816161674	6.44775317474126	3.34644660468949e-09	1.18235864037688e-07	10.7671639162241
ASF1B	-0.497635458438954	5.21667084470839	-6.48353313156978	2.82282654938385e-09	1.02138707145899e-07	10.73963506714
WEE1	-0.474036916839543	6.04171636757912	-6.48026712213013	2.86705814093912e-09	1.03489771741206e-07	10.7096999650336
CCDC86	-0.521501078554142	5.7376389839104	-6.48732907420812	2.77226403992162e-09	1.00551489911747e-07	10.7026425599167
BBS9	0.530630584272034	4.18036858117102	6.4438893731884	3.4084305408703e-09	1.20143176060348e-07	10.6915728242582
SNX25	0.42775334710859	5.46274992446741	6.45993228418708	3.15825688471134e-09	1.1264699615398e-07	10.67516751175
TTC27	-0.454169443177273	4.96538363658546	-6.45818906364071	3.18453802117732e-09	1.13315220203788e-07	10.6650957814161
DDX19A	-0.291995205768188	5.66512166045637	-6.47233091487182	2.97740970793967e-09	1.07215309770796e-07	10.6638593810469
ZC3H6	0.964716486252298	4.65883622118192	6.42898562278471	3.65831566299115e-09	1.27805618919167e-07	10.6589511415207
FGFR3	-1.12160938919769	2.41806287841152	-6.4255472456622	3.71848435911752e-09	1.28955432839606e-07	10.6276531374983
TPP1	0.533991088412328	7.69127789978035	6.46825841874879	3.03565432129081e-09	1.08531869734531e-07	10.579218837197
PIDD1	-0.655662944440898	4.99621385516008	-6.42889683460981	3.65985722797294e-09	1.27805618919167e-07	10.5557593432449
ZNF277	0.464970856558021	5.01525655538189	6.42554369217908	3.71854704445587e-09	1.28955432839606e-07	10.5537436096019
ZBED8	0.500515406303776	4.15468591116244	6.41348789312519	3.93733396073347e-09	1.34984033685785e-07	10.5509327659313
TIMM23	-0.314613927051034	6.12918111464907	-6.45149424248836	3.28749213877965e-09	1.16426844235649e-07	10.5455110723034
ARHGAP44	0.382239134407276	5.27728110878103	6.42805706891456	3.67446921493882e-09	1.28018166430444e-07	10.5413438393398
SFPQ	-0.333295239383972	8.53637297950742	-6.46914055979379	3.02294331442295e-09	1.08363147464947e-07	10.5387334421807
TACC2	0.430055282202503	7.14236543094497	6.45386577951551	3.25065186884967e-09	1.15394298966068e-07	10.5299769639704
MTHFD1L	-0.351091795322121	5.31561584749619	-6.4225983422248	3.77086487046234e-09	1.30468449066503e-07	10.4785380038437
XBP1	0.514895312592516	8.43078054526475	6.44270946262171	3.42758377998421e-09	1.20535358408063e-07	10.4381195566371
FANCA	-0.507603392162126	5.19325691425123	-6.41355444954753	3.93609191057927e-09	1.34984033685785e-07	10.4331729062959
BOP1	-0.537783906432924	6.61704438585994	-6.42164896985255	3.78788273302114e-09	1.3075597038861e-07	10.3785790414533
GLO1	-0.458327415178802	8.51854593041276	-6.43242637012203	3.59906749041815e-09	1.26270087467568e-07	10.3651363268274
GABARAPL1	0.521741158544788	6.48173614621184	6.39917807000082	4.21355853923229e-09	1.43797261420709e-07	10.3416698751036
RAD54L	-0.577591630447825	4.82694798828056	-6.38673686129768	4.46919161374693e-09	1.5183117934847e-07	10.3370367196175
GRB10	0.414539798986874	7.75354896031675	6.41795224835566	3.85487301792496e-09	1.32763241369636e-07	10.3262305466093
RRP15	-0.490103159434024	5.1529065047782	-6.39183879714637	4.36256083405663e-09	1.48544701778219e-07	10.3219392793184
ZGRF1	-0.738300447517082	3.94013724114844	-6.35596726494594	5.1689982877368e-09	1.72483729530346e-07	10.3128963606866
CLCN2	-0.590339093796897	4.48098194847438	-6.3717237131692	4.79810897977132e-09	1.61906526832014e-07	10.3090742802415
MAP3K10	0.516501526845065	5.02212502624516	6.35862731875859	5.1044572033042e-09	1.71090467332178e-07	10.24285401621
CENPQ	-0.665237788115157	4.03354006104652	-6.34129903440497	5.53961949315425e-09	1.83626768894491e-07	10.2245213700514
PRKY	-0.673880160156019	3.93873793237188	-6.3362154690599	5.67408537584251e-09	1.8766974890672e-07	10.2132751135183
GNPDA1	0.586303813524177	6.6623558300739	6.37085219457812	4.81791951195228e-09	1.62210491909138e-07	10.1771805599832
CPT1A	-0.36423670708521	7.76177506517409	-6.38167448455212	4.57753613791286e-09	1.5516090890948e-07	10.1534070685696
BAZ1A	-0.335224474768732	6.80360658711051	-6.36219169825243	5.01921910673971e-09	1.68609830216563e-07	10.1015533238383
SEC61A1	0.31601485312423	9.61049499887528	6.37920979821888	4.63121897965022e-09	1.566269914379e-07	10.097028539092
RETSAT	0.617886576601125	6.80578470145617	6.35644949866349	5.15723837592207e-09	1.72474591209011e-07	10.0864933212104
FRMPD2	-0.631755452295787	2.63076375264565	-6.29133777914119	7.0096763186805e-09	2.23951701279375e-07	10.0617094325118
PRR22	-0.97222920382825	1.59187782620204	-6.30661902971843	6.52332265900466e-09	2.10651206860656e-07	10.0334776303212
WDR77	-0.452604776299888	6.10229394502723	-6.34215573646922	5.51727033706148e-09	1.83368646291902e-07	10.0299937571518
TMEM201	-0.459724636604662	4.775659506405	-6.32213609885952	6.06353287001214e-09	1.98799147546075e-07	10.020288102259
GMPS	-0.33205598117841	6.69007806147135	-6.34206547052755	5.51962094592032e-09	1.83368646291902e-07	10.0175324444184
PFAS	-0.507034829194082	5.37836215480948	-6.33285726498857	5.76467395469148e-09	1.89829701981683e-07	10.0102245213959
JAG1	-0.606076601578474	4.70925787406565	-6.31015786653247	6.41552697065759e-09	2.08406685132076e-07	10.0061931751227
CDKN2D	0.596991605035635	3.24952424672284	6.27852185529174	7.44499755484679e-09	2.33390570529393e-07	9.99550558152499
DNAJC4	0.452373230137338	5.13264320636601	6.30935578379915	6.43980403426089e-09	2.08406685132076e-07	9.98627904325027
KLRAP1	-1.33680062823287	0.848626138035016	-6.40396070707082	4.11917519534656e-09	1.40896434472264e-07	9.9831818495851
IL17RB	-0.532664524453206	3.97043218497664	-6.28758403384781	7.13451380795925e-09	2.26974278263382e-07	9.98047892120661
TOPBP1	-0.375306469630521	6.3289012279617	-6.32783726145878	5.90275601669895e-09	1.9395138806729e-07	9.96200618118471
GALK2	0.384742713829879	5.37777173424137	6.30616576779867	6.53725775153607e-09	2.10651206860656e-07	9.96030234734754
POLD1	-0.558609800923104	5.47550086895569	-6.31784593851889	6.18735880811348e-09	2.02416949591791e-07	9.95858358362806
AASS	0.494970259897197	4.79015486430185	6.2844936729414	7.23893230901539e-09	2.29809318292125e-07	9.9233914146295
ALG2	0.2577576409598	6.32799000028059	6.31415159451047	6.29598363662308e-09	2.05076985439332e-07	9.91213765637885
XRCC5	-0.372550211760077	8.69903668261525	-6.33412635598129	5.73027339387885e-09	1.89111616005461e-07	9.90273129527351
TIMM8A	-0.551543536744274	4.11515106703005	-6.28336476847864	7.27745076144608e-09	2.30544727075684e-07	9.89728435329721
ULK2	0.324663005971382	5.43377580484279	6.29229048745424	6.97833651467024e-09	2.23613669069122e-07	9.8822446167603
SCYL1	0.325133480459372	7.34822418467323	6.31589267660358	6.24455829171365e-09	2.03844102844287e-07	9.87172363373008
ORAI3	0.583453535747573	4.03167862122963	6.25137544769896	8.45699998165451e-09	2.60226048615828e-07	9.84208537899361
NAP1L3	0.661275414347008	2.64285409721654	6.24538361932786	8.69801497572542e-09	2.66006910133387e-07	9.84127573073776
AIM1	-0.453115906624094	4.56901317756297	-6.28199437496267	7.324480473327e-09	2.31059661318232e-07	9.84108517346083
C22orf46	0.312300128242223	5.99093834259066	6.29557400034724	6.8713786446448e-09	2.20943515477487e-07	9.8370907838462
EIF2S1	-0.380408376565116	7.50284543056423	-6.30935445618571	6.43984429283985e-09	2.08406685132076e-07	9.82353333911468
SNORD45B	-1.84837942071067	-0.383168463059865	-6.54889597571194	2.06666467451291e-09	7.71966088370293e-08	9.82009856604494
YIPF2	0.43955076696848	5.76936189896383	6.28278436984891	7.29733265896219e-09	2.30687888856792e-07	9.80077780054926
PITPNA-AS1	0.42154483362425	3.88998646408672	6.24184508828872	8.84351503396427e-09	2.69509378271192e-07	9.78789569150429
KIF3C	0.559971864967773	3.79910515002033	6.23611880423011	9.08407056369519e-09	2.75568492089792e-07	9.78659107311746
PRMT2	0.444948207531377	6.05469931043702	6.28004917493882	7.39175153585297e-09	2.3269295820203e-07	9.77251456216183
NANS	0.350326361151653	6.69958845089149	6.28809134263086	7.11751511139274e-09	2.26914239729667e-07	9.76845390628204
TYMS	-0.458590199000715	4.65205164288457	-6.25973695728131	8.13163455558928e-09	2.50954153927133e-07	9.76450668976135
TSPAN9	0.398511928524748	5.26040212820026	6.26426148374576	7.96075240260096e-09	2.46980698507141e-07	9.75554499663273
ANAPC1	-0.427546900230784	5.56238821569623	-6.27368673446234	7.61606711382291e-09	2.38074572397324e-07	9.74080468066161
YIPF3	0.299997814499713	6.75565926564154	6.27926532982607	7.41903118763782e-09	2.33063121994915e-07	9.72663231267151
RRP7A	-0.364452419120373	6.05372806606997	-6.27241307326861	7.66177115418366e-09	2.38691194297141e-07	9.72136146304826
TRIM5	0.432301807736458	5.83187891225289	6.25954501287154	8.13896330331072e-09	2.50954153927133e-07	9.70988074276604
DHODH	-0.459691949981607	4.3485066850925	-6.24752155373567	8.61125184654890e-09	2.63890934138323e-07	9.70822382245459
PDIA3P1	0.622186547944912	2.91922935217025	6.21177162959793	1.0180930295357e-08	3.05143411806548e-07	9.70751456737446
DCTPP1	-0.503771848182565	5.90774366494698	-6.26873291243848	7.7953547274505e-09	2.42349992934569e-07	9.70142911627289
AARS	0.313127722538514	9.82860415560559	6.2921117922721	6.98420423504383e-09	2.23613669069122e-07	9.69796181614962
SCAMP2	0.310147058800395	6.85188492518189	6.27340584407878	7.62612342322276e-09	2.38074572397324e-07	9.68864486132466
DHX37	-0.491720531483737	4.91475552864095	-6.24973028200857	8.52251161313979e-09	2.61705591785086e-07	9.68687054686509
TINAGL1	1.94016818294199	0.332370082571539	6.50098241813597	2.59768209941446e-09	9.49070423474636e-08	9.660545110372
ACBD3	0.359630510897542	6.80367495722888	6.26339181997661	7.99332068969407e-09	2.47479800982363e-07	9.65950020282868
SNORD44	-1.12015255041181	0.370716563311848	-6.23647894768081	9.06875307767243e-09	2.75568492089792e-07	9.58612692138871
SH3BP5L	0.355964072461268	6.39055759729185	6.24172640334509	8.84843656684188e-09	2.69509378271192e-07	9.58473442422462
PDP2	0.352838229095627	6.14779591460266	6.22828723904262	9.42353749256221e-09	2.84144254996615e-07	9.526281292046
GTF3C2	-0.265964514656064	6.30573389334324	-6.2311525934406	9.29790979192747e-09	2.80920348964956e-07	9.51374259419494
NRP1	-0.590484844865435	6.66047024611455	-6.2324460417765	9.24174233080561e-09	2.79786296047131e-07	9.48840359729665
MT2A	1.25926722766514	6.45013702405701	6.20898512910614	1.03145011001543e-08	3.07917591490888e-07	9.48832179392812
GPNMB	1.12075642761189	4.48592450399077	6.16136492299601	1.28831056629223e-08	3.77837333270392e-07	9.45542025717539
MRTO4	-0.43148233184862	5.06458746943601	-6.19812665845193	1.08516765550741e-08	3.22033152472318e-07	9.43605050659532
MARK3	-0.265871200508392	6.78432273285791	-6.21372101550821	1.00885012960974e-08	3.02977870924396e-07	9.43383888912785
SEC22B	0.391090230004636	6.50816544574119	6.20717948568656	1.04019750026117e-08	3.09912810792097e-07	9.41882438079548
FOXN3	0.405701674702304	6.54672426113975	6.20650709692162	1.04347351291412e-08	3.10273233067691e-07	9.41754214212021
CNKSR2	-0.70070858008132	2.43604082914581	-6.14732904508914	1.37538384396014e-08	3.99473187638404e-07	9.41737797477732
POLE3	-0.339937276863918	7.08315538514859	-6.21781848617043	9.89690936055086e-09	2.9781962115838e-07	9.41596578791422
GBP2	-0.999366621068748	3.43920109901903	-6.14253087007808	1.40645941864737e-08	4.06142204430941e-07	9.3998862615297
GLB1	0.329855358706586	5.91515814254788	6.19228001722317	1.11522344891911e-08	3.30299710236082e-07	9.38531881494029
CBLB	0.663429322801385	4.84199949541352	6.14296101170947	1.40364560324398e-08	4.06110643127392e-07	9.34151927913854
POP1	-0.514930746213956	4.76175089075964	-6.1520953488588	1.34518446390396e-08	3.92219221553046e-07	9.27660247762471
NPEPPS	0.310533391851024	7.97649829905266	6.18493937480975	1.15412291296996e-08	3.4114782797553e-07	9.25251504183657
RBM25	-0.428526321811345	7.41459841356896	-6.1815016999343	1.17279643506763e-08	3.45986468938615e-07	9.2480337764028
PTPRA	0.227331317552138	6.62174269634277	6.17023239997305	1.2361231639398e-08	3.63953439798432e-07	9.23386833975016
SPATA13	-0.506150834353157	6.07206700640456	-6.16408365245939	1.27208359935127e-08	3.73808362580404e-07	9.22676614096282
MGAT4A	0.750280834523947	3.90322047294143	6.09323445471438	1.76859255406947e-08	5.00135325647968e-07	9.16531360601037
SNORD36A	-0.892704667468323	1.69937651803938	-6.09371478161581	1.76465569808927e-08	4.99963584198273e-07	9.15966308998312
PPAPDC1B	0.314815595828516	7.07555811476511	6.15832952584468	1.30666855743416e-08	3.81730254055085e-07	9.15863535037719
PSME3	-0.284461603414737	7.80706412596272	-6.16048288771348	1.29361874337381e-08	3.78654562387936e-07	9.1338653754325
LPCAT3	0.3429902742026	7.05349824933912	6.14885536892148	1.365641063199e-08	3.9741213575574e-07	9.11303798693209
THADA	-0.37224202363174	4.78579947339674	-6.11380942794324	1.60746470655469e-08	4.60809547806881e-07	9.09761628715913
RAD23A	-0.288526622880131	7.3930405164634	-6.14444409829203	1.39398628827136e-08	4.04094558005457e-07	9.07922462812993
URB2	-0.465178905290254	4.39372538016746	-6.10787821741076	1.65236927174129e-08	4.71710589058311e-07	9.07227308761468
EGF	0.605509213752708	4.72302213111865	6.0876427933297	1.8150640500783e-08	5.09439285532256e-07	9.06000241085346
THNSL2	0.296838170975109	6.47500646290452	6.12230453036859	1.54523506977025e-08	4.45359881145299e-07	9.03075421196552
POLR1E	-0.31788927353517	5.54112165200626	-6.11373159675367	1.60804610449391e-08	4.60809547806881e-07	9.02239591347444
EBLN2	-1.43104657675078	0.363392898663062	-6.2098047491498	1.02750343968873e-08	3.0735043128219e-07	9.0126854697339
STK36	-0.349931473029983	6.06619490407948	-6.10805599109588	1.65100558310802e-08	4.71710589058311e-07	8.96367066953579
TBL2	0.285378758154895	6.23164005648414	6.10157305725714	1.70145951579118e-08	4.83884774415157e-07	8.94989192041581
PRPF4	-0.327186831391981	5.74728804075759	-6.09268753837837	1.77308571909969e-08	5.00215660526509e-07	8.91669267626283
MYBL2	-0.436391182424354	6.33846664065937	-6.09746038259321	1.73425052485332e-08	4.92277993973485e-07	8.90297594859541
RFC3	-0.461351284405863	5.35423028397939	-6.08070932220096	1.87435923616681e-08	5.24122500750107e-07	8.9014925707803
PIGH	0.410587247226209	4.85858837134395	6.05870675387235	2.07543741208712e-08	5.76058561550836e-07	8.85205070349723
DKC1	-0.343644889587521	6.97089339238598	-6.09198543533896	1.77887028983188e-08	5.00215660526509e-07	8.84279272511582
GNG7	0.472034612624986	4.164173138541	6.03425742123211	2.32383166231101e-08	6.35295802271992e-07	8.84106006674514
EMC3	0.305239494079239	6.43020823940128	6.07532047379839	1.92175802353661e-08	5.36377666940999e-07	8.82840559530248
MASP2	-1.08601351591765	1.58241610743549	-6.03119211014729	2.3569679861256e-08	6.42327246454845e-07	8.82319486792287
HNRNPF	-0.285273779315553	8.7178824280361	-6.09229469502131	1.77632003818152e-08	5.00215660526509e-07	8.79849592345371
FGF13	0.792199543053018	3.53621692994559	6.00466696723581	2.66382020142051e-08	7.13011125570953e-07	8.78722974817706
CENPO	-0.381930573067497	4.95534483442274	-6.04401625632295	2.221361183339e-08	6.12035954660888e-07	8.78160370192921
PSEN1	0.292342745283377	6.58478885921032	6.06724681533649	1.99498775614258e-08	5.55783601971002e-07	8.77966411079156
FAM134B	0.550515859999251	5.15633162717372	6.04992952022669	2.16144767081387e-08	5.97721882595601e-07	8.77828224043759
RFWD3	-0.407462987810334	5.77921394265897	-6.05751823683854	2.08688373205503e-08	5.78166902592958e-07	8.76446582507731
EXT2	0.335853214505494	6.25890906302409	6.06202834645415	2.04377460770986e-08	5.68320731655022e-07	8.75943123515847
TP53INP1	0.626065641911966	8.75322638760015	6.0811559247574	1.87048308702001e-08	5.24014440945754e-07	8.75799305759447
KLF11	-0.633128590163108	4.35223845743987	-6.01556439450611	2.53326866627181e-08	6.84164789437725e-07	8.74395820607551
FDXR	-0.495562053740037	5.69478841993586	-6.04880720727002	2.17269539221066e-08	5.99727831055796e-07	8.743219186174
CTSF	0.433706913274318	5.59987625570456	6.04081390286281	2.25448675889945e-08	6.20025149663629e-07	8.73272023381153
DPYSL2	0.70200834598861	4.42338365639987	6.01877720755389	2.49599526517065e-08	6.75312881113558e-07	8.73167614688615
MYNN	-0.442412109997055	5.46840457536251	-6.03803575171817	2.2836177800829e-08	6.26888566466633e-07	8.6963731505908
RCBTB1	0.387607576414603	6.40188990810046	6.03396844261375	2.3269358767288e-08	6.35295802271992e-07	8.63016448496685
KDELR1	0.287725488864414	6.91056748497414	6.03568250293508	2.30858290402317e-08	6.32585417642553e-07	8.61228735731684
SHBG	1.1337117843831	1.49375298688645	6.02914417533338	2.37936500161117e-08	6.47256247539735e-07	8.55976981915597
FKBP5	-0.424815970129464	6.49470679615061	-6.02173552993196	2.46215181161916e-08	6.6735869319988e-07	8.54503919957331
KLHL24	0.810737994100753	6.30857047814562	5.99259212820009	2.81621481044024e-08	7.51124006990598e-07	8.54448449548299
TBCK	0.422361908011289	4.58515179248575	5.98129559350092	2.96653528325928e-08	7.81499891463533e-07	8.54070809035377
STON2	-0.680756324562542	3.38458055127482	-5.95086411043976	3.41186265197575e-08	8.76844014432158e-07	8.53744670626105
COG6	0.492784092424619	5.07979058467665	5.98858023647775	2.86872186799753e-08	7.63771765422888e-07	8.51997007445622
DOPEY2	0.326101421963922	6.604800425507	6.01230921599911	2.57159200110202e-08	6.92025546389749e-07	8.51616930380727
EDEM3	0.453464527337434	6.91985073669794	6.0116157638348	2.57982943999199e-08	6.93000337583536e-07	8.49657014603148
AHCTF1	-0.370949244379195	6.86797467399374	-6.00942994834265	2.60596474376381e-08	6.98770832006381e-07	8.49002125472464
ZMYND19	-0.402111731443457	5.12908990169585	-5.98191547768782	2.95808574974097e-08	7.80643508226897e-07	8.48338560506769
FADS2	0.579498458143933	8.87620830866239	6.02184570515665	2.46090015769979e-08	6.6735869319988e-07	8.48111731627127
SLC5A6	-0.397797453103939	6.19657249447574	-5.99694282930988	2.76034178152982e-08	7.3753188952761e-07	8.45126929348878
SNORD30	-1.70165846999705	-0.803455425005577	-6.11518667363132	1.59721087009771e-08	4.59458207382895e-07	8.44371300553607
SLC38A7	0.41871571290148	5.39360609315231	5.96977403797433	3.12797533501742e-08	8.18287066735568e-07	8.4427913566601
VPS9D1-AS1	-0.51912149081223	4.45926987813282	-5.96217269896901	3.23918445272974e-08	8.42973895011954e-07	8.42784789055326
ARPC5L	-0.297216120094542	6.56224884539487	-5.98729876263569	2.88569565432896e-08	7.66931078679711e-07	8.41991354249392
HAUS8	-0.647457128330169	3.56812870121493	-5.92723378968783	3.80242947493173e-08	9.69393565289895e-07	8.41125626228994
EXOSC8	-0.394995987155041	5.43410693204533	-5.96335469833924	3.22163970757987e-08	8.39863573767696e-07	8.39885110057609
ATRIP	-0.580660147821093	2.83808263655446	-5.91473770983613	4.02640770006993e-08	1.01443855745386e-06	8.39528825012655
EARS2	-0.322228656684164	6.54183450228684	-5.98344092247569	2.93739335294052e-08	7.76547510347796e-07	8.38428343149734
MTERF4	-0.444237318178373	5.80460856296175	-5.97162460523206	3.10147470573313e-08	8.12770404560013e-07	8.37437781434895
SEC24A	0.407065122067511	6.98429870770317	5.98036414167855	2.97927639694158e-08	7.83481862985548e-07	8.36136836920863
PARP4	0.42671172178513	6.64098255606104	5.97238869991453	3.09059718534154e-08	8.11335792571478e-07	8.34961073777973
EEF1A1	0.354139436799713	12.8266267704822	6.01298696134373	2.56356614905263e-08	6.91104296125213e-07	8.34552078249719
SF1	-0.264463057531138	8.04472650827655	-5.98648330214291	2.89654824625308e-08	7.68455273246222e-07	8.34446392656321
PTBP1	-0.311078700293349	8.29840158230258	-5.98416223550109	2.92765850997246e-08	7.75338980348261e-07	8.32557061647955
DAZAP2	0.394865021830516	7.5394587896838	5.96879389015497	3.14210140624457e-08	8.20552951585539e-07	8.28790949920396
EGLN1	0.379962477903931	6.30190612066716	5.95466314562408	3.35286629227648e-08	8.68045521462476e-07	8.28165027667063
SEC13	0.354876020346117	6.92787346925004	5.95518321924262	3.3448683815687e-08	8.67470528801997e-07	8.25123191194042
PNO1	-0.375901850900662	4.62296394752471	-5.92133749704047	3.90654444179328e-08	9.91618885139425e-07	8.24387654536962
ATAD2	-0.557695329860485	7.21491874723826	-5.95953461290254	3.27868190167906e-08	8.51776599232054e-07	8.24149547530519
DDIAS	-0.637580928021834	4.48301677322241	-5.91484257897251	4.02447512478189e-08	1.01443855745386e-06	8.24145745634186
FDPS	0.474280973654182	7.41229365755239	5.95332149046887	3.37358576852279e-08	8.70408314435365e-07	8.2295574620786
SELK	0.456009043664664	5.96571679423501	5.93051175826538	3.74573308861514e-08	9.56563402357908e-07	8.22831319284871
NOP58	-0.429324485641984	6.83987436154653	-5.95246190942493	3.38692659190456e-08	8.72351452899466e-07	8.22478292399477
PRPF4B	-0.375478063196593	7.05618296551756	-5.95055502861277	3.41670713705875e-08	8.76844014432158e-07	8.21378135406863
GRPEL1	-0.290660787509598	6.29867398208569	-5.93710295289898	3.63423487451346e-08	9.29670713384908e-07	8.18439056680395
CCT5	-0.323336275919075	8.53120862447641	-5.95421933471403	3.35970627281105e-08	8.68319266652852e-07	8.18272547979312
ORMDL3	0.32750913666268	6.05525323050259	5.92117689567081	3.90941915292048e-08	9.91618885139425e-07	8.14622957556294
WDR25	0.484814374653865	3.64051335450008	5.85623926694709	5.25967079211239e-08	1.30592412780738e-06	8.11377708838369
TOLLIP	0.371620430845749	6.59868851940101	5.9205670939078	3.92035335438263e-08	9.92715446364412e-07	8.11265995361817
DHCR7	0.429865274210106	7.38840942661552	5.92321611321531	3.8730717836976e-08	9.85729591593274e-07	8.09254391727376
TOMM40	-0.480803332990551	6.06734812668134	-5.90789077068791	4.15458021350271e-08	1.04283469018252e-06	8.0595597182655
RAB1A	0.316557473894283	7.05561346560765	5.91074577561694	4.10065509307223e-08	1.03141435305817e-06	8.04851761061557
CHP1	0.268062919546479	7.77482626798277	5.91568124113894	4.00905265541347e-08	1.01346691369846e-06	8.04645261063619
TEAD2	-0.879163537213587	2.49318042125344	-5.83262088879707	5.85676307368338e-08	1.43233150349234e-06	8.03508680254379
RANBP1	-0.417357510031205	6.6542407438731	-5.90760850982131	4.15994925026193e-08	1.04283469018252e-06	8.0309401259083
SLC35B1	0.27799061623146	6.26861500796402	5.89257120260708	4.45606013181526e-08	1.11334773609547e-06	8.00469115862226
TARP	0.613400987061379	3.11788269832454	5.83888017819762	5.69233084783626e-08	1.40124655755917e-06	7.99234251728733
SLC24A1	0.411629626210623	4.63470871739657	5.84978379164448	5.41665632898736e-08	1.33777156967227e-06	7.99084411845264
RRP7BP	-0.700837260103581	2.75652468596717	-5.818481104278	6.24558537400228e-08	1.5150841676255e-06	7.98379374904212
SNORD14B	-1.81733550078949	-0.49802213001955	-6.10449082454904	1.67856662619146e-08	4.78280008707608e-07	7.9546977871053
THRB	0.553870646160633	5.88089985531333	5.87726417426524	4.77874299431547e-08	1.19198679074155e-06	7.92649836484414
U2AF2	-0.363866737047625	8.03489414925466	-5.8925738301053	4.4560066242225e-08	1.11334773609547e-06	7.9179900179618
NOP16	-0.455807373203807	5.05378879721578	-5.86407521583288	5.07511241504119e-08	1.26381240504575e-06	7.90746068252226
TNFAIP8	-0.594261307934548	3.98803681115717	-5.81374635232616	6.38136589369516e-08	1.54303688018883e-06	7.87591027425809
WIPI2	0.272732387833836	6.25465079229639	5.8561581695949	5.2616149262351e-08	1.30592412780738e-06	7.85128462996659
UBXN8	-0.40339014230987	5.05036823820384	-5.8369375345552	5.74287285875269e-08	1.4094461165011e-06	7.8471971589385
EMC3-AS1	-0.479107457944753	4.5749729882619	-5.81609012134075	6.31379409304801e-08	1.52916019518079e-06	7.83761956733767
SLC48A1	0.483738731296456	5.88804216039048	5.83687860976947	5.7444127816907e-08	1.4094461165011e-06	7.83301889729275
NAA16	-0.615386625093454	4.40425966951881	-5.80100040442751	6.76146039575896e-08	1.6074970059566e-06	7.81338963932154
SMPD1	0.333734687555281	5.79117281536717	5.84041365026128	5.65274316873779e-08	1.39378639444609e-06	7.80963312358111
SEC11C	0.351363795473246	6.79154826209608	5.85446129427854	5.30245619175897e-08	1.31388914480945e-06	7.80774791654974
KAT2A	-0.465264565320224	6.92604382583338	-5.85251219601052	5.3497525615827e-08	1.32342478525084e-06	7.77013827542344
SNRPA1	-0.295746475167099	5.82337304643942	-5.83337943190408	5.83659025111405e-08	1.42972657766278e-06	7.7685191596456
PANK2	-0.345275220883673	5.51155382859114	-5.82205051187184	6.14510393767011e-08	1.49554101666215e-06	7.75750037355769
CCNE2	-0.701475079697779	4.70526312983131	-5.81292149257266	6.40531550875817e-08	1.54633790481532e-06	7.7393777868521
CLDND1	0.385131806996739	5.75023975401163	5.81899687995872	6.23096677987747e-08	1.51398377292298e-06	7.73544609681958
PAK1IP1	-0.416176108125685	5.14377985578485	-5.81244494977445	6.41919203341317e-08	1.54720044259602e-06	7.69398298862729
ACBD7	0.695746654517848	2.67605586183817	5.75033408510458	8.50480325792299e-08	1.96391352492542e-06	7.69187901826877
FBXL18	0.425777414884256	5.91921859712183	5.80908417694078	6.51789682947717e-08	1.56096872075645e-06	7.67251239570234
VDAC2	-0.255848956518271	6.92377096296361	-5.82479586734337	6.06890215475814e-08	1.47939342136117e-06	7.66492873667747
C6orf89	0.259242175451845	7.37364908412953	5.82744758845559	5.99618094145436e-08	1.46404313848583e-06	7.66123457007013
DNAJC9	-0.342529049424947	5.62421931895942	-5.80498164619048	6.64040898436662e-08	1.58525248504371e-06	7.65898920827753
MAP3K5	-0.385594804624663	5.07202536720211	-5.78762111410667	7.18435823000298e-08	1.70158238456979e-06	7.65792311876686
BAIAP2-AS1	0.593332365304708	5.03465341955577	5.79715856781053	6.88032679259795e-08	1.63214829569749e-06	7.65772560931737
MTF2	-0.510449650509249	5.10077224765489	-5.78161216133753	7.38264357108939e-08	1.73758269378493e-06	7.64585545902566
FLAD1	-0.373289999142806	5.51377402794195	-5.80086211161903	6.76570396753178e-08	1.6074970059566e-06	7.63102073534067
CCDC138	-0.683481633163194	3.93288686169395	-5.75788479947529	8.21946965792474e-08	1.90762838305097e-06	7.62646247786713
TAGLN2	-0.419685728389963	6.82315108180573	-5.81038683950322	6.47946238253548e-08	1.55424292549765e-06	7.5916564351299
LETM1	-0.38702733383922	7.14583696919759	-5.81038883650807	6.47940363307709e-08	1.55424292549765e-06	7.58090363145033
CYB561D1	0.350259529520477	4.83216604585752	5.75991486689676	8.14437235706341e-08	1.8990045856159e-06	7.57435508592833
CTSD	0.47240066275506	8.34781003689763	5.81184328247818	6.43675425904307e-08	1.54894714669537e-06	7.57153705896061
CLTA	0.322958985526693	7.3100633516092	5.80385469384546	6.67445680886801e-08	1.59085148320575e-06	7.56274494475795
CNPPD1	0.373321376728387	6.10755197725293	5.78189185344889	7.37329610583847e-08	1.73758269378493e-06	7.54729998037331
PRKAR1B	-0.54886960723572	3.94420322352618	-5.75008700080684	8.51430277521609e-08	1.96391352492542e-06	7.54561158936796
NAA50	-0.380533191952718	8.26793108725792	-5.80802456279435	6.54932532244999e-08	1.56599791468008e-06	7.54343330439167
XDH	1.99477239777553	-0.233774627445462	5.95022500861535	3.42188726996034e-08	8.76844014432158e-07	7.53842328447639
TOM1	0.461249408775577	5.70502665313343	5.76670075627692	7.8982017559437e-08	1.85200041098695e-06	7.53138754348868
TXNDC15	0.291134450675681	5.92862342769418	5.78262268503167	7.34892613287997e-08	1.73508608193908e-06	7.53093521536846
MMP7	-1.18261985919191	0.635613666133156	-5.7853602766017	7.25834070122412e-08	1.71639754282805e-06	7.52659115480431
MCM8	-0.496140886050267	5.29198737077814	-5.76934970252951	7.80410180875327e-08	1.83390286009764e-06	7.50832105883697
SRD5A1	0.35779813718377	5.40059133707103	5.75843903012458	8.19890007275926e-08	1.90580005406429e-06	7.50029088618682
CASP8AP2	-0.592895752588497	4.64909735811515	-5.72468912465926	9.54840165371401e-08	2.15931926554472e-06	7.44311842740708
UTP15	-0.401697403710886	5.15512191841716	-5.74551937562756	8.69179961239298e-08	1.99565845534699e-06	7.41871632356192
LINC00674	0.308489885619408	7.11927203377655	5.76648871310774	7.90578225521201e-08	1.85200041098695e-06	7.41240295133873
C16orf91	-0.401302898698816	4.56388818163644	-5.72919442472622	9.35637598560361e-08	2.12871729999733e-06	7.40116702073185
APH1B	0.566140382765127	5.39129133334184	5.73534432858984	9.10035976731964e-08	2.0830945467389e-06	7.39940406207565
FARSB	-0.384587966730725	6.79257415960218	-5.762322909935	8.05616587081528e-08	1.88135904690766e-06	7.37978347814325
RNF103	0.50603105646159	6.8897702003151	5.74429118526284	8.74014322025575e-08	2.00369451290626e-06	7.37474600979202
TMEM59	0.397843566119093	7.66457482926455	5.75893787554915	8.18042926076964e-08	1.90445466325142e-06	7.35190485811218
PUS7	-0.496016466828674	4.831351328276	-5.73004261709515	9.32065054270351e-08	2.12703478038352e-06	7.3498277326948
PREB	0.295736694340119	6.86117580530207	5.75228569862265	8.4301353732499e-08	1.9535017401963e-06	7.34798677569241
TP53I13	0.521049304219049	4.79329091233182	5.70330694235089	1.05137909691636e-07	2.35543575278755e-06	7.31958635779473
PTCD3	-0.329605750337146	6.86710004890371	-5.74779428303151	8.60294787512428e-08	1.97828277630729e-06	7.31631952963509
IL17RC	0.451610079158787	6.08598739617738	5.73367105237009	9.16932812411559e-08	2.09568692711902e-06	7.31435570622533
RBMX	-0.348717960623188	7.36761000895635	-5.75187328459183	8.44586033481252e-08	1.95413002754306e-06	7.31241558773316
GRAMD4	0.392856363566713	4.53247461228224	5.70133462300529	1.0607520397155e-07	2.36675373378424e-06	7.31005680878439
TM4SF1	-0.616882660301034	4.10715761355622	-5.706749342033	1.03521429679042e-07	2.32358413760911e-06	7.30137911753499
RPA2	-0.384916270813281	5.93204697109199	-5.72842900363113	9.38873048618182e-08	2.12962502991701e-06	7.29698789652444
RDH10	0.574352411576009	4.79556012776318	5.69706462067704	1.08132592072501e-07	2.40550963342322e-06	7.27959847426828
IVNS1ABP	-0.345971264066327	5.46095045714902	-5.72067016662362	9.72295896514408e-08	2.19548799730231e-06	7.27913007266374
SNX2	0.2597753574202	7.01251356793162	5.72865819073044	9.37903120217158e-08	2.12962502991701e-06	7.24547870200328
TIMELESS	-0.300614806135978	6.96489764493572	-5.7293114328405	9.35143968215769e-08	2.12871729999733e-06	7.23098114808623
NBEAL2	-0.570263777326075	6.99267101056079	-5.72748713002901	9.42869439734901e-08	2.13546417904363e-06	7.22615463249709
RNASEL	0.682022881666632	3.95276454982642	5.64666670636418	1.35579923002009e-07	2.9209011819199e-06	7.22608458259933
NUCB1	0.469294704817925	6.26771060923004	5.71310294585618	1.00601705429261e-07	2.26482040288724e-06	7.22561721795858
SYNE1	0.951654809430239	1.66156994480103	5.64324859994287	1.37671106467265e-07	2.96170391792616e-06	7.17509839371902
ASAH1	0.360585322641738	7.73189732200162	5.71752822262601	9.86160224092277e-08	2.22345073948493e-06	7.16301406562981
SORT1	0.393447474707137	5.53989495805405	5.68792785272339	1.12667308695238e-07	2.49898420586069e-06	7.15869135547038
PAXIP1	-0.429658124172095	5.12625683483262	-5.67293005683489	1.20518579375057e-07	2.64577045014015e-06	7.14352762562073
PTRH2	-0.358439050787923	5.28316913467432	-5.68415732079467	1.14592602447947e-07	2.5342010579652e-06	7.13841692535725
LYAR	-0.45778845931223	4.44191527752487	-5.66920002495498	1.22553110485775e-07	2.67868632759009e-06	7.13507136210154
HAUS7	-0.541804012035407	3.53858671016877	-5.63857359318123	1.40582551329071e-07	3.01569655822475e-06	7.13245867870113
GTPBP4	-0.371652325435883	6.88496240058456	-5.7071105521128	1.03353233314425e-07	2.32328166384642e-06	7.12986271649723
MRPL20	-0.283384396834052	6.84434237718362	-5.70306125543644	1.05254221505091e-07	2.35543575278755e-06	7.12243807188225
SMPD4	-0.3033028205023	6.90676930580775	-5.70228178943168	1.05624068563522e-07	2.36019496063966e-06	7.11414454512228
MAP1LC3B	0.759990519716681	6.87429820809902	5.67939210850902	1.17072020087156e-07	2.57764436015943e-06	7.11167819802207
EPS15L1	-0.371542389941616	6.22002317518094	-5.68674647293889	1.13267100596498e-07	2.50858227515785e-06	7.1094031397434
PCMTD1	0.476845768341793	5.96193802104805	5.68351857681467	1.14921936982204e-07	2.53774677312467e-06	7.10470023107436
ANXA5	0.298911583870456	7.82140035607493	5.70012574639078	1.06653739265709e-07	2.37613137806214e-06	7.08985489113699
DAPK1	-0.677746397159445	2.32815549221145	-5.60560259084116	1.6290151720858e-07	3.42595123586e-06	7.07923589873662
CCDC28A	0.546412303499061	4.17683328720963	5.62183441094666	1.51510814610318e-07	3.21794397763584e-06	7.0775529845766
OSER1-AS1	0.959106855640769	3.03582539031284	5.60272593778137	1.65005989591585e-07	3.4653565590311e-06	7.06846906220087
SNORD10	-1.1671246860475	-0.0496485629185603	-5.67524627752605	1.19271920247132e-07	2.62223595085057e-06	7.05077514093688
ALDH2	0.403139889877041	5.77906417375846	5.66370642725205	1.25611058647786e-07	2.73358790819588e-06	7.04799072217323
MTHFD1	-0.387585057564853	7.14407201688946	-5.68946945980011	1.11889312040369e-07	2.48539927455352e-06	7.04448407681749
CDK2	-0.450260928368814	5.86749658240361	-5.66995674244881	1.22137656156149e-07	2.6734971499136e-06	7.02795270272798
PIGV	0.273988062000651	5.37936335438677	5.6540497579031	1.31168749244617e-07	2.83808348509678e-06	7.0277769087677
NR2C2AP	-0.411291134220284	4.1095314203862	-5.63225356831624	1.44614635330838e-07	3.08895215380919e-06	7.02626950976457
PPRC1	-0.479004490099124	5.8784223670482	-5.67138436855803	1.21357616928081e-07	2.66030069458695e-06	7.01869074834063
DSG1	-1.23434748215416	-0.426893419164385	-5.65535563626556	1.30403309612741e-07	2.82559321377333e-06	7.00664810914296
GLT8D1	0.279354923002112	5.9063604790407	5.65696937902207	1.29463465527315e-07	2.80928236756959e-06	6.99716243319549
MT1F	1.34741601214997	5.11658730308506	5.61946115372754	1.53126140427851e-07	3.24765836817035e-06	6.99144297539129
NOC2L	-0.356868587654645	7.86050567931456	-5.68135870086405	1.16042456125194e-07	2.55872763755641e-06	6.98884006651208
PVT1	-0.590380990572393	4.97382014304188	-5.62611736756147	1.48637854327297e-07	3.16588088025347e-06	6.9863164396284
GEMIN4	-0.453104606044834	5.73292332919182	-5.66549805300436	1.24605636249373e-07	2.71959045627992e-06	6.98337911004376
IL1R1	0.453807516594118	5.64602206914743	5.64682660184871	1.35482866103808e-07	2.9209011819199e-06	6.97998837739477
CLCN4	0.49295202428897	4.62021314993537	5.61655657813549	1.55126092608311e-07	3.2810675696345e-06	6.97921726345007
ZNF585B	0.396799797330548	4.83841664637887	5.60966836433159	1.5997193153161e-07	3.36905823825899e-06	6.94340466665506
SEL1L3	0.408299432931816	8.75085321345689	5.66383117564432	1.25540795496633e-07	2.73358790819588e-06	6.90771564910024
THEM4	-0.321199443409019	5.85057304299995	-5.6415870554256	1.3869902569041e-07	2.97954874072561e-06	6.90713798490055
SLC39A14	0.28256586567453	7.43347746289642	5.65169373746816	1.32560891520117e-07	2.86407819721738e-06	6.88236461325533
PER2	-0.587650419950048	4.02468575939284	-5.57687120954642	1.85156703896926e-07	3.82436460208561e-06	6.82087500836351
RBM12	-0.437701647151584	6.55458424952433	-5.63234216191101	1.44557337838338e-07	3.08895215380919e-06	6.82017387441545
ENPP5	0.475326367635868	4.52465349511526	5.58391365925095	1.79440585522601e-07	3.72680474717479e-06	6.8196173526199
LAS1L	-0.322340280399835	5.92493518519208	-5.62404901848041	1.50018547727634e-07	3.19076276583307e-06	6.81818679634841
TRIM68	0.31866725972261	5.8130873319579	5.61119306053755	1.58886684037806e-07	3.35561525669719e-06	6.79881309417393
HIST3H2A	0.703445515462663	4.11814786316524	5.55567921583768	2.03455452980679e-07	4.15093353526885e-06	6.79156709703902
APTR	0.517366334008661	3.55672883763832	5.54734287893806	2.11129432281666e-07	4.28421561505608e-06	6.79052486473243
RAB13	0.274338348176086	6.36930405446542	5.61653884080202	1.55138384019745e-07	3.2810675696345e-06	6.78795958199623
PDE6D	0.460203086820866	3.68095820656651	5.54901697630795	2.09565931157901e-07	4.25824360252645e-06	6.78654325140237
CDKN2C	0.399957577597089	4.75740350459633	5.5860073106461	1.77774847330275e-07	3.69732286358921e-06	6.78453732234927
POLA2	-0.4120222382834	5.22382230874885	-5.59738866679729	1.68981404191375e-07	3.5438893370638e-06	6.76301998788106
ILF3	-0.237834986775798	8.88719611079809	-5.63472206836428	1.43026448478438e-07	3.06374486498178e-06	6.75798697806861
ZNF778	0.355974583676352	5.38342744578049	5.59006181141068	1.74592013439336e-07	3.6462777104382e-06	6.74228217780923
EXOSC9	-0.365677201846899	5.31483182714948	-5.58678020583423	1.77163759299944e-07	3.68972400783351e-06	6.73577245347384
SNORD35A	-1.40613728139631	-0.546104412753739	-5.6623229208768	1.26392894043555e-07	2.74662184798555e-06	6.7318040205347
MLEC	0.375797513707731	9.18141908148162	5.62669551464796	1.48254154759275e-07	3.16219373276317e-06	6.71511674139721
TMEM8B	0.343377937465728	5.26826119760932	5.57189253971521	1.89305011673989e-07	3.89671435615784e-06	6.70573727667563
BRIX1	-0.472991344433543	5.60768849185062	-5.59411620024557	1.71465140627017e-07	3.58596177110764e-06	6.70382035484692
CEP152	-0.485725895026241	4.35247341439642	-5.54373455872013	2.14538340314703e-07	4.34253873804211e-06	6.67139239030881
CD99L2	0.337166406732755	5.34476081547197	5.56453420655864	1.95603375341183e-07	4.01254137175301e-06	6.65966719492597
AGBL5	0.320749870337301	5.86499913641193	5.5785355972046	1.83789881558726e-07	3.8013620681623e-06	6.65892792536156
STX7	0.400246027345861	5.41106809152574	5.5705276394008	1.90458087601369e-07	3.91233740550227e-06	6.65682066760459
KAT2B	0.465159587962226	5.00037391145488	5.55426747214523	2.04735524065051e-07	4.17138212939052e-06	6.65628773053254
CCDC137	-0.407091730504722	5.46631441991572	-5.57472071661892	1.8693748333704e-07	3.85584237608379e-06	6.64576281486246
ODC1	-0.288136048106768	9.16658553382563	-5.60983715165033	1.59851435376546e-07	3.36905823825899e-06	6.64107951502885
WDR62	-0.611279109697806	4.88297462528536	-5.55655889952156	2.02661786202584e-07	4.14036650560272e-06	6.63428529400444
NUP93	-0.492860114879607	7.74465930635953	-5.59640533801874	1.69724000918617e-07	3.5544987416931e-06	6.61862632220635
NCLN	-0.43659298502357	6.93348055757835	-5.58201952499016	1.80960759360859e-07	3.75318613613627e-06	6.59639559509492
ERVMER34-1	-0.574028197019826	2.45796858843757	-5.49564009013822	2.65463716958021e-07	5.2737271613083e-06	6.59592330596849
NUDT14	0.438675838160086	5.09147236293783	5.53749738469573	2.20558422245372e-07	4.4574768081245e-06	6.57925770400374
CCT2	-0.367268923981154	8.50740740467501	-5.58902211577617	1.75402821874484e-07	3.65812329620452e-06	6.56875081407818
LRP10	0.378060821204376	7.15507361974599	5.57173466860868	1.8943803143282e-07	3.89671435615784e-06	6.55714139603063
MIPEP	-0.36420223873086	4.51132045667646	-5.53101951263807	2.2698598202025e-07	4.56892963272931e-06	6.5434885765287
FAM214B	0.441521703003403	4.94263795371917	5.51257149869314	2.46312830143054e-07	4.93809540377583e-06	6.51644491577495
MRPL32	-0.321364760079951	6.15480089971437	-5.55388603454989	2.0508273715231e-07	4.1727945543077e-06	6.51493475829489
SH2D4A	-0.403596448837047	4.69665597530123	-5.53560925408661	2.22413246970308e-07	4.48289572685389e-06	6.51410647915352
HPS1	0.375750296616865	5.77494592517601	5.53703485805858	2.21011383768192e-07	4.46062760573007e-06	6.508466959365
FKBP2	0.400192658304036	5.01599649875738	5.52695395288898	2.31113308655887e-07	4.64577970920589e-06	6.50260061493051
CCT3	-0.303423369299605	9.37236956397451	-5.57877068547749	1.8359762198763e-07	3.8013620681623e-06	6.50157237786169
PNN	-0.33776526597626	7.67638981276974	-5.5623684191094	1.97495981065842e-07	4.04032650093281e-06	6.49036116271794
RMI2	-0.524894839390338	3.79263235041808	-5.48926186284472	2.73049892629562e-07	5.40199892980963e-06	6.48841825736864
FAM229B	0.518525290369408	3.54906491410715	5.47506338699193	2.90707669824553e-07	5.70623054913137e-06	6.48443992887479
DUSP19	0.796932378171255	2.1911399286934	5.45994647404564	3.1073640399298e-07	6.04406456264066e-06	6.47456756200556
PAIP2B	0.430070056545631	4.38214033652404	5.49342502467293	2.68074595115055e-07	5.31758007958741e-06	6.46682078706262
RBM6	-0.347899217586995	6.44903593057883	-5.5436886801465	2.14582028744489e-07	4.34253873804211e-06	6.46411148284517
CCDC58	-0.478140485112192	4.66021930716648	-5.50956137842264	2.49615693983106e-07	4.9976390144671e-06	6.46256795806899
DDX21	-0.383017277653446	8.6894039545908	-5.5637772161269	1.96262853553513e-07	4.02057709271425e-06	6.4526295305068
ATXN1	0.62283269278733	5.31463671279326	5.4849244602157	2.78329580698953e-07	5.49198026777329e-06	6.41894152883419
HEXA	0.280784363530961	5.45660995193601	5.50870235871535	2.50566185295513e-07	5.00998913235343e-06	6.40481330151348
APBB2	0.344176608253198	5.58593107183922	5.50462594577491	2.5512520848394e-07	5.09436187579101e-06	6.39692234459378
SLC1A1	0.567169283159396	3.20744897165223	5.45746582759368	3.14149609874583e-07	6.09466478278649e-06	6.38988321051644
LMBR1L	0.358421127859638	5.62484456040824	5.50238080081883	2.57670748368787e-07	5.13835850930373e-06	6.37069675176954
TRIM16	0.413383923245816	7.01976816602199	5.51708519200941	2.41440233343567e-07	4.84688040626605e-06	6.3704856744214
JADE1	0.409997576873669	5.57233550500339	5.48430737473355	2.79088802337856e-07	5.49973419410137e-06	6.31613129026855
FA2H	1.15935817499164	0.907284405068607	5.47317094146578	2.93144050120924e-07	5.73904961749125e-06	6.3110625046212
DDX31	-0.40310675089673	4.87602944353592	-5.47441811468066	2.91536173273954e-07	5.71502242543303e-06	6.29310195181007
ENTPD7	0.416844053982912	4.43857465561628	5.44849246848446	3.26805590704131e-07	6.29950288833535e-06	6.26369822560429
EED	-0.364914163392934	4.9513109331544	-5.46234630867183	3.07468948606649e-07	5.98826683823274e-06	6.26190329106707
E2F3	-0.430158973967217	5.38053229066567	-5.48215102498938	2.81757791345094e-07	5.53779449586117e-06	6.2540704728395
TECPR1	0.411693532727506	5.38686210115326	5.46528960313817	3.03507450697533e-07	5.91878945412229e-06	6.22047963204213
PRDX5	0.418993154066842	7.26187881111747	5.4896298693675	2.72606478236713e-07	5.40034152665236e-06	6.2009956185046
BET1	0.535752996443045	5.15230238920901	5.44309155485971	3.34662174099903e-07	6.41799132347911e-06	6.18639177573929
APP	0.345419115079929	8.60196145489124	5.49774990445895	2.63000059730239e-07	5.23767758210779e-06	6.18213724099454
SASS6	-0.525970101589476	4.87002814965703	-5.44654088671842	3.29623455184792e-07	6.33754904360415e-06	6.18039784052409
SYNCRIP	-0.390419332279931	8.33712120097991	-5.49559839199282	2.65512635452123e-07	5.2737271613083e-06	6.1670000502895
UGDH	0.432322053308047	7.94452762825301	5.48269741884125	2.81079146180793e-07	5.53169653872973e-06	6.15724263319843
PASK	-0.394902611587104	6.41972627841911	-5.47112349582252	2.95802496154847e-07	5.78355505502758e-06	6.14184366223052
INADL	0.280383465476762	6.84669232447542	5.46935650702505	2.9811575462378e-07	5.82120438417514e-06	6.12736610184061
SAMD8	0.412978848357768	6.11488678119556	5.44923861936176	3.25734475020098e-07	6.29159218193151e-06	6.11477653868518
KANK2	-0.428931439535015	6.05158923239807	-5.45191009183655	3.21927619726776e-07	6.22946538378513e-06	6.09530174690228
ZFPL1	0.448638602430821	5.05536346795379	5.42197648659361	3.67190809381881e-07	7.00601930581743e-06	6.09188511793517
ZWILCH	-0.460554584962271	5.71005556562307	-5.44907001692765	3.25976206549195e-07	6.29159218193151e-06	6.09019046910071
LINC01354	0.991982836786617	1.76267620622845	5.39130226509855	4.20021770750353e-07	7.88380863698413e-06	6.08818828749938
C11orf68	0.399459301610047	5.20672639574401	5.42683314363991	3.59445398560155e-07	6.86696196536805e-06	6.08648486748027
CD59	0.260079987504649	6.5943208717031	5.45209017158738	3.21672578160104e-07	6.22946538378513e-06	6.07761167693686
PNMA3	-0.812186677455327	1.13628037142473	-5.36323404391639	4.74834684806366e-07	8.77013238259827e-06	6.07631354641721
NR2C2	-0.327439538100727	6.67349441063709	-5.44717750411645	3.28701647780917e-07	6.3279281321516e-06	6.05027636363077
KLC4	0.394346422621427	4.70674656737667	5.40055886434236	4.03340944591569e-07	7.59920655456337e-06	6.03779398496178
MGEA5	0.296451055757553	8.13182851216717	5.45959674252933	3.11215404057642e-07	6.04555046226334e-06	6.03662202731928
RPS10P7	0.709758950235262	2.26321901293661	5.34713330431274	5.09371945963094e-07	9.31635705308383e-06	6.01562599044254
SNORD12B	-2.03661990332612	-1.54326258453787	-5.76304325132398	8.02996253199605e-08	1.87816070686063e-06	6.00553404948938
MCUR1	0.3226717704665	6.48742655971112	5.43063944890374	3.53487055804198e-07	6.77035922188245e-06	5.99480010151285
ZBED5	-0.328067965276337	5.92325298143356	-5.41653812146884	3.7605782327084e-07	7.15701428927114e-06	5.95954623159368
GSPT1	-0.257347085418091	8.62031777024832	-5.4455024374288	3.31132538501233e-07	6.35842224825385e-06	5.95539013283428
APLN	-0.657375504729403	2.38319782364309	-5.35747351806751	4.86919917429857e-07	8.9602812256455e-06	5.95229785352861
C12orf49	0.506064190751709	5.93451493004753	5.39761849079972	4.08568142148033e-07	7.68804413846474e-06	5.94200460910955
CDS2	0.24828203926417	6.19379484237943	5.410972695067	3.85348838251667e-07	7.28765510728845e-06	5.92242601037137
MYADM	0.427948246879418	6.14806704228296	5.40902594785868	3.88651493026864e-07	7.3408689550835e-06	5.91270106996028
ANKIB1	0.30156115444359	6.36209203604553	5.41259647928804	3.82615106561556e-07	7.25422782844485e-06	5.91086241017824
CDH15	0.741440308286881	1.50811226938931	5.31851166592668	5.76929404727456e-07	1.03874963325989e-05	5.88010421575135
SNORD28	-1.29066630640811	-0.590819175993461	-5.42908575509832	3.5590742249801e-07	6.80803293787277e-06	5.87133693230722
MRI1	-0.412365570309587	4.88440549013897	-5.37035792432088	4.6029434142476e-07	8.55418295895322e-06	5.86842340229755
UHRF2	-0.357599834634576	5.32325649999453	-5.38557005678028	4.30687835880368e-07	8.0638510518449e-06	5.86753806925204
SRRM1	-0.328162066273672	6.40183752805468	-5.40399987665931	3.97306791641238e-07	7.49492309457894e-06	5.86246874859445
SNORD78	-1.39118836782175	-0.175683779516611	-5.38420465526557	4.33267282523549e-07	8.10204422711533e-06	5.86111578224566
ZFYVE1	0.548752718807569	4.88464466396943	5.34390496982411	5.1658681289034e-07	9.402506160438e-06	5.85866802563284
YBX3	-0.260858993729197	7.38230322259334	-5.41180909537802	3.83938333453084e-07	7.27013621075852e-06	5.85315944117807
LANCL2	-0.308410130508507	5.22275172341886	-5.37518291497026	4.50694483502531e-07	8.39656124599752e-06	5.83798194232712
SREBF2	0.311423421714428	8.26616319240575	5.41383813870381	3.80537514349701e-07	7.22395867948813e-06	5.83619959975565
PKIG	0.440032428457557	3.90472887528535	5.32933076387022	5.50421134456068e-07	9.96999246681824e-06	5.82926871163463
PPARA	0.590181851701605	4.34352795418059	5.34094223925645	5.23295952272878e-07	9.50637859860067e-06	5.82512746031133
HERC5	0.632344817718098	3.10968081351984	5.30678541031801	6.07069690475133e-07	1.08391896220863e-05	5.81522081819492
LTN1	-0.625032992332506	5.61864416611928	-5.37373740477041	4.5354975486069e-07	8.43928515364079e-06	5.81496180902493
TRIB3	0.637859368124023	8.65755459136636	5.39730413747872	4.09130883949879e-07	7.68899793916317e-06	5.79353522835795
C6orf1	0.544441873761069	5.02553609395923	5.33750106874358	5.3119549615058e-07	9.63337146159071e-06	5.78049211335449
GCLM	0.507329232815505	7.36663496752429	5.37945854639657	4.42351475040195e-07	8.25136614807896e-06	5.77779784817133
FBF1	-0.377266367614346	5.44674643109628	-5.36205824769691	4.77277366211247e-07	8.80441883418683e-06	5.77703558509873
CDC7	-0.525461640775767	4.99310628658905	-5.36546336821822	4.70236848217211e-07	8.69590703550448e-06	5.77258012048374
GOLGA8A	-0.588464396435499	4.83591597552762	-5.34420364751831	5.15915138459269e-07	9.40167684357328e-06	5.77192241256037
CSPP1	-0.594049571587278	3.96433170662029	-5.31511068511631	5.85517120127806e-07	1.05043310344554e-05	5.77182186893137
STX3	0.395063315099442	7.8186658237774	5.38715798908458	4.27706884300925e-07	8.0180356737362e-06	5.76447247962034
POLQ	-0.490618137425698	5.48906559513981	-5.36862616715065	4.63788399593012e-07	8.60846305103668e-06	5.76193678498296
FAM195B	0.457246168119523	5.03656751175319	5.35226319676906	4.98109555717926e-07	9.1437812819809e-06	5.75823195887604
AUNIP	-0.805025278737888	2.64784977118229	-5.28205291820435	6.75772320355568e-07	1.19240859723375e-05	5.74685451994684
VAMP8	0.303369191472307	5.71355491641244	5.36061294280488	4.80296783475887e-07	8.8492472400907e-06	5.74652071124066
SH3BP1	-0.599493600654631	2.4975172350996	-5.28610503382208	6.64017672953245e-07	1.17720063483659e-05	5.74641932974419
PLK3	-0.704304664857867	2.83573472689272	-5.28238650933455	6.74796986984532e-07	1.19208841841879e-05	5.7341078951027
ZNF264	0.384564863841619	5.67744507633448	5.35142174030931	4.9994008622663e-07	9.16617867494394e-06	5.72411878374444
SNORA62	-1.39846281591369	-0.665123785205853	-5.41538603312398	3.77962970147265e-07	7.18416703763459e-06	5.71981003028142
ISYNA1	-0.456942452212458	4.34128374537848	-5.32491329442483	5.61097528687829e-07	1.01389175580944e-05	5.71162472373712
ARSG	-0.427020761501145	3.99721234612014	-5.32339569807179	5.64811850641333e-07	1.01937677274402e-05	5.70911088565945
PPP1R3D	0.432481987608386	4.20684247162009	5.3085334362701	6.02481019779167e-07	1.07770834404156e-05	5.70225399188498
HES6	0.526906107674677	5.16371205342268	5.34082645202462	5.23559876201569e-07	9.50637859860067e-06	5.69853018470021
SRSF10	-0.309919272519587	6.51244222352939	-5.36784046345626	4.65382205838931e-07	8.62738173194739e-06	5.69213844832815
LEPR	1.63579719529285	0.576899126855361	5.48767678981137	2.74967847050506e-07	5.43278577804e-06	5.69207915023231
EIF3B	-0.274981272034472	8.55563986871982	-5.38342434608394	4.34748181477759e-07	8.11962524013686e-06	5.68293786345193
FANCC	-0.329077466937631	4.93210378345156	-5.32540900872167	5.59889447573257e-07	1.01292770418796e-05	5.67246968324515
HAGH	0.392258129055818	5.95254909271554	5.34637061225717	5.11067513751981e-07	9.33599730717732e-06	5.6642954668015
ATAD3A	-0.472512359889817	5.71141604856208	-5.350590139912	5.01755637282758e-07	9.18824713346084e-06	5.66245597675193
DNAL4	0.404068084048865	4.64112989693483	5.30596670443381	6.09230568638001e-07	1.08648529912924e-05	5.66226383721877
ZER1	0.296763286870863	6.7190537302794	5.35364304389943	4.95121968546547e-07	9.10006301064253e-06	5.65125629315356
CHTF18	-0.468186344811027	5.93010745092513	-5.34536480422778	5.13312000584362e-07	9.36560510422209e-06	5.63772488505672
SP100	0.478832062064187	4.20716673633105	5.27230099275512	7.0490095970512e-07	1.23709216427262e-05	5.57711452817941
NCL	-0.344421179362858	9.95771603608955	-5.366019775512	4.69096100681558e-07	8.68550807377839e-06	5.56692804267354
UMAD1	0.444736835796379	5.13868109063858	5.29392814122745	6.41886341404545e-07	1.1406586156841e-05	5.54231917499147
MLLT3	0.518381886144981	4.64499113622141	5.27987159381487	6.82183976020943e-07	1.20089971675621e-05	5.54089522194757
LONRF2	0.446264144862968	5.69666989590384	5.3116979651109	5.94260020637863e-07	1.06484587946279e-05	5.53960664067957
SPNS2	-0.763791973482353	1.6322488883935	-5.22891095843305	8.50076010561237e-07	1.46216968781071e-05	5.53661602882558
IL6R	0.502380820429468	6.68262120010395	5.32132902276403	5.6990871826575e-07	1.027340853959e-05	5.53090590182409
SUV39H2	-0.387940852223013	4.47092246058907	-5.28481074492456	6.6775035046434e-07	1.18242208285053e-05	5.51935489610443
RBM4	-0.401962017472248	5.03723739281678	-5.28436942573554	6.69027778094461e-07	1.18328870622691e-05	5.51842950493678
PINK1	0.559115811220602	3.31297438577849	5.23055140582494	8.44091281808429e-07	1.45354067518754e-05	5.49762438703401
PSMC3IP	-0.551669087947426	3.51554825859085	-5.24061176990155	8.08278459003825e-07	1.40313402779207e-05	5.49616269360165
E2F8	-0.656970072461367	3.10167523157223	-5.2540095027861	7.62880974874221e-07	1.32739521653665e-05	5.48753401514665
DDX39A	-0.547535848760845	6.22084424267335	-5.3050841824877	6.11568300324519e-07	1.08936056911898e-05	5.46044477045182
NR3C2	0.470618256244184	3.70461620105689	5.23787428285409	8.17873682076852e-07	1.41651571050358e-05	5.45813255449776
VPS39	0.213487318835225	6.93607894558956	5.3083833743066	6.02873607481962e-07	1.07770834404156e-05	5.44476680997774
TRA2B	-0.350403501421076	7.37909246484833	-5.31514896673988	5.85419764643293e-07	1.05043310344554e-05	5.44100404734481
SCFD2	-0.415701981241416	4.31761831120118	-5.26421534786799	7.29979498871838e-07	1.27309781127288e-05	5.43106487381803
NRBP1	0.261885912451645	7.28053615446019	5.30014441302126	6.24816115018203e-07	1.11163966624566e-05	5.4023794929052
LARP6	0.749801967856652	3.88921091538814	5.20194803427143	9.54589305629952e-07	1.61721609480872e-05	5.38323298603925
HNRNPU	-0.25429660714596	9.43220950976021	-5.31694841886932	5.8086131515963e-07	1.04457646807629e-05	5.38210752944608
LIX1L	0.450164732365417	3.98321918852839	5.2331754843286	8.34603477615532e-07	1.43885256255739e-05	5.3771604770275
PRCC	-0.281597214660276	6.41506856069394	-5.28949546435129	6.54336187439225e-07	1.16140806035312e-05	5.37525067487645
PLCD1	0.471441696846052	3.55407296489257	5.21677800560315	8.95644614569641e-07	1.52978016191929e-05	5.3696853303176
RALGAPA2	0.317164149174034	5.56885136031828	5.27100792521158	7.08854243981206e-07	1.24057754401186e-05	5.36220303966421
DDX12P	-0.575993278924581	3.73754248673018	-5.21757266273847	8.92588458972984e-07	1.52654992026632e-05	5.35685173566683
DNAJC11	-0.25556680946768	5.99318443589988	-5.27427729016388	6.98900423477979e-07	1.22888627153927e-05	5.32696667460769
EFR3A	0.369630999491204	6.33578067466025	5.26842967358244	7.168014612324e-07	1.25302569753966e-05	5.31785569967067
C17orf107	0.7920286850923	2.00138088242647	5.17560397400219	1.06877170560702e-06	1.77726200790643e-05	5.31375368419401
FASTKD2	-0.273511488866731	5.89709613669709	-5.26373683517864	7.31490667570806e-07	1.2742533485201e-05	5.28929372706484
MBNL2	0.5660333600313	4.61731045271458	5.20241782527673	9.5266524785583e-07	1.61640919342408e-05	5.28497801489514
FTL	0.488671856633891	8.91366673414775	5.28122677811469	6.78193671015043e-07	1.19527654506595e-05	5.26897019484301
GKAP1	0.507870570014017	3.75874873295962	5.17233710239157	1.08382832391051e-06	1.80030598582303e-05	5.25232053022947
GLG1	0.307717616794067	7.81912389125925	5.27115751975786	7.08395784318568e-07	1.24057754401186e-05	5.24586748155246
EBNA1BP2	-0.289147518027806	5.8031930327741	-5.24848675426906	7.81284553955135e-07	1.35784361830906e-05	5.23547817935856
CYCS	-0.368436561152757	8.15997118192218	-5.27219800496929	7.0521503237704e-07	1.23709216427262e-05	5.22964829403861
SSR3	0.296476172239329	8.13044154836844	5.26569577381411	7.25323520064346e-07	1.26644860201002e-05	5.21114277732651
TEAD4	-0.4954251705564	3.34850401961973	-5.18139405837896	1.04258579964504e-06	1.73949648527444e-05	5.20704721585116
S1PR3	-0.789175705427088	3.64387533667204	-5.16118149761613	1.13681951252308e-06	1.87389471276851e-05	5.19263761792076
TXLNGY	-0.409279380710405	5.91471737059859	-5.2392943838507	8.12882254942573e-07	1.4094965288935e-05	5.18594407010919
CERS4	0.381616001312795	6.19883795975128	5.23462239023068	8.29416564452279e-07	1.43320128099142e-05	5.17179779435232
OSBP2	0.372631862652072	4.444470518346	5.1870842659578	1.01746200232806e-06	1.7119990204457e-05	5.1642619083227
FAM111B	-0.674797789262035	5.37239196293751	-5.23499136466201	8.28098898486308e-07	1.43257293314175e-05	5.16416496670866
MOSPD2	0.492609841825599	4.61440310726485	5.18349824487616	1.03322549494816e-06	1.73350994772531e-05	5.15872108783238
HAUS3	-0.539413255829384	5.03301724506745	-5.19844765770591	9.69045215503412e-07	1.63680348211465e-05	5.15108367147002
VRK3	0.297755746442011	5.22072963483376	5.20077563525728	9.59407496351555e-07	1.6223494330197e-05	5.14944152533418
PNPLA2	0.427564015542893	6.39923879993537	5.22780741796803	8.54125268282766e-07	1.46745366459199e-05	5.13594800833581
HMGN4	0.288320519589184	5.84410310798824	5.22321533576685	8.71178325234505e-07	1.49333490088143e-05	5.13442028656656
GEMIN5	-0.359742305558821	5.01515533082604	-5.21296335410437	9.10458099752908e-07	1.5482943177678e-05	5.13214665416931
CEP112	0.596118069225683	2.46909672488139	5.11957044569427	1.35770682274873e-06	2.17117419067039e-05	5.10089219429051
C7orf13	0.377416835063605	4.312314787157	5.16608013302613	1.11324590073655e-06	1.84102427813437e-05	5.09765076939095
SNORA73A	-1.12367740309677	0.319788913998802	-5.14450463068702	1.22078157872304e-06	1.99036440674324e-05	5.09508181086275
HINT2	0.295076920435596	6.25370805883081	5.21135912564848	9.16759019569665e-07	1.5572458640111e-05	5.08704176910329
RBFA	-0.312481773302551	4.71425961030222	-5.18693256209557	1.01812408448189e-06	1.7119990204457e-05	5.07639264255575
DDX18	-0.317916462589495	6.91798004656693	-5.22594570768779	8.60999228168395e-07	1.47757307544876e-05	5.07625100561128
NAGK	0.433559688353552	4.28061505319769	5.15733257429708	1.1556825970405e-06	1.90282125846054e-05	5.06691525285173
SND1	0.21378133140511	8.58861911912984	5.2332621418645	8.34291935322927e-07	1.43885256255739e-05	5.06265699601373
KIAA1211	0.410524846288306	4.30214214276785	5.15394258440129	1.17254914518048e-06	1.923430205289e-05	5.05914796526458
TMED7	0.582677016008208	7.50904340973182	5.22034512071882	8.82005432595688e-07	1.51017030511481e-05	5.04083975352512
LMNB2	-0.397344439931896	6.88176950313663	-5.21655223941805	8.96514745930323e-07	1.52978016191929e-05	5.02932609506766
SNORD34	-2.39620189761044	-2.00369334406276	-5.74930256296842	8.5445307151959e-08	1.96786308618683e-06	5.02336856149499
WDR75	-0.323200192296957	6.07658964247483	-5.20177600680638	9.55294802940419e-07	1.61721609480872e-05	5.02267648173539
MRPS16	-0.221492855613842	7.39451149642018	-5.21516637727106	9.01874142941119e-07	1.53717844839998e-05	5.019458581175
ATAD5	-0.667706296506294	4.04993413142236	-5.13666355977769	1.26232026243644e-06	2.0491893038644e-05	5.0148517242382
SPTBN5	-0.58319120646624	3.41813303748357	-5.13059923154433	1.29538879186254e-06	2.09607307097069e-05	5.00801018143454
FAM102B	0.557406986872135	4.21941839810359	5.14377662451941	1.22458140553085e-06	1.99439418497302e-05	5.00669918900708
TNPO2	-0.322799261430293	7.69614074268859	-5.21469943596476	9.03686929928328e-07	1.5385218752612e-05	5.00378360882421
SMPDL3A	0.375747695329007	4.4769928674811	5.14675379261643	1.20911459039066e-06	1.97778482454315e-05	4.99702927595155
ZNF358	0.412542381802857	6.00857028640729	5.18967941568403	1.00620083262035e-06	1.69574766583919e-05	4.99446876510316
COX15	-0.261617198012355	5.73381647673375	-5.18206932774524	1.03957293733943e-06	1.73833265335066e-05	4.98158621612345
ACAT2	0.345738883401838	5.76585974899156	5.1816066528433	1.04163634499436e-06	1.73949648527444e-05	4.977279664733
TLN2	0.400705724083728	3.50439799258458	5.11585504426602	1.3793516688484e-06	2.196431034934e-05	4.97706678611017
TES	0.429359901628324	6.78184422587473	5.18304278015316	1.03524461317125e-06	1.73495905260931e-05	4.97088105578686
MAF1	0.313681787080702	6.53087005611429	5.18996110679232	1.00498582950646e-06	1.69560305796281e-05	4.96696861911126
FADS3	0.587867071621133	4.62278422705556	5.13217357730753	1.28672364349513e-06	2.08647580915592e-05	4.96497380693675
GINS1	-0.382944777266666	5.65363137252162	-5.18515089103186	1.02593137745838e-06	1.7231974903708e-05	4.96376891300028
TPRG1L	0.331058118636347	6.09591957645923	5.182127418281	1.03931415092381e-06	1.73833265335066e-05	4.95632314924771
FAM174B	0.399148908020791	5.2285271018513	5.16986899211597	1.09534059771733e-06	1.81541218712179e-05	4.919572716707
CENPJ	-0.501249172684875	4.35473298625482	-5.11867437326917	1.36289657375668e-06	2.17706243654906e-05	4.91764467063074
CCNG2	0.650513913393394	6.68139629486431	5.18062100477916	1.04604540930994e-06	1.74333161667015e-05	4.90326225471496
HDAC11	0.431183320149129	4.68710662594869	5.12846700311177	1.30721529093304e-06	2.11066073211297e-05	4.90199811225676
GAR1	-0.308893641659583	4.88190364168229	-5.14033990077738	1.24267571215892e-06	2.01948252097169e-05	4.90123274581802
H6PD	0.290046907857596	6.78838409399363	5.17682666657906	1.06318911423656e-06	1.76993877376676e-05	4.89369036915385
RHOU	-0.46717518931958	5.73771779198175	-5.15207407351631	1.18194813582403e-06	1.93545618402766e-05	4.89077392576825
MON1B	0.326056743206981	6.16081248319997	5.16117192231126	1.13686606508532e-06	1.87389471276851e-05	4.88552120880245
SERPINB5	-0.627696295378528	2.99374970950082	-5.08101256391966	1.59940794129362e-06	2.49913732013164e-05	4.88474494198947
TRMU	-0.324310095290593	5.19944598048265	-5.14603293787178	1.21284195838706e-06	1.98172305191949e-05	4.88380324765915
ZBTB18	0.457608046320318	3.92848729331783	5.08880921000642	1.54737395572818e-06	2.43047775305589e-05	4.86574567226065
RNF128	0.718737310487951	1.95583838661224	5.0590494279734	1.75532543380128e-06	2.70061134364345e-05	4.85976519231815
NUP153	-0.405941222337735	7.29975874089845	-5.17086609195908	1.09067542415304e-06	1.80967758774387e-05	4.85695355331895
TNIP1	0.338707310491948	6.03729361833567	5.15580846990261	1.16323613272499e-06	1.91106715196919e-05	4.85654193590897
PIP5K1A	-0.248020171480101	7.09283857024223	-5.16935332599128	1.09776089917321e-06	1.81741760330595e-05	4.85406515439687
NUP155	-0.337964724933334	6.30638053162285	-5.16437219826095	1.12141029672521e-06	1.85248592031086e-05	4.85109276908506
MXI1	0.337796393812011	5.89966931822111	5.15378815842328	1.17332316731801e-06	1.923430205289e-05	4.84428924429599
NEO1	0.270545423081479	6.26715304622429	5.15625838195828	1.16100135063111e-06	1.90948480625155e-05	4.84345744768948
FBXL16	0.503336206577421	3.68556775854737	5.09188850066696	1.52728086848341e-06	2.40606316124372e-05	4.8112667341836
NCAPH	-0.413553329801004	5.46529998781544	-5.14229274288476	1.23236227794324e-06	2.00489187059542e-05	4.80791560303365
MID1IP1-AS1	0.631292043953941	3.13301811777746	5.05241946857216	1.8052349728252e-06	2.77133682927319e-05	4.76159514962588
HAUS6	-0.390997534231118	5.83046959040455	-5.12795456099516	1.31007322963066e-06	2.11300318110999e-05	4.75488359920482
WDHD1	-0.430470477731883	5.5772713359155	-5.12531398751249	1.32489682746584e-06	2.13004826137335e-05	4.75107811851562
PRCP	0.29987971475135	5.84608519793685	5.12474752107747	1.32809808764608e-06	2.13112439742457e-05	4.74825069132214
TRAM2-AS1	0.318345080249411	4.14004652935928	5.06892369101981	1.6834765092142e-06	2.59805583374722e-05	4.74425738958359
LOC100506746	0.554996228513406	2.73885972784431	5.03113284625671	1.97500290241795e-06	3.01388654295812e-05	4.73378839035777
SAMD9	0.837691256164346	2.08808352724558	5.02685871653894	2.01091815741772e-06	3.05009566179642e-05	4.73359481583645
ATP7A	0.416182854268972	5.94484968427454	5.1253502497562	1.32469215585079e-06	2.13004826137335e-05	4.72300517425773
APBB1	0.489014368740089	3.34263431407818	5.04002298073042	1.90228962583598e-06	2.91477357362786e-05	4.72255335761299
KIAA0895	0.466918832271563	4.73824638054698	5.06925595956673	1.68110932353669e-06	2.59805583374722e-05	4.71031745739959
ANKLE2	-0.229399425844944	6.30739948970592	-5.1210877134733	1.34896322202497e-06	2.15949165692185e-05	4.70682942996406
TECR	0.278974632631786	6.58129270376122	5.12690139812795	1.31596596222878e-06	2.12023013828619e-05	4.69616575358196
TPRA1	0.337979999321128	6.17356737685756	5.11737533318359	1.37045454080445e-06	2.18458018946068e-05	4.69271048339352
ERI1	-0.401599122394064	5.02382971128635	-5.08714653980343	1.55833014951277e-06	2.44257677714861e-05	4.69017389699283
AHCYL2	0.318076707843643	5.53715378771493	5.09509905429835	1.50660212098947e-06	2.38138288934504e-05	4.68334320311781
MYBBP1A	-0.440212379505416	6.38228595609245	-5.12980226956253	1.29979691395151e-06	2.10094192248611e-05	4.68109255286233
OAZ2	0.256001824436241	6.92791313818921	5.12469334282184	1.3284046590233e-06	2.13112439742457e-05	4.6805412029863
HNRNPR	-0.282657178952884	7.36564956005124	-5.13192862850795	1.28806811074023e-06	2.08647580915592e-05	4.67346514651346
MBP	0.31911728962316	6.26349070509783	5.111366285521	1.40595095305374e-06	2.23641520244227e-05	4.67159985336463
SET	-0.288501255036023	9.06879112890994	-5.14457683278269	1.22040534748653e-06	1.99036440674324e-05	4.67101686298601
NEURL1B	0.530303241740066	4.14694914405575	5.07212134414439	1.6608295689002e-06	2.57368594495412e-05	4.66520379821005
GTPBP3	-0.356779079798231	5.12423682946065	-5.09578400895917	1.50222587559445e-06	2.3769677289701e-05	4.65808382457701
ABHD4	0.384104554073846	7.6287354629928	5.11843459024252	1.36428859402815e-06	2.17706243654906e-05	4.65691633051457
LOC642846	-0.568441061340069	3.28815671746465	-5.03034912141653	1.98154138181836e-06	3.01773076971445e-05	4.64872661230858
ORC2	-0.329896845903505	5.43775807626564	-5.0934524769374	1.5171731792013e-06	2.39557018495129e-05	4.63839776977591
BYSL	-0.372466667048582	4.80660292496552	-5.09202981046042	1.52636491863213e-06	2.40606316124372e-05	4.63678273962738
DTYMK	-0.349982468024884	5.19730207929641	-5.091681183782	1.5286256365387e-06	2.40606316124372e-05	4.63295410244136
ITGB1BP2	-2.34569487523842	-1.29399514273517	-5.41919766988437	3.716956797476e-07	7.08297249630705e-06	4.62118299652739
SCARNA12	-0.970185442695621	1.14262652944442	-5.01853989510769	2.08265354417941e-06	3.14618970014065e-05	4.6182325946413
SCPEP1	0.281683400626674	6.20171595536744	5.09670911808693	1.4963349237669e-06	2.37014401005102e-05	4.61518947123137
POLE	-0.336404762107763	6.7206625928446	-5.10422239387633	1.44931843587935e-06	2.30052490836832e-05	4.61002572280843
QTRTD1	-0.31500259610862	5.32256810093986	-5.08851981641518	1.54927550782007e-06	2.43092173724412e-05	4.60869945981194
ARF4	0.306186356951301	8.54098674302339	5.1233718239998	1.33590397118162e-06	2.14086809298433e-05	4.60856545679821
CACNA1D	0.678714519864379	3.18016021014266	5.00664416466058	2.18957996602441e-06	3.27477418026121e-05	4.5939339687524
B4GALT5	0.301935275626425	6.5320988014268	5.09908435941907	1.4813126999702e-06	2.3488269802273e-05	4.57470161408594
ATF6	0.334890700113742	6.80005234435732	5.08929164969842	1.54420898939755e-06	2.42804630207263e-05	4.55847492335125
ZNF275	0.260903454858443	5.84577500208017	5.0755070879212	1.63717413183943e-06	2.54754474235243e-05	4.55798368578183
CRYL1	0.319513173235444	5.62822538353761	5.07051004848788	1.67220398906638e-06	2.58864073194029e-05	4.54773163406943
PPFIBP2	0.302859953819657	5.70063404903013	5.07564001164192	1.63625215356882e-06	2.54754474235243e-05	4.54089568084388
RAD54B	-0.632876730249369	4.38304581377823	-5.02645942079533	2.01430572116368e-06	3.05215082835458e-05	4.53700944899429
ACYP2	0.472022856377887	3.40416911951314	4.99484797731221	2.30088216097619e-06	3.41066599498701e-05	4.53252888975443
EXT1	0.515154829322638	4.06537500974355	5.01397084556982	2.12310763407876e-06	3.18805842333267e-05	4.53069536848407
NUP54	-0.351558644450389	5.88339349116387	-5.07724897321768	1.62513221453016e-06	2.53669286209822e-05	4.52921641020606
RDH11	0.486655745189339	8.83257828482228	5.10913574488893	1.41935393733866e-06	2.25534589662193e-05	4.52916429408319
GLB1L2	-0.324053568395303	5.89044457334717	-5.07696024597829	1.62712224424874e-06	2.53716174658766e-05	4.52386990990361
NUMB	0.212263275925597	6.32683946422775	5.07428657150329	1.64566351236417e-06	2.55810386145552e-05	4.5157770175016
UBE2T	-0.380210259107524	5.49149803190604	-5.07260892433465	1.65740253879766e-06	2.57102856638282e-05	4.51323691326246
TBC1D5	0.287770964253457	6.9621991634517	5.08388985767847	1.58000963697963e-06	2.47397546495162e-05	4.5014698347069
MRPS31	-0.358281703019797	4.30275675054707	-5.01821230658023	2.08552883822591e-06	3.14736693817088e-05	4.47046838158079
LDLR	0.511063914987902	7.22029136273969	5.06134890828935	1.73833126820307e-06	2.67720844341921e-05	4.45404361217293
BAIAP2	0.290092588144166	7.15562424073506	5.07288072372733	1.65549514869931e-06	2.57072545531219e-05	4.45267185318231
QSOX2	-0.318295920690477	5.43776399669378	-5.05561971109722	1.7809736960001e-06	2.73726724863229e-05	4.44687456200679
YPEL2	0.504161493182227	4.98712135609503	5.0148814693084	2.11498444587838e-06	3.1790396836146e-05	4.44429486223915
TMEM25	0.297499079250448	5.45536338253047	5.03793276143826	1.91914759080238e-06	2.93760654673685e-05	4.4276539219292
CACNB3	-0.417732509120513	4.16374769061626	-4.99914612129756	2.25970380147095e-06	3.36958413931358e-05	4.42337465567338
ZDBF2	0.53489106765779	4.22875975787935	4.98507476797558	2.39725193685624e-06	3.52913089057189e-05	4.41830450023768
ALYREF	-0.28609356762766	6.06392518576267	-5.05221029659539	1.80683188323019e-06	2.77133682927319e-05	4.41109214172407
PPIF	-0.430023568464653	7.39211037712799	-5.06897313201771	1.68312407039998e-06	2.59805583374722e-05	4.40889630297345
UNC5C	-1.21519326362805	1.08965527799809	-4.99411173889306	2.30800859452591e-06	3.41785572538471e-05	4.39432885037013
CTSC	-0.588207266377661	2.25909822597907	-4.94064124826222	2.88723865799031e-06	4.12509759166341e-05	4.37278505012761
CERK	1.2382626918485	0.989984245438669	4.96537570111569	2.603583392177e-06	3.78464745565633e-05	4.36454363575308
FAM21C	0.35918853187064	5.76515390255632	5.01761621478793	2.09077074608589e-06	3.14894819691331e-05	4.36406930259747
GEN1	-0.418684817802489	4.97324464518221	-5.0044614763084	2.2097714789445e-06	3.30168443062991e-05	4.35516603403923
RPL13A	0.243615461402035	11.2819055222841	5.08122226998227	1.59798632561061e-06	2.49913732013164e-05	4.35494618895785
TMEM127	0.321829441308734	6.21690278460384	5.03382088951112	1.95273627525546e-06	2.98293874966795e-05	4.35120478649256
PVRL1	-0.340729835083368	5.71658794469522	-5.03079019815989	1.97785896623602e-06	3.01518073472082e-05	4.35052110470077
ZNF204P	0.53305123205717	3.96751933887043	4.95842500294256	2.68043196471563e-06	3.87385624467467e-05	4.34860460156043
AGAP6	-0.577623300359017	3.58040285539536	-4.95416318048873	2.72863850102641e-06	3.93217233506839e-05	4.34217511599537
SCAPER	0.382463675697682	4.65933388575445	4.98884382313382	2.35963012910084e-06	3.48057033581318e-05	4.33720882103573
PITPNB	-0.28643021300249	5.61048484445233	-5.02523255969264	2.0247490323167e-06	3.06488220456327e-05	4.33528570491905
CPNE7	-0.571038860492307	6.18056436652765	-5.03504125374743	1.94270817310883e-06	2.97064215146662e-05	4.33304563772502
FAM220A	0.380405984285558	5.07272800626704	4.99220627803161	2.3265524565729e-06	3.43515355829879e-05	4.31190703085963
FBXO18	0.204250143509085	6.3905655330842	5.02927629944344	1.99052594137662e-06	3.02221815325696e-05	4.31039880596072
LGALS8	0.810220619545796	6.69035838927605	5.02018686662237	2.06825621844076e-06	3.12758664411948e-05	4.30328434333645
ZNF490	0.470385453346487	4.25538875934167	4.95122223513305	2.76239507591162e-06	3.96559507264713e-05	4.2911446311309
TRMT1	-0.359641129348297	5.6372137520889	-5.00807836095521	2.17641048815007e-06	3.2583230199463e-05	4.2752598735125
ATF2	0.357350987366422	5.80362660346822	5.00111787969639	2.24105429470819e-06	3.34509654963601e-05	4.27026576943198
FBXL6	-0.434147578832574	4.74086398543257	-4.98599352230756	2.38802768907185e-06	3.51900135221815e-05	4.26793770023583
OBFC1	0.299194134491634	4.9173025379096	4.98192311612489	2.42915866356583e-06	3.56561549287434e-05	4.26522301362827
PRKCZ	0.391565081261127	5.08807217070415	4.97951935399547	2.45377138090501e-06	3.59471522494338e-05	4.23639898875103
MKRN3	-0.516139129062913	3.72356913719579	-4.93784431856084	2.92114593530058e-06	4.16166293780583e-05	4.23484070297112
KARS	-0.182668502235181	8.04076752163584	-5.02948651378266	1.98876234002369e-06	3.02221815325696e-05	4.23466083060286
ZSWIM5	0.661992352305176	2.6642651590157	4.90127230694344	3.40177913742199e-06	4.72099034450356e-05	4.23052092672535
PRIM2	-0.442289809315932	4.55733271761584	-4.96429857551302	2.6153503694884e-06	3.79440590804231e-05	4.22939626994741
KIAA1191	0.315879196679182	7.42714262241278	5.01773835618438	2.08969561583651e-06	3.14894819691331e-05	4.22256019740626
LIG1	-0.391790298242972	4.76646416432422	-4.97780776231765	2.47144456748749e-06	3.61707715647097e-05	4.22228760665316
ANKRD27	0.298640639044279	5.73531251660506	4.99368154585822	2.31218259717649e-06	3.4206634363746e-05	4.21837670349726
NFRKB	-0.300202435283698	6.45093959006087	-5.01026876125546	2.15644590237133e-06	3.23165585529021e-05	4.21483368682964
LYPD8	0.417850229326005	3.37538966808542	4.91707871984034	3.18528904606271e-06	4.46677141017586e-05	4.20786564527723
HSD17B7	0.453090905924339	5.18377826626915	4.95348392699626	2.73639923940527e-06	3.93957535751769e-05	4.20708651966844
APLP1	0.354539373368646	4.94540063636091	4.96577280269728	2.59925829712839e-06	3.78202156876744e-05	4.19879346343963
BCS1L	-0.303356397858376	5.19696780997835	-4.9802999131209	2.44575254856094e-06	3.58646682316319e-05	4.19728315011226
ARL1	0.32201525480368	7.42960471211939	5.01270056492922	2.13448989787115e-06	3.20194808256075e-05	4.18951586754756
ANKRD42	0.372725956201681	4.32331929370839	4.93815433909232	2.9173685408504e-06	4.16022849092209e-05	4.18641669656149
RNF215	0.413114897911946	4.05938079756834	4.93360376116375	2.97329438591797e-06	4.22793451694548e-05	4.17551150145883
SLC41A2	0.629836327545467	3.23668779782452	4.89408480710472	3.50489095815589e-06	4.83726494739603e-05	4.17371519804037
GDE1	0.23200849141523	6.84030586979987	4.99743704918664	2.27599091216048e-06	3.3871436607534e-05	4.16486382320572
GLRX	0.524633920111844	2.92440795261074	4.88618666272928	3.62170195442685e-06	4.95747279377153e-05	4.16338167725273
USP1	-0.429694510742996	6.52663325274617	-4.9925989793091	2.32271887763937e-06	3.43286876640087e-05	4.15936988602482
SLC25A37	-0.271254007811136	6.39218260244231	-4.99543417053471	2.29522341491102e-06	3.40900838756715e-05	4.15659132328462
PRKDC	-0.404582011978119	8.85265119057455	-5.01602958915665	2.10478580681837e-06	3.16688012777402e-05	4.1456274629784
FTSJ2	-0.323791047590073	5.60611546361571	-4.97751894845972	2.47443893098581e-06	3.61793329967701e-05	4.13688203823536
SEC14L1	0.265384930486487	5.90538409453538	4.97526046246284	2.49797653684414e-06	3.6452493369535e-05	4.13422811601685
FANCM	-0.440692565214246	4.41903656301996	-4.93240386171289	2.9882138380575e-06	4.24111710701999e-05	4.12995982203765
PDCD11	-0.289153228069182	6.80893562706951	-4.99616348093237	2.28820201617786e-06	3.40194470048779e-05	4.12799328422636
PRPF38B	-0.390705053109275	6.1529317872017	-4.9822867999009	2.42545580583648e-06	3.5636638337026e-05	4.12607054962277
KIF18B	-0.514492872608937	4.90570104631773	-4.95938085576439	2.66973439829905e-06	3.86211288293435e-05	4.12510125518445
FAM3C	0.422422231415055	4.71096657162812	4.94040544964392	2.89008241068266e-06	4.1252355017881e-05	4.12499529706599
SRM	-0.384062597852322	7.1459443866052	-4.99744790262971	2.27588712135234e-06	3.3871436607534e-05	4.1249422900043
EPB41	0.268154365429069	7.65923373906924	4.99485983967454	2.30076751455469e-06	3.41066599498701e-05	4.11923114066977
DFFA	-0.239626783326877	5.7191851246368	-4.97090100776861	2.54402795050523e-06	3.70524963189006e-05	4.10978350126901
CDK6	0.790605470719576	2.95110119148566	4.86920771746047	3.88576889210267e-06	5.23776532170679e-05	4.1042260210666
NDRG1	0.420268271015745	6.38826747441139	4.9734973201135	2.51650306914309e-06	3.66871942584977e-05	4.09102116654013
KIAA0020	-0.408956235022879	5.05105599686092	-4.95177418648823	2.75602888254191e-06	3.96024207657889e-05	4.09049418881192
GLRX3	-0.336253081229999	6.7386987199363	-4.97637786973924	2.48630397612033e-06	3.63174518535241e-05	4.08994293376105
LINC00663	0.639520330566575	2.18985434676131	4.85822570888412	4.06643457662072e-06	5.45679907082544e-05	4.08603689344143
GRWD1	-0.353340234388251	5.00998995660815	-4.95434663965829	2.72654608371802e-06	3.93217233506839e-05	4.07446757884683
ERP29	0.30897712464583	7.58175978239551	4.98302998144334	2.41790615638464e-06	3.55605081726462e-05	4.07075417935151
FANCG	-0.297683396539166	5.41791371899405	-4.95221749187153	2.75092614774702e-06	3.95669607610817e-05	4.055064522088
FHOD1	-0.404008079547233	5.59495886652534	-4.95786862168241	2.68667797961626e-06	3.87914966749209e-05	4.05106200032932
TRMT11	-0.458711903989361	4.32671121632999	-4.90036689617396	3.41460393880988e-06	4.7344129958605e-05	4.03417448840093
SPTLC2	0.321555745342312	6.57694945535159	4.96198925297318	2.640753069407e-06	3.82756255697061e-05	4.02314837029079
RELT	-0.691580953178303	3.03298458239004	-4.84893328691703	4.2256573708231e-06	5.63857412220644e-05	4.01436257945128
MR1	0.450639903440296	3.73501243915421	4.86860361626125	3.89550094149019e-06	5.24617418272795e-05	4.0105800424433
SLC25A19	-0.466067898635986	3.02923851698275	-4.87751271771574	3.75434734173306e-06	5.09722239452655e-05	4.00894360049356
MRPS17	-0.324111757167525	4.837269271106	-4.92535111912359	3.07739011440282e-06	4.35944244885592e-05	4.00384919259463
NR1H2	0.329834247204625	6.0529224650442	4.94316353043449	2.856989491164e-06	4.08576706660178e-05	3.99960750235384
MCAT	-0.317557574549213	4.89700104773048	-4.92389090826308	3.09617410181502e-06	4.36967825705646e-05	3.99753675001122
MEX3C	0.34372803910605	5.86485686164792	4.93244318489818	2.98772374469184e-06	4.24111710701999e-05	3.98927169358532
NAA15	-0.433828606696815	6.65371544000228	-4.95988690539795	2.66408770077228e-06	3.85766064752136e-05	3.98751982032236
CD3EAP	-0.63398022717461	1.63545925470071	-4.83793761736528	4.42189763805416e-06	5.86565502941884e-05	3.98618267547218
SMAD3	0.461698481677897	3.88838690125492	4.8645303961149	3.96174143456857e-06	5.32582895089361e-05	3.98533868557283
SLC22A10	-0.931713954335095	0.42350762955163	-4.83755757009909	4.42883626120705e-06	5.86967390099603e-05	3.98034425825819
TANGO2	0.412994590803677	4.96396758185281	4.89876518900273	3.43740674515059e-06	4.7616328122861e-05	3.97899552455694
CIZ1	0.24468315696685	6.60276064288101	4.94844047129561	2.79469825954085e-06	4.00813649142936e-05	3.97882747530128
RAB29	0.379545866691323	5.95488060300397	4.944022827402	2.84675471755389e-06	4.07501132876923e-05	3.96742946588077
SAMD1	-0.450818350654226	4.82396855013024	-4.90433932016374	3.35868312835796e-06	4.6741414138483e-05	3.966967906713
CARS2	-0.33919480178813	5.15631646129357	-4.92263870235202	3.11237111371889e-06	4.38829714963407e-05	3.96168192391801
TDRKH	0.27137968120079	5.58251365547089	4.92205833992357	3.11990589463592e-06	4.39479426959221e-05	3.95925514579613
NRIP1	-0.404369019458832	6.55514142008361	-4.94505094294859	2.83455607052334e-06	4.06142117891016e-05	3.95708063024307
E2F6	-0.449685029980764	4.07541339381813	-4.86749254011565	3.91346222357217e-06	5.26564056892112e-05	3.95150762671958
MSMP	0.377988942688325	4.54420333841713	4.88146560387701	3.69332280482461e-06	5.02800863438317e-05	3.94163717998261
DEPDC1	-0.597280547500824	5.38543982410008	-4.91472773411461	3.21661904330104e-06	4.497276681025e-05	3.93017212286035
PAXIP1-AS2	0.523872209772943	2.60629240491334	4.81557764470992	4.84863495273909e-06	6.35869890395896e-05	3.90667669406927
PRKAG1	0.203281312097329	6.81847414102536	4.93186775629892	2.99490324110594e-06	4.24659745688828e-05	3.89325462736741
STAT2	0.37395802870802	6.31790401826842	4.92148835923416	3.12732315646755e-06	4.40111382544674e-05	3.88135139769667
DNASE2	0.348738720936976	6.31562211178279	4.91703442971874	3.18587651857908e-06	4.46677141017586e-05	3.86816427521925
POLE2	-0.518856465448389	2.87837819567669	-4.82035932586523	4.7541413934969e-06	6.25663340620065e-05	3.86566967924214
GTPBP10	-0.376260663126538	5.84221052329068	-4.91199964464406	3.25335015680234e-06	4.53734251686008e-05	3.86257382992765
C14orf159	-0.280354460151559	5.03716041999682	-4.88950746964723	3.57213435779766e-06	4.90751779658642e-05	3.86206421739047
RB1CC1	0.486006515248034	7.64330347785742	4.92404393148105	3.09420040973541e-06	4.36967825705646e-05	3.86177012223203
POLR3K	-0.381840598376551	5.2812672264027	-4.90210341934736	3.39004797832487e-06	4.70906202058522e-05	3.86053945368904
SLC25A23	0.347394773909162	6.71257286437324	4.92388457838826	3.09625577084981e-06	4.36967825705646e-05	3.86001684540536
UNC13B	0.208814262590365	6.95283188162322	4.92419275164406	3.09228210235222e-06	4.36967825705646e-05	3.85788761111075
RIC1	-0.308572089213945	5.6025820717022	-4.89276913405869	3.52409180239489e-06	4.85929866894047e-05	3.85379224938005
CLN6	-0.296390277740645	6.00183100296048	-4.91098962568627	3.26705228669028e-06	4.55084017967916e-05	3.84353175007156
SEZ6L2	0.349667596562356	6.68824576854275	4.91651868402396	3.19272522881001e-06	4.47219795110179e-05	3.83601753702003
ABCF2	-0.252163597713394	6.63673681109388	-4.92036895082766	3.14194016751134e-06	4.41754434038861e-05	3.83435668747457
HDGF	-0.249420015372351	8.57673086391122	-4.93435174086957	2.9640307553101e-06	4.21875694992763e-05	3.82857956703589
GOLT1B	0.483317569569951	5.70552855535898	4.89017441699422	3.56225908389161e-06	4.90292231014816e-05	3.82726733686879
MAFG	0.552801383564872	6.53642251778699	4.88366522843328	3.65978373419666e-06	4.99139986854651e-05	3.82356514372747
CHKA	0.280409945531233	5.29391508429053	4.87914464128387	3.72903589022861e-06	5.06976195514242e-05	3.82228511849121
CSTB	0.33673112117499	7.00172569726248	4.91430938157288	3.22222546425779e-06	4.50092442523674e-05	3.81738885109155
GCC1	0.322019253373901	5.79430265610434	4.88905663262803	3.57882482536069e-06	4.90772909384622e-05	3.81681484307519
SNX8	0.409851770894067	5.59014743537501	4.88379214852012	3.65785756378509e-06	4.99139986854651e-05	3.81597593530233
DNASE2B	0.562854757527267	3.42207088128556	4.83822468972809	4.41666348408671e-06	5.86389203156905e-05	3.81026331946802
UBFD1	0.240284912253562	7.43057948523921	4.9194227026041	3.15434789002401e-06	4.43084077797948e-05	3.80759482867567
OSTC	0.349203721502938	6.97419812926678	4.91192649573266	3.25434063043307e-06	4.53734251686008e-05	3.80736514757027
EXOC1	0.286837858278988	5.72371405471629	4.88529837107493	3.63507386474793e-06	4.96672148799407e-05	3.80732848170677
SRRT	-0.302630609449238	7.20862601172974	-4.91569720010134	3.20366348475234e-06	4.48333745452387e-05	3.80320296515479
USP37	-0.456505203964697	5.60574725124792	-4.8770479254188	3.76158686101894e-06	5.1024379679368e-05	3.78983317451048
RRS1	-0.374179901413066	5.1510255808117	-4.889546777511	3.57155160167688e-06	4.90751779658642e-05	3.77912159547731
CREBL2	0.342355258469487	6.90735594126085	4.90327266728719	3.37361060402608e-06	4.69056822500514e-05	3.77790466414261
GORASP2	0.287254070124515	6.60804427023035	4.89771188231025	3.45248283320326e-06	4.7737092286722e-05	3.76808879561259
KLHL21	0.402148530403175	7.24775409123551	4.89190652029985	3.53673619045596e-06	4.87225969136575e-05	3.73807535398659
JPH1	-0.351956589794299	4.17574636544503	-4.82378075136442	4.68762881387285e-06	6.19080336579725e-05	3.73648734553421
SCMH1	-0.22939951006362	6.35723744504433	-4.88812225574105	3.59272988193663e-06	4.92230218131026e-05	3.73391503703004
AK9	0.507201923186674	3.30654044062509	4.79578350475818	5.2595705857322e-06	6.81429783566478e-05	3.7333777624062
SNORD45A	-1.84883188451188	-1.47135792681167	-5.02968527135511	1.98709625542952e-06	3.02221815325696e-05	3.73322747508565
ZBTB45	-0.389569437860118	5.69066397304772	-4.8766068775997	3.76846908587038e-06	5.1071599091543e-05	3.73257550338196
NUP35	-0.399412514438532	3.97582017050376	-4.82852733487101	4.59684975262996e-06	6.08161197228999e-05	3.72520747384921
TMEM110	0.361010355311786	4.96727371911759	4.84305643697286	4.32946471527107e-06	5.76340799330766e-05	3.72175341981642
SRGAP2	0.290009121453831	5.55829642315407	4.8599570050954	4.03742059000212e-06	5.42271087472914e-05	3.71922836902275
CALCOCO2	0.267079536646055	7.2936520402671	4.88921762312691	3.57643431275457e-06	4.90772909384622e-05	3.71228267741432
CDK1	-0.603354495512721	7.28572040063451	-4.8964710791922	3.47032505613948e-06	4.79396513734962e-05	3.7061547428215
TNFSF4	0.772424290027493	2.06682653162844	4.75720851188457	6.15973751909592e-06	7.84374368380101e-05	3.70410211462094
LOH12CR2	0.639147062351444	2.27360215433003	4.756057074205	6.18878369762017e-06	7.86638349753166e-05	3.69858900580474
TACC1	-0.293234977809163	7.18273181071996	-4.88581571856305	3.6272801426826e-06	4.9605863954938e-05	3.69842951145175
RNF181	0.355761830761614	5.54481434668242	4.85086074470306	4.19214084818199e-06	5.60544852861093e-05	3.69149529799954
CHST11	1.01090717838793	0.991313382111448	4.80520400280252	5.0599467512531e-06	6.58977974126769e-05	3.69123057074549
APAF1	0.396886345270295	4.04010182590049	4.80374176730434	5.0904424636125e-06	6.61801593364548e-05	3.68842868815161
ARL6IP1	0.310865670640172	8.48280991301714	4.89848790947353	3.44136925743147e-06	4.76272818152912e-05	3.68803052932376
SUCO	0.360602479942052	7.48615553005035	4.88281460667457	3.67271844879735e-06	5.00449548340662e-05	3.68213873079973
FAM45A	0.361888671017919	4.49656743946956	4.81616941063992	4.83684257569387e-06	6.34877868152266e-05	3.67547767459376
FANCD2	-0.28969503061969	5.98539422262474	-4.87140774865605	3.85052578360227e-06	5.21366051997941e-05	3.6714993061401
LRRC28	0.366878701121919	3.48479754470706	4.78163539134352	5.57380950463457e-06	7.1596512849951e-05	3.66916858838006
SARM1	0.377539653623065	4.2793395886415	4.82134385700375	4.73490873909858e-06	6.24226423409169e-05	3.66654290734602
CAPN7	0.279711587066989	6.50075979872702	4.86943457647144	3.8821203074278e-06	5.23754883525031e-05	3.66338022265548
NDC1	-0.368084951258801	6.52774029198921	-4.8699933936766	3.87314701852699e-06	5.23484929164728e-05	3.63642525733297
TINF2	0.245626223885735	5.79402889071618	4.84878884184007	4.22817958284793e-06	5.63857412220644e-05	3.62793674490666
SLC25A32	-0.352885812912944	4.57311601237595	-4.82107327616802	4.74018694870935e-06	6.24374098437015e-05	3.6258060938421
EIF4E	-0.343404379295148	5.90058506684251	-4.85310810417641	4.15338764527273e-06	5.55858011420813e-05	3.62212656414288
LINC00960	0.347630391145811	4.21435097611616	4.79259763629953	5.32879445510814e-06	6.89803254637101e-05	3.60508504122002
IPO5	-0.261808551731772	7.7453520693998	-4.87022266281875	3.86947133015561e-06	5.23459292735285e-05	3.59931406031549
ZSCAN18	0.364527005291139	5.03619300085528	4.80971293349345	4.96702320286368e-06	6.49693557614991e-05	3.59179679560355
TLN1	0.266458662125512	8.13503995831096	4.86966408703553	3.87843246575615e-06	5.2372789483628e-05	3.59074410716382
TIMP2	0.476077619943641	4.65360851522833	4.81364715490411	4.88729908159716e-06	6.403811780913e-05	3.59028369028468
PCGF5	0.391380018180631	5.44290950276126	4.82250841695131	4.71225678936904e-06	6.21786010098115e-05	3.58806017522745
VIPAS39	0.271389118947458	5.43276115966366	4.81883674787206	4.78403417853504e-06	6.29046035244152e-05	3.58455705498498
SEMA4D	-0.327062442541705	4.98359173765784	-4.80635432999701	5.03608078819689e-06	6.56439141628164e-05	3.58363943103932
NCSTN	0.22171050473811	7.22123049877067	4.8578913063169	4.0720619716199e-06	5.45947165766468e-05	3.58021245706387
PAXBP1	-0.409459446652234	5.79626306688152	-4.83403462186254	4.49366110255425e-06	5.95033642997837e-05	3.57996018611001
ATP6V0C	0.49882708125606	4.38121371655746	4.78191987322412	5.56731508132926e-06	7.15743178606509e-05	3.57792520809933
SWT1	0.641303250463068	3.12309503162037	4.72762003621227	6.94980467244539e-06	8.66973098433192e-05	3.57106086090622
RTCA	0.204415135553164	6.76932463630602	4.84842522374403	4.23453533777035e-06	5.64203927524042e-05	3.56607599498731
THOC2	-0.277502223918202	7.43875194080527	-4.85738181658332	4.080650319141e-06	5.46610572633552e-05	3.56221061868987
KCTD7	0.502226079104368	4.2261397507483	4.76043503553345	6.0790480370102e-06	7.76215861596472e-05	3.55633903523817
NFATC2	1.3769903060461	0.54847536604311	4.87903409860081	3.73074517876423e-06	5.06976195514242e-05	3.55014398279043
SNORA48	-1.86605922338971	-1.11884393290391	-4.96479627356058	2.60990688712721e-06	3.79017038850117e-05	3.54865766487848
TMEM136	0.408997579528138	4.33322410942677	4.79583959157923	5.25835976214621e-06	6.81429783566478e-05	3.54749832416268
DOK3	-0.677705927781296	2.07790408830899	-4.71841382055557	7.21507575590258e-06	8.93907405533276e-05	3.54452339057578
MMS22L	-0.478380450396507	4.29286618668437	-4.78311938331744	5.54001220263817e-06	7.13118261568647e-05	3.54348757855725
RIF1	-0.440230747082202	6.34004718702154	-4.83927892258622	4.3974933743681e-06	5.84878303892927e-05	3.54182814257519
PPM1G	-0.274740449205781	7.34246606965816	-4.84981979374441	4.21020971335906e-06	5.62460044980424e-05	3.53246099230686
MMP24-AS1	0.329079149068715	5.50759234425864	4.80467168196508	5.07102800068856e-06	6.59848842793236e-05	3.52075658419069
ACKR3	0.682785406840526	5.61415517082552	4.82626100413149	4.63997858816854e-06	6.13326747182559e-05	3.51243534179373
EFNA5	-0.460605872141111	6.87143664827561	-4.83882961490621	4.40565365570071e-06	5.85445091097361e-05	3.5084743219998
SMYD4	-0.344126852385405	4.96224030340903	-4.78663035138451	5.46084144312576e-06	7.03862618969754e-05	3.49893001401415
NOL9	-0.315117421490061	5.4062537288268	-4.80650733255657	5.03291467460424e-06	6.56439141628164e-05	3.48075450866358
CAMLG	0.375176758257608	5.826990078457	4.80180018958651	5.13121101986286e-06	6.66524780919211e-05	3.47976141812013
EHD1	0.353240588019454	4.64797038649312	4.78302532388863	5.54214844999075e-06	7.13118261568647e-05	3.47735390026694
PAG1	0.439174383596853	4.63315950530656	4.77518190755539	5.7231267973223e-06	7.33889598536223e-05	3.47081901568847
CCDC171	0.536237890178525	2.93138953722663	4.70312061938663	7.6775850880694e-06	9.38816104905945e-05	3.44362088681423
MRS2	-0.237991614729981	6.10987933634596	-4.80789522360479	5.00428289845798e-06	6.53428800028217e-05	3.43288283123442
NAT10	-0.243931933423458	6.53881867925356	-4.81790713936054	4.80237484705119e-06	6.30905168008055e-05	3.4242157985479
NUP62	-0.288252766966495	6.55544960327779	-4.81260107602209	4.90837499913842e-06	6.4258203127343e-05	3.41210293548157
TRAK2	0.358274985513313	6.27129875874763	4.79737729606447	5.2252684263614e-06	6.78155840019384e-05	3.40007684184245
UBL3	0.447438927648657	6.06515687597494	4.78987411111793	5.38867287225988e-06	6.95755046000468e-05	3.39466807881985
SNORD68	-0.830732350126947	0.395923618983289	-4.69765158879775	7.84986035853333e-06	9.54441321001915e-05	3.39349744782856
DRAM2	0.33259706574516	4.60891738749307	4.74623507269206	6.44201460056214e-06	8.13568471337603e-05	3.38819817906072
EEF1E1	-0.472695750954793	3.90155430579758	-4.7345677549729	6.75589797501906e-06	8.48925221697793e-05	3.3870859271048
PLXNA2	1.1231682014653	1.39730089200988	4.72243419007892	7.09804541200505e-06	8.82319949558509e-05	3.38376947934111
WIPI1	0.545582062077648	4.10715367676247	4.71233431251257	7.39560764146554e-06	9.10265937247922e-05	3.37437473117026
NUP98	-0.211433466085947	7.70105352526646	-4.80841492127432	4.99360244170294e-06	6.52601690727688e-05	3.36074247755046
CFAP44	-0.550292487379995	2.99451559526452	-4.69982409438593	7.78098214054702e-06	9.47587001544693e-05	3.35682979040336
CDC42EP3	-0.411362679568255	4.06642984907366	-4.73117773518976	6.84984668021389e-06	8.578590304428e-05	3.3511468023529
CNTN4	1.00178757932407	0.770451630645834	4.70853236923621	7.51072463805893e-06	9.2066156053137e-05	3.350041828462
NVL	-0.302618659873531	6.34265983972746	-4.7913201820424	5.35679922459731e-06	6.92234915288754e-05	3.34974247327439
LRRC45	-0.427377281350689	4.74130043073407	-4.76838528870044	5.88457904515461e-06	7.52664726933915e-05	3.34743184755404
PLEKHA3	0.352564346779596	4.75126558887996	4.73349014941928	6.78562568461878e-06	8.51236050795619e-05	3.33635506413607
SLC25A42	0.328482049036385	4.38719831049863	4.72498536019163	7.02473939710001e-06	8.74655777668771e-05	3.32704212581585
WDSUB1	0.451726397820799	3.3294502054677	4.68073718327647	8.40671362588645e-06	0.000101638656848882	3.31936377219064
RMI1	-0.405682897851616	6.16771466679291	-4.77590845455149	5.70612434716061e-06	7.32334728179177e-05	3.316571225094
CLK1	0.657287424912459	6.40821426877316	4.75704568536394	6.16383693852237e-06	7.84374368380101e-05	3.3156127975849
APEX2	-0.27841633956556	5.13287458027708	-4.7609761368267	6.06561688027931e-06	7.75160026164035e-05	3.31213833844067
ITPA	-0.351600536516851	4.86506906833039	-4.73782565920265	6.66678895460165e-06	8.38429672883571e-05	3.30392965518784
SNORA45A	-1.41945581912869	-0.588874909567441	-4.79225908871144	5.336202333548e-06	6.90167219987569e-05	3.30233579992764
MID1	0.74497888824117	1.29829085194596	4.64899085255932	9.55696875229142e-06	0.000112731691111082	3.29052255075331
ARL2-SNX15	0.287884644071828	4.79140522800375	4.72756050861457	6.9514891483322e-06	8.66973098433192e-05	3.28755413169063
CDKN1B	0.472486006231401	7.08280204236793	4.77465200282137	5.73555847652136e-06	7.34856195251235e-05	3.28185446353137
ICT1	-0.291156483147777	5.50299487235569	-4.75592573536243	6.19210528375228e-06	7.86638349753166e-05	3.28025053854021
ABTB2	0.543932377608469	4.50032242998702	4.71477037951048	7.32274846570326e-06	9.02037661698115e-05	3.2767999843972
SNORA81	-1.10803068747378	0.306703002132314	-4.67532723923062	8.59276371012094e-06	0.000103140639385433	3.26796225898707
FASTKD1	-0.403991237079087	4.59381810500592	-4.73357029056196	6.78341048566347e-06	8.51236050795619e-05	3.26754484740064
TMEM150A	0.483398433312217	4.02315386122323	4.693249275183	7.99125040804066e-06	9.69277997795949e-05	3.26566445222767
PDCL	0.326740706539617	5.35213100244081	4.7400381709589	6.60692423748467e-06	8.32295086829444e-05	3.26303076859913
SLC22A31	0.570915931981284	4.04254993638878	4.70968884198387	7.47552581748836e-06	9.17095552903637e-05	3.26178306248275
CCDC154	-0.616460876576769	2.89537611982888	-4.65377095548793	9.37450800390177e-06	0.000110951699191369	3.25708582414256
LRR1	-0.430894018320583	4.34737001435967	-4.71174156246491	7.4134419587395e-06	9.1157375288139e-05	3.24385171455375
EMG1	-0.279462369212442	5.87813745116768	-4.75396152617069	6.24198737188359e-06	7.91298057784691e-05	3.24248441287127
ZDHHC14	-0.389709777558679	3.8039682161271	-4.6940899404033	7.96406127182918e-06	9.66761067564971e-05	3.24217769900262
LINC00657	0.28168583355947	9.19983733053271	4.78932193871881	5.40089211378828e-06	6.96733642445402e-05	3.24197182489656
MFAP3L	0.357861939556039	4.64981244309038	4.70474088660563	7.62725410115208e-06	9.33421740691928e-05	3.24190645537228
GTF2E2	0.254977265302204	6.11365409526939	4.75385931355701	6.24459375649213e-06	7.91298057784691e-05	3.2395635632511
SNAP91	1.31740769076865	0.93106117778773	4.72905072397774	6.90943881499984e-06	8.63881209375833e-05	3.23567486495056
CPSF7	-0.236487346099463	7.20148308869003	-4.7703892539527	5.83652134547084e-06	7.47154343764621e-05	3.23218851291159
SSBP2	0.368944557374618	4.59144133820297	4.69962796853839	7.78717607822423e-06	9.47587001544693e-05	3.22848467069203
FBXL4	0.303637069446869	4.86348061769404	4.71524258275562	7.30870631309675e-06	9.0104707715485e-05	3.22231895754716
POLR1C	-0.316051345713563	5.22077315111605	-4.74248929680262	6.5412120314419e-06	8.25402015664972e-05	3.21754266711842
TOX4	0.217837407538656	6.9443465852838	4.75917014736603	6.11055761941116e-06	7.78914543404737e-05	3.21269752014274
SORBS3	0.428436249211471	4.37518746038808	4.70013657735031	7.77112334198743e-06	9.47168734604572e-05	3.21057406737735
SIRT3	0.278412204044628	4.9046018476859	4.71695523519123	7.25799502196123e-06	8.97743436983277e-05	3.20890403749069
KIF16B	0.361765674537883	4.17357715132763	4.67657652871001	8.54944907488809e-06	0.000102785049886725	3.20562617218625
MYDGF	0.315995389905786	7.01317253622148	4.75998834270865	6.09015753680794e-06	7.76973709198878e-05	3.20355336513145
RRP1	-0.335504765434568	5.37625928985349	-4.73869594479466	6.64317881797903e-06	8.36160713585692e-05	3.20269604644338
PALMD	-0.704785413876039	1.20416242409151	-4.62442404897465	1.05503144374662e-05	0.000123095199372954	3.20134751576883
ATR	-0.292271179773758	6.02238403548702	-4.7475910549333	6.40646583873438e-06	8.09760025542386e-05	3.1898213455373
CREG1	0.328141293205343	7.03046474638732	4.75539363800563	6.20557984124431e-06	7.87683743838753e-05	3.18800047394131
HSPA12A	0.447957180474951	3.90937579905451	4.66966323130388	8.79182485561025e-06	0.000105109906076309	3.18699507970563
CD55	1.0404437651512	1.92412948034999	4.61859704165574	1.08002017276985e-05	0.000125717697010171	3.18202471522557
UBXN1	0.303866036123197	6.38978430187862	4.74050839025531	6.59426869695817e-06	8.31398310273081e-05	3.16745043571451
LONRF1	0.296625265501303	5.83282280566206	4.72875361281827	6.91780284836698e-06	8.6420738411879e-05	3.16549994688114
RABAC1	0.50977990139041	4.16810967071787	4.67400225388129	8.63893517273416e-06	0.000103446770776536	3.15959024209321
FNBP1	0.227365900548648	5.90419838836064	4.72558411518615	7.00764128002034e-06	8.73250966479547e-05	3.15912299161638
SHISA4	0.451825417319197	3.82864050114673	4.65453090498442	9.34581268657554e-06	0.000110805095958684	3.15327639335057
MAMDC4	-0.601292342195973	4.85893144253916	-4.69742667816916	7.85702470683745e-06	9.54539506455269e-05	3.14986498076521
TIMM23B	-0.540651847239884	3.84091002081864	-4.6528007410398	9.41126687305719e-06	0.000111269354508008	3.14706689844666
TWSG1	0.358965824209012	6.33931867934877	4.7325102505894	6.8127680835646e-06	8.53927592177012e-05	3.14205792659246
ZNF692	-0.433326625235859	5.30919843627969	-4.72147538608327	7.12578728291383e-06	8.85035747231051e-05	3.13741628874446
RAB6A	0.266981356776419	7.74360921588542	4.75017455208372	6.33926218887012e-06	8.01940699478296e-05	3.13495313073764
REPS2	0.55659364670765	4.05764498690702	4.67959335825164	8.44572187175183e-06	0.000101946109024297	3.12718607936377
ATP7B	0.397463587972455	4.00523226568723	4.66429780514934	8.98450881147743e-06	0.000107007465896885	3.12062318780175
ULBP2	0.548729668004997	2.81525174150756	4.617642903473	1.08416614977359e-05	0.000126102547676222	3.11564226815858
AP2B1	0.224084342292977	8.91138332966775	4.7522851482251	6.28486799938715e-06	7.95729998978056e-05	3.0996114643134
USP32	0.246907271078451	6.1885776858276	4.71785232943392	7.23156856983974e-06	8.95212148761034e-05	3.09875566729926
DPH2	-0.387775999651205	4.97547705720968	-4.71157786373122	7.4183745739282e-06	9.1157375288139e-05	3.09637139199761
CCDC78	-0.472061327724917	4.85419861009365	-4.68901664435296	8.1295164628855e-06	9.8445821940878e-05	3.08774577219692
LCMT1	0.29820359951843	4.81124045908768	4.68453141647987	8.27856379407125e-06	0.000100169954820124	3.08713390359608
LZTFL1	0.370258796713558	4.96438459758903	4.68052729568254	8.41385838885908e-06	0.000101643199973538	3.08143161828488
MKRN2OS	0.695600877763174	1.84358877925091	4.58444856909482	1.23839254409227e-05	0.000140876533652194	3.0647106639153
ZSCAN26	0.689519388229304	3.5030921157916	4.59895137377803	1.16856257507455e-05	0.000134357853195401	3.06447322309002
ZNF365	0.719088443042923	3.34644929709605	4.60140006862689	1.15715462600647e-05	0.000133454945192881	3.06179338009037
LOC100129518	0.723250040402455	1.68172951936942	4.59001429510995	1.21112928959273e-05	0.000138298991730224	3.0609668818758
IQSEC2	0.396351669907263	4.52837467093429	4.65443671975402	9.34936444989696e-06	0.000110805095958684	3.04486721046958
BLMH	-0.229733576443873	5.91401213352056	-4.7064163425677	7.5755452018956e-06	9.27849810372466e-05	3.04132272756237
COLGALT1	-0.324948769548513	6.59888772061739	-4.71864108339422	7.2084106836218e-06	8.93819114989802e-05	3.03890130456903
DCAF7	0.210281125161162	7.89378569168122	4.72920603727813	6.90507046459513e-06	8.63881209375833e-05	3.03574786189685
WDR73	-0.274102001477537	5.5337821042951	-4.68943992619178	8.11558557094326e-06	9.8356443045427e-05	3.03371298563394
DCAF11	0.31361381378726	7.27467671353733	4.72020926155535	7.16258224761034e-06	8.88870537438983e-05	3.03368627784608
TARSL2	-0.3348101950361	4.82291727658859	-4.67811576584824	8.4963724122427e-06	0.000102310768357848	3.02278604349021
SLC22A5	0.235510523036926	5.21292230686293	4.67331166013802	8.66309534366283e-06	0.000103653418072065	3.01795675204156
ARG2	0.461394583722565	6.81379780344497	4.7156716571116	7.29596934977854e-06	9.00215905967745e-05	3.01675917844546
GNL2	-0.309563173721549	7.07061478189281	-4.71633786938056	7.27623564834579e-06	8.99258884737123e-05	3.01314778429939
PLD3	0.329829225433127	7.5889771080093	4.71569565921924	7.29525748930786e-06	9.00215905967745e-05	3.01056242341042
ACVR2B	0.439201150600768	3.25897355070794	4.60832535246743	1.1254716242185e-05	0.000130401866583835	3.00407598576826
NOP14	-0.252078225104614	6.18436149902686	-4.70186466104699	7.71682077739028e-06	9.41832272951949e-05	2.99388741525855
GPC2	-0.604831737920336	2.54473664177567	-4.58800515180482	1.22090324934243e-05	0.000139309142797309	2.99380959842853
DLEU2	-0.582284018352109	3.29673727161909	-4.5911400934345	1.20568571694874e-05	0.00013778216686227	2.98153722291661
SERBP1	-0.284662950294335	9.06007200584829	-4.72386590410626	7.05681530561536e-06	8.77921612503067e-05	2.9705427810617
KPNA2	-0.290155618658288	7.62729148647251	-4.71113825729532	7.43163666735397e-06	9.12456714611507e-05	2.96766426421316
YRDC	-0.297174312776114	5.33193337039326	-4.67501159707637	8.60374107556609e-06	0.00010318991692548	2.96620151264527
LOC440910	-1.28981071471675	-0.530708782770071	-4.64264132533589	9.80466223385346e-06	0.000115110874201363	2.9656661399927
TSEN2	-0.335006786209615	4.71260228242128	-4.66397698692379	8.9961587998452e-06	0.000107041458429854	2.96523013470124
DLAT	-0.277259657343079	7.09094056972913	-4.70182317774964	7.71812001118651e-06	9.41832272951949e-05	2.95741345279611
STON1	-0.861164895736865	0.961583156192047	-4.56358176475896	1.34599155273764e-05	0.000151283002663985	2.95237854293035
ARHGEF6	0.869346338877525	0.591472989781888	4.58022767610061	1.25946320535856e-05	0.000142948597820591	2.94775507914787
PAEP	-1.21286893209417	-0.0718238411403239	-4.67734396862938	8.52294583188287e-06	0.00010254852132336	2.94727027179428
CHEK2	-0.359520434951039	4.45100635410425	-4.64472890373046	9.72254808880326e-06	0.000114504927138408	2.94381473971621
BRIP1	-0.487553597438199	4.58176018186965	-4.63161794805815	1.02495229874705e-05	0.000119771857727515	2.93533583654748
SPPL2A	0.307317869646804	6.17703994897701	4.67444067660925	8.6236310075481e-06	0.000103345924349036	2.92770179057292
ITPR2	0.488328992995024	3.95810210393688	4.59762740612795	1.17477591546047e-05	0.000134865712129621	2.92614312354515
STT3A	0.257234351102547	8.36117975035171	4.70172908548842	7.72106771446356e-06	9.41832272951949e-05	2.91799375769914
MORC2-AS1	-0.561247859770909	2.2414094301951	-4.55491336171857	1.39330047721011e-05	0.000155091178397235	2.91550508841393
FAM78A	0.536853811758689	2.43552450871711	4.56285857447396	1.3498782963621e-05	0.000151424146871552	2.90352519016166
KDELR3	0.779862088385909	1.1234622127873	4.54284976049813	1.46182349984464e-05	0.000161878625912	2.89747479201316
ANKRD32	-0.456880531415488	4.32011724252145	-4.61207386134845	1.10867422969859e-05	0.00012875369089833	2.88871630559722
EFNA4	0.394871836251237	4.3029992761157	4.60118731342136	1.15814151618616e-05	0.000133466254850739	2.88505147699474
ANKMY1	-0.454222782984442	3.84038738502024	-4.59184414014293	1.20229348061455e-05	0.000137598152387907	2.87731840836228
PSMD5-AS1	0.464465952618231	3.33848438313004	4.56960362781675	1.3140450208449e-05	0.000148247182817483	2.87689273566335
NWD1	-0.69253056305837	1.09635243875895	-4.53550995314158	1.50509707640489e-05	0.00016605832255177	2.87675220664183
ALCAM	0.355562055668085	7.38718041729672	4.67871747160072	8.47571105183101e-06	0.000102225925425136	2.87591109757533
PES1	-0.261147746392091	6.55255246502648	-4.67834111069116	8.48862881526795e-06	0.000102299558820276	2.87494211804821
RAD52	-0.4545280834856	4.05145965384992	-4.59166429637335	1.2031591241697e-05	0.000137598152387907	2.87424485272847
LIMK2	-0.264554116193357	5.95490168684481	-4.66208418077642	9.06519142344776e-06	0.000107692179125389	2.87272491449494
BCL11B	1.0008065489305	1.28895306242156	4.53381996965675	1.51523477928283e-05	0.000166931514642046	2.87089596700538
IFT52	0.283317528118692	5.31754719730267	4.63913320558069	9.94416787791468e-06	0.000116475526407774	2.86694476176696
PPAN	-0.73811892561661	1.38973458943968	-4.52945317305972	1.54173646767696e-05	0.000169478146402908	2.85515126906176
PMS1	-0.395734582578609	4.75687402166378	-4.62414096029437	1.05623240512238e-05	0.000123139641267994	2.85424433183112
MAP1A	-0.609646155878499	2.16195093131076	-4.54169461933044	1.46855323414807e-05	0.000162384354668391	2.85279788998521
LOC100129550	0.603292135419724	3.1908279486981	4.5435190224457	1.45793810067802e-05	0.000161567516751152	2.85221585514308
NLN	-0.31772853962671	6.57185741647062	-4.66820746721022	8.84370500489791e-06	0.000105609452293962	2.84799133700158
CYSTM1	0.427087040976314	4.8268448015689	4.59929534807709	1.16695352593745e-05	0.000134275663950014	2.83710361449003
HIPK3	0.314483038785774	6.52839473947418	4.65371796340593	9.37651213864194e-06	0.000110951699191369	2.83245847314102
KDM5B	0.193901405396507	7.20535113817396	4.66509204252567	8.95573023032813e-06	0.000106814332913906	2.83015849340921
VAT1	0.352750496931319	7.1130200862216	4.66276607195876	9.04026320520378e-06	0.000107481070696231	2.82683645340591
EAF2	-0.563865675159028	2.30928283687316	-4.52585211873108	1.56392751112011e-05	0.000171415587642186	2.82083471836196
FAM86EP	-0.340242380303523	3.3879077091822	-4.58524447157371	1.23445780886664e-05	0.000140535393919192	2.81971221612851
SNORA6	-1.17959675663397	-0.338316997677464	-4.60658359691964	1.13336015392276e-05	0.000131113529054731	2.81382037616327
SREBF1	0.389700865854048	8.64623695826322	4.67627022884045	8.56004930599492e-06	0.000102830160303056	2.80964918458758
CHCHD3	-0.22730290717265	6.00367723004838	-4.63992592170398	9.9124772036892e-06	0.000116194970874783	2.8040190802591
ATP6AP1	0.244083923690283	7.71763586527063	4.66425187721459	8.98617571230497e-06	0.000107007465896885	2.7997147459722
CHPF	0.468828719754853	6.52403374933705	4.65182237018417	9.44847613302402e-06	0.000111539557872239	2.79958351429655
DNAJC27-AS1	0.870489269854448	1.42380653734159	4.51686152515482	1.62068685527619e-05	0.000177119605668321	2.7900876561559
FXR1	0.276792176252377	7.71882130649814	4.65838010416249	9.20177079077412e-06	0.000109228292643687	2.78789316209918
IGSF9	-0.450845511045022	4.37558122942285	-4.60858954403909	1.12427973411837e-05	0.000130364358976999	2.78634246666796
PLEKHG5	-0.551915763479539	2.63004194706421	-4.52658419315488	1.55939133771873e-05	0.0001711682772455	2.78304667054212
ANXA1	-1.0866593007051	0.944631365579039	-4.5328256011113	1.52123051016168e-05	0.000167469188713986	2.78102245023278
AMACR	0.444113676727773	5.98858361967217	4.64376989067588	9.76018747721278e-06	0.000114678384317549	2.77894387450109
NCDN	-0.348670374209052	6.37805955765527	-4.64392546650995	9.75407185432127e-06	0.000114678384317549	2.77169395458403
CREBZF	-0.338181931931412	7.04654339963173	-4.6466743745099	9.64662354430476e-06	0.00011369992083303	2.76604114688108
PSPH	-0.27578135755954	6.46240892082017	-4.64218773679617	9.82259259325615e-06	0.000115231289359636	2.76362643350188
NOP2	-0.387148588152021	5.99678011870492	-4.64452800606725	9.73042127093532e-06	0.000114507841539471	2.76131081307467
MORN4	0.313586589803468	4.84590278593259	4.59379773990251	1.19292894844012e-05	0.00013674061900593	2.75477083482708
TRMT10C	-0.376628990598588	5.79178891399503	-4.63283337632801	1.01995303386173e-05	0.000119280488757537	2.74811268080415
RPL12	0.217105349902138	9.65501142070595	4.66809640372359	8.84767521216064e-06	0.000105609452293962	2.74704101050982
MAGEA6	-0.217751404968655	6.4740966730138	-4.63648583027612	1.0050715450351e-05	0.00011763175619834	2.74025537599873
C11orf84	-0.422966875968542	4.37961694025783	-4.56828147999242	1.32099567567645e-05	0.000148919452447129	2.73766984008833
LARP1B	0.305099836090293	5.63317671823907	4.60688294230841	1.13200060033324e-05	0.000131057216766414	2.72515129376487
RRP9	-0.348884937359847	5.40201554152345	-4.61983660779924	1.07465685513984e-05	0.000125190437058028	2.72440938938679
GNMT	0.544182300442796	3.63104406399388	4.54227046218793	1.46519469687947e-05	0.000162132377069581	2.72290360003105
RALGPS2	0.403568919357589	5.14260343988539	4.57471456238202	1.28750755508843e-05	0.000145911044884588	2.71363858601655
RAD23B	-0.196918118707329	9.01561901196108	-4.65261875836931	9.41817724957897e-06	0.000111269354508008	2.70771188455113
ZNF578	0.724032230532745	2.2127397792141	4.48303565654923	1.85260863461876e-05	0.000199417715107064	2.69796771413228
MFSD9	0.398822508207241	3.50579678031478	4.5187238761692	1.60876836439303e-05	0.000175945125708126	2.68140347475799
FOXN4	0.831751702920977	1.37179081731461	4.47735906286952	1.89454751919605e-05	0.00020334900320406	2.67766889344502
NARF	0.256107078921574	5.80786007062752	4.60550004011412	1.13829463084412e-05	0.000131583003670172	2.67291454003173
RPF2	-0.318729685979583	6.63335932959421	-4.62610347369019	1.04793387597828e-05	0.000122362170153109	2.6728207446442
RNF185	0.27054599803214	5.97245887656975	4.59589767751287	1.18294166679362e-05	0.000135699404649144	2.66839793615412
SYF2	0.398505965097275	4.82186789800093	4.5570468958759	1.38150941024764e-05	0.000154236024567126	2.6648931268766
CLSTN3	0.351427900520988	5.63931430260952	4.59850285717216	1.17066387953166e-05	0.000134496471423469	2.66441409601304
CYP39A1	0.444139067263612	3.60010402766251	4.50757284380894	1.68141720949569e-05	0.000182825205052768	2.65853040072289
GPRC5C	0.534416164510794	4.31263854002477	4.52747878386661	1.5538654240461e-05	0.00017068649017905	2.64104995953272
CFAP69	-0.489771654518883	4.45734654105775	-4.55927424225843	1.36930286160365e-05	0.000153214990833386	2.63179404148593
GTPBP1	0.326697289109004	6.45762686201424	4.60028334916483	1.16234375216018e-05	0.00013384780508004	2.63171306893597
TSHZ1	0.397231350798993	5.2358339491283	4.56278532176696	1.35027259364017e-05	0.000151424146871552	2.62579570485104
PNPLA8	0.46248527222149	6.1486218525675	4.58325758711634	1.2443031234736e-05	0.000141441753990004	2.62024596760785
FAM219B	0.2287817247305	6.62710212535368	4.60161874083088	1.1561411373134e-05	0.00013344054817754	2.61884802249634
PRKCH	0.502072311942308	4.78716031625338	4.54393903973368	1.45550479251265e-05	0.00016141698644291	2.61781104281541
AMFR	0.249833255368348	7.18721694596489	4.60869910117816	1.12378582976036e-05	0.000130364358976999	2.61560934757056
FAM118A	-0.45837804626569	5.25900743660854	-4.58235595357624	1.24879587418834e-05	0.000141845074484207	2.61538794829116
WDR74	-0.335764044308508	5.46396669317247	-4.58680153915341	1.22679502191792e-05	0.000139768998855231	2.61471194889279
SGCB	0.315847650578738	5.26861780049404	4.5707036140451	1.30828926158984e-05	0.000147708808661902	2.61245065558144
GLMN	-0.474311934343433	4.63545874600092	-4.56067986842027	1.36165334844569e-05	0.000152586467763137	2.6118521209165
LPAL2	-0.575125651342431	1.50791558608719	-4.47478653200003	1.91385400519217e-05	0.000204981681469084	2.60680404848668
SCD5	0.523418988518704	2.54198235873023	4.47526678360887	1.9102354184746e-05	0.000204740150205671	2.60445293765216
NUP88	-0.238937711654867	6.53882483911571	-4.60186270305367	1.15501144984676e-05	0.000133412707160761	2.60085166851563
MRPS12	-0.346414162436327	5.44781210204432	-4.58778584321466	1.221974737271e-05	0.000139325532686874	2.60083783626908
LOC100288123	-0.91920948844193	1.34021503864498	-4.46393108955834	1.99743558223207e-05	0.000212719806402814	2.5904660108072
RBM39	-0.236840828878721	8.67676015046601	-4.61691441954295	1.0873419691258e-05	0.000126374048052578	2.59010214228475
MTERF3	-0.403169582572346	4.51951617357455	-4.53530310974853	1.50633433716196e-05	0.000166072807685932	2.55197348327416
LINC01003	0.429839210475896	3.84567459395235	4.50088808875796	1.72647743090103e-05	0.000187182563916317	2.54307670192648
AKAP8	-0.300217521653552	5.34872108725688	-4.55833186752615	1.37445458363926e-05	0.000153562574612553	2.54043293566957
MTPAP	-0.360314480345373	5.34618881392667	-4.55879489183308	1.37192100992144e-05	0.000153393640245572	2.52901293447402
ZNF217	-0.338905711307024	7.59900264438089	-4.59360601585148	1.19384484025272e-05	0.000136741221367161	2.52790784951751
C15orf65	0.752487522802239	2.18780806016594	4.428293210747	2.29733811013255e-05	0.000240228614636144	2.50183077502129
AKAP12	1.17234681027665	-0.565740779275815	4.50326772723134	1.71030475970794e-05	0.00018569729769902	2.48913369405324
MLH1	-0.196810646100737	6.67183365964627	-4.57273024040384	1.29774858236375e-05	0.000146890885091631	2.4884310290012
NDUFAF5	-0.491150603166931	4.08908473386586	-4.49451414238591	1.77052775820301e-05	0.000191130444408169	2.48515629416307
CEBPG	0.409442730555624	7.42863427994775	4.5712444100099	1.30546845640766e-05	0.000147501236579515	2.4765564128541
CAPN13	-0.382308948639488	4.4907965048386	-4.50865726092872	1.67421538595929e-05	0.000182306151091839	2.47567317035749
PSMG1	-0.322964503214619	5.6961450765279	-4.55345298049086	1.40142737970534e-05	0.000155880248397447	2.47460696579878
EFNB2	-0.469556159591354	6.37365390483879	-4.56418757696898	1.34274398416864e-05	0.000151031038698699	2.46891534030078
PELI3	0.314245732201003	4.78701522252322	4.51121139942257	1.65737044257049e-05	0.000180734020084521	2.46258037527544
RRAGC	0.418239316561809	5.93763732102689	4.53155105909116	1.52894914463893e-05	0.000168195607002917	2.45872063577104
SEPT5-GP1BB	0.433560651545981	5.46368885058535	4.5399994027273	1.47848365559577e-05	0.000163362108700707	2.45753075575169
DOCK11	0.871294158797258	0.903282150735911	4.42802320742471	2.29976819326502e-05	0.000240315373626079	2.45345140256336
DAP	0.215608585976163	7.34895138754687	4.5726604795643	1.29811004606149e-05	0.000146890885091631	2.4530699915564
BEND3	-0.410054065394288	3.137048297774	-4.4779659084563	1.89002072030725e-05	0.000203008234164046	2.4454012869735
GPRIN2	0.498082716092387	3.50122798883212	4.48206142042803	1.859742021528e-05	0.000200016842027562	2.44398194144741
NMRK1	0.355600239566821	4.09416268889454	4.47682043275914	1.89857423084893e-05	0.000203635647503053	2.42892643903562
MAN2B1	0.277898149942558	6.75047459014069	4.55592987917046	1.38767056286716e-05	0.000154579088813155	2.42619937851265
TLR3	0.75139913655501	1.50464789119776	4.40207516223091	2.54524470922002e-05	0.000261597498656042	2.40745544901615
APOL2	0.384155081345382	4.85706774605761	4.48985012278388	1.80344666723934e-05	0.00019454421806944	2.39659786071998
MAN2A2	-0.28753737878369	6.66913994122507	-4.54606751709943	1.44323401867984e-05	0.000160292914382371	2.39603072401893
KIAA0319L	0.174081849497041	7.15845591145107	4.55621156166502	1.38611437993692e-05	0.000154566335746403	2.3943373769403
SF3B3	-0.215236212148202	8.44289123521756	-4.5674388112846	1.32544420557683e-05	0.000149308853645474	2.3870399584924
PDXK	0.25444599600373	7.41545248466703	4.55613689241515	1.386526733154e-05	0.000154566335746403	2.38500575263792
NOL11	-0.35404602880072	6.3008250253928	-4.5446743321286	1.45125443551266e-05	0.000161064572089121	2.37854686864184
HSPA4	-0.281910493003402	8.51586236240547	-4.56284094318463	1.34997319010936e-05	0.000151424146871552	2.37632614503209
PSAP	0.29664816732766	9.99850289834937	4.57164504441282	1.30338253197821e-05	0.000147376446537536	2.37162768226776
GMDS-AS1	0.560040719135873	2.58590304367778	4.39831342134565	2.58286545157736e-05	0.000264558715012863	2.36936798536502
R3HCC1	0.240438779534908	5.7749708154586	4.52038013061287	1.59824003109002e-05	0.000174921080953701	2.36894188627408
ALG12	0.323896110589895	5.39267239587078	4.50871493549572	1.67383319397993e-05	0.000182306151091839	2.35245411007949
TARBP1	-0.321543715080529	5.27072019919973	-4.51305829411652	1.64529203617527e-05	0.000179677856110602	2.34877415663176
SPARC	-1.09053822675047	-0.286721564128835	-4.45552311521924	2.06458396231218e-05	0.000219248888105231	2.34346277764988
CABLES2	0.340019609415575	4.60861958691212	4.47225214106737	1.93305997428153e-05	0.000206637992591652	2.33807980332082
FBXO2	0.559484447489003	3.23766160799945	4.41774696600651	2.39412234273656e-05	0.000248789903796071	2.33614823793475
STRA13	-0.354861165061544	5.84249683017171	-4.52047692244375	1.59762681717167e-05	0.000174921080953701	2.32880517127857
ERAP1	0.305074711912903	5.08437239553948	4.48387372378489	1.84649343127395e-05	0.000198902047087587	2.31803858688499
MYH14	0.312144419299017	6.91672296958566	4.52637550668432	1.56068313002999e-05	0.000171184937038205	2.31664885419546
C1orf95	-0.583119439466694	1.74267110073572	-4.38079179230902	2.76527788315379e-05	0.000280184970940873	2.30448008111119
SNAPC4	-0.420470342318663	4.88288853189519	-4.49586948854735	1.76107100855519e-05	0.000190383313639054	2.30130971306542
SNORD4A	-1.27992489690082	-0.994086500096598	-4.4841127250275	1.84475306442602e-05	0.000198857229112858	2.29994004990964
CTNNA2	1.44311094803757	-0.920117650103113	4.55313262875225	1.40321623192952e-05	0.000155963693106245	2.29624759518451
COPB1	0.244854168851941	8.23828849447219	4.53682674962543	1.49724349101352e-05	0.000165313296037198	2.29301657691377
SNORD38A	-1.42906111821204	-1.37384195931244	-4.56539357510903	1.33630155335918e-05	0.000150419071403609	2.28049241874168
MGME1	-0.292128347831829	5.43581420583463	-4.49502039170366	1.76698974447131e-05	0.000190885741028642	2.27892155628354
SLFNL1-AS1	-0.980217706306225	0.391193316481922	-4.37167015536338	2.86509406673873e-05	0.000288596386248574	2.27411720852042
SWI5	0.293491729407357	5.48902948466371	4.48191197256644	1.86083862754731e-05	0.000200016842027562	2.25124210384014
FRG1B	0.367756882232519	4.38471305471075	4.43480564535167	2.23946989325001e-05	0.000234667689581593	2.25058984295299
TTC7A	0.509039212803434	2.96604588373728	4.38688457411758	2.70048237395526e-05	0.000274918259846184	2.24518806594292
SH3BGRL3	0.291661489433841	4.98510135249389	4.46673339036707	1.97552786292385e-05	0.000210685556744777	2.24088216646219
BBS2	0.250768138940454	5.89952907313209	4.4979602320832	1.74657874587646e-05	0.000188952640115857	2.23791413365386
POFUT2	0.315160230981335	5.45579153739195	4.4722013392428	1.93344685396425e-05	0.000206637992591652	2.23706286679343
ANG	0.877750282948696	0.941102765135731	4.34889053954023	3.1297645075483e-05	0.000309391335387394	2.22083922391974
SIL1	0.296070615240742	6.78582430863805	4.50183747408839	1.72000751242533e-05	0.00018661584397817	2.21953049389631
UCK2	-0.285178952546203	6.09890098901782	-4.49807516669408	1.7457854115943e-05	0.000188952640115857	2.21267068790147
MRPL39	-0.251161969479182	5.57718720433527	-4.47386334510521	1.92082861045215e-05	0.000205582055698856	2.19667444919577
RHOBTB3	0.485767075027604	4.04315217616399	4.43008820741355	2.28124565956743e-05	0.000238712089366304	2.19374566517019
IPPK	-0.288843740018851	4.75972741359075	-4.44493060872862	2.15228529882273e-05	0.000227116767723978	2.18182491771496
BEX4	0.553516493033442	4.58923517555354	4.40691106296956	2.49765718591221e-05	0.000257588051536111	2.17639662173996
SARS	0.219149826936023	8.72988867275998	4.50805214365487	1.67823040282078e-05	0.000182610925570701	2.16879092589881
SNORA51	-1.85013844340779	-1.61723819345092	-4.56038154545851	1.36327337938042e-05	0.000152654086985656	2.15999663996123
DDX28	-0.403921056550029	4.59541967714476	-4.44350837836211	2.16433111090671e-05	0.000228067340079826	2.15789613011732
RANBP3L	-0.552670722759089	2.39256077227434	-4.35965783279821	3.00185197920086e-05	0.00029871311676395	2.15601184062357
NIP7	-0.299999839811857	5.35281356137817	-4.46776317251973	1.96753571311786e-05	0.000209982347321804	2.1547281595799
CCNI	0.207027155732714	9.06339843550486	4.50712477106316	1.68440167869942e-05	0.000183017189633505	2.1495459193045
ZDHHC16	0.236845688301587	5.38463095756639	4.45710575794449	2.05178026256177e-05	0.000218043400018595	2.14810722932911
TRIM35	-0.350683659905718	4.55392463243638	-4.42667897743248	2.31190348634823e-05	0.000241247691111918	2.14191846292875
KLHL35	0.520534465716527	3.2009969273832	4.37286803567034	2.85179052240073e-05	0.000287592253085087	2.13425388514414
DHCR24	0.324545628449659	10.2311916492568	4.51272714044481	1.64745145323758e-05	0.000179782928937612	2.13177280682578
PKNOX2	-0.500014698135323	2.51017835848099	-4.36427513888401	2.948556563398e-05	0.000294189537249066	2.12987461152745
MOB3C	0.492411394306309	2.71175876580118	4.34981486406118	3.1185809138342e-05	0.000308895850937561	2.12828810762552
TRAPPC6A	0.418172362569223	3.68160126206943	4.3820643984114	2.75162133718586e-05	0.000279395620218155	2.11987554819279
IARS	-0.175851450926832	9.24681267900654	-4.49952254464836	1.73582465734834e-05	0.000188060195200163	2.1160792244675
C17orf58	0.401010038708623	3.44053783835642	4.38165099677836	2.75605047255337e-05	0.000279627391188252	2.11405933325731
DQX1	0.447020325397288	3.33448181266453	4.35372699356694	3.07167212182356e-05	0.000304651443733834	2.11147241553848
PALB2	-0.391534974242032	4.23507196492871	-4.40456682963368	2.52061737001193e-05	0.000259599385652257	2.11096954453575
ENO3	-0.46553189598072	4.2227247289229	-4.39399518607699	2.62671282628258e-05	0.000268135416719642	2.1043549751337
TOP3A	-0.373558310005761	5.40569842129428	-4.44512853178898	2.15061409485824e-05	0.000227100008779123	2.10420495299762
BTN3A2	0.390118186734829	3.84612571533461	4.3997806617196	2.56812839284295e-05	0.000263588625747981	2.09556631664549
CHRAC1	-0.277545427140374	4.62704192873766	-4.4112583948989	2.45561080067552e-05	0.000254299667468576	2.08891987155107
GLP1R	-1.53934741841172	-0.615791000957432	-4.45727280433719	2.05043332566137e-05	0.000218043400018595	2.08615007162542
NUP160	-0.228634489369489	6.61436711384495	-4.46572353396997	1.98339580601525e-05	0.000211374531037083	2.08295441251909
ACSL4	0.591203518483314	1.81046529251413	4.31110861109241	3.62145784950655e-05	0.00035127492763831	2.08172017075578
TMEM69	-0.247452752003484	5.60176029175481	-4.44918074237379	2.11667247221823e-05	0.000223830660864992	2.0762616322531
GLMP	0.401537260153941	6.32190556293732	4.44847196417564	2.122571705308e-05	0.000224296528690394	2.06478407125915
MRPL21	-0.286926276510567	5.6880773841401	-4.44107660785853	2.18507828497909e-05	0.000229737341415705	2.06238574425772
SETD1A	-0.325118677481078	5.73327603784812	-4.44171542429904	2.17960957167598e-05	0.000229356683220102	2.06208847296841
WFS1	0.413203044815115	5.78985164683607	4.44419789898295	2.15848299983911e-05	0.000227610819702135	2.06151805833096
HEATR3	-0.319722153535666	5.00281795823456	-4.42778906604311	2.30187751966437e-05	0.0002403685176306	2.05253224610554
RNF14	0.231796837513325	6.80103792788632	4.45531172403033	2.06629996130723e-05	0.000219276043950454	2.05077085639198
RCC2	-0.196146055088915	7.71633499285481	-4.46783656971516	1.9669672701798e-05	0.000209982347321804	2.0440844900526
TMEM178A	2.6322380570216	-0.745322953475078	5.06367239561273	1.72132254691979e-06	2.65373504769482e-05	2.04226645505653
FGFBP3	0.477852171821435	2.396152394672	4.31476765839376	3.57076317377445e-05	0.000347495656626035	2.03726395025633
ZXDB	0.402676290055763	5.40597988848711	4.40849791402728	2.48222968059207e-05	0.0002565255394616	2.03397236518751
LTBP2	0.588046296274302	2.39489634435264	4.31033328835479	3.63228825805674e-05	0.000351659835480206	2.03389311366789
DDX60	0.596961124744619	2.8806679740201	4.32915544583091	3.37797163382268e-05	0.000330453368022552	2.03304372914628
SPNS1	0.329128255441472	5.90643740796904	4.43551081225989	2.23328898736402e-05	0.000234183431803479	2.03136475203871
SNORA70	-0.849069274528848	1.2251198721404	-4.29289130003707	3.88433858383114e-05	0.000372278088687008	2.02753459079291
KDM1A	-0.233807925567799	6.50114412515004	-4.45348822404775	2.08115976599614e-05	0.000220385719648787	2.02737898717914
TCEAL3	0.335756465610817	4.42014667676265	4.38891900355387	2.67917448183635e-05	0.000273119375555021	2.02220309100652
NEK7	0.369182783896044	6.48437112051122	4.44065892886147	2.18866106507144e-05	0.000229824717154634	2.01960364654148
PSMD11	-0.1861967085992	7.5143992780044	-4.45420273853454	2.07532489633344e-05	0.000219922926205667	2.00499966738954
PPP2CA	-0.214268147912551	7.64252017763875	-4.45455130369083	2.07248417702143e-05	0.000219776994365493	2.0048446181742
ZNF833P	-0.872129722679893	2.49498849151751	-4.29012205962845	3.92587387273227e-05	0.000375244570801705	2.00469126759218
LYRM9	0.476127846484712	3.11298623205094	4.30758693476155	3.67090321331012e-05	0.000354484132804275	2.00071581732581
MAK	-0.647543817334943	2.06934402119734	-4.2916043031074	3.90358912317503e-05	0.000373711014712252	1.99719142183501
RNF138P1	-1.00443755435715	0.103841875599845	-4.30065109211744	3.77019157686404e-05	0.000363604346295378	1.99298409207763
ZNF335	-0.418760750959691	5.6411287652085	-4.40965870521482	2.47100261785708e-05	0.000255717266090571	1.98543975406511
EIF2AK1	0.189299565775658	8.23991676714959	4.45808253967761	2.04391631545361e-05	0.000217515573301569	1.98523768340452
DESI1	-0.245368231900511	6.08119829076219	-4.42621399870966	2.31611553482734e-05	0.000241519381048384	1.98407142137543
DCTN4	0.203570009227482	7.71050133407186	4.44964443319821	2.11282169313296e-05	0.000223580905877974	1.98265052831375
GIMAP2	0.590421072598213	1.76632878663191	4.28442028598605	4.01274373141093e-05	0.000381846387014363	1.96587573148109
TDP1	-0.262189390766956	5.12343865106362	-4.41151413256463	2.4531587460563e-05	0.000254221060943971	1.96184642085276
TMED9	0.268036606303838	7.44651631032895	4.44171401169778	2.17962164994064e-05	0.000229356683220102	1.96150223267879
SLC19A2	0.329870948755603	6.4795710905556	4.42600883341072	2.3179763951296e-05	0.000241545687364789	1.9569864697773
DDOST	0.242704334881599	7.26430624234937	4.44093422086468	2.18629902026533e-05	0.000229737341415705	1.95656364052852
MCCC1	0.194216076307206	7.15837028090733	4.43856230631958	2.20673136800098e-05	0.000231560295051731	1.95503909697217
SNORD104	-0.732954069356168	1.23057481130061	-4.27531179309067	4.15536658245026e-05	0.000394667834295213	1.93829836638526
CYB5R1	0.273060677996424	6.07306436663259	4.4083147242088	2.48400596422312e-05	0.000256532555424858	1.93808980694685
ZNF552	-0.33288143934366	4.49648017302511	-4.36615933952143	2.92707112021166e-05	0.000292961715216629	1.93486598568111
VPS41	0.223897729057338	6.35496983020033	4.41555601470848	2.41471674624275e-05	0.000250583183563104	1.93351880870013
SNORD12	-0.995567347902238	-0.48306372721782	-4.31195704090281	3.60964184100628e-05	0.000350597554233832	1.92111999659761
UBE2G1	-0.274249447003259	6.9075710224173	-4.42368183742618	2.33918359587649e-05	0.000243417746886219	1.9197385944794
CLN3	0.295431543017244	5.82817078389982	4.39500859573657	2.61635865450336e-05	0.000267442080027382	1.91350072699635
RNF115	0.297291743849584	4.95223508883102	4.35941944951596	3.00462857865505e-05	0.000298791408854863	1.90751704904577
PCBD1	0.195533665840331	7.03800929304933	4.42417369278437	2.33468550208139e-05	0.000243118151867228	1.90731017133532
GP1BA	-0.777177729026549	0.657654552182205	-4.26496283925856	4.32333174541897e-05	0.000407783602319166	1.90595686326563
PEPD	0.347186652823559	5.41285001574099	4.38429933698343	2.72779504953708e-05	0.000277510639998976	1.90479487141798
TTC37	0.208663110258485	6.76004530460653	4.41713330356522	2.39987347269283e-05	0.000249215076528046	1.89359103598748
CNOT10	-0.280733977222666	5.68887917975683	-4.39717567709819	2.59434913366959e-05	0.000265372933182443	1.89239318863182
PPP1R2	0.298671389527638	6.41695213090639	4.40700146662688	2.49677579491064e-05	0.000257588051536111	1.88875737992976
NLRP9	-1.29669830023747	0.0854855609392898	-4.35248343915615	3.08650888914302e-05	0.000305920907454598	1.88806779813036
TMEM50A	0.284126044144984	5.04529562843915	4.37018464826979	2.88167506818804e-05	0.000289633419169422	1.88763261192964
ZXDA	0.518336936884299	3.68681388658822	4.29791579037214	3.81005458601203e-05	0.000366543904342094	1.88429991746501
ARHGEF9	0.20767986168928	5.91156386509316	4.3983379583321	2.58261833130306e-05	0.000264558715012863	1.88399827298891
KLF16	-0.346980565345752	4.87885059134482	-4.37100569463272	2.87249927645121e-05	0.000289098184552221	1.86951927600846
BCCIP	-0.260458716654889	6.66457244728867	-4.41178404141955	2.45057337752858e-05	0.000254128520973544	1.86372996410866
TIA1	-0.321306571585274	5.59116143866127	-4.38203786100498	2.75190544953817e-05	0.000279395620218155	1.86134490933833
GTF2H3	-0.279487608422876	6.4596710917794	-4.40552236516928	2.51123407267013e-05	0.000258810506761941	1.85794114871523
ATP10D	1.14293751005221	1.16715222762786	4.29285226025875	3.88492118388746e-05	0.000372278088687008	1.85782053117403
RAN	-0.260250009438522	8.77450038169385	-4.43104336613018	2.27272689390807e-05	0.000237986520494586	1.85766680421354
RPS6KA3	0.290417345826109	6.60381718764855	4.40156783067546	2.55028747005443e-05	0.000261936502396289	1.84763941221036
CCT4	-0.220276848031649	7.91214355243142	-4.41774797820993	2.39411286754727e-05	0.000248789903796071	1.84657191353583
FAM216A	-0.340017235924972	4.45236064564699	-4.36220967322306	2.97228357698752e-05	0.000296163305852984	1.84091985899669
BAIAP2L1	-0.241069948200899	6.74048491925147	-4.39479179241592	2.6185704547533e-05	0.000267486081282827	1.84025760879771
FTSJ3	-0.27665272682947	6.50448485905469	-4.40289892597442	2.53707716147209e-05	0.000260936648333321	1.83657999845931
CRIM1	0.754118922069628	1.91007388279041	4.23467277498791	4.85331165397294e-05	0.000449860048123813	1.8269946465617
LARGE	0.484450701871746	2.99682585313423	4.2639529953738	4.3400670104596e-05	0.000409105123848471	1.82401548509896
PNKP	-0.372378820584489	5.37980637773368	-4.36443368385905	2.94674284261702e-05	0.000294189537249066	1.82381154882734
SPATA18	-0.381989774136015	4.16893637964369	-4.30849055692609	3.65815446578246e-05	0.000353480356873806	1.81938306164537
NCS1	-0.2933572524105	6.01670621139917	-4.38846496382753	2.6839158348941e-05	0.000273417097535751	1.81806328736578
PTPN6	0.303238101158078	5.64739695758835	4.3732373748341	2.84770070012703e-05	0.000287372807211744	1.81458365965234
RBM14	-0.37558116019984	6.30470700753248	-4.37907286150466	2.78382778320091e-05	0.000281874295296999	1.81427921636975
WAPAL	-0.258160212909836	6.08548367536734	-4.37814075895399	2.79393669946e-05	0.000282337583279564	1.80843912503782
SRSF5	-0.321234213056864	7.51713215997048	-4.39922266034993	2.57372341472874e-05	0.00026398245078939	1.80353382232145
KLHL1	-0.369078886285467	4.78949223298591	-4.36586675247916	2.93039755098146e-05	0.000292961715216629	1.79928551725035
ING4	0.356147540177462	4.87343501841889	4.32680517493106	3.40876442707788e-05	0.000333025417286932	1.79643530784903
WBP1L	0.248948161469207	5.88130419822825	4.36877035010083	2.89754716513565e-05	0.000290839359837413	1.79402635618122
TOB1-AS1	0.758980745444359	1.58755234595137	4.22458934527631	5.04320268054445e-05	0.000464593444485003	1.7920468717063
DBR1	-0.28413203259835	4.57625632576826	-4.34006584492297	3.23849989466723e-05	0.000319299503731603	1.78838262357391
BTN2A2	0.457431284034479	4.87913290114965	4.31710769985501	3.5387017488698e-05	0.000344726087403987	1.78572040196771
LMAN1	0.346564391163518	8.20913938317814	4.40351079070807	2.53102694061894e-05	0.000260492806993379	1.77949489671311
ATIC	-0.270942455918688	7.38787400534054	-4.39724909532372	2.59360661212066e-05	0.000265372933182443	1.77667034651823
DONSON	-0.319193427531133	4.38658438959169	-4.31343170058862	3.5891926496879e-05	0.000348837002121123	1.77413635088107
B4GALT7	0.35475954902538	4.78077010113162	4.33513169665287	3.30087385458171e-05	0.000324809448233283	1.76976871019271
LEO1	-0.25292780715765	6.57110404802333	-4.38313112708969	2.74022420939235e-05	0.000278586369182367	1.75604980775344
STAG3L3	-0.806023046343625	1.43762936643456	-4.21509519550817	5.22850844483928e-05	0.000479019419205044	1.75119339468434
SLC41A3	0.274351210535912	5.48319687925903	4.34923821274028	3.12555341146965e-05	0.000309382399648176	1.7508148753146
PUS1	-0.417189551708435	4.43019854710884	-4.33065952276745	3.35840627419016e-05	0.000329585906955564	1.74797143312192
PDCD2L	-0.324143665591233	4.06028058704493	-4.31095265554672	3.62363387660989e-05	0.00035127492763831	1.74220841572894
ZNF239	-0.349188358516413	4.42787472504802	-4.33050671220938	3.36038907531279e-05	0.000329585906955564	1.73948833607354
SGK1	-1.04350209977684	1.91341766584732	-4.21902832199285	5.15096182685761e-05	0.00047278021266561	1.73645939221747
ZWINT	-0.322426212122899	6.67587160005263	-4.37813088159967	2.79404401141071e-05	0.000282337583279564	1.73390971682381
RPN1	0.224754404374627	8.4639720213649	4.39157183212118	2.65163309089127e-05	0.000270495397369724	1.72931766082429
HIP1	-0.29006739985005	5.97731933620745	-4.3664661798258	2.92358655315332e-05	0.000292865748379922	1.72928024643443
TPT1	0.216235329609805	10.8812488189348	4.40927810308614	2.47467835786378e-05	0.000255921282518475	1.7282451144132
TDG	-0.241758252012495	6.38843711365591	-4.36692187578678	2.9184189149204e-05	0.000292738666843319	1.72412712090256
NOL10	-0.299800754481888	5.67873650641939	-4.35571732075082	3.04806856427001e-05	0.000302510228427485	1.72400612186767
WAC-AS1	0.288452097220215	5.33883256616278	4.33784418228395	3.26644274972152e-05	0.000321843204263899	1.72150924148235
ENTPD4	0.270891982664878	6.42120023519609	4.36302079026558	2.96294402011834e-05	0.000295428734436235	1.72118310830434
PANX2	0.574105654559089	4.24977082447739	4.27187209794204	4.21048449939396e-05	0.00039939756944346	1.7152680538131
MICAL3	-0.295213213383388	6.6179376263764	-4.36669377442326	2.92100450605226e-05	0.000292802427656079	1.71243170323857
GPR19	-0.932951913824857	-0.122460192415953	-4.2285214722756	4.96831867564888e-05	0.000458820868594979	1.70182189946489
EXD2	0.216693787367052	5.86805099461643	4.34891058448072	3.12952157029695e-05	0.000309391335387394	1.70162072634693
MEF2D	0.413146065388819	6.15072012103961	4.34032372214773	3.23527141043601e-05	0.000319190772004646	1.701559128494
NKTR	-0.386736578346783	7.32661485106777	-4.37051667441583	2.87796103677868e-05	0.000289453870919415	1.69095885036703
RFT1	-0.209421636451479	5.23723777073876	-4.33576357974277	3.29282191160018e-05	0.00032422959884976	1.69084277001837
XPO1	-0.309903057390772	8.06548351274939	-4.37780931759737	2.79753979616592e-05	0.000282500723464878	1.6871422218061
PRAF2	0.337151040396362	4.72107101311321	4.2972646956071	3.81960293949129e-05	0.000367190510495526	1.68646713552048
ANKRD23	-0.5683475420469	3.02462085931214	-4.21999284660296	5.132114414968e-05	0.000471338410123299	1.68290741011283
PRIM1	-0.354172867824239	4.47710809253784	-4.31405077869342	3.58064113864506e-05	0.000348231265141802	1.68179145808196
CPSF6	-0.213777461567113	7.22312014992836	-4.36595924874491	2.92934556456465e-05	0.000292961715216629	1.68025439905066
STC2	0.352312750824135	7.77865206668907	4.36512077564324	2.93889507774699e-05	0.000293615758399526	1.67844582628337
KHSRP	-0.18392214479891	7.82331076737436	-4.37162547406292	2.8655914484325e-05	0.000288596386248574	1.67574996038933
APLP2	0.283096869271915	9.15334432298874	4.38139075109395	2.7588422378916e-05	0.000279721641081569	1.67229634359708
ZNF517	0.379471366555699	4.03025538762588	4.25172671206936	4.54769115860087e-05	0.000426534231340104	1.67099673930601
TUBG1	-0.391063239939093	6.53797095199828	-4.3591439591377	3.00784047043481e-05	0.000298912855751483	1.67063273835553
MIR17HG	-0.84480944313459	1.60637825674165	-4.1989211600086	5.55935388559899e-05	0.000505953351735579	1.66325232063626
TRMT6	-0.38385579433339	4.02039610688645	-4.28635444330853	3.98307045019762e-05	0.000379263068358703	1.66112768013915
CCT8	-0.20698389720963	8.88655413704154	-4.3781409867107	2.79393422505713e-05	0.000282337583279564	1.66106597734335
LARP4B	-0.182641202220101	7.21809103522522	-4.35896735138518	3.00990124791426e-05	0.000298919822345771	1.65981306102191
TVP23B	0.264909744014964	5.16860346213293	4.30977464011666	3.64011128253487e-05	0.000351963367794872	1.6579375687409
SDHAF4	0.366000302338695	3.36856360480298	4.24124590153363	4.73324744893358e-05	0.000440860242871648	1.65056795386003
HPRT1	-0.273720668616081	5.70739384480685	-4.32965436083591	3.37146950327899e-05	0.000330241265891959	1.64888862386989
BHLHB9	0.444413679396704	4.44429720289026	4.26026207327927	4.40176507754052e-05	0.000413622680878275	1.64446494341462
P3H1	0.283016638270646	4.91312061270792	4.29788976790045	3.81043576636927e-05	0.000366543904342094	1.63487357185304
ZNF440	0.3313567131204	4.86166206779558	4.28720909567951	3.97002598771115e-05	0.000378741488128784	1.63336380047438
ZNF207	-0.173442373340217	8.05429078806466	-4.36112500944863	2.98481721555015e-05	0.000297214955627991	1.6307028129391
SHMT2	0.286931531278727	9.16426241476216	4.36964695100542	2.88769952892698e-05	0.000290044790142927	1.62887077812955
INPP4B	0.444005832223464	3.65307211801155	4.25050646262651	4.56892966525451e-05	0.000427724737241033	1.62659024353627
GRIN1	-0.493571662797829	3.7427097726542	-4.27082479858008	4.22740570256373e-05	0.000400749520389501	1.61954657471778
NOVA1	0.533841254718209	1.84542018526593	4.17563327073209	6.07124311627575e-05	0.000545576221627748	1.61766376096398
FAM177A1	0.275674810026131	6.32688476843276	4.32915049413777	3.37803622745483e-05	0.000330453368022552	1.61667700642658
AHI1	0.321725002698701	5.19775929726866	4.29497052872384	3.85343095094852e-05	0.00037020549686144	1.61625130138625
CTDSP2	0.249645746806698	7.25926113694523	4.34166789055136	3.21849327870319e-05	0.00031774421481267	1.61388686119887
NAF1	-0.316985441518226	4.38132877415496	-4.26829247530502	4.26859116230938e-05	0.000404143536527349	1.58112685700482
GNG12	0.334454164546983	6.78825092578446	4.33196564000727	3.34150459666651e-05	0.000328162413496038	1.57776485547405
MBTPS1	0.169945049985922	6.81235572992225	4.33324428243432	3.32503782793138e-05	0.000326758953038074	1.57555888563379
TOMM22	-0.211474431715824	6.41132395589402	-4.32745618998929	3.40020799099115e-05	0.000332405749952624	1.56895611800424
RRM1	-0.238866845437338	7.62414254519397	-4.34251214104773	3.20799809359688e-05	0.000316916443246386	1.56890024050537
COPE	0.329239857174231	6.68379010704129	4.32513472160276	3.43081453781084e-05	0.000334744061726885	1.56841552716774
NCAPD3	-0.293037971487598	6.74743189314071	-4.33454930048436	3.30831198922894e-05	0.000325328178325224	1.56418401408143
PDCD2	-0.195030518890002	6.71547926370442	-4.32545586944525	3.4265647245415e-05	0.000334546787410372	1.55279873975496
FN3KRP	-0.242566537808053	5.22055690255715	-4.28830517750502	3.9533567726044e-05	0.000377631076955647	1.54537950800439
YPEL5	0.368125503637964	5.84370081318027	4.28016017448974	4.07885318242509e-05	0.000387891446404655	1.53749742789964
SKA3	-0.375099498893841	4.3041291868652	-4.26549205112443	4.31458638113264e-05	0.000407470623264703	1.53128449304881
NBPF1	0.753430823832696	5.74219810128541	4.29947152404138	3.78733257271587e-05	0.000365023016122603	1.52833584245152
SLC37A1	0.275328490049705	5.41081778913733	4.28745013013657	3.9663545440014e-05	0.000378631785332009	1.52339956525252
PIK3CA	0.413269116633542	4.5163393827473	4.22422032284177	5.05028580977674e-05	0.000464960709500966	1.5225497333879
GALNT14	-1.43954643430117	-0.267511859420773	-4.3054213781799	3.70163026535965e-05	0.000357221594245762	1.52039878617915
ALDH1B1	-0.46238835270927	5.84157259434605	-4.31724069985139	3.5368878356853e-05	0.000344726087403987	1.51938130265089
TFEB	-0.557790514673882	2.79380139107996	-4.16476538442893	6.32533627016921e-05	0.000564692327187045	1.51120893185535
PSMG3-AS1	0.657840539623761	1.88175209560333	4.14795769031189	6.73850744607453e-05	0.000595558727547117	1.50750653171857
EFCAB14	0.290490362233855	7.04498011963701	4.31701195093363	3.54000816979853e-05	0.000344726087403987	1.50658259019947
ILK	0.281896457773891	6.12900269377456	4.29888953408317	3.79581742032482e-05	0.000365606121767784	1.49257879227975
ADAT2	-0.313163507260426	4.32944277053195	-4.2422639592957	4.71490896492662e-05	0.000439745795138746	1.49034428662375
SESN1	-0.365115003121629	7.05134851414331	-4.31056222447294	3.62908703140749e-05	0.00035157658621687	1.48761801761136
SRF	0.264321008331459	6.15515386819482	4.2931656838396	3.88024625951161e-05	0.000372278088687008	1.4804641364312
FUBP1	-0.274601836088989	6.83786430356156	-4.31157987503078	3.61489000774569e-05	0.000350880338437681	1.4778574124477
FAXDC2	-0.404803117339225	3.61189071072744	-4.19209093912601	5.70502680620274e-05	0.000517194392692596	1.47496138782518
PSMA6	-0.364036148573384	4.22821924229875	-4.21714409293309	5.1879728928682e-05	0.000475886383380018	1.47451472562739
CD63	0.269696871830401	7.43312307285734	4.30982079618476	3.63946432232117e-05	0.000351963367794872	1.47263120154847
FAM127A	0.344312141911159	5.77935537353795	4.28654749143962	3.98012037749191e-05	0.000379222636982351	1.47189221622938
U2AF1	-0.829695827883679	1.18643370887408	-4.13556266911872	7.05966639058102e-05	0.000618522265248042	1.47077831748993
LAMTOR4	0.328156945409417	5.52197812450971	4.27261229676055	4.19856443424358e-05	0.000398518606476622	1.46606246083023
MAGOHB	-0.369083390881764	4.46883745327428	-4.24094937609291	4.7386017048138e-05	0.000440860242871648	1.46500873142712
MAPRE2	0.320352923171613	4.65284445426012	4.23662302269754	4.81738646809573e-05	0.000447635366367114	1.46399780082061
CKMT1B	-0.346734834646565	3.39727239467744	-4.20170477047348	5.50101642093538e-05	0.000501842421487033	1.46138487309104
GRN	0.429141451262648	6.69302199707339	4.29152008440575	3.90485203838255e-05	0.000373711014712252	1.46103122752531
RFC2	-0.366972787577888	5.71723612823718	-4.27756128191481	4.11969673815066e-05	0.000391527634304243	1.46061926150321
CCPG1	0.523304258813397	4.47191739182381	4.19891153278768	5.55955667530438e-05	0.000505953351735579	1.45882180607364
KLHL28	0.51200579973611	5.91203735130239	4.26718024924103	4.28680203708493e-05	0.000405611968423864	1.45486277885326
FAM129A	0.895616099895212	4.70960633955465	4.1746189598503	6.0945369329723e-05	0.000546842127898122	1.45271477900114
AP4M1	-0.268373057232722	4.30883167239884	-4.22771435826411	4.98360177623205e-05	0.000459949380896745	1.45248340813029
WRNIP1	0.243011813803947	6.40115135032644	4.29353378735949	3.87476265990364e-05	0.000372016854866452	1.44865953642349
CFDP1	0.242128045700639	6.24686155754536	4.28660191487447	3.97928908359226e-05	0.000379222636982351	1.44584629204024
NSUN5	-0.319029096510569	5.14070732209487	-4.25972243344203	4.4108561694596e-05	0.000414217737589777	1.438326908687
DHFR	-0.304140667874601	6.43154817119331	-4.29078694856855	3.9158625181209e-05	0.000374526060968812	1.43584138785349
ACTG1	0.427509900171156	10.856979258601	4.32967057661675	3.37125837282128e-05	0.000330241265891959	1.43402367969829
PCAT6	0.505309141512277	2.46255500911973	4.13395995067171	7.10225001527538e-05	0.000621850648567785	1.42365651701274
LOC441666	-0.503991999171853	3.43047483329772	-4.18138164169461	5.94083711800672e-05	0.000535138633257282	1.40625630546245
KIAA0391	-0.253290297685245	5.39855177901452	-4.2611472833762	4.38689131707826e-05	0.00041274160411809	1.39360410877175
RSPH3	0.405323574455329	3.35293946992955	4.16052779201291	6.42715206348591e-05	0.000572235153939274	1.39006450439819
IFI44	0.685375607054892	1.07074355284589	4.10615549914863	7.88140456228679e-05	0.000677818848266314	1.39006102786559
ZC3H12A	-0.547008915098974	4.7545879022133	-4.23089762202107	4.92358618386826e-05	0.000455367687872188	1.38792276431579
SPRY4	-1.73418052407561	1.06648235268682	-4.25622731192734	4.47017575624321e-05	0.000419525994723426	1.3830635862485
RTN4RL2	0.452614682600029	3.86526803735282	4.18119975880884	5.94492174578715e-05	0.000535185521191486	1.38027466797311
FAM174A	0.288090017052212	4.93074313609464	4.22629062712684	5.01067103926115e-05	0.00046187990377867	1.37568714452825
SRSF4	-0.315828231867401	6.46602188482015	-4.26512715828482	4.32061450714794e-05	0.000407783453421329	1.3712414654139
ADPRHL1	0.300838618489274	4.3274276973491	4.19199094712426	5.70718639245892e-05	0.000517194392692596	1.36479025697936
NAA25	-0.297952112982958	6.34680510386788	-4.26683362241681	4.29249273979137e-05	0.000405894653530902	1.36206089001664
MAPRE3	0.305123218795787	5.00415799159824	4.20993983543006	5.33185314406316e-05	0.000487595047571574	1.35512595430287
SUSD6	0.3226564890818	5.74173092946493	4.23984036885491	4.75867831765163e-05	0.000442453954290135	1.35029897897325
NBEA	0.500826842933287	2.96100105458069	4.12810079680771	7.26003190901327e-05	0.000634186382465056	1.34355066212524
YWHAH	-0.258421064428602	5.46824361037978	-4.24160522867336	4.72676699889732e-05	0.000440578108351597	1.33273047930652
SERGEF	0.26992329099963	4.50631781995959	4.19651616835903	5.61023453271281e-05	0.00051025609777841	1.32997411500995
DBP	0.399510003861784	3.04867239261013	4.13807599064168	6.99338114471928e-05	0.00061446817594561	1.32865653083069
LOC399815	-0.366219645928942	2.79883024571494	-4.1273126906568	7.28150970034424e-05	0.000634954411500401	1.3247196815142
CYB5D2	0.259654782562898	5.66883455200458	4.23205152211492	4.90200318454854e-05	0.000453813069168809	1.32031108389826
PGC	-0.773349870893453	0.749511418402423	-4.08062951286007	8.66833694810004e-05	0.00073249154537237	1.30705386842122
MARS2	-0.398000237485738	5.0003707327623	-4.22654721907695	5.00578206520105e-05	0.000461712675006505	1.30595521430373
ZNF714	-0.421299351488785	6.00862114427298	-4.24284245957324	4.70451877586951e-05	0.000439322474741645	1.30526081548181
PLEKHB1	0.273879119439271	7.03456759916942	4.26098127667238	4.38967696061479e-05	0.000412745079778282	1.30336742754681
SYNM	0.44302713483885	4.03933764041546	4.14650949324447	6.77529463753068e-05	0.000598105962828693	1.29628220906317
ZNF738	-0.386142638494475	3.85513431053418	-4.15862972727981	6.47326481752715e-05	0.000574233179984519	1.29531722523365
PSMD13	-0.192435511035955	7.89170711970693	-4.26613854359746	4.3039260122751e-05	0.000406719653872391	1.29033887061683
LAPTM4B	0.286154598115994	6.02957133902698	4.23637187414352	4.82199845266642e-05	0.000447786819822133	1.28921471474495
MRPS28	-0.432596514734313	3.07499649835827	-4.13854612997546	6.98104835784657e-05	0.0006137436893526	1.28352375955914
RAB22A	0.246454807934997	6.28917244091206	4.23472614436351	4.8523251274551e-05	0.000449860048123813	1.28155658866089
ADM2	0.3144863562392	7.13857717165746	4.24591986219203	4.64961587056522e-05	0.000435007052413753	1.28120224160078
ZNF649	-0.398082931964409	3.63022392718855	-4.15789722909081	6.49114535066153e-05	0.000575389838167258	1.27739159677509
ENDOV	0.455591081056923	2.88173367097556	4.10482290228174	7.92073426406482e-05	0.000680421886208223	1.276239696044
HNRNPH1	-0.23601876411661	8.5188356045315	-4.26881379439598	4.26008105434956e-05	0.000403592284619009	1.26998978434753
CLN5	0.278464391805066	5.54088852907034	4.22223407323862	5.08857500778097e-05	0.000467912077874091	1.26948291941809
TELO2	-0.37257885463465	5.77924546280022	-4.23473914638222	4.85208481589792e-05	0.000449860048123813	1.26812308888825
ITM2C	0.388266185391231	5.25822004905191	4.21293140143405	5.27164745759766e-05	0.000482671931750739	1.26726561823631
BDNF-AS	1.1126641341604	0.821997732076168	4.12790601270047	7.26533458573956e-05	0.000634280605462007	1.26588777975924
PTCD2	-0.294076771003948	4.90449245727578	-4.20303839866254	5.47327571832713e-05	0.00049961524733374	1.26390867735681
AFG3L2	-0.196253116904619	6.99446651775711	-4.25057643624528	4.56770919730368e-05	0.000427724737241033	1.26145506782322
SNORD36B	-1.59454491307596	-1.71754761331542	-4.26169039427853	4.37778962400284e-05	0.000412149527147191	1.25987230538937
PRKAR2A-AS1	0.33989900319121	3.61395949376087	4.12560725250563	7.32819579527259e-05	0.000638085480303132	1.24520719126705
ARNT	0.191128510694198	6.35691818351459	4.2308296191386	4.92486098231509e-05	0.000455367687872188	1.24474429177274
AGPAT2	0.414336351184118	4.30173164471602	4.17220428900431	6.15033599989238e-05	0.000551363852981397	1.24184752738229
HEATR5B	0.246689136194767	6.13698162429686	4.2306464271904	4.92829672142499e-05	0.000455404945039493	1.24003835821051
ZNF268	0.277061251184972	5.74765401951429	4.21685843904394	5.19360612252517e-05	0.000476112268228559	1.23328232660114
KRBOX4	-0.377121489556516	3.46472720984381	-4.1118134549354	7.71649297259172e-05	0.000667282352725337	1.22055609842421
TRPM4	0.279787663914048	6.7111831139868	4.23252333790047	4.89320437631617e-05	0.00045327795752476	1.21643001661759
DDX47	-0.240203389402525	5.96243912190438	-4.22281285402406	5.07738906674222e-05	0.000467169572464468	1.21493675522394
DIS3L2	-0.380716327620652	4.64025113220817	-4.16907117667322	6.22346840358449e-05	0.000556922536044248	1.21433433173207
USP7	-0.201654789172768	7.65693201488421	-4.24456958799835	4.67362938209777e-05	0.0004367095133888	1.21256642699587
IGSF3	0.454067064319681	3.73772752062235	4.14339563352527	6.8550467488349e-05	0.000604080880167282	1.21186219039846
PCDHB14	0.580795972367034	1.91540419041383	4.05683949070952	9.46910526314748e-05	0.000786438521191497	1.20626389504921
MPG	0.348009454995148	5.41867614462411	4.19983487065395	5.54013960466731e-05	0.000505104652724252	1.20466777482624
LINS	-0.428363307971865	4.15731566513829	-4.13742165040303	7.01058071654723e-05	0.000615259380711123	1.20138825298477
LAMP2	0.3586924286637	8.28205014619437	4.24463859779063	4.67239921402433e-05	0.0004367095133888	1.19317131318909
GATA2	-0.329403488314387	7.71878000725564	-4.24104291819676	4.7369120194745e-05	0.000440860242871648	1.19260787197174
AKR7A2	0.267232400805294	5.14282232329767	4.18845671558656	5.784023549842e-05	0.000522580611458649	1.18769095848909
PAICS	-0.318718717876125	9.03217662917822	-4.25137673854765	4.55377273773056e-05	0.00042683802390613	1.18275155894729
PMM1	0.35472430740853	4.74580703256471	4.16045640932892	6.42888055870775e-05	0.000572235153939274	1.18168215545578
EXO5	-0.351787989103272	3.80367957462074	-4.12553557668287	7.33016418169222e-05	0.000638085480303132	1.17892501636954
SSR1	0.269214492664005	8.45448616779485	4.2424885398794	4.7108727547064e-05	0.000439642419419958	1.17841496730668
ATXN7L2	-0.552907843511105	3.48269995823585	-4.10592185667744	7.88828662754763e-05	0.000678022392668891	1.17227904105379
SNRPD1	-0.285761771747716	6.43774762072155	-4.22070896356111	5.11816392792751e-05	0.000470344856436717	1.1717043273981
TNFRSF10D	-0.431213842984848	6.00131727151201	-4.2063890776398	5.40417016801325e-05	0.00049390760342597	1.17008079344578
ANO10	0.259687735951383	5.44112511632864	4.18426024851149	5.87654862096703e-05	0.00052966539071093	1.16255245652248
LHPP	0.363636723651435	3.45439575868845	4.10368705297355	7.95440569005575e-05	0.000682533461953584	1.16038937517025
SLC41A1	0.215546151688168	6.24395423771197	4.21277371850018	5.27480447524616e-05	0.000482671931750739	1.15861190679575
DDX59	0.305096826424483	4.90861264933919	4.15863745026309	6.47307654889025e-05	0.000574233179984519	1.15134874956123
RGL1	0.387513986303721	3.37057103965433	4.0936985326361	8.25647510890339e-05	0.000703228759133825	1.1498078810878
MCTP1	0.817172302964706	1.43984657801217	4.03273399979632	0.000103524815928225	0.000848541831865843	1.14808774770265
TSNARE1	0.400374126330625	3.19332510438433	4.09230718182402	8.29941426995049e-05	0.000706085012337544	1.14691230034717
MYL9	-0.620448069755557	1.70667652623492	-4.03246801665352	0.000103626553577448	0.000848912345073083	1.14238252220357
LRP1	0.509608899098734	4.61694404124571	4.15671923248623	6.52000009734872e-05	0.000577606616293737	1.13720891308945
MT1X	1.12762166950607	6.71466919111856	4.18866952452268	5.77936893414151e-05	0.000522474436574768	1.13617541343575
SIAH2	0.292707850205089	5.31971324350936	4.16590098068052	6.29831564540613e-05	0.000562614561162513	1.13219273004197
NDEL1	0.355427200458889	5.99597182931151	4.17682447412898	6.04399605992471e-05	0.000543452963088799	1.12492269916635
RORA	1.10397720696999	1.94257644938843	4.03036151658805	0.000104435668834872	0.000854455640968209	1.1203637636154
ORC5	-0.332985762622834	5.46685534422392	-4.18437884945816	5.87391426263164e-05	0.00052966539071093	1.11654232754404
KIAA1279	0.190697216174328	6.19713442715577	4.19470414240908	5.64886537271284e-05	0.000512837741454994	1.1121371433324
LOC493754	-0.34834825265092	4.18371536683112	-4.10863930305814	7.80859769457938e-05	0.000673099328253754	1.10960897830725
SLC27A1	0.383409806302793	4.4934166589297	4.13554566258654	7.06011695947752e-05	0.000618522265248042	1.1089492008241
RHPN1	-0.429565145509621	5.93464061524224	-4.18713560930201	5.81299979316223e-05	0.000524882771461961	1.10705244115176
FERMT2	0.370271327593582	4.27313675138323	4.11026673514245	7.76124344655921e-05	0.000669786388468581	1.10196845501835
SLC30A5	0.24116267181396	7.22372495446026	4.20549051597585	5.42261971383163e-05	0.000495292321307152	1.10048577894529
CSNK2A2	0.24762306142435	4.9892613145355	4.13715474541324	7.01760805633621e-05	0.000615516370174909	1.09672148644935
SHOX2	0.730954079754999	1.04325476799314	4.01628521428913	0.000109999645498495	0.000893806643292968	1.09513946546222
C4orf46	-0.340589474087803	4.39110710649121	-4.14255921233003	6.87662212696978e-05	0.000605271734223787	1.09052725163243
SLC25A28	-0.369017345791524	3.67976229637182	-4.09481774425846	8.22208915373603e-05	0.000700697450241204	1.08564446804313
SNORA52	-1.2440959577648	-0.952015069421582	-4.05952595504002	9.3752503522938e-05	0.00077993772459858	1.0786060883295
DIP2C	0.366001898222196	5.43521038179973	4.16196394007729	6.39247107816184e-05	0.000570007991150108	1.07762673083957
ZNF718	-0.36074990010628	3.53095010830185	-4.08271313014434	8.60137943498036e-05	0.000728062647100705	1.0747885499957
PHF7	0.366042208418326	3.53414119081437	4.08003343720712	8.68758364876605e-05	0.000733705039763054	1.06994762692187
AADAT	-0.348178078868729	6.04671125785296	-4.18953443835213	5.76048829208833e-05	0.000521395371874613	1.06812242438463
TRAIP	-0.423834369657301	3.70997096778919	-4.08998107828041	8.37167963256825e-05	0.000711426946025155	1.06743651009449
ANXA6	0.315219521876142	6.87356949052061	4.19514237318851	5.63949931372615e-05	0.000512297166938366	1.06434747802881
DGAT2	-0.37180305781457	5.25895114511593	-4.16048035303296	6.42830072442912e-05	0.000572235153939274	1.05782796381562
ATP6V1E1	0.26362165890019	7.07720824455212	4.18993590330655	5.75174465182397e-05	0.000520917959540342	1.05602068436271
CDC42SE1	-0.155900120500539	7.55295763843646	-4.19934008840251	5.55053637223301e-05	0.000505745474304921	1.05328991414391
GNAI2	0.324508914909085	5.70471717079259	4.16763230899231	6.25733314917468e-05	0.000559286396238136	1.05171545657451
TIMM21	-0.400463653858743	5.13785885254676	-4.16806009138707	6.24724656217532e-05	0.000558717417377157	1.05132604834962
GID4	0.308842773265566	4.83802401571677	4.12163483380685	7.43805572540489e-05	0.000645606039148438	1.05014526560736
ZC3HAV1	-0.35939412172488	7.12221848714818	-4.19256475422643	5.69480420770269e-05	0.000516695951558088	1.04725518231162
LOC284023	0.368482485152344	3.33530961488814	4.06769166254528	9.09540890779025e-05	0.000760449110018811	1.04667084884883
MRPL3	-0.228471489817879	7.36104818416715	-4.19548385720799	5.63221130973824e-05	0.000511944824618822	1.04019829971537
EP400NL	-0.371933669721056	4.12056287543251	-4.0984577249873	8.11120311303306e-05	0.000692666914071703	1.03130311853958
YTHDF2	-0.201075950189814	7.23579566216483	-4.18916172526768	5.76861716055973e-05	0.00052181659809015	1.02987812326615
TMF1	0.304717488079182	6.89213573502272	4.17454427478981	6.09625547483655e-05	0.000546842127898122	1.02057268051957
CYLD	0.322779412168429	6.32610172150476	4.15996244446384	6.44085389657549e-05	0.000572961268429962	1.0182727525427
GDPD1	-0.311738243834045	4.2026522981028	-4.1119796319121	7.71169979941385e-05	0.000667282352725337	1.01752697854495
LGALS8-AS1	0.907293011670262	1.88625402093556	3.99016708142534	0.000121083126962693	0.000967633972576798	1.00967740006456
ZBTB41	0.43032301270526	6.06645468465454	4.15870459461095	6.47143994496155e-05	0.000574233179984519	1.0085751240191
CHSY1	-0.268181435304625	5.90115517370634	-4.16203393329286	6.39078543723774e-05	0.000570007991150108	1.00526025200377
UBE2J1	0.259409809735357	6.45045152825049	4.17038832622656	6.1926226660774e-05	0.000554823520010849	0.999610659393719
ACP1	-0.19894904600369	6.6910691415899	-4.16973883619777	6.20781439705639e-05	0.000555852957580195	0.998685058212694
TK2	0.209796379633734	5.48594864097025	4.14268186272087	6.87345430481849e-05	0.000605271734223787	0.997895029400753
LOC101928103	-0.675703859217484	1.8821077666322	-4.01491881028662	0.000110554598036623	0.000896859991419739	0.994651651213106
CYP11A1	1.01820500656961	-0.198663133022802	4.01265130868074	0.000111481437369672	0.000902915460379176	0.994007294687946
TMEM223	-0.317929303492914	4.33704499234539	-4.11047037542123	7.75533743376121e-05	0.00066966156932351	0.993803980508253
ARID5B	-0.343263202135446	5.06901390241087	-4.13126785398421	7.17433303935009e-05	0.000627430314029592	0.982761677142368
NEBL-AS1	1.46652126593194	0.132958949208805	4.15858839059005	6.47427260065125e-05	0.000574233179984519	0.981064958850973
ZNF613	-0.25428676046256	4.75669965674197	-4.11094715355814	7.74152667408779e-05	0.000668853650967217	0.978930461127288
SNHG15	-0.40363231299255	4.53185752727399	-4.10812041501111	7.82375419767513e-05	0.000674018892898966	0.969780277604166
PRMT3	-0.25768783845117	5.65223327215111	-4.13931745467998	6.96085999688928e-05	0.000612327321108901	0.96969512157644
TPPP	0.526395739575228	3.8680116286627	4.05752609183331	9.44503279432497e-05	0.000785307931559157	0.969218809596197
DNAJC2	-0.348429313610212	5.53478526509571	-4.1318591439539	7.15844089862067e-05	0.000626405294485361	0.96690571365257
FNBP1L	-0.231803306363719	6.58518733604439	-4.1589947068865	6.46437319259427e-05	0.000574233179984519	0.962093634594165
GNL3L	-0.263921972551111	5.84975695988433	-4.15346033518287	6.60046871854843e-05	0.000584390555882802	0.961054190922075
SUPT5H	0.264552613958589	7.93810300923715	4.17543148958621	6.07587023256337e-05	0.000545665474953179	0.959421748359867
SNAI3-AS1	0.458947745170263	2.97842031685526	4.01455674523611	0.000110702095689701	0.000897508313221495	0.958880401649132
PLAG1	1.29459375276706	0.870861440898502	4.07030613830824	9.00751340483115e-05	0.00075520279892208	0.95307314097361
CASP4	0.345548339910093	4.45760705686797	4.0737720882191	8.89224579512181e-05	0.000746789501451617	0.942694461368525
LYSMD3	0.505824587683314	6.08409110060831	4.12975999507418	7.21501318606904e-05	0.000630620710139771	0.93733163813091
MAF	-0.444898496110991	3.64953015087327	-4.06960569706508	9.0309812777309e-05	0.000756747850817004	0.933891847151008
GABRA3	0.503543792868611	2.23211579191465	3.98318141904732	0.000124223889941183	0.000989048744091621	0.930583394628634
CENPM	-0.375354748692065	4.54712163124235	-4.089279682099	8.39358805263969e-05	0.000712885283927815	0.918825604527707
CADPS2	-0.369908552339393	3.94616898413259	-4.06017666487836	9.35265138288786e-05	0.000778488986504679	0.918194274160145
CCSER2	0.306007698529164	5.12237821496328	4.0930521187423	8.2763978608301e-05	0.000704526021985401	0.914412533938102
ZNF449	0.399319901781085	3.91535805167906	4.03487879075661	0.000102707926361366	0.000842305965178742	0.911087842126132
PGAP1	0.390794555954659	3.97876370526355	4.05018230297902	9.70557480584601e-05	0.000802969208179524	0.910980979714169
RPS2	0.256057670132916	11.0842924196227	4.18624090564211	5.83270272652025e-05	0.00052634533738839	0.899092767469466
KIF23	-0.33982463691303	5.03432878647856	-4.10928786877272	7.78969293554007e-05	0.000671855422860826	0.898574002313643
XPO4	-0.274807447646601	5.60032322653499	-4.12526480784547	7.3376047064331e-05	0.000638363107020854	0.898097395522144
INPP4A	0.262996211661676	5.20145581742132	4.10212146484801	8.00104136327466e-05	0.000685751353372901	0.897728562855738
ARL8A	0.319212036697144	5.31264311561121	4.0986554197732	8.10522188374338e-05	0.000692666914071703	0.890938270373459
RAB39B	0.717691459367022	4.88702028915635	4.04088063401393	0.000100454649621807	0.000826535352723868	0.88817910057943
FAM86C1	-0.283499396768122	3.70310443110197	-4.06455102366939	9.20207960342571e-05	0.000767657929583558	0.886314948899018
UNC119	0.280100954296512	5.05920037425391	4.09032725001961	8.36088701091539e-05	0.0007109121141331	0.883779049899343
LIAS	-0.297207408564784	4.54264852125968	-4.07403023030746	8.88371749522378e-05	0.000746490777326694	0.882495222403316
MARCH9	0.356543719152539	4.02384957476766	4.05133649756795	9.66417559540213e-05	0.000799984899341557	0.876304107344064
NIFK	-0.295918289027433	5.58423484949427	-4.12660780222702	7.30077122059235e-05	0.000636264542358762	0.874293852792557
HEATR1	-0.320224684501806	6.34346016162356	-4.13757595008134	7.00652124097267e-05	0.000615259380711123	0.873857389491892
CKAP4	0.261959662503871	7.2404654023376	4.14404532155622	6.83833295662241e-05	0.000602961877138239	0.870870054396983
UGT1A1	2.60059789913621	-2.37290369302725	4.57807100350988	1.27036276627083e-05	0.000144076792283405	0.87008224651765
TYRO3	-0.282711670690158	4.95139330821241	-4.08559403627837	8.50961659124222e-05	0.000721515543388442	0.870074772320676
KLF10	-0.664404789206403	5.09183092099069	-4.0758985097008	8.82222784288329e-05	0.000743403890509178	0.869750786328563
SLC35B3	0.262183162518574	4.64876613234228	4.06437205897046	9.20819401835837e-05	0.000767741484617819	0.869325927457772
PJA1	0.251534074644585	4.90658093000322	4.0842721318762	8.55160493507507e-05	0.000724257753553791	0.857829748439545
SLC36A1	0.398914521461746	4.0439562411583	4.04297743356441	9.9678658040422e-05	0.000820600180446807	0.854199962066139
CMSS1	-0.246620951927217	5.25464613891211	-4.09836469921551	8.11401905868491e-05	0.000692666914071703	0.852617600940064
IPO11	-0.277529193694099	5.23585665207832	-4.10296897254573	7.97576340207332e-05	0.000683975232698647	0.8502546122341
CYP2J2	-0.401354120987867	2.88540110287863	-3.99670942798242	0.000118210628365127	0.00094763105648618	0.84679421417111
TMEM106B	0.45370883536177	6.31250603536611	4.11908010608402	7.50954100421662e-05	0.000651058127709681	0.846616802815872
HACD3	-0.237275944747932	7.95823406612029	-4.14452577131329	6.82599812011451e-05	0.000602227895250526	0.841184306113935
PRPF3	-0.305397258861249	6.26524043671226	-4.11485838283779	7.62911735896829e-05	0.000660662204511349	0.834384920235823
SSRP1	-0.223816268760425	8.2735668759131	-4.14659125738357	6.77321253769184e-05	0.000598105962828693	0.831533623038219
SLC52A3	0.505250763909745	2.0574158675058	3.95058104949372	0.000139939362065426	0.00109273502900387	0.827319197832739
BEX2	0.493083185305998	5.96330235017739	4.08490458391146	8.531491322667e-05	0.000722962041202978	0.824866928827853
LEF1	0.744388624030064	0.820136738209132	3.93289690539441	0.000149241065290803	0.00115456148191999	0.823301508112444
DOT1L	-0.365578291375755	6.60120209190608	-4.12085352813591	7.45984832635794e-05	0.000647123526681634	0.820803435885238
PGM1	0.306992064570525	5.14220555578827	4.0824681653691	8.6092256541236e-05	0.000728316238998986	0.819586733539523
LOC729603	1.07749631898315	2.45970759752078	3.93137636777198	0.000150067842609505	0.00116035979640799	0.818286222238924
MTHFR	0.329526346835118	6.49343003929766	4.10099784070152	8.03467324880694e-05	0.000688241035391244	0.812038089567211
RRAGA	0.207067098809364	6.7942235252516	4.12297228815555	7.40089234499797e-05	0.00064349623307753	0.810682057055202
RNASEH2A	-0.279103291016519	5.66131705646183	-4.10423827907702	7.9380478940096e-05	0.000681519309184952	0.807783040438221
MRPL47	-0.269570295688084	5.80183918452106	-4.10035285960136	8.05403974245128e-05	0.000689506617860026	0.80774162213173
COL9A2	-0.484953211925868	2.40677802816744	-3.98418302643909	0.000123768831590795	0.000985948421839459	0.805566366259028
ARSD	0.255324638525139	6.01303682196549	4.10639289360602	7.87441787522519e-05	0.000677606067704192	0.802664244726544
EIF4B	0.203179304442379	9.76419380924887	4.14881001229241	6.71694637603824e-05	0.000594002749014077	0.799053887165812
LAMA5	-0.44388783484406	7.10721654406993	-4.1225040121287	7.41388386562771e-05	0.000644252778508482	0.798787684730293
QRSL1	-0.249897199902292	5.43042734078869	-4.08201927909153	8.62362127557201e-05	0.000729123294335525	0.795492639819503
GREB1	-0.363002124595786	4.37889365284744	-4.07430723005632	8.87457490461509e-05	0.000746140071487683	0.794825269071212
MRPL4	-0.289384516236302	6.5062662796931	-4.11580810955185	7.60205913584358e-05	0.000658698903541991	0.792834101906195
ZNF81	0.416114125821291	3.71102583910282	4.00156137658204	0.000116122520582583	0.000932457630517684	0.791935584923682
SLC25A10	-0.347246859597521	7.37110892467118	-4.1277110112341	7.27064690018576e-05	0.000634375559867457	0.791216617122273
FANCI	-0.310895935223045	6.77202836531977	-4.12166245290837	7.4372864766949e-05	0.000645606039148438	0.790326917514248
CAMK2D	0.28952351269219	5.29854735986285	4.07263541143928	8.92989182838093e-05	0.000749531893208318	0.78317215560017
RALGPS1	0.385910682070314	4.15898804902418	4.03026228813274	0.000104473931594142	0.000854455640968209	0.779029290261734
SAP30L	0.28088418863351	4.8243831417461	4.04813164241879	9.77954802826179e-05	0.000808198641675173	0.778923560755396
MAP4K5	0.284060211520766	5.58620325515447	4.0797185404692	8.69776787661937e-05	0.000734152234037754	0.777872640719482
PIP4K2C	0.185128998718366	6.31419010468813	4.09809341185569	8.12223644031618e-05	0.000692974445385158	0.776595349031981
KIF7	-0.601242550422951	1.43011933365014	-3.92710633264148	0.000152413075799023	0.00117667596205559	0.77026005933671
PLCH1	-0.430084927078753	2.83159949473249	-3.97380489887689	0.000128562174958975	0.00101872803123165	0.767246265626524
ZMYM3	-0.338009959065153	5.29996120925471	-4.07077046319318	8.99198867746592e-05	0.000754322357434795	0.765436538550309
TCEAL8	0.2989465819134	6.44674279994275	4.09919296149198	8.08897999626887e-05	0.000691709132254973	0.765307422844359
TCEAL4	0.19604600326907	6.87225799017676	4.10672466113123	7.86466366751995e-05	0.000677154757061237	0.758163305807195
WRAP53	-0.29734587573064	4.54886748032914	-4.05222440002159	9.63244298702265e-05	0.000797797925499901	0.755960535774112
SRGAP3	0.376589439232281	3.43487039763285	3.99982357803997	0.000116866320966173	0.00093792874165048	0.755269140169097
MRPL9	-0.208076825568525	5.97501192298481	-4.08877909737753	8.40925762229607e-05	0.000713812393761435	0.751478795243285
FAR2P2	-1.39263888748513	-0.665356849229887	-4.0120587372649	0.000111724872607022	0.000903912008118021	0.751123030766594
AGPS	-0.323296042934109	5.31709873127094	-4.06841271068364	9.0710864537587e-05	0.000759261060142924	0.749605019521243
EEF2	0.284323368996974	12.2896525059699	4.15246925944939	6.62512872884166e-05	0.000586228243914475	0.746323190887726
GPATCH4	-0.266778635596785	6.05077145111275	-4.09493857896727	8.21838492301011e-05	0.000700697450241204	0.733379786493962
ANKRA2	0.333372913820225	5.20587459055452	4.04365010792401	9.94309300934621e-05	0.000819909306031536	0.730060414393805
C9orf9	0.3684891211242	3.41813112045556	3.96996054786226	0.00013038238887856	0.00103043260600024	0.727281601163557
FAM227A	-0.637072994203037	3.20868346833091	-3.95266244476235	0.000138881712210305	0.00108560530481517	0.727217117405675
RNF10	0.170417744731205	8.22100578583093	4.11173017500387	7.71889615532705e-05	0.000667282352725337	0.726798909550757
MRPL19	-0.315781213135564	6.76298307678161	-4.09979107483778	8.07094459413059e-05	0.000690560136897236	0.722793271237802
LINC00467	0.289141743486861	4.37454513749472	4.01994253981742	0.000108527337090435	0.000883206841342449	0.722309700539271
RASAL1	-2.08908064483062	-1.46047610666659	-4.26168657326055	4.37785359483064e-05	0.000412149527147191	0.71885241403235
MAGEA1	-0.490364867204242	2.36244359478123	-3.93417433433892	0.000148549838683739	0.00115039936961064	0.71177737098389
PITRM1-AS1	-0.715783382573086	1.81179542325598	-3.89792538484172	0.000169401900757063	0.00128342025316249	0.704428468465295
DIAPH2	-0.332147229300968	4.46741638211458	-4.01442930734329	0.000110754055966931	0.000897508313221495	0.703852951509027
AKR7L	-0.606509852380602	0.968577957370935	-3.8937861975337	0.000171953249185527	0.00129881790229873	0.699457887635562
STYK1	0.322104956106122	4.74049473639568	4.00842020575901	0.000113230806171763	0.000911725545216231	0.680905577623428
SULF2	-0.919945170647462	0.00742513012659504	-3.91287195499174	0.000160486305591559	0.00122578108394262	0.680276036655076
SEMA6A	-0.466241748708138	5.51360644945617	-4.05369228436607	9.58020115968684e-05	0.000794347325311196	0.65776596524983
RANBP6	-0.318569015281329	6.06476280127573	-4.05711888115918	9.45930265884301e-05	0.000786059151771924	0.654878336568415
MID2	0.249778041653856	5.07441994734282	4.02312085670373	0.000107263187654348	0.000875057784801612	0.65480587760916
AK8	0.512036442075937	1.48730884951369	3.88244327098105	0.000179134054564678	0.00134966229972063	0.64735508829928
TPM2	-0.981478124143343	0.742278374990151	-3.88971625641133	0.000174497618153273	0.00131617827716046	0.647107294238032
HGSNAT	0.230994296951797	6.36912235253448	4.06805045656196	9.08329824219707e-05	0.000759859645709366	0.645924663195818
COLEC12	-0.384649347938056	5.09489839596591	-4.04559700537275	9.87172566185318e-05	0.000814919365246769	0.642529154521179
TTI1	-0.275555292277688	5.09321268969591	-4.03181177650297	0.000103877972594533	0.000850507980632226	0.640565828310507
RAI14	-0.281473310377503	5.63155984345061	-4.05615412474344	9.49319300686488e-05	0.000787567879508746	0.636057366177454
PRKAR1A	0.213161405050263	8.24752631580835	4.08757784871348	8.44697416545004e-05	0.00071660883654462	0.634481714422961
CCDC176	0.417509840585278	2.8263377202915	3.92237868150662	0.00015505044392608	0.00119152377993552	0.633294747811879
MRPL14	-0.294785920776961	5.00132637307436	-4.03515509736326	0.000102603138695167	0.00084190641018941	0.63078986128766
NT5C2	0.186303774510992	7.40735662554743	4.07607719561702	8.81636825939278e-05	0.000743327264362954	0.63061126667884
MICAL2	0.248068930662941	5.59113894278383	4.04628659721074	9.84656511844998e-05	0.000813289448947442	0.626905915615586
CAD	-0.330316927486416	6.61656542469463	-4.07515294337835	8.84671721406986e-05	0.000744631758332248	0.62440321711147
LOC81691	-0.32963922840818	4.66341267846817	-4.00618458459743	0.000114165704014269	0.000918709652453516	0.619328580044119
EIF3F	0.22302771680793	7.66600104905541	4.07637704181457	8.80654388593377e-05	0.000742916084220121	0.616598546949331
FERMT1	-0.397828456667316	3.48226949005239	-3.99329873451126	0.000119699907654785	0.000957599261238281	0.613212365626238
FNIP2	0.372865317000191	5.68103306715763	4.02663457264798	0.000105882034443566	0.000865029722091723	0.610131979210331
CLIP4	0.700231121353301	2.51602935574914	3.87092720273411	0.000186716430585146	0.00139697753944522	0.602565190380155
CEP170B	-0.29226564132541	7.29020497272159	-4.06715481179025	9.11355855145464e-05	0.000761471192678856	0.598739759700829
SS18	0.200305554629836	6.53627589633335	4.05231201198481	9.62931724938755e-05	0.000797797925499901	0.597637135142448
KIF2A	-0.24269060897853	5.79554862159848	-4.03925741880363	0.000101059342493568	0.000830600485431538	0.594352439282626
ZRANB3	-0.32568111493275	3.94584547765082	-3.96403933569519	0.000133234202126201	0.00104910580971528	0.594280355205408
MECR	-0.247885668495861	4.92951261826444	-4.01238427427974	0.000111591075345916	0.000903316219619554	0.588688316175728
CARF	0.389368462647346	3.91015550040666	3.95577345002897	0.000137315094015797	0.00107559908802359	0.584955593440108
BLM	-0.433683898691954	3.53745670673224	-3.96213002252054	0.000134166415548144	0.00105589250307701	0.584558149500033
ZNF695	-0.548712243238433	2.76728113831587	-3.89566163636301	0.000170792742172419	0.0012920019226504	0.578512767742654
ZKSCAN1	0.274486678407003	8.08576224783386	4.06867651102308	9.06220349337527e-05	0.000758940589272298	0.578356575279328
LCMT2	-0.252248987447097	5.05027445790847	-4.01981713756284	0.00010857750593488	0.000883206841342449	0.575106387587733
TRIM37	0.200200613385052	6.27367919744619	4.04302860316866	9.96597929045231e-05	0.000820600180446807	0.573194152082544
DDX3X	-0.361961132467838	8.54396257581565	-4.07567205815509	8.82965914737153e-05	0.000743612797290695	0.57224556064574
ETF1	-0.250844279011915	8.05870283567919	-4.06690317451691	9.12207774207831e-05	0.000761471192678856	0.567214431538513
RUVBL1	-0.367516154947264	6.94861417197395	-4.06061510578408	9.33745387773957e-05	0.000777655060610856	0.566670474798467
PON2	-0.271620209600289	6.33290924869427	-4.04301348130641	9.96653676551142e-05	0.000820600180446807	0.565696810705345
GCN1L1	-0.251247523823318	8.44454291594569	-4.07456136739837	8.86619483346121e-05	0.000745853118315146	0.565128738762096
ZNF682	-0.380332310697336	4.7936941901479	-3.98208493728537	0.000124723885827206	0.000992503375506798	0.558297222993555
CTH	0.479854708930063	5.115332598332	3.97178741145537	0.000129514360602316	0.00102465102149862	0.555031878051566
HACE1	0.309626385154886	4.67208205114182	3.97506986963474	0.000127968567721477	0.00101509562224284	0.554441024956345
MAP2K5	0.243576173487726	4.88288230452313	3.99387430241776	0.000119447334044455	0.000956597956272823	0.554089851522892
LRTOMT	0.292837814436586	4.90919028438313	3.98716244902476	0.000122424596421271	0.000977314056279536	0.54539531422334
SNORD46	-1.60240295509085	-1.71543131859208	-4.00919573821035	0.000112908205934438	0.000910313975486074	0.540716874820045
ANK1	-0.642166776574693	1.31245939018874	-3.84478657995082	0.000205079073236277	0.00151474046419869	0.538598949112323
LOC100288748	0.600043566303554	1.52450033360842	3.85099163655409	0.000200570672759573	0.00148514981942801	0.538077909899861
DEK	-0.363161339910461	7.58746756512416	-4.0564513111883	9.48274095218343e-05	0.000787135644764988	0.537439415175713
DDX46	-0.252313066985754	7.06445871043402	-4.04881527920882	9.75482751388919e-05	0.000806599614254186	0.533021072384501
PCDHB11	1.15177589750213	-0.137762635655816	3.89897018056885	0.000168763630476727	0.00127923002283621	0.532652445064718
YARS2	-0.286240124368218	5.22913367111522	-4.00576953640848	0.000114340080466627	0.000919620058000464	0.530631091208465
ICK	0.358196423988538	7.05626536496361	4.04423445960877	9.92162074464433e-05	0.000818588225832853	0.52967819871458
COA4	-0.299021108073081	6.32210964232566	-4.03965140624764	0.000100912251829582	0.000829845768605149	0.528812579871213
KRT8	-0.264283799294711	9.06502668100817	-4.06165010066269	9.30167199854059e-05	0.000775104920810685	0.52289763972836
CENPK	-0.382271527090633	4.12171975189954	-3.95952185699119	0.000135449914532682	0.00106487744325799	0.522355836806511
LRP5L	-0.671615649800864	3.18582984093628	-3.87769810436697	0.000182222098041498	0.00136571484058682	0.521046459489843
PPP2R5A	0.250660286579624	6.13857111720198	4.02306742649769	0.000107284322177662	0.000875057784801612	0.518728981689977
THAP9-AS1	-0.312613803041894	5.62309014655491	-4.01056706228986	0.000112339922957905	0.000906933485556935	0.517911997133785
SNX16	0.497293354267231	4.234676680245	3.92932519256169	0.000151190078324524	0.0011678344733133	0.511106674078856
WDR45	0.262047850052801	4.85711543050695	3.96794815634584	0.000131345003769412	0.00103694877844453	0.508302959043347
RPL10	0.221437701826867	9.90280508523631	4.06688046936618	9.12284680094074e-05	0.000761471192678856	0.506976997995269
SOWAHB	0.280725496785968	4.63396422199362	3.96607845932199	0.000132245443898787	0.00104296091679841	0.50423739831184
TBXAS1	-0.423966007169909	2.71387283618924	-3.87018078450248	0.000187218297732974	0.00139864177052654	0.503976901070629
ERN1	0.712699333783582	5.45741179335439	3.95732728090464	0.000136538961504116	0.0010700777901596	0.499284078284424
BOD1L1	0.264129470351923	6.73126213942105	4.02423063179009	0.0001068251113855	0.000872259854575672	0.492345666015336
ZBTB1	-0.255425013647702	6.03316875475456	-4.01161817154041	0.000111906191579097	0.000904891423129632	0.492345081334176
ERCC1	0.262703120912954	4.6015349266902	3.96503190676691	0.000132752031679712	0.00104640656572313	0.488569685383158
GLDC	-0.404906330765228	3.18373143051554	-3.91302488158739	0.000160397441956892	0.00122578108394262	0.484775193634702
PRUNE	0.252926890493661	5.93346125794126	4.00197170945972	0.000115947554555295	0.000932049507067618	0.482316852923222
ZNF107	-0.453202565872207	5.41740413551272	-3.99355058525918	0.000119589326474056	0.00095722458759831	0.477054026798443
KDELC1	0.35069011883487	3.54223744667211	3.91063449564293	0.00016179184725579	0.00123385798801063	0.473983796308051
CALHM2	-0.766903872531445	0.344391107765557	-3.82472656707316	0.000220323677028355	0.00160991743759503	0.468392805969399
TMEM219	0.257994345401459	5.76381927055588	4.00168995275655	0.000116067668531423	0.000932457630517684	0.466634454205251
EPG5	0.272082127662885	6.36717086391583	4.00840512065634	0.000113237089892666	0.000911725545216231	0.46361384127046
ZNF431	-0.579679483898918	4.28772256745062	-3.92262225548002	0.00015491350613495	0.0011913040600681	0.461281664969197
SLC35C1	0.291164849943077	4.88106618487984	3.97844010830295	0.000126399788929614	0.00100477460591164	0.46104474251251
TRIP13	-0.298179557782502	5.0926281436171	-3.9965852056206	0.000118264557795358	0.00094763105648618	0.461010658919173
TFAM	-0.333141981727642	6.88924146885696	-4.02844833319478	0.000105175765980701	0.000859727437107349	0.460428595895652
EIF3L	0.184104881654866	8.32931177272249	4.03877443104601	0.000101239940375383	0.000831629619626235	0.456077349738699
LOC101927204	0.386115449300381	3.49492689821486	3.90909357665754	0.000162696848012314	0.00123950069495328	0.452440476990069
KLHDC4	-0.234168302495998	5.04056320896274	-3.97111296482939	0.000129834176748776	0.00102664033599769	0.446162991092319
TMEM55A	0.359858233698738	4.18174207092591	3.91511764051471	0.000159186074714111	0.00121769643296337	0.442185815730666
NBR2	0.560210792817085	5.29050016737953	3.94462217789201	0.000143010033792637	0.00111323932992755	0.440546422751123
SCGB1A1	-1.78501612407799	-2.29501843810633	-4.18103412177368	5.94864387885903e-05	0.000535199739274699	0.437858318695308
SDCBP	0.290752300502507	7.49099440361155	4.01875860425888	0.000109001871247755	0.000886178721524791	0.437789603112053
EXOC4	0.174367240461392	6.69492283761654	4.01108771274014	0.000112124880356401	0.000906171799478855	0.435508607573551
SNORD81	-1.03102375166229	0.0472725527551685	-3.81856611559438	0.000225217841629012	0.00164168500480643	0.430705102315345
ARF5	0.256579486995214	6.71320192146941	4.01057956523717	0.000112334754285842	0.000906933485556935	0.42807725117703
MYO5B	0.310977315818056	5.25654528911231	3.95743233700755	0.000136486637899722	0.0010700777901596	0.426250346055236
GOLIM4	0.241621771478925	5.1371265540167	3.97541580191477	0.000127806690242433	0.00101434738936595	0.422371417547387
DHX58	-0.637202864312676	1.35997205850196	-3.82545203445912	0.000219754038944928	0.00160653682998882	0.417756379980612
SUV39H1	-0.338915941609303	4.07384642037178	-3.92464371813202	0.000153781481094462	0.00118480385844764	0.415286659006674
GLE1	0.150385732051706	6.90161543411243	4.00911794550048	0.000112940525861119	0.000910313975486074	0.412547833368651
HIST1H1E	-1.30374093537726	0.280663330220208	-3.87785413618376	0.000182119754208856	0.00136571484058682	0.41159527963086
UBXN6	0.263519233753141	7.02631332506797	4.00914312624954	0.000112930063244531	0.000910313975486074	0.409307047003989
C9orf72	0.421014675488494	5.72772459363459	3.95878991322798	0.000135812212297156	0.00106660888067683	0.406829431212353
KHDRBS3	0.43379145821428	3.05362602299372	3.85696935307985	0.00019631685308824	0.00145790992382444	0.402461515055367
NXPE3	0.326343800035742	6.03480863844789	3.98502194434704	0.00012338891421441	0.000983443702677057	0.399502579833608
SH3BGRL2	0.366473776477089	4.49259273985776	3.92025851296174	0.000156247296072361	0.00119863091181103	0.39794337740473
SLC6A19	-1.98659166519876	-1.52330048713322	-4.01559636867797	0.000110279079965743	0.000895108467440865	0.391734463775101
SLC26A2	0.325467238288262	5.51065406604969	3.9768326420432	0.000127145725910475	0.0010096352301807	0.38424358022387
CST3	0.373579591105959	6.30468039073936	3.98933361977923	0.000121453825153832	0.000970080126866988	0.382389046352631
HERPUD2	0.270441277976155	4.75219203880957	3.92586776225712	0.000153099855164823	0.00118076395744991	0.381176381249328
NIPAL3	0.210528238455347	6.12503511079506	3.98677769379685	0.00012259739957582	0.000977802999582115	0.380934067681522
RAB7A	0.201500190332052	8.46005501583128	4.01581113157856	0.000110191887304861	0.000894884467155111	0.380509509813475
SENP3-EIF4A1	-0.272106018812984	10.4263354963822	-4.03814290893595	0.000101476543966994	0.000833117432590691	0.379965953764472
STAU2	0.324315670929699	6.01628577903924	3.98054949696739	0.000125427280544519	0.00099757205755111	0.370662278094978
LARS2	-0.278522285062803	6.54461091115823	-3.99678464834305	0.000118177983910415	0.00094763105648618	0.367517978533613
HIVEP1	-0.348672049893922	5.87983402099129	-3.9671801665947	0.000131714154008197	0.00103931672968317	0.361097508305401
MTMR14	0.231629444368949	5.54225336597232	3.96197009869387	0.000134244779805458	0.00105595579547342	0.359646732862064
TXNRD1	0.318491817275653	10.4299524355075	4.02218147994969	0.000107635342990796	0.00087744425100423	0.353673514208131
TMEM45A	0.522366967615	1.43527105368947	3.7903212492242	0.000249012052339105	0.00179164589263249	0.353125112142155
MRPL1	-0.316769518556146	5.46770095619459	-3.95853785515762	0.000135937190220854	0.00106703233055742	0.349375902739093
RAD51AP1	-0.390380661367482	4.91183236243539	-3.94644890786993	0.000142061926082108	0.00110758145485407	0.329972691528171
RPL19	0.17817992304299	10.4731416156433	4.02086134719238	0.000108160431841086	0.000880768462324156	0.326223907422678
STAT5A	0.519788440249954	1.86998666731485	3.78616765045646	0.000252706637107321	0.00181215036428058	0.325163680709027
KIAA2013	0.257576267900776	6.28931788516023	3.97485724894415	0.000128068159833798	0.00101534925452181	0.320338109472494
RAB6B	0.314496864579763	4.97774160700933	3.93529838207076	0.000147944136653414	0.00114629987409064	0.318973153439091
BAZ1B	-0.208439188623697	7.71938432585317	-3.9927010387278	0.000119962731911591	0.0009591908319406	0.318694783414622
ABCA5	0.458435517010254	4.50991690712286	3.87982203155996	0.0001808336737497	0.00135905828079354	0.313980196351987
FGD6	0.432396652159691	3.67653122049732	3.84279369103831	0.000206547407506709	0.00152483572818129	0.312461468482278
BRCA2	-0.443837564793214	5.03111855150694	-3.92487346725182	0.000153653321708149	0.00118442416774618	0.311260315960071
CSTF1	-0.227627678254057	5.48216896931225	-3.9531822834993	0.000138618752894818	0.00108467910029629	0.310582495101915
RAB6C-AS1	-0.40779602014625	3.31632391208265	-3.88189448558004	0.000179488623246731	0.00135097802840747	0.304743737388097
MED29	0.165742471329044	6.9528129043097	3.97700610202432	0.000127065030604895	0.00100952830664715	0.300749430258347
MRPL16	-0.242769449299045	5.59952663089761	-3.958296955132	0.000136056738318641	0.00106741273907665	0.299990583679785
CREBRF	0.863743321480246	5.16459805187924	3.86305216814549	0.000192076557020601	0.00143066546637964	0.296305695901843
UBA6-AS1	0.225948749250596	4.97748768810308	3.91769815817166	0.000157704390653887	0.00120697713050906	0.29442894650179
GLYR1	-0.120177115178484	7.66454796233602	-3.986736133256	0.000122616079396186	0.000977802999582115	0.294408213874091
MGLL	-0.463960382356646	3.86833945988678	-3.87285028645169	0.000185429312846037	0.0013887314522175	0.291297508480428
MBD5	0.303974981427518	4.36488565913124	3.88518343226991	0.000177373612939757	0.00133706936340532	0.290343552263947
DISP2	0.506943132859428	1.68763357546768	3.80495320033312	0.000236402099148324	0.00170910636534003	0.286701669717285
A1BG	0.369991706662362	3.67051693133492	3.84952331994944	0.000201628899287779	0.00149098111598628	0.284442543587416
PLOD2	0.995233104088124	0.906614146610539	3.75871874936529	0.000278464535147409	0.00195667920438629	0.27522257481281
ARHGAP8	-0.73522833694176	0.974921232212828	-3.75992777342432	0.000277279305765184	0.00195200471419128	0.274813470949155
USP15	-0.276267562504135	6.48071050994754	-3.95924059479013	0.000135589024433757	0.00106541328670712	0.271397457360548
PFKFB2	0.23042436650562	6.13858517275709	3.95036634847365	0.000140048897860687	0.00109302195960295	0.265367608419926
MRPL11	-0.22636451925171	5.43061641472025	-3.93702138401516	0.000147020258262256	0.00114090759589976	0.26435533457045
INF2	-0.32127042932105	5.17405638164688	-3.93537000598671	0.00014790562154981	0.00114629987409064	0.263106186634362
RNF138	-0.38394200795531	5.71893588573087	-3.93540280876386	0.000147887985353478	0.00114629987409064	0.262396613069137
SETD6	-0.259617239833627	4.97677891775743	-3.92401487970912	0.00015413278372987	0.0011869014771732	0.259252716789359
VCPKMT	-0.53911508197317	3.4284465508783	-3.82628671742181	0.000219100379117901	0.00160253837936405	0.255724169421493
CDCA5	-0.308092638065214	5.93657631350727	-3.95205889704969	0.000139187613221312	0.00108743038508389	0.255681346621291
UBTD1	0.425725142187396	3.41825943749515	3.8123484604362	0.000230262264028758	0.00167196235815079	0.251796569937031
NOC3L	-0.371902652372524	3.8845195221798	-3.87763258957642	0.000182265086610016	0.00136571484058682	0.247883498137788
ARHGEF2	0.459794908595057	5.59013050838173	3.90276215259276	0.000166466313831721	0.00126500919458356	0.245100783556494
UBE2N	-0.260341610827426	6.9206686883873	-3.96462739502104	0.000132948333494749	0.00104740407962075	0.244477220651775
P2RX5-TAX1BP3	-0.69397259037411	0.652472597851744	-3.74883993519863	0.000288330901722732	0.00201657047986425	0.24429397808504
FBXO25	0.214796522289269	5.98421439350248	3.94347739044439	0.00014360727686224	0.00111730925873751	0.241154117958747
TMEM179B	0.222107658752719	6.10209863429263	3.94475790224145	0.000142939382988007	0.00111323932992755	0.232177225220306
DPY19L1P1	0.464340383949161	2.55090124303179	3.77693732581303	0.000261104416923348	0.00186081818914143	0.227784068226215
ZNF501	0.570601711963355	2.28277708668708	3.76379553801366	0.000273519775772263	0.00192915591967886	0.222523906174167
FAM73A	0.383269130603512	6.22176005683755	3.94258254935394	0.000144075778951822	0.00112037384605933	0.220930105880713
DUS1L	-0.247262408978251	6.69926391886159	-3.95402631393061	0.000138192814477739	0.00108190995943573	0.211784656588697
WARS2	-0.19653599549274	4.85440578342828	-3.89899625275435	0.000168747732235619	0.00127923002283621	0.20571062275468
WWP2	0.201399035767823	6.97634059665171	3.94627617497773	0.000142151320153934	0.00110770328149013	0.201956214070499
DNAJB4	0.643167259561611	6.14063789689588	3.88144329670787	0.000179780636172973	0.00135249801241151	0.201106120464906
ACTG2	-1.07207205394329	-0.0571753926325825	-3.76662747244223	0.000270797862659407	0.00191535596123111	0.200789691243538
AZI2	0.300538734154784	6.38660441344106	3.92118720444495	0.000155721961130646	0.00119607210656664	0.195946524413181
MAGEA3	-0.178590144399534	7.00601136245236	-3.94904129021685	0.000140726728030881	0.00109774158343466	0.193741727480067
ZNF584	-0.312525473232739	4.25306359204539	-3.86780515096736	0.000188824167323164	0.00140993719369698	0.193531991676497
TCP1	-0.188117665997744	9.256647865499	-3.97337168617259	0.000128766070958365	0.00101926796073316	0.193305808589838
TM7SF2	0.395063195150236	7.52101696409859	3.95276139001151	0.000138831624284078	0.00108560530481517	0.18626717974499
PCBP3	0.651808009472305	1.39564099910064	3.72905081245184	0.000309102676722703	0.00213598057692964	0.184501152011515
FANCE	-0.358504466954047	3.96963320964283	-3.85295963766217	0.000199160615340583	0.00147683743207615	0.184454049760156
C14orf80	-0.371547332501797	4.78865664169213	-3.89727764971827	0.000169798760424701	0.00128577820803697	0.177897683104725
LCA5	0.576670255200498	2.88422773958906	3.75282801466683	0.000284308526360972	0.001993079753425	0.175946413353747
FRRS1	0.341954936470406	3.81421430216796	3.83467634779519	0.000212632253325372	0.00156154041002591	0.170406459699956
KCTD13	0.294587487458099	4.3586384376306	3.85508776290942	0.000197646459323458	0.0014670584444889	0.168613394547369
MYSM1	-0.388425233379382	6.51788402834284	-3.93003083180952	0.000150803109244951	0.00116544492456108	0.167494586490406
COL18A1	-0.377847678787562	4.65262348351407	-3.87072545571785	0.000186851952071337	0.0013972952750514	0.154258296080968
SGMS1	0.338018688605362	5.67769576981061	3.90295845545011	0.000166348202096098	0.00126475169755697	0.152199161611298
[truncated: 13,017 more rows]
