# Supplementary material for: The transcriptomic response of cells to a drug combination is more than the sum of the responses to the monotherapies
Source: eLife. 2020 Sep 18;9:e52707. doi: 10.7554/eLife.52707 (PMC7546737; doi:10.7554/eLife.52707)
Supplement: Source data 6. [file elife-52707-data6.zip › LNCaP/DE_limma_T_12.csv]

	logFC	AveExpr	t	P.Value	adj.P.Val	B
BRI3	1.35983360294898	6.38061637489507	20.4085063821972	1.0435972760007e-38	1.56706566964266e-34	77.4850469074016
RDH10	1.85743850142294	4.79556012776318	19.4866306720334	5.2127570211486e-37	3.91373797147837e-33	73.4811122401697
GRB10	1.15557305922183	7.75354896031675	18.0667095034887	2.65112029167433e-34	1.32697407665939e-30	67.5668210586802
FEN1	-1.23509127907201	6.18702241310182	-17.4646354000338	4.02176469318861e-33	1.509770465823e-29	64.8223632925269
PKIB	1.36086009571921	4.57054237119994	16.6660562509788	1.59087609914723e-31	4.77771910095897e-28	61.0846763626974
NUPR1	1.11006962406735	8.08178778588057	16.4731442629102	3.91483556530295e-31	9.79752847476485e-28	60.3368835038701
TMEM97	-0.787678947974547	6.75868050993758	-16.4282447015584	4.83087803721329e-31	1.03629235152564e-27	60.1161175301824
RRAGD	1.35560425189782	5.40335852325754	16.0081164652209	3.49732370736587e-30	6.56447659872574e-27	58.0780072892876
ST7	1.04530300770308	5.74101769248391	15.7196690308817	1.37873789414623e-29	2.30034757983331e-26	56.7904305745191
MCM4	-1.38575003134042	7.28442116532678	-15.6506057513616	1.91769519457674e-29	2.87961110417643e-26	56.4800752078712
CLSPN	-1.62017056485257	4.606054908957	-15.6244082115447	2.17371405976285e-29	2.96731730194536e-26	56.1824793596025
DDIT4	1.3441679575571	9.29730938279806	15.1807549917896	1.83792078772382e-28	2.15527510209414e-25	54.2407539304828
MCM3	-1.42492142724873	6.67686453523221	-15.1776308718337	1.86591477938358e-28	2.15527510209414e-25	54.2226834064725
CDC25A	-1.23305409727829	4.71894853688787	-15.1566484712185	2.06536693069895e-28	2.1716980996352e-25	53.9856943431907
ACTA2	-1.81372968864678	4.12547613131513	-15.1465005757868	2.16938408993927e-28	2.1716980996352e-25	53.7624925843968
MCM5	-1.75852893110911	6.0540619254246	-15.0711299349371	3.12603391647947e-28	2.93378283061598e-25	53.6768078269019
SQSTM1	1.45149133216654	10.0356146664611	14.9297118014298	6.21539724090523e-28	5.49002382173135e-25	53.0292589944742
MALT1	-1.01636356511534	6.07139234359117	-14.9179295372616	6.58237221851071e-28	5.49116117961982e-25	52.9641014677623
UAP1L1	1.6368813936835	5.96604658361656	14.8218784815153	1.0513437852499e-27	7.61026391481432e-25	52.4990661699907
E2F1	-1.52297402448463	5.51847109023476	-14.8193687219147	1.06430169293487e-27	7.61026391481432e-25	52.4445567496977
FGF13	1.84432028341174	3.53621692994559	14.8977562825567	7.26198053938833e-28	5.73925788312921e-25	52.3952370521973
NEBL	1.43180289182899	6.15688998194072	14.6573516693588	2.35053407751593e-27	1.60434635036269e-24	51.706658617599
SAT2	0.829089490888014	6.31150015256816	14.4829084866295	5.53505694313826e-27	3.61367021992018e-24	50.8626434401901
USP43	-1.28484536834378	4.22144765897733	-14.4313372381027	7.13463684057596e-27	4.46390444992036e-24	50.4369837530715
TONSL	-1.31511326635523	5.55440779528041	-14.3724951596495	9.53507464549749e-27	5.72714723507161e-24	50.3125955316614
PA2G4	-0.716948349204529	8.2946866138048	-14.3407346018583	1.11526477012953e-26	6.44108299548658e-24	50.1659945439806
POLE3	-0.795035887788949	7.08315538514859	-14.227048612454	1.95602537411342e-26	1.08783988954397e-23	49.6153892490441
CDC6	-1.60858697743137	6.46053382081579	-14.0886801518521	3.88311306930653e-26	2.08245806602524e-23	48.9292378265597
UNG	-1.25521039921128	5.58491074683267	-14.0622749121074	4.42704778810326e-26	2.29229481331581e-23	48.8001030156194
CDC45	-1.21703498971137	4.95162767856729	-13.954916826298	7.54976270989273e-26	3.77890789505831e-23	48.2321208131665
ARMCX3	0.857096416404329	7.09479876587203	13.8054512193211	1.59061770444965e-25	7.70474691935997e-23	47.5409104816806
GINS2	-1.20074417180811	4.78156315882334	-13.7895677892663	1.72193939179831e-25	8.08020059601357e-23	47.3999536034542
NATD1	1.8276836661826	4.32972210869249	13.734743351535	2.26476522581711e-25	1.03053680699605e-22	46.8287871043176
MCM6	-1.31678512596485	6.50256431554122	-13.659776083593	3.29587968942329e-25	1.45561557107e-22	46.8196994057138
GINS4	-0.922286809700436	4.97578896569004	-13.6300354743369	3.82547187761497e-25	1.64123673469332e-22	46.6430466934471
INSIG1	1.51515641723404	8.28307822877681	13.5550177608204	5.57305423901269e-25	2.2864750413936e-22	46.2960913385062
HS1BP3	0.971452338168917	5.55611048271143	13.5528522879877	5.6339622090812e-25	2.2864750413936e-22	46.2808671494484
PBXIP1	0.896271814249477	4.68365830372122	13.4378801969022	1.00402359075789e-24	3.96747848390011e-22	45.6522359516668
PTPRR	1.5810628991407	2.80794524798135	13.4047248093876	1.186350778893e-24	4.56775469124547e-22	45.3749963545331
NOLC1	-0.65065487796695	8.37246477254147	-13.2979399050139	2.0320644702549e-24	7.62837002133689e-22	44.9960891924039
ASF1B	-1.10996844285829	5.21667084470839	-13.2902257603521	2.11271290964557e-24	7.737682207619e-22	44.9720253967089
NOL6	-0.813545610569572	6.90341654535945	-13.2493282781325	2.59714172981299e-24	9.28540005115997e-22	44.7673733920879
AIM1	-1.03989278955238	4.56901317756297	-13.1721169779727	3.83661391862538e-24	1.33978126981578e-21	44.3694936611491
ORC6	-1.0888796351823	5.21107361794789	-13.1296188804366	4.7568788254032e-24	1.62339301005124e-21	44.165355391519
EXO1	-1.24944506452374	4.32221503299247	-13.0806005921889	6.09696302854885e-24	2.0344888185931e-21	43.8537590533027
CCNE1	-1.11112297629873	3.77057170013243	-12.9819659021903	1.00532373779473e-23	3.28172635798382e-21	43.2987656466212
FKBP5	-0.939087588194432	6.49470679615061	-12.8685013112801	1.78908523096185e-23	5.71593698470704e-21	42.8620629746684
UHRF1	-1.8766431097041	3.71980381810399	-12.8398086381859	2.07019958132113e-23	6.47627435689959e-21	42.6467619029369
BNIP3L	1.03039751012298	7.57174105789301	12.784844820771	2.73850695277543e-23	8.39212661283181e-21	42.4267549495879
DDX56	-0.585528738634189	6.73504554142472	-12.7486657908529	3.29270682590356e-23	9.88865713955357e-21	42.252653808478
MCM10	-1.51338319567552	4.96158020147667	-12.6604836420958	5.16232128546456e-23	1.51994934161835e-20	41.8158125277038
RNF187	0.93120259330494	9.64603470331231	12.6267062646677	6.13375095447219e-23	1.77123854485297e-20	41.5995121861235
DSC2	-1.03844818612331	7.91207621410056	-12.5891711682343	7.4299626651645e-23	2.1050626298134e-20	41.4275329302644
MCM7	-0.933330836609838	7.63196662227199	-12.5656434579843	8.37918754678564e-23	2.33003481856543e-20	41.3140628542645
PGAM5	-0.739886646371289	6.55674338340456	-12.5567782871127	8.76761844470858e-23	2.35161277449578e-20	41.2852289244602
TM4SF1	-1.59214284403308	4.10715761355622	-12.5567251638417	8.76999969177967e-23	2.35161277449578e-20	41.2470654897551
CLCN5	0.987788270019605	5.12838389583421	12.4581057723804	1.45248878395182e-22	3.76044337583112e-20	40.7959623574491
RCC1	-0.683138040367369	6.71019697681233	-12.4589512621731	1.44621485153768e-22	3.76044337583112e-20	40.7859314100902
ATXN1	1.36235418258069	5.31463671279326	12.4333869475265	1.64849178394243e-22	4.19555129282704e-20	40.659924921194
CHAF1A	-0.945605537267671	5.99723980727577	-12.4220639052337	1.74693201210933e-22	4.37198851563895e-20	40.6180857462093
GTF3C2	-0.542678680145685	6.30573389334324	-12.3879814018774	2.08028345281308e-22	5.0643813109147e-20	40.4348400684347
MSH6	-0.925380311457284	5.78476784338119	-12.3777560805588	2.19222685941299e-22	5.0643813109147e-20	40.392518985722
RNF144A	1.01863241126645	4.05257538995619	12.3789050803183	2.17935251632385e-22	5.0643813109147e-20	40.3802384763643
ORC1	-1.39450354822678	4.51485303556606	-12.3830524871537	2.1335091778865e-22	5.0643813109147e-20	40.3711142231991
GINS3	-0.923251331277215	4.22819998996791	-12.3790103377219	2.17817692375263e-22	5.0643813109147e-20	40.3389018136043
EXOSC2	-0.782581851235963	5.72678188006167	-12.3659056816497	2.32954216493118e-22	5.30006138615252e-20	40.3294135237472
NPC2	0.946469463977824	5.45895768075185	12.3552119421858	2.46084595621532e-22	5.51523326545211e-20	40.2812088580961
KLK2	-1.72032286620023	6.5995755946349	-12.34441452394	2.60095649051148e-22	5.74352392081182e-20	40.211102840664
SLC35F6	1.03028288013158	6.06320579291165	12.3122572870378	3.06745953923728e-22	6.67550325234595e-20	40.0558730998681
LINC00847	1.07217563292594	4.99588400175693	12.1664422473683	6.48753527735846e-22	1.39166899606878e-19	39.3204373661628
RSRP1	1.10654041389254	4.79995763564547	12.0523432834972	1.16707132966912e-21	2.46827367412838e-19	38.7110010453669
KLHL24	1.58737751135254	6.30857047814562	12.0304867731192	1.30615198415361e-21	2.68673673891104e-19	38.6333528740945
HNRNPM	-0.576142219119715	8.58568320153889	-12.0349753006354	1.276294858547e-21	2.66178383276969e-19	38.5966988838748
NKX3-1	-1.76098169451972	7.74594844250421	-12.0070066478525	1.47413876682562e-21	2.99130644900724e-19	38.4634386536967
DHX15	-0.621521075883314	7.94307112966558	-11.9866238889142	1.63743851997254e-21	3.27837024212101e-19	38.3586990092553
TSR1	-0.697078930579529	6.50678236308161	-11.9818427593701	1.67829889987473e-21	3.31596530006828e-19	38.358302190866
SRD5A1	0.731404847517569	5.40059133707103	11.8688881995254	3.00575387140497e-21	5.86161040688534e-19	37.8106679210281
XRCC2	-1.39663171688168	4.11957811188328	-11.8445297272239	3.40861873402615e-21	6.56202806540214e-19	37.6301358447785
TCOF1	-0.82617161586656	6.00948024117969	-11.8280727830852	3.71101989368315e-21	7.05375629411977e-19	37.5834874429461
POLA2	-0.93538713990255	5.22382230874885	-11.8026857034425	4.23110869959393e-21	7.9417910291378e-19	37.4751260000173
TMEM201	-0.922750508980269	4.775659506405	-11.7843282119594	4.65215132978599e-21	8.62428448988475e-19	37.3819460016457
RRAGC	1.06283551690008	5.93763732102689	11.7802192788394	4.75200351781247e-21	8.70196156383806e-19	37.3560260256113
RRP1B	-0.51197133019944	6.47437924370733	-11.7509826818356	5.52731789829986e-21	9.99978380251453e-19	37.1776403232888
HILPDA	-1.09723599375741	3.95236856073731	-11.735550007953	5.98647038084172e-21	1.07015284807999e-18	37.0945362236643
CDCA7	-1.34430981122486	3.74549539786046	-11.6458909455924	9.52000627221696e-21	1.68179310804247e-18	36.6429372780053
PHYH	0.730299471552733	5.6920583937475	11.6214536407856	1.08039924320854e-20	1.88642732976971e-18	36.5408430809776
ISG20L2	-0.609449068684521	6.1583559455083	-11.5769376981919	1.36055523040196e-20	2.32220358350348e-18	36.2973287307362
SLC4A4	-1.40708734840622	6.37917095465343	-11.5768876838241	1.360907800668e-20	2.32220358350348e-18	36.2852592362978
DTL	-1.49110942589027	5.25605431495128	-11.5671806069268	1.43109935846965e-20	2.41453797379553e-18	36.2744942425261
ARHGEF2	1.30848104080831	5.59013050838173	11.5388594225862	1.65731837249758e-20	2.7651436312693e-18	36.1279975747637
PPM1H	0.812428793619128	5.8023619702055	11.5160006874516	1.86579090973111e-20	3.04529525005677e-18	35.9891842095412
GPNMB	2.00725539123148	4.48592450399077	11.517021077695	1.8559476440496e-20	3.04529525005677e-18	35.9645947275361
LGALS8	1.81027653558483	6.69035838927605	11.455647277135	2.5514234322785e-20	4.1195886300101e-18	35.6713268538236
MCM2	-1.08195359417584	7.0059770569288	-11.4454106837641	2.69056979832792e-20	4.29804213741404e-18	35.6001596573626
HSBP1L1	0.788259741545228	4.75375639912537	11.3254443724878	5.01516147718697e-20	7.84454841056662e-18	35.0386691990584
PAQR4	-1.33783437454306	3.6363997848492	-11.3103043156057	5.42546583012161e-20	8.39884483557795e-18	34.9062882275441
DNAH8	-1.57677618972591	1.81826667752025	-11.3919277172316	3.55117902576388e-20	5.61310571061795e-18	34.8999090783343
RB1CC1	1.10617297507594	7.64330347785742	11.3077813458888	5.49703711852706e-20	8.42280707875535e-18	34.8913177790995
SLC39A10	-1.20481724505343	5.8928445028036	-11.2934981160566	5.92042739552781e-20	8.97991290618642e-18	34.8656459063888
VPS41	0.569481545095134	6.35496983020033	11.2782221098284	6.4094658783355e-20	9.62445396290858e-18	34.7607836774569
RFC5	-0.743087005078102	5.57491738160961	-11.26975610014	6.69771351022133e-20	9.95770951183006e-18	34.7419633886879
SIRT2	0.642935034967084	6.51085890733781	11.2419818032284	7.73772206561194e-20	1.13911406409048e-17	34.5755346418861
EIF4G1	-0.485439428050089	9.98084393636985	-11.2395866588033	7.8346513606775e-20	1.14218567797994e-17	34.4816411205087
NUCB2	1.03290613168979	6.55453028385371	11.2087171917458	9.19837541677789e-20	1.32303645584515e-17	34.4042665428339
UMPS	-0.634212318753275	5.90117854437778	-11.2076118757184	9.25138704473502e-20	1.32303645584515e-17	34.403129415247
EXPH5	1.10371236449997	5.47142776766043	11.2016429525222	9.5429935190431e-20	1.34430014027113e-17	34.3994084924896
AADAT	-0.977668228489038	6.04671125785296	-11.2009161619271	9.57912326911368e-20	1.34430014027113e-17	34.3667122168716
TAGLN2	-0.82532475478658	6.82315108180573	-11.1602251502197	1.18365207616179e-19	1.63061647482986e-17	34.1347950312072
NPEPPS	0.560425324050358	7.97649829905266	11.1622490943293	1.17125748532389e-19	1.62848170366885e-17	34.1224007066423
TACC2	0.741780034570274	7.14236543094497	11.1509770622008	1.24197997962861e-19	1.69541557946393e-17	34.0869379076279
SSBP2	0.856369819596115	4.59144133820297	11.1324907430195	1.36734474641739e-19	1.84973411821654e-17	34.050226956681
NASP	-0.596849715498774	7.30152737134616	-11.1189873387068	1.46685824526842e-19	1.96663780454916e-17	33.9087550445421
EIF2AK3	0.915121499741124	5.91502092451735	11.0864371210941	1.7375868196335e-19	2.30899147642625e-17	33.7989265260934
NOP56	-0.79537737216844	7.51123693536341	-11.0750856358859	1.84333119327693e-19	2.42802291212687e-17	33.6704549863545
CCDC86	-0.925815304342199	5.7376389839104	-11.064544767965	1.94728720356858e-19	2.54264909989441e-17	33.6661406413708
PGPEP1	0.852583236876918	5.59658966912807	11.0209936891364	2.44282654760727e-19	3.10860029142973e-17	33.469378190404
GRPEL1	-0.553655208783828	6.29867398208569	-11.0262537623089	2.37683335190225e-19	3.07676979415208e-17	33.4598937934067
SLC5A6	-0.754772078227369	6.19657249447574	-11.0227342247702	2.42078902632728e-19	3.10688615549833e-17	33.4435860634634
KDM5B	0.457198299772188	7.20535113817396	11.0041294719077	2.66703309162734e-19	3.36539234486354e-17	33.3246087793232
TP53INP1	1.1264928148237	8.75322638760015	10.9887132628398	2.88997215456386e-19	3.61631848941091e-17	33.2091679772531
TMEM116	0.924499956166018	4.50510081941807	10.9509908122237	3.51740243222331e-19	4.3292881083824e-17	33.1216038225978
GNPDA1	1.00293224277831	6.6623558300739	10.9604920982811	3.34755765759179e-19	4.15429138730565e-17	33.120750560198
TFF1	-1.24501907560912	3.59395810485445	-10.9361496503311	3.80013220250334e-19	4.61393145709495e-17	32.9909857279935
STK39	-0.798270338369868	6.83485432098628	-10.9356458483278	3.81011921070707e-19	4.61393145709495e-17	32.9771323079224
RRP7A	-0.655312159475329	6.05372806606997	-10.9006914940408	4.57122060526881e-19	5.44773401656479e-17	32.8250725792391
FAM65B	-1.37933406601257	3.0244813109359	-10.877291831144	5.16404269161927e-19	6.05806758260586e-17	32.7141027021956
GDF15	1.55504327725168	10.0819525044933	10.8824540262835	5.02696891134916e-19	5.94369804510385e-17	32.6537026744225
PNP	-0.789143748269858	6.11209111057622	-10.8507112392712	5.93137687338039e-19	6.90430659927751e-17	32.5551414510889
ABTB2	1.21143340427257	4.50032242998702	10.8370097497708	6.3704889408343e-19	7.35840476427445e-17	32.5375875737146
ZNF277	0.778933664762451	5.01525655538189	10.8199778943033	6.96197771847959e-19	7.97637081407327e-17	32.4478532330341
RBL1	-0.856108863862325	5.00979831078305	-10.8186120643035	7.01172714076766e-19	7.97637081407327e-17	32.4389657514175
ABCG1	-1.72953777198126	3.18217062942403	-10.91368086086	4.27206851568092e-19	5.13195046651718e-17	32.2756120384118
CCND3	-0.552591622647683	5.93517627985245	-10.7771405452169	8.70425778645337e-19	9.73217485325166e-17	32.1944738881832
OPTN	1.99599784691403	3.83995080049734	10.7955196091399	7.90882933578439e-19	8.92924671474725e-17	32.1918743447525
YIPF5	0.627446728237431	6.32574209513736	10.7747283186008	8.81443646804892e-19	9.73217485325166e-17	32.1716963789243
FOXN3	0.703048158351525	6.54672426113975	10.7747968462991	8.81128727545038e-19	9.73217485325166e-17	32.1606095466331
RNF103	0.94097646992557	6.8897702003151	10.7644329504365	9.30059107953175e-19	1.01939909233758e-16	32.1189479710977
ZNF652	0.63625288203497	6.49104251567144	10.755006872409	9.76919872601371e-19	1.06300208746248e-16	32.0512921830029
PCNA	-1.01650092312008	6.9343544601054	-10.7435850378276	1.03688057602112e-18	1.12012940500239e-16	31.9787336258676
FAM217B	0.91275293031074	5.16006304654118	10.726760769664	1.13197648850803e-18	1.19702527827018e-16	31.9549520459614
IPO9	-0.465583913499696	7.25879823777156	-10.733881395729	1.09070696018951e-18	1.16156423505005e-16	31.9202397140135
TP53I3	-1.13090507941795	3.24507898220901	-10.7339424186221	1.09035987365167e-18	1.16156423505005e-16	31.9030762109334
SMPD4	-0.577175886902672	6.90676930580775	-10.670669119446	1.51674522764754e-18	1.59268855512975e-16	31.6022645871163
HPS1	0.719482344645392	5.77494592517601	10.6590898306232	1.61119996177241e-18	1.68012351569268e-16	31.5921835722402
ENPP5	0.89432747273179	4.52465349511526	10.6484420475336	1.70324358292218e-18	1.75340198412435e-16	31.5692708745428
APBB2	0.66275647989479	5.58593107183922	10.6482640561366	1.7048261166899e-18	1.75340198412435e-16	31.5478639818084
TSC22D3	1.06340653113729	5.95208719107084	10.6357184754281	1.82015816502093e-18	1.85928537455472e-16	31.4778315333164
LAD1	-0.569150484020946	7.34861251080765	-10.585894917594	2.36062187450066e-18	2.3631398711668e-16	31.1521151374951
APLN	-1.58622884731129	2.38319782364309	-10.5888847491348	2.32407335078398e-18	2.34216680774311e-16	31.1347986191216
RPL36A	-1.42383468249325	1.87967025854112	-10.5953109704502	2.24742262669036e-18	2.28022284880962e-16	31.0596312020336
IPO4	-0.678135514357741	6.74475704776611	-10.556796715605	2.74778493942597e-18	2.73249924837221e-16	31.0146344374834
ZFYVE9	0.532637242620673	6.14320345977865	10.5254857232997	3.2356545437247e-18	3.19648609398488e-16	30.8947570686866
BHLHE40	1.70706908494566	5.12808083203357	10.4862677782632	3.97078088070356e-18	3.85132758632931e-16	30.7353134634574
PTPRM	0.611222194022177	5.56262991249593	10.4860419695777	3.97546467688494e-18	3.85132758632931e-16	30.7107465436221
AK2	-0.419518749014501	7.46806929800169	-10.495739894042	3.77920159387497e-18	3.70905170808016e-16	30.684013303454
DPP4	-1.29936198573951	3.09777536062187	-10.4340737970918	5.21463475216766e-18	5.01942022041984e-16	30.3733080631953
SDCCAG3	-0.621489544609815	6.10396249769012	-10.4220847668702	5.55150583497565e-18	5.30964405210156e-16	30.3409609610253
E2F2	-1.48268850075557	3.34696767027431	-10.4139318778494	5.79294119833291e-18	5.50549398950424e-16	30.2963884428439
POP1	-0.939753149987681	4.76175089075964	-10.396036156239	6.36037099779759e-18	6.00675037125337e-16	30.2731448863011
CCDC53	0.600415178343193	5.14999288975429	10.38686602442	6.67234919326413e-18	6.26199971787838e-16	30.2152671420891
TRPM8	-1.35990893794756	3.70185326267619	-10.3376689597835	8.62691663946099e-18	8.04607330795939e-16	29.9532435558017
ATF4	0.568974973842069	9.48506763517002	10.328919077299	9.03027412512812e-18	8.37028371993357e-16	29.7829902477378
SLC19A1	-1.01205086066495	5.30683842421257	-10.2839167156293	1.1422815980284e-17	1.0395454833936e-15	29.6548116012976
AARS	0.513144447002615	9.82860415560559	10.3030746674469	1.03352096519761e-17	9.46301878866297e-16	29.6442191350055
MAGEA6	-0.494598821607831	6.4740966730138	-10.2708625719369	1.22287762481954e-17	1.10618857917411e-15	29.5566476266347
RCBTB1	0.657879030933678	6.40188990810046	10.2488174588259	1.37210468598881e-17	1.2337439499885e-15	29.4386863852307
PRPF4	-0.567695578904398	5.74728804075759	-10.2198427557882	1.5962868428062e-17	1.42677638283202e-15	29.3170921767
NUP85	-0.614843491852088	5.6026424920353	-10.2089715567524	1.68954782703706e-17	1.50081853691835e-15	29.2696037135243
STXBP1	0.647739570661181	5.60172621654268	10.1898984216408	1.86653036631556e-17	1.62952441747642e-15	29.1775346121238
PDSS1	-0.968334220512876	3.67383991816628	-10.1784642698327	1.98139851717124e-17	1.71980810022216e-15	29.151897155059
IGBP1	0.497373859213432	6.00598250150316	10.1745779045912	2.02202965038594e-17	1.74498834656295e-15	29.0791705713253
ZFP14	0.928537104870606	3.69554051034496	10.1603742962416	2.17774222691896e-17	1.85801007269404e-15	29.025430331454
TYMS	-0.793272640624283	4.65205164288457	-10.1516363274543	2.27943577256837e-17	1.9337857379032e-15	29.0147280804537
ANGPT2	2.46449182148158	2.30610984400822	10.2009395087824	1.76193532710026e-17	1.54720589893202e-15	28.8889319666343
GEMIN4	-0.838418525466608	5.73292332919182	-10.1352828913241	2.48269188431717e-17	2.09438771544419e-15	28.8590891877919
TUBA4A	-1.00151962696618	6.38724074674741	-10.0948154576687	3.06701974680393e-17	2.57286974960937e-15	28.6399772778482
ANKRD13A	0.529681184214423	6.34856695349424	10.0746689971516	3.40733389132292e-17	2.8424736506725e-15	28.5407741769535
MCTP1	1.9115420140811	1.43984657801217	10.2078904347502	1.69911528553622e-17	1.50081853691835e-15	28.4822377284013
MID1	1.54041379742556	1.29829085194596	10.1730982927233	2.0377167573656e-17	1.74847741877725e-15	28.4612956184908
SLC17A5	0.863174221362526	5.36676964005583	10.0464441943252	3.94853069020015e-17	3.2757534167981e-15	28.452651168519
CDK2	-0.829180104090833	5.86749658240361	-10.0002891020685	5.02483797713993e-17	4.14576742113919e-15	28.1805758220137
OSTM1	0.802146893426741	6.00675715153346	9.99422844771935	5.18642379590338e-17	4.25570162400465e-15	28.1523519312982
HINT3	0.803680682090453	7.16213901772196	9.99168660285858	5.25572970726317e-17	4.28913246110129e-15	28.0876942436296
UBE2T	-0.784264410324646	5.49149803190604	-9.97196195605561	5.8259744240052e-17	4.70337806187431e-15	28.0423227206037
GINS1	-0.767857491891125	5.65363137252162	-9.96983123020599	5.89116207364699e-17	4.73057164159803e-15	28.0218314190722
STX3	0.730339925218765	7.8186658237774	9.97955694617955	5.59942329796954e-17	4.54491568877354e-15	28.021802656773
OSBPL1A	0.604264467931208	6.17148551494671	9.94646192803274	6.65579992568156e-17	5.31614317468268e-15	27.8905574403993
DHODH	-0.777726244515213	4.3485066850925	-9.9299532251811	7.25502352471244e-17	5.76409699720011e-15	27.8743499240979
DCLRE1B	-0.933804418900302	4.07454216829981	-9.92719272143392	7.36035875569225e-17	5.81700774081446e-15	27.8732302835175
SH3GLB1	0.604638664040711	5.48805745756601	9.92502334570375	7.44420933551788e-17	5.85247368492861e-15	27.8328235161577
MYBL2	-0.729956648659525	6.33846664065937	-9.92084725112758	7.60832106477017e-17	5.9195103165072e-15	27.7474464670303
TMEM109	-0.617126604454164	6.64390485681534	-9.92186047361894	7.56817428786554e-17	5.91894297430151e-15	27.7355761350345
HNRNPDL	-0.826311365352574	7.55761001901218	-9.91825734077953	7.71191086233239e-17	5.96917801591666e-15	27.6932424155074
IGF1R	-0.868304094974974	5.1375700271785	-9.88748060413673	9.05632248654878e-17	6.9382519621437e-15	27.6427545133744
ESRP1	0.729087475596858	7.37223497210529	9.89850217126257	8.54987582354323e-17	6.58384283929873e-15	27.6148245366252
GREB1	-0.964314722595585	4.37889365284744	-9.86563510966796	1.01504579921108e-16	7.73701914769217e-15	27.5449693832308
HNRNPAB	-0.541898528649003	6.99528154086491	-9.84728259736754	1.11711214763909e-16	8.47199798431743e-15	27.3378336034449
POLD3	-0.790119333382095	4.93894101179092	-9.82089971354949	1.2820683951871e-16	9.67414021212534e-15	27.3128332961424
LSG1	-0.46238721823019	6.432599874409	-9.81395569897868	1.32939356278972e-16	9.93142972082111e-15	27.191412446558
MTA2	-0.486864867753967	7.46581846748636	-9.8189791049565	1.2949867748179e-16	9.72276070533277e-15	27.1788298051733
RCL1	-0.615123006501101	4.97995842586492	-9.79882098989463	1.43867695271841e-16	1.06946401594156e-14	27.1758229549181
PSME3	-0.456595707032572	7.80706412596272	-9.79536466594247	1.46486755537518e-16	1.08356902519772e-14	27.0486804694463
CALCOCO1	0.811107279171532	5.3160282283201	9.734842745209	2.00898868770114e-16	1.46441622012235e-14	26.8548923445986
DNAJC9	-0.599416618112379	5.62421931895942	-9.73785976356412	1.97760661640997e-16	1.44857272936644e-14	26.8486365139298
NAT10	-0.502334697357615	6.53881867925356	-9.74884435807193	1.86743013452593e-16	1.37457504411967e-14	26.8378032397031
POLA1	-0.798428784108778	5.06164044847927	-9.722756352474	2.13977672074149e-16	1.53736302577293e-14	26.7901177747334
FANCA	-0.812523414487973	5.19325691425123	-9.71971489347205	2.17400722123003e-16	1.55186841562949e-14	26.77365924307
SNRPB	-0.570312414031595	7.64808748175129	-9.73045248788908	2.05554572966715e-16	1.49111471868029e-14	26.7240064495362
TUBG1	-0.90207166865985	6.53797095199828	-9.72297660591206	2.13731886303692e-16	1.53736302577293e-14	26.7173818837209
WDR4	-0.970702984630958	3.96226285859276	-9.69639025235155	2.45536415883536e-16	1.73097409432262e-14	26.6931652470904
RPA2	-0.678509354762616	5.93204697109199	-9.70585227620014	2.33708829212225e-16	1.65536404691074e-14	26.6674613805191
NCL	-0.629294090994838	9.95771603608955	-9.71913148333074	2.18063556005476e-16	1.55186841562949e-14	26.6013489999033
SLC25A36	0.774281019742458	7.31551444347359	9.69259891536248	2.5044176444008e-16	1.75730539010852e-14	26.5421081463244
ALPK2	-2.56063749765739	0.524135721213656	-10.312946379758	9.81586928067319e-18	9.04264374960667e-16	26.5342479432446
MEX3C	0.671207253918332	5.86485686164792	9.6745822850652	2.75124180515173e-16	1.91262254380363e-14	26.5096761367012
TICRR	-1.04334498970777	4.81928996569957	-9.66190474533315	2.93935013309938e-16	2.0339761105355e-14	26.495292254341
SEC24D	0.676635613594386	6.95795148475889	9.67733088052979	2.71207212937021e-16	1.89416163230805e-14	26.4930026758024
SRGAP3	0.885249858799528	3.43487039763285	9.63929162624711	3.30734567638219e-16	2.25741375802522e-14	26.401792502421
HEIH	1.02812079445314	5.41840998057326	9.64378004321076	3.23081363616325e-16	2.21524646395559e-14	26.3938698241715
NUP205	-0.471292561247324	7.3478344449268	-9.66036844247658	2.96300159527536e-16	2.04093724562637e-14	26.361893373735
TMEM263	0.775221216761885	6.82971740763251	9.63086480803769	3.45595706381366e-16	2.34817426562108e-14	26.2473679600338
PTEN	0.588574534422167	6.70777567922009	9.62804286090367	3.50719995937721e-16	2.37225741396433e-14	26.2320837305937
LEO1	-0.567017462760238	6.57110404802333	-9.62225893059613	3.61461299217931e-16	2.43394747491321e-14	26.1881296907373
POLD1	-0.892142946125985	5.47550086895569	-9.5979663388842	4.102822926665e-16	2.73813284741341e-14	26.1249541995903
TLN2	0.743111999144938	3.50439799258458	9.57579428825654	4.60568441172746e-16	2.99389424790041e-14	26.0746678295218
FTH1	0.841882236583283	11.6550602860358	9.6180014959102	3.69577162836522e-16	2.4774869094434e-14	26.0695131336966
DDX19A	-0.444754184545841	5.66512166045637	-9.58473610730074	4.39587249709942e-16	2.89510620247565e-14	26.0413958018455
ABCF2	-0.500330763292633	6.63673681109388	-9.59344815271969	4.20063844989505e-16	2.79100827272673e-14	26.0357853741787
AMACR	0.911020557187443	5.98858361967217	9.59112528912801	4.25182995969816e-16	2.8125761530761e-14	26.0338059987639
CDCA4	-0.681681562998765	4.60280636978052	-9.55936998974712	5.01747001852113e-16	3.23357638618512e-14	25.9696103173379
RANBP1	-0.690428190953297	6.6542407438731	-9.57793222641566	4.55462716353866e-16	2.9735774559868e-14	25.9585587408002
STEAP3	-0.878953021853145	4.05728704467787	-9.55058950107227	5.25249297177603e-16	3.32790862718096e-14	25.9403194344325
CCNI	0.440241786286341	9.06339843550486	9.58178504825992	4.46403911437351e-16	2.92716206731147e-14	25.9169507875267
WBP2	0.710040849631118	7.84772571630618	9.56629980877451	4.83942315726021e-16	3.13227491937152e-14	25.8836757696795
STRA13	-0.787056424788301	5.84249683017171	-9.55260025812511	5.19771951717558e-16	3.32123218169824e-14	25.8766358157727
DDIT3	2.11151488814339	6.62520834165039	9.53699939770059	5.63811450039781e-16	3.55722383772998e-14	25.8621512202223
MTHFR	0.760946214000244	6.49343003929766	9.55062313692641	5.25157199949568e-16	3.32790862718096e-14	25.8526350396459
ATP6V0E1	0.51983439410376	7.13858829106048	9.55554307235387	5.11858343984771e-16	3.28464311678432e-14	25.8330757433287
CENPO	-0.633973043177373	4.95534483442274	-9.52122208918973	6.12140101279314e-16	3.81406463104157e-14	25.7692052860894
DNMT1	-0.807826519249972	7.11362761882201	-9.52985642191734	5.85200563626862e-16	3.66140485975873e-14	25.6927952599036
MCAT	-0.650217655179027	4.89700104773048	-9.50401138275098	6.69589259821052e-16	4.15477368821195e-14	25.6777765032774
PBRM1	0.682101359994184	8.09083017512762	9.5309042788354	5.82012831511351e-16	3.65669651798094e-14	25.6777256284566
RECQL4	-0.718097702139993	5.92675737588015	-9.49357412585403	7.07020061477266e-16	4.35107100128796e-14	25.5655448630789
MFSD6	0.869670494883038	5.2180205029077	9.46728589831406	8.10818814893906e-16	4.94929078229549e-14	25.4923170297409
EWSR1	-0.400484452928174	8.5542425128877	-9.48708042584384	7.31355367126786e-16	4.48246211950033e-14	25.4424221447593
C12orf49	0.879874799978751	5.93451493004753	9.45594585042372	8.60168789417512e-16	5.22926904530095e-14	25.4020750253851
PSMC3IP	-1.14171412832658	3.51554825859085	-9.44597343446468	9.06039540084591e-16	5.46389145940169e-14	25.3671878243592
HNRNPD	-0.688450108673027	7.7814248262866	-9.4535668899978	8.70896287188486e-16	5.27313655178319e-14	25.2772268650334
DNA2	-0.811208616614822	4.42803071479088	-9.41169377196665	1.08316587150175e-15	6.42878210532423e-14	25.229032576139
KDSR	0.623362134109633	5.77052817460411	9.41781658268171	1.04916882997704e-15	6.30172766037412e-14	25.2008737110864
URB2	-0.759717597790655	4.39372538016746	-9.40621264256444	1.1145319704177e-15	6.58890238889458e-14	25.1828120373869
RNASEH2A	-0.670627258805612	5.66131705646183	-9.41579352636184	1.06028236198787e-15	6.32078982576606e-14	25.1759289932824
EBNA1BP2	-0.535803965068068	5.8031930327741	-9.41570683518225	1.06076121210246e-15	6.32078982576606e-14	25.1644926207008
C16orf91	-0.698814881622491	4.56388818163644	-9.39499070714494	1.18160774442536e-15	6.90389956820671e-14	25.1304938853435
MARK1	0.821204944068552	4.29900159667126	9.37868895234065	1.2862907083939e-15	7.40036064262177e-14	25.0729485419954
EFNB2	-1.01527571559075	6.37365390483879	-9.39834172948563	1.16116654803623e-15	6.810967533325e-14	25.066929176657
PPP2R2A	0.47906447336194	8.00347219030047	9.40116821170878	1.14419979816014e-15	6.73776634085201e-14	25.0079181299209
ELL2	-0.890129166105476	6.75675928572092	-9.38416621561551	1.25012388819939e-15	7.21994627123157e-14	24.9888510949182
SAMD8	0.708453211437824	6.11488678119556	9.37060930502288	1.34155698471733e-15	7.6888624742425e-14	24.9363462184758
FUS	-0.500112743842921	8.14365512272689	-9.38641988233557	1.23553921834676e-15	7.16326521339576e-14	24.9312022603045
ZWINT	-0.706394285433978	6.67587160005263	-9.36738922243774	1.36423802699247e-15	7.78912479593877e-14	24.8725818938779
TERT	-2.1311218684636	1.16507938438695	-9.50116820238688	6.79584998706108e-16	4.19944376155182e-14	24.8333026050106
ATAD3B	-0.879509648666936	5.44528351438229	-9.33854848011807	1.5852362075983e-15	8.94883717793088e-14	24.7938051663306
KNTC1	-0.73514767250314	5.83695581025501	-9.34416077728015	1.53959620211365e-15	8.72399115884472e-14	24.7901501892141
PPIF	-0.806337439081027	7.39211037712799	-9.35158664129563	1.48121802343708e-15	8.42498857573151e-14	24.7672653996672
FN3KRP	-0.556485923523158	5.22055690255715	-9.32469613583893	1.70375018129628e-15	9.5105995250353e-14	24.7489848440452
ABTB1	1.13317082324339	3.41542138362453	9.32627908428797	1.6897715779896e-15	9.4677649310044e-14	24.7362063855972
RFWD3	-0.651128180868846	5.77921394265897	-9.33034370667333	1.65440017841648e-15	9.30429703337148e-14	24.735543772232
METTL8	-0.732348569130042	4.98589877911923	-9.31347474089389	1.80620905986352e-15	1.00081310859449e-13	24.6864445980229
DDX23	-0.502784270351466	6.97509572034418	-9.32245888542631	1.72370385204544e-15	9.58634705270901e-14	24.6305145232458
CHKA	0.534192256552207	5.29391508429053	9.29749034766249	1.96286669362934e-15	1.07964858137502e-13	24.597468855443
CAST	0.552593523845657	6.83913176603434	9.29919288043206	1.94555511737427e-15	1.07406086920926e-13	24.5187192756657
CYTH3	0.513585715510825	6.04938472174314	9.2897460988534	2.04357211499153e-15	1.11993718535448e-13	24.4976436328242
FAM134B	0.842145760503295	5.15633162717372	9.27749333730705	2.17808157759622e-15	1.18500264381104e-13	24.478772804643
FANCG	-0.582831219675636	5.41791371899405	-9.276783197815	2.1861429155086e-15	1.18509465773564e-13	24.4768456582914
RNF185	0.545378200286152	5.97245887656975	9.2788714903862	2.16252167632155e-15	1.18081547242343e-13	24.4745094920294
RAD18	-0.678145666908019	5.0543430848036	-9.24246803224202	2.6133244112127e-15	1.40651180497383e-13	24.3268729709231
PPM1G	-0.531672938501647	7.34246606965816	-9.25854279448183	2.40372689766542e-15	1.2983583847246e-13	24.2926176071918
PGAP1	0.871149535424933	3.97876370526355	9.22523947806002	2.85825664543552e-15	1.5219709853851e-13	24.2900931158733
C16orf59	-0.884859569496052	3.90094334150801	-9.22448411119238	2.86950471204531e-15	1.52256122812976e-13	24.2860318616814
ATAD2	-0.878944832204014	7.21491874723826	-9.23789280931714	2.67624811355111e-15	1.43523363118155e-13	24.1867996930292
NUDT14	0.727751403891716	5.09147236293783	9.21403139256527	3.02976716617746e-15	1.60063378679101e-13	24.186412758801
LETM1	-0.6232684148462	7.14583696919759	-9.22944132527581	2.79648598718295e-15	1.49437841934303e-13	24.1441295125636
INSIG2	0.800419486375441	5.2296935306244	9.20157348056852	3.23248129193491e-15	1.69643206336446e-13	24.1027942996028
THNSL2	0.448405186732767	6.47500646290452	9.21351173481043	3.03796370028928e-15	1.60063378679101e-13	24.0978868576569
SNORA33	-1.17290385292305	1.984442051456	-9.18988449906095	3.43497390025367e-15	1.77860579607618e-13	24.0539294650403
TMEM144	0.866680899205233	5.72033468926231	9.20098520349408	3.24238147433138e-15	1.69643206336446e-13	24.0494603126342
ACVR2B	0.859809279974734	3.25897355070794	9.17721766291355	3.66872092529338e-15	1.88018817113329e-13	24.0467168565137
FNIP1	1.0148589506537	6.6316041327566	9.18998942515775	3.43310107077421e-15	1.77860579607618e-13	23.9996755453098
CCDC93	0.556330269637431	6.2276310751013	9.18303662032655	3.55943249698414e-15	1.83042597173678e-13	23.9581751522512
LMNB2	-0.711773976568916	6.88176950313663	-9.19136394047269	3.40866120662233e-15	1.77723807911948e-13	23.9502304038334
ABHD11	-0.632291759840378	5.39233000019294	-9.16162310159247	3.97840498708842e-15	2.02507556902101e-13	23.8908058831125
MRPS12	-0.726347133156322	5.44781210204432	-9.1642271217539	3.92493586072413e-15	2.00465431580386e-13	23.8885540205568
TMEM177	-0.686321163221375	3.95332618588013	-9.14802561611668	4.2696412560738e-15	2.16597746963528e-13	23.8875199895661
DHX9	-0.532371802893243	8.34326891095492	-9.18333553080824	3.55390710085683e-15	1.83042597173678e-13	23.8765049806173
SLC25A37	-0.507292359374971	6.39218260244231	-9.13902533782802	4.47401847618276e-15	2.26201553664513e-13	23.7106170450251
NOP16	-0.740670621702128	5.05378879721578	-9.1244371818879	4.82622069333635e-15	2.41568433103795e-13	23.6868498330765
MICU1	0.397625833139168	6.70057363140521	9.13339369296687	4.60683685006034e-15	2.32135107854047e-13	23.6782275106429
SARS	0.444087915490233	8.72988867275998	9.13097065155455	4.66518635438821e-15	2.34289091295964e-13	23.6027290129748
SPATA13	-0.77292460481866	6.07206700640456	-9.10028619159355	5.47113455417028e-15	2.72034955183513e-13	23.537791934866
ADCK3	-0.550635154866738	6.44546069524462	-9.10289991353486	5.39738166062913e-15	2.69259412013312e-13	23.5130192652267
MRPS25	-0.536226353244987	6.16408240047868	-9.0952058630653	5.61737805746891e-15	2.78384649871133e-13	23.4897818160543
CLN6	-0.566089636905837	6.00183100296048	-9.09086819319809	5.74532580036987e-15	2.83788855981428e-13	23.4874104974678
NCAPH	-0.764906627112926	5.46529998781544	-9.07749769842023	6.1582970888932e-15	3.02199310741243e-13	23.4425785821982
PRSS16	0.849226852392588	4.37424749071674	9.05507806706452	6.91828704379306e-15	3.37288955355833e-13	23.4280128552735
DTYMK	-0.653648732013912	5.19730207929641	-9.05349073507958	6.97551366173279e-15	3.38978359691196e-13	23.3412763601052
DNAJB2	0.59751206174091	7.05363186842534	9.06546398704129	6.5552387661641e-15	3.20630180171727e-13	23.3341850084819
PVRL1	-0.637686711018995	5.71658794469522	-9.04182836143606	7.41070221157031e-15	3.58964852932064e-13	23.2561362222026
ERVMER34-1	-1.0745673807541	2.45796858843757	-9.03049016770461	7.85974226561979e-15	3.75865891275627e-13	23.2293729745147
PCMTD1	0.75737672807562	5.96193802104805	9.03923149046313	7.51123490738386e-15	3.62664641058766e-13	23.2204093348937
LIG1	-0.757180526306797	4.76646416432422	-9.01376389399661	8.57219152425615e-15	4.07341860532375e-13	23.1732994792326
PES1	-0.513177037177337	6.55255246502648	-9.03756586529107	7.5764312896795e-15	3.64640039249447e-13	23.1711582674903
GPATCH4	-0.606020880683008	6.05077145111275	-9.03084825820821	7.84515369275155e-15	3.75865891275627e-13	23.1642920583511
CYP1A2	3.19595133810623	-0.42068170447802	9.39314335285813	1.19302981048532e-15	6.94361846288667e-14	23.1397871480712
NSUN2	-0.444787557421988	7.01836717965808	-9.02857643426057	7.93816760492982e-15	3.784111897004e-13	23.1142576343511
MRTO4	-0.654363695841787	5.06458746943601	-9.00323661282201	9.05326570707489e-15	4.27496345463637e-13	23.0853881556059
DFFA	-0.447753554614683	5.7191851246368	-8.99326229256401	9.53388977969998e-15	4.48780216087696e-13	23.0044300339219
DKC1	-0.514094885650395	6.97089339238598	-9.00740412905712	8.85968010351114e-15	4.19674941433196e-13	23.0027018855187
PKMYT1	-0.944074433659106	4.56590854028249	-8.9762872577466	1.04110799195604e-14	4.8853992522537e-13	22.9909831604745
POLR1E	-0.480377946205604	5.54112165200626	-8.96595233642451	1.09841016202629e-14	5.12227546366049e-13	22.865648711984
GTPBP2	1.08197392657368	7.62029312911535	8.97491700908644	1.04853042525611e-14	4.90490120425099e-13	22.863112862678
GRWD1	-0.670383723075496	5.00998995660815	-8.93797549145743	1.26980598805461e-14	5.88500207303334e-13	22.7505616565851
FARSA	-0.609128968775129	7.32373681875643	-8.94904509777368	1.19901259500228e-14	5.57410932710656e-13	22.6977808081004
YPEL1	0.948135514658869	2.97506881512937	8.91660159795103	1.41850684570167e-14	6.49399353507815e-13	22.6878953836355
GMNN	-0.836173203848421	5.35891887873132	-8.92168117901745	1.38166578882201e-14	6.34467690671294e-13	22.6673360426707
TBC1D5	0.506230896559181	6.9621991634517	8.93627914123843	1.28101702043008e-14	5.91869279347017e-13	22.6457018992962
GOT2	-0.44924530885022	7.93225669981011	-8.92505489628798	1.35772591919915e-14	6.25386883518234e-13	22.5573783505276
STK3	0.625905461019222	5.19597585941541	8.89985683691128	1.54703205408152e-14	7.06086119273194e-13	22.545970588657
HAUS8	-1.08090138109596	3.56812870121493	-8.87282174903053	1.77949438726578e-14	8.00026578418653e-13	22.4982986582951
UBQLN2	0.44319612101343	7.01608461600941	8.89684841285088	1.57132460960827e-14	7.15000313269023e-13	22.4395731774765
GPRIN2	0.9657065020364	3.50122798883212	8.85724917623027	1.92888283931793e-14	8.54398369179881e-13	22.41379963737
TOR1AIP1	0.576865485816356	7.08520687550469	8.88539059975541	1.66737913122971e-14	7.56415862070856e-13	22.4019699332394
PPM1K	0.653323007267722	5.90255870600157	8.87093994498517	1.79691524932443e-14	8.05447145786737e-13	22.3807030392104
LAS1L	-0.521609782398984	5.92493518519208	-8.87570912548992	1.75309130988376e-14	7.90523096372809e-13	22.376927126192
DOPEY2	0.482813823474209	6.604800425507	8.87604467151664	1.75004842056928e-14	7.90523096372809e-13	22.3511005438936
MAGEA3	-0.407581322568085	7.00601136245236	-8.87021973189799	1.80362755392889e-14	8.06049742553457e-13	22.3131069527355
BZW2	-0.484522104988025	6.45727854649784	-8.85746328845295	1.92674637606732e-14	8.54398369179881e-13	22.2574923616441
TRIB3	1.04364723067733	8.65755459136636	8.85984926516456	1.90309758991183e-14	8.47979626412937e-13	22.2385607170752
QSOX2	-0.576264661481646	5.43776399669378	-8.8325764525602	2.19157773602409e-14	9.67903861298168e-13	22.1799019946814
FTSJ3	-0.567042330847874	6.50448485905469	-8.82800539891651	2.24402605360845e-14	9.88161150175499e-13	22.1086440810593
EARS2	-0.483913448015421	6.54183450228684	-8.82491333382783	2.28021219777647e-14	1.00115983514069e-12	22.0968812942404
TIPIN	-0.699843347416115	4.35910831222176	-8.79147602622351	2.71070586322033e-14	1.18670435108212e-12	22.0621773577745
MYO1B	-0.988862319576354	4.39196978367368	-8.78972735179861	2.73532671194586e-14	1.19400191588893e-12	22.0513274489959
RHOQ	0.675245870628368	4.77272410735459	8.77854098435708	2.8981888265598e-14	1.25415571814472e-12	21.9788252202109
CHAF1B	-0.579948111759295	5.20701804463886	-8.78321742572529	2.82896062473348e-14	1.23129486205791e-12	21.9652286274874
TRA2B	-0.586767694846187	7.37909246484833	-8.78200950182404	2.84668273276438e-14	1.23542739639277e-12	21.8469287238868
KHDRBS3	0.954718302136317	3.05362602299372	8.73384967261811	3.6511530945422e-14	1.54874900756061e-12	21.7938713209522
TMCO3	0.523861451756241	7.14698493502492	8.76602074178756	3.09196020019111e-14	1.33034023971546e-12	21.7918912002211
FAM129A	1.7825378757371	4.70960633955465	8.73095933474681	3.7060774042851e-14	1.55979758876405e-12	21.7911463746773
ADPGK	-0.512027245191521	6.05447312080161	-8.75660055024894	3.24622007787381e-14	1.38875329599297e-12	21.7758740186622
GNG7	0.685222472279714	4.164173138541	8.73084000182014	3.70836267440575e-14	1.55979758876405e-12	21.7746631319544
RAN	-0.520342025230329	8.77450038169385	-8.77482568724548	2.95439044074675e-14	1.27480249592682e-12	21.7651570965253
TULP4	0.57098133223115	6.45651920811994	8.76066224857638	3.17878883881908e-14	1.36379123439164e-12	21.7651103351523
C6orf1	0.884369666877029	5.02553609395923	8.73291633709994	3.66879973146046e-14	1.55185061317212e-12	21.7586244029349
CHMP4C	0.608118019956853	5.18982783108644	8.73864666717111	3.56178217033527e-14	1.51511957704687e-12	21.75229473316
SERINC3	0.467912442729063	7.64809029472231	8.7489690021367	3.37679711970236e-14	1.44051095310939e-12	21.6707049393481
C1orf115	0.48529825350075	5.95682594886903	8.72870961883198	3.74939749482264e-14	1.56827166524392e-12	21.6399282701355
VWA2	1.46372616724244	1.31696898325273	8.71462258998389	4.03236606464958e-14	1.68194468963273e-12	21.632015063727
CLCN2	-0.858423059462673	4.48098194847438	-8.70028186036092	4.34230002453169e-14	1.79625281455559e-12	21.6032480511336
CREBL2	0.60919731327236	6.90735594126085	8.72947046387289	3.73469061828043e-14	1.56648364033796e-12	21.5932447653775
LOC100272217	0.869545276531828	3.44997127531277	8.68927094230665	4.59628671981295e-14	1.89089976396469e-12	21.5779364853151
IL6R	0.820496520051377	6.68262120010395	8.7121474897344	4.08423811937035e-14	1.69886203879405e-12	21.5304017344114
TINAGL1	2.63442916512825	0.332370082571539	9.08281057898172	5.99076723055781e-15	2.94942166341167e-13	21.5164602039868
FTSJ2	-0.587822625422469	5.60611546361571	-8.69932566660816	4.36379024397504e-14	1.80018335998707e-12	21.5063717061601
NUP62	-0.531841672394468	6.55544960327779	-8.70845686533992	4.16282238320638e-14	1.72676632337644e-12	21.4951402317734
CACFD1	0.658066333605302	5.98206350800602	8.68860067791678	4.61221713087062e-14	1.89226919227194e-12	21.4459396550615
CTPS1	-0.591900022684384	6.18092813762533	-8.68671154630128	4.65741353425598e-14	1.90042721821706e-12	21.393490293235
CCNG2	1.08626943776159	6.68139629486431	8.68771596316116	4.63332874716077e-14	1.89575107540507e-12	21.373197475485
LRRC59	-0.436999754106021	7.74941173445954	-8.68579827883385	4.67942095141542e-14	1.90423265600146e-12	21.3446502943028
DDIAS	-1.0060874617951	4.48301677322241	-8.64856868206417	5.67053247156361e-14	2.28280738855226e-12	21.3426762266877
CTIF	0.817863394845027	4.01071293469491	8.6388252157375	5.96279656062412e-14	2.39404687578427e-12	21.3249524186083
C8orf33	-0.381783172789254	7.04984776335295	-8.67372920825894	4.98017827792151e-14	2.02114478435863e-12	21.3048640860085
SRSF7	-0.614566210768221	6.98625010964932	-8.67107207138416	5.04893864375551e-14	2.0435272958122e-12	21.2869785038041
U2AF2	-0.540262392549804	8.03489414925466	-8.66834447903271	5.12050643080096e-14	2.06692270335772e-12	21.2403196456785
GTPBP4	-0.569697962766323	6.88496240058456	-8.63431045471765	6.10326372680082e-14	2.44390954991043e-12	21.0959957791654
SUSD6	0.652095020435763	5.74173092946493	8.61009027438679	6.91506669394215e-14	2.75428757231393e-12	21.0597579831119
NUP88	-0.456594528031958	6.53882483911571	-8.61403067240253	6.77601858865524e-14	2.70608231721402e-12	21.022954585674
WNT10B	-0.904540569199834	2.66830664461125	-8.55801899073546	9.04301992965976e-14	3.55471170847568e-12	20.9147963995041
KIFAP3	0.583915858895676	5.37000293859006	8.57642594775826	8.22504298219262e-14	3.25019066896327e-12	20.9098888039336
RAD51	-0.903759596077653	3.7027855441172	-8.55551550781622	9.1603596959499e-14	3.58208232277041e-12	20.9080089336916
C19orf48	-0.715624576716863	8.23696514967449	-8.59938359585865	7.30740759276276e-14	2.89519874440437e-12	20.8837158616716
ENO1	-0.515297212972797	10.4675395698698	-8.60613243185696	7.05759241157142e-14	2.80361925005705e-12	20.8666571930295
YRDC	-0.569090981552132	5.33193337039326	-8.56368088509233	8.7831374502975e-14	3.46161658671043e-12	20.8384547704853
SEC14L1	0.457731157986242	5.90538409453538	8.55613822241309	9.13103171165654e-14	3.57993661050221e-12	20.7624550439229
ARL8B	0.597876735419638	7.39842694092556	8.53964673359689	9.94023850708761e-14	3.87695120577734e-12	20.6197584818616
NHP2L1	-0.428623123262008	6.96952613291967	-8.53534158330774	1.01629950526142e-13	3.94334712429084e-12	20.5999832412828
SWT1	1.12556126658711	3.12309503162037	8.50438908487332	1.19178417945667e-13	4.6123276388457e-12	20.5989934691421
NCAPD3	-0.587138149948148	6.74743189314071	-8.53537695548416	1.01611447189889e-13	3.94334712429084e-12	20.5989569630668
HELLS	-0.980062213738179	3.88323239023777	-8.4783262237505	1.36273930552487e-13	5.24318880656176e-12	20.5097165256027
SIDT2	0.577257642848385	5.89473846476851	8.50172051003605	1.20825793344151e-13	4.66406198677578e-12	20.5028259729318
FANCC	-0.55068039122159	4.93210378345156	-8.47796563554527	1.36526826276348e-13	5.24318880656176e-12	20.4558845529473
ZMYND19	-0.593654622437016	5.12908990169585	-8.45804482664768	1.51249181754508e-13	5.77902726011625e-12	20.3275398643592
TIMELESS	-0.44996983175041	6.96489764493572	-8.4742163942271	1.39184187094647e-13	5.33160651380922e-12	20.283344312073
PSMG3	-0.651614303437271	5.11802378507708	-8.43040355114925	1.74330977712489e-13	6.59383869352831e-12	20.1929979730543
DNAAF5	-0.590739914426579	5.64156640823504	-8.4377111368261	1.67907897376942e-13	6.38305060003079e-12	20.1535879460965
EGLN1	0.540122220558127	6.30190612066716	8.43532544653042	1.69978480732202e-13	6.44544663301705e-12	20.1251905668346
HEXB	0.426100806235793	7.14332795718965	8.44046436267479	1.65549529036144e-13	6.30936986803739e-12	20.1154575283727
PMEPA1	-1.1067496871992	5.75133408342932	-8.42204496491481	1.81978366887642e-13	6.86579687734883e-12	20.0697184218619
LRRC45	-0.799878922715479	4.74130043073407	-8.40525792343369	1.98360902582374e-13	7.40942117705703e-12	20.0548154992296
JAG1	-0.852993485010422	4.70925787406565	-8.38739935889067	2.17403859531777e-13	8.02097384454339e-12	20.0052235370104
WDHD1	-0.738733867848559	5.5772713359155	-8.39822153954782	2.05657116873315e-13	7.64392887863786e-12	19.9902418560982
SLC29A1	-0.807043711138744	5.08681264342282	-8.39962909100666	2.0417651470141e-13	7.60772839889918e-12	19.9891368535809
MRPL32	-0.498021984109497	6.15480089971437	-8.40622449085534	1.97378990185705e-13	7.39112946790159e-12	19.9851107094781
TPP1	0.695908685400901	7.69127789978035	8.41306066809846	1.90571103896014e-13	7.17196916316428e-12	19.9691466924144
CENPN	-0.600937509265369	7.06896401008706	-8.40766217353299	1.95927430568552e-13	7.35511574354343e-12	19.9479205423115
TBRG4	-0.6409542250533	6.34069181702581	-8.39192091044585	2.1241688354486e-13	7.85628552539315e-12	19.8845911017598
THRB	0.790656487213361	5.88089985531333	8.38651466011639	2.18393176653805e-13	8.03772534469004e-12	19.8669428419467
NOC2L	-0.532279926513208	7.86050567931456	-8.39483555143226	2.09262777373358e-13	7.75874040750207e-12	19.8506911174696
TK1	-0.727598699925927	6.629102681302	-8.38261314430202	2.22809810572267e-13	8.18022522140138e-12	19.8392665681845
PELI2	1.07143654547843	3.95447816161674	8.32750386503301	2.95580636884718e-13	1.06693241429349e-11	19.7684615274421
FBXO18	0.341074235662181	6.3905655330842	8.36176115095681	2.47967229006902e-13	9.05955209432515e-12	19.7441566102912
SRRT	-0.522314421890909	7.20862601172974	-8.36706448856695	2.41312611044388e-13	8.83792723766472e-12	19.7389066730941
THAP7	-0.649003098280169	4.85645358731194	-8.33455595625188	2.85087155962997e-13	1.03153463468442e-11	19.7381502973642
UTP20	-0.596616648641315	6.09549023738211	-8.34933934307591	2.64277996191175e-13	9.63203492914244e-12	19.680755681353
MCM8	-0.748916660863171	5.29198737077814	-8.32494646599962	2.99480307756864e-13	1.07841637920313e-11	19.6306220083344
SLBP	-0.526759421525975	6.6538162446112	-8.33789347653942	2.80251075585395e-13	1.01648554371746e-11	19.6264578369524
ORAI3	0.77867242326585	4.03167862122963	8.30018544907023	3.39988766193761e-13	1.20691993219043e-11	19.6212707133333
IFT46	0.545700674689358	4.47910263092024	8.30897799464355	3.25015172901017e-13	1.1609946086031e-11	19.6205316266834
NOP58	-0.610260153151161	6.83987436154653	-8.33905130407557	2.78592533218906e-13	1.0129165808269e-11	19.6033052660796
WDR55	-0.459839048147577	5.47658064032197	-8.31109566104386	3.2150804043639e-13	1.15496763999829e-11	19.5668299118667
MGAT4A	1.01770757773229	3.90322047294143	8.27834735224798	3.8021656226052e-13	1.34021875561126e-11	19.5252958969286
BYSL	-0.635123436656061	4.80660292496552	-8.29460851603334	3.49840128102046e-13	1.23896211405196e-11	19.4824636692767
LYAR	-0.706159576554999	4.44191527752487	-8.28506821127777	3.67355805499558e-13	1.29793288832502e-11	19.4814042098991
MRPL20	-0.417937702785169	6.84434237718362	-8.30604857165528	3.29929548196849e-13	1.17398627860755e-11	19.4364781665268
PAFAH1B1	0.348874402649549	7.67360640618224	8.30868387207181	3.25505281181343e-13	1.1609946086031e-11	19.4290849960154
SRSF6	-0.366253826185831	8.20471466910349	-8.31024824108459	3.22906934033361e-13	1.15722446812529e-11	19.4140908857229
FLVCR2	1.47989802931108	3.88912822640841	8.23546914036359	4.73496796526108e-13	1.65734916005502e-11	19.3124759230405
SPIRE1	0.837484908258693	6.71318768027115	8.26092031766462	4.15690280208455e-13	1.46182792684079e-11	19.2705310871433
FAM21C	0.590907079698948	5.76515390255632	8.2448591801073	4.51292729705534e-13	1.58332047412577e-11	19.2291606748089
ZNF585B	0.585249592923944	4.83841664637887	8.22949444122065	4.88187425528141e-13	1.70479590272804e-11	19.2261936605664
FAR2P1	-1.44881076168263	2.44563130326321	-8.19362876108716	5.86411216956181e-13	2.02426455949747e-11	19.0924821992041
FLAD1	-0.546820494134724	5.51377402794195	-8.22197248641469	5.07329132675328e-13	1.76343848524369e-11	19.0915375379524
TBCK	0.582866139798768	4.58515179248575	8.19425076940141	5.84550602492679e-13	2.0224912089931e-11	19.0270781584544
SFPQ	-0.42683789026092	8.53637297950742	-8.22617307104329	4.96549306985151e-13	1.72997317719003e-11	18.9836237674231
EDEM1	0.643716789088262	7.0293986490133	8.21017115904173	5.38876976652154e-13	1.8687705961683e-11	18.9639305318103
HMGCL	0.490719342597168	5.08160922415764	8.17563908784301	6.42850281652971e-13	2.20893359938238e-11	18.9142398055347
FAM111B	-1.10711403319025	5.37239196293751	-8.19104392090391	5.94206598117478e-13	2.04646932966331e-11	18.9138914316299
TTC33	0.767225277899856	4.7598459157728	8.13438549410007	7.93518627029023e-13	2.69580898268502e-11	18.7573338927809
VPS8	0.488906468008138	5.53452621016157	8.14432159748671	7.54293577239419e-13	2.56836107841885e-11	18.7029838873867
SNX2	0.371185627200965	7.01251356793162	8.15346255642109	7.1991408637581e-13	2.46246695239616e-11	18.6694922595285
MCMBP	-0.462263178473859	6.53500759621429	-8.14641139286706	7.46292483080194e-13	2.54689271043913e-11	18.649719384661
NAP1L3	0.863173541568051	2.64285409721654	8.11092342696833	8.94381363572654e-13	3.00448110859216e-11	18.6471159625466
CSE1L	-0.594680632750785	8.01406448472021	-8.15790493046891	7.03773701964931e-13	2.41275477367703e-11	18.6454111315888
FAM45A	0.609616398479705	4.49656743946956	8.11180201878956	8.90383978858243e-13	2.9977591539317e-11	18.6386809398536
APEX2	-0.494820068489395	5.13287458027708	-8.12518720219425	8.31637328646699e-13	2.80626205100198e-11	18.6290341251078
EBP	-0.593255428450522	6.08768198282275	-8.12701024084726	8.23940415013712e-13	2.78655163780313e-11	18.6005897810146
RAD54L	-0.768404575430244	4.82694798828056	-8.10543872250748	9.1974223483916e-13	3.06907764407663e-11	18.5666191626535
CEBPG	0.727093201732947	7.42863427994775	8.13264831398497	8.00582045787365e-13	2.71366591411808e-11	18.563769931147
PTRH2	-0.52981231217381	5.28316913467432	-8.10375356864707	9.27676999275085e-13	3.08185792502537e-11	18.5142877087785
DSN1	-0.614731294622301	5.10614184970291	-8.09446941996613	9.72629510916221e-13	3.2098911507512e-11	18.5010480613857
PRMT2	0.577584055303984	6.05469931043702	8.109671546991	9.00107984603945e-13	3.01696908411001e-11	18.4969877536126
BCL6	0.622501127366236	6.38712668969281	8.10221882066342	9.34962797226937e-13	3.0992055989315e-11	18.4523571929149
NOP2	-0.692959883022099	5.99678011870492	-8.10462436197981	9.2356829001428e-13	3.07501140639788e-11	18.4432214374545
POLR3K	-0.65913794358478	5.2812672264027	-8.08104085878565	1.04150880132547e-12	3.42216546186067e-11	18.4028576003796
WRAP53	-0.630299016944086	4.54886748032914	-8.0595096476036	1.16221456312224e-12	3.77744889174103e-11	18.3628242570747
SHC2	1.18471011239642	2.54790271975531	8.0535615998059	1.19794679918017e-12	3.8623420049242e-11	18.3546911716282
UBE2G2	-0.550886721604869	6.57012282719536	-8.08948885779799	9.97631034778327e-13	3.28518149522618e-11	18.3519658498058
ASNS	0.385786494666863	8.83053929244701	8.09685620325318	9.60870205894751e-13	3.1780676237259e-11	18.3297709672647
SGMS1	0.694792942389347	5.67769576981061	8.07089453687637	1.09675164381389e-12	3.59581281299333e-11	18.3263623817973
TTI1	-0.581730741737987	5.09321268969591	-8.05603798141764	1.18293933404526e-12	3.82823643103956e-11	18.31529495917
DCTPP1	-0.664554340472933	5.90774366494698	-8.06587943194588	1.1251237549498e-12	3.67279528354916e-11	18.2717621936447
MANBA	0.631734453112829	5.63744058442242	8.05804585881197	1.1709085212645e-12	3.79748646982887e-11	18.2608149085507
DCTN4	0.369695098653399	7.71050133407186	8.06596055367704	1.12465906354591e-12	3.67279528354916e-11	18.2044164729115
RRS1	-0.6388032989884	5.1510255808117	-8.03931828263923	1.2880155433767e-12	4.12384678024402e-11	18.165128751684
CHRNA2	-1.83875827902283	1.79360181683554	-8.06089011638028	1.15407431513099e-12	3.75912796442668e-11	18.161546313459
TIMM23	-0.399027425160163	6.12918111464907	-8.03156068642569	1.33987239032661e-12	4.28074974747754e-11	18.0964477362291
DGCR8	-0.588550481698245	5.78956193384087	-8.02015765321204	1.41988984149321e-12	4.5076249175184e-11	18.0935413831341
TSC1	0.706290646944653	6.80269904175019	8.02976931705756	1.3521391765729e-12	4.31076897567275e-11	18.0801719129999
SDC1	-0.794555816655419	5.647810851443	-8.02408123118753	1.39183483361597e-12	4.42792200457148e-11	18.0773661738646
NFAT5	0.756643024994844	8.15667621627865	8.04416824311809	1.25661450802039e-12	4.03190672060559e-11	18.0768268597006
RAP1B	0.591431615281219	5.33809527340654	8.01101727000598	1.48744724933096e-12	4.69233359158691e-11	18.0741857593414
NCS1	-0.55209818441296	6.01670621139917	-8.0191584831069	1.42712367111463e-12	4.52103144418929e-11	18.0390763207373
BRIX1	-0.700254020363118	5.60768849185062	-8.01626308648404	1.44829353056032e-12	4.57843697997762e-11	18.0373001838627
TEAD4	-0.82784697929894	3.34850401961973	-7.9721159156606	1.81258862728552e-12	5.64685286873845e-11	17.9994259383027
PARP4	0.574109468870843	6.64098255606104	8.00757066082852	1.5137432742827e-12	4.76527652130587e-11	17.9567817950465
OAS3	-0.742129331918409	4.52694507097421	-7.98012605583027	1.74031581179282e-12	5.45565391020479e-11	17.9294884740241
TRAM2-AS1	0.503296423741785	4.14004652935928	7.9621486136901	1.90670064781938e-12	5.87905891738313e-11	17.929100681509
CNNM2	0.685746405077865	5.18195043420307	7.97102071897103	1.82269941409418e-12	5.66158440848281e-11	17.9238820400034
DPYSL2	0.93042957420437	4.42338365639987	7.96548742281317	1.87464630313298e-12	5.8040595645041e-11	17.8996858153588
XRCC5	-0.473241600234619	8.69903668261525	-7.99204906196693	1.63801279726289e-12	5.1456904108158e-11	17.7939087297283
LPIN1	0.716130542448222	7.60495056874482	7.97078767859932	1.82485805387965e-12	5.66158440848281e-11	17.7743032900909
ZC3H6	1.19157910751478	4.65883622118192	7.92763910201204	2.27167356437908e-12	6.91915826424266e-11	17.7731796442431
CLCN7	0.843376531093792	6.85124253278811	7.96505795499534	1.87873920051982e-12	5.80476292901351e-11	17.7432850452566
GNS	0.470069602254684	8.34404705565795	7.97611506642373	1.77614009691743e-12	5.54480658946198e-11	17.7366096151806
EIF3B	-0.41049264981001	8.55563986871982	-7.97672653745483	1.77063171883383e-12	5.53912622708516e-11	17.7189988572844
ABCA5	0.918253756579559	4.50991690712286	7.91958803465389	2.36635853560391e-12	7.19296351632151e-11	17.7102432675639
NUP188	-0.430943728646049	7.34169010127585	-7.95729579187775	1.95426444854336e-12	6.01336781953425e-11	17.6626558578229
PRSS8	0.608710178597918	6.26653835866712	7.93601403607538	2.17717567595967e-12	6.6583441853789e-11	17.6074471201551
GMPS	-0.42184116030074	6.69007806147135	-7.93747830990698	2.16105979919315e-12	6.63608874124424e-11	17.6016151269548
BBS9	0.656919050959677	4.18036858117102	7.88930107931747	2.75903974336369e-12	8.31922505749984e-11	17.5538239962534
FTSJ1	-0.47170808009384	5.49591087637836	-7.90992514733376	2.48519287163584e-12	7.52372100009752e-11	17.5334006796077
CNKSR2	-0.984596515539564	2.43604082914581	-7.87659385397669	2.9424920131699e-12	8.77751498995320e-11	17.5326948108636
PSMD11	-0.335055506496257	7.5143992780044	-7.92853244930822	2.26140230821219e-12	6.90187338620207e-11	17.5253587443273
KPNB1	-0.394871698224208	9.32085653058217	-7.93702581213395	2.16602730961831e-12	6.63776858800582e-11	17.5045815562045
NR2C2AP	-0.606759072191924	4.1095314203862	-7.88216575137453	2.8606043779683e-12	8.57381942905629e-11	17.5022511573264
TOMM40	-0.659076817367162	6.06734812668134	-7.91299307080376	2.44683448400909e-12	7.422558911491e-11	17.4946058089609
PCGF5	0.640437028344485	5.44290950276126	7.89140532624727	2.72977811592423e-12	8.24755496754894e-11	17.4605927923683
POLQ	-0.751118670573375	5.48906559513981	-7.88349006384821	2.84147717316177e-12	8.55062549743429e-11	17.3977639808022
CIAPIN1	-0.400295602948189	6.14368269298877	-7.88229429701075	2.85874218283053e-12	8.57381942905629e-11	17.3508084416208
LYRM9	0.853686529679412	3.11298623205094	7.83562613326768	3.6205596637295e-12	1.05771058191755e-10	17.3304041477725
NUP160	-0.411204615047699	6.61436711384495	-7.88163273223065	2.86833891294065e-12	8.57987591966472e-11	17.3244204359117
BRCA1	-0.704977794497382	6.11806452857854	-7.87397740837772	2.98174461995218e-12	8.85518371961164e-11	17.3148625743338
ACPP	0.877499822582575	5.53536533708495	7.87635174485032	2.94610252726186e-12	8.77751498995320e-11	17.3036574958307
RBM12	-0.622158104282518	6.55458424952433	-7.87383038102839	2.9839657446214e-12	8.85518371961164e-11	17.2707132686218
EFTUD2	-0.393304962135416	7.22847381700606	-7.87292919003574	2.99761591026058e-12	8.878146056898e-11	17.2441772677717
CCAR2	-0.392959260755391	7.45564705165333	-7.86930576002864	3.05312864742932e-12	9.02475979720447e-11	17.216873982276
LTV1	-0.588122328529971	4.90336371923004	-7.83172156451313	3.69277909026984e-12	1.07671399649499e-10	17.1760941304814
WDR76	-0.787001938412803	3.603100505566	-7.80265247875699	4.27740189868673e-12	1.22575318531832e-10	17.1645445622524
GOLPH3L	0.564137081882723	6.74326284322276	7.84434658885698	3.46429402031625e-12	1.01601248064588e-10	17.1577583608192
SIGMAR1	-0.508130299402028	7.42487367069214	-7.85524710287622	3.27835855423841e-12	9.67147977415402e-11	17.1511258472549
GKAP1	0.764800116040934	3.75874873295962	7.7962037775005	4.4190767170853e-12	1.26153718600291e-10	17.1442157659212
CCDC137	-0.591794225488724	5.46631441991572	-7.82886155381716	3.74658498717682e-12	1.0881764055599e-10	17.1239847519539
PNO1	-0.516551525476808	4.62296394752471	-7.81215242203738	4.07687587055975e-12	1.17439476289107e-10	17.111563795324
ATAD3A	-0.715232213967487	5.71141604856208	-7.83052424969127	3.71521029156848e-12	1.08115499492621e-10	17.1093417687157
SRM	-0.610677669866113	7.1459443866052	-7.84462718243164	3.45937885464237e-12	1.01601248064588e-10	17.1014233787403
CDC42SE1	-0.293918862995755	7.55295763843646	-7.844424837159	3.46292264505386e-12	1.01601248064588e-10	17.0941657351994
CAMK1D	2.30877231979719	0.152770420847332	8.05328380928914	1.19964204545416e-12	3.8623420049242e-11	17.0855993442305
PPRC1	-0.677499449962331	5.8784223670482	-7.8245725976355	3.82873764143506e-12	1.10989043289168e-10	17.0559621907601
MID1IP1	0.543176308856695	7.62416994639792	7.83602983356572	3.6131733174951e-12	1.05761034182274e-10	17.0515553314267
CHEK1	-0.63050790427492	5.53930550777671	-7.81187781250152	4.0825390665233e-12	1.17439476289107e-10	17.0515151752911
ERO1LB	1.05061574820171	4.26970149271348	7.77431193287941	4.93572545807655e-12	1.3957599525137e-10	17.0263744022323
SLC25A19	-0.810360624574783	3.02923851698275	-7.77262926968626	4.97783512055446e-12	1.4050220332753e-10	17.0241974632516
NOS3	1.68583917707829	3.67691123813049	7.77209877777933	4.99118486974791e-12	1.40614694191622e-10	17.022727113885
LARP6	1.10836576507746	3.88921091538814	7.76870437257213	5.07745064233376e-12	1.42777151395662e-10	17.0107283457178
PSMA5	-0.363929870065792	7.28274135014171	-7.82030451007794	3.91226755057268e-12	1.13191925894796e-10	16.9881220855847
HIP1	-0.532815742121811	5.97731933620745	-7.81031540576014	4.11490924384126e-12	1.18144315880536e-10	16.9877404152712
STOML2	-0.388549665210552	7.20427563274427	-7.81954679603987	3.92728479691492e-12	1.13407900981682e-10	16.9817532637292
DNAJC11	-0.385192135263698	5.99318443589988	-7.78994022235959	4.56114594917891e-12	1.29794644923183e-10	16.8858280529711
ARHGAP12	0.707784107689244	5.13500092491674	7.76669278314978	5.12927084083451e-12	1.43696139824573e-10	16.8817835998279
CCT6A	-0.445508366157963	8.91849039169135	-7.79902847687057	4.35645443750905e-12	1.24602894921211e-10	16.8217932863404
DSG1	-2.4887217179024	-0.426893419164385	-8.10732511673324	9.10939977990787e-13	3.0464754364164e-11	16.8197544633063
STX7	0.560833680935038	5.41106809152574	7.76412296883162	5.19623652395585e-12	1.45031017925132e-10	16.8088046820342
PDCD11	-0.455811198560451	6.80893562706951	-7.78144077431655	4.76121343879136e-12	1.35150058595257e-10	16.79277928033
FANCI	-0.596657894592455	6.77202836531977	-7.77794636848527	4.84597563708357e-12	1.37296547483862e-10	16.7809331339336
ILF3	-0.330860691344865	8.88719611079809	-7.78982058181822	4.56390333773579e-12	1.29794644923183e-10	16.7773339108963
TIMM50	-0.434866116949392	6.40287859236249	-7.76738621606853	5.1113483553237e-12	1.43461695146805e-10	16.7582732203618
NOP14	-0.424589131454661	6.18436149902686	-7.76579433353529	5.15258508850567e-12	1.44080479867786e-10	16.7516361242925
DPH2	-0.66625998004618	4.97547705720968	-7.74869135410612	5.6170291404797e-12	1.56195017728598e-10	16.7341029301726
CALML4	-0.528839853360745	4.18629701189977	-7.7270708079172	6.26410074525982e-12	1.72590342735452e-10	16.7336514970662
GAL	-0.701824558068354	3.82116461685856	-7.71799293366271	6.55738322418775e-12	1.80010359221944e-10	16.7326668873984
POLR1C	-0.536132618351006	5.22077315111605	-7.74881792601061	5.61344366250823e-12	1.56195017728598e-10	16.7311033429772
E2F8	-1.05901879388835	3.10167523157223	-7.70936592148543	6.84872807177983e-12	1.87323316440521e-10	16.6992374820096
FGFR3	-1.567731752261	2.41806287841152	-7.72988842477427	6.17574919998291e-12	1.70468841887764e-10	16.682718932032
PAK1IP1	-0.573054312804104	5.14377985578485	-7.73372454837758	6.0574475605644e-12	1.67820355294161e-10	16.6602904029982
EME1	-0.752378774057954	4.14145848614476	-7.70306055997415	7.06976800626329e-12	1.92318181851539e-10	16.6418018402469
ZBTB43	0.75905276584762	5.88630969596821	7.73146226106417	6.12693873567907e-12	1.69432987209865e-10	16.6334733478447
MBP	0.484707670103116	6.26349070509783	7.73445018760578	6.0353242401731e-12	1.67516504233714e-10	16.6161380122734
JADE1	0.578471563705161	5.57233550500339	7.69467211632207	7.37485355414642e-12	1.99532974719032e-10	16.4896955754713
NFATC2IP	-0.377292591376158	5.99994698698763	-7.70476040706799	7.00949002829333e-12	1.91024505017881e-10	16.4747486898226
GLO1	-0.554293610200983	8.51854593041276	-7.72400340378891	6.3617129485843e-12	1.74958757574985e-10	16.4610829662605
BEX4	0.950562677528958	4.58923517555354	7.66643108871629	8.50134574513055e-12	2.28774565786524e-10	16.460775769201
IRF6	0.736369032360567	7.06191539247202	7.7047826738957	7.00870382554592e-12	1.91024505017881e-10	16.4236797418712
COBLL1	0.531068131408736	7.29319350002443	7.70226281259135	7.09823404669818e-12	1.92743367893707e-10	16.405537199623
LINC00674	0.413590183809508	7.11927203377655	7.69959214928644	7.19436257099596e-12	1.95000989830461e-10	16.3986462813161
USP54	0.610948788785102	8.47560735519869	7.71037358823458	6.81404539889521e-12	1.8671479144126e-10	16.3852077028737
FGD6	0.844758709862163	3.67653122049732	7.63599926553446	9.90705692237525e-12	2.62834570223298e-10	16.3585254116466
LRRC47	-0.361133778049994	6.63873283518837	-7.68198637992547	7.86124658505938e-12	2.12310213527431e-10	16.3183763179686
FAM149B1	0.455652105554107	5.09053017148516	7.64405767787218	9.5137878834689e-12	2.54197578039447e-10	16.2711611970431
CPT1A	-0.441639385713285	7.76177506517409	-7.68025742161912	7.92995932340703e-12	2.13781452783268e-10	16.2674632161042
LINC01354	1.38797920971281	1.76267620622845	7.65794372800855	8.8721592981337e-12	2.3832619681713e-10	16.1888095292526
MYBBP1A	-0.667821390683844	6.38228595609245	-7.65672850045346	8.92655121818269e-12	2.39359094807556e-10	16.1815041253429
LOC642852	0.577111724356763	5.80462279109827	7.63824580323156	9.79582566647229e-12	2.60805174127213e-10	16.1654879205024
ATF2	0.547433383853037	5.80362660346822	7.63432438926233	9.99079924287576e-12	2.64588785592632e-10	16.1603792438694
TANGO2	0.642910180116532	4.96396758185281	7.61345446173758	1.10951447323391e-11	2.91266946330076e-10	16.1502594357204
ALYREF	-0.442309350733646	6.06392518576267	-7.63664813186012	9.87480185636364e-12	2.62442521548949e-10	16.1282614679552
BEND3	-0.754025649831494	3.137048297774	-7.58283728454122	1.29381263857484e-11	3.34963630704134e-10	16.0845257651675
ACTG1	0.755027510719598	10.856979258601	7.65575350562983	8.97043000000454e-12	2.40106910659658e-10	16.064752691303
CCNG1	0.550039710801054	8.61157465073711	7.64226445718727	9.59993774460125e-12	2.56043810253876e-10	16.0621319329522
ATP2B1	0.63870495626232	6.70844578722508	7.6310966684589	1.01541701571474e-11	2.68441934999517e-10	16.0529681509643
TIMM8A	-0.697476035671393	4.11515106703005	-7.59227203026106	1.23399530378687e-11	3.20582586187953e-10	16.0474078485928
DFFB	-0.634644287160194	3.93462687038759	-7.5846551411396	1.28206752099263e-11	3.32496129451214e-10	16.0388465312051
KDM3A	0.770207589134762	6.43346206584365	7.60889201360952	1.13522677793575e-11	2.96978489503192e-10	16.0265462703352
PDP2	0.434549032748717	6.14779591460266	7.61443947817116	1.10403964238823e-11	2.90337290194425e-10	16.0187419828316
OSBP2	0.548067676901526	4.444470518346	7.57889273393681	1.31966695241003e-11	3.40483143597748e-10	15.9956948843034
ANKIB1	0.426159097952291	6.36209203604553	7.61182959429585	1.11860464440461e-11	2.93140791280622e-10	15.9915614773798
DEGS1	-0.707496407024356	8.06382243282061	-7.62292876294309	1.05795359151238e-11	2.79195626188926e-10	15.9696692465549
ANAPC1	-0.530398713277042	5.56238821569623	-7.59774732557001	1.20054912182884e-11	3.12976486343436e-10	15.9542704460005
TBC1D20	0.456343787952601	6.67308014820123	7.60231753213921	1.17332213336047e-11	3.06410524426798e-10	15.9462060909287
SERINC1	0.459485629217347	8.23682777907744	7.61517836841549	1.09995042558718e-11	2.89769396326616e-10	15.9434539743791
BLNK	1.08597801249324	2.68854472582395	7.54525775518047	1.56202014684271e-11	3.91574199081639e-10	15.9223474664198
PSPC1	-0.451527785611031	5.60721555593033	-7.58130736653829	1.30378014022659e-11	3.3696321145684e-10	15.9198170526573
SVIL	0.770918319868742	4.11248707877511	7.55359435949	1.49811924735733e-11	3.78716475055854e-10	15.9153036010721
RAB3IP	0.536129945494727	5.2518652887668	7.57200045181259	1.36607905962212e-11	3.50051931045833e-10	15.9033346320084
RFC3	-0.594790547391464	5.35423028397939	-7.57688506079742	1.33302245337406e-11	3.43339025040563e-10	15.8941496926028
ALDH1B1	-0.836451180552917	5.84157259434605	-7.59428132651306	1.22161527113146e-11	3.17916376279203e-10	15.8938359108717
CHEK2	-0.618688052279298	4.45100635410425	-7.5561886606781	1.47876829406796e-11	3.7572224540989e-10	15.8683536881439
SDC4	0.715307269217764	5.31779947319616	7.57026034989585	1.37805076589661e-11	3.52518063044352e-10	15.8643263489378
CYP1A1	1.95111369194631	2.38858808452203	7.53079171942171	1.6793890570438e-11	4.18898772102486e-10	15.8374727645934
CREBRF	1.62141922070822	5.16459805187924	7.53543342012976	1.6408054494388e-11	4.10638910479551e-10	15.829948979832
UCK2	-0.491076035301221	6.09890098901782	-7.57628937755376	1.33701082842007e-11	3.43776619855408e-10	15.8154904660679
UBXN8	-0.542248272214203	5.05036823820384	-7.55072506360392	1.51981427781788e-11	3.82911597243511e-10	15.7983980035
HNRNPR	-0.421148239014526	7.36564956005124	-7.57226148978802	1.36429207691562e-11	3.50051931045833e-10	15.7438844447616
WDR90	-0.693810533440109	6.533152100247	-7.56382901905914	1.42320852105756e-11	3.63193854645787e-10	15.7362216339758
CENPJ	-0.790969713925416	4.35473298625482	-7.51496745149547	1.81782123025662e-11	4.51180224686503e-10	15.7331263401257
ATF6	0.49897191267257	6.80005234435732	7.55865071825463	1.46063331978914e-11	3.71743558134809e-10	15.725475813226
SRSF2	-0.466493401214739	7.27300742459889	-7.56363105324435	1.42462160619585e-11	3.63193854645787e-10	15.7034310311048
MXI1	0.496563526043979	5.89966931822111	7.54593410231242	1.55673654486452e-11	3.90902273539895e-10	15.6812537692938
SMIM14	0.625268285628442	6.9418291941642	7.54782276276821	1.54207615351298e-11	3.87869606719445e-10	15.6793287206083
RGL1	0.704358300647365	3.37057103965433	7.49649464046689	1.99380721679227e-11	4.89199496198574e-10	15.6762575875632
GNG12	0.583110134410217	6.78825092578446	7.55253401735251	1.50610054783979e-11	3.80094215569114e-10	15.6708620984244
FIGNL1	-0.731007144830881	5.58928128395094	-7.53201417799945	1.66914099947231e-11	4.17035295309088e-10	15.6306514576578
CCT5	-0.413143520728145	8.53120862447641	-7.55541379518939	1.48452189710528e-11	3.76546973090083e-10	15.6256425150356
ZFYVE1	0.771060506730553	4.88464466396943	7.49025376353651	2.05700415832085e-11	5.0388212791755e-10	15.5921254689092
SLC16A6	-1.14824995561619	3.37597504149662	-7.48368350420891	2.12568547990581e-11	5.17330521333316e-10	15.5667217480484
PABPC1	0.318659451588404	10.8529552567773	7.5545837881336	1.49070959733471e-11	3.77478841712951e-10	15.5607575567903
PFAS	-0.616562266406146	5.37836215480948	-7.51242462483175	1.84109868396758e-11	4.56203594694013e-10	15.5316160274482
CDT1	-0.773523060358218	5.13465227711963	-7.49715813898901	1.98720283031673e-11	4.88377049100425e-10	15.527583178152
FOXRED1	-0.454750528331079	6.15418704902092	-7.511426668657	1.85031476952032e-11	4.57731904104072e-10	15.5146271489747
CCPG1	0.917779885541709	4.47191739182381	7.4657434373883	2.3250291081436e-11	5.63107049804585e-10	15.4986307004001
FOXO3	0.675147409830881	7.57597301824149	7.52089921073068	1.76465033454768e-11	4.39435977173599e-10	15.4982043669224
ZNF367	-1.04575326211974	4.55500953778275	-7.47297351673964	2.24255197958188e-11	5.44889328889992e-10	15.466194445727
GTPBP3	-0.545269280505514	5.12423682946065	-7.48845617666748	2.07557306434803e-11	5.07602689482899e-10	15.4660400022483
BIRC5	-0.649299636548468	6.53960587102737	-7.50784040100949	1.88381336887267e-11	4.64488366945682e-10	15.4647755874154
NUP35	-0.657542389754562	3.97582017050376	-7.46415488614304	2.34355002748234e-11	5.64859505821426e-10	15.4638657103832
CDK2AP2	0.511303565116325	6.64426588559907	7.50612174713391	1.90007965028237e-11	4.67731082436721e-10	15.4635745803607
PJA2	0.477865943239942	7.51135034968453	7.50881383943322	1.87466160821853e-11	4.62992084029761e-10	15.4377306322797
HDGF	-0.382908366258839	8.57673086391122	-7.51744801264496	1.79539530801737e-11	4.46351919622331e-10	15.4362497376627
WDTC1	0.38490829676143	6.38194272290298	7.48424389176683	2.11973982120545e-11	5.17330521333316e-10	15.3661152596183
SNN	0.48059650638068	6.41865239291489	7.48393385489828	2.12302724017325e-11	5.17330521333316e-10	15.3554496971725
SRGAP2	0.447806738847835	5.55829642315407	7.45844177337743	2.41137753946246e-11	5.80276364303978e-10	15.3082326187533
CCDC51	-0.505033224255931	4.85637741081011	-7.44551773844322	2.57208769521571e-11	6.15007465467501e-10	15.2787480542709
ANKRD16	0.570046202122936	3.40413059090366	7.42324406743853	2.87438297151321e-11	6.82938840193708e-10	15.2776453963825
ZNF204P	0.796013020157747	3.96751933887043	7.41385518865362	3.01213493282023e-11	7.13410380934203e-10	15.260552457802
CHTF18	-0.672118653513066	5.93010745092513	-7.44743665934699	2.54757067094592e-11	6.11091392890159e-10	15.2088278536639
PRMT5	-0.382996757003596	7.52794083598872	-7.46486283625537	2.33527802040881e-11	5.63770655216378e-10	15.2062263250345
ZFAND1	0.497018127802297	6.58090106503428	7.44928073519816	2.5242284556924e-11	6.06461031850832e-10	15.1890165252116
TOR3A	-0.384952332428501	6.21705258910733	-7.44225491035338	2.61431375988156e-11	6.24110261023554e-10	15.1831612515526
GPR137B	1.64493526500632	4.21978540325503	7.40489507376668	3.14969770227837e-11	7.42478189912277e-10	15.1736969797771
HNRNPF	-0.35168972034062	8.7178824280361	-7.46516342729501	2.33177454913395e-11	5.63770655216378e-10	15.1731467991219
CERK	1.81065314729733	0.989984245438669	7.47097573835546	2.26504684306685e-11	5.49465967616992e-10	15.1550976818142
GNL2	-0.49503166224016	7.07061478189281	-7.44607228299126	2.56497862170492e-11	6.14285789210863e-10	15.133029995831
COASY	-0.439682573949293	6.50510748443676	-7.43296694174297	2.73831770290317e-11	6.52675851218952e-10	15.0919494106763
PEX26	-0.382712428366163	5.67091944170698	-7.41557726384042	2.98638750491498e-11	7.08429617279674e-10	15.0821660521443
CTTNBP2NL	0.689655600867234	5.50162712478079	7.40950100797743	3.07822266739734e-11	7.2751051976227e-10	15.0700787832766
KIZ	0.569970019968612	4.39331834418625	7.38055810628036	3.5555974323327e-11	8.27765132463686e-10	15.0609028336018
ALAS1	0.504554635932834	6.66842958025798	7.42616346713609	2.83283792719374e-11	6.74134616715392e-10	15.0543636111437
POLD4	0.521320994558738	5.62414388174018	7.3984939138745	3.25177300195763e-11	7.65338924724072e-10	15.0237184275732
SH2D4A	-0.559759696078294	4.69665597530123	-7.39336805123964	3.33587267638965e-11	7.81458098419142e-10	15.0076189155271
APH1B	0.733104376795532	5.39129133334184	7.38768546015854	3.4316304693679e-11	8.01389784261716e-10	14.9770959822435
SNRPA1	-0.383992232149446	5.82337304643942	-7.3963231633305	3.28712845743166e-11	7.72449466616492e-10	14.973266486497
TDP1	-0.455290794824066	5.12343865106362	-7.38823957896631	3.42217422630077e-11	8.00426295671844e-10	14.9605502828635
MRPL14	-0.565933064307012	5.00132637307436	-7.37772929520118	3.60602181859587e-11	8.3820470012439e-10	14.9399431531471
MRPS7	-0.407262441138434	6.62814255222557	-7.39401927664403	3.325069559048e-11	7.80144445291638e-10	14.9023517176097
TARP	-0.983816721394504	3.11788269832454	-7.33281630316638	4.50853663345145e-11	1.0288782080229e-09	14.8998363539566
SNX16	0.914365626576611	4.234676680245	7.33774088621606	4.39954334359925e-11	1.01014591509918e-09	14.8716056803363
RFT1	-0.368089939267613	5.23723777073876	-7.36698279248181	3.80413174762721e-11	8.78812958805695e-10	14.8628173070305
RANBP3L	-1.06520372704255	2.39256077227434	-7.32650549336554	4.65213365269255e-11	1.0600370095422e-09	14.8594417185776
EPB41L4A	-0.997194319694014	2.55587769469014	-7.32399591529151	4.71048934338146e-11	1.07084767951641e-09	14.8562599797231
CIZ1	0.366681797477184	6.60276064288101	7.38124777407958	3.54341033970967e-11	8.2620884566895e-10	14.8474242644954
KIF13B	0.553564519833403	4.82599530430403	7.33948000485343	4.36168009872857e-11	1.00452436138816e-09	14.826431957381
CYB5D1	-0.361297365466905	6.24714006718262	-7.37627767141	3.63217220587916e-11	8.42978328338198e-10	14.8218458235192
NIPSNAP3A	0.610100940766701	6.17894036024711	7.37432811671131	3.66758881820464e-11	8.49884470588903e-10	14.8151931419394
WBP11	-0.360720354959333	6.99291881564463	-7.37391325692886	3.67516946649746e-11	8.5032888611596e-10	14.7958009364142
EIF4E3	0.93368478705052	3.35832556954954	7.3084356929156	5.08886871446823e-11	1.14051421815604e-09	14.7743064461767
DESI1	-0.419255803532585	6.08119829076219	-7.35109784562759	4.11690240093884e-11	9.49606857949273e-10	14.7473535317516
CACNA1D	0.984044147201452	3.18016021014266	7.29918950458966	5.32782864032549e-11	1.18874702619803e-09	14.7321026759149
NOVA1	0.918696273300418	1.84542018526593	7.30709801564309	5.12277065307262e-11	1.14640125374871e-09	14.6934318242126
EXOC1	0.433400906152138	5.72371405471629	7.33312967257068	4.50152189782649e-11	1.02884098657173e-09	14.684301426419
LCORL	0.882943170393462	4.08174278753427	7.29657227643438	5.39746672282667e-11	1.20071644903652e-09	14.682166227752
RBFA	-0.458696421188765	4.71425961030222	-7.32002021265252	4.80442658534084e-11	1.08813377987146e-09	14.6778464764261
CD55	1.60017307351865	1.92412948034999	7.31317940856529	4.97042831827764e-11	1.12195682214956e-09	14.6642830584962
RAB29	0.564563565425432	5.95488060300397	7.33734656528406	4.40817354291568e-11	1.01058219725835e-09	14.6363976168073
UBQLN4	-0.356236742309893	6.53979751137538	-7.33914176950411	4.36901859011226e-11	1.00467355511678e-09	14.6281986533826
RAB22A	0.427614054499931	6.28917244091206	7.32322296080273	4.72860880887752e-11	1.07257990746382e-09	14.5962861482452
MAP1LC3B	0.980423285328918	6.87429820809902	7.31728921671951	4.87002817732466e-11	1.10133046853475e-09	14.5895827472423
FHOD1	-0.615960755565707	5.59495886652534	-7.31294645278294	4.97618036462177e-11	1.12195682214956e-09	14.5632379156976
NFE2L1	0.428600624146384	8.81082516260305	7.33675602874624	4.42112957460791e-11	1.01200734287062e-09	14.5526137434928
DGKH	0.995471456300868	4.73262571315232	7.30192420477787	5.2560166986588e-11	1.17446944564078e-09	14.5501766814238
TOE1	-0.84368239253028	4.18381954419407	-7.27159532812472	6.10914743750125e-11	1.33919646600757e-09	14.538011499175
PPP1R3D	0.597219144535282	4.20684247162009	7.27342730430166	6.05392656286051e-11	1.32903159748411e-09	14.532982252074
EMC3-AS1	-0.629230458474392	4.5749729882619	-7.27476670037987	6.01386690344490e-11	1.32507506897542e-09	14.5282510969233
RRM1	-0.406736723145493	7.62414254519397	-7.32385272940652	4.71384067767946e-11	1.07084767951641e-09	14.5126220415881
RALGPS2	0.642333665059104	5.14260343988539	7.27461954760385	6.01825517475517e-11	1.32507506897542e-09	14.4906910239354
VEGFA	0.671018403991062	7.6712279635746	7.30960358413425	5.0594518038599e-11	1.13561626736562e-09	14.4799278048669
AGO4	0.489865016421596	5.73083684695024	7.28894472584545	5.60560750416062e-11	1.24333533652106e-09	14.4694290288482
ERP29	0.454417566712649	7.58175978239551	7.31179253108771	5.00476999719777e-11	1.12502434547787e-09	14.4626404171355
SEL1L	0.508312044190021	8.08081880563845	7.31221520078263	4.99427905115234e-11	1.12434923886212e-09	14.457600990674
NVL	-0.470432515398188	6.34265983972746	-7.29613786530829	5.40911237022132e-11	1.20152709099472e-09	14.4405757409135
KIF3C	0.659929327544575	3.79910515002033	7.24231538358992	7.06262998396443e-11	1.51937610084828e-09	14.4317280648063
EAF2	-1.03562711390687	2.30928283687316	-7.24718209132212	6.8945003033772e-11	1.48533452733877e-09	14.4300239117424
SLC39A13	0.647500840821369	4.50704886133545	7.25265404373119	6.71019665010372e-11	1.45187770746336e-09	14.4169853794884
BCAS3	0.459382233450999	4.6324093511171	7.25600814245891	6.59964902909011e-11	1.43001918933358e-09	14.4070221178559
S1PR3	-1.25148424531251	3.64387533667204	-7.22847460940666	7.56332787169991e-11	1.61093519604888e-09	14.4018741581381
MAN2A1	0.5021272743403	5.53180671705502	7.27085307239471	6.131663004753e-11	1.34217276500541e-09	14.3978132569671
ISOC2	-0.559156269434172	5.96923820672886	-7.28139309721891	5.81951376713138e-11	1.28887638240774e-09	14.3833435406047
TOP3A	-0.639690717644317	5.40569842129428	-7.25974251436147	6.47869135722966e-11	1.40787307409784e-09	14.3540272305092
CCT3	-0.399283449634876	9.37236956397451	-7.29804546351985	5.35815849981814e-11	1.19374047527106e-09	14.3336430702157
CSNK2A2	0.435786991204554	4.9892613145355	7.24168006275941	7.08487618196458e-11	1.52179846263205e-09	14.3290937923345
COLGALT1	-0.509410814658037	6.59888772061739	-7.27842945401103	5.90565574015948e-11	1.30602837399462e-09	14.3287785687448
ACBD7	0.878537830754104	2.67605586183817	7.21144470064507	8.22790441520379e-11	1.73617634443172e-09	14.3208626151216
CDCA5	-0.584600749775661	5.93657631350727	-7.2642124741732	6.33679484285591e-11	1.37903349797571e-09	14.307995286967
AGR2	-1.12831137541011	4.39655233813477	-7.22864567212605	7.55692981071813e-11	1.61093519604888e-09	14.3038467485987
DENND1C	0.496917820803144	5.40287531099683	7.24141554125324	7.09415905595654e-11	1.52179846263205e-09	14.3001122640761
SNAP91	1.98873299791022	0.93106117778773	7.40929675996042	3.0813578221151e-11	7.2751051976227e-10	14.2992080983252
RAF1	-0.298071473220994	7.25932352597047	-7.27426399226647	6.02887136740145e-11	1.32546899638214e-09	14.2965724186088
ZEB1-AS1	0.674456009604999	3.28416245227999	7.20700040543357	8.41066113992674e-11	1.77131118761767e-09	14.2905119548121
KNOP1	-0.550049892650878	4.94562663440371	-7.24932203357673	6.82183372936226e-11	1.47390870906624e-09	14.284746783454
ANAPC7	-0.356443948234509	6.33313145675813	-7.26627862106512	6.27225168654541e-11	1.36895539716811e-09	14.2823793909443
TTLL12	-0.610779171558843	7.42002300454925	-7.27512682902096	6.003140816802e-11	1.32507506897542e-09	14.2789309707617
LIX1L	0.625245452855514	3.98321918852839	7.21999609495656	7.88726023544301e-11	1.67517821351361e-09	14.2640805263984
TMEM55A	0.659607694749967	4.18174207092591	7.21176804259	8.21476272983624e-11	1.73617634443172e-09	14.2554368068641
MTHFD1	-0.499475373833394	7.14407201688946	-7.26463288714781	6.32360866248748e-11	1.37816121445446e-09	14.2317488910498
MAP2K1	-0.34345701946827	6.58984822619025	-7.24810323263394	6.86312727348006e-11	1.48069998762323e-09	14.198807216254
EIF1	0.38847101508957	9.69732498475581	7.26632513297653	6.27080625520659e-11	1.36895539716811e-09	14.1805730296373
SNRNP40	-0.410344210243115	5.94899992363865	-7.23795936029935	7.21656084964676e-11	1.545847043057e-09	14.1797503456036
SMC1A	-0.470657170871775	7.84037724779176	-7.25697063235744	6.56826112020087e-11	1.4252746962563e-09	14.179066120033
DZIP3	0.544835710826822	4.61925257542759	7.2063335488224	8.43842836554158e-11	1.77467003273071e-09	14.1567571397105
BEX2	0.864517131287847	5.96330235017739	7.21655895944746	8.02246461683307e-11	1.70148769331025e-09	14.1335782316023
ARSG	-0.606916434172003	3.99721234612014	-7.19334171150485	8.99789146380541e-11	1.88704382989528e-09	14.1227053992951
TMOD2	0.702486669813657	4.00187900761119	7.18359317681917	9.44169048368729e-11	1.969117004209e-09	14.1154572025467
PNPT1	-0.543451610894735	5.55510772503111	-7.22264028083633	7.78478703866205e-11	1.65575583813809e-09	14.1111426895517
TMPO-AS1	-0.952057600479627	2.44002196418443	-7.16732156453535	1.02312754509276e-10	2.12200044435262e-09	14.1107816078386
IL6ST	0.554184778388468	7.19697177932925	7.23061624968011	7.48361236105287e-11	1.59849108411906e-09	14.0813932403551
WDSUB1	0.691889557334628	3.3294502054677	7.16133487142696	1.05379618307449e-10	2.17658920014396e-09	14.0712697928443
WDR5	-0.411341967089106	6.12871133229074	-7.21474558634668	8.09471932649717e-11	1.71439076737209e-09	14.0461133113059
ZBTB18	0.647881147852782	3.92848729331783	7.16207840447428	1.04993821357691e-10	2.1746030641477e-09	14.0440905211535
FAM219B	0.360178136555443	6.62710212535368	7.21133741910144	8.23226929432197e-11	1.73617634443172e-09	14.0229140625104
CBX2	-0.535673545128518	5.66398254910275	-7.19608127946664	8.87693874467426e-11	1.86428128937103e-09	13.9965568315659
SLC35D2	0.528214139989512	4.28994834514279	7.16071550081543	1.05702063402255e-10	2.18025025281354e-09	13.986010813473
FAM222A	-1.33838715235341	2.20439695940841	-7.14517741129719	1.14118989748346e-10	2.33461955049206e-09	13.9627173655699
EXOSC9	-0.485797637177062	5.31483182714948	-7.17490160159841	9.85562635491996e-11	2.04975187459111e-09	13.9429005002435
SGTB	0.622482204941507	4.8245182509424	7.15394316354493	1.09292181713311e-10	2.24504979563212e-09	13.9233842042413
B4GALT4	0.359285768277378	5.36897802178071	7.16142823985852	1.05331095210927e-10	2.17658920014396e-09	13.8889989873824
ZFP62	0.392166628870189	5.73813884831718	7.17564430359362	9.81956339195141e-11	2.04508410393263e-09	13.8871607314778
CLIC4	0.635358002792991	7.58135702103155	7.18859832745314	9.21118797575404e-11	1.92639552428862e-09	13.8680852294496
E2F7	-0.799864242633223	4.11950382108718	-7.13588584089333	1.19466068625874e-10	2.43406036158225e-09	13.8660134262552
LGALS8-AS1	1.56225129963287	1.88625402093556	7.15207586047033	1.10303144436862e-10	2.25963440227002e-09	13.8484099729423
CTSF	0.519256738896673	5.59987625570456	7.15745568879017	1.07415309119197e-10	2.20951819415597e-09	13.8391629064033
RNF4	-0.287613522444721	6.84587722992855	-7.17457783391187	9.87138841412309e-11	2.05019043466767e-09	13.8353259270908
GCN1L1	-0.447280416554593	8.44454291594569	-7.19016719862097	9.14009140132403e-11	1.91419264270965e-09	13.8299297956011
GABARAPL1	0.589170661842649	6.48173614621184	7.15815240581034	1.07046841318416e-10	2.20495935423502e-09	13.8165594532762
KLHDC9	0.531392844075345	4.1512960547045	7.11221502139638	1.34236131180315e-10	2.69117456048547e-09	13.7745677186446
FANCB	-0.880370075779236	2.61505757065965	-7.09656381161801	1.449815957417e-10	2.88732578469147e-09	13.774552468515
RNASE4	1.01769939829382	2.23756331271663	7.09181986456326	1.48403793390457e-10	2.95156471728622e-09	13.7464474196337
CHCHD4	-0.481446953731157	4.8400209994124	-7.13084074614502	1.22472635943781e-10	2.48184764012391e-09	13.7407073616874
LINC00641	-0.881542223621937	4.3046927304248	-7.11334206092337	1.33493540915793e-10	2.68345249048399e-09	13.7372676144639
AIF1L	-0.429283742283147	6.45595732333653	-7.15332457245542	1.09626067295212e-10	2.248832003422e-09	13.7323739525205
YPEL2	0.717115122568274	4.98712135609503	7.11240945733092	1.34107728622388e-10	2.69117456048547e-09	13.7095819322234
CCNDBP1	0.407829568840635	5.56803721331632	7.1262983703861	1.25243686716895e-10	2.52776774158723e-09	13.7009730164029
ZNF264	0.516109976828451	5.67744507633448	7.12934213991198	1.23380070367182e-10	2.49686676096173e-09	13.6976991963175
FAM114A1	0.636200592195931	6.25301598459632	7.13918811992296	1.17537834801504e-10	2.39802734698285e-09	13.6835931833916
DHX37	-0.578495505938493	4.91475552864095	-7.11992577346926	1.29236254876916e-10	2.60484778957285e-09	13.68002404364
TCERG1	-0.539565581417453	6.20834607210775	-7.1348435042608	1.20081183052024e-10	2.44327783835934e-09	13.6599823184147
DDX28	-0.683692672630612	4.59541967714476	-7.10543641333449	1.38789580049652e-10	2.77136214631061e-09	13.6590158024169
CTDSP2	0.411633623921724	7.25926113694523	7.13996509001682	1.17088654658577e-10	2.39211324946012e-09	13.6533657334319
THEM4	-0.414246362263235	5.85057304299995	-7.12705472068403	1.24778006235048e-10	2.52175846786739e-09	13.6401580352105
ZNF75D	-0.416671666782518	5.51858161439968	-7.10691045842025	1.37786564146896e-10	2.75499739977335e-09	13.6207467400996
HECTD2	0.661458131858956	3.78965695652801	7.07323561577709	1.62598290997161e-10	3.19996846345133e-09	13.6119960751636
PALMD	-1.27294554932428	1.20416242409151	-7.08129988861866	1.56280828091211e-10	3.08372262104813e-09	13.5960701818495
STC2	0.57597713474823	7.77865206668907	7.13221448925762	1.21646619534518e-10	2.46844005260855e-09	13.5946414925644
TRAK2	0.533367077104895	6.27129875874763	7.11955831295239	1.29470283929871e-10	2.60606673390207e-09	13.5926828156477
SSRP1	-0.388392045533857	8.2735668759131	-7.13394148521764	1.20616024124649e-10	2.4508392669225e-09	13.565349689209
ST6GALNAC1	-1.06173030642042	2.85497323790476	-7.05087732222863	1.81467141052033e-10	3.5480606641111e-09	13.5552639468508
CROT	-0.691028276229322	4.87538255969214	-7.08993032139013	1.49789053509902e-10	2.97124495046855e-09	13.5527104982022
AGT	-1.78658312920705	0.0581892718792951	-7.23207806913139	7.42967979837894e-11	1.58923179277006e-09	13.5430665270815
DPY19L3	0.479995568676421	6.36897043145161	7.1080286829217	1.37030460355737e-10	2.74353252360233e-09	13.5344643897282
LOC100506746	0.778885955758833	2.73885972784431	7.0399127330595	1.9149755783938e-10	3.72477633227478e-09	13.5086222169637
ENOX2	0.534371822731028	4.55031564281794	7.0684508401537	1.6646552846834e-10	3.27178844958194e-09	13.5046885483684
ZWILCH	-0.616987990550478	5.71005556562307	-7.09088064919295	1.49090756348288e-10	2.96130528746812e-09	13.4825007306121
CHRNA5	-0.798812361128326	3.45706883059521	-7.0340684872596	1.97066248590762e-10	3.81333349077175e-09	13.4611374487435
HAUS7	-0.718404751092599	3.53858671016877	-7.04018869766422	1.91238493702866e-10	3.72456189551523e-09	13.4599252369291
HPS4	0.33127663828592	6.06153437173803	7.08354761321141	1.54563736145331e-10	3.06191169123785e-09	13.431897895938
BLMH	-0.353451705601319	5.91401213352056	-7.0828792311404	1.55072367811378e-10	3.06390351981006e-09	13.4275002804243
INPP5K	0.41370960682055	5.29369354630923	7.06240516284275	1.71482398030827e-10	3.36159228306906e-09	13.4133205645469
HN1	-0.488075413033472	7.64004369150617	-7.09729769508117	1.44459214770371e-10	2.88074311951114e-09	13.4068580279317
EFNA4	0.606217915653832	4.3029992761157	7.03841588976049	1.92908799659246e-10	3.74253040785947e-09	13.4055074762926
AMER1	-0.528460259469428	4.49823983447266	-7.04615894445884	1.85718088866528e-10	3.62645360522728e-09	13.3916060961568
MT2A	1.43538660001153	6.45013702405701	7.05745059899775	1.75705262108825e-10	3.43988294110316e-09	13.3455319567045
NMRK1	0.560203775036482	4.09416268889454	7.023193464145	2.07858759235848e-10	4.01183435563689e-09	13.342416962655
ASAH1	0.448247687872329	7.73189732200162	7.08319286830409	1.54833487111207e-10	3.06321428519351e-09	13.341269723457
RNF130	0.384467862767849	6.12630727767084	7.06581238995845	1.68636852726529e-10	3.31013200070793e-09	13.3355247809366
MPC2	-0.512195935056429	8.16250431229598	-7.08074521082859	1.5670745881823e-10	3.08808294175137e-09	13.3161982472842
RRP7BP	-0.916409041100683	2.75652468596717	-6.99729370798749	2.35976217979266e-10	4.52543919435077e-09	13.3077657577167
PDP1	0.628368024309516	4.20230379452833	7.0136668365669	2.17792778336493e-10	4.18742171510984e-09	13.2947651370943
SH3KBP1	0.499401858784553	4.54691853948497	7.01998145820397	2.11156931201678e-10	4.06504163964667e-09	13.2871524743302
HSD17B11	0.787150440831481	3.08132913119861	6.9942996187339	2.39460313958415e-10	4.58639805408108e-09	13.2799654507166
POLE2	-0.826219562850539	2.87837819567669	-6.9914095274661	2.42871689487641e-10	4.62812346363759e-09	13.2793344074028
TMEM38B	0.670012776954296	5.61113723574376	7.04394321517085	1.8774820315526e-10	3.66133379036283e-09	13.2771100886593
EGF	0.704742709688647	4.72302213111865	6.99399796137604	2.39814151834643e-10	4.58732395407515e-09	13.1751607759197
TAOK3	-0.562866147917156	6.65934097932814	-7.03882658384259	1.92520570197175e-10	3.73983037785352e-09	13.1672404991457
EIF4A3	-0.422666274009788	6.76750329797808	-7.03099132173254	2.00062474548651e-10	3.86632962396725e-09	13.128789525873
HPGD	-1.44460964849966	1.90441279131545	-6.96864306009757	2.71481748089201e-10	5.11489326136443e-09	13.1048202710032
IGIP	0.627401813309439	4.32877651963103	6.98934421883632	2.45338954598077e-10	4.66921386849774e-09	13.0973610668063
IQGAP2	-0.734161485714102	3.83199630670109	-6.96994567973345	2.69758332796124e-10	5.0952089625995e-09	13.0949261470977
ODC1	-0.363522703331832	9.16658553382563	-7.037680952436	1.93605472758673e-10	3.75119971476676e-09	13.0720428826946
LCMT2	-0.457196839439947	5.05027445790847	-6.99153430448057	2.42723417501998e-10	4.62812346363759e-09	13.0627536062885
ARG2	0.68737433717531	6.81379780344497	7.02166604681932	2.09420740202039e-10	4.03679311280336e-09	13.0616646552373
MMACHC	-0.465057948262272	4.35207373465454	-6.98209389673987	2.54198460089586e-10	4.81950009685003e-09	13.0606339873363
ALDH2	0.501833646069423	5.77906417375846	6.98864482461711	2.46180079182037e-10	4.67929122657906e-09	13.0074438503699
SEC31A	0.259986152413452	7.87942817311957	7.00239846230764	2.30151403315129e-10	4.41937784166237e-09	12.955078752233
SRSF10	-0.409235465987982	6.51244222352939	-6.99186063781247	2.42336060615889e-10	4.62812346363759e-09	12.9438200946454
CBLB	0.759626532997855	4.84199949541352	6.93719023385357	3.16569378320351e-10	5.83981054650908e-09	12.9414394170114
ISYNA1	-0.626330593508086	4.34128374537848	-6.94677459788852	3.02096893105191e-10	5.62117341619275e-09	12.9349544005211
TOPBP1	-0.420364296013549	6.3289012279617	-6.98461905439094	2.51077474805005e-10	4.76634558997720e-09	12.9286836464196
ZNF649	-0.717172871785014	3.63022392718855	-6.92754261577172	3.3183023159751e-10	6.09139701426431e-09	12.9257832643867
CCNE2	-0.878362843613418	4.70526312983131	-6.95646046336931	2.88136749047606e-10	5.40157481110967e-09	12.9148334610116
TTF2	-0.496745242338467	5.46100555935847	-6.97121967276885	2.68083269934774e-10	5.06994758355235e-09	12.9066711403211
MAP1A	-1.05695394205041	2.16195093131076	-6.91335519352684	3.55604134910314e-10	6.48028117695785e-09	12.9027886805697
SCPEP1	0.387847399316422	6.20171595536744	6.9693099602933	2.70598056325618e-10	5.10464876103704e-09	12.8801501633846
MLH1	-0.304785597675963	6.67183365964627	-6.97703080310886	2.60572401932469e-10	4.93411751250688e-09	12.8801429970086
ORC5	-0.575759435721829	5.46685534422392	-6.95592308120363	2.8889425860234e-10	5.40902267727273e-09	12.8572429639721
PAIP2B	0.54870179677912	4.38214033652404	6.92525466306105	3.35554892008973e-10	6.14474665659359e-09	12.8509224398777
TRIP13	-0.540070895396671	5.0926281436171	-6.95292222649983	2.93160736687509e-10	5.46844921999954e-09	12.8505234847008
CACUL1	0.494239429028556	6.19750747086685	6.95548541568464	2.8951266110477e-10	5.41385070877861e-09	12.826974217673
ACTL6A	-0.424004471265081	6.01746149851135	-6.95653963534394	2.88025312242807e-10	5.40157481110967e-09	12.8046316704852
CAMLG	0.545104050109996	5.826990078457	6.94297171989192	3.07759178828143e-10	5.71237556153694e-09	12.7987691828064
CDH26	0.957702023112285	4.7019048221661	6.9397077502315	3.12702751689347e-10	5.77557751459684e-09	12.7984752146619
ELOVL1	-0.424659024478887	6.75406205617747	-6.96099850641548	2.81817712250408e-10	5.29633888254334e-09	12.795117230957
FAM111A	0.614050686280772	7.26081261231551	6.96784971034716	2.72536716520016e-10	5.12833500659719e-09	12.7877907546971
SLC39A8	-0.647854445517189	5.41211124179349	-6.93370415282172	3.2200186674818e-10	5.93273623446707e-09	12.7512954413201
TMEM106B	0.762929688089805	6.31250603536611	6.94239619408982	3.08625210581012e-10	5.71911885803034e-09	12.7315708157258
BICD2	-0.396348804995169	5.48493519317282	-6.92987209409662	3.28080015563748e-10	6.0299259653675e-09	12.7300629629311
IMPDH1	-0.576488988137533	6.1749550753721	-6.94148438119526	3.10002216885707e-10	5.73275035561057e-09	12.7269013094399
SLC12A6	0.469812700605872	5.63782310595466	6.92574675240306	3.34750320599062e-10	6.13749794153299e-09	12.7189243920405
TTC39B	0.669806648240444	4.51413909280892	6.88867782638543	4.01038364603395e-10	7.23797125346704e-09	12.7014960143952
SRSF1	-0.423570477872492	8.59299241776705	-6.95505239137713	2.90125795432625e-10	5.41856833857748e-09	12.6871427539423
PSMD7	-0.331259995503022	7.57930218980078	-6.94398636659371	3.06238227948562e-10	5.69117974118269e-09	12.6810476299876
PCBP1	-0.285950967739081	7.73368014687965	-6.94222438096781	3.08884216426652e-10	5.71911885803034e-09	12.6607984961787
CDKN1B	0.686571517910021	7.08280204236793	6.93052950675668	3.27029261601876e-10	6.01797964732079e-09	12.6545083234489
AGBL5	0.401377783122905	5.86499913641193	6.91875712897555	3.4635964634467e-10	6.32717329624278e-09	12.6529515255263
SMAD3	0.655500041200165	3.88838690125492	6.86611171496649	4.47590096563498e-10	8.00120582142559e-09	12.6443972790457
KLK3	-1.18507599388047	9.2897428225808	-6.94854228976732	2.99500122434389e-10	5.57976903036574e-09	12.641450804084
FANCD2	-0.419234639280112	5.98539422262474	-6.91666558200501	3.49910406708491e-10	6.38427055544921e-09	12.6070990830892
ZBTB41	0.71411380488022	6.06645468465454	6.91185692289426	3.58211148053488e-10	6.51965699700314e-09	12.6034731927907
TEX2	-0.302109024611893	6.50862523027952	-6.91891914301557	3.46086092656308e-10	6.32717329624278e-09	12.6026542628088
CCSER2	0.516352510706809	5.12237821496328	6.88476732426843	4.08747273267736e-10	7.35941133739608e-09	12.5921834845766
RRP1	-0.504825902510745	5.37625928985349	-6.89769867394757	3.83799728611701e-10	6.95191402271809e-09	12.576413279508
PRIM1	-0.594750692507532	4.47710809253784	-6.87863141875854	4.2113975250789e-10	7.55527190442465e-09	12.5719505581751
TWSG1	0.525754786777194	6.33931867934877	6.90771448820001	3.65517905013809e-10	6.63677976020236e-09	12.5703263607131
TOMM5	-0.444427050811572	5.0739879449585	-6.88880250916581	4.00794954650753e-10	7.23797125346704e-09	12.5598524733018
TMEM178A	3.96248502793439	-0.745322953475078	8.05302975355936	1.20119453669393e-12	3.8623420049242e-11	12.5459276049875
WDR34	-0.479580560956467	6.32332513899048	-6.90445649914002	3.71368068294825e-10	6.7348585912018e-09	12.5438990094665
CYSTM1	0.639520300695617	4.8268448015689	6.86404318259842	4.52115781615194e-10	8.07249771311979e-09	12.5427227410303
ELAC2	-0.38781896936618	6.90445449707304	-6.91161536096022	3.58633236516023e-10	6.51965699700314e-09	12.5387874135729
SNORD36C	-1.40677385377778	0.212694716874921	-6.88174695154251	4.14801647925411e-10	7.4505520876172e-09	12.5142762446687
CARD10	-1.062195971974	1.96760178129215	-6.82445838664309	5.47989144400234e-10	9.65798708018065e-09	12.4907458776307
TAPT1	0.522813822079196	5.68369707981726	6.87838841936989	4.21638109743464e-10	7.55527190442465e-09	12.488522828547
PER2	-0.762052464430274	4.02468575939284	-6.84142417350655	5.04656370378305e-10	8.9467769275096e-09	12.4735605224837
ATP6V1H	0.359570818785355	6.56147949291769	6.88868063563572	4.01032878679107e-10	7.23797125346704e-09	12.4714050309275
ADAM7	-1.25772302154758	2.10358811755279	-6.81538994450319	5.72640236141463e-10	1.00335656778299e-08	12.4522834181165
FERMT1	-0.730962475719052	3.48226949005239	-6.82847434386488	5.37410627393343e-10	9.48267682836479e-09	12.3994948436979
SORBS3	0.625857270583845	4.37518746038808	6.83440146962052	5.2216593912474e-10	9.23538721071507e-09	12.3911237553181
CPSF7	-0.34472718109791	7.20148308869003	-6.87751419657739	4.23435847649499e-10	7.57844182157912e-09	12.3780428828941
PTBP1	-0.360290827092633	8.29840158230258	-6.88696991660064	4.04387367787777e-10	7.289652718729e-09	12.3776278995501
HAUS5	-0.476345061919287	5.21285149085955	-6.84677174214689	4.91714124798337e-10	8.73796366623886e-09	12.3674384949778
FTL	0.63814530982474	8.91366673414775	6.88374873291458	4.10779215253269e-10	7.38713855837496e-09	12.359797788062
FAM86EP	-0.534634550385381	3.3879077091822	-6.80864339306851	5.9168828357256e-10	1.02833232246824e-08	12.33550077973
TRMT6	-0.650011675704299	4.02039610688645	-6.81292274149547	5.79534670852717e-10	1.01205942873113e-08	12.3266810669281
PANK2	-0.417281555512894	5.51155382859114	-6.83815302084387	5.1273879070993e-10	9.07934632228809e-09	12.3171297442496
NUP155	-0.456159168882452	6.30638053162285	-6.85481024311849	4.72874651645643e-10	8.42311479135346e-09	12.299161806483
PPAP2A	-0.861521299245926	6.74951392089721	-6.85830541390502	4.64907639408277e-10	8.29103695172766e-09	12.298373873655
WWP2	0.350856230912311	6.97634059665171	6.85342218508796	4.76075982983914e-10	8.47009118541048e-09	12.2759026078645
FAM102B	0.741245980549319	4.21941839810359	6.80273009294521	6.08898295570328e-10	1.0557987074231e-08	12.2651278682323
TNFRSF10A	-0.514143976224024	4.465818620829	-6.80165004204058	6.12094716979862e-10	1.06011698617873e-08	12.2559080069379
FERMT2	0.612404836925259	4.27313675138323	6.79383300695687	6.35729369857871e-10	1.09223251919746e-08	12.2537465793972
CCDC141	-2.78652317636862	-0.454794922570327	-7.18540059561904	9.35780122469821e-11	1.95433578845714e-09	12.2200062864764
STARD4	0.904081161247896	3.86377559983023	6.77464229242432	6.97648832590785e-10	1.18371693448398e-08	12.2121574291998
PAN3	0.494673399259412	5.54813874272754	6.81786794818153	5.65797297002392e-10	9.93685638805605e-09	12.2004125539229
KLHL28	0.815276906477209	5.91203735130239	6.81610732695918	5.70650828066835e-10	1.00103888250603e-08	12.1921073277787
FMR1	0.48790897198021	6.09246545421328	6.82209200446529	5.54318660561822e-10	9.7580879331727e-09	12.1898240406135
DIO1	1.07392096774378	2.2520078882125	6.75787841760369	7.56594563418761e-10	1.27795545155187e-08	12.1892961331459
MRPL36	-0.518382191968866	4.82915137671456	-6.79824451345142	6.2228248040999e-10	1.07404525584327e-08	12.1731540705925
COPA	0.34336698331825	8.22135065108254	6.84230917266357	5.02491448750169e-10	8.91892623455382e-09	12.1704388529622
ZNF358	0.544798960822241	6.00857028640729	6.8182970806066	5.6462050439315e-10	9.92780034422429e-09	12.1528304339152
FAM174A	0.465788059943639	4.93074313609464	6.79303027005937	6.38206947586969e-10	1.09523605999611e-08	12.1464534515024
SH3BGRL2	0.632495491005961	4.49259273985776	6.77607691174581	6.92820618573455e-10	1.17685457109717e-08	12.136200041121
TM7SF2	0.682133870213482	7.52101696409859	6.83054206457797	5.32043045349227e-10	9.39900984584000e-09	12.1301473965353
ZFP36L1	0.480094266977264	5.45911754526147	6.79573239299001	6.29904901259552e-10	1.08346529178848e-08	12.1133991750585
DVL2	0.464610163470702	6.83635485481416	6.81288913920756	5.79629134728805e-10	1.01205942873113e-08	12.1108117260846
IQCE	-0.359416619035547	6.1455634751899	-6.80892687762733	5.90875430374578e-10	1.02810955533078e-08	12.1102152838781
ZSCAN26	1.00336032821645	3.5030921157916	6.73950052949004	8.26884137120933e-10	1.38576921908571e-08	12.1010407083065
KLHL21	0.561743499312387	7.24775409123551	6.81504706588552	5.73593511127333e-10	1.00385549686341e-08	12.0949506190407
KIF16B	0.526976471114472	4.17357715132763	6.75589714783133	7.63878725940029e-10	1.28736284497368e-08	12.0903113752395
OCLN	0.463592947701416	5.5229900319894	6.796125337261	6.2870654288991e-10	1.08264420275629e-08	12.0819067651709
XRCC3	-0.476122275875881	5.46528126508825	-6.7923829236837	6.40211880112803e-10	1.09742255613857e-08	12.0722971519614
SYF2	0.59414323551263	4.82186789800093	6.76269830155376	7.39159759323481e-10	1.24991249391908e-08	12.0541606840085
WDR74	-0.513822585311433	5.46396669317247	-6.78429784284108	6.65783624068029e-10	1.13606896579608e-08	12.0371245104241
SYNGR2	-0.488056568578608	8.12997721324395	-6.80983766328394	5.88271345183113e-10	1.02476595351156e-08	12.013512474125
MKRN3	-0.75404041537692	3.72356913719579	-6.73200902377014	8.57355376367629e-10	1.4352339277075e-08	12.0102084502255
MRPL17	-0.522089838031224	6.11893172114456	-6.79130837065946	6.43553700109437e-10	1.10189308561497e-08	11.9991495548273
ERH	-0.388342152566178	7.26344053100527	-6.79798426427676	6.23067888138944e-10	1.07416617776055e-08	11.9891975233666
TCP1	-0.324651459298861	9.256647865499	-6.81126990123551	5.84199287269864e-10	1.0188544131991e-08	11.9867000086634
SF3B3	-0.323081636231235	8.44289123521756	-6.80712180682252	5.96070162526486e-10	1.03475023820783e-08	11.9866782263669
C21orf59	-0.336617808787662	6.12797295906233	-6.78467286286205	6.6457546468346e-10	1.13529751737052e-08	11.986541334308
MLLT3	0.667701367034954	4.64499113622141	6.74555812284533	8.03030314521335e-10	1.34729644724607e-08	11.9713939905779
SERP1	0.402295872687441	8.5960898165402	6.79941966377986	6.18748163292287e-10	1.06917404142658e-08	11.9616472574572
DDX60	0.918587934507517	2.8806679740201	6.71064992684258	9.50460983017683e-10	1.5805229369871e-08	11.9513679319405
RELT	-1.07618273445911	3.03298458239004	-6.7062862788691	9.70677641854416e-10	1.61235569359357e-08	11.9487304970923
RAB24	0.623219372623025	5.69124491316661	6.76295731396286	7.38234175167995e-10	1.24975472089319e-08	11.9363484894497
MAFG	0.766501033883798	6.53642251778699	6.75731198917369	7.58670003985314e-10	1.28002121121837e-08	11.9294432472491
POLR1B	-0.427284300915812	5.7553208188769	-6.77311058478305	7.02840531248929e-10	1.19117984393159e-08	11.9272539430326
DDX6	0.403642176010512	8.59466101651481	6.7900195740099	6.47584572356476e-10	1.10753188365659e-08	11.9086535866509
MRPS16	-0.29029960387849	7.39451149642018	-6.78194541633459	6.73411873836712e-10	1.14778123695029e-08	11.9043248061621
MBNL2	0.736247185588265	4.61731045271458	6.71834036560197	9.15839663752973e-10	1.52633167490728e-08	11.9014683315235
SENP3-EIF4A1	-0.461456360231407	10.4263354963822	-6.80036499209645	6.15919462539363e-10	1.06551228680773e-08	11.8988541657532
CBX4	0.538544644261313	7.66253958913901	6.77666894971315	6.90837760039225e-10	1.17481537992627e-08	11.897800737826
GLYR1	-0.205862523416215	7.66454796233602	-6.77761196183935	6.87690999406618e-10	1.17079002801471e-08	11.8759689667327
AKAP6	0.639760784787975	3.43933558334662	6.69499502320167	1.02498412143633e-09	1.69319709213288e-08	11.8647123664326
SBF2	0.423560602519907	5.99224713934947	6.75476952444603	7.68055368441047e-10	1.29295060678372e-08	11.8458438484072
PMM2	-0.381567268988114	5.70544464572288	-6.74680920525664	7.98189199585027e-10	1.34067214999651e-08	11.833596169152
MPDU1	-0.330239798121617	6.86041022756213	-6.75412335742575	7.70458897924259e-10	1.29554432376603e-08	11.8071435342974
MPP7	0.624188447059002	4.25550079155122	6.69747150667937	1.01282178202351e-09	1.67494844480892e-08	11.7913515532042
CENPQ	-0.73241668163592	4.03354006104652	-6.69055738715684	1.04714014733864e-09	1.72410706715319e-08	11.7728179219243
CENPM	-0.65399876358151	4.54712163124235	-6.69990562067671	1.00100657502215e-09	1.65906343604113e-08	11.7659200198303
TYRO3	-0.486431921326931	4.95139330821241	-6.70293336024945	9.8649990362207e-10	1.63682680141315e-08	11.7444320603819
NBR2	0.940446363912295	5.29050016737953	6.69005862452631	1.04965975101614e-09	1.72447383164753e-08	11.6946817876412
MOSPD2	0.640446815257823	4.61440310726485	6.67937246505456	1.10510604420026e-09	1.80966908936719e-08	11.6755656287182
GFPT1	0.540411925656316	7.80202610602707	6.72581684037208	8.83377730657505e-10	1.47714922088565e-08	11.638250418512
TIMP2	0.664265019380514	4.65360851522833	6.68610976273952	1.06982094597789e-09	1.75567555462339e-08	11.6346167969139
SOCS6	0.572692436975043	5.16278796108226	6.6793675447572	1.10513222892229e-09	1.80966908936719e-08	11.6325681323853
NR3C2	0.604703563266754	3.70461620105689	6.6536775826255	1.25055554645299e-09	2.01996968629954e-08	11.6246698534458
ACSL3	-0.552896699652352	7.95554296580876	-6.72317303600034	8.94724664311077e-10	1.49279839547724e-08	11.6245587046317
STARD7	-0.399079096715671	7.86826874399694	-6.72540003941955	8.85157103239268e-10	1.47847820492112e-08	11.6213315015317
PRKCH	0.737459746827781	4.78716031625338	6.66735493204807	1.17092396020278e-09	1.9015676504969e-08	11.6049605638428
FAM220A	0.513400878666585	5.07272800626704	6.67514966889212	1.12780590597503e-09	1.84478578258399e-08	11.5945545687998
POLR2D	-0.446133281739467	5.7720064895363	-6.69328957138483	1.03344365530538e-09	1.70529559649073e-08	11.5931367901044
PFKFB3	-0.54584926163956	4.76262351921467	-6.66812244939955	1.16660697665094e-09	1.89791661553526e-08	11.5921584420887
PHF5A	-0.481212732127422	4.74409176694226	-6.66555540250335	1.18110761098977e-09	1.91321595324946e-08	11.589540389031
GTF3C1	-0.378535582085149	7.87015787831122	-6.71420767244315	9.34286555649659e-10	1.55534888244294e-08	11.5692258698048
CD59	0.321987716873103	6.5943208717031	6.69923377193106	1.00425405171774e-09	1.66261067702244e-08	11.5691865507219
CTAGE5	0.701786789659828	6.56298071870709	6.69102824031939	1.0447670205898e-09	1.72208798915219e-08	11.5646002221753
FBXL6	-0.607106671215365	4.74086398543257	-6.66657541728395	1.17532458508241e-09	1.90590431637121e-08	11.5604967748089
WBP5	0.597243233158097	5.71092075536772	6.67099426975158	1.15059321084879e-09	1.87796822327233e-08	11.5321272496728
RAB17	0.467811330108885	5.6307657104744	6.66896130376531	1.1619067409912e-09	1.89232013261647e-08	11.5133236859304
TPPP	0.853200671497847	3.8680116286627	6.62598766262378	1.42851353045036e-09	2.28440459778941e-08	11.4975022467678
ZNF471	0.483130383621447	5.03105255704766	6.64870835177661	1.28079346099462e-09	2.06577815362999e-08	11.4780176815651
TMX2	-0.350120092402488	7.52816044201012	-6.69021029357113	1.04889292969738e-09	1.72447383164753e-08	11.4716346533235
POLR3G	-0.619877895209644	4.08980199285541	-6.63099343652219	1.39458628855212e-09	2.23252747429624e-08	11.4606970745506
FASTKD2	-0.353097079900185	5.89709613669709	-6.67187845603033	1.1457067218788e-09	1.87202743587944e-08	11.4554112377132
LYST	1.35874945795249	5.44605981052447	6.6370749853566	1.35443763956503e-09	2.17056943390698e-08	11.447446814117
RMI2	-0.667117664274254	3.79263235041808	-6.61186392783152	1.52869797218966e-09	2.42396290922914e-08	11.4309415590163
MKRN1	0.290527207220005	7.01404923103086	6.66909902513451	1.16113685679911e-09	1.89232013261647e-08	11.4123619223405
CMC2	-0.525428948357672	5.31582938964899	-6.64663277357545	1.29363631209754e-09	2.08425352601466e-08	11.3990513393772
BOP1	-0.564865244961951	6.61704438585994	-6.66727332270726	1.17138390830423e-09	1.9015676504969e-08	11.3953763156649
KIAA1211	0.533171469065636	4.30214214276785	6.61400729268852	1.51305921262366e-09	2.40678995092764e-08	11.3908380462027
WBSCR16	-0.394824217428107	6.61746244331462	-6.66180130890246	1.20263488685018e-09	1.94598765742912e-08	11.3800126677999
ANKEF1	-0.367815264237382	5.49540655953128	-6.64267134624663	1.31850228957006e-09	2.11976770665782e-08	11.3743391582583
AUNIP	-1.11728875973501	2.64784977118229	-6.5810080701201	1.77235060882121e-09	2.76648822682529e-08	11.3704055056795
ADRB2	-0.593032859185825	4.22821110065889	-6.60927129141252	1.54782832817649e-09	2.44912435994712e-08	11.3520380351494
OTUD1	1.22794317113438	3.9088091892708	6.57166217526179	1.85345000038959e-09	2.87217803981941e-08	11.3226418642639
ORAI2	0.502908949338893	4.77703207003065	6.61345635874022	1.51706386556646e-09	2.41060645559216e-08	11.3197872462519
PRCC	-0.359073133535685	6.41506856069394	-6.64557509581447	1.30022966618002e-09	2.09263115405779e-08	11.3073310582665
CENPU	-0.572102665037804	6.49013678746391	-6.6400765029781	1.3350456045708e-09	2.14406896237809e-08	11.288518608421
PDCD2L	-0.522721224913439	4.06028058704493	-6.59405444437312	1.66497216360355e-09	2.61519058668106e-08	11.2854593669322
FECH	-0.413743819975105	8.47662145238048	-6.65359591366163	1.25104675563304e-09	2.01996968629954e-08	11.2728157518074
NEURL1B	0.694881269513829	4.14694914405575	6.60114826580135	1.60931047980296e-09	2.54105217294651e-08	11.2725780151986
GTF2E2	0.357902109412139	6.11365409526939	6.62521438524747	1.43382673429503e-09	2.29046194065683e-08	11.2444057794282
IMP4	-0.569184189567798	5.64703448604876	-6.6184868059051	1.48088369043244e-09	2.35810705148818e-08	11.2333858953709
NIP7	-0.457666030098045	5.35281356137817	-6.61149272192179	1.53142260152252e-09	2.42572170722175e-08	11.2111745954181
HECA	0.728383382046861	5.28163458303545	6.57836481057043	1.79492525008257e-09	2.79881594550777e-08	11.1917128503958
MMP24-AS1	0.455893971229732	5.50759234425864	6.59737656058296	1.63867230844182e-09	2.57927708423085e-08	11.1895523946242
XRCC6	-0.30670146267024	8.94692795564846	-6.63763874840666	1.35077420241783e-09	2.1670112631951e-08	11.1706153712506
EMP2	-0.580424861882602	5.05003587700478	-6.58898643794201	1.70589887363511e-09	2.67388073971866e-08	11.1701138616663
NRP1	-0.633273338007338	6.66047024611455	-6.62218031273504	1.45486318138238e-09	2.32159676212942e-08	11.160552750736
PITRM1	-0.296759547591058	7.30575496578559	-6.6212872005392	1.46111338010581e-09	2.32909538382896e-08	11.152639994084
BBS4	-0.426632730727442	5.74002543545509	-6.59808918354597	1.6330844488676e-09	2.57588194161722e-08	11.1391625954889
SCARB1	-0.477279735114076	7.00199250589207	-6.61248251445038	1.52416822003226e-09	2.41933509429223e-08	11.1363218075847
FLCN	0.712598974676177	6.11538075334095	6.59300706345845	1.67334999220668e-09	2.62560328975711e-08	11.1278951181214
MSMO1	0.760772015793888	7.26151821259622	6.60427209596547	1.58538620214455e-09	2.50591149593711e-08	11.1144974046998
EDC3	0.369685898712081	6.50483328344611	6.59780478823429	1.63531220466968e-09	2.57668919887932e-08	11.0850232195815
ZNF160	0.554698861919638	5.44411888387503	6.56592588037789	1.90503106926311e-09	2.94602950937743e-08	11.0756616511653
RNF170	0.627519799343195	3.83165298643638	6.53107725344779	2.25028804244357e-09	3.44096998424976e-08	11.0633298513484
PUS7	-0.58691015008795	4.831351328276	-6.57232642397372	1.84756689612921e-09	2.86601906118556e-08	11.0599263578519
RFC4	-0.484598335054075	5.422383927727	-6.57359717835103	1.83636345657106e-09	2.85158569429896e-08	11.0538495600427
GOLGA1	0.262844022119285	6.50533398419144	6.58595324227816	1.730867207974e-09	2.70736479113934e-08	11.0323997859458
WDR77	-0.476378077055669	6.10229394502723	-6.58193912580745	1.76446595114247e-09	2.75704690138973e-08	11.0160729172612
VAMP4	0.606289420410411	4.38184472480528	6.53018700034814	2.25987321110468e-09	3.44860326605162e-08	11.0048553107736
MPV17L2	-0.501167541627408	4.75119599183872	-6.54029817226115	2.15333976835143e-09	3.29944387362909e-08	11.0031737757138
C10orf2	-0.575191572273073	4.00193512402822	-6.54536207038882	2.10186507127476e-09	3.22715806853393e-08	10.9910482760978
BACH1	0.839652485016164	6.07692836272501	6.55728031570364	1.98546267901442e-09	3.06410149928885e-08	10.9882075861093
DSG2	-0.524508714887251	8.38371557663273	-6.59515853288627	1.65618560277389e-09	2.60411340431966e-08	10.9872492711864
DDX11	-0.483760622047043	5.16155111638991	-6.5556940960889	2.00057958930398e-09	3.08426109989616e-08	10.9799291255238
EFR3A	0.464126175687468	6.33578067466025	6.57064102567256	1.86253020446258e-09	2.88327356187732e-08	10.9787697058897
NUP98	-0.291868536189215	7.70105352526646	-6.58654583814381	1.72596093009564e-09	2.70250566489219e-08	10.9747163391783
KLHL12	0.328740409328065	6.90955935629097	6.57643423574389	1.81159249658817e-09	2.8218747851419e-08	10.9716694702563
MMS22L	-0.691352830850266	4.29286618668437	-6.52311378328578	2.33747556841317e-09	3.55618370165068e-08	10.9678821187453
DRAM2	0.462465910345929	4.60891738749307	6.5287404008796	2.27553450075999e-09	3.46897726532101e-08	10.9564325935711
NOP9	-0.340290669330674	6.14856997380719	-6.56521906813228	1.91148408058409e-09	2.9529675878653e-08	10.9382685161568
AHSA1	-0.408862324784249	7.73570276093452	-6.57365544422897	1.83585137525595e-09	2.85158569429896e-08	10.9151295151342
WDR72	0.569974061341148	5.79574777736006	6.54820702500624	2.07348115171513e-09	3.18683653778449e-08	10.9146704204984
HDAC5	0.589959729430693	5.4268978143799	6.53055270938049	2.25593082888158e-09	3.44608924989683e-08	10.912293773926
MRPS23	-0.417458540939847	5.91576278854614	-6.55256828894232	2.03070249754757e-09	3.1274901234025e-08	10.8963147615073
ZNF554	1.64108034611007	4.91192939456223	6.48467456231082	2.80752755626018e-09	4.20445543722132e-08	10.8788537116053
LRR1	-0.627482772526629	4.34737001435967	-6.5064426922553	2.53094227488416e-09	3.81956072358397e-08	10.8699099853367
SNX25	0.439789388747569	5.46274992446741	6.52422980652474	2.32505879489466e-09	3.54088061502416e-08	10.8642174608388
ALPK1	0.931687545118005	4.55903065980808	6.48986100814886	2.73903648890551e-09	4.10882836337713e-08	10.8490387559987
LINC00957	0.799327298083405	2.58170232389778	6.46776200925747	3.04283040216787e-09	4.51493491294e-08	10.8475506694114
SLC7A5	0.565925017320698	4.85875977607073	6.50580188961263	2.53868613307515e-09	3.82740070022656e-08	10.84072331516
POLR1D	0.328355584507484	6.69887163703311	6.54082756717444	2.14790070080098e-09	3.29447159583529e-08	10.8034406289916
DONSON	-0.505687653057614	4.38658438959169	-6.48461053291464	2.80838359318925e-09	4.20445543722132e-08	10.7934425594387
CLK1	0.900783409620323	6.40821426877316	6.51735101101888	2.40264115333958e-09	3.65162546139141e-08	10.7924536087704
URB1	-0.490624720556851	6.15150403446662	-6.53380063100645	2.22121457743537e-09	3.3999753409551e-08	10.7729754694885
TIMM21	-0.651361573578404	5.13785885254676	-6.51679039045301	2.40907560839134e-09	3.6577026628518e-08	10.7727298579581
F5	-1.08742186807911	1.29244603379209	-6.47053201608191	3.00300016681078e-09	4.46465846582481e-08	10.7370160942717
PARD6B	0.922417007325971	3.56363550157219	6.43790408914287	3.50669174019133e-09	5.14726130701006e-08	10.705881720016
EEF2KMT	-0.541987618447442	3.80506977801796	-6.46354117137433	3.10452709835946e-09	4.59739436972048e-08	10.7035410064214
SGPP1	0.580140876059509	6.04005405312458	6.51198594068517	2.46492042958071e-09	3.73493896776831e-08	10.6954383536888
DDX54	-0.434708160523659	6.58982388586522	-6.51079669350067	2.47893991618739e-09	3.75239534087397e-08	10.6625942495971
DHX33	-0.351730775093023	5.9484072092872	-6.50140490394338	2.59245670330355e-09	3.89672971539601e-08	10.6566879933387
PMS2	0.485384781260866	5.54660257609906	6.4952232832116	2.66995796096325e-09	4.00920887418242e-08	10.6449028233856
NACC1	-0.400611851369524	7.50125782815014	-6.5157010932219	2.42162657461529e-09	3.6730449135781e-08	10.6448630827391
KDM1A	-0.346366992224671	6.50114412515004	-6.50729296255302	2.5207030738748e-09	3.81177012661672e-08	10.6432895134164
SRPK2	0.376106369480473	6.80623507592899	6.50538277978452	2.54376356647605e-09	3.83120899841568e-08	10.6372646553575
DUS1L	-0.412613805298885	6.69926391886159	-6.50666092169057	2.528310382074e-09	3.81942743432828e-08	10.6301093797211
IL17RB	-0.566208303543387	3.97043218497664	-6.44266024669621	3.42838499535552e-09	5.04217718807625e-08	10.6164273551742
CBFA2T2	0.521748545603424	6.99926157536821	6.50331241411135	2.56899311808563e-09	3.86533072757252e-08	10.6089749386459
TBC1D1	-0.327703959257368	5.85464259386374	-6.48394633079693	2.81727881568946e-09	4.20937897476546e-08	10.606992288812
DQX1	0.661510022777379	3.33448181266453	6.41699852378485	3.87234484936594e-09	5.59645142041184e-08	10.5931548287903
LEF1	1.19034385247237	0.820136738209132	6.42866409192089	3.66390121462573e-09	5.33628910172842e-08	10.5464129687473
DDX27	-0.319476031791044	6.452970378952	-6.4749965333012	2.93988497127396e-09	4.38384436232868e-08	10.5137777080814
ALG3	-0.480480213980031	6.20797308400905	-6.47349670832824	2.9609406515826e-09	4.41086158969884e-08	10.5112294479754
CLDND1	0.43269727154409	5.75023975401163	6.4567438812422	3.20648944421229e-09	4.73438008793429e-08	10.5013671855478
FAM136A	-0.379089910883664	5.75785923147565	-6.46423919101786	3.09423947703185e-09	4.58668311817476e-08	10.5000162129312
STK36	-0.376029353286619	6.06619490407948	-6.47075557554885	2.99980811727671e-09	4.46433287304529e-08	10.4993339643266
CCAR1	-0.322595330065802	7.88396752173584	-6.48438692781507	2.81137508901977e-09	4.20474186620726e-08	10.4914927305361
SMARCD2	-0.492212368662981	7.32421164246852	-6.4827785252462	2.83298596156212e-09	4.22863988059809e-08	10.4911827458758
LINC01184	0.518172668634335	4.41928796043735	6.43281899315457	3.59236718247966e-09	5.26273030362094e-08	10.4776416428556
FAM86C1	-0.471634971705458	3.70310443110197	-6.41485799818824	3.91184338400013e-09	5.64267437599864e-08	10.4728961486398
TMEM8B	0.402546280618066	5.26826119760932	6.43517285297084	3.5524547547772e-09	5.2093418552475e-08	10.4524159227079
CCNH	-0.409471578515923	7.02627478404742	-6.4688243981781	3.02749291973785e-09	4.49662054231291e-08	10.4473384749017
ERAP1	0.441315302385574	5.08437239553948	6.4268059311978	3.69634595206526e-09	5.36942878749648e-08	10.4248185787235
GDE1	0.301579639571069	6.84030586979987	6.4572680652986	3.19851020605703e-09	4.72724697383389e-08	10.4124609595358
NDST1	-0.389603231286258	7.14262359801522	-6.46297546678069	3.11288938417109e-09	4.60523615691755e-08	10.4115994410079
C11orf24	-0.454684734387691	5.24070674809218	-6.42752536672367	3.68375062378152e-09	5.35999993863404e-08	10.4071075967247
EEPD1	0.734320847660096	5.13020262652453	6.43065315458792	3.62948225456111e-09	5.29550482127663e-08	10.3943203450975
SMPDL3A	0.474077248962287	4.4769928674811	6.40586458161026	4.08218626060936e-09	5.85464268283765e-08	10.3941120783089
VEZT	0.387288811692883	7.17287005409124	6.45642040042044	3.2114233365588e-09	4.73700715341522e-08	10.3919520206313
MRPS5	-0.306327063814856	5.71368628377658	-6.43812837737278	3.5029596514464e-09	5.14681429805471e-08	10.3889838615526
ID1	-0.94246822333736	5.86158339442705	-6.41184763177724	3.96806639099841e-09	5.70732614245518e-08	10.3707935256845
FUT8	0.497613151841444	4.72768940779853	6.41123125628751	3.97967607121555e-09	5.71854697467681e-08	10.3668345874747
ALDH18A1	-0.368651265302561	7.38236560994829	-6.45242659571549	3.27295974151856e-09	4.82303861419457e-08	10.349128333219
SLC25A10	-0.548412100395882	7.37110892467118	-6.44854919791348	3.33381552948968e-09	4.90789941086442e-08	10.3284870983495
INCENP	-0.561975627297639	5.76121752255912	-6.42674683958532	3.69738236965328e-09	5.36942878749648e-08	10.3214051205175
FADS1	-0.377982516977507	6.94976916067216	-6.43048543604616	3.63237211368869e-09	5.29550482127663e-08	10.3008106346122
TRIM37	0.31973068144663	6.27367919744619	6.42046437450186	3.80922337225185e-09	5.51955750177456e-08	10.2677873935966
RALA	0.39088536677525	6.29325610304792	6.42032244598138	3.81178817883605e-09	5.51955750177456e-08	10.2671758896452
ADM2	0.477217863209836	7.13857717165746	6.42357967050264	3.75335348837271e-09	5.44544502235793e-08	10.2646138486042
SUV39H1	-0.585001226730611	4.07384642037178	-6.36627801163953	4.9232260668763e-09	6.96768733461022e-08	10.2637086444822
LINC01003	0.611636095570236	3.84567459395235	6.36139151219604	5.03823158427378e-09	7.09700614159992e-08	10.2590911941911
RRM2	-0.827464076395799	6.73483977980525	-6.43147187829108	3.61540784981474e-09	5.29132205388092e-08	10.2547917887711
EIF2S1	-0.390087138174561	7.50284543056423	-6.43082396221793	3.6265415012285e-09	5.29550482127663e-08	10.2421924494896
TNRC6B	0.390238262345076	6.79824673589656	6.41738734916068	3.86521231767417e-09	5.59152487111709e-08	10.2248228967096
NCOA7	0.559096198796453	6.51089075508523	6.4038032866682	4.12224835793903e-09	5.90645814339813e-08	10.2227573136035
AASS	0.51187311755228	4.79015486430185	6.37033666396703	4.82967602271289e-09	6.85467061975962e-08	10.218057618046
MGAT1	0.542391397204332	6.91894544084493	6.41457226610133	3.91714590729436e-09	5.64490047446565e-08	10.215138215518
ACAD9	-0.320533580180286	6.16287287005241	-6.40730076174779	4.0545008485499e-09	5.82049567321466e-08	10.2121812915309
DNAJC4	0.465790615267737	5.13264320636601	6.38155222520493	4.58018451394466e-09	6.53143880924911e-08	10.2068248663193
PGC	-1.49983531541422	0.749511418402423	-6.39696825233922	4.25788603068126e-09	6.0891825368295e-08	10.2007265972108
CARF	0.625647855112661	3.91015550040666	6.34771745057251	5.37432686355157e-09	7.49311905135473e-08	10.191239645262
ERBB2IP	0.494424975055675	7.5624446066165	6.415026493974	3.90871981450869e-09	5.64267437599864e-08	10.1876308210458
KIAA0513	0.51522951028408	5.91605873094083	6.3801400146246	4.61088554229972e-09	6.56275424674622e-08	10.183384598335
SNORD45B	-2.02284868110844	-0.383168463059865	-6.55220535921751	2.03422888958064e-09	3.12971116864168e-08	10.1833578353899
TUBA1B	-0.609551882973165	9.22165335514484	-6.43052268749969	3.63173005979323e-09	5.29550482127663e-08	10.1830883658845
S100A11	-0.409309332841024	7.24418956974261	-6.41231434118665	3.95929797022965e-09	5.70017433566332e-08	10.1788385695599
PRIM2	-0.593035466906524	4.55733271761584	-6.35533781531274	5.18438805904293e-09	7.27558608360641e-08	10.1564444646559
GLB1L2	-0.416557219923596	5.89044457334717	-6.39128194669742	4.37407591379915e-09	6.24345284425932e-08	10.1513889012494
PPP1R8	-0.407358917117381	6.3322358987804	-6.39150718004083	4.36941471871555e-09	6.24273372181091e-08	10.1504351121366
C9orf114	-0.430719743004814	5.3424923814106	-6.38102634323579	4.59159338918451e-09	6.54149585692548e-08	10.1500292182205
IPPK	-0.43039091199574	4.75972741359075	-6.35675549932351	5.14978983233245e-09	7.24056592905469e-08	10.1313817521721
HERPUD1	0.662148671542238	8.34033559735188	6.40116725974689	4.17404629338833e-09	5.97497417936313e-08	10.119531218729
RTKN	-0.417925512714653	4.78193249788837	-6.35451996124696	5.20445176667795e-09	7.29692322394361e-08	10.0939023540984
LOC150776	-0.689931667026394	5.24305072991437	-6.35649816180346	5.15605312735759e-09	7.24259062304973e-08	10.0928355722453
LOC646762	0.551348559111058	4.48529429812937	6.32372867745915	6.01819132231559e-09	8.30598905293115e-08	10.0912535623464
STXBP5	0.425241856580348	5.66887118619181	6.3643393797865	4.96853922773488e-09	7.01858749234873e-08	10.0864632562643
TXLNG	-0.416736796217883	5.26275397172353	-6.36231058189061	5.01640046806191e-09	7.07953660041519e-08	10.0809601308967
ZNF8	-0.337347267592854	6.01145304613784	-6.37287813608078	4.77199140716702e-09	6.77920747114664e-08	10.0783047801723
TRAIP	-0.705404080210861	3.70997096778919	-6.31116446417313	6.38518740871988e-09	8.75616202094408e-08	10.0737768337287
KCTD7	0.671130816152024	4.2261397507483	6.3112311736854	6.38318174333485e-09	8.75616202094408e-08	10.0491404733082
RBM14	-0.563486577489233	6.30470700753248	-6.36198845807695	5.02404139214269e-09	7.0836624924333e-08	10.0412899253109
THAP8	0.700529053076582	3.2352584265322	6.29602990325807	6.85665633295576e-09	9.32604633112895e-08	10.0323625023064
SWAP70	0.498789165516857	5.15838098722065	6.33731021411632	5.64485884920856e-09	7.84118413318369e-08	10.014251140765
RRP36	-0.333193290935182	5.75965040869371	-6.35378402459375	5.22257131980314e-09	7.31549728900783e-08	10.0083149818076
NUP153	-0.506203130223729	7.29975874089845	-6.36933275758099	4.85265105750573e-09	6.88077509721493e-08	9.99048295650374
RPS6KA2	0.408358369345954	6.86976292566208	6.36509708853895	4.95077994067986e-09	7.00008583702907e-08	9.98663647147153
YPEL5	0.547487042226047	5.84370081318027	6.33376270468839	5.74010994379389e-09	7.96612670203411e-08	9.96912633215081
EXOC4	0.277924344543213	6.69492283761654	6.36103640255046	5.04669175667972e-09	7.1022608639459e-08	9.9683731246283
GID4	0.476443215455246	4.83802401571677	6.31236889656632	6.34907084699141e-09	8.72256613343303e-08	9.94356569799928
MCUR1	0.380341393820469	6.48742655971112	6.34890815915131	5.34420212723833e-09	7.45804267124636e-08	9.9394325981853
ZNF584	-0.538696497228139	4.25306359204539	-6.29899668582178	6.76160791602516e-09	9.2134577556292e-08	9.93063185526056
RAB6C-AS1	-0.711343075233671	3.31632391208265	-6.2867233813961	7.16344379891277e-09	9.67322590687717e-08	9.93041532427937
MAL2	0.446328031823811	8.5566567931332	6.3664766907713	4.9186052781721e-09	6.96768733461022e-08	9.9172811859363
TRIM35	-0.523770353028516	4.55392463243638	-6.30297234429997	6.63627178356373e-09	9.05896383002315e-08	9.91267227955946
SLC25A11	-0.424653736223878	7.06918892773721	-6.35327731875005	5.23508311925621e-09	7.32618901386312e-08	9.90125375639321
ADD3	0.721241642696482	6.28949589390483	6.35083474876178	5.29581210537285e-09	7.39738740225848e-08	9.89786879059405
LDLR	0.642786839534589	7.22029136273969	6.33776834472618	5.63267220045139e-09	7.83150053351649e-08	9.88507439819847
GTF3A	-0.365119908562656	6.65251796107045	-6.34454703190531	5.45535705845711e-09	7.59903910851502e-08	9.88431986192637
ATR	-0.397427888327654	6.02238403548702	-6.33329570231727	5.75276650647637e-09	7.97631965477832e-08	9.86872378676448
ADPRHL1	0.455106997887491	4.3274276973491	6.28213000551596	7.31981252160577e-09	9.86450023618706e-08	9.85950445292571
SLC33A1	0.398924033970254	6.86647537317388	6.33162655455388	5.79822865330929e-09	8.01714562229211e-08	9.83800449520828
TRIQK	0.659649988160316	5.69402461141569	6.31943306566026	6.14126198041997e-09	8.4680615149666e-08	9.83652951869991
PMPCA	-0.458903743991287	6.44766289967222	-6.33236411357651	5.77809642210863e-09	7.99667243081873e-08	9.83444875083686
ZYX	0.60415796882922	5.91579032647338	6.31446549514399	6.2866813749139e-09	8.64476259392923e-08	9.83306526166352
AHCTF1	-0.394770469332892	6.86797467399374	-6.33252949955846	5.77359155776929e-09	7.99667243081873e-08	9.82335183799899
PUS1	-0.637543772268686	4.43019854710884	-6.28828630046283	7.11099317021813e-09	9.62837452155054e-08	9.81465357750412
SNX30	0.404235622585809	5.00549359262127	6.29701258402228	6.8250286544889e-09	9.29144426797872e-08	9.80895057371565
SMIM4	0.46444834379001	4.53587589823227	6.27737407842221	7.48526048917593e-09	1.00355956701309e-07	9.79631091262063
MRPS2	-0.485956360879948	6.24673670753545	-6.31759293990604	6.1947384116249e-09	8.53396256779445e-08	9.78168406702145
SNORD44	-1.21185185163189	0.370716563311848	-6.25497851123251	8.31525250147206e-09	1.10010424283792e-07	9.77990233217028
ZC2HC1A	0.572802285683221	3.92727984216875	6.25662884127739	8.2511116299878e-09	1.09354538601851e-07	9.77350717373978
AP2B1	0.299763580963534	8.91138332966775	6.33786894526614	5.62999962041792e-09	7.83150053351649e-08	9.7726237853324
CERS4	0.463157321485927	6.19883795975128	6.30815054635353	6.47645401932256e-09	8.85705223626116e-08	9.75323074283641
SLC25A32	-0.477774049248972	4.57311601237595	-6.2738854393557	7.60896106793757e-09	1.01832584132041e-07	9.74759779810635
LOC440910	-2.43313027714105	-0.530708782770071	-6.57604692944652	1.81495459656178e-09	2.82418219916806e-08	9.74678678844731
NPTN	0.403632661552043	5.39523115623811	6.29570332435417	6.86719926646018e-09	9.33193341042227e-08	9.74193438673033
ANKRD39	-0.634094560573967	3.74144039054849	-6.23899252492002	8.96255307691573e-09	1.1774426684424e-07	9.73765392487012
PTCD3	-0.365349335036996	6.86710004890371	-6.31537024129536	6.25994551229054e-09	8.61588834212234e-08	9.73229603006819
RALGPS1	0.601021441096058	4.15898804902418	6.25709433654682	8.23310827857148e-09	1.09212326776528e-07	9.72874069159198
ZBED8	0.499464558730184	4.15468591116244	6.2511780424365	8.4648345130281e-09	1.1169416085029e-07	9.72406920675968
POLE	-0.42227152470062	6.7206625928446	-6.30370395591275	6.61345794922616e-09	9.03618603872429e-08	9.71794584397804
LDHA	-0.669329442577576	8.90633343648569	-6.32748940264762	5.91244429232261e-09	8.16754953942192e-08	9.71551574777226
TMEM2	0.718607909195158	6.24856582224231	6.28144772717125	7.34332403799247e-09	9.88058725398701e-08	9.70634992588424
RRP9	-0.48819665848526	5.40201554152345	-6.28794076148831	7.12255655166388e-09	9.63534316934998e-08	9.69572388853381
RAB5B	0.263444947990947	7.78210574316577	6.31064084560277	6.40095194264699e-09	8.76977138419592e-08	9.69031740197614
NBR1	0.359584690058353	8.05450156287672	6.30966451062038	6.43044893110285e-09	8.80215324972109e-08	9.68098556432934
TRMT10C	-0.523483847397405	5.79178891399503	-6.29073123834433	7.02970102736717e-09	9.53550050830583e-08	9.68047117411851
COG6	0.523923756611968	5.07979058467665	6.27101222679028	7.71235136788702e-09	1.03032622900526e-07	9.67937989779026
MORC3	0.473585255142176	5.65211320851391	6.2786813374406	7.43941999197932e-09	9.99084074659089e-08	9.67646844554558
SP100	0.574516615481779	4.20716673633105	6.23318699101614	9.20971769695662e-09	1.20885595225088e-07	9.66469328289287
RAD1	-0.384939344757146	5.6412277195881	-6.27851533652882	7.44522562295898e-09	9.99084074659089e-08	9.66308869378086
SEPHS2	0.741834937419036	8.28921713498275	6.30278281734088	6.64219444383024e-09	9.05896383002315e-08	9.65565869646065
CD99L2	0.385288856977512	5.34476081547197	6.26436384005745	7.95692784606969e-09	1.05735600474852e-07	9.64967168242657
LINC00341	2.00776782713646	0.37599407971827	6.35289409511146	5.24456547471510e-09	7.3326252484471e-08	9.63903547964912
MCCC1	0.27637788787406	7.15837028090733	6.28959039820789	7.06751834705068e-09	9.57814580318709e-08	9.60984119248897
NCLN	-0.496932345638784	6.93348055757835	-6.28712385757755	7.14996782445731e-09	9.66371888857344e-08	9.60676547088705
SMAD2	0.30578409211873	6.66015657544104	6.28041717648588	7.37897835204808e-09	9.91967224121342e-08	9.59939871584907
FOXO4	0.582800928445128	3.95558520658722	6.20993853484171	1.02686064318128e-08	1.33500774181905e-07	9.59605759095405
CTDSPL	0.41818797195656	5.73110745272552	6.27034219506576	7.73666036615181e-09	1.03265504051676e-07	9.5913133874727
OS9	0.271214321163337	7.79891986941927	6.28614825648936	7.18284049503024e-09	9.69070376220791e-08	9.57860991902035
GSPT1	-0.299109766686765	8.62031777024832	-6.29194394753007	6.98972009547755e-09	9.48984059255795e-08	9.57000109848096
SLC22A23	0.424889288331712	6.66784857996266	6.27564874734976	7.54618766870184e-09	1.01082563811978e-07	9.56427590724002
COL16A1	2.97480193231311	1.86067400701533	6.18721377866632	1.14192963148638e-08	1.47060165921093e-07	9.55680968537572
MRPL4	-0.448331632990447	6.5062662796931	-6.27197424934456	7.6775804462159e-09	1.02659437204255e-07	9.55578526097927
RBMX	-0.3833998193944	7.36761000895635	-6.28198513108517	7.32479872359388e-09	9.86450023618706e-08	9.55374451368537
RHOU	-0.585595164945847	5.73771779198175	-6.24505161114425	8.71156582911109e-09	1.1464756572299e-07	9.54395409613336
CAD	-0.51488350329177	6.61656542469463	-6.26936929945523	7.77209189502967e-09	1.03554331761993e-07	9.51878676363995
EFCAB14	0.423060877644457	7.04498011963701	6.26870478807938	7.79638438255847e-09	1.03785911248668e-07	9.51599850493657
IFRD2	-0.487941127734421	6.37928102718104	-6.25999668180925	8.12172820858143e-09	1.07830124473969e-07	9.50796106511882
ZNF207	-0.251134465067075	8.05429078806466	-6.2696641298305	7.76133771684121e-09	1.03502883797591e-07	9.4872085725102
ACAT1	0.366018701541027	7.60552654156148	6.26476851803244	7.94182473063045e-09	1.05628379233965e-07	9.47695179384965
TCEAL4	0.299941727986179	6.87225799017676	6.25574019432161	8.28558848173733e-09	1.09714635486568e-07	9.46916696694626
FGGY	0.455990473881615	4.11561717859708	6.19650720787476	1.09341190568919e-08	1.41381007940124e-07	9.46877299632299
WDR43	-0.501834177040536	6.79521990720784	-6.25405201821627	8.35147624007068e-09	1.10295309780916e-07	9.46106475889088
GPBP1L1	0.35999785782534	6.94051805131128	6.24970342906854	8.52358505390742e-09	1.12370634916132e-07	9.44226338296382
RNASEH1	-0.325565755108616	5.38670405592885	-6.21927375010793	9.82972980914279e-09	1.28462334912174e-07	9.43595475162857
DSC1	-1.94578341575751	-0.0356537464270252	-6.37372221182387	4.7529839129712e-09	6.7585990944295e-08	9.42969695151137
LINC00936	0.816619336792826	2.25621126226882	6.14664504508217	1.37977211331248e-08	1.749886659924e-07	9.41875848682498
MMP7	-1.41341849201143	0.635613666133156	-6.21170889165932	1.01839187964679e-08	1.32629422938216e-07	9.3958838888449
SYNCRIP	-0.447087649843741	8.33712120097991	-6.25441664402179	8.3372016886226e-09	1.10203715278483e-07	9.39433811400685
MAP1B	0.61769303536417	7.79850588547504	6.24891448735812	8.5551823788601e-09	1.1268826193067e-07	9.39247448224559
CHP1	0.284438624444975	7.77482626798277	6.24470265559787	8.72583081387881e-09	1.14734742120144e-07	9.38957343030203
GDAP2	0.445163551183565	5.19956488480137	6.20268630150784	1.0622831238096e-08	1.37748215778281e-07	9.38419260843667
SMOX	0.59057299384422	3.48581849464683	6.14482710862869	1.39150240441026e-08	1.76030329440812e-07	9.36742364516523
NTNG1	-0.918889294375916	2.14481356939314	-6.13503011813252	1.45642896294203e-08	1.8331716100199e-07	9.36385139164044
DLST	-0.282720458350314	7.31776166413581	-6.23239759217592	9.24384019384721e-09	1.21227514716864e-07	9.34779217176764
RALGAPA2	0.377690845517761	5.56885136031828	6.20928990385794	1.02998080384076e-08	1.33790586076755e-07	9.34098108898669
NR1D2	0.612922780462598	6.9379360893542	6.21735957788393	9.91818768793806e-09	1.29505657671372e-07	9.31719556959525
EBLN2	-1.55763243384305	0.363392898663062	-6.22678261785252	9.4901739417055e-09	1.24241021716347e-07	9.30904107937584
ANKMY1	-0.645942597980038	3.84038738502024	-6.14769714901369	1.37302792929751e-08	1.74365114040742e-07	9.30789523945215
SF3B4	-0.322678851526926	6.58925984862302	-6.21533715365508	1.00125003658638e-08	1.30623549516778e-07	9.30485663803432
ARPC5L	-0.31251121301086	6.56224884539487	-6.21136067795896	1.02005215617801e-08	1.32730530131447e-07	9.30057871820578
CIRBP	0.385370851045819	8.27635451976047	6.2311767517816	9.29685764930516e-09	1.21816417506079e-07	9.29544617518793
CELF6	1.08966356028763	2.12024711458659	6.11833075412379	1.57404336238889e-08	1.95660886834699e-07	9.28302225954254
PLCH1	-0.72315976456341	2.83159949473249	-6.12098094788967	1.55477237342207e-08	1.93585920060579e-07	9.27738744358038
CLUL1	0.81979593358072	2.12260423069987	6.11488384364529	1.59945995437147e-08	1.98000747525491e-07	9.27636378831636
FAM102A	0.710805953010147	6.79417648964189	6.19972080888804	1.07711202955457e-08	1.3955059737525e-07	9.2676574135515
LOC101927204	0.608080644873666	3.49492689821486	6.1401599158004	1.42206925003077e-08	1.79292962707489e-07	9.26749393461553
ANKRD12	0.638847872974177	6.40700647269071	6.19297205394084	1.1116235452835e-08	1.43403257353754e-07	9.26383334327964
SLC30A10	1.71563190746752	-0.179253489663817	6.13975175180142	1.42477367154361e-08	1.79483233656869e-07	9.26362968499032
KPNA2	-0.386062894542944	7.62729148647251	-6.22010806558337	9.79141806028005e-09	1.28073112886032e-07	9.26249811651966
STRBP	0.297874459140758	7.04255516682168	6.21342196095942	1.01026269090152e-08	1.31684935473761e-07	9.26072794172194
RAB39B	1.08033203876015	4.88702028915635	6.14147014427202	1.41342202772885e-08	1.78502482492653e-07	9.25416850676271
CDYL2	-0.522474158750205	4.4711150575844	-6.14759297415718	1.37369425885854e-08	1.74365114040742e-07	9.22942344229479
MST1	0.64719913751053	4.02507020502774	6.13474329555709	1.45837406934386e-08	1.8340824979286e-07	9.21760920773776
RNASEL	0.751740914617961	3.95276454982642	6.11375315579873	1.60788503798697e-08	1.98716063624792e-07	9.20882105858388
PIK3AP1	-0.837942249948345	1.72454791625483	-6.09966996025241	1.7165566228745e-08	2.10758906370265e-07	9.19682714762033
PGRMC2	0.447124276664515	7.13868134528869	6.19840942541024	1.08373444795532e-08	1.40287555780148e-07	9.19083722333675
C1QBP	-0.343089249569241	7.89311195758403	-6.20445694947703	1.05352512463221e-08	1.36730624645439e-07	9.19039718535076
SRRM1	-0.381073033598863	6.40183752805468	-6.18516703625248	1.15289664537583e-08	1.48218287902084e-07	9.17238648395798
BAZ1A	-0.329108702171645	6.80360658711051	-6.18948069907992	1.12990277974647e-08	1.45636224383459e-07	9.16935314423423
SLC38A7	0.439291094173679	5.39360609315231	6.15703601854777	1.31456972573943e-08	1.67284567811044e-07	9.16787813327998
DIP2B	0.441013624282721	7.08165945887384	6.18418329241662	1.15820467596377e-08	1.48773322619949e-07	9.14077271051109
GAB1	0.806032261551528	4.13695431438177	6.10544197971259	1.67116958610497e-08	2.05859577563185e-07	9.13916410521525
DIAPH1	-0.287288078544641	8.22512519075086	-6.19457225019702	1.10334327501356e-08	1.42457460168561e-07	9.13876315098767
PRKAR2A	-0.360046601323959	6.22844858751797	-6.17257187033061	1.22270557044262e-08	1.56389666488641e-07	9.13340109529676
KIAA1217	0.484707530147165	6.90122203455318	6.17773328729579	1.19360860315022e-08	1.53132839030331e-07	9.12854831123575
HELZ2	0.649394570913458	5.70098225915596	6.15787753926922	1.30942410893745e-08	1.66912669098512e-07	9.12320080989225
RPS10P7	0.819717466638468	2.26321901293661	6.07836709085327	1.8948177533362e-08	2.30012800194797e-07	9.11739459213177
XPOT	0.356067125587744	9.53968451388439	6.19637952281213	1.09406453933421e-08	1.41381007940124e-07	9.1072378850632
STAU2	0.503845052805815	6.01628577903924	6.16482834236992	1.26767409091186e-08	1.62003354460702e-07	9.10287827638197
NSUN5	-0.477920057737858	5.14070732209487	-6.14243926234394	1.40705939715889e-08	1.77848517741902e-07	9.09574770863152
PTDSS1	-0.292370971805677	6.91607095979618	-6.17268559450486	1.22205699626975e-08	1.56389666488641e-07	9.09064050398756
IGSF3	0.671027894521494	3.73772752062235	6.10476664268678	1.6764183033782e-08	2.06336862651861e-07	9.06685444443521
SULT2B1	-0.729411593491972	2.41902219221652	-6.07055333467431	1.96467067023463e-08	2.3791528051809e-07	9.06459335279509
WDR61	-0.384835278621297	6.18573826347034	-6.15764241203732	1.31085983251893e-08	1.66953954581036e-07	9.06150742671208
NIF3L1	-0.351318064877548	5.01303764265353	-6.12774156058137	1.50665833555456e-08	1.88690421740511e-07	9.06059002640296
ITPR2	0.652706237976544	3.95810210393688	6.09360154942114	1.76558299403689e-08	2.15950583023733e-07	9.05903466257866
ZSCAN18	0.469663559935874	5.03619300085528	6.1233752013005	1.53756233342272e-08	1.91761096334515e-07	9.05280815153384
CCT7	-0.333500546808166	7.82465685345424	-6.17287379167233	1.22098444359546e-08	1.56389666488641e-07	9.04752710195888
TNFAIP8	-0.648914296157456	3.98803681115717	-6.0950249462989	1.75396113305826e-08	2.14824472871148e-07	9.04512176884956
BMS1	-0.348395056316701	6.71916348743942	-6.16039938865619	1.29412236392393e-08	1.65242699121444e-07	9.04119328377439
TMEM170B	0.639458570664122	4.23582100383233	6.09880345091558	1.72347419006237e-08	2.11435363055364e-07	9.0392710181
WDR62	-0.69805064872368	4.88297462528536	-6.12456703430453	1.529065434998e-08	1.90859905003574e-07	9.03638399682101
TTC37	0.29249550966622	6.76004530460653	6.15993221074473	1.29694369013677e-08	1.65462246823227e-07	9.03395567390883
ANKHD1	0.704640332852154	3.56516988120546	6.07207187739154	1.95089973284289e-08	2.36629324623335e-07	9.01140871616966
IL1R1	0.498716217797731	5.64602206914743	6.13085513802732	1.48499563539122e-08	1.86599953648824e-07	9.00064138951539
GALK2	0.380528177083472	5.37777173424137	6.12031715648882	1.55957723852236e-08	1.94023295887752e-07	8.99781723736304
NEAT1	1.01701511540752	11.1888551731986	6.17763016080135	1.1941832345799e-08	1.53132839030331e-07	8.98908010310113
MTFP1	-0.586677271236442	4.05357469639273	-6.0856533759722	1.83188605557552e-08	2.22914108675218e-07	8.98799805932537
RNF126	-0.57046908166478	5.55333943896951	-6.12667432186295	1.51415502261349e-08	1.89156005154444e-07	8.98627614418377
ZSCAN30	0.416747903988843	5.29155928254245	6.11303798930916	1.61323649580351e-08	1.99213480435736e-07	8.9850119795244
TCF12	0.391550426781692	6.12501210886346	6.12726316363388	1.51001424528742e-08	1.88953115893632e-07	8.96152854793854
ATP2C1	0.337163776428925	7.48005002937953	6.1500015540971	1.35836948951015e-08	1.72711907319935e-07	8.95950081387547
AZI2	0.471583850077899	6.38660441344106	6.12667937384619	1.51411944919609e-08	1.89156005154444e-07	8.95728862492416
CAB39	0.40880947070465	6.83475714144269	6.14067482375468	1.41866477297281e-08	1.79014035554284e-07	8.9515211245347
MRPS11	-0.344394883452511	5.76926157151898	-6.11779150843166	1.57799320969961e-08	1.95989628096355e-07	8.93062554511198
NIPAL2	0.646388572355191	4.18846307213851	6.06809100916191	1.98720394882644e-08	2.40450076515534e-07	8.92318633752195
PABPC5	0.611940550768252	3.72605978311473	6.06073861897598	2.05601196117636e-08	2.4817584894714e-07	8.91735269538252
TRAP1	-0.345758522395938	7.84129265965665	-6.14521240424906	1.38900809833814e-08	1.7586294776261e-07	8.91707625539054
ZGRF1	-0.728803464868122	3.94013724114844	-6.06135359048848	2.05016794254702e-08	2.47669523936332e-07	8.90998789707968
DYNLT3	0.582464129773834	5.25538412400677	6.10160129822197	1.70123646987861e-08	2.09048828409961e-07	8.90765623610949
SPRY1	-0.782684269218011	1.75292518092813	-6.03014819802126	2.3683585718698e-08	2.82248192977754e-07	8.90397683630352
VPS9D1-AS1	-0.546186293966611	4.45926987813282	-6.09093949972492	1.78752214021115e-08	2.18045755137373e-07	8.89873397596055
EVL	0.567159293306251	4.9972012107176	6.10197473596789	1.69828978058434e-08	2.08857652295286e-07	8.89361519395945
KDM6B	0.674489096711446	7.54947746251436	6.12903596281302	1.49761500209288e-08	1.87714414619588e-07	8.87911974596485
FAT1	-0.476165443912707	7.51507018185315	-6.13058310981166	1.48687597714176e-08	1.86680013986294e-07	8.86317540993608
PSMD5-AS1	0.620121777430617	3.33848438313004	6.03835704352263	2.28022994101181e-08	2.72610929890392e-07	8.86107667996322
TOLLIP	0.387127737222634	6.59868851940101	6.11742535903266	1.58068072920816e-08	1.9599918934591e-07	8.8582675542011
NBEA	0.732283015540663	2.96100105458069	6.02578397155122	2.41656802863298e-08	2.86628637582566e-07	8.85133849132107
KCNU1	1.84331233195139	-0.189797770412566	6.1864182518239	1.14618002028194e-08	1.47481055566012e-07	8.85083206169335
WAC-AS1	0.40882267771883	5.33883256616278	6.09354678226009	1.76603167257022e-08	2.15950583023733e-07	8.84966416658316
KIAA1191	0.387050922137674	7.42714262241278	6.12159356581807	1.55035086443596e-08	1.93195589878593e-07	8.84067510971144
MKNK2	0.663065778047727	9.19817636084331	6.12980015469061	1.49230109697299e-08	1.87204622156612e-07	8.82899486632945
MYB	-0.975235201490883	1.60721125412568	-6.01143107745822	2.58202768255364e-08	3.04569738265714e-07	8.81995616210761
ZNF578	0.971211957540336	2.2127397792141	6.01294186257165	2.56409944190685e-08	3.02692745437682e-07	8.81931560355794
KCNK5	-1.25495942146789	0.68276592798966	-6.02591583372645	2.41509736450091e-08	2.86628637582566e-07	8.81407784219477
UST	1.05726732444251	2.17226469402363	6.00878758466827	2.61369474477291e-08	3.07580253036912e-07	8.81219993487491
PKP3	-0.556095215082212	7.17417323030293	-6.11399686287528	1.60606541942699e-08	1.98654681533078e-07	8.80614857679051
NTMT1	-0.505085628653276	4.75369965511196	-6.06054147069481	2.05788891178689e-08	2.48202890758169e-07	8.79874896916638
ZNF862	0.401564280330041	5.67168887820455	6.08603921613345	1.82861153706281e-08	2.22696113872954e-07	8.79735348479866
PGP	-0.54953541873441	5.35302348588716	-6.07932675346408	1.88640901260681e-08	2.29177327939352e-07	8.7908246023635
RBM8A	-0.409019793444686	7.17978921819976	-6.11153924025725	1.6245083075164e-08	2.00440564878113e-07	8.78931936855449
CHSY1	-0.401954302686272	5.90115517370634	-6.09262113120938	1.77363204855141e-08	2.16703489349454e-07	8.78574368713323
NEK7	0.509094019462109	6.48437112051122	6.09663826078706	1.74087966083073e-08	2.13396318261504e-07	8.78131950402796
TMEM56	0.714858944519272	4.82194176502287	6.0618568475899	2.04539770266219e-08	2.47292205339577e-07	8.78124822278709
RRP15	-0.475807121677062	5.1529065047782	-6.08011352072217	1.87954262445044e-08	2.28528032783383e-07	8.77793902137632
PHB2	-0.297311570952598	8.19188974962069	-6.11618710621525	1.58980288403993e-08	1.969676576464e-07	8.77471404759119
DCBLD1	-0.434078006548861	4.30377998601915	-6.03714449771776	2.29304149497638e-08	2.73924511444434e-07	8.71777951574274
TNPO2	-0.379698472028394	7.69614074268859	-6.0917632304344	1.78070488572678e-08	2.17390768813605e-07	8.67737767886483
MAGEA1	-0.82757862005383	2.36244359478123	-5.97680673520384	3.02843458149332e-08	3.52519175780649e-07	8.67065906766113
ICT1	-0.380662626769878	5.50299487235569	-6.05169663081248	2.14385389148613e-08	2.58156455770295e-07	8.6438881768934
EBLN3	0.379253522083818	6.66661552568239	6.07119259117556	1.95886193626666e-08	2.37403315859404e-07	8.64257888260959
LYN	0.521577881215632	4.76353698729339	6.03320979231078	2.33510474523314e-08	2.78506218065296e-07	8.642405808613
ACSL1	0.588918965688185	9.10340620786639	6.0862639627735	1.82670683105231e-08	2.22644722200336e-07	8.63138443424895
DUSP19	0.886397964622	2.1911399286934	5.96664051786033	3.17335691663438e-08	3.67678452624861e-07	8.62870275942813
RAD21-AS1	1.11051548398954	1.11932197476217	6.00205951729414	2.69602597285429e-08	3.16030647996722e-07	8.62796726385687
TSFM	-0.341614762626511	5.55707860722186	-6.05008998767053	2.15984416986562e-08	2.59665492831882e-07	8.61180734869306
THBS3	0.53840793258675	4.72899426770603	6.01830274283781	2.50146560592348e-08	2.95996907317155e-07	8.59428359153192
EPS15L1	-0.402365111678405	6.22002317518094	-6.05061384069776	2.15461761561681e-08	2.59244696443125e-07	8.59395526131876
EMG1	-0.363346112281044	5.87813745116768	-6.04492113415504	2.21208811770764e-08	2.65521304360495e-07	8.58053305150941
B4GALT2	-0.496188725162768	5.99180301418456	-6.05189231068664	2.14191434468696e-08	2.58129902085227e-07	8.58001265576207
CCDC138	-0.741713379583991	3.93288686169395	-5.9924263074022	2.81836619712132e-08	3.29599585794188e-07	8.57914461976948
WBP1L	0.347181854724169	5.88130419822825	6.03977804852649	2.26530546855919e-08	2.71258587845971e-07	8.56758002106556
P4HA1	0.593223731456877	6.64949978539461	6.03950804487492	2.26813383496176e-08	2.71380857894707e-07	8.53169781672539
KANK2	-0.484329970900075	6.05158923239807	-6.03633769385392	2.30160526755709e-08	2.74728972159279e-07	8.53042600953062
CDC37	-0.392502659570487	7.6807473910479	-6.04870596984577	2.17371281259001e-08	2.61123772750812e-07	8.49533132875958
NDUFA4L2	-0.563486423084643	4.45995244039695	-5.98444710167461	2.92382270253002e-08	3.41135366753619e-07	8.49529548022367
VAT1	0.458933659043727	7.1130200862216	6.04205198758191	2.24162259753657e-08	2.68636910810927e-07	8.49489344870041
SNX8	0.509689011907101	5.59014743537501	6.01441382465861	2.54674972420211e-08	3.00881147589448e-07	8.49176247122556
C14orf80	-0.60036371929009	4.78865664169213	-6.00325433725492	2.68122095025614e-08	3.14540732726923e-07	8.48891432450093
SAP30L	0.419801575322054	4.8243831417461	5.99155402982858	2.82970992039491e-08	3.30668670542023e-07	8.4789867983021
HSD17B14	1.22960233863369	1.23199733925404	5.96782324570163	3.15615234100618e-08	3.65967440560222e-07	8.47566761499062
LONRF2	0.510790737706341	5.69666989590384	6.0167179182074	2.51982348670344e-08	2.97934405325502e-07	8.47384604689102
PKIG	0.501741599088131	3.90472887528535	5.96189426598126	3.24333096609012e-08	3.74918073801457e-07	8.46264565482362
LOC100129550	0.792654740231168	3.1908279486981	5.93258410676412	3.71031905556347e-08	4.21757387875406e-07	8.44939153653925
IFT80	0.48243234144189	5.46485931980246	6.00388012535769	2.67349875126324e-08	3.14011843078307e-07	8.43898979117122
CCT2	-0.399338328881461	8.50740740467501	-6.04316407498626	2.23012919576037e-08	2.67473003223145e-07	8.42852819698314
LRP8	-0.57012018961829	5.21088453780893	-6.00384314475554	2.67395448141529e-08	3.14011843078307e-07	8.42740956023163
ERI3	-0.315099387782289	6.28232638663448	-6.01889182181286	2.49467558622216e-08	2.95484830975592e-07	8.41993475898401
SDCBP	0.437121763263393	7.49099440361155	6.02611116805484	2.41292041132434e-08	2.86628637582566e-07	8.41213381731805
RAB3IL1	0.679863128029333	3.63611445072921	5.9427884773656	3.54068357340702e-08	4.0523555288323e-07	8.40843078794101
PTPRA	0.223775470958571	6.62174269634277	6.01884885268024	2.49517025624034e-08	2.95484830975592e-07	8.40837232454771
PINK1	0.644698017847221	3.31297438577849	5.92764169986116	3.79532847704883e-08	4.30442994043544e-07	8.39495645052024
C4orf33	0.551996014901512	4.07848905782864	5.94950062335683	3.43328462187699e-08	3.93844170222345e-07	8.39288802902642
SF1	-0.267854798465908	8.04472650827655	-6.02990938479431	2.37097197192668e-08	2.82335568044814e-07	8.39070750358569
APPL2	0.377267951318648	6.2527073905151	6.00378903941639	2.67462138583614e-08	3.14011843078307e-07	8.34450109883547
PAICS	-0.45489802336801	9.03217662917822	-6.02687392585276	2.40443813825617e-08	2.85867324497661e-07	8.33735196398354
ATP10A	-0.557577735867785	3.93348423280204	-5.93000783820864	3.75439460633424e-08	4.2644470051978e-07	8.32199283057821
USO1	0.381217147336982	7.67684435206773	6.00966696412823	2.60311825514962e-08	3.06575872308445e-07	8.32066023161653
OBFC1	0.363480032531507	4.9173025379096	5.96035657684653	3.2663249219228e-08	3.77285654058406e-07	8.30878724305526
MOB3C	0.673269757643034	2.71175876580118	5.90086381005999	4.29029196181569e-08	4.81487474578658e-07	8.30089695936784
BCL2L2	0.435381495384743	5.92033166877968	5.98237099274204	2.95189179693088e-08	3.4414291321983e-07	8.28909361962893
SNHG1	-0.681753435819118	6.65406090778251	-5.99048121416073	2.84372318846443e-08	3.32047802472643e-07	8.28354341743306
LAMC1	-0.305720927159857	9.12432249521436	-6.00970848861561	2.60261987349716e-08	3.06575872308445e-07	8.27676026967421
DLAT	-0.356969626361939	7.09094056972913	-5.99729699656745	2.75584175646116e-08	3.22790326170209e-07	8.2764351334087
HERPUD2	0.413129358694392	4.75219203880957	5.93961064716817	3.5926766881466e-08	4.1016510961432e-07	8.26827356785225
KIF18B	-0.64094608664054	4.90570104631773	-5.95453157774522	3.35489257721525e-08	3.85735581466035e-07	8.2497870487474
CSTF1	-0.352962020519558	5.48216896931225	-5.95475872425101	3.35139503478648e-08	3.85735581466035e-07	8.20497188031721
VDAC1	-0.307429017779741	8.55124156101609	-5.99261539644409	2.81591305364169e-08	3.29569371889973e-07	8.2022608859121
KLHL5	0.462575216300314	4.79086688950855	5.92898540078885	3.7720290995548e-08	4.28123877240475e-07	8.1951896920795
ALDH1A3	0.814811407900268	5.58696496339856	5.96278068416714	3.23014825529893e-08	3.73681865959698e-07	8.19124306102273
PAXIP1	-0.462433399825003	5.12625683483262	-5.93326705583504	3.69872052924474e-08	4.20757480811659e-07	8.17742165246939
RBM10	-0.391925099471418	6.75658112834276	-5.96995819229678	3.12532824786453e-08	3.62953820339782e-07	8.17465709915159
TUBA1C	-0.504165405609116	8.17447422809559	-5.97695783097543	3.02633052795317e-08	3.52519175780649e-07	8.14831494848613
MAN1B1-AS1	-0.591928610486148	3.82045126162729	-5.89369826777795	4.43316592239463e-08	4.94932486919538e-07	8.1413639260494
SLC25A51	0.462673726314387	4.09092940123943	5.89298913585602	4.44755707911239e-08	4.96170260772301e-07	8.13929184614831
ZNF782	0.65659210284136	3.63211475440475	5.87878010112888	4.74578814458231e-08	5.26701809157782e-07	8.1386405902301
SH3BP1	-0.706377355466131	2.4975172350996	-5.85823583157263	5.21202943835353e-08	5.72941684087238e-07	8.13104324131375
PNN	-0.364849710229561	7.67638981276974	-5.96832695789628	3.14885296638668e-08	3.6540321594484e-07	8.13067176824299
PHF8	-0.336728080616112	6.70120736693486	-5.95548520651944	3.34023290746232e-08	3.84934285022673e-07	8.12842183805108
HADHB	0.268060131761424	7.58442532526996	5.96387294817211	3.21397668492182e-08	3.72097717045382e-07	8.11419600478863
FARSB	-0.401007908784236	6.79257415960218	-5.95909016995498	3.2853825647142e-08	3.79168032903743e-07	8.10875588339552
CAPN15	-0.630953748784079	6.25242651906229	-5.94888615620509	3.44298179809922e-08	3.94655073895098e-07	8.10548860772073
DDX21	-0.413364402669792	8.6894039545908	-5.97301609623449	3.08169374010008e-08	3.58440845866327e-07	8.10464204486044
NLRC5	1.61386811907531	3.24499124234053	5.8551616093614	5.28556303677994e-08	5.79328573432756e-07	8.09396049153128
ARIH2	-0.227667247354518	7.15764556148947	-5.95458905041391	3.3540072890479e-08	3.85735581466035e-07	8.09245827722222
BBS2	0.33375290562967	5.89952907313209	5.94260536695562	3.54365928659252e-08	4.05267234177253e-07	8.09151063579687
ATG13	0.301272559817082	7.07579107558553	5.95037087119942	3.4195967976982e-08	3.92573895368779e-07	8.08930340391535
SHOC2	0.492330226463209	6.54408966758241	5.94463335804582	3.51083931407488e-08	4.02126339741788e-07	8.08332226634329
SNORD12	-1.67989949124943	-0.48306372721782	-6.02706642261372	2.40230211261646e-08	2.85839687187391e-07	8.08256094312276
CCDC28A	0.582745980190852	4.17683328720963	5.86982297244834	4.9437974476239e-08	5.46657308346985e-07	8.07054019226684
IFT57	-0.350785385233022	6.20807795205571	-5.93585104618105	3.6551583374098e-08	4.16117191770626e-07	8.06864587002236
ERP44	0.403700075266153	6.59350545140313	5.93932344871252	3.5974124224964e-08	4.1016510961432e-07	8.06807795305121
PLEKHA3	0.445158453128832	4.75126558887996	5.8923682213316	4.46019564611511e-08	4.97210822732475e-07	8.0594454672988
TP53INP2	0.488757936163367	6.74736439517426	5.92516583010881	3.83863046836065e-08	4.34697399041505e-07	8.04954898446707
FAM200B	0.361793945854084	5.16071566755699	5.90924101657794	4.128990543398e-08	4.65472387384868e-07	8.04845033133987
EIF5A	-0.392362428930509	8.74185864569955	-5.95893854159298	3.28767167581695e-08	3.79168032903743e-07	8.04593137298495
DIP2C	0.52330995096721	5.43521038179973	5.91543563716552	4.01356313172463e-08	4.52799879684275e-07	8.04183397183717
HMBS	-0.414632475194713	5.7731020390871	-5.92554934666369	3.83189126136228e-08	4.34261729665027e-07	8.03345535430947
ALCAM	0.453217703499863	7.38718041729672	5.94144403577717	3.56258932909251e-08	4.07122080408319e-07	8.02914343963556
ZC3HAV1	-0.51572023912454	7.12221848714818	-5.93941696172472	3.5958697741564e-08	4.1016510961432e-07	8.02300577783491
CLCN4	0.525924683373304	4.62021314993537	5.87733564607848	4.77718422380544e-08	5.29403677525185e-07	8.01168570869797
ZDHHC2	0.54406058496134	5.40856604943225	5.90856364947292	4.14180848195051e-08	4.66567113015521e-07	8.00980482933032
DKFZP434I0714	0.482952759883762	4.09378765775173	5.87323565081276	4.86741623630601e-08	5.38608122360878e-07	8.00952500691706
ALG1	-0.382203442585554	5.21488130978472	-5.89945557220406	4.31800879566963e-08	4.84236146943802e-07	8.00900826099811
TPI1	-0.406848240870351	9.52599420926206	-5.95383480322601	3.36564373735873e-08	3.86675641623402e-07	8.00228671760873
SH3RF1	-0.381620197759704	6.22187673676775	-5.91873708395203	3.95334761664093e-08	4.47014064845483e-07	8.00088765247149
EXO5	-0.528434806234779	3.80367957462074	-5.85207084982834	5.3605195876102e-08	5.86687770608999e-07	7.99695300284054
GRIN3A	-0.724523300510279	3.64011524406086	-5.8749987961207	4.82840979288811e-08	5.34685851401237e-07	7.97844152054654
DIO3	3.64817228000543	2.69355949956686	5.81815984435754	6.25470784287081e-08	6.77149913255574e-07	7.97604522239466
ZNF268	0.390862262325494	5.74765401951429	5.90506875173564	4.20856717500855e-08	4.73022789670122e-07	7.95769008106628
FNDC3A	0.412235445013835	6.81105480687494	5.91827092566546	3.96179577566749e-08	4.47632245052092e-07	7.95243502950237
SORT1	0.413611229220536	5.53989495805405	5.89592264893095	4.38832054205561e-08	4.91021022798115e-07	7.94464545783761
AFF3	-0.501890683994552	4.22663035363664	-5.85597933038989	5.26590470630892e-08	5.77595508180678e-07	7.92989390960909
CREB3	0.446152487776874	5.73587598801955	5.88429150809649	4.62784663679768e-08	5.15135249059703e-07	7.91800148504718
ZMIZ1	-0.429635866146467	6.97587265361651	-5.91582354951041	4.00644146631366e-08	4.52336278632826e-07	7.91695601476514
TFDP1	-0.411898329234439	6.17563063919967	-5.90722707151984	4.16721563266885e-08	4.69077285908212e-07	7.91615373916085
CTSD	0.483734543997539	8.34781003689763	5.92213816022758	3.89224381473192e-08	4.4043657213274e-07	7.91147882258377
TOMM22	-0.292765097024144	6.41132395589402	-5.90703031493195	4.17096871324311e-08	4.69148061408679e-07	7.9072965260802
SBDSP1	-0.46511870529802	5.16799606977665	-5.86463249767042	5.06223199362868e-08	5.58109218915773e-07	7.89946593275615
DOT1L	-0.533991137871728	6.60120209190608	-5.90293088666751	4.24992438716129e-08	4.77313871335931e-07	7.89411775841087
PRKCD	-0.48435177754678	5.80422194172746	-5.89824796836186	4.34191688960759e-08	4.86553910554833e-07	7.88776886986811
PAGR1	-0.346418428279281	6.19775799893293	-5.89472196687456	4.41247162037053e-08	4.93355724880744e-07	7.86334601567554
CSPP1	-0.682307730347651	3.96433170662029	-5.82000827932767	6.20239826503527e-08	6.72626196415169e-07	7.85383786971013
CCDC71	-0.477972719369819	5.20294944320173	-5.8622156373226	5.11832620338957e-08	5.63879576449727e-07	7.85369102622717
PIGV	0.289099931141505	5.37936335438677	5.86692900867442	5.00949097367158e-08	5.52700341371437e-07	7.83583759997364
TUB	-0.46632822552527	5.72612491153554	-5.88013152726365	4.7165977649488e-08	5.24237098730357e-07	7.82526031164232
DNAJC6	0.743395249004242	3.03390405325833	5.77982806742833	7.44254341720163e-08	7.94294470168441e-07	7.81670878336055
MRPL16	-0.369005166403626	5.59952663089761	-5.86841780024445	4.97558869558714e-08	5.49767769337281e-07	7.79058711967587
PIGU	-0.379278470928099	4.84043228880901	-5.8425617085082	5.59774397265751e-08	6.117592685111e-07	7.77857007990995
ADCY3	-0.505275702783982	4.7752307147322	-5.8377806247168	5.72088415251478e-08	6.238547308218e-07	7.76866680108395
QTRTD1	-0.371303138090568	5.32256810093986	-5.85704895682861	5.24029888647995e-08	5.75627857201045e-07	7.76444851056889
UGT2B28	-1.00760139829584	2.38035270233928	-5.77281556437366	7.68264282622352e-08	8.15859721913525e-07	7.74541642988482
CDK4	-0.333232997641244	7.41455795978682	-5.87915842300989	4.73759866386671e-08	5.26181816099279e-07	7.73133510963378
KRT8	-0.385911118035096	9.06502668100817	-5.88692890749657	4.57243136080407e-08	5.09344431111527e-07	7.72925404321807
USP3	0.294449547429384	5.99744417377738	5.85599057345126	5.26563492005274e-08	5.77595508180678e-07	7.72894884450284
BMF	1.07725253344495	4.9147981770369	5.81979387358466	6.20844371491358e-08	6.72626196415169e-07	7.71485138532302
ERAL1	-0.322711768760894	6.54199447961241	-5.86080890264675	5.15125661024144e-08	5.67091416857665e-07	7.70191273217797
GGA2	-0.255528784097917	6.56505379735661	-5.85831257737468	5.21020664372673e-08	5.72941684087238e-07	7.70041320204762
RNF144B	0.689674600283269	5.40282879366205	5.8178596169179	6.26324490555547e-08	6.77585630416577e-07	7.70041055123341
PDE6D	0.49053761751501	3.68095820656651	5.77824998278595	7.49592419996254e-08	7.98855910480039e-07	7.69501453604747
PRKAR2A-AS1	0.481372476815254	3.61395949376087	5.77440264560704	7.62764596730047e-08	8.11166656125948e-07	7.68456522018553
DPYSL3	-0.649957049789096	2.7677160234818	-5.75826518756909	8.20534657850129e-08	8.65249186957692e-07	7.68411380350544
CLCN3	0.452626014166167	9.06740226807909	5.87769118449165	4.76943750143665e-08	5.28935550380892e-07	7.68297401010519
CASP4	0.496267753444407	4.45760705686797	5.79542862470807	6.93451905526302e-08	7.43776700955926e-07	7.67306477233633
SLC18A2	0.729849161240784	2.84231890701433	5.75530175929015	8.31600622783351e-08	8.73238807812224e-07	7.64577816448791
SLC2A13	1.14852075677654	1.3753838238737	5.75708733279741	8.2491555688584e-08	8.68040084246516e-07	7.64261022736621
USP32	0.308388395638825	6.1885776858276	5.83781650497263	5.71995019375504e-08	6.238547308218e-07	7.64068582172512
SNORA62	-1.71008715802638	-0.665123785205853	-5.88127347977919	4.69206955485292e-08	5.21897158782752e-07	7.63730957355215
AMOTL1	-1.27864538507139	0.33697669852145	-5.77912616364145	7.46623998460712e-08	7.96257525631111e-07	7.63452127356852
GRAMD4	0.407892948099324	4.53247461228224	5.80099872118161	6.76151203113416e-08	7.27298457446351e-07	7.63311291590069
EIF4A2	0.283377157653174	8.93889418387767	5.86712691554191	5.00497125451229e-08	5.52607708512916e-07	7.6324719847132
TMEM170A	0.53905874730368	4.67986760113967	5.7947698018416	6.95526739685622e-08	7.45469630486746e-07	7.62073234570972
COMMD3	0.511677461449936	3.61595065215367	5.76279050441288	8.03914698089664e-08	8.49513237615369e-07	7.61364752534555
SUV39H2	-0.439153922390259	4.47092246058907	-5.79217633079351	7.03753772195767e-08	7.53212162743524e-07	7.58637367018832
SRPK1	-0.35616054695384	6.90584903925613	-5.84058125614267	5.64843273508323e-08	6.1684993418189e-07	7.58478936119758
RAD54B	-0.764160291020085	4.38304581377823	-5.77040600952266	7.76688581009782e-08	8.24223019960628e-07	7.58388420406236
HN1L	-0.36244781711887	8.71825785096827	-5.85419664465689	5.30885393097343e-08	5.81456970295383e-07	7.58246060619885
WDR19	0.338271599757704	5.19824674215383	5.80266270639021	6.71065608034544e-08	7.22863785527023e-07	7.58199874839152
STIP1	-0.378768410508673	8.74459261789647	-5.85072234218483	5.39354969760096e-08	5.89872849666249e-07	7.57596741043504
MOV10L1	2.31179450474671	-0.098029037810705	5.97280084374375	3.08474556362897e-08	3.58518106683069e-07	7.55505664175915
COA4	-0.438599655281659	6.32210964232566	-5.82742083025637	5.9969104695148e-08	6.52060880595469e-07	7.55102111813528
ALDH16A1	-0.414482085926366	5.46808106350081	-5.80408961950015	6.66734504763144e-08	7.18713950001678e-07	7.52990645923973
ZNF33A	0.327780587087993	6.43996887486005	5.81992464449848	6.20475577006644e-08	6.72626196415169e-07	7.52531791755944
FAM3C	0.501147081638065	4.71096657162812	5.77783385286214	7.51006286414056e-08	7.99795063602373e-07	7.5250230052439
LIFR	0.51812897854705	5.66468753467371	5.80022630480167	6.78524764281151e-08	7.29329123868702e-07	7.52466998082503
PACSIN2	0.385178601833543	7.71662090827788	5.82973461397953	5.93414921799241e-08	6.46641398094152e-07	7.52171583246883
C6orf89	0.260807018368104	7.37364908412953	5.82852581420492	5.96685691948443e-08	6.49734035554591e-07	7.51714828654729
MAD2L1	-0.582296345177435	6.02067241922574	-5.81558016990586	6.32843611467507e-08	6.83653213654395e-07	7.51278003562932
SCMH1	-0.276681944999004	6.35723744504433	-5.81571045000287	6.32469226801524e-08	6.83653213654395e-07	7.50848676689915
PTPDC1	0.741670757073013	5.03649018864352	5.75993187485008	8.14374604426718e-08	8.59356926217259e-07	7.49775482655713
TBX15	-2.37414430122012	-0.688131784392447	-6.10753329239435	1.65501832989663e-08	2.04037399357371e-07	7.49309389166023
ILF2	-0.282006600773787	8.18197430505603	-5.82668249328888	6.01707471320036e-08	6.53779984756995e-07	7.47269980872359
ZMAT1	0.887820276223659	3.42994062852107	5.71912446176908	9.79092491262721e-08	1.01232321881003e-06	7.47103573957234
CDK8	0.377636904137146	4.94423698965018	5.77583611566768	7.57830454350686e-08	8.0649058132742e-07	7.46154780452497
PIK3CA	0.566606590059008	4.5163393827473	5.73717822713115	9.02535573670361e-08	9.39838708338012e-07	7.45878732371568
TKT	-0.348559246992696	9.30936259671186	-5.82770261244116	5.98923241232873e-08	6.51697926837161e-07	7.45510024744221
SLC25A30	0.490299113433253	5.27711766964635	5.78913410543524	7.13526201517137e-08	7.63127453132573e-07	7.4534169810819
METTL3	-0.325980548620952	5.91241550207753	-5.79289954187169	7.01450034778001e-08	7.5128200586494e-07	7.44272505849398
H2AFZ	-0.451755614079815	9.36815887061044	-5.82600561217088	6.03561908594214e-08	6.55320724472214e-07	7.43414337941983
LINC00663	0.760509138491658	2.18985434676131	5.68863176326354	1.12311412768513e-07	1.14647734475323e-06	7.43349519673595
ASCC3	-0.327435377469375	7.15409570365439	-5.80781475949985	6.55556578474135e-08	7.07172240112616e-07	7.43322518724988
MAK16	-0.486934936835904	5.19214587876197	-5.78310117264731	7.33301356759281e-08	7.83161676607209e-07	7.43112571493496
POTEF	-2.14810744917861	-0.298011430725872	-5.93849121321452	3.61117019023311e-08	4.11421332143706e-07	7.41511102677878
TMEM136	0.497354803138276	4.33322410942677	5.75358770599156	8.38067941384481e-08	8.7850107350924e-07	7.4139802041309
MIPEP	-0.389899756601062	4.51132045667646	-5.75743411109812	8.23623374218684e-08	8.67288119724247e-07	7.41179908324468
SNRNP70	-0.389368727121614	7.11385189112951	-5.80246927029499	6.71654866567474e-08	7.22979890779727e-07	7.40774150487987
LIG3	-0.276385725281759	6.06774740464879	-5.78613198085668	7.23300413945456e-08	7.73030534932738e-07	7.39995490422233
LAMP2	0.492112229219236	8.28205014619437	5.81040859340308	6.47882243740283e-08	6.99396101509999e-07	7.39775313443135
KREMEN1	0.440794021175122	5.12071982000985	5.75766981355036	8.22746222498785e-08	8.66972440494159e-07	7.39174246220201
TOR1AIP2	0.314333643953884	7.33615014054999	5.79713402961241	6.88109256135396e-08	7.39102188135129e-07	7.38172387606801
CEP152	-0.519617790456977	4.35247341439642	-5.72783072605274	9.41409623357807e-08	9.78284214833275e-07	7.36943976199463
LDLRAD3	-0.390328044894085	4.16851326691288	-5.72513081484925	9.52940613198077e-08	9.88898151194355e-07	7.35929017412704
TARDBP	-0.235769757959003	7.87924653022138	-5.7963883841915	6.90440203402967e-08	7.41075775146458e-07	7.35523413093348
AKAP8	-0.390752581414636	5.34872108725688	-5.75659231822668	8.26763553881401e-08	8.68767076632829e-07	7.35420174590319
WLS	0.524866194193407	4.01615778579393	5.71488922714675	9.9795497774557e-08	1.0256873337322e-06	7.33596689371728
KLHL18	-0.283676807114169	5.73611435127397	-5.76141654723731	8.08925526384374e-08	8.54207152193232e-07	7.33325153422713
HGH1	-0.441502399070165	5.63627223754027	-5.76431258433672	7.98399240629829e-08	8.44874066053384e-07	7.32941129349009
SLC37A1	0.373213165644778	5.41081778913733	5.75350873345444	8.38367100651798e-08	8.7850107350924e-07	7.31975261402988
ENPP4	0.473535149028108	5.18017811493409	5.74830356326422	8.58317924538555e-08	8.9815344633247e-07	7.31841513036677
MFSD12	-0.458235024696772	5.68679310747192	-5.75428088925453	8.35446557040612e-08	8.76664255801665e-07	7.31612102218426
ZC3H15	-0.315913809151873	6.7776383928489	-5.77413953403487	7.6367367220175e-08	8.11558659715603e-07	7.30889888723637
RUVBL2	-0.451738886278636	6.47149320864746	-5.76969187641723	7.79202714502668e-08	8.26307059390683e-07	7.30400058200839
CASP8AP2	-0.611429613884907	4.64909735811515	-5.7121162139075	1.01049786979218e-07	1.03786840032827e-06	7.28917795018953
ABT1	-0.415313840015973	4.7148822283837	-5.7212383245999	9.69809313635418e-08	1.00432114852065e-06	7.28447004231026
CDC7	-0.577689106132035	4.99310628658905	-5.74460120375104	8.72791553324438e-08	9.12662810913633e-07	7.28222008332934
NDC1	-0.441042733682901	6.52774029198921	-5.76812220878688	7.84756907390972e-08	8.31609719222501e-07	7.27109500689987
MAP3K10	0.475867493667323	5.02212502624516	5.71979817747376	9.76124393181461e-08	1.0101642927645e-06	7.26982844960195
TUBA1A	0.643920328671324	2.84976700629853	5.65722850370008	1.29313171610476e-07	1.30145213465343e-06	7.2573317593347
C19orf57	-0.897158481158365	1.8543043622137	-5.64797577313231	1.34787318590481e-07	1.35111240050378e-06	7.25338687776282
FNBP1	0.279639559634095	5.90419838836064	5.74215042082931	8.82503900372833e-08	9.22176657480756e-07	7.25011817906165
ZNF239	-0.479576550059248	4.42787472504802	-5.71886610240121	9.80233058171136e-08	1.01232321881003e-06	7.24490326929782
KIF22	-0.420219974319644	6.40031142625732	-5.75684598416173	8.25816056655571e-08	8.68379125121852e-07	7.24212396439712
STRIP2	-0.559414958905343	3.88876717815056	-5.67612131358518	1.18804249513466e-07	1.20619649134159e-06	7.22731477539198
RNF145	0.369127288107297	6.67718485027623	5.75050551187355	8.49821861924419e-08	8.89883199348471e-07	7.21796695208706
IRF2BP2	0.863946125164386	6.78721991476656	5.73983568637512	8.91774473098922e-08	9.31215958835425e-07	7.17806661161153
KLC4	0.42366843324391	4.70674656737667	5.68961447169533	1.11816401271063e-07	1.14220073570495e-06	7.16319658410856
SERBP1	-0.349229175333353	9.06007200584829	-5.76396255218309	7.99664329536531e-08	8.4561687129018e-07	7.1596276014431
PCCA	0.477834222611349	4.79481077784831	5.69155718598807	1.10844104561604e-07	1.13458423592164e-06	7.14296639091132
MDN1	-0.466454439251152	6.16554405474081	-5.7248309898074	9.54229649142822e-08	9.89551962122142e-07	7.11142124460571
MYO5B	0.451180072544852	5.25654528911231	5.68977711324731	1.11734681916244e-07	1.14214294326366e-06	7.10906837093556
VPS13C	0.50020723661113	6.78154688602551	5.73168150043484	9.25200045487974e-08	9.62105532066996e-07	7.10805578268361
CYB561	-0.235594217839134	8.00156938364154	-5.73966986543153	8.92442247505651e-08	9.31265655909996e-07	7.10439577337261
NIFK	-0.419206415055931	5.58423484949427	-5.71680415230483	9.89382703840873e-08	1.01966854364273e-06	7.10323249501809
KIAA1524	-0.524475552689191	4.88666142398511	-5.68994816565087	1.11648799743447e-07	1.14204249110872e-06	7.10197130065811
ZKSCAN1	0.388307660305072	8.08576224783386	5.73944640437342	8.93342919790465e-08	9.31558144692613e-07	7.10035312131021
PDZD8	0.358039729669872	6.06910053078341	5.71536007463375	9.95840468328552e-08	1.02421510085079e-06	7.09959108328253
TANK	0.437724353197054	4.42104357445216	5.66197649294443	1.26589410508164e-07	1.27660617071229e-06	7.0969455594585
UMODL1	1.83822518802613	-0.822285501253836	5.76577107349188	7.93149075851373e-08	8.39910192029916e-07	7.09590719004894
HACD3	-0.330979549791223	7.95823406612029	-5.73772926722247	9.00293771284252e-08	9.38154841749086e-07	7.09020221587038
PWARSN	-1.01664019991643	2.27585246169112	-5.60824928274389	1.60988532326878e-07	1.59144424056642e-06	7.08418750822686
RUVBL1	-0.524097747573723	6.94861417197395	-5.72576187447487	9.50233083917128e-08	9.86770400283513e-07	7.06331069134
RNF6	0.444849538582797	7.00608705295481	5.71899535552887	9.79662287589946e-08	1.01232321881003e-06	7.05794432278044
HOMEZ	0.361567657124694	4.43330815672114	5.66179955928818	1.26689894381707e-07	1.2767620496884e-06	7.05512093993772
UBE2L3	-0.294505854243043	6.71565398888077	-5.71538720340292	9.95718770920054e-08	1.02421510085079e-06	7.0534700862391
MRPL21	-0.377468424276471	5.6880773841401	-5.69357105343652	1.09844953832109e-07	1.12589203190645e-06	7.0406470120123
NCAPH2	-0.419407442430956	5.44811702830067	-5.6827872130905	1.15300166382658e-07	1.17406711366064e-06	7.0402374020328
SNORD68	-1.11485125598962	0.395923618983289	-5.63683355185816	1.41681541233166e-07	1.41173856878382e-06	7.02704109534773
NAA16	-0.61875071900434	4.40425966951881	-5.64095043805766	1.39094861988878e-07	1.38872902102726e-06	7.02671929332673
MGEA5	0.312268515197578	8.13182851216717	5.72296753997559	9.62279623439875e-08	9.97211237099597e-07	7.02529583801973
PDAP1	-0.297277379879273	7.4685025308338	-5.7168706137178	9.89086486663818e-08	1.01966854364273e-06	7.02086506764356
LSM4	-0.30274982277542	7.4464991275837	-5.71787669103028	9.84613036816163e-08	1.01614772239392e-06	7.02044171258409
NCKAP5	1.48757592405747	0.36568650101435	5.66668878354947	1.23941794530068e-07	1.254117241687e-06	7.01861445263755
HDLBP	0.22717295449185	10.2187515902831	5.73258886964421	9.21420597374137e-08	9.58839340968124e-07	7.00335478848056
SPTLC3	0.646022629574678	1.89880282339421	5.59791477837771	1.68585400620808e-07	1.65672668568197e-06	6.99678124357151
MIR600HG	0.498351558382923	3.97173916690003	5.64539384672984	1.36354987361705e-07	1.36591493677342e-06	6.99226640569103
LMBRD1	0.494412086273736	5.53609427489636	5.67846153922724	1.17562316392266e-07	1.19520361743146e-06	6.99069675236706
MESDC2	-0.289559349701761	6.18646665667223	-5.6929042010579	1.10174820303775e-07	1.12850279787277e-06	6.98948548280684
PIP5K1A	-0.276124743330176	7.09283857024223	-5.70097564378112	1.0624667941621e-07	1.09049906911402e-06	6.97380946308909
DNAJC2	-0.495420423698874	5.53478526509571	-5.66734819289931	1.23575662413054e-07	1.25125566203265e-06	6.9670792466732
AEBP2	0.460563571370309	5.55825808754154	5.67319019555364	1.20377930243753e-07	1.22134797333797e-06	6.96296136656351
CD164	0.474800180449446	8.86232945639058	5.71559822394491	9.94772648431889e-08	1.02421510085079e-06	6.95894048493086
ATP2C2	0.425541767947797	5.95829688583523	5.68062584761336	1.16425081989741e-07	1.18444378804739e-06	6.95857450871497
OPA3	-0.428563996126272	4.28173375176312	-5.64276769455143	1.3796784923538e-07	1.38022999608159e-06	6.94436389578558
SLC22A15	0.982378336894062	2.31288638679217	5.57091718642558	1.90128295893803e-07	1.83481136962811e-06	6.93962007018824
SAMD12	0.483385088803727	3.71684658216999	5.59828576969166	1.68306702957785e-07	1.65507102266804e-06	6.90492094839453
TENM1	-0.820781959637364	3.45901286495339	-5.57799415895942	1.84233430713228e-07	1.78365518735644e-06	6.89944208731285
CEBPB	0.961626802216237	5.66217179809038	5.63543224288112	1.42572712225097e-07	1.4196762909629e-06	6.89199900473949
TRAF3	-0.298337089860341	6.12910421048396	-5.67224918763203	1.20887468321417e-07	1.22486249953738e-06	6.89059362616366
EXOSC3	-0.33144083058106	5.09609927809051	-5.64135179130403	1.38845179488844e-07	1.38715849315002e-06	6.88051506395676
SORD	-0.405303071990941	8.49939036838974	-5.69432093161647	1.09475175089798e-07	1.12286832592104e-06	6.87951867032899
LAMTOR3	0.395122904853247	6.27285068403678	5.66482308111686	1.24983485966637e-07	1.2629556024731e-06	6.87271307593572
TBC1D19	0.506577821011152	3.59144457434635	5.58390800187292	1.79445107270187e-07	1.7417890955198e-06	6.86224443769134
C6orf62	0.461640792987748	7.98277615410018	5.68319255889198	1.1509038861982e-07	1.17325001732194e-06	6.86034408584695
LGI2	-1.05699020498296	1.15259479216595	-5.555461006324	2.03652796562488e-07	1.95402581034014e-06	6.85990474415472
CYCS	-0.399860961865949	8.15997118192218	-5.68770310548817	1.12781173362745e-07	1.15049055653191e-06	6.85759100126187
STX17-AS1	1.16631782726975	0.463516534719907	5.59455807147987	1.7112769114055e-07	1.67731945833323e-06	6.84626374451568
KARS	-0.207622150802885	8.04076752163584	-5.6827355749886	1.15326917464667e-07	1.17406711366064e-06	6.8448287524584
MRPL3	-0.31163444961911	7.36104818416715	-5.67713612351522	1.18264128009878e-07	1.20152513274447e-06	6.83964081042975
DBP	0.544205298625839	3.04867239261013	5.57115391327539	1.89928155666365e-07	1.83481136962811e-06	6.83935344019887
SNORD12B	-2.29783564418844	-1.54326258453787	-5.89696549219392	4.36744977398274e-08	4.89050155153802e-07	6.83624350986996
CADPS2	-0.537765894526632	3.94616898413259	-5.59140867442547	1.73547120245835e-07	1.69770915805306e-06	6.83422938661018
HDAC11	0.480304671114435	4.68710662594869	5.6149163781271	1.56266746991636e-07	1.54680387134239e-06	6.83194333433139
SESTD1	0.45999325174773	4.67730169525629	5.60556590039704	1.6292819243594e-07	1.60744398003816e-06	6.82895445971005
TSC22D1	0.583028885455673	7.24296801331067	5.67236849446544	1.20822748986912e-07	1.22486249953738e-06	6.82114772582659
MLF1	0.486144652914164	4.54332170794032	5.60492057596897	1.6339806632419e-07	1.61102125011427e-06	6.80388558136597
IQCH-AS1	0.474701368488512	3.81809984542211	5.58801776021696	1.76189574518649e-07	1.71688579943465e-06	6.79902439096395
MRPL37	-0.216471307843986	7.57711888633282	-5.66457872952929	1.25120551042671e-07	1.26349037959431e-06	6.7842763383035
POLR2H	-0.38619348080374	5.83367055044703	-5.64193377316295	1.38483908224745e-07	1.3844702835571e-06	6.78425318688892
HNRNPA0	-0.253447805621819	7.84007601183696	-5.66649375602024	1.24050285857712e-07	1.25436975921846e-06	6.78113876645821
RETSAT	0.554763963299229	6.80578470145617	5.65238079326085	1.32153429110361e-07	1.32648121090988e-06	6.78088228634144
RORA	1.4996049534858	1.94257644938843	5.55358646851069	2.05355829051787e-07	1.96811841919534e-06	6.78074428504275
PPIL1	-0.419882334789846	5.62552918982131	-5.63875683548939	1.40467305299125e-07	1.40149970523034e-06	6.7778825316326
LTA4H	0.333712220873574	6.46987785856508	5.65008388626686	1.33520455108354e-07	1.33930738403944e-06	6.77344981436786
UBIAD1	-0.388374743284778	5.38548660607092	-5.63278479940084	1.44271397408859e-07	1.4346882804579e-06	6.77132387231508
NDFIP1	0.371311693385868	7.18606039225627	5.65702694167884	1.29430064034807e-07	1.30175608944854e-06	6.77075317469243
KIF1C	-0.28148365147722	8.07821821792924	-5.66435387035695	1.2524681242577e-07	1.26391541356543e-06	6.76809157451475
LRP10	0.386079901054901	7.15507361974599	5.65323951719382	1.31645884697581e-07	1.32227063854106e-06	6.76179489730051
MT1F	1.36082220541392	5.11658730308506	5.58959061335613	1.74959021837437e-07	1.70818249148957e-06	6.74962828739046
LOC729603	1.49141389839325	2.45970759752078	5.52812290827012	2.29919122146459e-07	2.19065072217717e-06	6.74945980595639
EXOSC10	-0.290824724845375	6.67279863450389	-5.64431428202071	1.37015755682725e-07	1.3716190582212e-06	6.74691436755274
ULK2	0.295688260397339	5.43377580484279	5.61696900580112	1.54840562325755e-07	1.53369781258808e-06	6.74525198824369
CRB3	0.408466644447882	5.43084255229716	5.60588170482563	1.62698731769979e-07	1.60623547419987e-06	6.73688345632894
KCTD5	-0.30520744410127	6.2295312857387	-5.63066499992715	1.45645822354753e-07	1.44644025693054e-06	6.7360461688275
NOC4L	-0.593939252378342	4.41348711893339	-5.58724323750271	1.76798650942149e-07	1.72054993036119e-06	6.73399123463162
MEF2D	0.538923101707654	6.15072012103961	5.6216773416412	1.51617203472096e-07	1.50276166820924e-06	6.72533858856128
WASL	0.406086091960887	6.36836432045509	5.62889699853472	1.46801963426626e-07	1.45599622378746e-06	6.72169791207472
VIPR1	-0.471120846379407	4.70388925280301	-5.59028034324089	1.74422058844256e-07	1.70449951906886e-06	6.71575191447639
ZFAND3	0.337821027705805	7.19824743810549	5.63700469878782	1.41573074322593e-07	1.41159447810628e-06	6.70937818962821
SLC7A11	0.593455216785216	9.90229467857052	5.65804338377784	1.28841650527279e-07	1.29757627385487e-06	6.70344736141178
ZNF552	-0.443072135422502	4.49648017302511	-5.57654688941957	1.85424198245475e-07	1.79402690776679e-06	6.6878546711966
ARFGAP3	0.261765930195922	6.81327974473827	5.62945795262653	1.4643417001207e-07	1.45330832577742e-06	6.68205284829017
CLPB	-0.35975376754967	5.61146723963284	-5.61212039964902	1.58230156607026e-07	1.56520687194407e-06	6.67670226261276
PTMA	-0.360976389092942	9.55018295765247	-5.65578613840773	1.30151932609902e-07	1.30814017407649e-06	6.67334136188417
SNORD28	-1.44821381051864	-0.590819175993461	-5.59190180785407	1.73166083513482e-07	1.6950859908986e-06	6.66812242758538
SHQ1	-0.380724454053926	4.62710455067413	-5.58402001620518	1.79355598850593e-07	1.7417890955198e-06	6.66507460898314
SQRDL	0.40677757561803	4.82330098677612	5.58453180406429	1.78947195789014e-07	1.74033101811388e-06	6.65643784194169
FAM117B	0.454506255771653	5.31779095330543	5.60450432166515	1.63701854105719e-07	1.61295737614926e-06	6.64968004222508
USP7	-0.269646226460821	7.65693201488421	-5.63466711883864	1.43061615137332e-07	1.42360053870257e-06	6.64793790150453
WWTR1	0.892754114637213	1.05400028920915	5.50058066669494	2.59729687778264e-07	2.44520438349744e-06	6.64666874957247
SPTAN1	0.274168332334712	7.56047896575781	5.63135472468987	1.45197218837778e-07	1.4429394030894e-06	6.64554566459452
JARID2	0.35099708798387	5.26811257603388	5.59022088442534	1.74468284550402e-07	1.70449951906886e-06	6.63387149244542
KLKP1	-0.890776201847243	2.55776180836391	-5.50212621459075	2.57960963043622e-07	2.43160189646141e-06	6.6274850650322
MAK	-0.915610355711054	2.06934402119734	-5.49593136299944	2.65122254067111e-07	2.48972843469152e-06	6.62747060901994
RFC2	-0.494937588420837	5.71723612823718	-5.59695746116425	1.69306651987719e-07	1.66163966421411e-06	6.62644925351328
LLPH	-0.419410379049917	4.62677588362542	-5.56912877488459	1.91646998241381e-07	1.84827959254501e-06	6.61639749784008
BEST1	0.889108473696212	4.21706602179226	5.5314970343302	2.26505969733888e-07	2.15950072477718e-06	6.61596988720347
KIAA0020	-0.474843948516321	5.05105599686092	-5.58391137641975	1.79442410097591e-07	1.7417890955198e-06	6.60813365769795
TMEM125	0.424461052072934	5.88287085383752	5.59307864521701	1.72260069628155e-07	1.68731715951492e-06	6.60087519370732
DRG2	-0.331612843442948	6.11882341842396	-5.60142710398905	1.65964888576442e-07	1.63311190489113e-06	6.60083541392248
ZXDB	0.514351715194719	5.40597988848711	5.57097541651422	1.90079046226513e-07	1.83481136962811e-06	6.58602620014327
TMEM223	-0.447982638329385	4.33704499234539	-5.5535559232159	2.05383694917361e-07	1.96811841919534e-06	6.57335004772694
DENND1B	0.451281141261845	5.61119743116778	5.58801280916201	1.76193461436388e-07	1.71688579943465e-06	6.57198727068155
ICA1	0.280642263279285	5.91123849515103	5.58758458728225	1.76529963182521e-07	1.71904923939607e-06	6.56515447112295
MRPL15	-0.348716444136985	5.87495851096664	-5.58937611820926	1.75126338934088e-07	1.70870507175716e-06	6.5490079294222
AARS2	-0.330816264676033	5.56139221430258	-5.57989039316647	1.82684606047244e-07	1.76980131897124e-06	6.54629030556442
NCDN	-0.426821568577576	6.37805955765527	-5.59621538557007	1.69867818673527e-07	1.66605823984434e-06	6.54565208381924
ZKSCAN3	0.50077007955921	3.93475361672131	5.51669755605695	2.4185495886644e-07	2.29149292382989e-06	6.54509174284203
DHFR	-0.402975431099639	6.43154817119331	-5.59707457843883	1.69218252657693e-07	1.66163966421411e-06	6.54430945750781
PUM2	0.308762079616784	7.78783590590341	5.60682660264764	1.62014067872326e-07	1.60052844945451e-06	6.52975604535284
SLC24A1	0.399185318898655	4.63470871739657	5.53748750500878	2.20568088106469e-07	2.1068271969095e-06	6.52717770304793
VWA5A	0.893700335965963	3.70933046493865	5.48942964571182	2.72847642008153e-07	2.54952096602018e-06	6.50392811344577
SLC25A20	-0.492880808903584	4.16128761432761	-5.51897534314313	2.39427949105247e-07	2.27116240288338e-06	6.50108468020616
INF2	-0.469654369605534	5.17405638164688	-5.56090477700022	1.98785155714104e-07	1.91098456991228e-06	6.4880798629488
LDHB	-0.296683780557039	8.8365063271342	-5.6038810868025	1.64157734363012e-07	1.61638855029179e-06	6.47261804689699
TBC1D30	-0.364329124201374	5.76922291517128	-5.56684567428761	1.93603070958795e-07	1.86235984209946e-06	6.46720746302035
PARK2	1.41555854123728	0.56751973126157	5.52543052954524	2.32678736467083e-07	2.21133158657577e-06	6.45952495265658
RRP12	-0.480884990015713	6.45142082221614	-5.57566515143284	1.86153358471166e-07	1.79992197733614e-06	6.4561186648361
SGPL1	0.365659307707415	6.87604813148035	5.58226899223616	1.80759825210426e-07	1.75341701250631e-06	6.45275684599096
TTLL4	-0.40950261642559	4.52906476912853	-5.52090705020373	2.37388398861962e-07	2.25323906277574e-06	6.44642400951675
HEXA	0.287802772173599	5.45660995193601	5.54818469306412	2.1034180784505e-07	2.01104670175813e-06	6.44478301669592
CBR1	-0.436902455401706	5.47416392994098	-5.54812324934389	2.10399198752132e-07	2.01104670175813e-06	6.43631060336909
GSK3B	0.343187489225568	7.49978925990682	5.58068350945387	1.82040588417087e-07	1.76470075898707e-06	6.42499809199109
SNORD34	-2.94322310168696	-2.00369334406276	-6.11751951589515	1.57998919205528e-08	1.9599918934591e-07	6.41488926644779
TTLL1	0.540711081978331	3.8486159451747	5.49535669199763	2.6579636155422e-07	2.4929407652081e-06	6.41438085277399
MICAL3	-0.381893821816673	6.6179376263764	-5.56755879035702	1.92990008783278e-07	1.85765254608314e-06	6.41207684968604
RTCA	0.236495796262587	6.76932463630602	5.56809667426921	1.92528851825847e-07	1.85440233419943e-06	6.40850220323887
CFAP45	-1.3295222963929	1.19273916902802	-5.4707492712946	2.96290941846658e-07	2.74297458863713e-06	6.36606761144835
NDUFS2	-0.282135922178793	7.59970300051122	-5.56830326235554	1.92352019867739e-07	1.85388827364183e-06	6.36270083380314
WDR73	-0.33137255481131	5.5337821042951	-5.52582060597293	2.32276918235189e-07	2.20891083231134e-06	6.3348578263668
EPB41	0.299832668532744	7.65923373906924	5.55733752302991	2.01961829274044e-07	1.94028076031928e-06	6.32373586956536
C2CD5	0.379598979964434	5.42897805178249	5.52746382693975	2.30591684057106e-07	2.19566564857419e-06	6.3202109411054
HMGCS1	0.497287165659028	8.01092711096575	5.55334301001349	2.05578034348128e-07	1.96872433913998e-06	6.31702280026144
RAB6A	0.313690021077518	7.74360921588542	5.55658560017533	2.02637743881146e-07	1.94552964329878e-06	6.31295737330539
LANCL1	0.433385355816558	7.15483017203062	5.55030151471681	2.08373950666684e-07	1.99422768847095e-06	6.30197520884784
ABRACL	0.447642045063056	4.1565119804699	5.48151651001531	2.82547900271835e-07	2.62640631241814e-06	6.30137324450977
SHCBP1	-0.591998080598552	5.57579607310868	-5.51667751686151	2.41876417439423e-07	2.29149292382989e-06	6.2916140102115
SCAPER	0.428372034592305	4.65933388575445	5.48822177005932	2.74306932045429e-07	2.5583806780088e-06	6.28944959811038
MRPL11	-0.326099938994396	5.43061641472025	-5.51495944987064	2.43723125543814e-07	2.30753244209704e-06	6.28114028968535
RBM7	0.496639296573321	4.86434064201315	5.49015374583047	2.71976470824445e-07	2.54454746785039e-06	6.28111474453367
PAQR3	0.538553281889668	5.27170704023354	5.50424551614361	2.55554798893505e-07	2.41043395740256e-06	6.27776860049289
TTC39A	0.450424229340157	4.98343181741514	5.48857006608683	2.73885357296586e-07	2.5560363736268e-06	6.26639717105039
PVR	-0.311260622938793	5.8402397386736	-5.51462098029035	2.44088563066327e-07	2.30953614556015e-06	6.25257232332076
KLHL1	-0.479474170177403	4.78949223298591	-5.50106513272124	2.59173990860147e-07	2.44150354250688e-06	6.22620670851118
IMPAD1	0.394269664378919	7.7581597755762	5.53735217445905	2.20700531482328e-07	2.1068271969095e-06	6.22042867055584
C7orf13	0.40741815464668	4.312314787157	5.46129050200236	3.08902300215234e-07	2.8526918450381e-06	6.22001391236032
RBM25	-0.385662271935317	7.41459841356896	-5.53308783218703	2.24914038118791e-07	2.14568563938486e-06	6.21734168678852
DDX47	-0.319297272868126	5.96243912190438	-5.51212174436208	2.46803590495462e-07	2.33375485823668e-06	6.2051029137684
MAP3K5	-0.374069952994053	5.07202536720211	-5.47914040759862	2.85525982479789e-07	2.64985052714246e-06	6.20360379538593
NAA15	-0.488031214769555	6.65371544000228	-5.52587582733566	2.32220089590061e-07	2.20891083231134e-06	6.20192894541515
SHPK	-0.378736954217814	5.1134914956119	-5.47690345674611	2.88357733692145e-07	2.67447790557211e-06	6.19786129167804
LANCL2	-0.322480324886524	5.22275172341886	-5.48902430961154	2.73336497675181e-07	2.55250052804136e-06	6.19628272585509
SS18	0.274405481286874	6.53627589633335	5.51131611403147	2.47685068854248e-07	2.34061610693228e-06	6.18413120529793
ECE2	-0.535985339855661	3.78343544897779	-5.44120680504489	3.37447149823059e-07	3.10104430951227e-06	6.1805712018084
UBE2Q2	0.429983492333929	5.61340846416713	5.49683727695943	2.64062986427733e-07	2.48288653988656e-06	6.17832908276839
RBMS2	0.437082749578012	4.40817405452891	5.44453685980331	3.32541789820316e-07	3.05783681319159e-06	6.17265482811543
STAT3	-0.287586510266719	7.67141238431525	-5.52465055159145	2.3348423575295e-07	2.21758335488064e-06	6.17199826589232
ZNF345	0.636232593246591	2.77864766902641	5.39117201164665	4.20261242746105e-07	3.78562856693192e-06	6.16759272469413
LINC01137	0.508731372484597	3.27259305677765	5.43717132881128	3.43486610206808e-07	3.1488369590143e-06	6.16341639829406
C9orf72	0.585889186015299	5.72772459363459	5.47541288691882	2.90259888966281e-07	2.68879857663027e-06	6.15749230683261
MAP2K5	0.337622537367456	4.88288230452313	5.46364431310087	3.05715712191463e-07	2.82674084622353e-06	6.13703813437835
KIFC2	0.680101839030845	5.99105251516891	5.49121012386516	2.70710416486745e-07	2.534281554841e-06	6.13650971283982
IVNS1ABP	-0.337751848061816	5.46095045714902	-5.48784249360996	2.74766727945761e-07	2.56076591646356e-06	6.13644268562131
PPARA	0.613423498579416	4.34352795418059	5.44094154274628	3.37840927529182e-07	3.10276413931388e-06	6.1359963496404
NAMPT	0.431314394495789	7.09667414910393	5.50727949138479	2.52148368761427e-07	2.37979880912734e-06	6.13575514539848
TIMM23B	-0.663999913804111	3.84091002081864	-5.41086233755173	3.85535323262007e-07	3.50647996008619e-06	6.11867326130108
LOC100130744	-0.575217954722793	3.01839818030194	-5.39135842689773	4.19918558029093e-07	3.78481216528503e-06	6.11510528311197
DPP3	-0.371407352190358	6.24516360098569	-5.49571626122692	2.65374379056123e-07	2.49053854744172e-06	6.1141866692393
NLK	0.356352744088796	4.78954955462511	5.45129768504674	3.22796435110217e-07	2.97294397060856e-06	6.10967523988073
ABCB6	-0.504608074462182	6.84289743183313	-5.49487676027453	2.66360622793187e-07	2.49667360291042e-06	6.10677184733542
SETD1A	-0.41121427944061	5.73327603784812	-5.47655241142644	2.88804610163026e-07	2.67696915198024e-06	6.09756417702462
TDG	-0.308611051353816	6.38843711365591	-5.49197598877935	2.69796148512482e-07	2.52729816972141e-06	6.09698753886105
NEK6	-0.526292394966645	5.78654004425687	-5.48772958993606	2.74903746493024e-07	2.56076591646356e-06	6.09495070227748
BCCIP	-0.3281701134097	6.66457244728867	-5.4984299162614	2.62210783063915e-07	2.46701573840085e-06	6.09424700857345
PSMD3	-0.340399377413635	8.20710332195359	-5.50863125290177	2.50645021382111e-07	2.36709788746778e-06	6.0940226380986
OGFOD1	-0.266860256070713	6.12997925257609	-5.48485197633526	2.78418655199652e-07	2.59029400649193e-06	6.0920037028839
SNORD35A	-1.43168856780149	-0.546104412753739	-5.4346802103839	3.47267469134007e-07	3.17961482714405e-06	6.08510823315222
BCL11B	1.19183256370806	1.28895306242156	5.36521355341497	4.70749901099646e-07	4.18766618182008e-06	6.08089813218161
RNF19A	0.535244881261541	5.80726306741914	5.45982745105834	3.10899339457641e-07	2.86936968733616e-06	6.07090311946801
ITSN2	0.383219775672997	6.6052497444528	5.48129445382451	2.82824920563408e-07	2.62640631241814e-06	6.0667007915264
MPZL1	-0.34134853577067	7.61072320534982	-5.49656868406067	2.64376613916423e-07	2.48427987144493e-06	6.06065425311375
RNF146	0.48134594250211	5.50158932592856	5.45121517506486	3.22913666493245e-07	2.97294397060856e-06	6.05981455686687
CAPRIN2	0.326285858509088	5.39138543419769	5.46138739700412	3.08770484484703e-07	2.8526918450381e-06	6.05365454035965
PHF20	0.284445988543937	6.8654400723671	5.48967062080638	2.72557419842995e-07	2.54839490433526e-06	6.04946754060385
ARID5A	-0.498114226904031	3.6027402663243	-5.41317686721585	3.81642601512007e-07	3.47528520576367e-06	6.03708405661343
TBC1D8B	0.532582883767292	4.11854827922182	5.40346161414656	3.98244826639679e-07	3.61331982889512e-06	6.03439969647354
PRDX5	0.421366816351396	7.26187881111747	5.48589264757353	2.77142460041389e-07	2.58001933042871e-06	6.03365752823152
SLC41A2	0.704276250626099	3.23668779782452	5.3705512152937	4.59905951005479e-07	4.10579533905961e-06	6.02973462659903
ACSL4	0.742421042440358	1.81046529251413	5.3463621161336	5.11086432829188e-07	4.51631161103119e-06	6.01016857926139
C1orf112	-0.492947402673682	4.46443249133165	-5.40943156227013	3.879610925676e-07	3.52640663801155e-06	5.98509669387359
POLDIP2	-0.243154858546747	7.86362727916097	-5.48132168579061	2.82790933747698e-07	2.62640631241814e-06	5.97993077351741
LZTS3	0.635673908610744	3.49900401757558	5.38088499562619	4.39601805169868e-07	3.94800281485092e-06	5.9777535873608
TRIM2	0.748341372304596	2.88774650009018	5.37203851455879	4.56928138790947e-07	4.08525604019644e-06	5.96933818442501
L3MBTL2	-0.301775544067433	5.88700855314673	-5.45276648737433	3.20716497289778e-07	2.95634065273376e-06	5.96666636941045
JAK2	0.49838425248361	4.82593550408064	5.41763181401418	3.74257937779611e-07	3.4101075204482e-06	5.96077166162648
FRG1B	0.454519337127029	4.38471305471075	5.39649968186805	4.1057444102771e-07	3.71173137054311e-06	5.95987451961585
KDM4B	-0.398888230751958	6.56430145278832	-5.45918879761868	3.11775047798352e-07	2.87568434750617e-06	5.94650939581365
ABHD12	0.30808898593945	6.19881490615028	5.44712706093574	3.28774596215281e-07	3.02504861321609e-06	5.93982113925554
ZMYND12	0.620524074203271	2.61625277609493	5.34099854788355	5.23167650123222e-07	4.59946453995919e-06	5.9390987048234
TMEM79	-0.432159704998016	4.54988066494691	-5.39300552732959	4.16902567815258e-07	3.76214480667903e-06	5.92073995921188
PCAT1	-0.834400587442171	2.40427182883495	-5.36454466888057	4.72126307796717e-07	4.19742370507727e-06	5.89764749600595
FAM101B	-0.394313873492564	4.61370359994707	-5.39234379885648	4.18111697623733e-07	3.77078994085164e-06	5.88585295506272
TBXAS1	-0.630806722043658	2.71387283618924	-5.32029521183397	5.72475160532811e-07	4.99536217462841e-06	5.87739453102048
SEPT10	0.40440754772167	5.69556940187126	5.42194809673456	3.67236562269382e-07	3.35006154992975e-06	5.8764653201513
KRI1	-0.385455722360115	5.92363835513373	-5.43557100414754	3.45910825012128e-07	3.16912565490062e-06	5.87401785216576
UBTD1	0.600584663133847	3.41825943749515	5.33305151293026	5.4158289714659e-07	4.74192931985609e-06	5.85909936631681
RNF115	0.373256196057536	4.95223508883102	5.38697236311334	4.28054306909399e-07	3.85120639457851e-06	5.85700359892831
ATG2B	0.345901130404373	6.69906714512364	5.43742197036607	3.43108440681181e-07	3.14729159759842e-06	5.85125558501284
PBX1	0.525041916093228	3.88690998430378	5.36788931379319	4.65282956574817e-07	4.14886512822296e-06	5.84214576679461
AUP1	-0.309928297725917	6.06824510272415	-5.4254610107725	3.61617327637444e-07	3.30294756192449e-06	5.84208566691488
SLC15A2	-1.19597135013557	0.920572643446132	-5.34102788261783	5.2310082158274e-07	4.59946453995919e-06	5.84206222335331
TRIM59	0.610098165055442	4.05879087306573	5.3617298039612	4.77961891008952e-07	4.24679038780499e-06	5.82800956793684
DDX46	-0.342288527110777	7.06445871043402	-5.43861391156355	3.41315601668397e-07	3.1327598255823e-06	5.82381442574926
ZMIZ2	0.402014056465227	6.57142169936547	5.43180909897975	3.51675592592357e-07	3.21605401849381e-06	5.82274758128237
TOR1A	-0.249804169962703	5.6561859013051	-5.40916654613698	3.88412043244225e-07	3.52836977698444e-06	5.80863669908212
HSP90AB1	-0.319307173338064	11.7264866526892	-5.4660653161814	3.02471734729925e-07	2.79846923518457e-06	5.80482033363281
KIF7	-0.902552866609549	1.43011933365014	-5.29427098831944	6.40933105240745e-07	5.55993732426056e-06	5.80117455089989
ARHGEF5	0.365428179527806	4.8442718285573	5.36522765847491	4.70720918498511e-07	4.18766618182008e-06	5.79963436215248
ZBTB34	0.541539718349885	4.11234347229223	5.34779574327244	5.07903718401135e-07	4.49421463495076e-06	5.79494615796661
ICMT	-0.348756081564729	6.87105956682885	-5.42997875565522	3.54514318500178e-07	3.24004078307893e-06	5.79014075791213
METTL2B	-0.319693940505856	4.76563383223378	-5.37806346309901	4.45056950714458e-07	3.99221933806948e-06	5.7887082594828
PPAN	-0.941077577502617	1.38973458943968	-5.29050724799886	6.51473823147501e-07	5.63509846105004e-06	5.78409250724357
PIDD1	-0.55786683413405	4.99621385516008	-5.37887933956193	4.43472768524166e-07	3.98038678551039e-06	5.78204914404362
GLG1	0.318818349648714	7.81912389125925	5.43359401910704	3.48928742912866e-07	3.19287873466155e-06	5.77768268171226
TMEM150A	0.559780352648714	4.02315386122323	5.34431579042145	5.1566316902002e-07	4.54947012103679e-06	5.77756839996948
SLC39A4	-0.533586834629793	4.83831025971999	-5.38254756439749	4.36418076571163e-07	3.92410409448658e-06	5.77737564232601
ENC1	0.781672896918735	6.08729171610024	5.40497548293103	3.95612100090716e-07	3.59160295946929e-06	5.77550313145291
EXOSC4	-0.562928339632431	4.65774216300418	-5.37366890761021	4.53685493283465e-07	4.0599173820885e-06	5.77520442586073
FADS3	0.625188379649567	4.62278422705556	5.35491546176876	4.92382514921159e-07	4.36201524723075e-06	5.77518170424872
LINC00648	0.530847329637295	3.66894254173272	5.34219913262012	5.20439361838878e-07	4.58121992163876e-06	5.76940992867127
JRKL	0.433510632242159	3.94650996492021	5.33824113023111	5.29486832873091e-07	4.64957560375575e-06	5.75341025963277
PCID2	-0.257755564805122	5.87687054189676	-5.39917689603238	4.05789514607196e-07	3.67068394659136e-06	5.74939247495918
KAT2A	-0.433683910198987	6.92604382583338	-5.42261981008572	3.66155527944281e-07	3.34236559733211e-06	5.74627336815403
GOLGA7	0.430515446352474	6.25086685938645	5.40108034521228	4.02420746446926e-07	3.64475410843893e-06	5.74069246391044
DUS3L	-0.494535874441014	5.00831268168589	-5.37197188143796	4.57061144614412e-07	4.08525604019644e-06	5.73246557875496
CUL4B	0.409096492365012	7.41926209331444	5.42181891748521	3.67444817044106e-07	3.35006154992975e-06	5.72943497098666
NBPF1	0.947598783009024	5.74219810128541	5.39520914480291	4.12900662269838e-07	3.72827200519776e-06	5.72494605769443
TRMU	-0.347227549692836	5.19944598048265	-5.37509184314037	4.50873854777557e-07	4.03716267342862e-06	5.7131345525099
DOK3	-0.815237115278208	2.07790408830899	-5.2737941135501	7.00362844192266e-07	5.97876547378685e-06	5.70345469298654
FAM134A	0.317376757951834	6.74036342392898	5.39531283449095	4.12713283996928e-07	3.72827200519776e-06	5.68854990719007
MTMR4	0.229705438651952	6.92908261290054	5.40288000063576	3.99260845263214e-07	3.62035075632393e-06	5.68183783965635
ZNF24	0.4751012339298	8.24581178445861	5.41124490620281	3.84889226012257e-07	3.50272522290912e-06	5.67028739952858
USP10	-0.305426329041516	7.14836837585855	-5.40107080979856	4.02437554061784e-07	3.64475410843893e-06	5.66062750648281
ZBTB38	0.402495849364962	5.46587099097571	5.37076959744188	4.59467529071918e-07	4.10432148515403e-06	5.66011994599243
FLT4	-1.16569251819034	0.377435801513648	-5.3018171830024	6.20298863073463e-07	5.38716467779706e-06	5.65186645269186
CD63	0.339314577635679	7.43312307285734	5.399221133617	4.05710909687493e-07	3.67068394659136e-06	5.65104897823007
GDPD5	1.0497900516252	0.833865321807972	5.27426409136384	6.98940332353867e-07	5.97341379090817e-06	5.64981216470787
SNTA1	0.44625356683631	5.67125077885552	5.36592238393779	4.69295577540561e-07	4.18216165718045e-06	5.62630477822713
ZNF720	0.435476641666432	5.11560310404986	5.34270274435656	5.19299066823757e-07	4.57885777300384e-06	5.61085126179406
CREB3L4	-0.504439058912086	6.62719628976028	-5.37583900508691	4.49404336596473e-07	4.0264054405326e-06	5.58286864625512
RAD51C	-0.35223943591911	5.86505919641413	-5.35774597576406	4.86341601921157e-07	4.31869041658669e-06	5.58112474370237
FDXR	-0.445738003437969	5.69478841993586	-5.35565688112639	4.9079311483345e-07	4.35307112364979e-06	5.58017249668111
GNPNAT1	-0.407521840606982	6.97179137224408	-5.38089524647006	4.3958210593633e-07	3.94800281485092e-06	5.57814916023158
RAB8A	-0.273974374199324	6.28243975259942	-5.36915120262509	4.62726337518157e-07	4.1285197172743e-06	5.57269929000237
SGK494	-0.740722449239827	3.62566956702965	-5.29128730872668	6.49275365245711e-07	5.61931924180381e-06	5.57165627777088
WDR82	-0.212124906129111	7.98770272224914	-5.38700506130802	4.27993088057217e-07	3.85120639457851e-06	5.57060946952998
SMAGP	-0.732239000151568	1.92708006687684	-5.239897618093	8.10770996371791e-07	6.84201736497105e-06	5.56957530677099
FAM174B	-0.444145859753506	5.2285271018513	-5.34717567358761	5.09277914751079e-07	4.50372035801072e-06	5.56791714968114
DDX31	-0.402608825956717	4.87602944353592	-5.33190675046687	5.442872762665e-07	4.7628308510593e-06	5.5676560778224
ZNF322	0.477355678397411	4.0225912295752	5.28919926975326	6.55176452891279e-07	5.66386276143664e-06	5.56617647625222
UTP15	-0.381214608136834	5.15512191841716	-5.34515280502975	5.13786310575134e-07	4.53557627254334e-06	5.56599712542353
CPSF6	-0.265532769101799	7.22312014992836	-5.37669819199651	4.47720277625261e-07	4.01371205302741e-06	5.55908658759589
LINC01133	0.683928081857131	3.22093002968644	5.27497672424869	6.96788744101857e-07	5.95841673202363e-06	5.55428241181382
ZNF84	0.363740720236049	6.11453067660906	5.35741382681468	4.87046707150637e-07	4.32239559963e-06	5.54034157203188
BRIP1	-0.581672603568149	4.58176018186965	-5.30555790535127	6.10312357753752e-07	5.30657230111774e-06	5.53604757890048
ZNF490	0.512338700181372	4.25538875934167	5.2821840488746	6.75388764332574e-07	5.79853498297195e-06	5.53566607188544
CENPI	-0.564359304248026	3.68370851418954	-5.28846233351543	6.57271622197292e-07	5.67730438520251e-06	5.52730646515276
PDE9A	-0.524972578065006	4.40051961083023	-5.31839071857243	5.77232683168551e-07	5.03352263092855e-06	5.52709234266698
EZH1	0.396245941563685	5.2910803979784	5.32027563804786	5.72523861383557e-07	4.99536217462841e-06	5.50958425290729
FNIP2	0.497699741448898	5.68103306715763	5.32962000160714	5.49729057252629e-07	4.80764794624663e-06	5.50935917479425
ARHGEF38	1.02813377063925	2.65384047555894	5.24173735869689	8.04365105291444e-07	6.79956819029417e-06	5.50781576313606
C17orf58	0.49054630549031	3.44053783835642	5.27388855761059	7.0007675744462e-07	5.97876547378685e-06	5.5051464590537
PPP1R2	0.365405472528847	6.41695213090639	5.35093601466213	5.00999741399794e-07	4.43573827645007e-06	5.50444953137126
UTP6	-0.315500164282507	5.93184721547644	-5.34626476637638	5.11303259107154e-07	4.51631161103119e-06	5.49278292719185
VGLL4	0.352827993168986	6.07824802269666	5.34237306917753	5.20045252245443e-07	4.58121992163876e-06	5.49201776455448
RUNDC1	-0.310033639060533	5.9086170800726	-5.34083645396953	5.23537072762712e-07	4.60001912498823e-06	5.48816755202499
IGSF9	-0.538134936211252	4.37558122942285	-5.30934760048143	6.00355378352598e-07	5.22605006454644e-06	5.48673730597289
SNORD10	-1.13036461189533	-0.0496485629185603	-5.2382628198824	8.16505070480416e-07	6.88026943789782e-06	5.48634265969948
COPB1	0.290815399838665	8.23828849447219	5.36565702898817	4.69839497008356e-07	4.18452543717525e-06	5.47816256555593
TELO2	-0.480309541241603	5.77924546280022	-5.33654351728067	5.33414304206187e-07	4.67859181773371e-06	5.46962811583013
NUDC	-0.387663959436811	7.54021123072292	-5.35524830712529	4.91668364044142e-07	4.35825983145622e-06	5.46844213432339
PRR15L	-0.620299602163457	4.05053847625814	-5.29542587226847	6.37732285777871e-07	5.5353687880003e-06	5.46508926868475
DYM	0.29254202358052	5.81142588504197	5.32853588543058	5.52327479213458e-07	4.82706714013249e-06	5.46037898750033
EIF4EBP3	0.681691435387751	2.73437595185127	5.22588398891745	8.61228033836998e-07	7.20055687978639e-06	5.45828255513652
COX15	-0.273991517421356	5.73381647673375	-5.32842560919284	5.52592462299397e-07	4.82706714013249e-06	5.45591152019176
SPTLC2	0.348754437845542	6.57694945535159	5.34218022032048	5.20482231374249e-07	4.58121992163876e-06	5.44300894823894
YY2	-0.519447664829024	2.78719098914575	-5.22992287873648	8.46379415507257e-07	7.10013033701507e-06	5.4271648323721
EXOSC5	-0.505719135423021	3.46376956414176	-5.24971381731787	7.77158485188541e-07	6.59684104781862e-06	5.41504568112604
NRAS	0.400043346763975	6.94699437539638	5.33639121297383	5.33768053090444e-07	4.67896152084419e-06	5.39452662613464
ATXN3	0.404775404649516	5.03625942631411	5.28838653244236	6.5748750172264e-07	5.67730438520251e-06	5.38898275384833
SNORD116-20	-0.639262970892593	3.22579116187849	-5.23015626278247	8.45529081997958e-07	7.09696181960947e-06	5.38712662820796
NPHP3-ACAD11	1.07796684439403	0.558802671254319	5.20250519743045	9.52307827562846e-07	7.87003540929207e-06	5.38249257536915
MRPL49	-0.279660829000507	7.53308721290738	-5.33453611132009	5.3809524840562e-07	4.71414133609031e-06	5.38119198188585
ZXDA	0.63903561712264	3.68681388658822	5.2264749533709	8.59039627781655e-07	7.18626130962079e-06	5.38118557598267
SNHG15	-0.541189655223013	4.53185752727399	-5.27536183294794	6.9562871462229e-07	5.95527980545514e-06	5.37881532425596
EIF1B	0.405550734175787	5.16937465937356	5.28725506131335	6.60718149643754e-07	5.69864660255635e-06	5.37810043380506
CLN3	0.360665708521029	5.82817078389982	5.30185572342477	6.2019516315187e-07	5.38716467779706e-06	5.3702153773638
RNMTL1	-0.426494989478183	4.99604228094897	-5.28440979214326	6.68910835717121e-07	5.75938366349099e-06	5.3627144283586
MORN4	0.366309764185911	4.84590278593259	5.27651100772734	6.92178358672253e-07	5.93250584122292e-06	5.36004148458408
SNX24	0.634179186230049	2.80074017124001	5.18608443434324	1.02183332710139e-06	8.33904849986658e-06	5.33299325967616
JMJD1C	0.699707353739009	6.81827209626717	5.31118562440627	5.95583531412652e-07	5.18751873996078e-06	5.3252487126318
HRNR	-1.41248502964822	-0.675830711993097	-5.22476258408845	8.65395692865464e-07	7.23137547249182e-06	5.32268484571155
SNORD78	-1.43800814987519	-0.175683779516611	-5.20720488573031	9.33274103291562e-07	7.73401983169211e-06	5.32069005128941
PHGDH	0.301183320185004	9.24160437153123	5.33706786437349	5.32198183782492e-07	4.67065337678428e-06	5.31682498873844
GEMIN6	-0.482015744342431	3.03672096777911	-5.21857601059159	8.88744243305135e-07	7.40587322834068e-06	5.30960437687955
YIPF4	0.414805535715022	5.97549251217203	5.28646016145466	6.62997068268336e-07	5.71174066386537e-06	5.29980477691103
ATP8A1	0.574124247971036	3.41694870763881	5.22779288560471	8.54178717800431e-07	7.15356811293434e-06	5.29821035415567
AAED1	0.574669182382386	2.80692683069172	5.19447812481466	9.85697269673339e-07	8.08810393519938e-06	5.28971111386291
C12orf43	-0.353389196051832	4.62347067303755	-5.25259791158396	7.6754416809212e-07	6.52260510926501e-06	5.2863145904682
PARD3B	0.555631189613912	3.92630120846909	5.21767708945805	8.9218760399814e-07	7.4263243135455e-06	5.27473434323812
TDRD7	0.512593373867337	3.56129181237566	5.20041926247638	9.60876774750192e-07	7.9190590832321e-06	5.26290690000016
FAM218A	0.49199083322342	3.35495185040005	5.20151718033174	9.56357228371307e-07	7.88696424032117e-06	5.25440942108771
CC2D1B	0.313932561935661	6.2925670974672	5.28412640616051	6.69732233413039e-07	5.76315141371358e-06	5.24857714637571
FADS2	-0.524990562064225	8.87620830866239	-5.31319122844598	5.90418905122225e-07	5.14551960494216e-06	5.24752891042372
GEMIN5	-0.371563031937369	5.01515533082604	-5.26979752393815	7.12574414153331e-07	6.0761030113154e-06	5.23613971396189
CIAO1	-0.214170659413242	6.47631516947092	-5.29316029975949	6.44026240393082e-07	5.58032199985142e-06	5.23604125120252
KBTBD3	0.606147540183925	3.00300846296661	5.17990787065678	1.04924679626309e-06	8.55346899711538e-06	5.22677157581616
TLR3	0.890357313090299	1.50464789119776	5.15072964391859	1.18875631394537e-06	9.55586981274285e-06	5.2245811691732
NOL11	-0.417388032175119	6.3008250253928	-5.28800986500975	6.58561268853866e-07	5.68330805351129e-06	5.21373275935654
SHMT1	-0.364188741693468	5.95112508949799	-5.27617333852233	6.93190460003348e-07	5.93779118506005e-06	5.20551382541663
ZNF449	0.520855325226215	3.91535805167906	5.19188099740936	9.96742920122021e-07	8.16734102272962e-06	5.19723005784414
THOC3	-0.383630238350757	4.16269950999338	-5.21633172342852	8.97365439048626e-07	7.45778884681261e-06	5.18975250553992
SNRPD3	-0.318782880577646	7.55080437720768	-5.29200674278251	6.47254199270904e-07	5.60505712586614e-06	5.18424111237716
RNF138P1	-1.38679972359681	0.103841875599845	-5.18285104779108	1.0360957320196e-06	8.45084927322455e-06	5.18099615460919
TNS3	-1.51184431127168	0.00701904167828366	-5.24931452417652	7.78498789667251e-07	6.60448464725618e-06	5.17836783608104
RHBDD1	0.324503392364662	5.58846928318283	5.25006998470896	7.75964842442049e-07	6.59043443105758e-06	5.16600590535114
PKM	-0.354699457160065	10.1810573339944	-5.30747713022866	6.05249815995136e-07	5.26560326592292e-06	5.16464156250479
METAP1	-0.274728455863145	6.56080101785754	-5.27506992773039	6.96507822133671e-07	5.95841673202363e-06	5.16449090841621
INPP4A	0.340493157439368	5.20145581742132	5.23981659154805	8.11054269422514e-07	6.84201736497105e-06	5.15818981021566
CYB561D2	-0.448746924358073	5.10712543708669	-5.23460068831215	8.29494129146849e-07	6.98580137031356e-06	5.15806680487235
MYD88	-0.357819520437341	5.52776477961224	-5.25302119225205	7.66142945340506e-07	6.51438418303117e-06	5.15156642761751
IL17RD	0.550743576778754	3.19254027018655	5.17451041419245	1.07378892388445e-06	8.70627131806098e-06	5.15096772073662
RPS6KB2	-0.347788945736126	6.54068930618313	-5.26942873220721	7.13711682017001e-07	6.08234654776804e-06	5.14961346657707
ITM2B	0.341377894263612	7.31920358703227	5.27943464225586	6.83475451788168e-07	5.86126064194811e-06	5.14786627874331
SESN1	0.44064836645012	7.05134851414331	5.28127419620061	6.78054463391601e-07	5.8180947555933e-06	5.14725565424345
PRKAR1A	0.276745634763918	8.24752631580835	5.28674848262085	6.6216958676461e-07	5.70788663309838e-06	5.1394412232125
FHDC1	-0.398373855759706	4.94820480361845	-5.23871997170195	8.14897628554944e-07	6.87057989353231e-06	5.13893970085536
RTN4	0.325967002618579	8.09893149739818	5.28267952388411	6.73941423587404e-07	5.79273292306151e-06	5.13496749113189
KCNG1	0.672920479055709	3.79769790600383	5.18747550796567	1.01575644081448e-06	8.30299331261305e-06	5.13466788186328
MGME1	-0.349447976589432	5.43581420583463	-5.24531997539439	7.92032128750547e-07	6.70792692911348e-06	5.13417218485006
PLEKHG3	-0.493885469254382	5.0051321659337	-5.23335535570812	8.33956949229045e-07	7.01551683452288e-06	5.12570022527677
EIF4H	-0.18129741813196	8.55372347911609	-5.28363869572449	6.71148175988361e-07	5.77202807024125e-06	5.11706959276256
EDEM2	0.387150717843675	4.61751623232229	5.19701652558751	9.75016869142098e-07	8.02238537371931e-06	5.10780376910538
FYN	1.17164231593115	1.47514740981985	5.13724124978832	1.25921343789469e-06	1.00683434416542e-05	5.10613510140011
BMP2K	0.52356809390202	3.95737655686194	5.17551091484395	1.06919776613127e-06	8.6784181925552e-06	5.09386574135248
ATP6V1A	0.327619909976918	7.90161554110705	5.27337722277149	7.01627040932657e-07	5.98615434468453e-06	5.09376975821984
FANCM	-0.480626875997693	4.41903656301996	-5.19632460586096	9.77916892966538e-07	8.03743845910538e-06	5.09348874216251
AGAP1	0.501330045117863	5.20876455751628	5.22020845929906	8.82524213959123e-07	7.35812526197123e-06	5.09253284731885
GNPAT	0.28872109138366	5.42849246227904	5.23100555256457	8.42441734334136e-07	7.07500284270771e-06	5.08739550818566
TACC1	-0.318735082189052	7.18273181071996	-5.26130584026566	7.39215199380797e-07	6.29611765961546e-06	5.0845815884731
SNORD30	-1.42605558420292	-0.803455425005577	-5.15691873340732	1.15772886712535e-06	9.32642525147763e-06	5.08378201695842
ARHGEF40	0.501708325954696	3.73581014231223	5.17159204013146	1.0872911007694e-06	8.810989297978e-06	5.08304219412771
HNRNPU	-0.253715446251185	9.43220950976021	-5.28252766696119	6.74384693161795e-07	5.79322686070796e-06	5.07626875036087
CNOT8	0.243073885637928	6.39173278940774	5.24750726548455	7.84593487625809e-07	6.65243128751505e-06	5.07122417902223
DHX30	-0.372890181616479	6.76145764346102	-5.25419390953896	7.62273834162848e-07	6.48883440691004e-06	5.06638775333264
VIPAS39	0.298987694183834	5.43276115966366	5.21716829668889	8.94142327707212e-07	7.43847157498698e-06	5.06614349320205
INTS5	-0.358087770817516	5.67000466350963	-5.23138896574467	8.41051555348822e-07	7.07123748886781e-06	5.06323102150352
SEMA3F	-0.539337475871918	4.38105783967582	-5.19665452931329	9.76533045473124e-07	8.03046013736278e-06	5.06186017882909
SLC25A15	-0.397350285168366	4.90265365141814	-5.21630782639113	8.97457674892807e-07	7.45778884681261e-06	5.05817059821964
SLC4A7	-0.547434579417034	6.22507863801517	-5.24287736395443	8.00420490600502e-07	6.77133187991952e-06	5.0542566955194
TUBGCP4	-0.303730855756557	4.92288869708964	-5.20555118160912	9.39928868892586e-07	7.78487142597411e-06	5.04537021248372
FEM1A	-0.376208144847083	6.2837392444033	-5.24378046210487	7.97309031258038e-07	6.74881195793162e-06	5.03328336656557
TFB2M	-0.411522881355753	5.24998999977267	-5.22219742845782	8.75003171838587e-07	7.30759044957076e-06	5.02500570099238
NLE1	-0.356323890720194	5.69606672380124	-5.22831415658695	8.52263542426266e-07	7.14151191577724e-06	5.02409197240068
RBM28	-0.315050419973604	5.17143269201616	-5.21204162185686	9.14073197156186e-07	7.58327244668358e-06	5.02375414581381
VLDLR	0.56891033551114	4.04594054422135	5.1571590558321	1.15654014335886e-06	9.32185013026122e-06	5.02002336326187
PIK3R3	0.40477358247975	7.39022833194285	5.25344280901382	7.6474971452182e-07	6.50622193385816e-06	5.01988125226043
SEC11C	0.317446477996734	6.79154826209608	5.24165123731299	8.04663870148691e-07	6.79956819029417e-06	5.01644813932779
TUBA3D	-1.12783064316509	0.55942750725635	-5.13419968170588	1.27565518003143e-06	1.01889564805064e-05	5.01583587784894
ADRA2A	1.16017229950633	3.03685913004856	5.20367483841338	9.47535669086772e-07	7.8349094752241e-06	5.01256934882381
PLCB2	3.19843740100202	-3.3073640473174	5.89394084284962	4.42825360647314e-08	4.94751905913695e-07	5.00626569906349
MFAP1	-0.294432832546639	6.26796026919076	-5.22867435455546	8.50942607442063e-07	7.13442445189839e-06	5.00504356235706
LIMK2	-0.301707233521796	5.95490168684481	-5.22648664844535	8.58996374473321e-07	7.18626130962079e-06	5.00275223188217
PLCG2	1.14672551782835	0.860711388699543	5.11578615089151	1.37975618197977e-06	1.09447537393599e-05	4.99301949308955
LCA5	0.7874927261662	2.88422773958906	5.0996712874579	1.47762338395914e-06	1.16045987100055e-05	4.99215351222073
CCM2	-0.420193564393847	5.02454166623623	-5.20447056130955	9.44302453983885e-07	7.81678370949395e-06	4.98245624151776
SPIN4	-0.465377252478907	4.80611659211628	-5.19961619359185	9.64195778253654e-07	7.94205365126542e-06	4.97310478149834
LMBR1L	0.344979100650879	5.62484456040824	5.20177880174734	9.55283336615517e-07	7.88594534503496e-06	4.96936817176631
C19orf47	-0.56406175505023	4.45458139780273	-5.14989964485107	1.19297850321719e-06	9.58467908202749e-06	4.95693915972479
APP	0.331237888605619	8.60196145489124	5.24600831850397	7.89683782569388e-07	6.69181245996723e-06	4.95605411347276
SPICE1	-0.396771323339891	4.92740485239281	-5.17060085810842	1.09191448905044e-06	8.84368283041065e-06	4.94563902282314
PRPF4B	-0.332086335258001	7.05618296551756	-5.23110756526223	8.42071637926323e-07	7.07500284270771e-06	4.94446646354687
CYP2C9	0.541399264703147	4.32300549226554	5.15349272849386	1.17480532610723e-06	9.44878241929631e-06	4.94319524855418
LONRF1	0.330529506472924	5.83282280566206	5.20390072922417	9.46616723204197e-07	7.83162353478469e-06	4.93894319607013
LGALSL	0.394751360155469	4.77405413671508	5.17608232025231	1.06658426601335e-06	8.6634102469403e-06	4.93228031558987
CCDC88C	-0.390167354698358	5.64665956587602	-5.20787186889771	9.30603093385186e-07	7.71614359484923e-06	4.92753126488928
SGCB	0.363853576564424	5.26861780049404	5.18625900236886	1.02106878666051e-06	8.33734034828397e-06	4.92715649106649
ERCC6L	-0.536327450234448	4.1833941571136	-5.16415661771571	1.12244497382557e-06	9.06650550132583e-06	4.92447040458333
RNASEK-C17orf49	0.358400173560185	6.41643219368684	5.21207470647012	9.13943194905851e-07	7.58327244668358e-06	4.92418104075777
NUP93	-0.463209770284818	7.74465930635953	-5.23440412477176	8.30196988375785e-07	6.98780155686703e-06	4.91891609389824
VDAC2	-0.231058377200312	6.92377096296361	-5.22085620123947	8.80067953671811e-07	7.34172244018662e-06	4.91526785375483
CCT8	-0.24905520690243	8.88655413704154	-5.24001455058205	8.10362364569768e-07	6.84201736497105e-06	4.91513424604731
PNRC1	0.740905371099108	4.82881174717465	5.14961222997646	1.19444398415426e-06	9.58771406634412e-06	4.90718639996944
LAPTM4B	0.35459243038815	6.02957133902698	5.20149283065978	9.56457237721421e-07	7.88696424032117e-06	4.90676849337508
VPRBP	-0.290893994785703	6.05435054360478	-5.19937613697956	9.65190078781744e-07	7.94588499067251e-06	4.88934391511075
RAVER1	-0.412281542488512	5.72462506597086	-5.19487717763439	9.84010710323463e-07	8.07867951132702e-06	4.88750059254717
SPPL2A	0.345076454538387	6.17703994897701	5.19503437663137	9.83347097056562e-07	8.07764770754996e-06	4.87312150356847
ZNF189	0.427129750961497	5.39380026008336	5.16398178663835	1.12328475807347e-06	9.06841071356521e-06	4.87122063246651
PLEKHG5	-0.658988044769444	2.63004194706421	-5.08020801301916	1.60487350685679e-06	1.25123471334172e-05	4.87104296802583
SLC6A9	0.519283459361661	5.8614859909969	5.17533083076275	1.07002273085975e-06	8.68042211052946e-06	4.86429331731255
MFN2	-0.226015073348267	7.98790919201574	-5.21824030299786	8.90028666834989e-07	7.41246281818868e-06	4.85958465391115
SNORD45A	-2.15347437546118	-1.47135792681167	-5.29349645048305	6.43088564766043e-07	5.57541448529267e-06	4.85738146977335
LOC100506258	0.952534616307869	1.33979935149244	5.05823247784467	1.76140193688606e-06	1.35706575086101e-05	4.85316385663065
SND1	0.214302980561129	8.58861911912984	5.22087818213974	8.79984718517156e-07	7.34172244018662e-06	4.85187046858495
UBXN1	0.335916250990012	6.38978430187862	5.19201328879143	9.96177373102572e-07	8.16734102272962e-06	4.84114511154384
UCK1	-0.303408041527379	6.08632910237013	-5.17676226947614	1.06348242850186e-06	8.65073247366407e-06	4.83369021893186
CYP20A1	0.403062954735576	5.13600085783757	5.14957043632873	1.19465722924322e-06	9.58771406634412e-06	4.83009369792978
PLEKHA8	0.390453405638755	4.74474854731067	5.14012940745655	1.24379239175721e-06	9.95033913405766e-06	4.82766404414874
RAB7A	0.262546423098108	8.46005501583128	5.21239240078744	9.12695769412257e-07	7.5802210583487e-06	4.82651317683234
NBEAL2	-0.521293656838217	6.99267101056079	-5.20227266124787	9.53259371532208e-07	7.87356585419562e-06	4.82553576909415
MITF	0.852435189561775	3.680424971935	5.08612485587724	1.56510002076745e-06	1.22230731824818e-05	4.81134832086006
CSMD1	0.284384191265181	6.07076177241248	5.18822590109305	1.01249301738997e-06	8.28082524462301e-06	4.80919680494851
PPM1E	0.409714666896834	4.12057218773397	5.11369057522645	1.39211594715018e-06	1.10253233451514e-05	4.80812412936669
EHMT1	-0.301531354190606	6.91809768112791	-5.19017191559199	1.00407749607845e-06	8.21647285074337e-06	4.79019770461722
ATRIP	-0.512902971949366	2.83808263655446	-5.07213311742048	1.66074673737387e-06	1.28877379888403e-05	4.78879970332813
PKD2	0.395320876632694	4.89691132222051	5.13701432166464	1.26043296996012e-06	1.00727309616398e-05	4.78552201325143
ABCD1	-0.444529771877821	5.80734076080797	-5.17963582373323	1.05047058129619e-06	8.55879883274205e-06	4.78496544150119
DPY19L1P1	0.627552782719717	2.55090124303179	5.05204244982515	1.80811429411323e-06	1.39020195803401e-05	4.78473135959209
GDPD1	-0.403722750171416	4.2026522981028	-5.12373765214831	1.33382385908282e-06	1.06196707677559e-05	4.77938846881844
CSPG5	-0.511320323950659	4.27395004954895	-5.11137223356016	1.40591537767931e-06	1.11228795106599e-05	4.7697675769288
ACKR3	0.736658062242428	5.61415517082552	5.16907762903492	1.09905703468805e-06	8.8919398884029e-06	4.75140141419313
RGMB	0.374669970498611	5.70094324342166	5.15985942396125	1.14326470960334e-06	9.21979746477111e-06	4.73843783690588
H6PD	0.292225993354525	6.78838409399363	5.17604127019935	1.06677181317212e-06	8.6634102469403e-06	4.73769710536791
ACOX3	-0.361761306378264	4.44884954967761	-5.11109469704389	1.40757626598218e-06	1.11242974789413e-05	4.7367968734956
B3GALNT2	1.03447879726826	6.90985719192654	5.16449878881895	1.12080316005384e-06	9.05811638932639e-06	4.73372746986878
SIVA1	-0.435829642784944	5.6534869333055	-5.15466597452781	1.16892995724598e-06	9.4116097790915e-06	4.73238371181099
RTN3	0.317485139460166	8.66902942729477	5.19150726034702	9.98342343525242e-07	8.17399598166577e-06	4.73114003267861
PRSS27	-0.841817319012514	1.86051954031655	-5.02489730666546	2.02761194113274e-06	1.53770812666916e-05	4.72702678895155
ZNF540	0.920448355758367	2.19688634850927	5.02390818097529	2.03608161979476e-06	1.54270609475979e-05	4.72217104582535
RAB2A	0.338564314240737	7.1042942005322	5.17608923630667	1.06655267150264e-06	8.6634102469403e-06	4.7201650169914
MIA3	0.395636735086002	8.68392150574797	5.19182424772236	9.96985621647802e-07	8.16734102272962e-06	4.71682003010451
SNORD4A	-1.67183854580558	-0.994086500096598	-5.16873067667389	1.10069028563469e-06	8.9003582816858e-06	4.71626144502672
SEL1L3	0.375967570099853	8.75085321345689	5.18672048857202	1.01905034309515e-06	8.32538626328445e-06	4.71573863541768
PSMB5	-0.271501087762008	7.62378519625783	-5.17844365897294	1.0558499009873e-06	8.59796210044758e-06	4.71158533154721
METTL15	0.485949269419092	3.89741955697861	5.08851873747296	1.54928260161112e-06	1.21189805513793e-05	4.71146202360785
MSH2	-0.456729270447024	3.64135229989059	-5.07980385468259	1.60762594513014e-06	1.25273021235466e-05	4.70208580308143
ANKMY2	0.586051719528832	4.50822811441995	5.07884933513595	1.61414478304916e-06	1.25715757584368e-05	4.69981546889077
PDGFA	0.773850318794562	2.64123655937787	5.02537818735514	2.02350666494211e-06	1.5353701910445e-05	4.69216011896818
HERC5	0.618836054118112	3.10968081351984	5.04707158350305	1.84649812521443e-06	1.41536579112914e-05	4.6851184535421
HINT2	0.295136934265635	6.25370805883081	5.14859347267769	1.19965261628028e-06	9.61771686388934e-06	4.68192920746101
MDH1B	0.662367479326554	2.20694258557721	5.02285244553006	2.0451596775798e-06	1.54710920496415e-05	4.67941631626727
SMIM19	0.322177819544314	5.05254226661158	5.12207358281907	1.34331138051809e-06	1.06838790730188e-05	4.67832555448681
KCTD18	0.284007484501529	4.88655958240458	5.10859422689059	1.42262658327585e-06	1.1219622255499e-05	4.66876319819546
TUBB4B	-0.513054687269864	8.24643229735987	-5.17697435009408	1.06251674723244e-06	8.64756177584946e-06	4.66836097850556
AKAP1	-0.431401414029676	6.65789044736765	-5.16225392370504	1.13161741593841e-06	9.13077222876473e-06	4.66113369947504
TMEM260	0.371058384231876	4.91686785449645	5.10697687601729	1.43244484940645e-06	1.12733709951191e-05	4.66095583238273
FAM175A	0.589985206877664	3.31281395230806	5.04890901404154	1.83221833549243e-06	1.40585541776977e-05	4.65149600314101
PLK2	-0.717341211891195	5.52614995110224	-5.10865873939812	1.42223631841253e-06	1.1219622255499e-05	4.64484983762596
BHLHB9	0.537103630631955	4.44429720289026	5.07036148999561	1.67325650362983e-06	1.29647160260607e-05	4.63936617948398
PRKAR2B	0.44722175072179	5.03141808796721	5.11539406072814	1.38206057508316e-06	1.09572447705643e-05	4.62530444889729
SHMT2	0.340612127883587	9.16426241476216	5.16990591375507	1.09516750427128e-06	8.86524811004719e-06	4.6202088238793
SMARCD3	0.511231500806291	3.94094717350419	5.053408689336	1.79770143799732e-06	1.38290393406597e-05	4.62012361256529
DBNL	-0.361064636815533	6.47752527096148	-5.14120851848628	1.23807797775198e-06	9.90990347224081e-06	4.61753816174913
AHCYL2	0.324869735229523	5.53715378771493	5.11073567888186	1.40972761084837e-06	1.11354391396629e-05	4.61320953266696
TMEM59	0.358335962653086	7.66457482926455	5.1542735544801	1.17089191666877e-06	9.42235424474722e-06	4.61196824490965
CCDC58	-0.452938958267125	4.66021930716648	-5.09635244838938	1.49860346896821e-06	1.1744796289158e-05	4.60994902588521
CCNB1IP1	0.323313492968444	5.36414125535874	5.10740701595459	1.42982721869698e-06	1.12645779202276e-05	4.60884861436082
RAD51AP1	-0.523781800549581	4.91183236243539	-5.10724323173113	1.43082338270532e-06	1.12665149002114e-05	4.60364930671767
PNMA3	-0.791135931392137	1.13628037142473	-4.99537049182574	2.29583747313743e-06	1.71513907943441e-05	4.59764172482126
PARP2	-0.503793680573861	6.00965445028309	-5.11382456538642	1.39132244921502e-06	1.10248537717217e-05	4.59112062383739
DNASE2	0.367443747216382	6.31562211178279	5.13046085542852	1.29615312458613e-06	1.03471745448088e-05	4.58700246284456
RAB21	0.330298063070647	6.29170836753091	5.12594851352472	1.32131987840325e-06	1.05256972382511e-05	4.58616565096561
FIG4	0.427425346224906	4.84308041889499	5.09485886802427	1.50813963663765e-06	1.18116351362036e-05	4.58534922904638
PFDN2	-0.382160558048282	6.0530635933567	-5.12656802504256	1.31783665542798e-06	1.05035218778697e-05	4.58442235642892
AKT1	-0.37521887079372	7.80070061637735	-5.14945003608521	1.19527175893688e-06	9.58771406634412e-06	4.58059322743425
FAHD2B	0.677990535762213	1.74759812573059	4.9866689680972	2.38126829298045e-06	1.77190905289368e-05	4.56208182167226
STX5	0.399691869247475	6.1485376462777	5.10554072147096	1.44121850011535e-06	1.13364782596816e-05	4.55906324646288
ZBTB42	-0.433923162013138	5.25831126728412	-5.10796056767972	1.42646542322642e-06	1.12439920184609e-05	4.55682248313352
BLOC1S6	0.436513027985715	7.60826887020495	5.14551409169312	1.21553172256907e-06	9.7346263179185e-06	4.55633085600476
APEH	-0.374218829706852	8.17128476876506	-5.14757219750635	1.20489635707716e-06	9.65460175980292e-06	4.55255457741611
LYSMD4	0.489053767856556	3.57758978274652	5.01863270618562	2.08183962934281e-06	1.57168948588294e-05	4.54880079071258
FSTL1	-0.602854753821511	2.68326019171214	-5.00484434952307	2.20621654936227e-06	1.65559958546846e-05	4.54850622080044
FAM73A	0.500376904781697	6.22176005683755	5.12079069157237	1.35067054480893e-06	1.07367225520651e-05	4.54045780521493
LOC81691	-0.433754518449267	4.66341267846817	-5.0714049557527	1.66587734136643e-06	1.29208750815901e-05	4.53855346394663
PGAM1	-0.346994890057626	6.71704119841288	-5.12776616102189	1.31112548545036e-06	1.0455581672609e-05	4.53820905237833
GPSM2	0.43693204812056	4.60957071938106	5.07805947048385	1.61955859251764e-06	1.2607201568297e-05	4.53601649975562
PAN3-AS1	1.24677173398801	0.859505705051625	5.00406386986648	2.2134691077829e-06	1.66021239372967e-05	4.53441481465694
SOWAHB	0.364213188680065	4.63396422199362	5.06838997439967	1.6872856749824e-06	1.30666744175017e-05	4.53066064279129
RAE1	-0.315856733186472	5.72013119736931	-5.09678135852275	1.49587585693467e-06	1.17295414452903e-05	4.52504150574291
THBS1	-0.596507214845967	4.45499859457796	-5.06299514350741	1.72626344769816e-06	1.33341419396273e-05	4.51796647618553
GMDS-AS1	0.646799161388881	2.58590304367778	4.98047846827663	2.44392180532259e-06	1.81537715261112e-05	4.51725169711399
ZBED5-AS1	0.358151911140842	4.44955037982972	5.0596783005914	1.75066177529129e-06	1.35087036062559e-05	4.51099938384551
GPR107	0.195854310325838	7.7897448889548	5.12993870072001	1.29904125536051e-06	1.03647202393695e-05	4.50637633858107
RMDN3	-0.222900458385972	6.16607658856421	-5.1102736222537	1.41250111170831e-06	1.11514809113628e-05	4.50550740039258
GATAD1	0.300211143624924	6.03730907763526	5.10462897421434	1.44681564446285e-06	1.13705141701619e-05	4.50502310546925
ZBTB21	0.582550601454739	6.98309336579657	5.11292511976219	1.3966574888586e-06	1.10554606498159e-05	4.50441635769705
VPS39	0.20749240632746	6.93607894558956	5.11648340166107	1.37566754961677e-06	1.09238624669727e-05	4.49374549774383
CRIP2	-0.540520528241887	3.57539352784144	-5.01847714969315	2.0832039711148e-06	1.57192918745024e-05	4.49347281962162
PPP2R5B	0.41436850357479	5.03673557992153	5.05893533975548	1.75617279723249e-06	1.35373155663466e-05	4.49280055546744
TMEM241	-0.320225778333072	4.97749391698396	-5.07639162137498	1.63104839102769e-06	1.26900635438714e-05	4.48875620947126
TP53RK	-0.354523651430198	5.28838947692043	-5.08093135717793	1.59995877988813e-06	1.24805096305455e-05	4.48836831171124
DCUN1D5	-0.312206179147103	6.39494415315147	-5.11121253717006	1.40687083049305e-06	1.11242974789413e-05	4.48051277252154
AKT1S1	-0.280535236996919	7.06301495779721	-5.11604693286383	1.37822558859979e-06	1.09383908236863e-05	4.47749379865314
ACTG2	-1.72935664112719	-0.0571753926325825	-5.08665885183648	1.56155809435123e-06	1.22063281336689e-05	4.47386802894684
NEDD4	0.473043877948754	4.62381829633955	5.04035311229647	1.89964028432088e-06	1.45165386816093e-05	4.47223843690322
DDX12P	-0.573599651641936	3.73754248673018	-5.02388774412732	2.03625697909824e-06	1.54270609475979e-05	4.46779359126807
CTSA	0.447037899837662	5.43141729600765	5.07117228640778	1.66751997599745e-06	1.29269385439224e-05	4.46595045431456
LRFN1	-0.638119572819863	4.00751834734884	-5.05178586380113	1.81007641954803e-06	1.39099833756056e-05	4.46477896030611
BLM	-0.579314592964087	3.53745670673224	-5.02270529909005	2.04642808612343e-06	1.54728923168325e-05	4.46175278013062
CYC1	-0.378953654172987	7.56003022173029	-5.11776425094593	1.36818749601455e-06	1.08702134603992e-05	4.45778746786952
GNL3L	-0.329448577232125	5.84975695988433	-5.09741515595573	1.49185414146522e-06	1.17102361674029e-05	4.45357083618586
PDE12	-0.309356942721221	6.07479037604357	-5.09477058873657	1.50870512728013e-06	1.18116351362036e-05	4.44986592018421
ARHGAP44	0.308969940913298	5.27728110878103	5.05971804857769	1.75036741406461e-06	1.35087036062559e-05	4.44715934468921
EIF3I	-0.242244851365541	8.61675341640519	-5.12330057567013	1.33630945963839e-06	1.06338223878803e-05	4.44313807084437
ANO7	-0.580540340082833	3.39238079532134	-5.00730838899387	2.1834711219898e-06	1.63935011838994e-05	4.43955237921798
PAG1	0.472866943964426	4.63315950530656	5.04828871047565	1.8370270205777e-06	1.4088252165983e-05	4.432919725298
GPR158	-0.517647061386551	6.19310152516177	-5.097288155124	1.49265917065459e-06	1.17104337024814e-05	4.41228875984849
SNX10	0.517186038542599	4.4016254356737	5.0256477911984	2.02120860085159e-06	1.53444080990191e-05	4.411890232625
TRPS1	0.489729656457528	5.25559646155315	5.05382877260963	1.79451151461026e-06	1.38115760652935e-05	4.41188920257093
RAB3B	-0.416747445324597	6.05272141440816	-5.07626824966099	1.63190144606919e-06	1.26901253827939e-05	4.40398388229692
RABGAP1L	0.389380872027197	4.87033042172149	5.04635411483634	1.85210339361696e-06	1.41893798768123e-05	4.40206564059235
MRPL39	-0.291000821322407	5.57718720433527	-5.06780530398378	1.69146814077834e-06	1.30855670282986e-05	4.39534232253691
METTL16	-0.237549897654834	6.56181651582871	-5.08609048016976	1.56532829847579e-06	1.22230731824818e-05	4.39310883376251
ZKSCAN8	0.477064274296773	5.58811088161057	5.05109341620004	1.81538195786643e-06	1.39364905313509e-05	4.36990652199562
ANXA9	0.406583198030399	3.8614654437544	4.99554274696749	2.29417677352341e-06	1.71475153963303e-05	4.35623508051427
MRPS26	-0.378314415215296	6.1720166146337	-5.07436583885302	1.64511086304357e-06	1.27796092702857e-05	4.34864636454004
CALHM2	-1.12719795594797	0.344391107765557	-4.95636704689788	2.70360564127159e-06	1.98811666549139e-05	4.3455250212781
GPR19	-1.22849804049564	-0.122460192415953	-4.97504148430813	2.50027024894982e-06	1.85219822684906e-05	4.34313695244757
RANGAP1	-0.343265491322614	7.70873330937888	-5.08847402113669	1.54957662883912e-06	1.21189805513793e-05	4.34258129046636
SESN3	0.532457075048122	7.3366054940396	5.085751991145	1.56757782592238e-06	1.22342768368245e-05	4.33166849007834
RNF14	0.266020112763407	6.80103792788632	5.07369519265476	1.64979229991332e-06	1.28093491083239e-05	4.32936122727869
ICA1L	0.575963898009404	3.44979476802255	4.9685877638549	2.56879852825712e-06	1.90015166011374e-05	4.3252151569567
MPP2	-0.283486473395825	6.27915546868193	-5.06712031826371	1.69638106891058e-06	1.31100659448077e-05	4.32308697890374
GRN	0.510013789086502	6.69302199707339	5.06718339540064	1.69592807964824e-06	1.31100659448077e-05	4.32031641098113
PGM2L1	0.723292091143819	2.18787869526238	4.92280297608777	3.11024158169608e-06	2.25620229906997e-05	4.319493610352
CDC42EP3	-0.450366433694991	4.06642984907366	-5.00247955704486	2.22826269162266e-06	1.66907183925881e-05	4.31573324506427
KIAA0196	0.314187295026563	6.54185359755067	5.06783933312695	1.69122443514912e-06	1.30855670282986e-05	4.30491789784939
TMEM41B	0.379959099830574	6.55748785910084	5.0591850317289	1.75431878690317e-06	1.35299696477339e-05	4.29767031414491
JPH1	-0.376706667566754	4.17574636544503	-4.99179224837493	2.33060091495457e-06	1.73798750694677e-05	4.29722009513795
DLX1	-1.41923981811871	-0.642969916966199	-5.0127520856157	2.13402709630705e-06	1.60704868997726e-05	4.28711356795003
DUSP9	-0.830456005580439	1.37870304645122	-4.91570371631484	3.20357657658168e-06	2.31942651272664e-05	4.28558148731232
SLC1A3	-0.985938166350662	0.992936149975314	-4.9155304640309	3.20588806042818e-06	2.31998145134408e-05	4.28366317705743
HCFC1	-0.422149829177638	7.50431803665706	-5.07577499548654	1.63531640380911e-06	1.27100989231872e-05	4.28094350435715
GGT1	-0.416767937341568	3.86060850080104	-4.98190482461967	2.42934504435646e-06	1.80589332604241e-05	4.27783146404052
EPHB2	-0.64972334770904	2.164087084663	-4.92032637045519	3.14249748323812e-06	2.27740068572894e-05	4.27544904066437
MRPL27	-0.365631230643644	5.46675519456496	-5.03589380198408	1.9357323067355e-06	1.47697948770022e-05	4.27212888258647
PHF7	0.452855396362752	3.53414119081437	4.95931654085993	2.67045288246001e-06	1.9675917803248e-05	4.25721561753467
CTSK	0.752914954467213	2.35604139473039	4.90965113724866	3.28529698884319e-06	2.36490985543956e-05	4.25095098617204
RAB36	-0.595798529084547	2.63813111761884	-4.95039084942945	2.77201127265935e-06	2.03145540606407e-05	4.24942689237441
UBE2J2	-0.28416148786353	6.20563908509268	-5.04458020368312	1.86603343640607e-06	1.42760796503128e-05	4.23886843285814
DDX39A	-0.527623016848175	6.22084424267335	-5.04454990265825	1.86627226648668e-06	1.42760796503128e-05	4.23495207603156
ANKLE2	-0.229083319442033	6.30739948970592	-5.04092937308163	1.89502433934547e-06	1.44886382279081e-05	4.23344401217527
LPAL2	-0.671675552300562	1.50791558608719	-4.91504338772442	3.21239519002408e-06	2.32357062492301e-05	4.22923307038291
NGDN	-0.401658588402581	5.26431325742222	-5.01470452118137	2.11656053289203e-06	1.59469508087841e-05	4.22893246993371
RSBN1	0.439086245668595	5.24966886278682	5.00861157995757	2.17153390988907e-06	1.63283691491709e-05	4.22056736670622
HAUS6	-0.390487173130181	5.83046959040455	-5.03144710230708	1.97238702564184e-06	1.50341947091562e-05	4.21904300265181
SLC9A7	0.450817669983686	6.44706019088135	5.04513094875572	1.86169769597336e-06	1.42556107102172e-05	4.21143122894807
XPO7	-0.191585502219217	7.54473084785048	-5.05622009369281	1.77645767507477e-06	1.36796351020117e-05	4.20631102244758
COX18	-0.360913878704997	5.19162026184889	-5.01954687115604	2.07383931362383e-06	1.56722552256545e-05	4.20315408380637
CEBPZ	-0.455266333636506	5.65449872960203	-5.0234143069096	2.04032344828424e-06	1.54465657510464e-05	4.19988314927858
[truncated: 13,017 more rows]
