# Supplementary material for: The transcriptomic response of cells to a drug combination is more than the sum of the responses to the monotherapies
Source: eLife. 2020 Sep 18;9:e52707. doi: 10.7554/eLife.52707 (PMC7546737; doi:10.7554/eLife.52707)
Supplement: Source data 6. [file elife-52707-data6.zip › LNCaP/DE_limma_TW_6.csv]

	logFC	AveExpr	t	P.Value	adj.P.Val	B
BAG3	3.95166091944853	7.59227406443493	37.5780758642838	1.59375111120063e-63	2.39317666857886e-59	134.609399008791
TRIM16	2.60705627282719	7.01976816602199	36.4670324001057	3.15251127072545e-62	2.36690546206067e-58	131.609415213523
DBNDD1	2.64295168213196	7.47774924109012	34.0697790221276	2.59318520883833e-59	1.29797563653054e-55	124.959621094001
SQSTM1	3.13045156485311	10.0356146664611	32.9976721732988	5.93492472520166e-58	2.2279707418407e-54	121.860931216071
GCLM	2.93948703793021	7.36663496752429	32.7086888202136	1.39996335799987e-57	4.2043699567452e-54	120.983680934044
HMOX1	9.63138659081849	8.09908799650029	32.3170156041135	4.52467900357956e-57	1.13237633196251e-53	119.612066175092
ARMCX3	1.90927279221625	7.09479876587203	31.509221129117	5.27733374421511e-56	1.1320634786162e-52	117.370489102069
DNAJB4	4.5264312132112	6.14063789689588	30.3883798436661	1.73695964156697e-54	3.2602732472212e-51	113.836551915835
GRHL2	-1.60932253083838	7.10021193663524	-30.3421795080422	2.0104241581062e-54	3.31415719220259e-51	113.737478078255
DNAJB2	1.93106272796695	7.05363186842534	30.2865528625561	2.39796651171437e-54	3.31415719220259e-51	113.569797223888
RRP1B	-1.39976830636463	6.47437924370733	-30.2826551055632	2.42779229583301e-54	3.31415719220259e-51	113.539863240069
SEC24D	2.03812514988646	6.95795148475889	30.1971040909684	3.18551644054746e-54	3.98614290593838e-51	113.284862826235
POLR1B	-2.31864364827257	5.7553208188769	-30.0875226291962	4.51514274441191e-54	5.2153371884684e-51	112.823139024151
P4HA2	3.63201521145103	4.92443165078256	29.7116430191764	1.50535996118962e-53	1.61460608408739e-50	111.590914340841
WDR3	-2.29110011961802	6.51101782139512	-29.6118862660837	2.07638391760807e-53	2.07859872712019e-50	111.38764960541
TUBB3	4.16079057140818	6.20668955784321	29.5632800036285	2.42937218129688e-53	2.27996579214712e-50	111.192730223878
TES	2.33693803231974	6.78184422587473	29.4785434023739	3.19577063052346e-53	2.8228053992906e-50	110.986499606894
GOLPH3L	2.01851004484747	6.74326284322276	29.219911056378	7.40795313259481e-53	5.85462232837072e-50	110.149331104548
KIAA0513	2.19103587329216	5.91605873094083	29.2242808515911	7.30311747116696e-53	5.85462232837072e-50	110.143506345459
TNFRSF1A	1.69566491998867	6.82203984760087	29.1377025176209	9.68910297069021e-53	6.97728680165721e-50	109.882852000476
HSP90AA1	2.59320988468513	12.1330875110188	29.1355415670427	9.75779320956323e-53	6.97728680165721e-50	109.852855616747
ABHD4	2.11383054963982	7.6287354629928	29.0773324411875	1.18048774800076e-52	8.0573654654452e-50	109.686857736721
PDCD11	-1.83716048616351	6.80893562706951	-29.0273925892609	1.39034993584781e-52	9.07717158116989e-50	109.515941186364
TRIB3	3.24974354992063	8.65755459136636	28.6213436236311	5.30228232227806e-52	3.3174613063053e-49	108.184889733221
RNF103	2.40112682589053	6.8897702003151	28.4954077327781	8.05487045464551e-52	4.83807738987828e-49	107.76951153529
DNAJB1	4.69880910545448	8.18537542356797	28.4066208079219	1.0825752389095e-51	6.25228837979427e-49	107.470271748066
NOP56	-2.14009321602194	7.51123693536341	-28.3371735735258	1.36491143059287e-51	7.59092964510466e-49	107.244979245934
DDIT4	2.46298303924709	9.29730938279806	28.3045903628464	1.52191678382477e-51	8.16182229496884e-49	107.12928629517
NOL6	-1.83715078084998	6.90341654535945	-28.2785602527101	1.66034040114802e-51	8.59712809090989e-49	107.04795361993
TMCO3	1.63815280330955	7.14698493502492	28.1713942718761	2.37753362728686e-51	1.19003483157798e-48	106.691221578855
GCLC	1.89196146117609	6.22062015522295	28.0849689247662	3.17840122112507e-51	1.53957653988432e-48	106.395837556863
HSPH1	3.26651700009586	8.54453092036575	27.9355145529863	5.2594617055614e-51	2.46800240533469e-48	105.886070011753
MAFG	2.95494598581322	6.53642251778699	27.9201326674235	5.53992476542726e-51	2.52083364477745e-48	105.841792421704
NAT10	-1.52190055544216	6.53881867925356	-27.7595125330076	9.5427191556293e-51	4.21451384826263e-48	105.303163131433
GTPBP2	3.19104582213429	7.62029312911535	27.5522192388839	1.93197997730455e-50	8.28874609691574e-48	104.599734339855
SPIRE1	2.65645801065975	6.71318768027115	27.5051503084241	2.26883009074725e-50	9.4635424007391e-48	104.441152465875
STX3	1.96115720811331	7.8186658237774	27.4677090459772	2.57862786429736e-50	1.04650475703484e-47	104.30912180469
PES1	-1.66658282942078	6.55255246502648	-27.2913786259911	4.72003586527321e-50	1.86515943560375e-47	103.709390286146
GTPBP4	-1.94604308123402	6.88496240058456	-27.270471594046	5.07178052755713e-50	1.95276554876405e-47	103.638508219012
MBNL2	2.63469700591789	4.61731045271458	26.917622751325	1.71673759236558e-49	6.44463292174038e-47	102.350384961407
ADM2	1.91466111346579	7.13857717165746	26.6995117641854	3.66970817482014e-49	1.34400824275852e-46	101.661156273447
UMPS	-1.66149719312138	5.90117854437778	-26.5722003910806	5.72974711026565e-49	2.04852101447021e-46	101.209413370085
FXR1	1.54565995009872	7.71882130649814	26.5555374459298	6.07452938406005e-49	2.12128216816386e-46	101.151181960632
OSGIN1	4.21403802659944	5.46328758968415	26.4903123802957	7.63768610698759e-49	2.60653396778467e-46	100.868962241917
TP53INP2	2.06219412126529	6.74736439517426	26.3710098886359	1.16233547882613e-48	3.87858434445626e-46	100.515221694508
UBE2H	1.84423386638938	8.05546991854866	26.2420095576004	1.83320034523694e-48	5.98420356175606e-46	100.044442534964
ADCK3	-1.72230541489779	6.44546069524462	-26.2123337446494	2.03625312820236e-48	6.43063748109091e-46	99.9563975933631
DDIT3	5.47321363199607	6.62520834165039	26.2096619992068	2.05561134185112e-48	6.43063748109091e-46	99.9225557491387
NOP2	-2.78716995720862	5.99678011870492	-26.1698925309598	2.36670538970384e-48	7.25274451669243e-46	99.774572490626
AZI2	1.91180490290746	6.38660441344106	26.1330548648696	2.69709529819092e-48	8.09991659952697e-46	99.675514276476
TBRG4	-2.29566509493621	6.34069181702581	-26.0876912879539	3.16857407983674e-48	9.3292761534958e-46	99.5100246213423
NSUN2	-1.32980707115922	7.01836717965808	-25.9129118407339	5.90571256147684e-48	1.70538807352185e-45	98.8909870896381
DNAJC3	1.4945860936201	7.25456363449407	25.8719899064805	6.83559252370084e-48	1.93666523275268e-45	98.7384021732503
ZFAND3	1.50324170484392	7.19824743810549	25.8449003098405	7.53103698542361e-48	2.09418613653928e-45	98.6428175775735
GEMIN4	-2.57619471378139	5.73292332919182	-25.7613502674294	1.01586536369456e-47	2.77349714567954e-45	98.3316738751855
ASNS	1.20910426129756	8.83053929244701	25.7387330371592	1.10172968537625e-47	2.95420945635889e-45	98.2427972467006
TMEM39A	1.96155680305889	5.66317755189757	25.6162846641992	1.710986480371e-47	4.50739877004404e-45	97.8325876076839
DDX56	-1.21036668018489	6.73504554142472	-25.4693842877434	2.90714193403636e-47	7.52649022094654e-45	97.3013897858355
KIAA0895	2.13756435128056	4.73824638054698	25.3800065102835	4.01795951305791e-47	1.02260474657759e-44	96.9567164706894
URB1	-2.21321959105763	6.15150403446662	-25.3675858775222	4.2030457367353e-47	1.05188224638029e-44	96.934754824256
WBP2	1.83705330991125	7.84772571630618	25.3185973844626	5.02079521739466e-47	1.23593870466226e-44	96.7404557823007
TRIM16L	2.26262406721086	6.42971488515434	25.3019499999099	5.33376677957458e-47	1.29180390261439e-44	96.6992480973135
NOLC1	-1.25116874096152	8.37246477254147	-25.2152167861442	7.31235899492167e-47	1.74289496298006e-44	96.3580557132221
PPRC1	-2.77820296690283	5.8784223670482	-25.1413291911382	9.57311102027707e-47	2.24609117313251e-44	96.0828046661871
VEGFA	2.23135161537662	7.6712279635746	25.1186670946984	1.03988669448269e-46	2.4022982468234e-44	96.0159655596031
BYSL	-2.52840484280874	4.80660292496552	-25.0567633371251	1.30394185837454e-46	2.96666529475032e-44	95.6856677574405
FASTKD2	-1.46049715304616	5.89709613669709	-24.9717589236365	1.78026450565832e-46	3.98991818163662e-44	95.4980069635412
NOP16	-2.61106876496637	5.05378879721578	-24.9133752161437	2.20572651527684e-46	4.80017237005754e-44	95.2097790281609
SH2D4A	-2.52495437847005	4.69665597530123	-24.9160761742244	2.18395036991148e-46	4.80017237005754e-44	95.1501921457314
GEMIN5	-2.22720893710452	5.01515533082604	-24.7646197255311	3.81396662657514e-46	8.18150326637891e-44	94.6698500901066
NUPR1	1.64792421178593	8.08178778588057	24.7061354147201	4.73321212383197e-46	1.00104103171072e-43	94.4953953408189
F11R	1.26213697258378	7.86323856071296	24.6494841360532	5.83639993002901e-46	1.21721362985161e-43	94.2819759310059
CBX4	1.89853896489018	7.66253958913901	24.5791464443873	7.57392685371624e-46	1.55794637856717e-43	94.0280279603213
EIF3B	-1.28934475390299	8.55563986871982	-24.5644590768443	7.99801745743176e-46	1.62294905595669e-43	93.9642151234951
RRS1	-2.46543435682071	5.1510255808117	-24.5402325881766	8.75049740748184e-46	1.75196625427663e-43	93.8676556317024
ULBP1	3.30518361199993	4.83614882010603	24.5057307631365	9.94700891156528e-46	1.96531955021137e-43	93.7549442890373
MYBBP1A	-2.43957546973521	6.38228595609245	-24.4186247039547	1.37549842978252e-45	2.68240057423563e-43	93.4610515120567
SLC3A2	2.32627095270119	9.35015984154183	24.3606149458897	1.70766012793524e-45	3.28746467706097e-43	93.1921543328125
RCL1	-1.77933133007078	4.97995842586492	-24.3550448639279	1.74353179515639e-45	3.31403461216055e-43	93.1890517628718
DFNB31	2.65890089172818	4.26420487191854	24.2576360402458	2.50929034323732e-45	4.70993797425645e-43	92.8388530517011
TSR1	-1.48521786803728	6.50678236308161	-24.2352553628045	2.72862112742837e-45	5.05839195672399e-43	92.7711898732798
KNOP1	-2.34761451076126	4.94562663440371	-24.2184910274861	2.90548307384011e-45	5.32057729716866e-43	92.6521575247169
PTRH2	-1.87056273740045	5.28316913467432	-24.170461707945	3.47883125321218e-45	6.29375061424506e-43	92.5081499119899
SURF6	-1.75051279798094	6.16989605893251	-24.1243642000013	4.13622225925574e-45	7.39398969583146e-43	92.3636029885476
UCK2	-1.74271897355395	6.09890098901782	-24.1108348158495	4.35196015330731e-45	7.68812160730147e-43	92.3132619210845
TFE3	1.46226867189533	6.96665464157639	24.0827236924718	4.83717671603823e-45	8.44593553116629e-43	92.1854722019966
P4HA1	2.25887443360511	6.64949978539461	24.0477924246853	5.51681385161764e-45	9.52189388458511e-43	92.0576963476081
EIF4G1	-1.04420970178088	9.98084393636985	-23.9401365177647	8.27973674891175e-45	1.41282417070067e-42	91.6038983086678
LTV1	-2.30435368850097	4.90336371923004	-23.9113938622433	9.2296687666937e-45	1.55722141798509e-42	91.4795252059274
ME1	1.57283554164372	8.47234358432923	23.818474160178	1.31203017219189e-44	2.18904945173705e-42	91.1667763668786
RIT1	2.36732303758403	6.19270559275461	23.7378162408955	1.78186646716722e-44	2.94027548032779e-42	90.9026475117785
EXOSC2	-1.62884765723088	5.72678188006167	-23.6494509637579	2.49381327973522e-44	4.07033697918522e-42	90.5734399685016
STK40	2.06159741872462	7.29980444735113	23.6266870319551	2.71977286856063e-44	4.39140961229101e-42	90.4528669539572
HERPUD1	2.36029655270025	8.34033559735188	23.557165834965	3.54589883435198e-44	5.66438477623717e-42	90.1739342298801
UGDH	1.81605785576114	7.94452762825301	23.5437191142233	3.73279100015439e-44	5.88819301107497e-42	90.1237472748822
AARS	1.16066503330333	9.82860415560559	23.5415101714477	3.7644281370751e-44	5.88819301107497e-42	90.0878854466879
POLR1C	-1.92656555120331	5.22077315111605	-23.4953293085569	4.49139499258884e-44	6.95286466069216e-42	89.9732228385044
TMEM2	2.5176078917917	6.24856582224231	23.4474648688785	5.39469650313586e-44	8.26599619296817e-42	89.796158759357
PRKCD	-2.33342497830127	5.80422194172746	-23.4112670006431	6.19765662617847e-44	9.35957504542427e-42	89.6636964794399
GPATCH4	-1.73915955202985	6.05077145111275	-23.4097814863903	6.23306809098579e-44	9.35957504542427e-42	89.6592143866116
ELAC2	-1.37739196017464	6.90445449707304	-23.3670513203397	7.34380693366007e-44	1.08112357760627e-41	89.4758510518737
FTH1	2.01250940531215	11.6550602860358	23.3794882874451	7.00137255592121e-44	1.04091693366052e-41	89.4447078030776
ANAPC7	-1.21284687013603	6.33313145675813	-23.3400319543978	8.14705197321158e-44	1.17630896567063e-41	89.3827799640658
URB2	-2.51479161922546	4.39372538016746	-23.360152400683	7.54098528206764e-44	1.09937315529638e-41	89.3187269941996
DEDD2	3.02913656052068	4.46364651475266	23.3175272500415	8.88330005149279e-44	1.2703965102211e-41	89.2845541385635
GDF15	3.25023143476446	10.0819525044933	23.3094682936811	9.16295405283157e-44	1.29802752884263e-41	89.1966422768669
KLHL12	1.13861690637203	6.90955935629097	23.2914289622313	9.82151887312245e-44	1.37831707849352e-41	89.1730004152643
HIST2H2BE	1.5807352499272	7.04293759046112	23.2823524940496	1.01707058154853e-43	1.41410480116043e-41	89.1407685552527
UTP20	-1.84731690186172	6.09549023738211	-23.2398637143952	1.19792419032429e-43	1.65027794879904e-41	89.0067372145941
IMP3	-2.20945977383762	6.03720750649501	-23.2244614469431	1.27120890845851e-43	1.73101749121394e-41	88.9507454003182
AIM1	-2.18800740222246	4.56901317756297	-23.2227576970341	1.27958804957877e-43	1.73101749121394e-41	88.884435837018
GRWD1	-2.1180887700022	5.00998995660815	-23.2072289148725	1.35857153419335e-43	1.8214562640578e-41	88.8557690708381
UBIAD1	-1.91856728691488	5.38548660607092	-23.2007539792877	1.39293919790195e-43	1.85100663678722e-41	88.8494478491529
CDKN1A	2.74537514818026	8.98263807180801	23.1751158075856	1.53784453041287e-43	2.02563802356839e-41	88.6860970391884
ESRP1	1.67036753549082	7.37223497210529	23.1627061138469	1.61334674661089e-43	2.10660997800949e-41	88.6738990942436
LEO1	-1.43807595050543	6.57110404802333	-23.094484860096	2.1003501617965e-43	2.71886707151174e-41	88.4330943110276
SMIM14	1.84887817786391	6.9418291941642	23.0648336509119	2.35589334519433e-43	3.02359781807163e-41	88.3040521799455
MKNK2	2.42285107842103	9.19817636084331	23.0338465263834	2.65651293633904e-43	3.3805252755989e-41	88.138402562999
NIFK	-1.97567233942201	5.58423484949427	-22.858884374216	5.24423604948744e-43	6.54391508478889e-41	87.5383790071335
C10orf2	-3.45674505010532	4.00193512402822	-22.9754470344796	3.33223096936698e-43	4.20477144840458e-41	87.5065008808696
DKC1	-1.35371497944807	6.97089339238598	-22.8574743244916	5.27313349267085e-43	6.54391508478889e-41	87.4989744641263
ANKMY2	2.33161098807599	4.50822811441995	22.8353557756847	5.74801098217756e-43	7.07476499249001e-41	87.4288925116909
MAP1LC3B	2.91003920254128	6.87429820809902	22.8325495558842	5.81126268465115e-43	7.09446507908306e-41	87.414291881722
DNAJA1	2.06757501655904	8.73676115358622	22.8185996546087	6.13625385990967e-43	7.43080548067771e-41	87.2987764549039
ABCF2	-1.2389011462584	6.63673681109388	-22.7958469427048	6.70609482906866e-43	8.0558975962636e-41	87.2676900114579
DDX5	-1.3541852976716	9.27662148173204	-22.7624778938243	7.63971400733983e-43	9.10459885192181e-41	87.0874254697088
CPEB4	2.9794905527415	7.0505935315365	22.73692401048	8.44236124665313e-43	9.98192885667271e-41	87.0244110670019
CBLB	2.25182113123627	4.84199949541352	22.6957014954664	9.92023052011396e-43	1.16376704289087e-40	86.8925502470841
CYB5D1	-1.17340839403456	6.24714006718262	-22.6731363105446	1.08369466837444e-42	1.26145419692331e-40	86.7981180267057
SELK	1.67576447431753	5.96571679423501	22.643106278082	1.219072288163e-42	1.40812226761966e-40	86.6804457947918
DNAAF5	-1.78715524484461	5.64156640823504	-22.604283409406	1.41966831783121e-42	1.61498026216314e-40	86.5459011425557
ZNF544	-1.31288899595091	6.27538610819517	-22.6070278425608	1.40445456169135e-42	1.60986944262269e-40	86.5448604592882
TFAP4	-2.29159950453281	4.15678082208915	-22.5775657970267	1.5767372870319e-42	1.78017196256173e-40	86.2794383858047
CLK3	2.18585082502402	6.3089509092447	22.5303287148998	1.89853535546227e-42	2.12749305206131e-40	86.227098315694
HSPA4L	2.15626912017444	5.31892829885501	22.4822807209457	2.29391047493182e-42	2.55150812530195e-40	86.0563399170722
SNX3	1.19278810783833	7.29900817826516	22.4682188763942	2.42461445911165e-42	2.67705961161915e-40	85.957466611424
NAA15	-2.23365140417831	6.65371544000228	-22.4457320138918	2.64940548111575e-42	2.90390311711198e-40	85.9111735284543
TDP1	-1.57471028518884	5.12343865106362	-22.4312953087263	2.80467560373545e-42	3.05181223664431e-40	85.8669258076867
ALDH1B1	-3.24126636393402	5.84157259434605	-22.4278695818375	2.84284651376578e-42	3.07109232019475e-40	85.8509513699369
NCOA5	-1.25712819720621	6.00606521697177	-22.3722537553986	3.54116311011551e-42	3.79815037582104e-40	85.628160365115
MTAP	-2.04907101903399	5.55259301753386	-22.3629242885443	3.67420179612787e-42	3.91289462203235e-40	85.5985189286481
MAK16	-2.41419425838772	5.19214587876197	-22.358935172526	3.73261289470135e-42	3.94710670611517e-40	85.5658836684461
STX5	1.65153728495726	6.1485376462777	22.3334440772732	4.12861139258627e-42	4.33533067629898e-40	85.4625970716375
CCAR2	-1.14307373729554	7.45564705165333	-22.3158417437422	4.42651522939088e-42	4.61587171420372e-40	85.3614691887639
SCO1	-1.44862867648838	5.53351163613255	-22.2842989633891	5.0155896446121e-42	5.19407545541347e-40	85.2893865548271
FGD6	2.22439569857391	3.67653122049732	22.2639797849162	5.43627658244793e-42	5.59117323027658e-40	85.149832469855
RHBDD2	1.91668008189096	6.83354617167659	22.2444347412305	5.87446003727047e-42	6.00074094691519e-40	85.0817598396655
DPH2	-2.4283820332713	4.97547705720968	-22.2253976373575	6.33545580640759e-42	6.42791921547408e-40	85.0372134518413
RB1CC1	2.12803897876969	7.64330347785742	22.1940658917123	7.17491695378551e-42	7.23077536765391e-40	84.8716420620154
PAK1IP1	-1.94722131545509	5.14377985578485	-22.1753472554462	7.72903269905035e-42	7.73727700059601e-40	84.8547236816331
RBM12	-1.92545503400181	6.55458424952433	-22.1682898842189	7.94896719149165e-42	7.90474777135355e-40	84.8124996900101
FEM1A	-1.7803442609901	6.2837392444033	-22.1642671350197	8.07714123833098e-42	7.9793653180775e-40	84.8043240908463
DNAJB9	3.2581462042821	5.99268817849321	22.1442079110883	8.74803560087398e-42	8.58565376357671e-40	84.730927532885
EIF2AK3	1.76509863363279	5.91502092451735	22.1115163808273	9.9639030279134e-42	9.71545245890569e-40	84.5875131808537
CCDC9	2.31758736564513	4.06796338000795	22.0294518115648	1.38211706685407e-41	1.33895934683101e-39	84.2572123664317
EEF2K	-2.55746953441235	5.08664229562501	-21.9487739200393	1.90805391612091e-41	1.83662420541484e-39	83.9206411117809
GAS8	2.29257798215792	5.50805026277642	21.9095611719164	2.2324292937527e-41	2.13516931687837e-39	83.7891582755207
DNAJB6	1.48801102479238	5.89271806684207	21.8792006447003	2.5213041940183e-41	2.39619644160625e-39	83.6491838732563
CNNM2	1.75417423890845	5.18195043420307	21.8180348922826	3.22282432372178e-41	3.00583416428611e-39	83.4355740337234
LRRC47	-1.06834494010576	6.63873283518837	-21.8217803879006	3.17470075875867e-41	2.97945666209501e-39	83.4141771610725
STIP1	1.3696559702589	8.74459261789647	21.8347314325969	3.01380968080047e-41	2.84624944445911e-39	83.4002117514408
HMGXB3	-1.22568099509234	6.83175074732225	-21.7668905583566	3.9584662821214e-41	3.66915615384784e-39	83.193856470185
UBB	1.98655301723992	10.042017363741	21.7381797678435	4.44334575229587e-41	4.09333005009048e-39	82.9883464638341
GTF3C3	1.3653556710442	6.16112138701713	21.7094533773512	4.98841568701732e-41	4.56744207050317e-39	82.9607513860203
CHCHD4	-1.72241068057657	4.8400209994124	-21.6772210443847	5.68065574876323e-41	5.16974101354113e-39	82.8642970264087
DUSP3	1.34667294451546	7.5628548537765	21.6221165190003	7.09585080412239e-41	6.41875275148806e-39	82.573877919641
AKAP1	-1.98727253755823	6.65789044736765	-21.5974995329552	7.83811751043548e-41	7.04773488243708e-39	82.5209068422407
ESRP2	-2.21922748870373	6.76906829269414	-21.5894302002871	8.09807282901929e-41	7.22154026703982e-39	82.4904539977403
MAGEF1	-1.4049478508967	6.63036329465499	-21.588530212128	8.12759926165243e-41	7.22154026703982e-39	82.4809030846679
CAB39L	-1.90095294356532	6.54095299471142	-21.5855914648077	8.22476968997844e-41	7.26489068615978e-39	82.4773732664349
BRIX1	-2.26254476623775	5.60768849185062	-21.5664858437754	8.88568000750443e-41	7.80277023349044e-39	82.4269638472257
PRMT6	-1.72200959485549	6.25315152022199	-21.5253233699409	1.04971943554387e-40	9.16429479309691e-39	82.2409630050616
TRIM5	1.43807265249776	5.83187891225289	21.4866333196517	1.22796931451743e-40	1.06584897264704e-38	82.0722581090788
SEH1L	-1.70428207499042	6.40139253708016	-21.4695267005372	1.31621991489033e-40	1.12939189954247e-38	82.009576508467
SF3B3	-1.03590987172958	8.44289123521756	-21.4771515124765	1.2761216856058e-40	1.10127834661245e-38	81.9743350665514
CAD	-1.90439269231074	6.61656542469463	-21.3573848762595	2.07629797033604e-40	1.7694584013799e-38	81.5424617239977
SMPD4	-1.19026121388533	6.90676930580775	-21.3524869003128	2.11812089047659e-40	1.7868372635616e-38	81.5055187946358
SESN2	2.73573603164244	7.10016023583952	21.3314770551202	2.30736551966183e-40	1.93560897448279e-38	81.4137522100802
HSPB8	5.33502772478796	3.78392611016434	21.3562709253355	2.08573612842463e-40	1.7694584013799e-38	81.3640044718318
RNASEL	2.3278581755345	3.95276454982642	21.2920878721504	2.70929271649313e-40	2.26015219060338e-38	81.2754100422211
THADA	-1.55081163183378	4.78579947339674	-21.2661258193535	3.01207848815195e-40	2.49886025293313e-38	81.2035996385987
DDX23	-1.18278501023818	6.97509572034418	-21.2279897822566	3.51977472524784e-40	2.90400754254514e-38	80.997540716048
TMEM185B	-1.01650955458326	6.17506498538482	-21.2128692399499	3.74418845099256e-40	3.07228053443192e-38	80.9629400104099
MDM2	2.10275934061678	8.51533940459837	21.1949242733585	4.02930363220971e-40	3.28826213811201e-38	80.8097247690988
PCDH1	2.01782045307033	5.62245842698902	21.1509218062098	4.82452008408488e-40	3.91594559906047e-38	80.7224971940552
NOP14	-1.22544245323257	6.18436149902686	-21.1484281752706	4.87405146795569e-40	3.93487940015175e-38	80.6979051087123
QTRTD1	-1.52427044576863	5.32256810093986	-21.1351974730501	5.14555229117559e-40	4.13185097349158e-38	80.6768119444454
DHODH	-1.98347745400382	4.3485066850925	-21.1102785267074	5.69896418321774e-40	4.55189607314881e-38	80.552022154743
DDX19A	-1.03609207377199	5.66512166045637	-21.1013189409347	5.91227785317795e-40	4.67018856437649e-38	80.523307399972
NCOA7	1.76673720949687	6.51089075508523	21.1020206417382	5.89528504056414e-40	4.67018856437649e-38	80.4920790952828
CLASP1	1.1883507383539	6.65499004180224	21.1001633315353	5.94037037690404e-40	4.67018856437649e-38	80.4662386837912
PNP	-1.65051029217774	6.11209111057622	-21.0681474430905	6.77449038059362e-40	5.29821601848926e-38	80.3771252964831
FBXL20	1.9551778108978	5.13367161923248	21.0446406209164	7.46118319621301e-40	5.77510963269766e-38	80.2996191474351
CLIP1	1.38929421418393	7.34697770045077	21.0559338553649	7.12294233623924e-40	5.54187057621598e-38	80.272774600123
RALGPS2	1.73210203429713	5.14260343988539	21.0122332786957	8.52437615933133e-40	6.56420679018047e-38	80.1689414870407
MMACHC	-1.65119423905262	4.35207373465454	-20.9790575905273	9.77115610555479e-40	7.48590204494953e-38	80.0255285981772
SETX	2.69219731961928	7.80671312715167	20.872358396789	1.51705814514636e-39	1.15635254352882e-37	79.4999075304157
NRP1	-2.20457960480231	6.66047024611455	-20.8464572959417	1.68838231239114e-39	1.27400747753093e-37	79.4532494165824
STX6	1.10153961751103	6.34724395961159	20.849533000429	1.66705874387188e-39	1.2642704089889e-37	79.4430226548306
HSD17B7	1.77947250843632	5.18377826626915	20.8346894697313	1.77253490578477e-39	1.3308192072632e-37	79.4414949022441
UTP6	-1.3398290836275	5.93184721547644	-20.8015219406481	2.03316077297973e-39	1.5189025953763e-37	79.2865331780899
PUS7	-2.38622556136717	4.831351328276	-20.7554337768108	2.46066851452462e-39	1.82917813931196e-37	79.1093124157345
TSEN2	-1.86957939793376	4.71260228242128	-20.7449925474926	2.56948044028462e-39	1.90065607346374e-37	79.0711963748871
XBP1	1.62759577790184	8.43078054526475	20.6883602071452	3.2499188324999e-39	2.39219515631463e-37	78.7296393610363
FTSJ3	-1.40528497180638	6.50448485905469	-20.6677026473195	3.54103808476898e-39	2.593767213702e-37	78.7095227699166
PGAM5	-1.25743246241746	6.55674338340456	-20.6555097705755	3.7250515161413e-39	2.71530939642611e-37	78.6488088693715
FAM86EP	-2.19419994390655	3.3879077091822	-20.5868049910863	4.95740661701397e-39	3.59615544739526e-37	78.1952310705707
USP10	-1.20806060668717	7.14836837585855	-20.5328379332103	6.20763701276534e-39	4.48143641267713e-37	78.1253274113104
RNF144B	2.23843749779097	5.40282879366205	20.4888999747246	7.45694112776033e-39	5.35758028585881e-37	78.0001750443702
IFRD1	2.28922247496747	7.02133659373693	20.4776481912696	7.81574163003381e-39	5.58862744364703e-37	77.8903174309713
WBP5	1.7341399883555	5.71092075536772	20.454928066945	8.5941394948901e-39	6.08724521958819e-37	77.8385409203059
GCN1L1	-1.2982946267088	8.44454291594569	-20.4677079712466	8.14715953283192e-39	5.79799751398124e-37	77.8118903477336
DBR1	-1.66395308289344	4.57625632576826	-20.4312671436779	9.48792014374185e-39	6.68876098020787e-37	77.7638902472845
PRPF4	-1.20763212340151	5.74728804075759	-20.4279172608448	9.62181184899454e-39	6.75145451983654e-37	77.7383739446412
PMM2	-1.2566164351545	5.70544464572288	-20.4071706580598	1.04944849804088e-38	7.29561048452866e-37	77.6568660414005
XPO6	-1.18218499457979	7.75380686971137	-20.4141776431584	1.01911756684423e-38	7.11770669010839e-37	77.6081419863225
LAS1L	-1.27767091033594	5.92493518519208	-20.383970336567	1.15651629463296e-38	8.00287957613298e-37	77.5437104505812
DIEXF	-2.11101557297019	4.99384560654034	-20.3608263126937	1.27429055296355e-38	8.65825653543019e-37	77.4774500921614
SLC33A1	1.25348781683306	6.86647537317388	20.3792617578441	1.17955436921253e-38	8.12485706793368e-37	77.4742700384174
DDX18	-1.30559294888775	6.91798004656693	-20.3701977428189	1.22521196082917e-38	8.36262854718671e-37	77.4477444347141
BAZ2A	1.2780030452396	7.52962444258592	20.3771227954941	1.19017196661676e-38	8.16055810535035e-37	77.4451853420807
GABARAPL1	1.60634049361932	6.48173614621184	20.3077436329505	1.59211331683532e-38	1.07689971016212e-36	77.2037436084731
COASY	-1.26558905115084	6.50510748443676	-20.2989618550641	1.65191223809039e-38	1.11233695816885e-36	77.1667751223852
PRKD2	1.65171604064284	4.56386508240796	20.2084178842674	2.41728168323618e-38	1.61324007802109e-36	76.8420364519288
RAPGEF2	1.58178319104545	6.32712163015569	20.2178608121944	2.32307564711635e-38	1.55729035344193e-36	76.8205532704661
RSRP1	1.77394299944509	4.79995763564547	20.1903978635918	2.60786626875608e-38	1.71753157419479e-36	76.7707108572903
FAM86C1	-1.89155209130228	3.70310443110197	-20.1967720262863	2.53878073156443e-38	1.67939786190183e-36	76.6979489093551
APTX	1.11174361875305	6.44743957988052	20.1880838711256	2.6334118858503e-38	1.72678222174359e-36	76.6809606210045
HSPA5	1.67353964930236	10.7254462798672	20.1979133646068	2.52660642205168e-38	1.67873991298797e-36	76.6295797878477
CTPS1	-1.46601482533474	6.18092813762533	-20.1592552969877	2.97361626799519e-38	1.94138356000938e-36	76.5893518158803
MSH6	-1.61945906970268	5.78476784338119	-20.1077729894828	3.69509371614485e-38	2.40197087626108e-36	76.3997686855612
UBE2B	2.1613483774661	6.39548109141144	20.0963379794675	3.87792272027396e-38	2.50995205032905e-36	76.2994082875232
PFAS	-1.88340366848013	5.37836215480948	-19.9945900627572	5.96388868022987e-38	3.84350868765372e-36	75.9334827950239
AMPD2	-1.92930637551129	5.81808074947536	-19.986531342133	6.171043714219e-38	3.96001676977404e-36	75.8941528880805
EFCAB7	1.86415765519958	4.05549086308775	19.9711831277667	6.58583670787524e-38	4.19037813582434e-36	75.8481108770405
CIAO1	-0.837591628380456	6.47631516947092	-19.9812544581707	6.31060011372937e-38	4.03233920458554e-36	75.820170872056
SAT2	1.13099564079238	6.31150015256816	19.9692060800983	6.6412700626103e-38	4.20781904051292e-36	75.7718243877619
TMEM177	-1.79102872838931	3.95332618588013	-19.9473014236095	7.28780064215995e-38	4.5980510270031e-36	75.7127082978574
BTN2A1	1.51601827501531	5.57032795996997	19.9414196188614	7.47195650364143e-38	4.69451459659747e-36	75.6860897988602
CREB3L2	1.24491581683729	6.65156215721206	19.9302311120019	7.83529714291132e-38	4.90228424574818e-36	75.5835982762731
DVL2	1.32292052908265	6.83635485481416	19.9198396930726	8.1886731698983e-38	5.08103786442946e-36	75.5426851845444
GKAP1	1.79103681965902	3.75874873295962	19.8849611961642	9.49640879588813e-38	5.86823351765663e-36	75.4608151931534
HSP90AB1	1.13998691331948	11.7264866526892	19.9282308958028	7.90210335061437e-38	4.92356779721267e-36	75.4572043395999
PELP1	-1.57926402336527	6.69462266555838	-19.8590783487539	1.06011210579587e-37	6.49740546148197e-36	75.3085921121444
MCFD2	1.18709103708677	7.17054491142346	19.8634943356278	1.04038762253686e-37	6.40264776230062e-36	75.2890112107108
SLC7A11	2.02936292958091	9.90229467857052	19.7841992557832	1.45820294933246e-37	8.9009656451936e-36	74.8898131072176
UNG	-1.89660790011136	5.58491074683267	-19.7215060749419	1.90538196520431e-37	1.15367804796403e-35	74.7676679856294
INSIG1	2.17820100194811	8.28307822877681	19.7359587379477	1.79136450051889e-37	1.08903357650978e-35	74.7438682661585
FAM43A	1.8035589552493	6.53503857119285	19.7075912960902	2.02205716149389e-37	1.21940603763021e-35	74.6518227478519
HERC4	1.23602587041421	5.98996471073868	19.679551119334	2.27949468109587e-37	1.36915568525342e-35	74.5400802038308
TSC1	1.68110644477686	6.80269904175019	19.6395847784881	2.70453805295023e-37	1.61798180888847e-35	74.3489401996789
OSER1	2.28055909844106	6.53374417076399	19.6220590473718	2.91529025041006e-37	1.73714279365704e-35	74.2915360048421
ID2	2.14952885790091	5.50589900121654	19.5830222162799	3.44611312820635e-37	2.03830289229719e-35	74.1637991323376
CSNK1G1	1.18391503902269	6.0269831959294	19.5829047940752	3.44784852586232e-37	2.03830289229719e-35	74.1229227975534
RAP1GAP2	-1.39018235807328	6.39294658106908	-19.553574844911	3.91008062466433e-37	2.30250081019449e-35	74.0115519067848
APEX2	-1.30841007408597	5.13287458027708	-19.5376573957582	4.18655817772699e-37	2.44612286368671e-35	73.9969899169648
WDR36	-1.6858519813735	6.00577983429852	-19.5389408537557	4.16355353196432e-37	2.44218436859282e-35	73.9795181391169
LYAR	-2.02769682149045	4.44191527752487	-19.5227008248903	4.46426411666686e-37	2.59370650267003e-35	73.9376805544637
ZNF554	4.47339344073284	4.91192939456223	19.5222095162261	4.47369462034854e-37	2.59370650267003e-35	73.9355027333922
CPEB2	2.2248380378306	4.50342084306404	19.4525365814971	6.03617629834943e-37	3.48612397292366e-35	73.6445395311426
OPA3	-1.82509764011406	4.28173375176312	-19.4246456356189	6.80635324567618e-37	3.90092367698754e-35	73.5100123180025
KDM3A	1.89014323324487	6.43346206584365	19.4332896489448	6.55762770826088e-37	3.77277155813201e-35	73.4875450886896
CAMKK1	-2.16713355345768	4.83464262187577	-19.3908053252508	7.87495773749665e-37	4.46227793910376e-35	73.3796746777997
SWT1	2.34778148780166	3.12309503162037	19.414544360882	7.10907342868913e-37	4.05892952871468e-35	73.3749064708524
FAM214B	1.47122156240023	4.94263795371917	19.3740817685034	8.46389152800075e-37	4.76006723537301e-35	73.290360832484
RUNDC1	-1.22404013014254	5.9086170800726	-19.3745734937877	8.44595787613068e-37	4.76006723537301e-35	73.2704539253926
SERP1	1.13243272446792	8.5960898165402	19.3982873953423	7.62499979233381e-37	4.33700745763956e-35	73.2565290013541
ATXN1	2.04900199200552	5.31463671279326	19.3600479004373	8.99220266461778e-37	5.03831773178733e-35	73.2337320023783
RCC1	-1.08374294404314	6.71019697681233	-19.3471335077323	9.50766576473873e-37	5.30732747670323e-35	73.0928623048534
TEAD3	1.36755607273485	4.98926907022272	19.3043455445685	1.14378379314659e-36	6.36113238440343e-35	72.9805362277667
RAB39B	3.06601196690314	4.88702028915635	19.2922945875636	1.2049511083071e-36	6.67658518167505e-35	72.9548342686859
LRIF1	2.41710141092198	5.86896430277534	19.2706152178306	1.3234025705735e-36	7.30596066166605e-35	72.8045760658598
DNAJC11	-0.999218029600336	5.99318443589988	-19.2680972641009	1.33789908261763e-36	7.35893502732099e-35	72.7873242937984
EIF2S1	-1.19790128250506	7.50284543056423	-19.248403631519	1.45693685458029e-36	7.98443934612324e-35	72.6426531749502
BSDC1	1.02884724693641	7.14882339004118	19.2394522622515	1.51451384563403e-36	8.26979632946933e-35	72.6065130451991
CTH	2.13293438584296	5.115332598332	19.1921240887531	1.85927445270482e-36	1.00790127010165e-34	72.5048626440542
DDX47	-1.1986777501602	5.96243912190438	-19.196978758081	1.82054553517915e-36	9.90482310009061e-35	72.4933742060798
NAP1L2	1.70774854752104	5.32895323190098	19.1769436624168	1.98581341169981e-36	1.06878043692059e-34	72.4139875936435
FAM102A	2.11452701383322	6.79417648964189	19.1884600874702	1.88905293880929e-36	1.02036039313526e-34	72.4087364345932
FICD	2.82220818460543	3.73490582094616	19.1635006076841	2.10509263437625e-36	1.12893110706406e-34	72.3647640260836
RBM23	0.968317631786076	6.91812079398158	19.1466145886646	2.26519722706855e-36	1.21046980646482e-34	72.2048070641773
ZFYVE1	1.82682837895962	4.88464466396943	19.1144269581576	2.60514324478743e-36	1.37742362548338e-34	72.183935596736
KIAA0391	-1.2871543109546	5.39855177901452	-19.1180522539185	2.56442061453033e-36	1.36068339038118e-34	72.1780138512498
SYNCRIP	-1.39921061214467	8.33712120097991	-19.1442997185482	2.28808103274424e-36	1.21836258112367e-34	72.1669007631902
NATD1	2.45270658801058	4.32972210869249	19.0864793862164	2.9417355678467e-36	1.5284810133836e-34	72.0479040560033
METTL13	-1.26411617468402	6.00917621517127	-19.0944977993726	2.84091671764758e-36	1.49158060951734e-34	72.0455651750205
FNIP1	2.04886437279574	6.6316041327566	19.0984965096164	2.79194637710112e-36	1.47101287012458e-34	72.0277223773781
THNSL1	-1.99923773184459	4.95632747611362	-19.0665620141956	3.20803136593514e-36	1.64744683827637e-34	71.9829300976712
CTDSP2	1.08231722237584	7.25926113694523	19.0930818135873	2.85846416992569e-36	1.49556438939387e-34	71.9709362344913
C9orf72	1.91228193326151	5.72772459363459	19.0767960157817	3.06830263729161e-36	1.58874594488175e-34	71.9699342963321
TFB2M	-1.75680289136582	5.24998999977267	-19.0660931718539	3.21458393456963e-36	1.64744683827637e-34	71.9683696633773
ADAMTS1	-3.88079324336274	8.07165006916115	-19.0884447903407	2.91669531561783e-36	1.52073252983741e-34	71.9598282707977
OSBPL6	2.68521044062892	3.39334259507738	19.073394389821	3.11405312875615e-36	1.60689421929218e-34	71.9559964934307
FAM174B	-1.90090895223077	5.2285271018513	-19.0592030646229	3.31244914569565e-36	1.69182776774714e-34	71.9467364653588
TULP3	1.76000125554916	5.59850321325984	19.0467257317215	3.49737221682948e-36	1.78022173586141e-34	71.8399508809451
CTAGE5	1.91998993609102	6.56298071870709	19.0299493749173	3.76250114707649e-36	1.90870666298989e-34	71.7274922584525
SLC1A4	1.40044929850147	5.07944132032652	18.9864165958712	4.54879644896882e-36	2.29210494891664e-34	71.6038236168744
PATZ1	-1.54219913332823	5.43640364198499	-18.9728024339443	4.8271766834428e-36	2.41616283595257e-34	71.5552621412082
UTP15	-1.55453134499798	5.15512191841716	-18.964920525386	4.99611924491588e-36	2.48416313184294e-34	71.5313710928299
HSPA13	2.12614215616592	7.12984283201964	18.9906196223749	4.46616202463891e-36	2.25804339939319e-34	71.5268425502268
COG2	-1.36593888672916	5.01033733473769	-18.962944810809	5.03939214111327e-36	2.48919448654463e-34	71.5241680722542
SORBS1	2.10197458256094	3.36471326691775	18.9632432117823	5.03283233498098e-36	2.48919448654463e-34	71.5229281992177
ANAPC1	-1.45162692524656	5.56238821569623	-18.96976810121	4.89152363832802e-36	2.44023651007088e-34	71.5217344935469
OSBPL1A	1.13109101638622	6.17148551494671	18.9753408181112	4.77400192230543e-36	2.39753889181733e-34	71.487823762947
MTHFR	1.47477516760023	6.49343003929766	18.9592825609237	5.12060457017382e-36	2.52101633526984e-34	71.4205156567502
TTF2	-1.49711407272757	5.46100555935847	-18.9276698421443	5.8787466110073e-36	2.86607984126252e-34	71.3454764276761
NUP62	-1.20513741792617	6.55544960327779	-18.9341679896019	5.71418761627247e-36	2.80406017143619e-34	71.3132742544036
NOL11	-1.6322683129234	6.3008250253928	-18.9216365326664	6.03580251531835e-36	2.93312655566409e-34	71.2824970437203
GOLGA2	0.911664058815982	6.92674000270202	18.9288634456309	5.84816616490814e-36	2.86045808248406e-34	71.2633375583372
PTPDC1	2.22633551406183	5.03649018864352	18.9050152418061	6.49067594830352e-36	3.14399967870083e-34	71.2622880941512
GTF3C2	-0.845432674630309	6.30573389334324	-18.8976951276175	6.70180337673342e-36	3.23582892299129e-34	71.1581404883369
TSPAN5	1.75508973295237	3.928107145922	18.841954984749	8.55351911311152e-36	4.10350297132532e-34	71.0075117986304
G3BP1	-1.2951523785422	7.74785039775776	-18.8686618847628	7.60953398343737e-36	3.66233212484922e-34	70.9811565347394
LDLR	1.84868441661407	7.22029136273969	18.837209832115	8.73318095029546e-36	4.17635175635785e-34	70.868534904951
PKNOX1	1.054020827587	5.49012442926015	18.8178447483588	9.50664338209702e-36	4.53180181033552e-34	70.836408710211
NRBP1	0.920798331475048	7.28053615446019	18.8168552208961	9.54796849395079e-36	4.53709794003687e-34	70.7611171584033
TMEM203	-1.30868017420453	5.43407221104137	-18.7839194061554	1.10316844483057e-35	5.19284556977301e-34	70.7267200113566
LSG1	-0.911959428893338	6.432599874409	-18.7943975045218	1.05360637891967e-35	4.99083703023904e-34	70.7051228025994
MRPL17	-1.56581628755822	6.11893172114456	-18.7663516561836	1.19158861027291e-35	5.59152955370561e-34	70.6058071587179
BTN2A3P	2.81298494091295	2.25876727784803	18.7896234275236	1.07590388474021e-35	5.08043167712547e-34	70.5682890716105
RBM15B	-0.843452889427478	7.33523974904025	-18.7651460431822	1.19791192291373e-35	5.60369016650235e-34	70.5410797730987
EIF2AK4	-1.25244860921662	6.74208383670748	-18.7476167372411	1.29376120709599e-35	6.0332665483706e-34	70.4882956264722
SYNM	1.8259823415966	4.03933764041546	18.6929634422091	1.64508617302525e-35	7.6008042997376e-34	70.3575371849496
MKRN1	0.801880583790664	7.01404923103086	18.7026494326654	1.57647075735882e-35	7.31324661116849e-34	70.2718929215375
SEPHS2	2.14487995250632	8.28921713498275	18.7024321287787	1.57797809138159e-35	7.31324661116849e-34	70.2314543282338
TARS2	-1.41454901437061	5.80259145861393	-18.6571265595767	1.92615405818704e-35	8.87212556372287e-34	70.1502895295194
RNPS1	-1.02192238710208	7.5277159261388	-18.6236179324914	2.23257784865499e-35	1.02521067203068e-33	69.9103027022833
DIMT1	-1.36955975433077	5.37420925724983	-18.5886633286956	2.60468114222713e-35	1.18162815805688e-33	69.8685353855997
PRMT5	-0.971803342314149	7.52794083598872	-18.6077295877993	2.39457794222138e-35	1.09624946281696e-33	69.8357488837991
ELF3	2.60630734808875	6.69572823600711	18.5904413629011	2.58432726410679e-35	1.17594721811599e-33	69.8008135030072
SARAF	1.02564008303505	8.80753090093997	18.6049026251121	2.42461832737092e-35	1.10662823111859e-33	69.7858798502759
BTN2A2	1.82778456894482	4.87913290114965	18.567417081759	2.86074990730576e-35	1.29388616289468e-33	69.7818537599659
HECA	1.90337382608803	5.28163458303545	18.5134041195609	3.63182412252692e-35	1.62792450817505e-33	69.5407696764283
NIP7	-1.42042327797136	5.35281356137817	-18.5020994009296	3.81801460301585e-35	1.7062889071097e-33	69.4834884083102
RGS3	1.43886097128831	6.11439071284804	18.5153092976816	3.60135768457375e-35	1.61910140693292e-33	69.4737439951449
DNAJC7	0.935243785336731	7.31692976623586	18.5220933502773	3.49494482742963e-35	1.57597872458509e-33	69.4516088242249
TIMM8A	-2.14055580998215	4.11515106703005	-18.4882194164014	4.05981484579923e-35	1.79829438715402e-33	69.4500633570253
POLR1E	-1.04729056102734	5.54112165200626	-18.4968949845509	3.90693311201327e-35	1.73569549141986e-33	69.4398298044334
ALPK1	2.41781133645524	4.55903065980808	18.4824886091714	4.16409220673436e-35	1.83905907577421e-33	69.42792724184
TSPYL2	2.18267656253853	6.29130348791675	18.4997560952887	3.85779556545377e-35	1.71895128222118e-33	69.4057937873222
CCDC51	-1.40413956045287	4.85637741081011	-18.4736863006355	4.32953363401044e-35	1.90094377334213e-33	69.3842354213349
PGPEP1	1.39137955290572	5.59658966912807	18.4758003228575	4.28920614973974e-35	1.88876010394405e-33	69.337928511359
PRSS16	1.62992484949805	4.37424749071674	18.4542777353409	4.71808179974861e-35	2.06249862107349e-33	69.3083115493249
ZFAND2A	3.54245388865125	4.7766922339549	18.4539489901509	4.72495688365265e-35	2.06249862107349e-33	69.2950021821929
FAM129A	3.50024011678232	4.70960633955465	18.4492624640942	4.82407032938698e-35	2.0944188216609e-33	69.2863536566975
ADAT1	-1.44576770664058	5.1464743909282	-18.4491731971057	4.82597837170134e-35	2.0944188216609e-33	69.2664718398911
LMNB2	-1.48061890258137	6.88176950313663	-18.4359788820479	5.11652022720745e-35	2.21411146201e-33	69.0994690812333
ABHD3	1.46412260395761	5.99739973424365	18.4066614402947	5.82670978178444e-35	2.51419178400216e-33	69.0085922481356
GRPEL1	-0.949273359036217	6.29867398208569	-18.38854144089	6.31445399356537e-35	2.71684358645781e-33	68.9170031504224
BCL10	2.31851276246088	5.13025532561045	18.3606028473977	7.14827750933686e-35	3.04075170198873e-33	68.8569584018054
USP43	-1.77661506549259	4.22144765897733	-18.3470826131694	7.59073483592408e-35	3.20175489596168e-33	68.8359592091535
NOP9	-0.997781628804996	6.14856997380719	-18.3672447425265	6.94051894679539e-35	2.96919750726722e-33	68.831815185819
RALGDS	-1.40405079597628	6.48494595072226	-18.3624519646691	7.08981626747039e-35	3.02445116682771e-33	68.802001151545
SRSF6	-0.818435936066338	8.20471466910349	-18.3763860167664	6.66447870433073e-35	2.85925177783515e-33	68.7900491602086
LPIN1	1.6111884958845	7.60495056874482	18.3554029806618	7.31528890631515e-35	3.10300503438498e-33	68.7373809012662
XPC	1.42026352155096	6.93121455276637	18.3499246168655	7.49549579891154e-35	3.17048915257622e-33	68.7056120447362
KLHL1	-1.90911545600043	4.78949223298591	-18.3190772409118	8.59690368059394e-35	3.61599735764142e-33	68.7021586279482
TMEM201	-1.56423076082489	4.775659506405	-18.3173819680226	8.6619525155604e-35	3.63318097691774e-33	68.6920059340366
ZMIZ1	-1.39567791887988	6.97587265361651	-18.2899075043782	9.78799442709546e-35	4.09405360215224e-33	68.4616651890554
CLIP2	2.41171721379403	2.76541178686609	18.2670749532847	1.08351645185415e-34	4.51946751140054e-33	68.3539233975747
RPF2	-1.33645158285934	6.63335932959421	-18.2592736368973	1.12182274451281e-34	4.6662854104167e-33	68.3279740012578
METTL1	-2.09375378124939	3.99131933070312	-18.2378476657156	1.23418994202625e-34	5.06355086597437e-33	68.3190223033207
HIST1H2BK	0.90093143570953	6.80853152002269	18.2577913702727	1.12925366902876e-34	4.68421908677788e-33	68.2961298410658
LIG3	-0.916086540750793	6.06774740464879	-18.2410216293362	1.21685550294525e-34	5.01986325061149e-33	68.2812578957915
KLHL24	2.35287963482057	6.30857047814562	18.2387420163782	1.22928049686974e-34	5.05722628520439e-33	68.2802831322278
C6orf106	1.05968740433749	7.36640777609377	18.2443684914614	1.19884209827846e-34	4.95917712059212e-33	68.2236502276914
PLA2G4F	-1.53147268957658	5.70570678970229	-18.2081125136006	1.40915676164314e-34	5.74997226435688e-33	68.1720098125648
C9orf114	-1.36384542087329	5.3424923814106	-18.2042958605166	1.43335301159779e-34	5.817088870852e-33	68.1694385910949
YEATS2	-0.90105303195618	6.06214235612178	-18.1974449562528	1.47783914616171e-34	5.96538511257102e-33	68.0908586722353
MUM1	1.40325151677165	6.24601752784297	18.2096767716313	1.39935906006411e-34	5.72555194711789e-33	68.0889962953046
ATF3	4.07849016627887	7.30534811382174	18.1981641006401	1.47310486307802e-34	5.96230259406459e-33	68.0733864151809
HK2	-2.13221532360325	6.01647119683507	-18.1812397445378	1.58867820104495e-34	6.37850049916872e-33	68.0559099442036
KIF21A	1.17538186061411	6.85562778591929	18.2043212651635	1.43319058056659e-34	5.817088870852e-33	68.0509376457065
E2F4	-1.28262370643892	5.83919887068127	-18.1827051800704	1.57831996535863e-34	6.35390150129363e-33	68.0430672748238
SLC48A1	1.45630163806972	5.88804216039048	18.1760818657446	1.6256831912399e-34	6.50966901324224e-33	67.9934364729786
CHMP7	-0.93996442686953	6.09414626604521	-18.1753733163498	1.63083397069463e-34	6.51292630424218e-33	67.9892465908019
BHLHB9	1.74943410413312	4.44429720289026	18.1522975846477	1.80787038381745e-34	7.20079089745434e-33	67.9637925482107
MARK1	1.50446886148386	4.29900159667126	18.1491292478255	1.8336433380956e-34	7.28412390604326e-33	67.9583628843272
LINC00963	1.28276097129735	6.29004399636404	18.1445824608685	1.87127680380246e-34	7.41400857147699e-33	67.8179604372078
ISG20L2	-0.982977555134763	6.1583559455083	-18.1370982814159	1.93492339526011e-34	7.64600255348048e-33	67.80427532715
ASNSD1	-1.34497631410819	5.73320674606017	-18.1216385746697	2.07337883756953e-34	8.15022424736757e-33	67.7840986704341
TNFRSF10B	1.9329951821071	8.16045310305607	18.1312578466857	1.98610123767427e-34	7.82763679394144e-33	67.6907404832421
TPP1	1.47375059394779	7.69127789978035	18.1048841868326	2.23471435934433e-34	8.73866427601939e-33	67.5917540793177
HSPB1	1.69447157756346	8.40441268495778	18.1089063741515	2.19486594661904e-34	8.60524988366357e-33	67.5757533060386
CCNG1	1.28565762674477	8.61157465073711	18.0949407069473	2.33637918323381e-34	9.11248566634776e-33	67.5176515803093
MRPS27	-0.901185757773718	7.57476626867205	-18.0743936701003	2.561449519416e-34	9.96443678330326e-33	67.4609594613998
YWHAH	-1.24078742225709	5.46824361037978	-18.0394383739577	2.99564732390876e-34	1.15934639731479e-32	67.4283503415203
KHNYN	0.878454444000734	6.64107650874909	18.0436835900102	2.93919298805063e-34	1.14043725861934e-32	67.3528667226952
KCTD3	-1.11568603832638	6.52397483864971	-18.031941145061	3.09802678886881e-34	1.19281975029882e-32	67.33210932947
UAP1	-1.32736474713721	7.60034521378185	-18.0321987446	3.09445136339575e-34	1.19281975029882e-32	67.2798866666314
FHDC1	-1.58831411569243	4.94820480361845	-17.9929691120185	3.68977589756664e-34	1.40981361012368e-32	67.2503170763766
FASTKD5	-1.29646564084023	5.47627953741883	-17.9867608460527	3.79403199003316e-34	1.44596914625223e-32	67.191862593225
CALCOCO2	0.973485311760474	7.2936520402671	18.0077880610973	3.45242174891475e-34	1.32587122715355e-32	67.1650243366268
KDM1A	-0.993214727529411	6.50114412515004	-17.9972080634205	3.62025156682316e-34	1.38677799814838e-32	67.1577599923519
ANKRD28	-1.06992433921892	6.1952875527821	-17.9813079237858	3.88804642209195e-34	1.47804822972488e-32	67.1227604373409
SLC26A11	1.22683267416332	5.56055985952082	17.9766121553182	3.97088343907239e-34	1.50572691214927e-32	67.1026790389053
RHPN2	-1.7653989426349	5.99226111416556	-17.9590049872919	4.29761982141806e-34	1.62143364920637e-32	67.0651989282018
TUBB4B	-1.84635558005818	8.24643229735987	-17.9751366032857	3.99727830114209e-34	1.51191765667379e-32	67.0073488402129
FOSL2	2.13202990907604	5.95922088840438	17.9479744304261	4.51596525161745e-34	1.69954221098465e-32	66.9762393250955
NFX1	1.10623580108549	7.04390371078206	17.9318294527026	4.85584070342492e-34	1.82288260006572e-32	66.8318317018955
PALLD	1.38135589805402	6.19064292852654	17.9122683143019	5.30231611964847e-34	1.98058653862292e-32	66.7896361453867
VIPAS39	0.979899763138278	5.43276115966366	17.9022425804906	5.54693615887602e-34	2.06170280598224e-32	66.7829858925582
KCTD11	1.26771223078822	4.12545489652409	17.8842103290799	6.01585296768059e-34	2.22497655573132e-32	66.7707998565734
HYOU1	0.900752330876932	9.26477740592003	17.9255925600385	4.99392763652289e-34	1.87004532144708e-32	66.7462115077133
RNF114	0.947766217301293	6.91933866477306	17.9057674880953	5.45966288581513e-34	2.03430019586601e-32	66.7206571256292
MPDZ	1.11810950515811	5.4068578774659	17.8891091558312	5.88465058393972e-34	2.18182501650466e-32	66.7048349796825
HEATR1	-1.51763102532594	6.34346016162356	-17.8780508135992	6.18500558135245e-34	2.28191753831912e-32	66.6478337089908
POLR3H	-1.78679686614836	5.80182308884921	-17.8667872820151	6.5068019977574e-34	2.39475830388052e-32	66.6403312273672
TSFM	-1.08289960522123	5.55707860722186	-17.8585964663539	6.75134543332417e-34	2.47223531415745e-32	66.5966068008153
QSOX2	-1.24493072121273	5.43776399669378	-17.8580919544576	6.76670694005535e-34	2.47223531415745e-32	66.5917646179683
MCTP2	-1.75310368248374	5.99618701968421	-17.8555213915337	6.84552395274762e-34	2.48891979841303e-32	66.572544897648
UBQLN4	-0.892426975804293	6.53979751137538	-17.8605108287704	6.69337495130208e-34	2.45740142466386e-32	66.538112670213
ANKRD12	1.76739554493442	6.40700647269071	17.856736872517	6.80814114682658e-34	2.48133610341621e-32	66.5348488753753
PNPT1	-1.46687216215371	5.55510772503111	-17.8084819971064	8.46260261360164e-34	3.05467405879428e-32	66.3705223688655
SETMAR	-1.19012049525356	4.9214107323256	-17.7981916619659	8.86476844202585e-34	3.19216697662974e-32	66.3659085455639
CHORDC1	1.66994162280706	7.26401792512083	17.8320142508975	7.61054033485536e-34	2.76038342193691e-32	66.3558025105987
CRYAB	3.31595332277491	1.97640971228113	17.8114115533457	8.351503773404e-34	3.02183567858878e-32	66.274895675966
SNHG16	-1.283016089317	6.19146898333908	-17.7726974886016	9.94597177958407e-34	3.57293569957499e-32	66.170554388491
CCDC86	-1.58024685304732	5.7376389839104	-17.7669957907991	1.02053985031e-33	3.64867295053689e-32	66.1630627505725
PNO1	-1.30028308830034	4.62296394752471	-17.7467940214403	1.11806264848508e-33	3.95962941737073e-32	66.1507703929462
RRP15	-1.58043035671849	5.1529065047782	-17.7513728712773	1.09516711908639e-33	3.89692641236996e-32	66.150429456017
UBL4A	-1.67768305590307	5.83348126091566	-17.7499909339133	1.10202704086811e-33	3.91206573183818e-32	66.1091224573771
CLK1	2.33520213561662	6.40821426877316	17.7538496869281	1.08297956609482e-33	3.86271286567216e-32	66.0875918465559
GOT2	-0.90489516790854	7.93225669981011	-17.7720917605192	9.97321433565843e-34	3.57417151465983e-32	66.087271939164
SPRED2	1.50092540566242	5.07680726103229	17.7193664439016	1.265655343999e-33	4.46128653649975e-32	65.9811611738131
PTCD3	-1.05787778338577	6.86710004890371	-17.7285396738808	1.21422952015848e-33	4.29008717051757e-32	65.9298062239833
ARHGAP21	1.02546030681563	6.42370565736875	17.715886854158	1.28573064565764e-33	4.52143591924943e-32	65.8873086899314
TTC39B	1.60078017611692	4.51413909280892	17.6820746812674	1.49829703030633e-33	5.22005294827837e-32	65.8552831517193
DEF8	1.44763239823926	6.66222450432011	17.7022371447238	1.3676246404865e-33	4.79818962652927e-32	65.8166037124347
TUBA4A	-1.88503292162807	6.38724074674741	-17.685447204652	1.47559570491836e-33	5.15291746629163e-32	65.7794731471686
FUBP1	-1.17942267218793	6.83786430356156	-17.6880046701017	1.45861174262894e-33	5.1054811019385e-32	65.7464650634576
ASUN	-1.43527873028386	5.35333501002625	-17.6550443612527	1.69341507413496e-33	5.87259139797012e-32	65.7064131267593
SCFD2	-1.72427173349305	4.31761831120118	-17.6262758662624	1.92926529502744e-33	6.61412047263287e-32	65.6207841102651
HNRNPAB	-0.989396812409019	6.99528154086491	-17.6402448946874	1.81087851271962e-33	6.25106936712595e-32	65.5212044936846
FEN1	-1.24921766600174	6.18702241310182	-17.6287514676699	1.90773097216959e-33	6.57029547662811e-32	65.503960083313
NEAT1	2.83734083410589	11.1888551731986	17.6616350855563	1.64360146201631e-33	5.71303693371223e-32	65.5033431578906
SLC38A2	1.40729027286815	9.39939619865966	17.6493634030346	1.73757007477144e-33	6.01183231400183e-32	65.490056865687
WDR5	-1.05343447094832	6.12871133229074	-17.6213945204088	1.97244556219384e-33	6.74675229200516e-32	65.4854789809889
UHRF2	-1.33510481686522	5.32325649999453	-17.5986408913085	2.18691645509665e-33	7.46334942948437e-32	65.4579749700648
PRNP	1.0733962767125	7.37828859435053	17.6275576569251	1.91808512102283e-33	6.59083894216906e-32	65.444442737927
CENPBD1	3.06777795261459	6.61794291860921	17.5727714334493	2.45941914048929e-33	8.37429428879529e-32	65.2469823952218
PPM1K	1.26040535539674	5.90255870600157	17.56761337747	2.51771061446632e-33	8.55338067575256e-32	65.2368641593226
DENND1C	1.15219536010296	5.40287531099683	17.5561825745669	2.6518934551248e-33	8.94850160048403e-32	65.2353386180959
KCNN2	-3.2311924119922	6.02653810336723	-17.5379810416685	2.88056869404411e-33	9.65504899771571e-32	65.1872682652384
SRSF10	-1.066537022739	6.51244222352939	-17.5414190567157	2.8359047712164e-33	9.54796996515371e-32	65.0993039800156
AZIN1	1.26803792193492	8.40865078862396	17.5587021591752	2.62171156884288e-33	8.86658128778034e-32	65.0990440476535
HSPA8	1.83411973128982	12.2377368924927	17.5635153754757	2.56501180356005e-33	8.69440569802657e-32	65.0346663644001
SDCCAG3	-1.08105677586908	6.10396249769012	-17.5222196651193	3.09456286032435e-33	1.0349210670519e-31	65.0284263312633
MAFB	-2.57826656227506	5.51933565158371	-17.4959393003442	3.48755223394242e-33	1.16117703647183e-31	65.0122689693114
PTGES3	1.40382602828917	9.61149509653751	17.5394135455739	2.86187337860985e-33	9.61384578371489e-32	64.9735439434444
AFG3L1P	2.64209115873131	5.76303378660864	17.5014779609499	3.40075208238133e-33	1.1347931837564e-31	64.9515708921107
COA7	-1.21973346424769	5.12802944156852	-17.4700039429725	3.92462186200932e-33	1.29806435858881e-31	64.8783704559355
LOC100129034	-1.63662387880669	6.05477283818739	-17.4777636844149	3.78836711520047e-33	1.25854249119138e-31	64.8473611931501
ZNF146	-1.30808580672129	7.17519239684007	-17.4731249411406	3.86923667252477e-33	1.28257081400954e-31	64.7661748833373
PELI2	2.07930342099432	3.95447816161674	17.4174293322698	4.98720697915983e-33	1.62799782606661e-31	64.6754813177582
DCUN1D5	-1.12194093488949	6.39494415315147	-17.4438644276298	4.42095461217565e-33	1.45581259772872e-31	64.6676526507482
ATR	-1.16445063998655	6.02238403548702	-17.4368768109207	4.56402226402225e-33	1.49636153529603e-31	64.6595420344632
TIMM23	-0.900244265242751	6.12918111464907	-17.4337010484282	4.63057511706269e-33	1.51487398600901e-31	64.6352057175764
ERRFI1	2.32423653283038	6.54934566930498	17.4380727908284	4.53920890865211e-33	1.49148273462407e-31	64.6259577659793
RFPL2	2.79031355597791	1.61701258104222	17.4519864660345	4.26031977047098e-33	1.40599915765697e-31	64.6062932945614
PHF12	-1.22995205287043	6.71770923850152	-17.4110170525725	5.13522492230438e-33	1.67267977078791e-31	64.5059036938083
FAAH2	1.80956413355314	3.65137404869234	17.3690381934817	6.21972646996193e-33	2.01717953937253e-31	64.4579257975979
LCMT2	-1.24773490990675	5.05027445790847	-17.348865101947	6.8201440108105e-33	2.20713970832609e-31	64.3276106915789
KPNA2	-1.10067711529828	7.62729148647251	-17.3793439641943	5.93381325893424e-33	1.92861774667005e-31	64.3108184022222
MIOS	-1.30607984956012	5.48798336754764	-17.346383598999	6.89792157950569e-33	2.22750947178188e-31	64.293340408835
ABCD1	-1.65524686757758	5.80734076080797	-17.3345489314471	7.28131134247306e-33	2.34626976649304e-31	64.2104368073674
RRP9	-1.49507145725864	5.40201554152345	-17.3239282691403	7.64359667554043e-33	2.45248392478451e-31	64.1868833294711
DCUN1D2	1.2227983312175	4.39966888791643	17.29772448306	8.61695854672124e-33	2.74718151884429e-31	64.1088829464828
AHCYL2	1.05084751605513	5.53715378771493	17.3072852733495	8.24814394106242e-33	2.6351942429573e-31	64.0770793037154
IPO9	-0.758994284255877	7.25879823777156	-17.3217907450028	7.71867466208237e-33	2.4712925101456e-31	64.0564823778063
PANX1	-1.54518754412087	4.72614765445628	-17.281549756504	9.27909149196613e-33	2.95200927634244e-31	64.0540552503851
SRXN1	1.95497734120365	8.94437464496432	17.3275005939712	7.519759265775e-33	2.41791659817725e-31	64.0372961816671
DFFB	-1.7115087671218	3.93462687038759	-17.2250432300686	1.20209779766744e-32	3.80014747995249e-31	63.8033340155798
LDOC1L	-1.00131038505983	6.61589086796536	-17.2553991495666	1.04596465797282e-32	3.32055080425367e-31	63.7949270080446
ATIC	-1.09715101790329	7.38787400534054	-17.254063635108	1.05238404785221e-32	3.33388161657147e-31	63.7457570301504
ZSWIM4	2.72976440360716	3.4003876373352	17.2126976871687	1.27211928076534e-32	3.98792131940966e-31	63.7210277718235
HS1BP3	1.21931804963103	5.55611048271143	17.2222959207535	1.21733683145822e-32	3.83218655370579e-31	63.6980048692515
APBB2	1.04946808079183	5.58593107183922	17.2234957776491	1.21065759147149e-32	3.81916688939829e-31	63.6936795581879
PLAGL2	1.62085683911775	6.02089139384722	17.218043702458	1.24130755921644e-32	3.89947161280209e-31	63.6390357047875
CCDC88C	-1.418249886123	5.64665956587602	-17.172831592106	1.52751152125689e-32	4.72930165014298e-31	63.4796476644605
FAM21C	1.19152334204309	5.76515390255632	17.173528033099	1.52263453507683e-32	4.72394218568465e-31	63.4597404833869
KCMF1	1.12218874568061	6.46339468458491	17.1833234043045	1.45567662574142e-32	4.54437426447675e-31	63.4583268702548
FAM134C	0.853783474185665	6.16496227146673	17.1786623182076	1.48716064387253e-32	4.62343772844512e-31	63.4474738287447
PPP2CB	0.861221063427096	6.74119887521201	17.1825180747947	1.46106802861385e-32	4.55174222358208e-31	63.4352617666834
FTL	1.56918240250815	8.91366673414775	17.1964946927766	1.37028623341205e-32	4.28671210019071e-31	63.4350918729987
PUS1	-2.23723995159498	4.43019854710884	-17.1374092724904	1.79745341147091e-32	5.53085254644409e-31	63.4040892621908
ERN1	2.83340849689363	5.45741179335439	17.1487177104818	1.70642819510319e-32	5.26154533422372e-31	63.3926613717955
TRERF1	-1.95624610906575	4.01141655692858	-17.1223021158617	1.92672529974778e-32	5.90443002061482e-31	63.3350457615403
DNAAF2	-1.49317562386602	4.71499423675533	-17.120783558482	1.94022620573823e-32	5.93369383001328e-31	63.3153505488
FKBP5	-1.27940013799572	6.49470679615061	-17.1345797484946	1.82098331783306e-32	5.59179662588573e-31	63.237124205849
TXNRD1	1.34279260480372	10.4299524355075	17.1598084726579	1.62165947891408e-32	5.01046064513864e-31	63.2335960465499
AP5Z1	2.5406631100701	5.91578228337596	17.1119454515771	2.0207129334951e-32	6.15477188830882e-31	63.1761086267391
POLR1A	-1.61411759535811	6.18856493307595	-17.096509855573	2.1694231256213e-32	6.58102174834937e-31	63.1014223889553
ALDH18A1	-0.998293257065349	7.38236560994829	-17.1135806582552	2.00557227322782e-32	6.12107179975384e-31	63.101124990094
TOR1AIP1	1.09522985684332	7.08520687550469	17.1071961248595	2.06534293409331e-32	6.27797358266095e-31	63.0837285451902
HEXIM1	1.37601345418149	6.65971488408758	17.0897530123217	2.23793908918184e-32	6.77518011353921e-31	63.0076736506115
NUDT19	-1.08762277200896	6.3331217591378	-17.0702800219311	2.44782490412705e-32	7.38083107637989e-31	62.9647139077501
LOC90784	-1.78861683744628	4.52625801068565	-17.0416805566561	2.79252221495284e-32	8.37121982453544e-31	62.9564772250332
FAM65B	-3.46940735847118	3.0244813109359	-17.0873767415437	2.26254899250113e-32	6.83590254957685e-31	62.9363939678061
DHX37	-1.56773863200917	4.91475552864095	-17.0416427949478	2.79300821263469e-32	8.37121982453544e-31	62.9304965313566
SETD6	-1.30675469632935	4.97677891775743	-17.0405378525116	2.80726668548637e-32	8.39719453172577e-31	62.9259758978268
SAT1	1.78927902490498	7.7034347765658	17.0604012396647	2.56176229870476e-32	7.70890234015044e-31	62.8526086982033
LOC646762	1.38160719621392	4.48529429812937	17.0087777292997	3.24995857804513e-32	9.66363920949024e-31	62.8007186630415
TRMT10C	-1.56103636045197	5.79178891399503	-17.0176731970272	3.11932485923656e-32	9.31208391377657e-31	62.7609535276487
HOXC13-AS	2.19574906378145	3.27294570167197	16.9940721159751	3.47809972828101e-32	1.03215702608434e-30	62.7343100545358
BRF2	1.84592625643795	4.71064273005435	16.984314206983	3.63830877129909e-32	1.07544969507534e-30	62.6683590903147
NKX3-1	-2.57923957182177	7.74594844250421	-17.0142453278779	3.16902714075983e-32	9.44168879874e-31	62.6387921249115
C12orf49	1.53499847479217	5.93451493004753	16.9921914104082	3.50841592072885e-32	1.0391000683563e-30	62.6241462926352
NEDD4	1.47176749952134	4.62381829633955	16.9639593477382	3.99680616811156e-32	1.17678512588947e-30	62.5682129843069
PRDM15	-1.56191708088234	4.44877511413193	-16.9529156646555	4.20597117514521e-32	1.23353248371056e-30	62.5509381031226
CSMD1	-1.01560508347688	6.07076177241248	-16.969522964415	3.89542834283858e-32	1.14918962664173e-30	62.5170749449297
ACTR5	-1.73945094013588	3.73934704980225	-16.9332642787079	4.60577549258828e-32	1.34815447946795e-30	62.4488649955974
DDX42	-0.726385569062669	7.49241005185395	-16.9612865713446	4.04644796686663e-32	1.18906971957866e-30	62.3946261608983
ZNRF3	-1.42049929120601	4.45450126124817	-16.9041915186456	5.26847507433663e-32	1.53614411099493e-30	62.3307007891206
C16orf91	-1.38293936298029	4.56388818163644	-16.9036809751284	5.28093213609892e-32	1.5367921890632e-30	62.3137093237267
BMS1	-0.992285073858882	6.71916348743942	-16.9177587742834	4.94805156067095e-32	1.44552416799679e-30	62.2367429547494
ZSCAN30	1.09895662721779	5.29155928254245	16.8860913243334	5.72869969525512e-32	1.66387146274566e-30	62.1585262225511
GPR158	-1.89812650797282	6.19310152516177	-16.8844147640965	5.77332360040463e-32	1.67359511937598e-30	62.1180651560592
ZNF517	1.40601432272377	4.03025538762588	16.8527299886097	6.68560127432807e-32	1.92689037879674e-30	62.0926820243478
E2F3	-1.51985848332791	5.38053229066567	-16.8571112129368	6.55129322398744e-32	1.89545701447775e-30	62.0536349679352
TUBE1	1.65901396783066	5.19894255885536	16.8546818753184	6.62542670882995e-32	1.91321937422674e-30	62.0181272918346
PPAP2B	2.04821641266758	4.47944839307132	16.8352186027033	7.25065979417786e-32	2.07778449369036e-30	61.989025815579
C1orf109	-1.06355945817071	5.45960787639443	-16.8422314348277	7.01881882737781e-32	2.01905332398286e-30	61.9692450542273
WDR75	-1.12603581437545	6.07658964247483	-16.8409952545488	7.05913812559188e-32	2.02676898841085e-30	61.9144881942053
RFT1	-0.887972816730877	5.23723777073876	-16.8248482025926	7.60769597073029e-32	2.16358262682739e-30	61.8915535884326
PRKAB2	1.33615029775225	5.41787698698463	16.825028638495	7.60133513410362e-32	2.16358262682739e-30	61.8675940642079
PAGR1	-1.03878228437851	6.19775799893293	-16.8327135637972	7.33532960448694e-32	2.09804398744716e-30	61.8653914737544
STARD7	-1.01563133366229	7.86826874399694	-16.8262358387957	7.55891557491403e-32	2.15788357933287e-30	61.7603088961515
DNAJB11	0.907095542535578	6.96585842231121	16.8211540313907	7.73910857226074e-32	2.19679497771394e-30	61.7572977683731
ZNF165	3.29797957308442	4.44433544701069	16.7573405031677	1.04061502300067e-31	2.91527522115263e-30	61.6522666756019
ZFYVE9	0.837404086141496	6.14320345977865	16.7818990957457	9.28479703136235e-32	2.62068631998002e-30	61.6258535452829
HSPD1	1.08329371107833	11.0139586070672	16.8127244700296	8.0475872679009e-32	2.28004849839245e-30	61.6021830746389
CYLD	1.26780105162435	6.32610172150476	16.7736211801745	9.64849445010789e-32	2.70807089089383e-30	61.5704945596239
AMD1	-1.98297179909971	9.28014605190019	-16.7904549347013	8.9233712773143e-32	2.52341512429664e-30	61.5597333981378
YPEL5	1.38210606250247	5.84370081318027	16.7538814433395	1.05746809032098e-31	2.95147599335684e-30	61.5281526054622
TMEM86A	1.57866844816456	3.7132178217674	16.7273882922663	1.19599019607251e-31	3.31867375665338e-30	61.5218777899302
NUDC	1.17081137575294	7.54021123072292	16.7744571044394	9.61112604950883e-32	2.70770485477344e-30	61.5066306128001
HBP1	2.05276747980372	6.30158655066712	16.7548275964567	1.05283119693209e-31	2.94400619238963e-30	61.5043852399233
SEL1L	1.15107703015039	8.08081880563845	16.7739611706508	9.63327822443015e-32	2.70807089089383e-30	61.5033722340282
ZNF490	1.4928684939305	4.25538875934167	16.7270504545071	1.19786972303285e-31	3.31867375665338e-30	61.5018944307895
YTHDF2	-0.828141745485997	7.23579566216483	-16.7461520394057	1.09612584151947e-31	3.05369677852622e-30	61.4104389809801
OSBPL5	-1.5991459293797	5.80186810061101	-16.7196435019809	1.23983253609797e-31	3.41602300221047e-30	61.38277448876
TPD52L2	0.879900082241686	7.29067167320039	16.7333536966557	1.1632865919796e-31	3.23479841947512e-30	61.3322570061888
ATF6	1.08402369228441	6.80005234435732	16.7221642670554	1.22538814578904e-31	3.38243169065591e-30	61.3096949351028
SIRT2	0.946012149203958	6.51085890733781	16.7180307124256	1.24916379497546e-31	3.42914872858347e-30	61.306776840418
ARFGAP3	0.764962746381127	6.81327974473827	16.7187228643552	1.24515052877867e-31	3.42439200368873e-30	61.2878057964355
RNF11	1.27589128896077	8.22134954125849	16.724151334712	1.2141213200857e-31	3.35750381996442e-30	61.2657181612477
FTSJ2	-1.20108024344449	5.60611546361571	-16.6923689505173	1.4075110020646e-31	3.84976051129363e-30	61.2612755838572
NFRKB	-1.05796503198614	6.45093959006087	-16.7009212207617	1.35261333009008e-31	3.70635798624682e-30	61.2383850680916
ZC3H6	2.33165564010127	4.65883622118192	16.6656473039276	1.59390796221023e-31	4.32805098744102e-30	61.2218284449131
POLR3E	-1.2108157598866	6.02180730829311	-16.6755712437732	1.52194797383549e-31	4.14765349820575e-30	61.1626312898144
HEATR6	-1.48072237285922	4.68210008402352	-16.6496600148077	1.71710314529144e-31	4.62079226338644e-30	61.1514330842455
MRPS17	-1.25558658412476	4.837269271106	-16.6556472850777	1.66988254437418e-31	4.51574292764437e-30	61.1485266482744
MRPL16	-1.12550844135612	5.59952663089761	-16.6631334048192	1.61267367095079e-31	4.37110249873594e-30	61.1200007601253
GNPDA1	1.50596417207367	6.6623558300739	16.678992077838	1.49790780268305e-31	4.08956064819795e-30	61.1160077125806
UHRF1	-3.22238937130986	3.71980381810399	-16.6407712370291	1.78969627914411e-31	4.79894273707642e-30	61.1011292273283
SLC35F2	-1.16618639441097	5.5772984621368	-16.6553685188033	1.67205185653321e-31	4.51574292764437e-30	61.099401910878
ARF6	-0.972901072015251	7.35692697397771	-16.6716472511614	1.55000243471613e-31	4.2164558984959e-30	61.0602920247057
GABRB3	-1.07673185720316	6.24379069667625	-16.6517279207241	1.70064398229876e-31	4.58471634438028e-30	61.027858672067
SNX9	1.21711875571052	5.52731884895255	16.6441479968178	1.76176216751533e-31	4.73249028755103e-30	61.0251466537564
ATL2	-1.14281441225147	5.45447688037456	-16.6274196252285	1.90457984502194e-31	5.08882045424368e-30	60.9832677224262
RTKN	-1.20714812800739	4.78193249788837	-16.6133551444497	2.03363121286449e-31	5.3952307937055e-30	60.9578010714214
ARHGEF5	1.06676194138746	4.8442718285573	16.6156467193787	2.01201982298017e-31	5.34734330298587e-30	60.9536061509266
MEX3A	-1.88914554051943	3.8251347083514	-16.5971662444932	2.1931047860143e-31	5.77748446785802e-30	60.9197807254649
MCMBP	-0.973503562040174	6.53500759621429	-16.6275855085082	1.90310795263706e-31	5.08882045424368e-30	60.8920126113055
ACTL6A	-1.06472075936676	6.01746149851135	-16.6206878033088	1.96528780246574e-31	5.23240454642297e-30	60.8886075991205
PITPNB	-1.03327077627312	5.61048484445233	-16.6114985582705	2.05131140510317e-31	5.43253828201574e-30	60.8812009314594
SRSF8	-0.974299986974809	7.18242445471449	-16.6254956438533	1.92173533257103e-31	5.12553778932267e-30	60.8502581380587
HEIH	1.70805027048259	5.41840998057326	16.5973377528989	2.19135103784895e-31	5.77748446785802e-30	60.8265352353289
PPP2R5B	1.27263418924108	5.03673557992153	16.5755982703596	2.4252859426211e-31	6.36679960041931e-30	60.7446310619467
PCBP1	-0.691300103475039	7.73368014687965	-16.5997803952011	2.16652650656499e-31	5.7275637363697e-30	60.7052159244659
TBC1D20	0.978408032938202	6.67308014820123	16.5881958910507	2.28682581859853e-31	6.01383125955789e-30	60.6899626334966
OAS3	-1.77176031515543	4.52694507097421	-16.548572261297	2.75145256943321e-31	7.21043835647627e-30	60.6647678483779
SUGT1	1.21035626469756	5.12592421480723	16.5207330739924	3.13365775635996e-31	8.16927167873284e-30	60.4476789443727
FAM219A	1.18380186078772	4.9031338887447	16.5086636801325	3.31554661116523e-31	8.62846584285218e-30	60.4468188598693
ELP2	-0.78370933522235	6.5179824382754	-16.5257092649407	3.06161861507495e-31	7.99535045634181e-30	60.4162357649774
TTC27	-1.3251881358627	4.96538363658546	-16.4975778081618	3.49195735148081e-31	9.07183937540412e-30	60.414247251941
DEGS1	-1.57073809066186	8.06382243282061	-16.5320909953176	2.97166386145853e-31	7.77395549541138e-30	60.3833904304123
CCM2	-1.51919215823764	5.02454166623623	-16.4911704986699	3.59819167984422e-31	9.33168329266681e-30	60.3756310113395
CCDC137	-1.35025676044755	5.46631441991572	-16.4616425941379	4.13137011289989e-31	1.06592188342448e-29	60.2001763462882
PURA	-1.41530771433968	6.39450553573065	-16.4705473123694	3.96270710912966e-31	1.02416540362635e-29	60.1780505460046
ZNF213	1.99292356973482	5.61083086546018	16.4609901230566	4.14400872886339e-31	1.06734880055939e-29	60.1702630187383
FXN	-1.46681536950641	4.09213447765273	-16.4310475201827	4.76785187039704e-31	1.21702858947496e-29	60.1431497954442
HIBCH	1.24128926877877	5.08995912545158	16.4530165959037	4.30163685105592e-31	1.10416032402488e-29	60.138633663452
TXNIP	-4.69936752012355	6.26709835508204	-16.4307825967461	4.77377356953085e-31	1.21702858947496e-29	60.1373727619461
NCL	-1.07577378435373	9.95771603608955	-16.4856358106979	3.69257117334766e-31	9.55993943775662e-30	60.1048509811737
BRI3	1.10571008852774	6.38061637489507	16.4542939697398	4.27598472890363e-31	1.09945525152769e-29	60.0862290370617
PNPLA8	1.60183623590867	6.1486218525675	16.4495514957392	4.37200481311691e-31	1.12030758146354e-29	60.0767268911914
DIXDC1	2.62935689120662	4.06613196627185	16.4065421435054	5.34813057101861e-31	1.34970636393975e-29	60.0233665408988
RNFT1	2.23514931428951	5.0211119955182	16.4172581788705	5.08611446296991e-31	1.29445923349078e-29	60.0106089051027
TNKS	1.09693564741677	6.91845937439789	16.4438375228265	4.49057982591639e-31	1.14873162974379e-29	60.0023037062884
TMEM69	-0.992780024223316	5.60176029175481	-16.4129026507785	5.19101673814852e-31	1.31892229001757e-29	59.9482246517317
C6orf132	-1.94963711576382	5.0193181466565	-16.3864452916542	5.87668353410358e-31	1.47319332133722e-29	59.9202739807546
CHAC1	1.97609866412279	6.19043413186866	16.4120487532132	5.2118364698187e-31	1.32197527754726e-29	59.905557584578
TCOF1	-1.17867311946146	6.00948024117969	-16.40231940037	5.45507142786017e-31	1.37208295746647e-29	59.8553149993111
EFTUD2	-0.832908701272665	7.22847381700606	-16.4106131665664	5.24702839715414e-31	1.32865730879708e-29	59.8363084093163
ULK1	1.58727638747417	6.95200837254464	16.4066424045297	5.34561725147057e-31	1.34970636393975e-29	59.8226847652632
CTCF	-0.925205813792796	6.44401836645354	-16.3941276981948	5.66869802330781e-31	1.42343092839448e-29	59.8117729810143
TRMT5	-1.37898150276169	5.10182969739992	-16.3658644063223	6.47248633077986e-31	1.61715232517455e-29	59.7907824123761
RNF185	0.943717363479698	5.97245887656975	16.3751042386859	6.19783153228858e-31	1.55111063814742e-29	59.7359467906991
WDR35	-1.4929578946332	4.75887662779036	-16.3472667696006	7.06298643854606e-31	1.75883589322069e-29	59.7232080429931
ZNF674	1.96021661458036	3.68231888707363	16.3394386454204	7.32747116505348e-31	1.81866623164369e-29	59.7224655043417
GUCY1A3	-2.26522444279465	7.14167496533311	-16.3549057074562	6.81414990679637e-31	1.69968895349592e-29	59.6208603684289
SHROOM3	-1.27914653571553	7.16840238425597	-16.3441332092414	7.16768621181533e-31	1.78195324762614e-29	59.5354257774544
KRI1	-1.24416490657739	5.92363835513373	-16.3114978396715	8.3554050677744e-31	2.06696478579408e-29	59.4573653333243
ZBTB42	-1.5784363614089	5.25831126728412	-16.2924836736318	9.13671817869489e-31	2.2417803949556e-29	59.4320553598504
ARL8B	1.12920659147496	7.39842694092556	16.3221069406223	7.94903826384623e-31	1.96968248465206e-29	59.412083747122
PWP1	-0.931097142968904	5.98708124848469	-16.3038548671262	8.66104736655418e-31	2.13203749600291e-29	59.4120327492403
FAM98A	-0.8184293229539	6.31987432650746	-16.3067070763113	8.54569408415562e-31	2.11056155210001e-29	59.4016245797015
GNL3L	-1.12320749308155	5.84975695988433	-16.3002658979305	8.80842541447656e-31	2.16476785636301e-29	59.3980334417399
PMPCA	-1.24232360031861	6.44766289967222	-16.3041547866101	8.6488442679084e-31	2.13203749600291e-29	59.3847744291312
NFIA	-1.25557527117474	6.14211323802193	-16.2861849367629	9.41142043428712e-31	2.30541418011836e-29	59.3387521314307
RRP1	-1.29630561729589	5.37625928985349	-16.2656872707154	1.03642003315097e-30	2.52644208081088e-29	59.2848964241352
CCNE1	-1.48069300344754	3.77057170013243	-16.2416399831214	1.16064114640675e-30	2.81099797652319e-29	59.264642699268
AKR1C3	3.92890297074026	1.72873069089169	16.4060284470428	5.36102644705384e-31	1.35069082431142e-29	59.2452521130617
NOC2L	-1.04603605648432	7.86050567931456	-16.2796898395305	9.70338872358758e-31	2.37306327481093e-29	59.1962360778219
TMF1	1.16808372462314	6.89213573502272	16.2719198604429	1.00646581362295e-30	2.45741311501825e-29	59.192344286443
UTP14A	-1.16368208941773	5.37741208670056	-16.2460350526392	1.13686884822417e-30	2.76233375807996e-29	59.1910352964498
HYAL2	-2.17708453678013	5.32087208270002	-16.2089303344093	1.35400299250897e-30	3.23958606917795e-29	59.0609269163398
REXO4	-1.14904554718282	5.76653918313747	-16.2201932641899	1.28401449147339e-30	3.08492185663431e-29	59.0476987428066
PSME3	-0.76348895313315	7.80706412596272	-16.2477354039203	1.12780379701422e-30	2.74474907876265e-29	59.0468650443027
SMCO4	-1.74587660181202	5.48393249632868	-16.208795841418	1.35486151534613e-30	3.23958606917795e-29	59.0280907536886
CACYBP	1.27501500686087	7.54235252942535	16.241888412711	1.15928419401967e-30	2.81099797652319e-29	59.0108704520862
TAOK3	-1.3621519992367	6.65934097932814	-16.2246697129671	1.25721841048148e-30	3.03511119803696e-29	59.0043480660838
SLC4A4	-2.07542149023482	6.37917095465343	-16.2220146789853	1.27304286063821e-30	3.06838067340985e-29	58.9995502837648
USP31	-1.28710457300573	5.48424103656646	-16.198356062605	1.42320092447291e-30	3.39325024566722e-29	58.9808662135235
PIK3CA	1.48206985279584	4.5163393827473	16.1844144607505	1.51990101240281e-30	3.60550293874259e-29	58.9639102721937
ADAR	-0.694317246090554	8.70536762787436	-16.2345154687733	1.20024331157309e-30	2.90223084808076e-29	58.9636329084267
FARSA	-1.12501914126337	7.32373681875643	-16.2213103419124	1.27727434230668e-30	3.07364607757646e-29	58.943231479539
FYCO1	-1.0300433620674	6.56258036646784	-16.2091932294151	1.35232640746283e-30	3.23958606917795e-29	58.9324136182895
NBR2	2.13501180670517	5.29050016737953	16.1865449298855	1.504706961674e-30	3.57510755324317e-29	58.9155679771601
ID1	1.97746529394728	5.86158339442705	16.198289655117	1.42364654686358e-30	3.39325024566722e-29	58.8805520253287
BEND3	-2.07501255213516	3.137048297774	-16.161453134088	1.69378203327055e-30	3.98025524438037e-29	58.8487038351771
BCCIP	-0.999860082370158	6.66457244728867	-16.1932624397365	1.4577918872949e-30	3.46912883987642e-29	58.841503120546
ACER2	1.76323614448719	4.58579834144625	16.1463174860803	1.81920806515814e-30	4.26831692287729e-29	58.7522721594252
MTR	-0.968744214041185	6.32980639944018	-16.1681107000989	1.64140157507462e-30	3.86927567524655e-29	58.7428917936697
TMEM263	1.283078327714	6.82971740763251	16.1716954683549	1.61387514853498e-30	3.82238946851755e-29	58.7320752438163
EEF2KMT	-1.60758999517168	3.80506977801796	-16.1228606474461	2.03230227869734e-30	4.72400170540546e-29	58.7099777049454
PBXIP1	1.06290321954052	4.68365830372122	16.1324613918379	1.94220579757891e-30	4.52157554363487e-29	58.7010067115995
MRPS16	-0.701185895743972	7.39451149642018	-16.1704295965166	1.62354199970985e-30	3.83922939647923e-29	58.6979093797532
MYH10	-1.13037607185604	7.82110572859483	-16.169693629748	1.62918896720516e-30	3.84652539804287e-29	58.6858684973599
GOLGB1	0.906919027547627	8.46251349466312	16.1662905297455	1.65555837671472e-30	3.89653049917684e-29	58.6408002625306
ERCC3	-0.862521258170363	6.33146766157944	-16.1349378217269	1.91962499708495e-30	4.47594549009745e-29	58.5983157545714
RPL7L1	-1.28312596917312	7.07722806696951	-16.1440273412113	1.83898318346379e-30	4.3012728166499e-29	58.5930764351979
TRMT6	-1.89305001890524	4.02039610688645	-16.0963892318129	2.30309702346847e-30	5.32870645676464e-29	58.5855901488995
MCM3	-1.52622407716429	6.67686453523221	-16.1394652653234	1.87902270604354e-30	4.3880878622006e-29	58.5832011910389
TTC33	1.44622758506105	4.7598459157728	16.1084679045424	2.17530431797321e-30	5.04858881587105e-29	58.5772320917022
AAK1	1.234697806573	7.10562975256012	16.1445861260698	1.83413829794562e-30	4.2966334917241e-29	58.5732972098031
MYO10	1.23941291783035	6.53719537247863	16.0971139957378	2.29522037351437e-30	5.31867733467466e-29	58.3885496193271
NR2C2AP	-1.3851701948432	4.1095314203862	-16.0531636396644	2.82552890360959e-30	6.44804589917958e-29	58.3704672084287
KBTBD6	-1.13564572717925	5.33623881694687	-16.069599466804	2.61413431114417e-30	6.00211633274324e-29	58.3615772880403
SERINC1	0.961512223047801	8.23682777907744	16.0954005262371	2.31388601098309e-30	5.34543266783417e-29	58.3155377044649
ATF7	0.974795200708472	5.90647431556322	16.0707929803972	2.59941766875249e-30	5.97746641868108e-29	58.2915616879716
FAM120AOS	0.799093622279611	6.96357406562531	16.0723967751643	2.57977314427352e-30	5.95051820805088e-29	58.2496343389089
MBD6	1.79519465873445	6.82561752274537	16.0713047615749	2.59313268837476e-30	5.97215957801155e-29	58.2383599176256
MCU	1.06403394456628	5.65477959829959	16.0544665388271	2.80816139624528e-30	6.41816613790245e-29	58.2249656530017
CRB3	1.11418312710927	5.43084255229716	16.0445648104154	2.94289093239968e-30	6.70568288936473e-29	58.2212594914056
EDEM1	1.24059223647384	7.0293986490133	16.0600648091223	2.73475020190927e-30	6.26946702776635e-29	58.1872755418034
TP53	-0.71688519702357	7.25242136148099	-16.055705496715	2.79174579561169e-30	6.39037421751602e-29	58.1630557214749
PIK3R1	-1.6489394817321	6.09557868836085	-16.0307957596646	3.14111589496531e-30	7.14651458769684e-29	58.1374112370045
HIP1	-1.14984307665001	5.97731933620745	-16.0295216698356	3.16012354840769e-30	7.16803855028549e-29	58.1121863295201
NLN	-1.15478136471327	6.57185741647062	-16.029710447682	3.15729996292251e-30	7.16803855028549e-29	58.0808750593329
RAB3GAP2	1.10431948598031	6.78030859594697	16.0254385520669	3.2218207658784e-30	7.29696238618855e-29	58.0319700964406
CCNF	-1.48326076140106	5.43141964185884	-15.9796120851017	4.00321784750718e-30	9.02587375347866e-29	57.9310409108236
HIST1H2BJ	2.97539398093237	2.12376101238956	15.9894867898087	3.82013053275964e-30	8.63901808432512e-29	57.9123112591758
TCF12	0.992730426596752	6.12501210886346	15.9791825778283	4.01137861711622e-30	9.03071384027243e-29	57.8536096349793
TFAM	-1.39847520963306	6.88924146885696	-15.9804225434778	3.98786433151068e-30	9.00477756420516e-29	57.831151670039
AQR	-0.914184481738744	6.37714112872493	-15.9668960485965	4.25204613056563e-30	9.55819231984632e-29	57.7953854622984
CENPB	-1.41650298121038	6.5420677643857	-15.9479708718924	4.6514732080753e-30	1.04248539839491e-28	57.7077589686907
GNL2	-1.08736390154458	7.07061478189281	-15.9440001680329	4.7399527730756e-30	1.05915373274558e-28	57.6446237541975
NASP	-0.863867579357239	7.30152737134616	-15.9451282684685	4.71464449456789e-30	1.05506858018527e-28	57.6297637667219
HNRNPF	-0.758096740184962	8.7178824280361	-15.9510349671026	4.58433241699764e-30	1.02897362591385e-28	57.6166259860775
ZNF485	-2.78110917456993	3.25818907487483	-15.9194389791437	5.32614019098264e-30	1.18837029877853e-28	57.5985864974181
CSTF1	-1.00889462123791	5.48216896931225	-15.9094090931704	5.58599851233048e-30	1.24265709127636e-28	57.594222362354
NOL9	-1.16321661541422	5.4062537288268	-15.9056211152707	5.68742285114615e-30	1.26148214967224e-28	57.5867447613746
MOCS2	0.904915595104361	6.31467131420923	15.9076315893909	5.63336329048093e-30	1.25133998771985e-28	57.4845634837044
PLOD1	1.04739441544077	7.54507521378962	15.9171394085583	5.38462353130716e-30	1.19963660157431e-28	57.476995727401
TARBP1	-1.28033313665225	5.27072019919973	-15.8698583311423	6.74113400719491e-30	1.48860100370645e-28	57.4267618933367
SORBS2	-2.03701547370121	3.29671920849383	-15.8537790863468	7.27686262246977e-30	1.60219016332854e-28	57.4136428452418
FAM134A	0.915465536203936	6.74036342392898	15.8894385912807	6.14199074675173e-30	1.36029694768767e-28	57.3933158580017
CCPG1	1.82347841735924	4.47191739182381	15.8468589453917	7.52041450286364e-30	1.65097286805556e-28	57.3784568580981
SIPA1L2	1.14691422491424	5.56084833827015	15.8617496718647	7.00615006844857e-30	1.54485094607671e-28	57.3338859449826
LARS	-0.851640942985779	8.01931931839397	-15.880950502832	6.39485135142339e-30	1.41421337103054e-28	57.3079069079513
TIMM21	-1.81780376654373	5.13785885254676	-15.8316783961813	8.08379042801744e-30	1.76690243183566e-28	57.2569726695768
OSER1-AS1	2.47219111922113	3.03582539031284	15.8208903557875	8.50977151323863e-30	1.85730710818011e-28	57.2555354130809
WDR12	-1.2152682963149	5.51058492374383	-15.8319435377997	8.073595350149e-30	1.76690243183566e-28	57.2239220163946
DPY19L3	1.04919247489387	6.36897043145161	15.8519850343376	7.33923164185012e-30	1.61355640313355e-28	57.2226632378789
AIMP2	-1.11454178449094	5.32118180986579	-15.8195557687839	8.56401489574503e-30	1.86643320282304e-28	57.1857300306684
TRUB2	-0.943328326218178	6.04334033113601	-15.8340268303953	7.99393827230969e-30	1.75236462915332e-28	57.1851477436925
STK38L	1.28056189034407	5.79111525538858	15.8162643587455	8.69928264358531e-30	1.89316562574025e-28	57.0934670806386
HDAC5	1.35986215188461	5.4268978143799	15.8016761730993	9.32515517212119e-30	2.02565467543434e-28	57.0729804602511
ZNF239	-1.52309733453005	4.42787472504802	-15.7782117265759	1.04282440445946e-29	2.24020761907914e-28	57.0515397434147
JADE1	1.14920719930095	5.57233550500339	15.8014532402014	9.33506283564571e-30	2.02565467543434e-28	57.0505002284401
TMEM135	1.43371916028461	6.22733181154247	15.7922710763542	9.75246874628836e-30	2.11317562329388e-28	56.9591202710823
LAMTOR3	1.07263376493767	6.27285068403678	15.7882619025155	9.94055667588842e-30	2.14464653800489e-28	56.9251067640421
HCFC1	-1.35704210541309	7.50431803665706	-15.7888019759731	9.91500843250144e-30	2.14221246938765e-28	56.8944122256483
MLLT1	-1.26989458268497	7.81029423331986	-15.7893533753922	9.88899251843875e-30	2.13967019678496e-28	56.8854375589402
MORC4	0.915770417941334	6.54428355293416	15.7826969477965	1.0207693553765e-29	2.19912089531329e-28	56.8807044462541
ATG14	1.34182372972965	5.21238960203116	15.7562969805668	1.15767320541477e-29	2.47983179065737e-28	56.8724541703592
TLCD1	-1.82315243488492	4.69809416994415	-15.7317003519049	1.30179946384893e-29	2.76881313727416e-28	56.837987489086
TIPIN	-1.38095771214431	4.35910831222176	-15.7307081258106	1.30797791013168e-29	2.77018283477253e-28	56.8334903085399
TOX4	0.716827682140418	6.9443465852838	15.7684658269481	1.09241348927415e-29	2.34338299356295e-28	56.803479091917
TSHZ1	1.31454769859806	5.2358339491283	15.7448835148427	1.22244083058258e-29	2.61111970299118e-28	56.8034409779641
UBC	1.80773400440704	10.2995892278152	15.7810335664508	1.0288934072355e-29	2.21344747894675e-28	56.7603075013109
PLEKHG3	-1.7525088296244	5.0051321659337	-15.7179876960634	1.38984788332157e-29	2.93943039661363e-28	56.7551262154489
PPAT	-1.47042998724293	6.36335962865239	-15.739571968811	1.25381237570951e-29	2.67432480591677e-28	56.7225795263706
GREB1	-1.71385247298971	4.37889365284744	-15.7085714663526	1.45375336761489e-29	3.06594951799229e-28	56.718720505027
BCL2L13	0.78541703793397	7.07148627200453	15.7497427007089	1.19443267953887e-29	2.55492893389683e-28	56.7084414770625
SAV1	1.78531000156722	5.80290893973443	15.7310846607024	1.3056298191254e-29	2.77018283477253e-28	56.7013022388018
PAK4	-1.57544491187929	7.18198137302398	-15.7330289883958	1.29357216395028e-29	2.75521696650744e-28	56.6411383564049
SFXN1	-0.938878821792538	6.91871793304875	-15.7307090294634	1.30797226982694e-29	2.77018283477253e-28	56.6298580628094
SNAPC4	-1.77927848669078	4.88288853189519	-15.6914947055857	1.57728231674175e-29	3.3125134640831e-28	56.6187544703109
C16orf70	-0.992875532526342	6.07881835865715	-15.7117304681413	1.43199131443108e-29	3.02430120639904e-28	56.6056186645428
LINC01128	-1.51275736664714	4.60433312807834	-15.6816165508954	1.65350175299224e-29	3.46773496130328e-28	56.5969022320971
SAYSD1	-0.887765605774525	5.54122787267801	-15.6995878130701	1.51747550472758e-29	3.19585023548238e-28	56.587196960526
ELF1	1.26695753750358	5.79797492064433	15.6980613905967	1.5285784110408e-29	3.21472456865388e-28	56.5340077355144
RAI14	-1.2009374189161	5.63155984345061	-15.677790300279	1.68401039079127e-29	3.52679219360136e-28	56.4714010560695
OTUD1	2.66122373642104	3.9088091892708	15.6466068213528	1.95472027203535e-29	4.0710235235621e-28	56.4637793950287
PPIF	-1.38188418644289	7.39211037712799	-15.6739002706075	1.71560783999972e-29	3.58796202304119e-28	56.3435155978088
PTGR1	1.65993547421932	7.1105841735078	15.6642322484828	1.79674411633178e-29	3.74720967372751e-28	56.3018129298351
DUSP22	1.2782355757702	5.03083176664847	15.6348908798023	2.0673848661264e-29	4.2997023753122e-28	56.2967238410366
CHD2	1.68345275768923	8.09404783918758	15.6671364370859	1.77197421365729e-29	3.7006905135296e-28	56.2803554678865
CPEB3	2.08208116357367	3.90649910575807	15.5918139519597	2.54076502201315e-29	5.24067686408647e-28	56.179707667457
MYNN	-1.27277254135706	5.46840457536251	-15.6027690088634	2.41092186351685e-29	4.98655684608389e-28	56.1386055422481
HACL1	-0.946462182260475	5.10065897462569	-15.5957947890042	2.49278888412892e-29	5.14879200606326e-28	56.1355148860838
PRPF38A	0.798844827928209	7.0199272159492	15.6214196718881	2.20502299330496e-29	4.5796162195667e-28	56.0859508370728
TCP11L2	2.75698893462831	3.36695467569765	15.5688505219653	2.83620886080604e-29	5.82606186783358e-28	56.0818019156579
PPME1	0.691160701855881	6.69485860098473	15.6110669824077	2.31702902945987e-29	4.80069508905423e-28	56.0503729197758
POLR3B	-1.52538972705598	5.36857979107709	-15.5776420476175	2.7192228749484e-29	5.60107691223939e-28	56.0427373955132
SLC25A32	-1.32869404532712	4.57311601237595	-15.5611683759763	2.94256833177811e-29	6.01164708435104e-28	56.0156760952118
DHX15	-0.81347078065283	7.94307112966558	-15.6109917491928	2.31786357189952e-29	4.80069508905423e-28	56.0132994830011
MXD1	2.95548886881189	4.83792121044675	15.5634503072247	2.9105629559315e-29	5.97063023856112e-28	56.0103610615926
CDC25A	-1.27473458894494	4.71894853688787	-15.5614179037718	2.93905140402459e-29	6.01164708435104e-28	55.9882035347423
CYP2R1	1.03566307485197	4.93898374593648	15.5553324420854	3.02603944509611e-29	6.17377830265803e-28	55.919599309585
LARS2	-1.14737565933672	6.54461091115823	-15.5707263223877	2.81083078908266e-29	5.78184042861168e-28	55.8893093391562
ZNF473	1.52606214277062	4.96115069429309	15.5497426650899	3.10822106422982e-29	6.32426117892614e-28	55.881801664024
CCDC85C	-1.47811709513774	7.17777403473288	-15.5516041258481	3.0806074064882e-29	6.27658084339577e-28	55.7819668987248
HNRNPU	-0.754408270384884	9.43220950976021	-15.5627594890954	2.92021496030914e-29	5.98225755034135e-28	55.7427359853026
AHSA2	1.77530619287382	5.17052295329619	15.5198406303642	3.58750644521842e-29	7.28958007867386e-28	55.706507238728
UBE2T	-1.28531278766374	5.49149803190604	-15.5145768065078	3.67926614596302e-29	7.46592708753792e-28	55.6903102167025
DCAF4	-2.05539892194693	3.53910010891283	-15.4820325041518	4.30138088033123e-29	8.69307339152809e-28	55.6530495102841
SDAD1	-0.992360681007491	6.2350004847931	-15.5130830102775	3.70573341925729e-29	7.50948623799831e-28	55.637097091512
SLC25A19	-2.08456495919169	3.02923851698275	-15.4705409504937	4.54546383510368e-29	9.13717335313478e-28	55.5816339334973
MED11	-1.49239740562078	3.77241588620588	-15.4448960127633	5.14157478960777e-29	1.02543369844202e-27	55.5032872306456
ORC5	-1.40261066895989	5.46685534422392	-15.4675913812959	4.61032828708916e-29	9.25517240092659e-28	55.4983149730294
SLC25A30	-1.64612489287572	5.27711766964635	-15.4457872713518	5.11959524762209e-29	1.02364636801988e-27	55.450073424337
RBMS2	1.16442839344845	4.40817405452891	15.444634683923	5.14803744908637e-29	1.02543369844202e-27	55.4418594827926
STC2	1.23368245802499	7.77865206668907	15.4888727819874	4.16239235797884e-29	8.42351531636257e-28	55.4367875142134
DDX28	-1.7307963939099	4.59541967714476	-15.434285001782	5.41065915275946e-29	1.07468859573857e-27	55.4207116168008
VIMP	0.938393909500078	6.05259767249459	15.4634507221221	4.70295930609538e-29	9.42852295598507e-28	55.4035064745766
AKIRIN1	0.883517268917983	7.45719123398778	15.4782579100564	4.3800653014942e-29	8.84019631280065e-28	55.3878951449918
CCDC84	1.95181453823484	4.45113634913792	15.4380763350032	5.312926741513e-29	1.05667427749085e-27	55.3862941510256
ADO	-0.934634746176371	5.71498545501005	-15.4445949371451	5.14902110166011e-29	1.02543369844202e-27	55.3562173554736
ENDOD1	-1.81278656008182	7.99903083542484	-15.4705645247248	4.54494912297959e-29	9.13717335313478e-28	55.3514211008911
SNRNP40	-0.913518796897653	5.94899992363865	-15.4475368420252	5.07672296678173e-29	1.01642762758926e-27	55.3407326274698
HIST1H2AC	1.72649862846206	5.12517021300893	15.4281896528028	5.57158700607596e-29	1.10227866249324e-27	55.3292757973741
KIAA0020	-1.48318770376227	5.05105599686092	-15.4097255451191	6.08904047463729e-29	1.19676743150725e-27	55.2597723218975
MR1	1.34577698724804	3.73501243915421	15.3954336824908	6.52252272121622e-29	1.27695177551216e-27	55.2515528314145
CHERP	-1.17932913507819	5.84193911361543	-15.4188873827655	5.82650779470618e-29	1.14817376699879e-27	55.2227698544294
IPO11	-1.17017612461534	5.23585665207832	-15.4077267758957	6.14787728800428e-29	1.20517657123593e-27	55.2181700048733
NVL	-1.03550616709016	6.34265983972746	-15.4261781888535	5.62574219303147e-29	1.11152822066527e-27	55.2166012395976
ITSN2	1.05322853653587	6.6052497444528	15.4331713990648	5.43970734081102e-29	1.07903098321821e-27	55.2162906982163
CLCN5	1.20572583177459	5.12838389583421	15.4082856192374	6.13136956470499e-29	1.20351170436092e-27	55.2148006219946
AFG3L2	-0.733684655190476	6.99446651775711	-15.4306863784705	5.5050952989576e-29	1.09056083125524e-27	55.1903832480206
SPAG9	1.19612960403207	7.12403827409946	15.4189824486573	5.82384418617305e-29	1.14817376699879e-27	55.1238582301068
LAMA3	-1.39404383964555	7.61516963943829	-15.4153378058838	5.92684320346939e-29	1.16641517094753e-27	55.090742092644
RPL36A	-3.54496018092377	1.87967025854112	-15.4738325693054	4.47415977113574e-29	9.01798431186233e-28	54.9137170792085
CASP7	0.957737796774657	5.12197513165659	15.3483312159064	8.18322812866936e-29	1.59583576078051e-27	54.9011429280157
ARID5A	-1.73753371228322	3.6027402663243	-15.3127971233169	9.71217577325108e-29	1.87211850335222e-27	54.8738471294769
NDEL1	1.2655822005971	5.99597182931151	15.3509240726547	8.08163068640823e-29	1.5780723847478e-27	54.8668574119331
NUP35	-1.56068921011563	3.97582017050376	-15.30880533791	9.90096647266525e-29	1.90606298145566e-27	54.8479155516463
LRRC20	-1.371896135344	5.42004789699566	-15.3336283834547	8.78410603038305e-29	1.70196304712557e-27	54.8406131145677
SLK	1.19075751716075	7.14903390178847	15.3593064392058	7.76177338993201e-29	1.517588401344e-27	54.8309650457726
HEATR3	-1.25985061946901	5.00281795823456	-15.3214142242067	9.31687528360609e-29	1.80286339250811e-27	54.8221292987985
PDE4DIP	0.959974533932992	4.76344260098027	15.3200009455585	9.38058141737783e-29	1.81285470480496e-27	54.8146118125062
CYP39A1	1.41185642321751	3.60010402766251	15.3017701814882	1.02427177736269e-28	1.96932970664252e-27	54.8126608071803
CACFD1	1.13791008237094	5.98206350800602	15.3368580445692	8.64842349079031e-29	1.68032436765348e-27	54.7859633986973
ZFAND1	1.00691127337733	6.58090106503428	15.342905221888	8.40001201458073e-29	1.63598677575803e-27	54.7757671357157
NQO2	1.54904305189881	6.15270471688201	15.3350566150769	8.72384212131876e-29	1.69247045599125e-27	54.7720075845779
SH3BP4	0.927215806954519	6.54043591944999	15.3368191511431	8.65004486012348e-29	1.68032436765348e-27	54.751695744622
FHOD1	-1.39801704407993	5.59495886652534	-15.3168073005569	9.52615822622132e-29	1.8386220041766e-27	54.7497961844346
MFAP3L	1.118014255919	4.64981244309038	15.300910411137	1.02852884367035e-28	1.97498582053121e-27	54.726906591037
TCERG1	-1.22020001988311	6.20834607210775	-15.3005272351094	1.03043182605472e-28	1.97611293742499e-27	54.622886482721
GLRX	1.52730842428176	2.92440795261074	15.2504873851509	1.31196700116925e-28	2.50323970642408e-27	54.5741534863316
ARHGEF2	1.70251519448901	5.59013050838173	15.2713946780131	1.18597896210396e-28	2.2715127672134e-27	54.527009375452
TNFRSF19	-1.949726491408	4.40563886011166	-15.2295425276252	1.45167826367234e-28	2.74885256082015e-27	54.4441589232233
SLC37A3	-1.18532080482938	5.38725952587141	-15.2472764528386	1.33247404989768e-28	2.53592272918424e-27	54.4422429465918
TARSL2	-1.24315352651275	4.82291727658859	-15.2364575036253	1.40397229171861e-28	2.66187473894529e-27	54.4237376607896
E2F5	-2.36742248119246	2.59879438275862	-15.260836620008	1.24800428888798e-28	2.38726527413273e-27	54.4158089068451
NUP85	-0.949804891677504	5.6026424920353	-15.2502086794002	1.31373434993832e-28	2.50343083739516e-27	54.4127178414382
TOM1	1.18908740283926	5.70502665313343	15.2453089895182	1.34519839617851e-28	2.55689862240715e-27	54.3779525118867
POLE3	-0.855347457242353	7.08315538514859	-15.2597870127904	1.25434587484038e-28	2.3963432133083e-27	54.3529325859481
GRIN3A	-2.64377212034606	3.64011524406086	-15.198416987949	1.68741314400397e-28	3.16332032089434e-27	54.3256050842708
CDCA7	-1.94731074964211	3.74549539786046	-15.1997253493858	1.67676958274365e-28	3.14729650680984e-27	54.3196565596115
CLN3	1.00003809980657	5.82817078389982	15.2200235608125	1.5200260412718e-28	2.87103283468394e-27	54.2338946141311
DIS3L	-0.868222081035212	6.12550797003961	-15.2192119592311	1.52600102972377e-28	2.87869741989097e-27	54.2308405697651
TEX2	-0.679107133973451	6.50862523027952	-15.2240497176105	1.4907314261884e-28	2.81924724126511e-27	54.2175875608404
AGO4	0.994714741903478	5.73083684695024	15.2020372071314	1.65812723053306e-28	3.11620006178779e-27	54.1513390862839
WDR43	-1.27367771463611	6.79521990720784	-15.2075682644101	1.61436687154795e-28	3.03776102044661e-27	54.1367164801628
LIN54	1.3835694615189	5.62102851655941	15.1932017171645	1.73051869932275e-28	3.24008339015342e-27	54.1225695426967
NAV1	-1.51466116540503	4.51914823741745	-15.1647626487622	1.98581306008006e-28	3.69503951798789e-27	54.1175971580185
GEMIN6	-1.78541254342951	3.03672096777911	-15.1583378905261	2.04854347395281e-28	3.80233977810573e-27	54.1121820243669
RSL1D1	-1.22229363103813	7.9049689722678	-15.2077803233245	1.61271241596285e-28	3.03776102044661e-27	54.0820644080218
EIF2B5	-0.98253943866274	6.37814630109256	-15.1876124215403	1.77794524020449e-28	3.32473545789672e-27	54.0519104517074
COX18	-1.19248911930128	5.19162026184889	-15.1643743291506	1.98954913677588e-28	3.69740963339438e-27	54.040043351063
SNORA33	-3.24354200871708	1.984442051456	-15.2400877553454	1.37956144168239e-28	2.61889944479176e-27	54.0216228622898
YIPF4	1.14760580073085	5.97549251217203	15.1721957580918	1.91564193801602e-28	3.56889321851719e-27	53.9967197707087
PHLDA3	1.60806264447083	6.4531681167176	15.1725375589449	1.91247583559737e-28	3.56742076364349e-27	53.9626444012249
MBLAC2	-1.56020783439029	5.23031318856897	-15.1392862042983	2.24651970277789e-28	4.15440146021094e-27	53.9432493338709
MRPL14	-1.26325314960163	5.00132637307436	-15.1297080991609	2.3532048475834e-28	4.33852766967561e-27	53.8986702315738
YWHAG	0.876214146011254	9.33964444641098	15.1768891911076	1.87262339177549e-28	3.49742697150508e-27	53.8736834777695
TRIP13	-1.27433998508689	5.0926281436171	-15.1295721711765	2.35475496189772e-28	4.33852766967561e-27	53.8697254462059
ALKBH2	-1.50276523449567	4.06887152072912	-15.0970370984323	2.75692801510968e-28	5.04854037498621e-27	53.8242097708078
CCDC117	1.01398619181958	6.50292841780345	15.1469005502293	2.16518632022558e-28	4.0089319093104e-27	53.8213784731427
LRRN1	-3.10175122190939	4.5173715338718	-15.0880933541719	2.87911979486573e-28	5.24670665530387e-27	53.7872461891797
IVNS1ABP	-0.990244721882542	5.46095045714902	-15.1113253845864	2.57243718863817e-28	4.72799471537218e-27	53.7500721404275
TEX19	2.8787478045228	1.66127872729026	15.1532556498222	2.0995737369979e-28	3.89224681910624e-27	53.7466071470634
DDX11	-1.20996537917567	5.16155111638991	-15.1019410244505	2.69215569121303e-28	4.93594747976249e-27	53.7454289180929
SPIN4	-1.54522766898495	4.80611659211628	-15.0943852916694	2.79260391047494e-28	5.1076419390611e-27	53.7423766795952
MTA2	-0.756624823830293	7.46581846748636	-15.1336385144422	2.30882347716136e-28	4.264365723623e-27	53.7271631202629
TMEM186	-1.44972349340316	4.21394654892173	-15.067269419253	3.18513645414317e-28	5.75582348967368e-27	53.6771973248031
SLC30A4	-3.01256310301796	6.44001612784193	-15.0893727959239	2.86131158325467e-28	5.2262392335659e-27	53.664688781522
DHRS4-AS1	-1.06159424868098	4.8793782686097	-15.080304674706	2.98995729613901e-28	5.43549621777523e-27	53.6542885827558
SMCR8	1.40959062341714	6.86900401720867	15.1125241950226	2.55753415367466e-28	4.7063643200464e-27	53.649128133574
FERMT1	-1.9992491537772	3.48226949005239	-15.0543971180036	3.39044220484868e-28	6.10442208009685e-27	53.6324770494659
USP30	1.01820181424696	4.97235166568684	15.0758515081032	3.05524516432969e-28	5.54429226596078e-27	53.6127161104071
CPT1A	-0.879450282894083	7.76177506517409	-15.1092006698079	2.59906538116342e-28	4.77109605911369e-27	53.6038107573266
YRDC	-1.05675509245799	5.33193337039326	-15.0757204385497	3.0571883299251e-28	5.54429226596078e-27	53.6000066927667
PRRG4	1.29877716266179	5.65242252921852	15.0891497660426	2.86440789106602e-28	5.2262392335659e-27	53.5943272070707
PLA2G6	1.47751231195087	5.9553052320724	15.0684127770726	3.16751612011892e-28	5.73744536305256e-27	53.489940392982
WDR82	-0.599737414028734	7.98770272224914	-15.0865737465837	2.90041559227209e-28	5.27910794346154e-27	53.4871806926971
NREP	-1.49406818766751	4.60434720236321	-15.0363432460002	3.70100014513663e-28	6.64763375351336e-27	53.4842703607709
BARD1	-2.15446290213582	6.74226537643797	-15.0648628867155	3.22254618311885e-28	5.81607614010969e-27	53.4728382476769
SLC9A1	1.68450415842635	6.82794523334113	15.0623662547465	3.26182330671267e-28	5.87989661147628e-27	53.4102811206357
UBE3C	-0.836489976579362	7.84647496046462	-15.0672569908178	3.1853285295144e-28	5.75582348967368e-27	53.396330608237
ICMT	-0.994370953709614	6.87105956682885	-15.0476291830288	3.50366956990745e-28	6.30073080978805e-27	53.3418865594875
B3GALT6	-1.63712581555582	5.89605156009804	-15.0251693236723	3.90737699488892e-28	7.00157195170072e-27	53.3364218688381
IGSF9	-1.83035582934217	4.37558122942285	-14.9931379404482	4.56537126213157e-28	8.14175948600566e-27	53.3016321928236
WDR77	-1.14208835140118	6.10229394502723	-15.023684443006	3.93565901850332e-28	7.04384455564313e-27	53.2758528704242
CEBPG	1.32631626177324	7.42863427994775	15.0357144318944	3.71231759987753e-28	6.65999535003118e-27	53.2616574982699
CHAF1B	-1.04378397402995	5.20701804463886	-14.9985843699671	4.44610438844959e-28	7.93849030879418e-27	53.2366785292497
METTL3	-0.885369873009312	5.91241550207753	-15.0074032661884	4.259589492885e-28	7.61452331251919e-27	53.218964280314
FANCF	-1.23975491461306	5.07893546653152	-14.9811064387813	4.84036193200366e-28	8.59135635590627e-27	53.1757573633059
MCAT	-1.08188958921412	4.89700104773048	-14.9703044426396	5.101407932781e-28	9.0014972407332e-27	53.1315278904643
FAM107B	1.07926930170043	5.68860461820828	14.9910451387599	4.61205031588771e-28	8.21524881890508e-27	53.1086639556182
PMEPA1	-2.20984008947366	5.75133408342932	-14.9740582162722	5.00912608904604e-28	8.84906321801356e-27	53.0919659488718
MOSPD1	1.50602274547467	4.96980595660839	14.9650570764622	5.23327868314533e-28	9.22334656175003e-27	53.0807727823303
VKORC1L1	-0.976249421639664	6.30801254849071	-14.9829183477495	4.79790822667243e-28	8.53618364119825e-27	53.0687435007279
TBC1D24	-1.74779285988085	5.07581385739426	-14.9480600393021	5.68441384865182e-28	9.9949834135077e-27	53.0401264502863
JOSD1	1.35617663119105	6.69483166562478	14.9801345685662	4.86328855914578e-28	8.6218584420464e-27	53.0168156909943
PKP4	-0.856357264729429	6.73256202344751	-14.9753193826386	4.9784998884144e-28	8.80531853055719e-27	53.0019859578024
ATP6V1C1	1.15315436320936	6.75141098387231	14.9764518782243	4.9511587238296e-28	8.76728766474354e-27	52.9894813388573
MYCBP2	-1.34683081343463	8.02068614636938	-14.9819542185515	4.82045134218927e-28	8.56614169873539e-27	52.975879535774
STK36	-0.902486205020457	6.06619490407948	-14.9596724497297	5.37216152290882e-28	9.45701962813586e-27	52.9598913210621
NCAPH	-1.33770189448881	5.46529998781544	-14.9391663423044	5.9358431032164e-28	1.04005390942704e-26	52.9214480352157
ARL5B	1.64697389709044	5.76069710783751	14.9395658570297	5.924312473692e-28	1.03924621617943e-26	52.884146581365
BEST1	2.1841202822615	4.21706602179226	14.900180452919	7.17672196380963e-28	1.24584574576376e-26	52.8483284131635
ADAM17	1.89290483479657	5.34742676691511	14.9228210434359	6.42744710555211e-28	1.12226215973221e-26	52.8459040408416
ZFP36	2.63680903007656	4.12984553687558	14.892781555247	7.44014393404241e-28	1.29008315604597e-26	52.820362991678
TRAF3	-0.814615842473708	6.12910421048396	-14.9284804202264	6.25276793258337e-28	1.09430726428522e-26	52.8110342931777
AR	-1.91639187110464	8.46276416868889	-14.9465131314762	5.72736380952006e-28	1.00587245571641e-26	52.7919538288048
MTERF4	-1.21287649748724	5.80460856296175	-14.9129407341927	6.74424543567981e-28	1.17484442531517e-26	52.7788762900742
ING5	-1.40370201558552	4.8117610665429	-14.889098395363	7.57487578584896e-28	1.30891064212092e-26	52.7688889539965
KLHL21	1.21070319684199	7.24775409123551	14.9276233748298	6.27891125313175e-28	1.0976033920492e-26	52.7415876712293
TACC2	0.9862424979258	7.14236543094497	14.9108475148006	6.81335063049474e-28	1.18550721978574e-26	52.661174868071
BAIAP2L1	0.795219567289283	6.74048491925147	14.9088553677714	6.87977983585117e-28	1.19568025480487e-26	52.6605372777841
SERBP1	-0.913833203134599	9.06007200584829	-14.9180669264608	6.57796998514808e-28	1.14721018927972e-26	52.6278998185617
MIR29C	4.3272287882915	2.33937689952494	14.8914593201117	7.48823262278348e-28	1.29692388770146e-26	52.5854805351326
PHF8	0.809311255833641	6.70120736693486	14.8901741687681	7.53527192259745e-28	1.30356731785396e-26	52.5567234273978
CNEP1R1	1.29941468185118	3.7402368406699	14.8323551920741	9.98942379192896e-28	1.71563199235536e-26	52.5434139537729
SLC25A37	-0.843228569376526	6.39218260244231	-14.8740608543299	8.15088171726433e-28	1.4068234467407e-26	52.521689337061
ZNF585B	1.01965019167364	4.83841664637887	14.8429377563248	9.48674897395324e-28	1.63176429086921e-26	52.5085015997809
MIEF2	1.43176577191951	4.98445874820962	14.8321959331148	9.99718961981181e-28	1.71563199235536e-26	52.4262154669312
MAPRE3	1.03667584316144	5.00415799159824	14.8283020252981	1.01889645649249e-27	1.74654671126612e-26	52.4133026750674
APEX1	-0.767788889154308	7.90502282516888	-14.8621479393357	8.63829620076773e-28	1.48923829794177e-26	52.3906230473102
FAM208B	-0.916480550740451	7.34717595107171	-14.851591943765	9.09462004994713e-28	1.56611025997713e-26	52.3695695120856
CHST10	-1.5262738636589	3.6037200159983	-14.7914527507017	1.21972063608641e-27	2.07892452570641e-26	52.3654333378049
GEMIN8P4	2.0699214732114	2.43370627824388	14.789490394429	1.23146766221961e-27	2.09656671381968e-26	52.3404545806046
PCYT1A	0.926186122460866	5.45076933242645	14.8145480456145	1.08964280324731e-27	1.86356222477923e-26	52.2877209114727
TRIM65	-1.19653065472849	5.36813613538857	-14.803821813681	1.14822503769791e-27	1.9615184489274e-26	52.275592421674
XRN2	-0.862350849059862	7.15251445504562	-14.8276089420217	1.02234844661785e-27	1.75046570973929e-26	52.2606507610835
COG8	-1.10234685308745	4.9683261933198	-14.788443613659	1.23778031263184e-27	2.10492742632839e-26	52.2543493177828
TTF1	1.32811741593165	4.96052167717132	14.7977212583958	1.18294519501405e-27	2.01853466458307e-26	52.240309309937
C15orf39	-1.86648408032827	4.50736510439242	-14.7501903180027	1.49220655656167e-27	2.52046947731496e-26	52.1342246467199
ZSCAN26	2.02360465923878	3.5030921157916	14.7357737480254	1.60119586771813e-27	2.68643096644195e-26	52.0955554445266
RELL2	1.51149065229493	2.88804519586131	14.7332295434123	1.62124445032045e-27	2.71400297279953e-26	52.0831141196306
GCNT1	-2.32076029520638	5.04593786032334	-14.7405501322912	1.56422784878723e-27	2.63323378670281e-26	52.0608094572913
BEX2	1.70559863424597	5.96330235017739	14.7697346100417	1.35625293642094e-27	2.29858849811476e-26	52.0588616652105
MPZL3	1.48964038778022	6.1613317141681	14.7770340249127	1.30873150728576e-27	2.22055506366135e-26	52.0572589304599
DNAJC6	1.72532394013004	3.03390405325833	14.7252154644777	1.68605991751772e-27	2.8130973023829e-26	52.0330644902041
RBMXL1	-1.2197953617553	4.64229640596673	-14.7300289870865	1.64682380225544e-27	2.75069034645914e-26	51.9982070177281
CSE1L	-1.09051747089473	8.01406448472021	-14.7804048775646	1.28735450073548e-27	2.18675511120407e-26	51.9873094195755
CDKL3	2.25861427262219	2.28465621443774	14.7235946956322	1.69948147101366e-27	2.8323433705595e-26	51.9801139533282
ZNF292	2.5489220752971	6.1142568514651	14.7532808877525	1.4698298514888e-27	2.48546903715718e-26	51.9767337979882
NAIF1	1.50449323384685	4.95601741755398	14.7391294260208	1.57513324427979e-27	2.64594032710554e-26	51.9766712349665
GINS1	-1.18105512393704	5.65363137252162	-14.7471876548366	1.51427461155713e-27	2.55487051316201e-26	51.95190352989
SUCO	1.07958789949768	7.48615553005035	14.768068762676	1.36733890852609e-27	2.31476449272016e-26	51.9476045246289
ANAPC2	-1.18852975819999	5.97328619216369	-14.7335169140934	1.61896736282363e-27	2.71321583930352e-26	51.8901409875327
TBC1D30	-1.0247484357945	5.76922291517128	-14.7302084175616	1.64537909427403e-27	2.75069034645914e-26	51.8868060669806
DROSHA	-0.95717974439219	6.48755727422405	-14.7414309053349	1.55750513092652e-27	2.62485937665461e-26	51.8809650695047
PPARGC1B	-3.32312736004525	3.027400214901	-14.7391077637286	1.57530011483241e-27	2.64594032710554e-26	51.8465527084705
FAM111B	-2.26988696326847	5.37239196293751	-14.7053894772126	1.85782009753515e-27	3.08595426820662e-26	51.803243045515
SLC6A9	1.40981378604646	5.8614859909969	14.711809985352	1.80035348028003e-27	2.99712947448834e-26	51.772099504116
CREBRF	2.96950826808715	5.16459805187924	14.6810297155233	2.09312713489257e-27	3.45768944527469e-26	51.7604696959414
OTUD5	0.948430487466607	6.22299287189943	14.708570798587	1.82911897062356e-27	3.04164456953304e-26	51.7146919825366
SNX25	0.955910310183135	5.46274992446741	14.6852731001302	2.05008325858818e-27	3.39779803652982e-26	51.6748031271362
ZNF841	1.46952277438232	5.21664719232532	14.6795195560239	2.1086639592648e-27	3.47952725410113e-26	51.658921841861
HILPDA	-1.45233043889389	3.95236856073731	-14.6472340117075	2.47000961102193e-27	4.05351522613172e-26	51.632998850318
FBXO11	0.924189936950913	5.94222880045124	14.6839390041188	2.06351927865518e-27	3.41572557313508e-26	51.6200263239804
MTPAP	-1.31675166615295	5.34618881392667	-14.660074632702	2.31938313781836e-27	3.81048765836767e-26	51.5996458335264
TOR1A	-0.706971460708348	5.6561859013051	-14.6709500343751	2.19904929319838e-27	3.61674963709385e-26	51.5991126246377
SPPL3	0.751868393693938	5.86603798344721	14.676494656367	2.14013413792607e-27	3.5237120849888e-26	51.5844779232958
SARS	0.711605927958102	8.72988867275998	14.7005866341464	1.90200985702079e-27	3.15586519480931e-26	51.5759285136496
GPBP1	1.17844122421267	7.1140024014018	14.6837480747635	2.06544940091013e-27	3.41572557313508e-26	51.5385434299726
SURF4	0.709781373873131	8.6480778156599	14.6766910845088	2.13807630400567e-27	3.5237120849888e-26	51.4607481756705
JAKMIP3	1.58328307552989	5.0665106270803	14.6366396838733	2.60166056624815e-27	4.26025464152478e-26	51.4553664037355
MEF2D	1.35377989777786	6.15072012103961	14.642595139817	2.5268103919039e-27	4.14220358568003e-26	51.4104490239569
DIS3	-1.38770708595896	4.76058252786946	-14.6015819344225	3.08970740212801e-27	5.03200068875859e-26	51.3704591734301
SH3GLB1	0.874407016677911	5.48805745756601	14.6133929428499	2.91578301820906e-27	4.76424350396379e-26	51.3318528341385
WDR89	-1.14509152588446	5.43206231925489	-14.607551187221	3.00054125466623e-27	4.89740516087696e-26	51.3191057756296
DLEU1	-1.42098900858983	3.98094673898335	-14.582351961883	3.39546813753021e-27	5.51203778953013e-26	51.317438591617
TSPYL4	0.916598505866473	6.96960290059181	14.6277595479593	2.71742742256783e-27	4.4449771434944e-26	51.2598046916496
L3MBTL2	-0.846531883010912	5.88700855314673	-14.6047559971385	3.04196809934378e-27	4.95963007380523e-26	51.2553196923252
NUP50	-0.925694672359479	6.34045699092963	-14.5953445694559	3.18572451815603e-27	5.17714711738429e-26	51.170789566348
MCM6	-1.4182170383828	6.50256431554122	-14.5987722223691	3.13259448008756e-27	5.09632055395394e-26	51.1658005414664
CLIP4	2.34221557232129	2.51602935574914	14.5504880275738	3.97051990608864e-27	6.39028155517974e-26	51.1466834770247
CSNK2A2	0.848112563371377	4.9892613145355	14.5674433377005	3.65329762453759e-27	5.92418111555686e-26	51.1439496758572
BICD2	-0.873317923651693	5.48493519317282	-14.5655876644172	3.68673690002721e-27	5.97195698929974e-26	51.0926981367399
GADD45A	2.76138887488351	5.30291457373726	14.5582200748777	3.82256330980141e-27	6.18530287284245e-26	51.0875702131984
SLC46A1	-1.38436687209912	4.77459569650614	-14.5380503039947	4.22069154764339e-27	6.77114361959542e-26	51.0524290650119
FAM120C	-1.20430675242839	5.7164027534826	-14.556649851807	3.85215524442168e-27	6.21978098389634e-26	51.043435910316
NOL10	-1.09473921205239	5.67873650641939	-14.5518522219961	3.9440035309074e-27	6.35441598928171e-26	51.0158101804835
EPN2	-0.890899623368457	5.8832566454212	-14.5465753653248	4.04756964509579e-27	6.50731325382852e-26	50.9731730508144
MRPS12	-1.21229417395938	5.44781210204432	-14.5409818392281	4.16033605760002e-27	6.68145521293282e-26	50.970681915757
UBAP1	1.06141429446295	6.96208329539737	14.5567233801204	3.85076442995188e-27	6.21978098389634e-26	50.9349001946843
OTUD7B	1.14128172187899	6.61776285297299	14.5520531056679	3.94011393434393e-27	6.35441598928171e-26	50.9237233348212
CDC7	-1.66110572309395	4.99310628658905	-14.5061627630535	4.93686724917283e-27	7.82808855476022e-26	50.8585157940974
ATP6V1H	0.74820091184582	6.56147949291769	14.537183053936	4.23871485753293e-27	6.79280067243483e-26	50.8551631061174
KCTD7	1.44357195914732	4.2261397507483	14.4916849037249	5.30118216421972e-27	8.32408120463375e-26	50.854706647342
ELP3	-0.786584064510611	5.7904784491807	-14.519550766558	4.62239467953678e-27	7.37618262570927e-26	50.8525264852438
MRPS5	-0.716209780938777	5.71368628377658	-14.521243158217	4.58410193040813e-27	7.33065757050143e-26	50.8504131675889
SOS2	1.24988547748891	5.51500044603089	14.5169526082418	4.6818080450027e-27	7.4630604674905e-26	50.8395222230645
SEMA6A	-2.07255253443118	5.51360644945617	-14.4962432969884	5.18365355060309e-27	8.17623337351428e-26	50.8322142086702
KLHDC8B	1.12291173059383	4.78124915914599	14.494267955829	5.23425871812478e-27	8.24739023204216e-26	50.7894600826061
BACH1	1.78425991951114	6.07692836272501	14.5109163258219	4.82282178503214e-27	7.65533741268949e-26	50.7881274256746
PIGA	2.22266913575966	5.26513736532114	14.4981817496654	5.1344712771878e-27	8.11570744192126e-26	50.7863139508969
TXNDC12	1.03012143563001	6.38480145095263	14.5221654403276	4.56336833034299e-27	7.30528132712478e-26	50.7821538885801
LRFN1	-2.56990759234181	4.00751834734884	-14.4635172223377	6.08922096808391e-27	9.49651786702546e-26	50.7713065580938
IER5L	2.69324649259066	4.06478963746966	14.4698140437231	5.90341397026658e-27	9.2339233518253e-26	50.7663306176905
GLMP	1.2821527924493	6.32190556293732	14.5151013035833	4.72461031123371e-27	7.51533352049634e-26	50.756732783305
MNX1	1.83944050103661	3.52199095027893	14.4628838699279	6.10823217068404e-27	9.51464878371282e-26	50.7480481517478
DHX33	-0.813008451828988	5.9484072092872	-14.5012108652039	5.05855376505582e-27	8.01257841097872e-26	50.7280868516533
FIGNL1	-1.52443646268538	5.58928128395094	-14.4915345105405	5.30510502985782e-27	8.32408120463375e-26	50.7259018603825
IWS1	-0.948318291349217	6.19125211564005	-14.4997897860976	5.09402824350832e-27	8.06026639668291e-26	50.7213788599046
VTA1	-1.58922376234019	8.22828244552684	-14.5198385639511	4.61586025203977e-27	7.37359122815205e-26	50.7156783463215
GPATCH3	1.50259515816081	4.53857806336664	14.4679086518869	5.95902926148313e-27	9.31121575342672e-26	50.6946493442399
FLAD1	-1.00872397915821	5.51377402794195	-14.4820402751907	5.55874931710718e-27	8.70387692864248e-26	50.6774354241659
AFF4	1.10431910136885	8.70611147851329	14.5165807615555	4.69037378060262e-27	7.46878607524166e-26	50.6706082740371
SOWAHC	1.1468248015648	4.74003563880042	14.4634822829716	6.09026818456681e-27	9.49651786702546e-26	50.6655835240327
DDX21	-1.01748013647059	8.6894039545908	-14.5133180609014	4.766210685387e-27	7.57348356103398e-26	50.6571461041807
FAM160B1	1.12909588860263	6.70071217430145	14.4974055939974	5.15410731149704e-27	8.13817827438902e-26	50.6537914050539
YIPF5	0.83705703647368	6.32574209513736	14.4915710424647	5.30415186066609e-27	8.32408120463375e-26	50.6532228021601
MCF2L	-1.36084433948867	4.85525878505749	-14.4591450204444	6.2216817523786e-27	9.67130157284856e-26	50.6420255593238
TRAF4	-1.29106901077648	7.20656488232944	-14.4916050509674	5.30326468572645e-27	8.32408120463375e-26	50.6231342017001
KDM6B	1.56493758853472	7.54947746251436	14.4903364635897	5.33645930094665e-27	8.36453787714144e-26	50.5818389605582
SOX12	-1.40109315879392	6.18057880867753	-14.4608929537724	6.16838229624568e-27	9.59838637931866e-26	50.5378390019061
ZNF189	1.1361412723273	5.39380026008336	14.4244735998384	7.3799747504886e-27	1.14362952377025e-25	50.4026210461969
TMEM223	-1.31371846317315	4.33704499234539	-14.3972772920272	8.43834064714931e-27	1.3036020900987e-25	50.3967470971812
NUP54	-1.08020358610378	5.88339349116387	-14.4282191168432	7.24506042680404e-27	1.12388251414142e-25	50.3928654121907
CDK19	-1.11721945114868	7.71356377030881	-14.4499156068223	6.51088082997933e-27	1.01103812350537e-25	50.3854703545604
LINC-PINT	3.78943643760103	2.9127025592005	14.3946356901459	8.54893874342319e-27	1.31933056702202e-25	50.382476131818
PDCD2L	-1.27329184127824	4.06028058704493	-14.3865718514172	8.89564422905137e-27	1.36861673917454e-25	50.3564458321971
LRP12	1.2711294543434	4.32518813643971	14.3901397327197	8.74053367302538e-27	1.3475138976812e-25	50.3400744631701
RRAGC	1.2869775826872	5.93763732102689	14.4029619289124	8.20518757189984e-27	1.26888873923427e-25	50.2646268632136
CECR5	-0.982609124905094	5.75311988872228	-14.3886765957362	8.80381091554013e-27	1.35587717648975e-25	50.2026337760642
CEBPB	2.30236347165611	5.66217179809038	14.3818284491041	9.10615032499605e-27	1.39956963439243e-25	50.2003551549651
AK2	-0.578669713509576	7.46806929800169	-14.4063874667108	8.06782676453778e-27	1.24893285253917e-25	50.1684182159453
PPIL1	-1.1449920423552	5.62552918982131	-14.3571968852553	1.02824796165087e-26	1.57874963109913e-25	50.0586088523396
ZSCAN31	1.29145873174493	4.47726141179572	14.3408189749673	1.11480043897831e-26	1.70989207269645e-25	50.0567834432563
ZNF692	-1.50665358335793	5.30919843627969	-14.3159721031307	1.26029128783871e-26	1.91932393287891e-25	49.9005911393329
BLMH	-0.737446938030567	5.91401213352056	-14.3315173783154	1.16717786858855e-26	1.7865792940597e-25	49.8945552747592
GNAI1	-2.11107422030439	4.45561900907223	-14.2892456768207	1.43816256193318e-26	2.17915731886868e-25	49.8913583695382
INTS10	-0.807642516940076	6.71190073695612	-14.3374035485429	1.13375267096517e-26	1.73718674563397e-25	49.8750487712102
BRD3	-0.974914545287028	5.89419323986056	-14.3191474168352	1.24068384379066e-26	1.89330371934559e-25	49.852593007017
KDM5A	1.31589406674349	6.35082696110526	14.3211328361932	1.22857995669438e-26	1.87674024717425e-25	49.7997982283025
CNOT10	-0.99434703140188	5.68887917975683	-14.3003448958813	1.36142050520306e-26	2.06913869495234e-25	49.7862109039055
PRRC2B	-0.692097108750415	8.93394156575968	-14.3290206134245	1.18165335912758e-26	1.80689479029121e-25	49.7476346513119
ASCC1	0.874893273401637	5.76699342052337	14.2948764113325	1.39870239951972e-26	2.1215065890089e-25	49.7081836140449
CCND1	-2.16115729514651	7.58167760708807	-14.3089378642083	1.30484331184768e-26	1.98515979439765e-25	49.7003250458219
LYST	2.76033397089966	5.44605981052447	14.2701980994292	1.58012837886357e-26	2.38944690201565e-25	49.6717647560001
MORF4L2	0.867323414829874	9.18513841521493	14.3169031492312	1.25451007489549e-26	1.91245921671377e-25	49.668613191596
PSMD10	0.921573347450074	6.98098560649546	14.2956884950815	1.3931017692475e-26	2.11514824742371e-25	49.6381296034542
FURIN	1.06288727430302	6.47557834581772	14.2774073730608	1.52481121512566e-26	2.30812149257327e-25	49.5827305398637
RBM28	-0.920287455769714	5.17143269201616	-14.2505347431226	1.74147326847292e-26	2.62023673340575e-25	49.5793904926221
RPS6KA4	-1.24241330205176	5.14451897689392	-14.2431115022629	1.80660024334932e-26	2.71550643184518e-25	49.5519729698073
TMEFF2	-2.45728360435858	6.05640526932268	-14.2532846695334	1.71795029303516e-26	2.58743646942988e-25	49.551538208977
MRPS23	-0.947855359263289	5.91576278854614	-14.2605681934235	1.65717735929515e-26	2.50092213338452e-25	49.5461355406251
CXorf40A	1.56110797459663	4.4458924385985	14.2266708025138	1.95968554149898e-26	2.92511313033287e-25	49.5146121881826
MGAT4A	1.66037359387227	3.90322047294143	14.2109571050527	2.1181698728801e-26	3.1585341421219e-25	49.5051938729307
FBXO42	1.47181328053611	5.55680060636238	14.2333165935738	1.8962943331042e-26	2.83895869450575e-25	49.4432323743118
IKBKAP	-0.747033654798904	5.93839258272531	-14.232204824319	1.90675369735672e-26	2.85177425493112e-25	49.4132323470679
EIF4A3	-0.876750665057966	6.76750329797808	-14.2428322458419	1.80909745939023e-26	2.71654074502037e-25	49.405254351594
RAB8A	-0.748818853293186	6.28243975259942	-14.2372709217086	1.85955742015147e-26	2.78673794620704e-25	49.403111454227
FBXW8	-0.982313439598313	5.03455870821628	-14.2068552294632	2.16161895594997e-26	3.21693461273982e-25	49.3931640068837
SLC31A1	1.01882320386152	8.11717055575202	14.2534371451673	1.71665538969292e-26	2.58743646942988e-25	49.3881374130717
KIAA0930	-1.15401621971957	6.66032670982788	-14.2375618930809	1.85688261529237e-26	2.78550942569733e-25	49.3772979339143
METTL8	-1.17979287767402	4.98589877911923	-14.2079595227501	2.14983442677952e-26	3.20257080878187e-25	49.3760540260948
NUCB2	1.30122249091888	6.55453028385371	14.231892313118	1.90970417812002e-26	2.85334506852241e-25	49.3618510026913
ZNF483	2.69772583341544	2.46186710194042	14.168384096903	2.61531986724127e-26	3.87676635009821e-25	49.3158619829215
NOS3	2.87405824611039	3.67691123813049	14.1546707598308	2.79922114509794e-26	4.13711660578648e-25	49.2589936262112
GTF2E1	-1.04779871581206	5.62278454268067	-14.1867986613575	2.38731110412143e-26	3.5457827437673e-25	49.2308342899164
MRPL3	-0.791134883336889	7.36104818416715	-14.199116067262	2.24604911135445e-26	3.33927459961371e-25	49.1501767925223
FAM126B	1.2735671235036	5.06228942455713	14.1562591649925	2.77727160551558e-26	4.11277223159979e-25	49.0958201477186
PGM2	-0.802748919531441	6.66548972388667	-14.1719811237048	2.56912451505706e-26	3.81205273894237e-25	49.0569280308526
ZFP14	1.25379766880348	3.69554051034496	14.113807736492	3.42792462059077e-26	5.03656713334551e-25	49.0368633645575
RPUSD1	-1.47447392541313	5.14106749159923	-14.1366689524831	3.06049991150753e-26	4.5143876887227e-25	49.0367903660164
ZFPM2	2.61281351982995	2.6274515454103	14.1035252614746	3.60733029946893e-26	5.29498257837981e-25	48.9876225729036
ELAVL1	-0.65632415630952	7.03174634470622	-14.1558577570894	2.78280212412173e-26	4.11690213751841e-25	48.9518287000004
NUCB1	1.14539942502879	6.26771060923004	14.1491714782255	2.8765683403931e-26	4.24725174034835e-25	48.9511687447162
TRANK1	2.22868829111635	2.57461531560098	14.0941188781247	3.77969977636771e-26	5.53716798457928e-25	48.9350316506385
VRK3	0.794957110778441	5.22072963483376	14.1251461668033	3.24046440443415e-26	4.77047191146894e-25	48.929807581632
MKL2	-1.03764981782362	6.50105821320172	-14.1259239949123	3.22798840534856e-26	4.75676878260196e-25	48.8634741654184
CDCA7L	-1.33399183066455	4.78615754129023	-14.0912813855445	3.83330269903407e-26	5.61022157199762e-25	48.8416546776419
PARD6B	1.86126518679976	3.56363550157219	14.0508656133233	4.6851634880953e-26	6.83696938165589e-25	48.7433463286093
NETO1	-2.20462689823382	8.23967192860912	-14.1163479482518	3.38500167077836e-26	4.97837268250812e-25	48.7208280829222
PLAG1	3.94093527059777	0.870861440898502	14.2678397203928	1.598658483491e-26	2.41503579357152e-25	48.631157488005
KMT2C	1.32605964906747	7.86089623423238	14.094676566049	3.76925338046721e-26	5.52725671495074e-25	48.605615611586
UTP18	-1.02737234932777	6.0382440847403	-14.0645820951785	4.37661377074575e-26	6.39914628836594e-25	48.5722118041348
MARS2	-1.55654049914409	5.0003707327623	-14.0347347383426	5.07610328698401e-26	7.37877705298664e-25	48.546949650768
KANSL1L	1.52304228484263	4.45651043981468	14.0190358194307	5.4880219175874e-26	7.96213885164178e-25	48.4779801777036
POGK	-0.763767817913585	6.54402031853165	-14.0512112631485	4.67712603312331e-26	6.83187981647662e-25	48.4750297564396
IL6R	1.3050443506896	6.68262120010395	14.0501361092272	4.7021723381021e-26	6.85512813873215e-25	48.4461471860912
RRM2	-1.90010603742991	6.73483977980525	-14.049894424479	4.70782103720572e-26	6.85670617795161e-25	48.4383957617746
UBXN4	0.924162191207987	7.83956023385476	14.0444029768401	4.8380211034402e-26	7.0395082257033e-25	48.3614298239803
IDH3A	-0.762184497210999	6.06905240103962	-14.0194756739297	5.4760357459211e-26	7.95243256873802e-25	48.3381589340004
NOC3L	-1.70784560781214	3.8845195221798	-13.9634297414885	7.23655155298995e-26	1.03391111436439e-24	48.3065221872039
GALK2	0.843350172973031	5.37777173424137	14.001149829327	5.99840767269425e-26	8.66911353351077e-25	48.2956480168644
SNRPD1	-0.997214366139605	6.43774762072155	-14.0129269004417	5.65724223723278e-26	8.19181768893803e-25	48.279717359125
SCMH1	-0.683402889845678	6.35723744504433	-14.0112754720358	5.70388091846655e-26	8.25139459264872e-25	48.2762194854358
ARHGAP9	2.78489216533945	1.86734505825492	13.9966819483595	6.13317758325768e-26	8.85536486444205e-25	48.2740835549843
CCNE2	-2.11336520825144	4.70526312983131	-13.9642390053372	7.20746462071158e-26	1.03073608328195e-24	48.2451053240332
GLYR1	-0.428286709825651	7.66454796233602	-14.0170730585889	5.54182971851588e-26	8.03244353795699e-25	48.2340434986323
TRNT1	-1.29217658090747	5.31185198278461	-13.9759733090665	6.79866193350551e-26	9.75991468389281e-25	48.2234082952526
MRPL15	-0.914467564551094	5.87495851096664	-13.9809645259326	6.63191333276469e-26	9.53877496214507e-25	48.16941784628
URAHP	3.50031607721958	1.66235183141266	13.9605847662104	7.3397459079672e-26	1.04765802808019e-24	48.1673345553163
PPM1M	1.33592894765827	4.19918613626998	13.9438613513512	7.97693409418505e-26	1.13644821971805e-24	48.1529132703473
IPO4	-0.908567263755735	6.74475704776611	-13.9905069616027	6.32446186324511e-26	9.12277803443694e-25	48.1341065524341
COA4	-1.09716341342371	6.32210964232566	-13.9810717565036	6.62837636421074e-26	9.53877496214507e-25	48.1298928934385
PDPK1	0.684552874416004	6.67281476294805	13.9861727534418	6.46229199917714e-26	9.31264651244184e-25	48.1169001545927
MYC	-2.62495178826182	6.87108080325288	-13.9765493094331	6.77920572686461e-26	9.74129695642095e-25	48.11092676427
TYSND1	-1.14511559352331	5.9997961368111	-13.9681013535168	7.070251589478e-26	1.01207719606865e-24	48.1099520194503
CDCA4	-1.04376412067797	4.60280636978052	-13.9458072295628	7.90002506100989e-26	1.12656007897554e-24	48.109210257998
THAP5	1.46343482890793	6.31255500384718	13.9749538694037	6.83323424926684e-26	9.80017626427801e-25	48.0921536272519
HIST1H2AK	2.70060768463273	2.38582228904569	13.9207612566182	8.94949040460768e-26	1.26778818788291e-24	48.075678314462
NCAPD3	-0.978581584001232	6.74743189314071	-13.9715916024164	6.94851546306937e-26	9.95600269021467e-25	48.0430240048608
PQLC2	1.52675327622644	3.76104687004682	13.9033145466681	9.76224031335554e-26	1.38054301595222e-24	47.9953494780938
NANP	-1.38239665177354	3.90687618992184	-13.8997380380746	9.93779605746788e-26	1.40266991040044e-24	47.9926509762842
POLR3D	-0.960992682352562	5.29097627445292	-13.9234954625029	8.82842655851944e-26	1.25300239322049e-24	47.9615640060291
ZNF425	1.73599919751249	3.44054700672223	13.8919215486849	1.03325912497231e-25	1.45548020830996e-24	47.95747954955
STX2	-1.25603294034924	3.92773944161971	-13.8823251022213	1.0838896626627e-25	1.51825440061036e-24	47.8845833784109
RBMX	-0.862766898690294	7.36761000895635	-13.9408188467116	8.09869614815162e-26	1.15270162427151e-24	47.8601998901409
PDE9A	-1.58478907293069	4.40051961083023	-13.8869736972064	1.05906001016517e-25	1.48763752223013e-24	47.8595191924628
TOMM5	-0.947441550533932	5.0739879449585	-13.9032818759612	9.7638298011538e-26	1.38054301595222e-24	47.847092953123
RRAGA	-0.735456178888608	6.7942235252516	-13.9239606106984	8.80799526553502e-26	1.25128530659673e-24	47.8290468575054
PDHB	-0.740991944096254	6.64476032782026	-13.92468034879	8.77647484304414e-26	1.24798812730256e-24	47.826270174934
FLVCR2	2.35779790570261	3.88912822640841	13.8670016658619	1.1699527872871e-25	1.62817525986127e-24	47.8157959392604
HERC3	-1.4567701743528	7.32323529113373	-13.9211082802808	8.93403315373506e-26	1.26679359618967e-24	47.7928052358329
CCDC120	1.12851350681134	4.65883799148511	13.8888122123083	1.04939826478183e-25	1.4754460996221e-24	47.7924144934226
AGL	-1.54643879598957	5.12110120367483	-13.8762395811952	1.11728024496789e-25	1.55920819316337e-24	47.7594822276504
CEBPZ	-1.3901183257746	5.65449872960203	-13.8854049997286	1.06737441456381e-25	1.49651673287491e-24	47.7542961712578
CTDSPL	-1.04512381144087	5.73110745272552	-13.8854089522087	1.0673533834827e-25	1.49651673287491e-24	47.7406809283332
BRAF	1.47661358876101	5.03849313493772	13.8789129919822	1.10248615463159e-25	1.54286412842012e-24	47.7267120211973
LARP6	1.86369888081942	3.88921091538814	13.8427357141112	1.3205014954355e-25	1.83259246353599e-24	47.7005938324087
KDM4A	0.654515496131618	6.83639524542281	13.8997136572239	9.93900362723806e-26	1.40266991040044e-24	47.6855822913062
NBN	-1.11229880344265	6.34335031675061	-13.88951269449	1.04574042982289e-25	1.47168118971139e-24	47.6810207237651
HIST1H3E	2.28656400926465	2.54399916507374	13.8361736486984	1.36445686778434e-25	1.89184527485224e-24	47.6718184114126
JMY	1.52450552758533	7.05588287559849	13.8967300847163	1.00878962453329e-25	1.4223460095767e-24	47.6686282733518
THEM4	-0.834599224771456	5.85057304299995	-13.8777791594438	1.10873636779923e-25	1.54872421384867e-24	47.6447467896194
HMBS	-1.02337429071991	5.7731020390871	-13.8715660324032	1.14362321728198e-25	1.59448897221042e-24	47.6313398963865
STK24	0.635757017218325	6.11585396656006	13.8787051017417	1.10362948748477e-25	1.54302610652433e-24	47.6218124615591
CAMLG	1.06020741294924	5.826990078457	13.8694538583917	1.1557325098399e-25	1.60987749237068e-24	47.6053481730918
ARHGAP28	-2.33485190640968	2.94736395280657	-13.8275663527697	1.42434768966023e-25	1.96761774682042e-24	47.601136994885
ABHD10	-0.972119382869802	6.22490150674249	-13.8631717531686	1.19251483192299e-25	1.65650348900608e-24	47.5676375086079
USP7	-0.670925834974883	7.65693201488421	-13.8649952842931	1.18171841289201e-25	1.64302626740615e-24	47.4798383410261
CLSPN	-1.38660191651781	4.606054908957	-13.8226830102284	1.45949329687831e-25	2.01431538105926e-24	47.4761614680998
KDSR	0.902012235839623	5.77052817460411	13.8348342548445	1.3736076722951e-25	1.90277608922354e-24	47.4457192081752
LRSAM1	-1.01061611344156	5.38733257289336	-13.8196005290738	1.48212507708892e-25	2.04367219077753e-24	47.421849221873
FAM216A	-1.22852470930119	4.45236064564699	-13.7995262240515	1.63838557084711e-25	2.2467577837297e-24	47.3870106993093
EPB41L1	-0.773471923197949	5.70205279151407	-13.8175339366367	1.49749515210304e-25	2.06297130311737e-24	47.3742075736712
HEXA-AS1	2.85100002619886	1.67215639908281	13.8172934466879	1.49929413787948e-25	2.06355644128307e-24	47.3608369302031
LOC101927021	1.24878884212304	4.20894009583182	13.7876949618463	1.73812451854771e-25	2.37701983338e-24	47.3353957548889
SASH1	0.887500325264653	6.88384025589823	13.830890931668	1.40090805172914e-25	1.93880509721334e-24	47.3314726797895
OSBPL9	1.08512455604405	6.04538562584282	13.8151326065738	1.51555598132162e-25	2.08402826149501e-24	47.3197264048666
TANC1	-1.03802175162338	7.79272606316016	-13.8304302736402	1.40413261529704e-25	1.94147839330575e-24	47.3076445375174
SESTD1	1.07435083852059	4.67730169525629	13.7828321618235	1.78086616317883e-25	2.43325626080921e-24	47.2931823997655
POLH	1.2097444912646	6.16012286379944	13.8146283439243	1.51937633347652e-25	2.08737008449071e-24	47.2793003942494
ZNF227	1.52483166844085	3.54549326361271	13.7584253234782	2.01187462613135e-25	2.7414073852984e-24	47.2651222054773
LMNB1	-2.13440340267967	6.74383071958625	-13.8089637823103	1.56296199873738e-25	2.14528677998542e-24	47.2639393861532
C7orf49	-0.925371004940603	6.12734528507479	-13.7970816739169	1.65851113749542e-25	2.27228131757585e-24	47.2371460171331
ARNTL	1.4311195823306	3.78896181880281	13.7461445543577	2.13926119946706e-25	2.90707205169207e-24	47.1969861503461
LRRC45	-1.4138198087253	4.74130043073407	-13.7580101590871	2.0160540410043e-25	2.74461173886859e-24	47.1516866600662
FARSB	-0.950088542033606	6.79257415960218	-13.7916407515962	1.70420108692991e-25	2.33275146046851e-24	47.1448897851058
DNAH8	-2.17674997758616	1.81826667752025	-13.7215381590949	2.41939916571581e-25	3.27294575426924e-24	47.0636542948609
MCM3AP	-0.625682385405075	7.11001150901015	-13.775156624752	1.8504886189473e-25	2.52608519110115e-24	47.0562628774942
PAQR4	-1.74850531481484	3.6363997848492	-13.7042823555214	2.63756066053446e-25	3.55526129969348e-24	47.0144015694686
SSR2	0.660242441368766	7.89403408936137	13.7742885231579	1.85853301023716e-25	2.53476218725897e-24	47.0142200226015
CEP57	0.977659513465541	6.05989230927318	13.7499231994227	2.09922617470851e-25	2.85525183328106e-24	46.9754509183137
PIK3CB	-1.07480616510079	6.72231076454053	-13.7390821357844	2.21615531111325e-25	3.00884160503405e-24	46.908304329155
TPCN2	1.09355252435424	4.19647907503727	13.6974450642641	2.7293726302208e-25	3.67571833321932e-24	46.8863393221839
ZFYVE26	0.98460314628408	5.95577750612556	13.7276427244811	2.34663855882466e-25	3.1773782325799e-24	46.8812601945071
C7orf60	1.56761866450082	4.31653717391087	13.6870324016764	2.87539864134408e-25	3.86544189779971e-24	46.8497584202906
IMMT	-0.571069239135709	7.15740136917522	-13.7307432316743	2.31052899737465e-25	3.13130897333735e-24	46.8263828458046
MRPS26	-1.07683567810846	6.1720166146337	-13.7128731102576	2.52658568813073e-25	3.41487044941234e-24	46.814210346276
SRPR	0.638705947215351	7.96926710855571	13.733147285347	2.28291502900063e-25	3.09668040428848e-24	46.8082207197058
SLC16A6	-3.32749936289219	3.37597504149662	-13.6594694243015	3.30094599913354e-25	4.42167753104275e-24	46.800359945654
CHSY1	-0.947733188439266	5.90115517370634	-13.7049809045499	2.62835684215392e-25	3.5460383056409e-24	46.7953619171645
TESK1	1.07762402363843	5.47595426062515	13.6847861430978	2.90791466898051e-25	3.90565712606541e-24	46.7119982805121
C2orf49	0.989108382927757	5.15009874360529	13.6804402718116	2.97187588433721e-25	3.98799716525536e-24	46.7086570737919
CNNM4	0.750120329205975	6.01551885197322	13.6913101119612	2.81448223224302e-25	3.78694132610763e-24	46.6921484101184
NUP93	-1.23749062230164	7.74465930635953	-13.7074694236104	2.59583034465018e-25	3.50530471720027e-24	46.6833409076087
UGDH-AS1	1.36851247342745	3.63880322544065	13.6246480414288	3.93017546197754e-25	5.23651417365171e-24	46.6046624303258
RAPGEF5	-2.23722728428028	2.83219054899358	-13.6309542759064	3.80789680161819e-25	5.08713330721519e-24	46.6016400550749
NOP58	-1.01963296112288	6.83987436154653	-13.6672385239635	3.17497094755939e-25	4.2567289061207e-24	46.5248475169324
SH3BP5L	0.77387874069728	6.39055759729185	13.6488829464969	3.48072361613911e-25	4.65833741710739e-24	46.4556320033134
VLDLR-AS1	2.14241545577631	2.53421579223573	13.5866347889747	4.7554621349639e-25	6.30256129025755e-24	46.4481592232755
CCNA2	-1.64435784564192	5.78179546194476	-13.6297694744594	3.83057517926602e-25	5.11288150149854e-24	46.4441767674339
MTMR1	-0.718110112254299	5.84658726854249	-13.6336925748396	3.75599729257778e-25	5.02226672710133e-24	46.4328146480472
SPATA41	2.31684446613419	2.00919414480626	13.5821243202718	4.86428871814952e-25	6.43543254552716e-24	46.371190659195
GLOD4	-0.640146515197999	6.28635219423072	-13.628955724432	3.8462297436346e-25	5.12921721406902e-24	46.36912518043
BRWD3	1.29372035715054	4.58490115616995	13.5958220700552	4.54129671412972e-25	6.02936440843252e-24	46.3560279438023
MANEAL	-1.03223338227796	5.04191697511136	-13.5982160793448	4.48709816408065e-25	5.96267840989691e-24	46.3496855014057
C9orf152	-2.74497795312527	3.96796477905711	-13.5647389106343	5.30767138139725e-25	7.00351436406512e-24	46.3463039571809
WIPF2	0.777766937975585	6.25398855493979	13.619128653255	4.04042857717479e-25	5.37864144635254e-24	46.3144498054367
TTLL7	0.992776756835279	4.9193973075358	13.588295490896	4.71601208283757e-25	6.25579836006086e-24	46.2863052594496
BZW2	-0.755407410814751	6.45727854649784	-13.6083499696161	4.26477489880204e-25	5.67226393980615e-24	46.2422967711781
NXT1	-2.18470830119102	3.05050077267702	-13.5482764284438	5.76487416339411e-25	7.56690126202149e-24	46.2400675192173
BRCC3	-1.09296165397876	5.59106203928138	-13.5842045586435	4.81379038277872e-25	6.37423954037083e-24	46.2253160156707
FBXO30	1.79760613778176	5.29951455244377	13.5594496264993	5.45045290627088e-25	7.18560147853937e-24	46.1310160576153
SLC25A15	-1.12456941863294	4.90265365141814	-13.5506006845625	5.69800164102163e-25	7.49222352378115e-24	46.1207388608113
ANKRA2	1.08046670836423	5.20587459055452	13.5580678140199	5.48838544556817e-25	7.22926279391681e-24	46.1051568316046
TXLNG	-0.938140568589264	5.26275397172353	-13.5511135930169	5.68334966905607e-25	7.47950732958335e-24	46.0838061072351
ZNF551	-1.53067837748329	3.75209147909755	-13.5087539999707	7.03058628129865e-25	9.16417392360941e-24	46.0532748858154
BEX4	1.60000781649818	4.58923517555354	13.52840546961	6.36973683167828e-25	8.33170455265514e-24	46.0511774701191
RRAGD	1.15983430217629	5.40335852325754	13.5424185281075	5.93693200398976e-25	7.77914231866582e-24	46.0297094526407
IVD	-1.19879902900913	7.84250948311936	-13.5733116447401	5.08418619483738e-25	6.72043485049984e-24	46.0141398396332
AMER1	-1.09475856640493	4.49823983447266	-13.5185175429458	6.69406732242937e-25	8.74831287324625e-24	46.0096820134644
AMZ2P1	1.40937465829284	4.0681025384854	13.5134432235668	6.8668945331756e-25	8.96637289653608e-24	46.0064899020958
ERO1LB	1.73278555967467	4.26970149271348	13.5049897865633	7.16481816398485e-25	9.3229557669321e-24	45.9885538333351
GARS	1.01474334916572	9.32821364989574	13.5707121762161	5.15093574437121e-25	6.8026782003059e-24	45.9476805679283
FLCN	1.419738412519	6.11538075334095	13.5365028928548	6.11591907139477e-25	8.00668184621306e-24	45.9261443565225
CDKN1B	1.32060056755904	7.08280204236793	13.548399379571	5.76131700648294e-25	7.56690126202149e-24	45.9210070271658
ZBTB21	1.50335704179039	6.98309336579657	13.5447498677131	5.86784684441304e-25	7.69533521534552e-24	45.9113477596219
UBTD1	1.40490735468629	3.41825943749515	13.4712571625948	8.48864531890726e-25	1.09789404055738e-23	45.8610974469979
CSTF2	-0.78290744743575	5.0366454411705	-13.4904739673918	7.70699244254071e-25	1.00110898371273e-23	45.8071564095755
FAM57A	-1.11690300474637	5.05960858100891	-13.4856643445702	7.89557248710338e-25	1.02471837913867e-23	45.7925952337968
SAMD8	1.00817254371034	6.11488678119556	13.5068364411365	7.09864794360195e-25	9.24486535308993e-24	45.7721289768375
IPO8	-0.983414528530246	6.88303034406083	-13.5093870812557	7.00825991630988e-25	9.14300876657769e-24	45.7430778769676
NUP155	-0.925426314475986	6.30638053162285	-13.5017866418852	7.28106690027798e-25	9.46601736576399e-24	45.7282647401779
DNAJC27	1.52420567398843	3.74578719499023	13.4367612418133	1.00969195016738e-24	1.2947510097108e-23	45.6768185889172
FAM86C2P	-1.86993117822117	3.09464585230948	-13.4278229089693	1.05614019096391e-24	1.34855451594507e-23	45.6686454754096
NMNAT1	0.862348672859557	5.08293221688402	13.4699436697613	8.54489136571207e-25	1.10421763121801e-23	45.6652946416094
ISG20	1.79575572705144	4.26106453763919	13.444585824522	9.70717584435757e-25	1.24690292967385e-23	45.6598490102137
NEK6	-1.3926682909576	5.78654004425687	-13.4768534008563	8.25314011886607e-25	1.06835475883528e-23	45.6550375535262
MON1B	0.842303385820491	6.16081248319997	13.4772708872218	8.23583633773442e-25	1.06703467167748e-23	45.6072642089658
COLGALT1	-0.966555572193536	6.59888772061739	-13.4777475281821	8.21612526997066e-25	1.06540014727012e-23	45.5872698435319
RPTOR	-1.07119778776896	5.80975811970348	-13.4569228258255	9.12311313210283e-25	1.1769129449455e-23	45.5624818812517
HPS6	-1.27897936429403	5.03934909211651	-13.4350127357204	1.01861386032248e-24	1.30396468257479e-23	45.5546926819641
SLC9A2	-1.49487671319458	5.94937417148043	-13.4485736118574	9.51439035023515e-25	1.22318566351996e-23	45.5356850243915
PHF14	-0.910345914390974	6.2891579552361	-13.4553361975862	9.19620483806782e-25	1.18532370685345e-23	45.5017137980442
GTPBP1	0.942988313206475	6.45762686201424	13.4524139266332	9.33236811121022e-25	1.20184253480217e-23	45.4659830626702
MAP3K9	0.929040510647774	5.43966219110956	13.4355915579142	1.01565163844518e-24	1.30128199683386e-23	45.4632979945378
NPEPPS	0.674540699209389	7.97649829905266	13.4640905513533	8.80011591438769e-25	1.1362213290666e-23	45.4532775091931
KIAA0232	0.772651104088897	7.10899884868043	13.4497539949584	9.4580666468741e-25	1.21698653615648e-23	45.4155291215078
ARIH1	0.851564446212873	7.11301877002647	13.4435243483738	9.75914947505635e-25	1.25250759416621e-23	45.3879019562455
LCA5	1.86739483791064	2.88422773958906	13.368737432245	1.42208579329452e-24	1.79295048464404e-23	45.3740478315709
MKRN2	0.77256835707813	5.50844830570269	13.4091016381862	1.16049634768958e-24	1.47553032657975e-23	45.3231724803029
MDN1	-1.1488835992012	6.16554405474081	-13.4158254175971	1.12187573032182e-24	1.42884528978053e-23	45.3183400661975
MOK	1.69329496699029	3.49739259652136	13.3639369423937	1.45690007140363e-24	1.83376458274912e-23	45.3091333777603
PRPF19	-0.716660659763329	8.34663229515563	-13.4321343046814	1.03347404204942e-24	1.32090315779994e-23	45.2858185876203
TCTN3	-0.898265246576363	5.97268495001045	-13.4031963676848	1.19551503969432e-24	1.516203871288e-23	45.2742436768559
TUBA1B	-1.29036500039152	9.22165335514484	-13.4321091305082	1.03360496165086e-24	1.32090315779994e-23	45.2545257717429
FBXO5	-2.18951561021778	4.05341594801879	-13.3508283090017	1.55638779028813e-24	1.9524410241409e-23	45.2471578799107
FAM129B	-1.27357270001019	7.38937631902943	-13.4163834855395	1.1187288398031e-24	1.42725847565704e-23	45.2469178903212
C16orf72	1.03717763663921	6.62104009951101	13.4084300961239	1.1644261767874e-24	1.47927440529945e-23	45.2447741006047
CSRNP2	1.28711126746253	5.50950066652178	13.3903429630043	1.27544832782719e-24	1.61485093513095e-23	45.2444642727787
SMARCA4	-0.970920154410003	7.81429826954084	-13.4112742000721	1.14787361278192e-24	1.4607178109774e-23	45.1982502141471
TMEM248	-0.65353516850847	6.63432955399847	-13.3977812284755	1.22855896540437e-24	1.55679674468455e-23	45.1925568740869
SDCBP	0.960623752183611	7.49099440361155	13.4033726962706	1.19445418918593e-24	1.51613897758376e-23	45.1705845943238
RFWD3	-0.962546886597189	5.77921394265897	-13.3791381704087	1.34949502892182e-24	1.70285860120085e-23	45.169974985249
WASL	0.944399202482148	6.36836432045509	13.388412447212	1.28790886604582e-24	1.627882115534e-23	45.1537955399347
ADPGK	-0.800271072678574	6.05447312080161	-13.3676012573805	1.43024940794084e-24	1.80173029443286e-23	45.0806918719316
HNRNPR	-0.752466136805319	7.36564956005124	-13.3848616873456	1.31114727836159e-24	1.65586102034294e-23	45.0793798262878
CTNNA1	0.677387548696675	9.05959923183132	13.3900932334781	1.27705337003073e-24	1.6155209270751e-23	45.0498606591401
PLCG1	-0.970724287254369	6.39426261612826	-13.3633544815465	1.46118200785082e-24	1.83761382159865e-23	45.0344850042013
RBFA	-0.878587492512684	4.71425961030222	-13.3338505371745	1.69544730113321e-24	2.11803965672348e-23	45.0304375645211
LANCL2	-0.827174433027398	5.22275172341886	-13.3319519113033	1.71175414513925e-24	2.13663343669251e-23	44.991958217153
MARCH5	0.765852256143888	6.8890588987825	13.3599389510352	1.4865466167515e-24	1.86794845164356e-23	44.9711158836371
TANGO6	-0.983389196640323	4.6690666811956	-13.3116817704252	1.89597646542148e-24	2.35873923817472e-23	44.9640035691507
MAGEE1	-1.66429801627882	3.87429206456386	-13.2890965593215	2.12478488472786e-24	2.63784406529887e-23	44.957723922273
TMEM55B	1.13116130391115	5.63184721035169	13.3351017313865	1.68478642797637e-24	2.10647402185621e-23	44.9502103402546
ATP1B1	-1.2198672872266	6.91808466024277	-13.3513555471773	1.55225769264737e-24	1.94888808635392e-23	44.9469277151334
SLC5A6	-0.925398944232922	6.19657249447574	-13.3420775557479	1.62657009974213e-24	2.03538138481065e-23	44.9258829316047
RANBP9	0.902485648095807	6.90748410293362	13.3462764497516	1.59250646806709e-24	1.99521688392842e-23	44.9125005140372
CNOT6L	0.98831895605105	5.80057326928635	13.3277589782116	1.74832622166145e-24	2.18047064322827e-23	44.8860024268315
MCM7	-0.9934793936333	7.63196662227199	-13.3461970377091	1.59314400894391e-24	1.99521688392842e-23	44.8694584328614
HIST1H4H	2.1007583158987	3.87229219612221	13.2549767888093	2.52411331882926e-24	3.12723478511057e-23	44.7533757645551
KAT2A	-1.09198365101102	6.92604382583338	-13.3152518659551	1.86214364601251e-24	2.31856956787097e-23	44.7436123061614
ANAPC5	-0.689201622831852	7.74406083263599	-13.318309501463	1.83364945255579e-24	2.2849859070189e-23	44.7306747435798
ERAL1	-0.750441582670442	6.54199447961241	-13.2911365299966	2.1030263010154e-24	2.61415918344762e-23	44.6618423035957
LHFPL2	1.58826976421368	3.90145496818586	13.2384371712214	2.74399224264794e-24	3.38846936805933e-23	44.6616279327556
STYK1	1.02640767007578	4.74049473639568	13.2424435075531	2.6890277994672e-24	3.32606601621082e-23	44.5756092822757
ZFAND5	0.912248906220016	8.06994798921149	13.2890211450977	2.12559357952293e-24	2.63784406529887e-23	44.5718802015607
ZNF204P	1.35319269914041	3.96751933887043	13.2200867777348	3.01052058125185e-24	3.71149236847929e-23	44.5522954687958
TAF4B	-1.90956073220255	3.56539420455516	-13.2038418493493	3.26808139359123e-24	4.01583553241947e-23	44.5504657798209
ZNF30	-1.30208520110864	3.88379433558787	-13.2085831996789	3.19070256624558e-24	3.92396312323862e-23	44.5411714324978
SACS	-1.53759341281292	5.65205410839167	-13.2373825610006	2.75864741362113e-24	3.40376742505628e-23	44.5007882530416
GFPT1	1.05508903382043	7.80202610602707	13.2721277204146	2.31476129189179e-24	2.87022754409968e-23	44.4937002728452
RABGEF1	0.73775090336682	6.10273996968059	13.2421230103949	2.69338385781217e-24	3.32871209949856e-23	44.4316543836537
FAM122C	1.59633859356801	2.69256537837669	13.1788613383194	3.70797394695584e-24	4.53042610150439e-23	44.4267020409687
VANGL1	-1.49676935696084	5.70321770577706	-13.2164423494957	3.06647014281911e-24	3.77736797904609e-23	44.4094255477509
ZER1	0.73007472000731	6.7190537302794	13.2428689416608	2.68325640551003e-24	3.32166349424061e-23	44.3927822145929
MRTO4	-0.997645474456292	5.06458746943601	-13.2139552404715	3.10525048084881e-24	3.82200337872341e-23	44.3820418303466
TCHP	-0.804408442287632	4.89616206049975	-13.1976439354445	3.37207906852734e-24	4.13685778537635e-23	44.3501617914666
SMUG1	-0.826634036999768	5.06959215735877	-13.1863516779014	3.5701724357046e-24	4.36916946165772e-23	44.2765089863737
ANAPC4	-1.17541472126595	5.06888485189242	-13.1685321535188	3.90680348399101e-24	4.76947651346415e-23	44.1966340018373
ABCE1	-1.94947140298457	7.11026929306543	-13.2023295556039	3.29315608519501e-24	4.04333865701458e-23	44.1902025864862
ATG13	0.6610565919871	7.07579107558553	13.1937622256266	3.43889728440936e-24	4.21538625491355e-23	44.1307811522869
FZD7	2.13492260492365	3.02979726888239	13.1190768658973	5.01759687201005e-24	6.06148307563176e-23	44.1259067390062
SKI	-0.79736193242479	7.01436390659804	-13.1844237980765	3.60514103584747e-24	4.40837115588645e-23	44.0980858651117
PTCD2	-1.02777272980273	4.90449245727578	-13.1446050932696	4.40947527539031e-24	5.36135066682275e-23	44.0918214513273
LOC100129917	2.24363562966861	3.92163102312252	13.1337221757607	4.65911433154664e-24	5.65115192265786e-23	44.0836955056921
CHST14	-1.14796933320396	4.60921885803081	-13.133859438754	4.65587901562159e-24	5.65115192265786e-23	44.0702323751677
ZC3H11A	0.839021063308655	7.50581412346713	13.1870889950726	3.5568888817122e-24	4.35646357649188e-23	44.0674729926772
CDK9	-0.863052480874051	5.84020581062986	-13.155974464626	4.16300190542588e-24	5.07399647823661e-23	44.0557197382719
THRB	-1.46517263101836	5.88089985531333	-13.1504175339558	4.28169176150986e-24	5.21442688490122e-23	44.0554576992261
VPS37A	0.76349349760241	6.44298186140357	13.1581667265719	4.11709108687943e-24	5.02211533392214e-23	43.9858002097805
LYSMD3	1.56069977244888	6.08409110060831	13.1478025937543	4.3387133905834e-24	5.2795883527553e-23	43.9586343555077
PGF	5.82208370976302	-0.300638137982935	13.4160992309003	1.12033061501333e-24	1.42808866850935e-23	43.9305429597977
RFX5	-0.931632388564165	6.56541377294632	-13.1362675573729	4.59948456357915e-24	5.58785276753273e-23	43.8654896451084
CTBP1-AS2	-0.864587309686443	5.75428056397473	-13.1194862421437	5.00720972132681e-24	6.05380524762024e-23	43.8541274948535
TXLNGY	-1.09806173364908	5.91471737059859	-13.1180070107558	5.04484465667553e-24	6.08950059201285e-23	43.8313870024399
TET2	1.17985536702045	6.3054367058749	13.1255398124104	4.85610694406161e-24	5.88058886064751e-23	43.8264109744884
MINA	-0.854688652914397	5.69149576915976	-13.1056078300052	5.3716818895289e-24	6.46323519656779e-23	43.8077288765548
PPFIBP2	-0.878611144273899	5.70063404903013	-13.1010783642457	5.49630638933629e-24	6.59732507931844e-23	43.8069876214809
TIMELESS	-0.70410630470783	6.96489764493572	-13.1271354552139	4.81704603516757e-24	5.83799542082939e-23	43.7902829047515
RRP36	-0.711271869046302	5.75965040869371	-13.1030588232227	5.44146259062741e-24	6.5367201808689e-23	43.7823858076469
UCK1	0.723889371706592	6.08632910237013	13.1148736780669	5.12550389235116e-24	6.18189288735301e-23	43.7761881946553
SPRY1	-2.66456782044997	1.75292518092813	-13.1195648642829	5.00521730454479e-24	6.05380524762024e-23	43.7495187774664
NOB1	-0.79646282228321	6.21024732515185	-13.1052593667517	5.38116803914193e-24	6.46946511415173e-23	43.7485786640102
TGIF2	-1.81073219049621	3.69020566289974	-13.0454400001792	7.28604630799848e-24	8.66935589230628e-23	43.7338029271028
CABLES1	-1.1584260616086	4.47721853039132	-13.0531464941278	7.00693158412853e-24	8.35048291010111e-23	43.6875267907186
LOC100287015	1.75825259396477	3.67181622536792	13.0369779396468	7.60539779116343e-24	9.03502003418592e-23	43.6658857080236
GTPBP10	-1.08280051738855	5.84221052329068	-13.0804566470298	6.10141045008665e-24	7.30612275267154e-23	43.6614502072621
RPS6KA1	-1.04577249911974	5.76699035697548	-13.0757031512667	6.25012102239708e-24	7.47227844524797e-23	43.6490163704262
MTHFD2	0.844916810861331	7.82208397240244	13.105697096451	5.36925450750776e-24	6.46323519656779e-23	43.6448435456665
E2F8	-2.30654555565317	3.10167523157223	-13.0205865428405	8.26451336819939e-24	9.81027136259937e-23	43.6326232560313
CLCN3	1.00032875834862	9.06740226807909	13.1095485104006	5.26556650296925e-24	6.34572605205347e-23	43.6282982137566
FASTKD1	-1.27761503303732	4.59381810500592	-13.0474172546749	7.21338702211626e-24	8.58970813038048e-23	43.6252759128215
SRSF2	-0.817341945927921	7.27300742459889	-13.094858408511	5.67218598384526e-24	6.80299878062464e-23	43.617139770856
PTEN	0.794606202219277	6.70777567922009	13.0834626402533	6.00920771821028e-24	7.20145754961257e-23	43.595235549802
MPP5	-0.78371853055132	6.87680319956216	-13.0768687448916	6.21332276806595e-24	7.43420356057994e-23	43.5595200474744
PRR15L	-1.84241861527858	4.05053847625814	-13.0200579280257	8.28669823143085e-24	9.82883575380455e-23	43.5580590838595
PRUNE	0.8132957301883	5.93346125794126	13.066184577658	6.55893049409844e-24	7.82900638309874e-23	43.5529245495131
CC2D1B	0.760845904395287	6.2925670974672	13.0669055959996	6.5350118093396e-24	7.80666168091038e-23	43.5332536028303
SKA3	-1.33827481130896	4.3041291868652	-13.0166812494446	8.42982749579403e-24	9.98283041615482e-23	43.5007552272146
DLAT	-0.790077159155982	7.09094056972913	-13.0549024608628	6.94484984630172e-24	8.28307111136351e-23	43.4263451177909
MAPK1IP1L	-0.888792231673929	7.20751037943156	-13.0424871445094	7.39592646131123e-24	8.79312998757319e-23	43.3746204605738
MRPS30	-0.868746736971892	5.59262009504028	-13.0171911903949	8.40805432277147e-24	9.9649047916919e-23	43.3640390426504
FANCD2	-0.810406183274121	5.98539422262474	-13.0132855065704	8.57626714455002e-24	1.01402541293357e-22	43.2720333317452
CFLAR	0.708064001846418	5.68662500788019	13.0033013077783	9.02178777256581e-24	1.0658628260649e-22	43.2466480951644
ZNF512B	-1.22552163920991	5.97892671061436	-12.9954729120004	9.38729901867671e-24	1.10730307984642e-22	43.2137487182837
PSD4	-1.39295344245754	6.19863542122386	-12.9945129547631	9.43313092188603e-24	1.1109638739062e-22	43.1894687445878
IER5	2.61121444374373	4.14034906893803	12.9524012567451	1.16810683323756e-23	1.36394185131378e-22	43.1837663500255
KIF22	-0.982981009328554	6.40031142625732	-12.9947515231684	9.42171985820505e-24	1.11049093713349e-22	43.170817805585
SRSF1	-0.799023793182519	8.59299241776705	-13.0140116430987	8.54473978163294e-24	1.01109387360914e-22	43.1553057877779
RAB36	-2.11036655225566	2.63813111761884	-12.9260505497505	1.33537426968916e-23	1.54841544661409e-22	43.1516118857091
LINC00999	2.05149970193743	3.52182877567502	12.9314878600097	1.29899644697611e-23	1.50856385520443e-22	43.1485437771658
INPP5J	1.14361430085826	4.43140271627613	12.9509938524203	1.1764842417596e-23	1.37265636163653e-22	43.1223847195103
GHR	-1.27576708756398	5.01967705333022	-12.953093954388	1.1640056408307e-23	1.36127014818644e-22	43.1059202418744
RBM47	0.817380944684396	7.45146922986378	12.9955592865726	9.38318615214668e-24	1.10730307984642e-22	43.1030899405219
POLRMT	-1.25604778984866	5.86513994488763	-12.964022867045	1.10117935245732e-23	1.2918210278515e-22	43.0810113259322
CLIC4	1.13619417118807	7.58135702103155	12.9909204599971	9.60665162222841e-24	1.13051317209547e-22	43.0761322175312
CLCN7	1.35609762333815	6.85124253278811	12.9811946324279	1.00926635769377e-23	1.18584848412595e-22	43.0668527984004
PRIM1	-1.21390535908546	4.47710809253784	-12.936581172202	1.26582263474503e-23	1.47345679715747e-22	43.0641030822225
TRIM47	-2.12521610712404	3.52146091650742	-12.9064431596411	1.47525718771542e-23	1.70011219729353e-22	43.0596419454214
WDR4	-1.37999525921476	3.96226285859276	-12.9195310643266	1.38034268872564e-23	1.59685869136396e-22	43.0373838281648
TMEM184B	0.948905261728939	6.14824778428568	12.9653513289323	1.09377822276518e-23	1.2841418133731e-22	43.0269167149609
MARK4	1.0480463397769	4.2390297545749	12.9208242075095	1.37130395938139e-23	1.58762530871788e-22	43.0013043962873
DNAJC25	1.11790777255737	4.87817498836738	12.9358827284694	1.27032095491421e-23	1.47754759558418e-22	42.9970704450442
P3H4	-1.1367730348328	6.05127367105119	-12.9528151232781	1.16565475055452e-23	1.36213787815772e-22	42.9883981768353
ARHGAP42	2.15146641608559	2.29338558054831	12.8942735706269	1.56938008492935e-23	1.80304601035188e-22	42.9864120908651
TYW3	0.832952371716208	6.28728640643962	12.9562892180848	1.14527399329996e-23	1.34145353224588e-22	42.9466154248322
GZF1	1.41639850861596	6.09772119467282	12.9474091634147	1.19809505548263e-23	1.39678535350366e-22	42.9403790887019
ZBTB40	0.910692176815878	5.94487812843951	12.9442926865196	1.21720666252572e-23	1.41796549608117e-22	42.9343022844601
GATA2	-1.03200714108566	7.71878000725564	-12.9619101487474	1.11305339340761e-23	1.30473144070325e-22	42.9297595598562
TERF2IP	0.849786842773757	7.2265226604127	12.9539953004035	1.15869074908588e-23	1.35611070056691e-22	42.9043566572487
PRPF38B	-1.08450688634335	6.1529317872017	-12.9349526520514	1.27633601732111e-23	1.48339486347475e-22	42.8983670169071
C9orf106	3.8912562029054	1.07533390502843	12.982361105185	1.00330950980205e-23	1.17977256062549e-22	42.8955784303234
PRMT7	-1.06089626059101	5.27586509341068	-12.9142002114737	1.41823956667371e-23	1.63691662822233e-22	42.8812676959323
PLEKHH1	-1.37974127498165	6.37972124026654	-12.9295272380843	1.31199772454897e-23	1.52248514929114e-22	42.8448645759659
KIZ	0.961530411967852	4.39331834418625	12.8889724362271	1.61224288121697e-23	1.84804878659191e-22	42.8339341667134
ZMYM6	0.904522422931148	5.6767733973508	12.9150061907888	1.41244358238893e-23	1.63148098716555e-22	42.8028193652818
ESPL1	-1.82008224412025	4.72012281349881	-12.8829780979005	1.66212765100753e-23	1.90087652761074e-22	42.7973248556402
WDR74	-1.0302330165344	5.46396669317247	-12.9021157797503	1.50805908185431e-23	1.73658091818438e-22	42.7877012925459
PTK2B	-0.711094751720471	7.00015806136042	-12.9245270072926	1.34574954113023e-23	1.55924190660583e-22	42.7768847071766
BET1	1.23278486023932	5.15230238920901	12.8932187424343	1.57781688168748e-23	1.81135308068954e-22	42.7608258884812
NAPA	0.719771201434595	7.16198594361824	12.9185380149914	1.38732440569876e-23	1.60370002124501e-22	42.7256688599751
CD59	0.613777310329043	6.5943208717031	12.9090804117623	1.45561870611968e-23	1.67876885492267e-22	42.711361388975
CIPC	-0.665698605472386	6.20229853804595	-12.8963757917326	1.55270072927787e-23	1.78661717630931e-22	42.6920788153208
FAM83D	-1.52747707103171	5.67480946655819	-12.8749544879099	1.73133281177685e-23	1.97550862474477e-22	42.6334630291036
CDS2	0.589449676463796	6.19379484237943	12.8898446677032	1.60511047578986e-23	1.84127875511539e-22	42.6334055098956
ACBD3	0.737835903219166	6.80367495722888	12.8943835130133	1.5685033456517e-23	1.80304601035188e-22	42.6218634313405
WHAMMP3	1.59086462931339	2.71446567986133	12.8169420355258	2.32566152412942e-23	2.63364505628412e-22	42.6104952843241
DCTPP1	-1.10038221944022	5.90774366494698	-12.8785207693285	1.700222963127e-23	1.94296408023706e-22	42.6095965703469
LPCAT4	-1.57451450581611	2.6486963663619	-12.8147109863003	2.35222094553003e-23	2.65971006913245e-22	42.5985528185899
MAP3K13	0.742135809257073	6.38057509223107	12.8860974060843	1.63597851648522e-23	1.8729194965038e-22	42.5959408258312
NDC1	-1.0139657627748	6.52774029198921	-12.8763689197835	1.71892648440034e-23	1.96284411328939e-22	42.5456425816846
AMDHD2	1.5169892355377	4.71426613953613	12.8385052471494	2.08397315019213e-23	2.36709083383397e-22	42.5340756524119
SEMA4D	0.813550019979416	4.98359173765784	12.8522605704096	1.94313241208535e-23	2.21381459027872e-22	42.5273410414764
USP54	-1.05782054228307	8.47560735519869	-12.8860425580387	1.63643472257125e-23	1.8729194965038e-22	42.5267829882557
RPIA	-0.881025537517711	4.19280292036289	-12.8181159778634	2.31180741848028e-23	2.6199320902566e-22	42.5092382016036
ANKRD42	0.941817078469608	4.32331929370839	12.8210391373058	2.2776689356434e-23	2.5831931070711e-22	42.4743392807409
SHQ1	-0.934905460274321	4.62710455067413	-12.8167232855099	2.32825226293484e-23	2.63459201056742e-22	42.4437107259828
PI4K2B	1.07383774501684	5.69513561737845	12.8492901999119	1.97271449998619e-23	2.24581356571589e-22	42.4408928319867
FAM219B	0.635516699406569	6.62710212535368	12.8478123160228	1.98760076201858e-23	2.25933482531953e-22	42.3962985447967
PARP10	-1.29304889858401	6.10818891949765	-12.8377771752017	2.09170703163715e-23	2.37407957574176e-22	42.3945716333036
GRN	1.26293976805341	6.69302199707339	12.8480159073958	1.98554337443102e-23	2.25870600836789e-22	42.3941190980184
SLC7A5	1.071865020462	4.85875977607073	12.8119770211811	2.38518266318008e-23	2.69495130702122e-22	42.380857332953
RAB7A	0.642631483412368	8.46005501583128	12.852858046363	1.93723610237921e-23	2.20877276486911e-22	42.3449427579564
HIST1H2BC	1.57270044562061	2.90535112487066	12.7559686269903	3.17243653019671e-23	3.54498167613898e-22	42.3040687143422
DUSP10	2.24038767794272	3.93418887451899	12.7704602468358	2.94666690030807e-23	3.3063400687803e-22	42.2997855045144
RIMS1	-1.56622520599682	4.81816205304177	-12.7792604860459	2.81750625536237e-23	3.16674206066777e-22	42.2703958559881
PRDM4	0.990567659979265	6.34513903070483	12.8053517142301	2.46699526559531e-23	2.78320066928469e-22	42.1992461001733
PNPO	-0.911602162676548	6.94202455817695	-12.8082257979501	2.43116439704818e-23	2.74483944256206e-22	42.179177186984
TBC1D4	-1.10429244358037	5.45528810064174	-12.7703504936441	2.94831469905222e-23	3.3063400687803e-22	42.1434476108296
PPFIA1	0.603829703421631	7.04687767016926	12.7985705294903	2.55364972156796e-23	2.87879911554539e-22	42.1219993451257
UBR2	0.7335061076086	6.39302804700222	12.7888050017665	2.68383439776516e-23	3.02329012129344e-22	42.1050823314583
SLC2A12	-1.74734104646486	4.66425061248408	-12.7318389635484	3.58753418000343e-23	3.98744731657524e-22	42.0893799320024
SGSH	1.16028778571786	6.33222118367249	12.784183339315	2.747747392813e-23	3.09296663047076e-22	42.078964235985
MAPK8IP2	1.15859762009192	4.92324583541017	12.7516746361503	3.24260971961336e-23	3.62015074719064e-22	42.0786172491257
ZFYVE21	-1.10909532774168	5.30009558792851	-12.7568895950281	3.15758547538975e-23	3.53383574861392e-22	42.0737481121239
CCDC28A	1.19589057402178	4.17683328720963	12.7310293214732	3.60236989517074e-23	4.00097532144111e-22	42.0724663983712
NARS2	-0.860402004945415	5.27482096605416	-12.7559387715419	3.17291913474347e-23	3.54498167613898e-22	42.0691034092865
PCNXL4	-0.916842997689247	6.10853862802554	-12.7726594850597	2.9138423286966e-23	3.2725696640021e-22	42.0581202970809
TMEM55A	1.1191039089777	4.18174207092591	12.7321261146705	3.58228722092034e-23	3.98456480809924e-22	42.0508359582838
RPS6KA2	0.81026414065148	6.86976292566208	12.780511719424	2.79960909342605e-23	3.14898353160191e-22	42.0381967893963
ZFAND2B	1.18701550558727	4.19799636569838	12.7227483785243	3.75768830514508e-23	4.16731518390388e-22	42.010168561485
C18orf25	0.814029991992218	6.12509974783213	12.7645285944381	3.03706112883639e-23	3.40332163511994e-22	42.0082089576587
TUB	-1.06427338541376	5.72612491153554	-12.7508373460183	3.25647325590284e-23	3.63292737077542e-22	41.9762140836743
QKI	1.07152433715996	6.33135088537016	12.75684914626	3.15823626441122e-23	3.53383574861392e-22	41.9386816922008
ID3	1.84712127144962	6.36895444094557	12.7477068566382	3.30883565007274e-23	3.68860253314717e-22	41.8983648598872
PRCC	-0.70288769520646	6.41506856069394	-12.7419859312725	3.40671959605262e-23	3.79490366871855e-22	41.8770519283833
SMG1P7	2.43412195483189	1.88381452677735	12.6777937538581	4.72592146065585e-23	5.20648838248043e-22	41.858547528278
NCBP1	-0.685022987378584	6.51595288168459	-12.7394773430833	3.45055239851609e-23	3.84088175063882e-22	41.8570166336868
TSPEAR-AS1	1.7892579311876	2.17292260678246	12.6638902798495	5.07335414854014e-23	5.55663646203346e-22	41.8380476692057
ZNF585A	1.27005689553963	4.61361133302564	12.6967299189336	4.29079146574964e-23	4.7480121333601e-22	41.8302724545537
FAM227A	1.64051207735445	3.20868346833091	12.6791343617907	4.69370972082125e-23	5.1785999388576e-22	41.8140910575325
C21orf59	-0.645329132223085	6.12797295906233	-12.7252692079449	3.70970896295621e-23	4.11714632577608e-22	41.8133984179247
DUS2	-1.01945234181496	4.15130720463208	-12.6729967172417	4.84301078352516e-23	5.32766666120247e-22	41.792266063627
TIPARP	2.21415004496338	4.3268699024393	12.6721513871156	4.86394378893679e-23	5.34286612543342e-22	41.7888224116408
DOCK3	1.43355858782233	3.9749374781166	12.6703441467597	4.90900167781339e-23	5.38841880073435e-22	41.7777366103152
PP7080	-1.1333742362793	5.41836070865352	-12.685615812998	4.54105497495533e-23	5.02124311516415e-22	41.7084478298598
C9orf41	-1.33241977791008	4.44044448583659	-12.6583120570608	5.21984922155747e-23	5.70875862424668e-22	41.7014904245307
LINC00161	-4.34091308777129	2.5352840070855	-12.6769388066497	4.74657961097224e-23	5.22541344856006e-22	41.6722249917674
ABTB1	1.49000302816464	3.41542138362453	12.6331491497532	5.93525892449543e-23	6.45824985581329e-22	41.6686001323463
HDHD1	-1.32665145505941	4.00209597759298	-12.6377920562695	5.79622745348716e-23	6.32070816569086e-22	41.64216643584
HGH1	-1.02482458147954	5.63627223754027	-12.6800106920476	4.67277265838097e-23	5.16308714041565e-22	41.6331389446839
CHP1	0.575110129558589	7.77482626798277	12.7047024140817	4.11983676350271e-23	4.56220271686996e-22	41.6149784012887
IL20RB	4.04158473718202	0.555154194497671	12.7208952786077	3.79335527368898e-23	4.20376551953607e-22	41.6041832416603
RHBDD1	0.762343330966827	5.58846928318283	12.6726894166465	4.85061002604817e-23	5.33212006962953e-22	41.5785793340034
KIAA0226	0.797124592922669	5.53385920397187	12.6663646823449	5.00969901075183e-23	5.49092265295252e-22	41.55061664231
MRPL36	-1.02578972901618	4.82915137671456	-12.6354800791261	5.86504617336942e-23	6.39111272418833e-22	41.5068625747918
HMGN4	-0.767329250720326	5.84410310798824	-12.6494087418911	5.4625116094823e-23	5.96545995112627e-22	41.4835756141397
WASF2	0.533686302283271	7.84014853575017	12.6792684618512	4.6904997470106e-23	5.1785999388576e-22	41.4799945890406
FOXA1	-1.8010245795292	8.36407166415439	-12.6783973021617	4.71139221896445e-23	5.19429262554847e-22	41.4792177117041
IGF1R	-1.14847248428398	5.1375700271785	-12.6352933003972	5.87064152006275e-23	6.3925709256898e-22	41.4739153832473
BRPF3	0.77853873754627	6.58819434229933	12.6666296391162	5.00293054824555e-23	5.48750950419688e-22	41.4707435589844
SLC45A3	-2.56137185786704	6.80365998028996	-12.6562947060322	5.27386744966287e-23	5.76363854615267e-22	41.4571837834317
SEPHS1	-0.62711536916531	6.65977971259222	-12.6620739626382	5.12059562062076e-23	5.60429036729165e-22	41.4560176345025
CDC42EP3	-1.28585301628269	4.06642984907366	-12.6019963037805	6.95876400348365e-23	7.5609841010355e-22	41.44618080183
MIR4697HG	-2.06420318112673	2.93189383042015	-12.5812199251845	7.73803463576993e-23	8.38342915517469e-22	41.423542653809
NFIC	-0.919227360394151	7.51498458916399	-12.6408816938795	5.70552370692178e-23	6.22631860342569e-22	41.3053653844549
AGPAT3	-0.944391017219369	7.41561188911925	-12.6214345576045	6.30110567234433e-23	6.85136877450561e-22	41.2081209122936
SLC25A33	-0.90201743988256	5.77966325711205	-12.592008294226	7.32304192481711e-23	7.94528883981602e-22	41.2007863011509
ZMYND19	-0.916491676879149	5.12908990169585	-12.575454521637	7.96940125995583e-23	8.6278680114994e-22	41.1647330110582
ALKBH8	-1.31122727951631	3.64732543238911	-12.5315310271352	9.97569767370944e-23	1.07132718602696e-21	41.1557410237193
CLDN8	-3.28519840599531	2.17518842231542	-12.5931120838475	7.2818624909369e-23	7.90632300534407e-22	41.1533267403253
CALML4	-0.904455542107047	4.18629701189977	-12.5505724904103	9.05022807082942e-23	9.74879660771697e-22	41.1305663329979
ANKEF1	-0.720261636384988	5.49540655953128	-12.5644052709726	8.43238416705332e-23	9.09631326526384e-22	41.0623006327502
SYNE4	0.888959612490742	6.00531952323266	12.5694091254481	8.21946190614388e-23	8.88577681660594e-22	41.0132456025961
APLN	-2.08634060939281	2.38319782364309	-12.4998399021436	1.17312869943139e-22	1.25111509592768e-21	41.0099222575717
WNT10B	-1.47952993938728	2.66830664461125	-12.5002527044912	1.17065354165872e-22	1.24957254818061e-21	41.0094007152739
MYO1B	-1.52515379161847	4.39196978367368	-12.5265622577663	1.02324381687193e-22	1.09593645892645e-21	41.0053600619942
KDM7A	1.28083150981175	5.36239777701427	12.5483877939385	9.15187827368179e-23	9.85122610448786e-22	40.9918317688606
SRPK1	-0.780791079415947	6.90584903925613	-12.5692064691874	8.22797954298888e-23	8.88858567032525e-22	40.964310474545
RIF1	-1.22472269655788	6.34004718702154	-12.5561472545017	8.79594639593002e-23	9.48168923770892e-22	40.9612242703357
USP27X-AS1	1.56499825362743	2.36781020360225	12.4867837136577	1.25418192678464e-22	1.33565927748923e-21	40.946988210568
NUP205	-0.616116374986602	7.3478344449268	-12.5685237896482	8.2567377530059e-23	8.91324040971507e-22	40.9302857115902
EIF5	1.03736974156341	9.00784437334584	12.5735969074562	8.04541607763485e-23	8.70388817159689e-22	40.8974859671315
TTC21B	-1.08032994817005	5.89868848875743	-12.5314219291925	9.98126487248084e-23	1.07132718602696e-21	40.8726002514892
GAS8-AS1	2.82841259808891	0.957482210897063	12.4931896625816	1.21373476837706e-22	1.29350186529098e-21	40.8671575438323
NDST2	0.799910968774892	5.59892169310552	12.5287458865618	1.01188017557593e-22	1.08453909467867e-21	40.8500084857786
STK39	-0.921274215650296	6.83485432098628	-12.5367714104251	9.71192042310126e-23	1.04465757215823e-21	40.7982556161469
TUBG1	-1.18439552751313	6.53797095199828	-12.5294638322041	1.00817169639344e-22	1.08133615664599e-21	40.7876613770094
KIAA1107	1.46865501406336	3.70347440247085	12.4671806845225	1.38655074473134e-22	1.46519676163869e-21	40.7815177836659
NDUFAF4	-1.34918396040799	4.54302170571741	-12.4730437321429	1.34555511128698e-22	1.42689657846648e-21	40.7381796063021
FAM53C	1.53334726601395	7.58741650217392	12.5319765694788	9.95299424790846e-23	1.06982220205149e-21	40.7291325345959
ITPKC	1.20718802002398	4.98123859250098	12.4860314869775	1.25901933810144e-22	1.33986069319144e-21	40.717128851698
SLC25A22	-1.1319808062338	5.89925306291583	-12.5048549223223	1.14341092126989e-22	1.22376752628572e-21	40.7130022896843
STOX2	2.31692764301394	2.75734373058051	12.4408243872218	1.58687927868726e-22	1.66633421320055e-21	40.7118352221299
STEAP3	-1.20266767264094	4.05728704467787	-12.4672008429281	1.38640766808159e-22	1.46519676163869e-21	40.6979422502186
ZNF746	1.09954454818804	6.09391374440769	12.5042952894398	1.14668938052985e-22	1.22640226054389e-21	40.684484635358
PDSS1	-1.23690901214323	3.67383991816628	-12.4514067899454	1.50317327099116e-22	1.58064774770331e-21	40.6843262949178
CPSF3	-0.760072008737928	6.02762122282291	-12.5002198836176	1.17085014337382e-22	1.24957254818061e-21	40.6776856544558
UBALD2	1.41303060007585	4.9321007902623	12.4737266078485	1.34086005054286e-22	1.42292258084463e-21	40.6562596267762
LAD1	-0.674688587638657	7.34861251080765	-12.5027944466768	1.15552829481108e-22	1.23497600532977e-21	40.5930381232932
TONSL	-1.12085327902195	5.55440779528041	-12.4805413349909	1.29489677513474e-22	1.37609129337744e-21	40.592069796673
MTRR	-0.945667761880459	5.23342531287124	-12.4526129812912	1.493918034819e-22	1.57201634273596e-21	40.5378764378789
PHACTR4	0.930671415515224	6.28781823893798	12.4797815209463	1.29994219851899e-22	1.38047609992653e-21	40.5290893119989
THAP11	-0.990461804080645	4.94086181403631	-12.4394291538127	1.59825886983685e-22	1.67593960820322e-21	40.5004085747138
LPAL2	-2.94467354858771	1.50791558608719	-12.4713116247358	1.35753818243979e-22	1.43858809791926e-21	40.4961799686702
PHF20L1	0.861746076730636	6.06901124545834	12.4619641475984	1.42407802314968e-22	1.501682274973e-21	40.4669709193846
RAD1	-0.7934180076538	5.6412277195881	-12.4497458651268	1.51601192694671e-22	1.59303254688816e-21	40.4627034721468
UBE2G2	-0.862827310122412	6.57012282719536	-12.4693016055358	1.37157815802119e-22	1.45244129907237e-21	40.4621076048287
LOC344887	5.04608524027292	0.780997825007556	12.5878267901769	7.48117277328052e-23	8.11099569412132e-22	40.449702803361
ELK4	-1.23628150462383	7.11328288398453	-12.4660664840137	1.3944819899399e-22	1.47254160062852e-21	40.4457358382583
DCBLD1	-0.958891541792329	4.30377998601915	-12.4091341070566	1.8665731570828e-22	1.94507026556248e-21	40.4168173847524
B4GALNT1	1.40025303106336	3.60361058210751	12.3952226059926	2.00449396073536e-22	2.08300908750188e-21	40.4008760871623
RTN4	0.762506696509495	8.09893149739818	12.4676909195703	1.38293384436898e-22	1.46343443319553e-21	40.3901297613684
SHC1	0.595943022655169	7.67498101434064	12.4644378307776	1.40615722798451e-22	1.48382691042976e-21	40.3847237247094
UBE2O	0.770827198128006	6.91944561084467	12.4559499423393	1.46860989208349e-22	1.54646887373953e-21	40.3708463624391
SMAD1	1.42880301323052	6.0462424517514	12.439971680841	1.59382429944594e-22	1.67245742001958e-21	40.3700675154435
SEL1L3	0.894610164148171	8.75085321345689	12.4610223103625	1.43096129985398e-22	1.50788174586719e-21	40.3388099345587
FAM13A	0.850039168105104	5.36799002896491	12.4199187647458	1.76623536914286e-22	1.84563606840982e-21	40.2993015527809
CCDC127	0.895880200088655	4.51506796706383	12.3956237187296	2.00037764155664e-22	2.08017109872676e-21	40.2704069093755
ARHGEF17	-1.53561595044286	3.47622982170852	-12.3575797148641	2.43114750560056e-22	2.50213234709377e-21	40.2610186507312
GPR89A	1.15332811226949	3.22988111869729	12.3626758043046	2.36844208993913e-22	2.44261857297568e-21	40.2540757152179
CASP3	1.02145249537756	6.2335579951702	12.4218348335453	1.74898321414535e-22	1.8288810545687e-21	40.2528504414802
TRIM14	-1.15561043199818	5.34009491929174	-12.4036617730211	1.91965321826926e-22	1.99899533464155e-21	40.2432720691572
SMOX	1.1253654774377	3.48581849464683	12.3568774969909	2.43991757646791e-22	2.50943851563303e-21	40.241748282443
SLC7A1	0.733498577617748	8.30280658252368	12.4366063218226	1.62153297071335e-22	1.69915834530577e-21	40.2208506176047
ERBB2IP	0.94780666142656	7.5624446066165	12.4197026582652	1.76819185797497e-22	1.84639561469765e-21	40.1657183029476
CA12	-1.38397872995681	4.5555574077155	-12.3668710956603	2.31803980396151e-22	2.39887565101902e-21	40.1575928424178
ILF2	-0.60572564724964	8.18197430505603	-12.4219425008866	1.74801881581362e-22	1.8288810545687e-21	40.1534299324734
NUDT16P1	-0.79202719183662	4.9819380927774	-12.3699459145749	2.2817833328648e-22	2.36298334664123e-21	40.1267637422227
MTHFD1	-0.863558725302854	7.14407201688946	-12.4096053924696	1.86207126045437e-22	1.94172653104047e-21	40.1218294333413
EIF1	0.661330064732965	9.69732498475581	12.4233550237375	1.73541585100778e-22	1.81722485486282e-21	40.1154891231091
NFE2L1	0.721482365856216	8.81082516260305	12.4152645421745	1.80885593645572e-22	1.88754556927166e-21	40.1025464779178
HTATSF1P2	1.95675902742431	3.91367843959156	12.3425707063513	2.62566999781398e-22	2.69126694110408e-21	40.0820274311035
PRPF4B	-0.801545186967394	7.05618296551756	-12.3971538818323	1.98475243760053e-22	2.06535291774148e-21	40.0750562247312
FANK1	2.84487905216638	1.09406782366079	12.3628399983872	2.36644894581294e-22	2.44224036909465e-21	40.0611842340595
PCAT1	-3.61745023905009	2.40427182883495	-12.3312109494619	2.78321156704046e-22	2.84691450208989e-21	40.0576432434728
MRPS2	-0.985120737518001	6.24673670753545	-12.3816002680679	2.14945017740954e-22	2.22747714727272e-21	40.0504235738993
ETV1	-1.57775669017434	6.86314375058671	-12.3860677964066	2.10078783436706e-22	2.18005736840744e-21	40.0363554870623
C1orf116	-1.68319778988394	7.0545757501865	-12.3828983825784	2.13519514355477e-22	2.21423275384105e-21	40.0291618692745
KLHL18	-0.628315320218758	5.73611435127397	-12.3657236791121	2.33171702683329e-22	2.41136796659288e-21	40.0261397893894
HIST1H3D	2.54428716903709	2.27778482567521	12.3069264271229	3.15253014308967e-22	3.21592341227136e-21	40.0253818514721
MCM4	-1.08545296568854	7.28442116532678	-12.3912742990024	2.04546866023606e-22	2.12411876916354e-21	40.0205435930791
CCDC163P	1.52748568954184	2.81177814411892	12.3051081759549	3.18208397228133e-22	3.24386781587077e-21	40.0135955929991
LMBR1L	0.796785053781594	5.62484456040824	12.3580623757979	2.42513784458859e-22	2.49765911346655e-21	39.9740343421888
MTF1	1.01433683694511	6.03218404937805	12.3651360917314	2.33875238530572e-22	2.41531676875864e-21	39.9666691922877
BAZ2B	1.44313324867926	4.83886107697609	12.3305124449324	2.79320247094456e-22	2.85518912891106e-21	39.9282525348928
ZBTB18	1.07071631182863	3.92848729331783	12.3042119401184	3.19675345325065e-22	3.25661125196823e-21	39.9099430012653
THUMPD3-AS1	1.83094744272497	5.33533865116863	12.3383809139678	2.68270684951127e-22	2.74785307314197e-21	39.9086692678317
TBC1D16	-1.02580729570402	7.3637908097942	-12.3651931057361	2.33806880800506e-22	2.41531676875864e-21	39.9035812669491
FOXRED2	-0.696986989118291	6.92510344222454	-12.3599646485551	2.40159717669014e-22	2.47511209369795e-21	39.893099622813
SLC25A13	-0.858604835404938	5.74767727260814	-12.3339925420016	2.74377995220358e-22	2.80849350799516e-21	39.8737281714627
ASXL2	1.11504104168077	6.36695572100634	12.3505542107951	2.52033299505803e-22	2.58859919656575e-21	39.8651054012777
PSEN1	0.594317213947057	6.58478885921032	12.3505635486299	2.52021230390435e-22	2.58859919656575e-21	39.8603326931067
RASEF	-1.28689492981964	7.03726088141209	-12.3476257703835	2.55847039004627e-22	2.62597343656424e-21	39.8512584103257
CPM	4.08359852946566	-0.448662449309406	12.4824114832578	1.28256186921289e-22	1.3639482314519e-21	39.8269504798175
RPGRIP1L	-0.938292006534134	4.83682311150194	-12.3012857703051	3.24512252886568e-22	3.30140649684601e-21	39.8062847397645
EGFR	-1.23255054328843	5.20297717168371	-12.2998768147696	3.26867343671727e-22	3.3231144431785e-21	39.7813018268247
HNRNPH1	-0.693009644888061	8.5188356045315	-12.3469696891036	2.56709366215796e-22	2.63302448298934e-21	39.7601415472788
LLPH	-0.996353080257175	4.62677588362542	-12.2865166842448	3.50068737420815e-22	3.55658468275437e-21	39.7577958680629
ADIPOR2	0.63228221023127	7.01125327438586	12.3292441524746	2.81143524976087e-22	2.8718715449258e-21	39.7235051226704
PIGM	-1.05662941079428	5.76128672915297	-12.3085076655449	3.12705259662498e-22	3.19210209319651e-21	39.7227085917269
VWA5A	1.84402392086688	3.70933046493865	12.24594872635	4.31143314491624e-22	4.34791672962137e-21	39.6621501755762
MLXIP	-1.12759822967711	6.56122947127852	-12.301394989963	3.24330402853468e-22	3.30140649684601e-21	39.6571300304192
PBLD	1.14903295502857	3.97513238290744	12.2491128218558	4.24193142113794e-22	4.28070176208382e-21	39.6168304679949
ZHX3	-0.801926325421506	5.86541830482491	-12.2777958257209	3.66097409653284e-22	3.71440452929305e-21	39.5570060527809
LYSMD4	1.11773036500074	3.57758978274652	12.2190918530932	4.94929413308489e-22	4.96450238493004e-21	39.5227395927546
GABPB1-AS1	-1.1672115622618	3.82168721783712	-12.2150643526577	5.05278970447907e-22	5.05817934683052e-21	39.5047798396204
NPC2	0.940071554626659	5.45895768075185	12.2550513699486	4.11450562398757e-22	4.16049942422877e-21	39.4955463440368
KIAA0319L	-0.482306792960797	7.15845591145107	-12.2790077320024	3.638266742434e-22	3.69386162301481e-21	39.4679294165406
URI1	-0.849082712737081	6.83318319737067	-12.27433447492	3.72661478400075e-22	3.77845020908544e-21	39.4605652630544
SPRY4	2.83622090035749	1.06648235268682	12.2144326128211	5.06921943494797e-22	5.07124577183069e-21	39.4464580017033
EAPP	0.794662040530249	5.85910529431752	12.2585999530798	4.04020187652098e-22	4.09087467146589e-21	39.4406425232892
CDKL5	1.92184218479316	2.23280568675452	12.1891077219488	5.77390718334378e-22	5.75321766855277e-21	39.4371214906759
RBM14	1.00206082520082	6.30470700753248	12.2650286938748	3.90900075363503e-22	3.96069873931064e-21	39.4177616777845
PIK3C2B	-0.979550972421065	5.74866965439327	-12.2330393861615	4.60703333322887e-22	4.63357083267011e-21	39.3509096853736
CBX1	-0.599331527073134	7.22328724507756	-12.2564080458424	4.08593774209052e-22	4.13439630291316e-21	39.3429883723877
DNMT1	-1.04883499781229	7.11362761882201	-12.2543115641108	4.1301682202029e-22	4.17352664835577e-21	39.3313191802246
MGAT1	1.02231833848755	6.91894544084493	12.2497209735985	4.22870220624383e-22	4.27022140746182e-21	39.3212072845355
LYSMD2	-1.55979921609667	3.42348055161349	-12.1664461630446	6.48740464855146e-22	6.44704620798469e-21	39.3037598653554
DUSP7	-1.02912864908306	4.43173835870259	-12.1889028015967	5.77999274342742e-22	5.75546227024576e-21	39.2885177797856
ZNF436-AS1	2.69312901066176	1.12040357817633	12.1827461109857	5.96585975370331e-22	5.93660371514969e-21	39.2259652658616
FLNB	-0.91948953784557	8.57329917979522	-12.240937682848	4.42384850318856e-22	4.45529906934134e-21	39.221115998612
MYD88	-0.873857305509106	5.52776477961224	-12.2004732236458	5.44625353059702e-22	5.43394970202291e-21	39.1957975289907
NUP98	-0.545848381699201	7.70105352526646	-12.230077543512	4.67767185011804e-22	4.69832244156338e-21	39.1915445942329
ODC1	-0.635632576543697	9.16658553382563	-12.2411077891002	4.41998464930163e-22	4.45439526804788e-21	39.1906809086665
SAP130	1.01487568583763	6.12394035876963	12.2118955809912	5.13574168122219e-22	5.1343739737172e-21	39.1853715282036
CHD4	-0.713814826454989	8.17096883307051	-12.2298829538324	4.68235056396756e-22	4.69987807944765e-21	39.1714613756179
MLX	-0.680973866954281	6.38132982532429	-12.2108135041519	5.16437993191846e-22	5.15956946491601e-21	39.1682712895928
SMYD5	-0.976180891724019	4.37387727381122	-12.1643094275501	6.55908057780586e-22	6.51396520875217e-21	39.1643456506465
GNPNAT1	-0.946305995052426	6.97179137224408	-12.2180077516532	4.97694159726271e-22	4.98890220457255e-21	39.1611099190005
XRCC5	-0.728338870851349	8.69903668261525	-12.2320273723793	4.63104824125516e-22	4.65460645185325e-21	39.1584039578722
UBN2	1.02130001219795	6.57281148913155	12.2151847514264	5.04966454351147e-22	5.05817934683052e-21	39.1553645482575
NFS1	-0.836448285243355	4.97834643850814	-12.1584532753624	6.75961985520273e-22	6.7086881523942e-21	39.0579600450938
SDC1	-1.26094537135014	5.647810851443	-12.1756354743029	6.18799739582738e-22	6.15357409905589e-21	39.0422425532036
TMA16	-1.09763080679829	4.8743276498379	-12.1497511468923	7.06903080738036e-22	6.997268727991e-21	39.0304183454805
PGD	0.901462486453789	8.61367700918984	12.2011676703349	5.42684891288122e-22	5.41818904759471e-21	39.014174054212
INF2	-1.09956044455166	5.17405638164688	-12.1534365285166	6.93629715612984e-22	6.87948732473221e-21	38.9917783943881
ZKSCAN1	0.818017521602677	8.08576224783386	12.1952906225836	5.59328302658758e-22	5.57694142943154e-21	38.9899244445035
LATS2	1.87568027386842	4.08697167161829	12.0994953476195	9.15505195947815e-22	8.98511504728915e-21	38.8764725716779
USP25	0.930612060323109	5.81732110203626	12.1459357624741	7.20913075444763e-22	7.13124554735083e-21	38.8749704102228
CD3EAP	-2.70314779072025	1.63545925470071	-12.1261361106534	7.98214984291474e-22	7.85966964204641e-21	38.8592088838419
COQ10B	0.988091147620883	5.8706839849191	12.1421646262834	7.35034184566964e-22	7.26614438147303e-21	38.8491158359849
LOC729603	2.962539549956	2.45970759752078	12.0768451980454	1.02872718611482e-21	1.00765606175474e-20	38.8482710380765
LOC145837	-1.65635502430206	2.97220270160555	-12.0723594865477	1.05276366934567e-21	1.02851654254356e-20	38.8461914174869
MCPH1	1.55068545628431	6.00013671714926	12.1414669695892	7.37676818944775e-22	7.28747046925969e-21	38.8408369052063
SIDT2	0.814283857696344	5.89473846476851	12.1331016894804	7.70115329121421e-22	7.59294273282157e-21	38.8003974281734
XPO4	-0.867815328638842	5.60032322653499	-12.1253096597808	8.01616457530259e-22	7.88798999100549e-21	38.7997235996405
PTGFR	-3.22754676339171	4.79932144112245	-12.0730542422631	1.04900432481581e-21	1.02551099879129e-20	38.7793922416221
HNRNPD	-0.889491543397319	7.7814248262866	-12.1516360261057	7.00082933836621e-22	6.93890781154502e-21	38.7702936704172
GNA13	1.08383024336771	6.83909978193899	12.1408472804253	7.40032110699767e-22	7.30593173850604e-21	38.7666808961387
PA2G4	-0.606069580056968	8.2946866138048	-12.149978477328	7.06077000014684e-22	6.99370200014545e-21	38.7453512215184
MED13L	1.09139042664057	6.65476595559085	12.1303840603818	7.80958476293582e-22	7.69479821523912e-21	38.7269369256073
MARVELD1	-1.40588068089438	5.65872998712929	-12.1106079553045	8.64613347262044e-22	8.50231435657293e-21	38.7093221964901
ORC2	-0.841599071450332	5.43775807626564	-12.102377873487	9.02022621602722e-22	8.85858187441888e-21	38.7033686494218
PIK3C2A	0.959189267978124	7.63128066037044	12.1364320930019	7.57032889043235e-22	7.46886061883917e-21	38.7023524104208
RAI2	3.83668976516787	0.452914786191397	12.2332125181912	4.60293746871266e-22	4.63255422454351e-21	38.6673386785458
SOX8	-2.89249002156325	1.80512548406714	-12.0769474535904	1.02818571728554e-21	1.00765606175474e-20	38.61672229919
SLU7	0.938153890587401	6.37452467044003	12.1054195699599	8.88011369948051e-22	8.72668765126959e-21	38.6136808957691
MRPL50	-1.07059557071783	5.39062517995885	-12.0754842238764	1.03596117240418e-21	1.01408037580321e-20	38.5823178233169
KIAA1841	1.1746699901475	3.4743924541865	12.0274631256093	1.32665869892027e-21	1.28523271116044e-20	38.5495449699187
OTUD4	-0.892770960930361	5.84794030466712	-12.0741761174375	1.04296221881798e-21	1.02026844806324e-20	38.5233390140496
FAM117B	-1.14218904210209	5.31779095330543	-12.0518496855172	1.17004211288625e-21	1.13864888963706e-20	38.5070618646211
FAHD1	-0.559574358578356	6.00666222823323	-12.0652254284093	1.0921565692035e-21	1.06492357423115e-20	38.4496799821501
KDM6A	-0.628658890646942	8.14154768296341	-12.0879642899222	9.71491615384304e-22	9.52835930542829e-21	38.446690488611
EEFSEC	-1.05721268352393	5.02717013714428	-12.0378985911314	1.25721842153094e-21	1.22055412932763e-20	38.443917891561
CEP85L	1.58469096813511	3.51957313321646	12.0004805370126	1.52456401303972e-21	1.46373741814606e-20	38.4112152751039
MYH14	0.826357371182791	6.91672296958566	12.0707241440755	1.06166596510089e-21	1.0365394104002e-20	38.4031827988389
C6orf1	1.19205674485408	5.02553609395923	12.0264824018049	1.33337916533739e-21	1.2909104801229e-20	38.3738395786959
TRIM62	0.953729036272557	4.22561715353153	12.0122758695273	1.43464773314298e-21	1.38094040774839e-20	38.3722035476007
SLC8B1	0.827742730037635	4.59370917402462	12.022484315061	1.36113134514309e-21	1.3160816663663e-20	38.3646101309894
CUL2	-0.767883694279211	6.24437525184782	-12.0478250727457	1.19454944638611e-21	1.16174575692576e-20	38.3520879343524
DAPK3	1.35074548993951	6.51760403439226	12.0547700181511	1.15257534002994e-21	1.12237816510309e-20	38.3397770193214
DSC2	-0.994758624083291	7.91207621410056	-12.0690029031313	1.07111740981596e-21	1.04508765599717e-20	38.3385506731228
MIPEP	-0.860789022268701	4.51132045667646	-12.0125489826288	1.43263000344237e-21	1.37988275379671e-20	38.3199819858092
RPUSD2	-1.47304150646801	3.71415510854246	-11.9790364672266	1.70275645998406e-21	1.63077494816982e-20	38.3191208876741
NEDD4L	-0.614388297484886	7.72242217383346	-12.0593317450612	1.12581289754622e-21	1.09702832378676e-20	38.3134053074707
LPAR3	-1.5120739485163	3.97411655394086	-11.979021597609	1.70288699968719e-21	1.63077494816982e-20	38.282624563316
AZGP1P1	2.48369917532497	0.866439030395475	11.9731946782384	1.75482139698663e-21	1.67943901192806e-20	38.2663642624619
GPR137C	1.91413575671718	2.98234646705579	11.9640085892536	1.83993967352868e-21	1.75754033954877e-20	38.2661277548967
MMS19	-0.580928580388258	6.33726571413499	-12.0360227492181	1.26942641501671e-21	1.23137642428236e-20	38.2659270277634
CMBL	-0.707376792127802	6.45678400236768	-12.0378617771054	1.25745687138375e-21	1.22055412932763e-20	38.2568869585656
CDKN2B	3.32470831935908	2.52774003077197	11.9571328362307	1.90634838773196e-21	1.81635326079842e-20	38.2047295375087
SLC19A1	-1.20577146525393	5.30683842421257	-12.0098736555734	1.45251822179287e-21	1.39724622795911e-20	38.1910031929424
DMGDH	4.12249782017719	1.60708391876025	12.0307105490653	1.3046470019716e-21	1.26472429836059e-20	38.1888648762144
ATF4	0.662688015517928	9.48506763517002	12.0467482719751	1.20119331236625e-21	1.16745105362405e-20	38.188821619697
SNUPN	-0.609746164206841	5.42181484982194	-11.99926807957	1.53412105225683e-21	1.47197199493218e-20	38.1824097213447
RAB17	0.824109527629831	5.6307657104744	12.0052724438001	1.48737297531136e-21	1.42985868100355e-20	38.1697587573549
ARID3B	1.50110878972232	2.94726950601136	11.9433466913027	2.04682820966863e-21	1.9431226585433e-20	38.155207166158
NUMB	0.501956935256344	6.32683946422775	12.0127591840008	1.43107899649197e-21	1.37939288463803e-20	38.1437738101625
UFSP1	-1.85139610854964	3.05812234584293	-11.9335095161527	2.15337040711189e-21	2.04006372449162e-20	38.1409503449549
SF3A1	-0.725890531979901	7.13352209483845	-12.0161671830877	1.40616611343737e-21	1.35787719352897e-20	38.1222859034093
CLDN12	1.17188159842143	7.36454229854361	12.0190237072558	1.38561985444202e-21	1.33889753759984e-20	38.1025740700662
ZNF449	1.13103576890139	3.91535805167906	11.9499455944412	1.97833593377282e-21	1.88136113879244e-20	38.10133987988
MARC1	-1.12282326686775	7.02972644308117	-12.0127423979741	1.43120279319796e-21	1.37939288463803e-20	38.1009871205389
SETD5	0.978886933346079	8.34971069723909	12.022564053799	1.36057222905347e-21	1.3160816663663e-20	38.0946002723261
WDFY2	1.06394078017077	4.27102295326966	11.9573445731614	1.90426792527283e-21	1.81552299466011e-20	38.0839603429131
CYB561D1	0.720881818760085	4.83216604585752	11.9658050190985	1.8229744992611e-21	1.74244335333576e-20	38.0585394539832
WDR26	0.737170604403002	7.67234225499212	12.0031639428314	1.50362411687859e-21	1.44455660518547e-20	38.0199709373881
CCDC121	1.30641417957776	3.94577304416065	11.9378231361103	2.1059835552796e-21	1.99642986528273e-20	38.011796221732
FAM86JP	-2.23923056305257	2.20155578833803	-11.9204983137848	2.30287778484443e-21	2.17758267110982e-20	37.999725215742
VPRBP	-0.690854016640235	6.05435054360478	-11.9679650908795	1.80278267549379e-21	1.7242410608417e-20	37.9512566300058
PREP	-0.834825614667523	5.4373614664524	-11.9535001160983	1.9423994201487e-21	1.84952883278078e-20	37.9482982852089
CSRP2BP	-0.83214602406099	4.63475197158839	-11.9330761926037	2.15818933076754e-21	2.04333991114788e-20	37.9466887574469
PJA2	0.757991255685643	7.51135034968453	11.9833991604541	1.66488661757853e-21	1.59642001593609e-20	37.9249968993015
TET3	-1.27389620596727	5.86730622356543	-11.9415132709474	2.06627646226146e-21	1.96002573324815e-20	37.8720265419146
LIN52	1.091703844917	4.11226230795595	11.9094302804678	2.43822138351048e-21	2.30266240847757e-20	37.8542404530146
WTAP	-0.722976514073335	6.93404237327526	-11.9609814436383	1.86888637840036e-21	1.78405580788683e-20	37.8505101449587
TMEM41B	0.880927542031574	6.55748785910084	11.9581572795437	1.89630363413567e-21	1.80907848603439e-20	37.8487767828679
LOC93622	-0.912143359654861	5.44497804304596	-11.9258891071329	2.23971106195564e-21	2.11918722787182e-20	37.8150972763424
ZBTB24	-1.07888609412532	4.87075665043181	-11.9108108630441	2.42091315053498e-21	2.2877553095301e-20	37.814716009936
RTN4RL1	-4.08457486643665	1.82496880956256	-12.0128635521612	1.43030952366225e-21	1.37939288463803e-20	37.8131453624898
CLPX	-0.793596616587132	6.31737656323758	-11.9433149771939	2.04716305661661e-21	1.9431226585433e-20	37.8045716192282
TOMM70A	-0.635637533745717	7.55190758409851	-11.9468109499076	2.01058017107347e-21	1.91081467397717e-20	37.7387169748261
ZNF540	1.97024795067843	2.19688634850927	11.8540084330766	3.24578692719279e-21	3.03101595141337e-20	37.7350746417919
PTBP1	-0.629141107918402	8.29840158230258	-11.9512378437673	1.96519471176047e-21	1.87004840252188e-20	37.7312857413235
EHD4	-0.829545534403303	5.33007566918996	-11.9073518238113	2.46451304702989e-21	2.32456833631915e-20	37.723656380011
NSUN5	-0.980516329503191	5.14070732209487	-11.8977357126821	2.58990122017538e-21	2.43977143802719e-20	37.6953641335318
IL1RN	-2.19247228288527	2.6292098756112	-11.8473568087821	3.35921430276626e-21	3.12334129847295e-20	37.6900603875844
ANKRD16	-1.16218776033349	3.40413059090366	-11.8484688485225	3.33997822357069e-21	3.10930644793165e-20	37.6695954227771
SMARCD3	1.13209013297338	3.94094717350419	11.8586770219881	3.16847605018348e-21	2.96066187738364e-20	37.6229498352437
MALT1	-0.797739340189897	6.07139234359117	-11.9090471704969	2.44304634788791e-21	2.30576894782431e-20	37.6207906264476
PARD6G-AS1	2.0740036116854	2.19398573590267	11.8351695982378	3.57744832935133e-21	3.31803360800121e-20	37.6061774533751
NSMCE2	1.01951963605951	4.65289774861063	11.873574412677	2.93390656627004e-21	2.75175146777707e-20	37.6057507501379
RAB22A	0.687238821904792	6.28917244091206	11.9041615463908	2.50542281021411e-21	2.36167162072662e-20	37.5906879822916
MAGI3	0.949729127091951	5.13008998983495	11.88341856612	2.78853663544198e-21	2.62031702864811e-20	37.5782387848749
SLAIN1	-1.00502601684031	4.60760829588433	-11.8529295534322	3.26392028302972e-21	3.04416316583691e-20	37.5410198832294
TBL3	-1.17096601790731	5.6105573005657	-11.8731327472868	2.9406038893581e-21	2.75631136096137e-20	37.515606370987
POLA2	-0.941853315423688	5.22382230874885	-11.8697390400712	2.99257929778207e-21	2.79978633866016e-20	37.5112694534302
GLYATL1	-1.50445450224893	5.99757723175156	-11.8752546700919	2.90856692734333e-21	2.73139718455206e-20	37.4976966892387
GPR180	0.910708710364084	5.19393431280453	11.8697722088874	2.99206687959421e-21	2.79978633866016e-20	37.4836359543367
ARHGEF37	-1.55957142478667	4.55844332111484	-11.8284237704252	3.70429783809101e-21	3.42933023038068e-20	37.4671895068188
CORO1C	-0.784642237494924	6.04497974329594	-11.8737778606792	2.93082666869608e-21	2.75058082857127e-20	37.4648483323561
SLC25A17	-0.809763515352353	5.75381477277075	-11.8657434590608	3.05495420649551e-21	2.8563631609425e-20	37.4615547785306
SNRNP70	-0.811188527819539	7.11385189112951	-11.8882727757826	2.71953441157579e-21	2.55867974462545e-20	37.4578248579838
LPIN2	0.853595266046131	6.86463337294897	11.8840219614842	2.77986478844024e-21	2.61380398642572e-20	37.4449289203404
RRBP1	0.720216260722974	7.82120005327221	11.8891743232417	2.70690872671367e-21	2.54839758246599e-20	37.4258689587367
TMEM167B	0.838691493647805	6.1594025807658	11.8698747992082	2.99048253958773e-21	2.79978633866016e-20	37.4158527517797
RNF24	0.915189693821252	4.73229730063776	11.8396969653586	3.49476595553239e-21	3.24535594237937e-20	37.4109236399091
FAM105A	-1.65976187263781	3.29019789291176	-11.7873863667074	4.57920188034784e-21	4.21589794207868e-20	37.3764659446164
ROCK1P1	2.73676064240903	2.81268124206253	11.7831131747022	4.68145724014876e-21	4.30739962733296e-20	37.3678653016874
ATF2	0.836916096758203	5.80362660346822	11.8515463084138	3.28731793057805e-21	3.06408231195282e-20	37.3569580566917
PDE12	-0.744088436269117	6.07479037604357	-11.853383711709	3.25627463744998e-21	3.03891982324108e-20	37.3560402219575
MCOLN1	1.07398162041103	4.92749723669507	11.8248250617176	3.77380270257034e-21	3.48937323779534e-20	37.3116481490955
CASP2	-0.80003875649022	5.67025960045109	-11.8316025567882	3.6439713329477e-21	3.37764651453967e-20	37.2921730152236
MITD1	1.12985533912377	3.70810644295755	11.7900608030824	4.51634607827651e-21	4.16057992094479e-20	37.2824948331339
ZNF419	1.09269853923461	5.37722899280268	11.8229924880465	3.80969755502141e-21	3.52039498376624e-20	37.277285059902
AGAP3	-0.799121874066073	6.56132934232736	-11.8448204505598	3.40350480339237e-21	3.16256362176608e-20	37.2720265520255
C2CD2	-1.13544929900875	5.51167059021215	-11.8196459999021	3.87613108030076e-21	3.57958083036877e-20	37.2700773129245
FBRSL1	-1.27552781973369	5.65208772238811	-11.826816674899	3.73517702462459e-21	3.45578670374386e-20	37.2585740558995
TMEM245	-0.694647041024954	7.39842916585829	-11.8503047065534	3.30846283536771e-21	3.08187828386362e-20	37.2493528129054
DAG1	-0.932545101123234	7.83835452832498	-11.8483285505312	3.34239900051253e-21	3.10963218040249e-20	37.2196140504497
PCNA	-1.12618394604331	6.9343544601054	-11.8372022054949	3.54008741778224e-21	3.28541116597145e-20	37.1913015052975
ERP44	0.792794148045759	6.59350545140313	11.8287249848643	3.69853875805332e-21	3.42611091862608e-20	37.175430780087
RUNX2	-2.57710941937241	2.12231605822051	-11.7579611751722	5.3314491632458e-21	4.88748721827222e-20	37.1677916033279
MMP16	-1.79834933591093	5.36648590061518	-11.7956089766819	4.38869465174734e-21	4.04546586191762e-20	37.1634808976578
MAML3	-0.976044754707212	5.28880964169016	-11.7825544886395	4.69499441936628e-21	4.31720981023907e-20	37.122183741277
MGC27345	-1.22322712117646	3.31754353152907	-11.735433338593	5.99008328592966e-21	5.47123422272019e-20	37.0943490090298
RAB6C-AS1	-1.52250670507534	3.31632391208265	-11.7403092613727	5.84093725943598e-21	5.33825404063851e-20	37.0933226649848
PKNOX2	-1.79418705900056	2.51017835848099	-11.7221415101501	6.41633118146872e-21	5.84633671243533e-20	37.0650140850483
PLCB4	-1.1062110420339	6.52367018924233	-11.7966939772943	4.36415714804963e-21	4.02531841124774e-20	37.021289907213
POLD4	0.81523316764291	5.62414388174018	11.7767196475504	4.83874119747556e-21	4.44123091817195e-20	36.9974774528742
DVL3	0.565851550271592	7.32008775167461	11.8016029214746	4.25484761699576e-21	3.92690791744366e-20	36.9923212937316
SMAD9	1.053908172379	6.10569744014302	11.7823796532048	4.69923880480826e-21	4.31846816970629e-20	36.9807785396072
KIF23	-1.08230061737338	5.03432878647856	-11.7552837496994	5.4057614852418e-21	4.95258782564923e-20	36.9699580691353
CIAPIN1	-0.607506375694736	6.14368269298877	-11.7806829515343	4.74062901000698e-21	4.35384007426696e-20	36.9648833117911
RNF220	-1.00401398910806	5.79346640147162	-11.7660069028307	5.1142435576492e-21	4.69123281989373e-20	36.9492440241808
ARHGEF26-AS1	-2.07270981631544	2.9488795882776	-11.6993739806389	7.21828858435352e-21	6.54527906900075e-20	36.9456692750218
ZSWIM6	1.79802628462277	4.1947934926658	11.7168417743983	6.5946456416523e-21	6.00152720939702e-20	36.8869967488679
ZCCHC24	-1.2307992654452	4.28497280719389	-11.7096729990283	6.84377490812922e-21	6.22070968646903e-20	36.8735113446052
PEX3	-0.830862671571374	4.8461134850135	-11.7284968610568	6.20885973885624e-21	5.6641699780477e-20	36.8670027567897
FLJ46906	2.33951857404541	1.17389840506852	11.7041473545345	7.04222160727066e-21	6.39721715999856e-20	36.8477161829361
AASS	0.912006452821882	4.79015486430185	11.7231631273825	6.38251756298101e-21	5.81905790684413e-20	36.813210497862
ARIH2OS	1.96325224621753	2.71820307924468	11.6735122515529	8.25181027665734e-21	7.4330643739824e-20	36.8080097618372
ZNF222	2.41953200247612	2.08619450528918	11.6740594224172	8.22847747051318e-21	7.41649566009759e-20	36.797910420958
RNF115	0.783951236027413	4.95223508883102	11.7155822333509	6.63774944212491e-21	6.03709543446079e-20	36.7682525749476
ATG2B	0.738479736404067	6.69906714512364	11.7516524275883	5.50821104982995e-21	5.04337177586869e-20	36.7604481340568
SCYL2	0.84873435560475	6.63158774677424	11.7436769590446	5.74010390785237e-21	5.2492935615293e-20	36.7331897511116
CEP164	1.02719921631989	5.7655748183357	11.7288351056748	6.1980080887258e-21	5.65770756597609e-20	36.7142339269314
DCLRE1B	-1.13392458911243	4.07454216829981	-11.6769968954196	8.10434153660266e-21	7.32218968192693e-20	36.6900810118764
CAND1	-0.639562756844125	8.16739316903922	-11.7478677638062	5.61705853761529e-21	5.13989951254304e-20	36.6880403438145
RIMKLB	-0.927851705450042	4.55501933141102	-11.6749028141973	8.19264246295243e-21	7.39307206873159e-20	36.6473039902981
BUB1B	-1.63641559073456	6.04958900325397	-11.7035010437385	7.06580663421169e-21	6.41476133127707e-20	36.6084207395811
TGM1	2.15415393298421	2.97537462339467	11.638350816832	9.89895918715265e-21	8.87949648472426e-20	36.6057055918115
NCBP2-AS2	-1.14137090932253	4.94999426897451	-11.6719621088452	8.31827309667899e-21	7.48844057672253e-20	36.5708489040882
ZNF112	1.52951847022448	3.01661808022809	11.627439592293	1.047426433707e-20	9.37315573810742e-20	36.5546150363993
CYSTM1	1.05181665619757	4.8268448015689	11.6697366558969	8.41462914471858e-21	7.57064537070666e-20	36.5522565619459
ZNF175	1.18435270035393	3.88686951267859	11.6445003859709	9.58878298571143e-21	8.60640557761164e-20	36.5366152054178
NUP214	-0.698736207050144	6.51292795565402	-11.69958476739	7.210421356492e-21	6.54209589662138e-20	36.5297031586007
LIMK2	-0.696274728336098	5.95490168684481	-11.6913252445869	7.52521723579199e-21	6.81947266219991e-20	36.5242662649592
EXPH5	1.14862594093903	5.47142776766043	11.679051896422	8.01861583025138e-21	7.25346598235269e-20	36.5195544003009
HNRNPM	-0.560971989541589	8.58568320153889	-11.7192720216788	6.5122693631314e-21	5.9301538360692e-20	36.518419425765
SYF2	0.992108253066768	4.82186789800093	11.6553664515394	9.06433013804386e-21	8.14542078712547e-20	36.46903362854
C5orf28	1.01556871727983	5.18734718726797	11.6676871441157	8.50435660211134e-21	7.64679154115592e-20	36.4652429709427
CBL	0.791116977099839	5.75886650273085	11.6763820665937	8.13016759235986e-21	7.34110622771351e-20	36.4470255127377
MRPS25	-0.695872955904538	6.16408240047868	-11.6794180396124	8.00343759089417e-21	7.24409999185455e-20	36.4186911109161
CIRBP-AS1	-1.527490831598	2.7507675451124	-11.5949404023559	1.23941261762382e-20	1.09994207247277e-19	36.4151944028845
DUS1L	-0.752307753513235	6.69926391886159	-11.6783935887282	8.04597816852888e-21	7.27383553152496e-20	36.3854270067241
EPM2AIP1	0.984596145699163	7.22604768773783	11.6840226290891	7.81499725280164e-21	7.07780450832747e-20	36.3767796722487
MTMR11	1.57285234101205	2.25732152709787	11.5837582471735	1.31332197591819e-20	1.16210034121317e-19	36.353065453823
NXT2	1.06437521022171	4.30736108446547	11.6254508047068	1.05826799219609e-20	9.45890010167647e-20	36.3426990639327
CREM	1.23509489205192	4.52526336630128	11.6246277594706	1.06278752662987e-20	9.49364515162058e-20	36.332021894013
MCL1	1.32591445698034	8.58867602793063	11.6746902906913	8.20165764069242e-21	7.39676223018843e-20	36.2890607350355
JPH1	-0.948273192703459	4.17574636544503	-11.5877339417482	1.28655146791821e-20	1.13908354022758e-19	36.247427009535
UNC13D	2.64110189985786	1.74902720942052	11.5717833820874	1.39737568124016e-20	1.23139631628534e-19	36.2442583424949
FNIP2	1.051834521162	5.68103306715763	11.6296981977973	1.03524892288206e-20	9.26970651520395e-20	36.2261115349015
PCNXL3	-0.824660895587103	6.90288542021972	-11.6463453240924	9.49764016841215e-21	8.52969884981321e-20	36.2215700572256
CNKSR2	-1.67539658614774	2.43604082914581	-11.5565955345526	1.5117813427845e-20	1.3267626325688e-19	36.2185459794489
RNF19A	1.10241404844644	5.80726306741914	11.626808300861	1.05085570552807e-20	9.39824256951134e-20	36.2184798276125
SAPCD2	-1.33018737500732	6.46203528134666	-11.6341020198529	1.01191175128631e-20	9.07156230287476e-20	36.1765910932033
DYRK1A	1.04472997705247	6.75485758266752	11.6312910767288	1.02674615936081e-20	9.19905747551427e-20	36.1466101936856
CTSA	0.986944952528157	5.43141729600765	11.6058709278515	1.17119621027935e-20	1.04063208837602e-19	36.1289080692061
TRMT61A	-1.115969316283	4.85639360160296	-11.5834373804902	1.31550673585255e-20	1.16334800621684e-19	36.108168573141
TIRAP	0.931402920660424	4.49795174500718	11.5783703733626	1.35049453039141e-20	1.19148213092581e-19	36.1024863406879
CNPPD1	0.74585342741328	6.10755197725293	11.6110565000539	1.14016230872398e-20	1.01666729381231e-19	36.0918528329816
UBE2N	-0.785776648876302	6.9206686883873	-11.6217624973591	1.07867277298446e-20	9.62981590911692e-20	36.0884067812773
TFDP1	-0.831760669689694	6.17563063919967	-11.6126219843776	1.130956362206e-20	1.00905767884048e-19	36.0835003976156
AADAT	-1.01730513614383	6.04671125785296	-11.6090820350375	1.15188046141829e-20	1.02468228724271e-19	36.0689169655381
INCENP	-1.0607242708029	5.76121752255912	-11.5974090982673	1.2236656437248e-20	1.08660930255302e-19	36.0556307637911
ABCA5	1.30151249466835	4.50991690712286	11.5625179146063	1.46609372794796e-20	1.28892642967603e-19	36.0482001156177
PVRL4	1.1499109058445	4.74951930024961	11.5793103150122	1.34393449532541e-20	1.18639155683753e-19	36.026715854219
PDCL3	-0.853244900517534	4.85881122010425	-11.5696715742755	1.41274848630065e-20	1.24348366179898e-19	36.0242300820672
FNDC3A	0.799410562234723	6.81105480687494	11.6096116501248	1.14872548180575e-20	1.02369506437954e-19	36.0235533522838
RUVBL1	-1.08648507679835	6.94861417197395	-11.6091180837344	1.15166543992819e-20	1.02468228724271e-19	36.014170372613
RAPH1	1.18927800155432	6.05455773017609	11.5931576669821	1.25091020662634e-20	1.10883516308743e-19	36.0123206149863
COL1A1	1.29280839096171	4.60810405879619	11.5651191604898	1.44646646863103e-20	1.27241596326676e-19	35.9991133993311
AIDA	-1.15938349256899	7.41840152178324	-11.609477967434	1.1495210273795e-20	1.02379642628295e-19	35.9910204760874
ZNF202	-0.969377620163898	4.63108058093026	-11.5517059095617	1.55057520925055e-20	1.35805124768451e-19	35.9894551445858
GAB1	1.44308294999997	4.13695431438177	11.5386800811463	1.65885952148703e-20	1.44822294038658e-19	35.9892516744459
HMG20A	0.921626000253283	4.45992922555197	11.5525708501272	1.5436409426674e-20	1.3531414124398e-19	35.9639683321252
SSH2	0.982467920930234	5.34003105211002	11.571309843408	1.40080813888089e-20	1.23369706823668e-19	35.9584506300295
NEK7	0.953061109535637	6.48437112051122	11.5925218997246	1.25503633421611e-20	1.11183631826484e-19	35.9574011123206
SEC23IP	-0.656758953559152	7.05601096965657	-11.5933931467558	1.24938539593686e-20	1.1081376908085e-19	35.9368097870623
HNRNPK	-0.468641603259504	9.79242234949731	-11.6075327772282	1.16115951607341e-20	1.03232512098036e-19	35.9070313430973
FOXN3	0.754642389598257	6.54672426113975	11.5796544140986	1.34154095394987e-20	1.18497523320654e-19	35.8933771821158
USP12	0.907993880034771	5.21390061289815	11.5568433288835	1.50984146396947e-20	1.32583505397459e-19	35.8875838095128
PMS1	-1.10776279280353	4.75687402166378	-11.5330844399839	1.70767322225774e-20	1.48910691669119e-19	35.8739492336504
SRSF7	-0.828240499321038	6.98625010964932	-11.5812906317187	1.33021780080603e-20	1.17566512636276e-19	35.8677895471681
WDR44	-0.979566423925152	4.89970521541538	-11.5344373503813	1.69574072735288e-20	1.4795608809954e-19	35.8663806514679
MICU1	0.502273885167781	6.70057363140521	11.5739031167039	1.38211374042933e-20	1.21866235621179e-19	35.8507975938177
ZNF462	-1.1142115683889	4.7336199039769	-11.526173362905	1.76995348607208e-20	1.54073168387585e-19	35.8490838692041
PPP1R3E	1.39566212576799	4.80041629701375	11.5389079053414	1.65690198821179e-20	1.44735545404236e-19	35.8442186724648
SLC7A11-AS1	4.17132915525698	2.64699664563055	11.4806517503016	2.24109736615241e-20	1.93738158031921e-19	35.8209962241744
MIER1	1.09111402505023	5.66628269822219	11.5498323942667	1.56570248363549e-20	1.37008091458453e-19	35.8014098056724
ZNF91	1.13795170329918	6.43881044048597	11.5598063261067	1.4868377198162e-20	1.30639878295846e-19	35.7870272558134
TMEM138	-0.827490880105324	4.68576545722757	-11.5155287363676	1.8703612947192e-20	1.62343035846841e-19	35.7834406112112
LYRM9	1.20765143536947	3.11298623205094	11.4767781239917	2.28657269078637e-20	1.9721525287104e-19	35.7708475370058
ZBED4	-0.586576533431408	5.93058267633331	-11.5390094814498	1.65602996230038e-20	1.44735545404236e-19	35.7491157230622
LINC01004	3.11480968195979	3.9945067085849	11.4833845938489	2.20956075891948e-20	1.91121914492712e-19	35.7329352830672
PCDHGC3	-1.19682788536762	3.42409616247297	-11.4783866724273	2.26757757566698e-20	1.95801868178352e-19	35.7195421351182
IQGAP2	-1.32900861620671	3.83199630670109	-11.4793489058311	2.25629036349752e-20	1.94939333131639e-19	35.7068638156968
RRM1	-0.645955107952854	7.62414254519397	-11.5547184841369	1.52655733606474e-20	1.33894771952968e-19	35.7024390354917
ASB13	-0.94488886733916	4.66330935139361	-11.4986698421544	2.04119477344327e-20	1.76966401374273e-19	35.7017563656546
NUP188	-0.629701376529365	7.34169010127585	-11.5516467285142	1.55105080565991e-20	1.35805124768451e-19	35.6980702889771
LAMP1	0.763330636957238	7.42720050635484	11.5432181914589	1.62029981805321e-20	1.41703098822871e-19	35.6520702840343
FANCI	-0.896465354356779	6.77202836531977	-11.5324494062935	1.71330311651358e-20	1.4931491350881e-19	35.6212431937324
SAMD4B	0.705056411671769	6.92196012130346	11.5306255258511	1.72957636995091e-20	1.50645700528903e-19	35.6018835277032
SERPINB8	2.80555088196571	3.18520232598577	11.434107733061	2.85306126130939e-20	2.44111498004683e-19	35.5780330187234
HSD3B7	-1.00751432794824	4.92072206730623	-11.4873491264356	2.16459937340956e-20	1.87448813097566e-19	35.5754952870164
TTLL12	-0.978494950804577	7.42002300454925	-11.5189470266178	1.83751041335269e-20	1.59861276749154e-19	35.5264588944309
CUX1	0.55121626383611	7.20796042128996	11.5167503449428	1.85855420366801e-20	1.61504918531706e-19	35.5240286899297
OFD1	1.13670548009819	4.45239077810036	11.466971394194	2.4058776555419e-20	2.07148273369365e-19	35.5231770032556
MED13	0.930320655905343	7.40452684270338	11.5165860590065	1.86013770307729e-20	1.61549032674428e-19	35.5193196528458
HDAC2	-0.817223213279829	7.60307958724056	-11.5186286581332	1.84054546437862e-20	1.60032603897564e-19	35.5179362146877
MAST3	-1.11287474599358	4.81936331986597	-11.4580347445377	2.52002138119699e-20	2.16603555008895e-19	35.4681753650061
BANP	1.03642064169844	5.15575217127863	11.4743237106595	2.31586419260724e-20	1.99626961631403e-19	35.4546581539129
NPLOC4	0.700554973083143	7.95665826576091	11.5047009420998	1.97835512872452e-20	1.71617450103567e-19	35.4321531429963
ADNP	-0.734460646997229	7.49901326206982	-11.4962669068198	2.06678528258336e-20	1.79081637641499e-19	35.4160447606307
TMEM184C	-0.662977051362057	6.64065878436241	-11.4853025704447	2.1876935085186e-20	1.89339514258878e-19	35.3984086593837
RFFL	1.46376323506025	3.68733182271892	11.4193461559612	3.08017162160245e-20	2.62794642443082e-19	35.3946906738108
DPH1	-0.922479280968703	5.40995808354338	-11.4523842560916	2.59497660767756e-20	2.22791130593975e-19	35.3575191021532
TOMM40	-0.977834934608032	6.06734812668134	-11.4692971824731	2.37703058467077e-20	2.0478193493641e-19	35.3493208471091
CYB5D2	0.695981096487722	5.66883455200458	11.4593336581154	2.50309989087411e-20	2.15272325093732e-19	35.3357691809662
RC3H1	1.07432229244206	6.12060141464398	11.4659903903609	2.41815011538013e-20	2.08085628266751e-19	35.3258051572741
MRPL34	-0.961207823165132	5.41696843475419	-11.444659741918	2.70107181509845e-20	2.31502821778073e-19	35.3119910025608
PDE3B	-1.33312038622349	4.75055965324726	-11.4246436404872	2.99665658731882e-20	2.55814640791242e-19	35.3091618918791
MTMR3	0.869516138453029	6.27150342461956	11.4570354991076	2.53311693155543e-20	2.17604598651238e-19	35.2809062435748
HMGN2P46	-3.04665111080699	3.17297177613511	-11.3679037361091	4.02284238573707e-20	3.3936517564173e-19	35.2562606795961
CRLS1	-0.709668734251306	5.73413983080632	-11.439856501757	2.76922413558035e-20	2.37208611636478e-19	35.2546015967262
MCM10	-1.33640541634818	4.96158020147667	-11.4286222787609	2.93542833638418e-20	2.50730329346672e-19	35.2462556953475
ZNF596	1.75863091863564	3.58524504238426	11.3847491701378	3.68599558581954e-20	3.12882474373467e-19	35.2287536678193
DDX55	-0.709423188712228	5.63571688144169	-11.4304667826695	2.90746960199511e-20	2.48483571676486e-19	35.2155928090168
C14orf119	-0.795136306291935	5.32756446567948	-11.4157099373495	3.13884256940631e-20	2.67496367889927e-19	35.2007808409294
WRAP53	-0.926631070627081	4.54886748032914	-11.3990107914647	3.42299798265385e-20	2.91381733035886e-19	35.1756918211966
MRS2	-0.587195596791142	6.10987933634596	-11.4308378363054	2.90187753894021e-20	2.48146885676117e-19	35.1568826301369
ETV5	5.09100589696222	0.934981809672796	11.4771309575392	2.28239252662035e-20	1.9696785160765e-19	35.1506217896654
C2orf42	1.30673907948433	3.59075679302184	11.3659991108507	4.06281828938634e-20	3.42545083848541e-19	35.1368096668243
KIAA0100	-0.785641539902004	8.69689931204786	-11.4514193757616	2.60799748432303e-20	2.23781086997683e-19	35.1307523401235
ZNF211	1.09115798790633	4.35746725952758	11.3844399987837	3.69191578242731e-20	3.13207951349879e-19	35.129527759201
PPP1R14C	-1.37656094398224	2.73195189777766	-11.3396383977535	4.65876866413711e-20	3.90597823901077e-19	35.0989273161071
ZNF184	1.54546235397147	4.48030059286048	11.3841162735936	3.69812487425569e-20	3.13557555685056e-19	35.097547940765
KIAA1551	1.06250761254957	5.39367979492304	11.4060835803673	3.29962814426302e-20	2.81039229802913e-19	35.0917638975835
DHX9	-0.665278586976035	8.34326891095492	-11.4394841405858	2.7745789110257e-20	2.3753179548439e-19	35.0799728424989
ZNF160	0.937100975968848	5.44411888387503	11.3950384778429	3.49430235921919e-20	2.97282970119181e-19	35.0651819038835
DCUN1D3	1.41011114612908	3.39268731413944	11.3435475189058	4.565150488218e-20	3.83390938093297e-19	35.044916640335
AKAP5	-1.83294246703849	3.58249746331907	-11.3389796893863	4.67473212475016e-20	3.91499038400716e-19	35.0323815581685
LRP8	-1.149954717214	5.21088453780893	-11.3873980152521	3.63566215809126e-20	3.08784519037886e-19	35.0217188866196
CDK5RAP1	-0.876165830694468	5.33383811513737	-11.3801090863248	3.77585507766641e-20	3.19787026769536e-19	35.0102919857311
NDN	-0.886575186192736	5.04448681384427	-11.3740448097202	3.89661227878072e-20	3.29828241139635e-19	35.0102159521412
C19orf12	-0.934004089008662	4.65767360335611	-11.3597824573887	4.19608910574105e-20	3.53384599056688e-19	34.9966462678346
WARS2	-0.614696409179484	4.85440578342828	-11.3709405915714	3.95991572723143e-20	3.34244488814543e-19	34.9898000631214
CCDC149	0.740406864037905	5.03245921914073	11.3720764279791	3.93663428588395e-20	3.32483532965034e-19	34.9799461882504
FOXD1	2.94708420076667	1.20852329320387	11.3736910851326	3.90377419805005e-20	3.30248300607998e-19	34.9786147840784
ARHGAP10	-0.97597408632203	5.30743821137003	-11.3735487878259	3.90665903309993e-20	3.30306261492278e-19	34.973548241356
SENP5	0.923171934903435	5.80333027608591	11.3894790209668	3.59660228623553e-20	3.0563995433001e-19	34.9733370442542
H2AFY2	-0.904699793872084	5.25167192969848	-11.3720664186259	3.93683884930628e-20	3.32483532965034e-19	34.9662009170585
KRT18	0.565979099756708	8.41977830926022	11.418700290418	3.09051191956736e-20	2.63527126543007e-19	34.9653329438065
ZNF677	1.15987292873108	4.17679215414758	11.3484590344972	4.45019311308227e-20	3.74364704683716e-19	34.9457664045707
LMTK2	0.93194421096791	6.58546108763465	11.3915988758818	3.55724545589559e-20	3.02466578514882e-19	34.9153343077876
ERLIN1	-0.833816736280696	4.88444647549123	-11.3389905493616	4.67446849504332e-20	3.91499038400716e-19	34.8362098054797
CENPN	-0.821169762013237	7.06896401008706	-11.3803287039759	3.77155291516621e-20	3.19602926490608e-19	34.8287019870649
CBX2	-0.87283502584568	5.66398254910275	-11.357057515735	4.25587787657042e-20	3.58218958489806e-19	34.8183007389601
PPM1F	-0.987981757652856	4.69446513305515	-11.3277331852225	4.95589796278984e-20	4.14583642391377e-19	34.804593869756
KIAA1683	2.57417392793784	2.86191879485096	11.2759560872109	6.48537799936209e-20	5.37441699991287e-19	34.7765553984438
PEX26	-0.597819850755196	5.67091944170698	-11.3469778435139	4.48455260311831e-20	3.7704390754997e-19	34.7743056521081
ISCU	0.897196267061841	6.59397494522807	11.3655315997354	4.07269149469994e-20	3.43184823144861e-19	34.774042270485
ZNF649	-1.29145743729787	3.63022392718855	-11.2826501378949	6.26368562572147e-20	5.19643664949357e-19	34.7336567835021
MRPL57	-0.708272086516172	6.34037277663711	-11.3427820212011	4.58333353069054e-20	3.84702830055054e-19	34.6784083925783
CNP	-0.672917777769265	6.45839703538316	-11.3417916594403	4.60696551602883e-20	3.86470358596027e-19	34.6684053117757
AHCTF1	-0.718155633540735	6.86797467399374	-11.3454858179332	4.51943212215714e-20	3.79763809436551e-19	34.6636290023983
ECE2	-1.23950654499668	3.78343544897779	-11.2705630430617	6.66968811814702e-20	5.52106046207804e-19	34.6444175356512
CLPB	-0.752158480088219	5.61146723963284	-11.312671469471	5.35916371167928e-20	4.47321858224437e-19	34.5974492358174
SLC35G1	-1.61898890781149	3.16511334679549	-11.2427413512804	7.70723542110576e-20	6.34842825470785e-19	34.5933011548439
SLC35B4	-0.955753616433348	5.64034885759934	-11.3086292717227	5.4728783605076e-20	4.56559674785456e-19	34.5801994446642
SLC7A2	-1.68585938144335	4.24422151726396	-11.2749685627267	6.51874137335589e-20	5.39908551915676e-19	34.5673389676508
MAFF	4.29136318596403	2.49231257978251	11.2385601038861	7.87656656428394e-20	6.48079580982398e-19	34.5583080746981
CYB5R1	0.695275473045621	6.07306436663259	11.3141695644789	5.31762325831275e-20	4.44101395143627e-19	34.5561796080478
PLXNA2	2.45533571952428	1.39730089200988	11.261924845184	6.97589855189231e-20	5.76500234756274e-19	34.5558603445601
MTCH1	0.61756638911756	7.88516842378805	11.3359610443866	4.74859129053622e-20	3.97462914262496e-19	34.5552881610435
ZBTB11	0.749418435017979	6.00835257454368	11.3147462560271	5.30171838465489e-20	4.43019495069437e-19	34.5541531218581
POLA1	-0.943643033346794	5.06164044847927	-11.2925659715577	5.94916775097082e-20	4.9519236667726e-19	34.5443729038507
ATP6V1B2	0.737516773106014	7.31079709924907	11.3249742027941	5.02742305589e-20	4.20332876432318e-19	34.521304206902
ERVMER34-1	-1.43564624943607	2.45796858843757	-11.2238071580575	8.5043565839986e-20	6.98203490789082e-19	34.5067940134986
CARD10	-2.45211895607597	1.96760178129215	-11.2364445268907	7.96365735547754e-20	6.54886521631165e-19	34.4997985908149
F2RL1	-0.922632025774311	4.6967300785134	-11.2639616907957	6.90245020371704e-20	5.7105891051799e-19	34.4678538020783
GABPB1	0.811417411592592	5.17521379606743	11.2800011948984	6.35049049050933e-20	5.26554197711144e-19	34.4655970696367
CLU	1.6314437430106	5.56258692855931	11.2920661306893	5.96463662202045e-20	4.9620489482692e-19	34.4601440361981
PPIL4	0.786497231376888	5.68901593628276	11.2916848191184	5.97646438388865e-20	4.96656297327428e-19	34.4523399083542
DCAF5	0.700475351909204	6.43269171946771	11.3001165120757	5.72032600647065e-20	4.76937342105293e-19	34.4428980629213
VPS11	0.835484763237629	5.7607629214785	11.2860934075468	6.1526251266867e-20	5.1099457357482e-19	34.4400948277201
ELMO3	-0.968547796152206	5.87766808251073	-11.282774280998	6.25964678681546e-20	5.195956669476e-19	34.4272343698602
NOM1	-1.14945107995221	4.8007599993696	-11.2517827565602	7.35344158041672e-20	6.06366165686642e-19	34.4187775097615
MUM1L1	4.71424248775097	-0.444377814578185	11.4471652278431	2.66619146215624e-20	2.28643809227516e-19	34.4175500448612
C1orf131	-1.02980058631058	4.38162607808163	-11.2414987965076	7.75717172968813e-20	6.38605760378273e-19	34.4131011207681
MCM2	-1.06782941106193	7.0059770569288	-11.2953156102351	5.86478884413589e-20	4.88439652154989e-19	34.3827195911534
ACRC	2.42923015123151	1.66786790669265	11.1962845383186	9.81260817028467e-20	8.00794153722796e-19	34.3701064822333
SRD5A1	0.696278725441987	5.40059133707103	11.2626029623366	6.95135922364601e-20	5.74788601884739e-19	34.3504344609655
GNS	0.663372407275862	8.34404705565795	11.2977177060251	5.79205677862342e-20	4.82649969965645e-19	34.3486692961641
KIF20A	-1.61386398773661	5.45661281381022	-11.2547525008361	7.24082052390673e-20	5.97407477950459e-19	34.3391348529521
U2AF2	-0.706640834641681	8.03489414925466	-11.2916779477756	5.97667773888294e-20	4.96656297327428e-19	34.3206953072325
ZNF667	-0.936085582939034	4.46974369051029	-11.2179825776427	8.76579895963716e-20	7.18489285905631e-19	34.2874084667203
RAD50	-0.766793488738364	6.60838621719563	-11.2602312466928	7.03756521565886e-20	5.81276563687202e-19	34.2477051660148
GALNT7	-0.928945835211594	6.46950816890112	-11.2563218570181	7.18200555286676e-20	5.92880678294927e-19	34.2431426719145
C9orf3	1.29420079267931	4.07363342847705	11.2070897487355	9.2765348824622e-20	7.58282241671489e-19	34.2299407446761
SFR1	1.19811113137671	3.94601705062942	11.2021891085991	9.5159332062886e-20	7.77427927234111e-19	34.2135561398255
CHDH	-0.876356788263486	5.3184175715457	-11.2247309511318	8.46361484426035e-20	6.95238733596353e-19	34.1738652657666
C22orf29	-0.765833913941266	5.59454062888167	-11.2228940961871	8.54481807976474e-20	7.01142012490422e-19	34.1522656979141
PEG3	-1.60741898076797	6.75122348986378	-11.2429111391337	7.70043696816225e-20	6.34630963303646e-19	34.1237917139431
CAMK2G	-0.860109872302591	5.57510988809843	-11.2113923380352	9.07132963792977e-20	7.42721296854708e-19	34.0993592302695
SOS1	0.799059436693748	5.19259512190569	11.2089101750621	9.18915106717072e-20	7.51957996864499e-19	34.0894797511473
TRAPPC13	0.698851591070382	5.7502765600416	11.2184144041593	8.74614266502442e-20	7.17269679180812e-19	34.0813946107032
KIAA1217	0.871291617140262	6.90122203455318	11.2330020674103	8.10743771962222e-20	6.66345291723302e-19	34.0745057078713
CMC2	-0.922972110283829	5.31582938964899	-11.1966027530242	9.79638584044712e-20	7.99905001523403e-19	34.0284348986021
ARHGAP44	0.664447312269722	5.27728110878103	11.1906478411529	1.0104463507271e-19	8.23716742807714e-19	34.0110657520829
PARP12	-0.734087555805386	4.62063113836347	-11.168539478262	1.13355902759283e-19	9.18592679888504e-19	34.0059497984251
SYTL2	-1.36392529349923	3.52123939167226	-11.1388254503285	1.32301954214823e-19	1.06694207545101e-18	34.0025662509015
CHST12	-1.81258659669131	2.86581568811249	-11.1227102988672	1.4387191425177e-19	1.15590190711855e-18	33.9986261698332
TMEM70	-0.654626542141702	5.36002566582868	-11.1857286497702	1.03662642632561e-19	8.44142213541504e-19	33.9842911674391
AGO3	0.733936679669208	4.85766815946312	11.1766198779853	1.08691058586339e-19	8.83651833098253e-19	33.971093083943
AKIRIN2	0.998052646437758	4.38595629134347	11.1569767257109	1.20382057471194e-19	9.73953111523413e-19	33.9414774609613
PRKRIR	-0.880894268652095	5.28587481127127	-11.1724651208959	1.11065088405664e-19	9.01001279038064e-19	33.9384942605018
LRRFIP2	0.888297193818818	6.14371960081343	11.1959245661162	9.83099170048414e-20	8.01858616917273e-19	33.9336859194922
ZNF341	-1.45830204101591	2.81776347496174	-11.1100295664749	1.53684285594895e-19	1.23144249332601e-18	33.9312342868068
RBCK1	0.84005577716216	7.54641359897765	11.2116740936356	9.05805146849386e-20	7.42038738957467e-19	33.9299712124207
SSFA2	-0.777451832548744	7.3680686601883	-11.2079358090696	9.23581938354025e-20	7.55365271586277e-19	33.9255354242514
PELI1	1.12731513574868	3.39545038627117	11.1221135833882	1.44319262063072e-19	1.15887595675887e-18	33.8953869732025
LMAN2L	0.778184595096097	5.2989767408128	11.1738293978447	1.1027986776478e-19	8.9559896936503e-19	33.8846034843536
IMP4	-1.0005944266105	5.64703448604876	-11.1703456309314	1.12296100219764e-19	9.10495810421153e-19	33.8557550637719
TOMM22	-0.562703300679818	6.41132395589402	-11.1850107992822	1.040503238947e-19	8.4683992607199e-19	33.8492276353203
NPHP3	0.997884280804819	4.61452213288615	11.1400842894895	1.31438409907735e-19	1.06054764275902e-18	33.8158461661318
EMC3	0.561720872000893	6.43020823940128	11.1761626307355	1.08949820995799e-19	8.85276251121706e-19	33.8113064340135
RELL1	1.06094910195676	4.42338780525844	11.1315600383384	1.37398120831966e-19	1.10625747046263e-18	33.801909834991
UNKL	0.916062483158521	6.88820472327802	11.1808196007589	1.06342982913575e-19	8.65030461229817e-19	33.7944757999905
C6orf120	-0.687664936603712	6.20883303497212	-11.167437434277	1.14007467965268e-19	9.23374400737034e-19	33.7881568703308
ZNF568	0.971071168121285	4.72422167416971	11.1346710825415	1.35192309083648e-19	1.08966597595279e-18	33.7862895337132
BAHCC1	-1.59375051879365	4.26530308342643	-11.1107131339597	1.5313864444157e-19	1.22772551251181e-18	33.7842569921056
CRTC3	0.838643484723873	5.26026766296503	11.146615153697	1.27048125268081e-19	1.02567454248683e-18	33.7789107265766
RAB29	-0.948061274981186	5.95488060300397	-11.1529169284107	1.22951122275284e-19	9.94202505161908e-19	33.7587206951648
KRT8	0.718804183796847	9.06502668100817	11.1885774335211	1.02138343187621e-19	8.32180879709886e-19	33.748535964811
ETV6	1.00410062895879	4.46874494272937	11.119748103674	1.46106372551532e-19	1.17259929996462e-18	33.7242523720795
CLUH	-0.818407082509777	7.78060264346901	-11.1729821026149	1.10766878601399e-19	8.99067810312764e-19	33.7200814334925
ZSCAN20	1.24673648916212	3.63168252057509	11.0873703351192	1.72916860529987e-19	1.38186246818429e-18	33.6901504192763
TEF	-1.17105448959654	3.93299570461365	-11.0846082847972	1.75420335980867e-19	1.39963430663587e-18	33.6724765625889
ZBTB7B	0.797253847844654	7.75504300533067	11.1612118625692	1.17759314549278e-19	9.53247367801596e-19	33.6525425463804
B3GALNT2	2.17073214920336	6.90985719192654	11.1467180466973	1.26980145098566e-19	1.02567454248683e-18	33.6433988900247
BRMS1L	-0.957609298556096	4.1701716426352	-11.0851785763861	1.74900476987139e-19	1.39652555921723e-18	33.6255587088654
KIF9-AS1	1.70928331647023	2.32451994039268	11.050584413614	2.09405910257696e-19	1.66108776990468e-18	33.6251439339091
UFL1	0.925882079643623	6.98022465082791	11.1500945618981	1.24769420718552e-19	1.00836255194283e-18	33.6230486662581
OGFOD1	-0.553150566478978	6.12997925257609	-11.1317833771674	1.37238573759734e-19	1.10556567788421e-18	33.6124071464971
GPRASP2	2.31388431977064	0.826382903849311	11.0699599625125	1.89316836990387e-19	1.5081069624656e-18	33.5852670848403
JAG2	-1.41358410815233	6.268903507017	-11.1304438333365	1.38198295306504e-19	1.11210375258439e-18	33.5843150856457
LINC01137	-1.37018926617197	3.27259305677765	-11.0499876174713	2.10057470185037e-19	1.66537643732762e-18	33.5836020130851
ITPKB	-0.882289834764117	5.066331499133	-11.0972107817176	1.64284921106534e-19	1.31427936885227e-18	33.5630242842297
TSSK6	2.09811743054388	2.38372918773393	11.0361820318118	2.25709836335858e-19	1.78475982223236e-18	33.5556391191549
ADGRV1	0.981248715082225	5.49524233177494	11.1069252811979	1.56186807986183e-19	1.25016050571456e-18	33.5232790309541
SFMBT2	2.39060835972512	1.24601297384348	11.0577153845775	2.01775383479148e-19	1.60225233121253e-18	33.4979522034261
ANKAR	1.94259979137127	2.020074005605	11.0225484266325	2.42313195751303e-19	1.91101625388737e-18	33.4853457689519
GOLGA4	0.965685644035669	7.67137050631994	11.1265634574335	1.41016512259839e-19	1.1339167007343e-18	33.4803883565748
SP1	0.610525659783769	7.05517875538606	11.1189802619832	1.46691225446054e-19	1.17666423146258e-18	33.461512386341
TESK2	0.72377569292554	4.4831297181561	11.063770354119	1.95515220908927e-19	1.55500876968668e-18	33.4453846948064
DDX51	-1.08167003240941	4.70655890342335	-11.0647316127353	1.94539434317494e-19	1.54806790975701e-18	33.4405026756518
RAN	-0.661880117334729	8.77450038169385	-11.1265042410728	1.41059962504774e-19	1.1339167007343e-18	33.4372454293585
NCSTN	0.506684528789908	7.22123049877067	11.10785430812	1.55433622835206e-19	1.24479534959651e-18	33.3982634121489
AKR1C2	2.90646619375262	3.0361363416893	11.0073884158926	2.62215562510843e-19	2.06256096734564e-18	33.3969511210298
TBC1D14	-0.786042529198485	6.00269158930702	-11.0833540897788	1.76569068953037e-19	1.40805158757239e-18	33.3781214572025
OSTM1	0.886692277387565	6.00675715153346	11.0851376805151	1.74937704907273e-19	1.39652555921723e-18	33.3753228573513
LOC101927151	-2.39790794616531	1.69590580530946	-11.0405054756628	2.20686360771279e-19	1.74687738183528e-18	33.3741074243264
RAVER1	-0.920512343988676	5.72462506597086	-11.0762046541514	1.83262685855317e-19	1.46065418832454e-18	33.3641756250269
TTC17	0.550288572115944	6.46125263477005	11.0901061423688	1.70472443736445e-19	1.3630533626978e-18	33.3533896767825
SIK2	0.910367188624484	5.76403070225195	11.0698447128155	1.89430432483753e-19	1.50821175725135e-18	33.3080355914598
SRGAP1	1.19387578530552	3.98316429513878	11.0130516368553	2.54596113099503e-19	2.00577924150164e-18	33.2325118472045
BRAT1	-0.898154437111025	6.14301902459726	-11.0585365313428	2.00914784482146e-19	1.59626264750471e-18	33.2286863777661
MORC2	-0.542709530248985	6.47104117905203	-11.0610351570369	1.98318654923044e-19	1.57647057825538e-18	33.2181988635434
JAKMIP1	-1.50809190507018	3.1327737180818	-10.9771623384106	3.06916059595845e-19	2.40912260893424e-18	33.2097876256926
RPL23AP64	2.27867531082785	2.01086751743389	10.9699143517899	3.18723584925991e-19	2.49658495109478e-18	33.1987475364252
ATXN7	1.09899950824809	5.60596776997053	11.0341910879753	2.28061495504567e-19	1.8014578729598e-18	33.1597888017132
HYPK	1.94456928470005	1.68094528340548	10.9553139642029	3.43907758805771e-19	2.68126630645247e-18	33.1439973372694
NUP88	-0.590068737845915	6.53882483911571	-11.0447933725236	2.15814773742926e-19	1.71011854486743e-18	33.1183877068145
LOC389765	1.77519279547073	2.35341472284535	10.9498299539583	3.53873684560108e-19	2.75467457094587e-18	33.1079784926095
COLGALT2	1.87017217639647	1.12202529184329	10.9513245437055	3.51129293683026e-19	2.73472898026158e-18	33.1020292674218
C19orf48	-0.92477020872807	8.23696514967449	-11.0569101909904	2.02622847368396e-19	1.60813143556228e-18	33.0957544811388
TCEB3	-0.617121157063639	6.37409207455778	-11.0300120141742	2.33077834770838e-19	1.84011396788586e-18	33.0688203047635
METAP2	-0.516936441195918	7.25685873843096	-11.0423835899385	2.18539179432876e-19	1.73079341685869e-18	33.0644153397124
NFE2L3	-1.43017389537205	3.65706869274075	-10.9601787359527	3.35302613641989e-19	2.6168939950354e-18	33.0614985096736
LETM1	-0.748995441035315	7.14583696919759	-11.0374473066244	2.24227956878984e-19	1.77397629109317e-18	33.0344929759927
MRPL20	-0.558619650324877	6.84434237718362	-11.0344350729089	2.27771991810455e-19	1.80011801527673e-18	33.0339115791203
CTU2	-1.07173104435245	4.18884165236082	-10.9699549664953	3.18656169245637e-19	2.49658495109478e-18	33.0310753836193
MAPKAPK2	0.51867666493979	6.56573144900493	11.0291449764859	2.34132341150084e-19	1.84746780594307e-18	33.0282338814642
MAN1A1	2.34451274200784	2.82531100460086	10.9354669291474	3.81367229571993e-19	2.96255060489035e-18	33.0154704306488
HINT2	0.622283060963237	6.25370805883081	11.0202213710104	2.45266937261995e-19	1.93329571124731e-18	33.0106636108407
WNT7B	-1.51336925673003	4.11645321073288	-10.9600060835614	3.35604291012908e-19	2.61788780979212e-18	33.0050687528322
TNFAIP1	0.590634766165071	5.74271786275172	11.0087678158734	2.60338902206483e-19	2.04887261820364e-18	32.9888856515287
PPP2R2D	0.692775184689469	6.03709800888614	11.0118058001854	2.56253045435958e-19	2.01777437350096e-18	32.9751033683169
TRAF6	1.09509175376456	4.06693512423773	10.9460265170747	3.60954881370178e-19	2.80688684549694e-18	32.8969464407817
UBQLN2	-0.568849635325908	7.01608461600941	-11.0039165322307	2.66999201587526e-19	2.09908901101481e-18	32.8925281874904
ING4	0.88255327225701	4.87343501841889	10.9623095929791	3.31601623671211e-19	2.58935516435097e-18	32.8744012687591
PLK1	-1.60610573320634	5.96017024491119	-10.9779244793325	3.05700208750031e-19	2.40083385700338e-18	32.8604486501514
AGPAT9	3.19908586455426	1.73618980321239	10.9191784886912	4.1514346712673e-19	3.21661212712847e-18	32.8601355805729
ENC1	1.54560015174105	6.08729171610024	10.9894345304632	2.87913718655369e-19	2.26232987929305e-18	32.8572198463967
THRIL	-1.34693357958772	4.71696081826172	-10.9541210596228	3.46051394867165e-19	2.69657900639613e-18	32.8511365065231
THSD4	2.06343370033329	2.39682519785714	10.897989254082	4.6360429137443e-19	3.56450693255425e-18	32.8502783450619
PPP1R15A	4.15116499570382	4.50457146433927	10.9265258685203	3.99551969333159e-19	3.10060587674765e-18	32.8412885922299
ZNF337	0.943111910079308	5.4988109251295	10.9763634526083	3.08195728114401e-19	2.41790337166449e-18	32.8286779741554
CSK	-0.935062460217098	5.68022594987248	-10.962897824607	3.30587173988943e-19	2.58277679740789e-18	32.8029078498063
GPNMB	1.91521621603968	4.48592450399077	10.9224257835823	4.08178805976221e-19	3.16428133739748e-18	32.7978349474045
RAPGEF6	0.886839438455441	6.30684703507302	10.9757985381709	3.09103840705774e-19	2.4237614997587e-18	32.7615737731794
REL	1.82622839423018	2.18895742297204	10.881653168514	5.04799320089234e-19	3.86540876617029e-18	32.7598990410765
MAD2L1	-1.1441023027913	6.02067241922574	-10.9680528772428	3.21828791315091e-19	2.51959391573901e-18	32.755785665849
ISOC1	-0.706037151465201	5.1673963655766	-10.9426732748823	3.67315501343908e-19	2.85487037690483e-18	32.7485993633431
ARRB1	-0.94817845092423	5.40381193852572	-10.9487384033009	3.5589156931381e-19	2.76894704912755e-18	32.7483941704486
OSGEPL1	-0.926853111922814	3.75065645009072	-10.9060341541838	4.44571736771514e-19	3.43046721447125e-18	32.7482688259134
BAG5	-0.645910285067385	6.47024144308314	-10.9645783841464	3.27706010824772e-19	2.56159992636375e-18	32.716890009555
WWC1	-0.776937339660223	6.6428435388764	-10.9669358756392	3.23706633589737e-19	2.53165563019973e-18	32.7151753950959
PER3	-0.892846062917076	4.74114963124932	-10.9184979243837	4.16618126598443e-19	3.22471020051661e-18	32.6935554994773
FLJ10038	-1.55961325323208	3.56305882664144	-10.8817450135508	5.04557760326184e-19	3.86540876617029e-18	32.6925914232514
RIOK1	-1.05765211103632	4.34505039370116	-10.9016917784626	4.54745622184215e-19	3.50717014007097e-18	32.6614302059374
TMUB2	0.990941342445149	4.38513276417629	10.9093767803214	4.36895688724511e-19	3.37470455858398e-18	32.6498943460487
CTSD	0.888731214916795	8.34781003689763	10.9676486533069	3.2250708785987e-19	2.52358855200824e-18	32.6355150474803
GDF9	1.23777575620525	2.39205697547783	10.8613094175469	5.61261432092619e-19	4.27812267223491e-18	32.6323088419068
TWISTNB	-1.08169262533033	5.51933452279872	-10.9187734519629	4.16020477499026e-19	3.22174496654222e-18	32.6047897784464
CC2D2A	-1.10677540026708	3.78105260184057	-10.8759739289693	5.1996330726635e-19	3.977467662716e-18	32.5980291240695
SUV39H2	-0.871938097761725	4.47092246058907	-10.8995745958083	4.59790241181277e-19	3.53880587471966e-18	32.585834626411
TRIB1	1.34226791864324	4.90643615481882	10.9102256182465	4.3496762507597e-19	3.3615408430987e-18	32.5723871198119
ADRBK2	-0.921534718235144	4.51007202326192	-10.8874167709479	4.89862660301418e-19	3.75870092339606e-18	32.5659033870505
FAM206A	0.745748570960788	5.36037375982961	10.915558773273	4.23047206026126e-19	3.2727855979847e-18	32.5534050843123
MRPL32	-0.654844571751325	6.15480089971437	-10.9250892584356	4.0255371153395e-19	3.12228643202159e-18	32.5232292822966
NFATC4	1.49211383141119	1.93350821601194	10.8275892459821	6.69114106632634e-19	5.07701739524792e-18	32.4888591360289
LOC148413	-0.794769611441361	5.13259969210422	-10.8881923373632	4.87886810367601e-19	3.74545416384452e-18	32.4816537502136
IMPDH1	-0.929792727006086	6.1749550753721	-10.9149899753429	4.24302815215983e-19	3.28080899757116e-18	32.471894342153
FAM76B	1.01636710511356	5.14676875662536	10.8980503615928	4.63456692303501e-19	3.56450693255425e-18	32.4713926342122
SART3	0.736253604641513	7.01487630105502	10.9274759902578	3.97579048407699e-19	3.08689089497933e-18	32.466899208132
AFMID	-1.08771079851926	5.13506773756456	-10.886368082236	4.9254706843458e-19	3.77736812033384e-18	32.4662057168625
GXYLT1	1.13181999084062	5.82002701244428	10.9091227780851	4.37474294964623e-19	3.37743651063691e-18	32.4630920732284
GINS3	-0.79611554664236	4.22819998996791	-10.8654474441309	5.49286162424731e-19	4.19322878239439e-18	32.4508042788019
LOC401320	1.13973933879035	4.50181676087085	10.8722362399328	5.30191209853263e-19	4.05364114417342e-18	32.4254548859665
DHRS4L2	-1.85386223896798	2.57024072621516	-10.8138553194416	7.18778280968015e-19	5.43462974169976e-18	32.4149636091846
PRRG1	-0.940917387698149	4.96175579172875	-10.868402422857	5.40891454488206e-19	4.13124419155387e-18	32.3856549513131
MAPKAPK3	-0.697379014373984	6.37320633546148	-10.9009236651122	4.56569371497875e-19	3.51942796838403e-18	32.377459600246
TMEM181	-0.991026346280043	6.27405116801228	-10.8938692219808	4.73665142028107e-19	3.63813594511205e-18	32.3608656312554
TNIP2	0.745819803817708	5.08155124579538	10.8712597157864	5.32896421125827e-19	4.07225071736663e-18	32.3493834508989
ZNF696	-0.910705003033675	3.9057069504636	-10.8289777517991	6.64288334402085e-19	5.04550006544345e-18	32.3426954925687
STRIP1	-0.840359814483461	5.2666751411857	-10.8646197995683	5.51660688684024e-19	4.2092159051216e-18	32.3350277219523
ALOX12	2.40748332529588	1.93458625369083	10.797557813519	7.82522665277872e-19	5.90470368935303e-18	32.3337950277241
TRIM25	-0.685158429103147	7.29198604110775	-10.899681673229	4.59533767442007e-19	3.53864566764573e-18	32.3230222351937
TMEM241	-0.715192220914201	4.97749391698396	-10.8535705690808	5.84363279401847e-19	4.44969523503962e-18	32.2904186987532
UBE2D3	0.556938396323035	8.69688987821924	10.9005508200014	4.57457264423747e-19	3.52446294642739e-18	32.2648238971036
UBR3	0.620604024813437	6.87236602783827	10.8848808218572	4.96379395484319e-19	3.80481521316617e-18	32.256948201555
TFRC	-0.918918686562588	8.69312267884588	-10.8972122480788	4.65485180407332e-19	3.57713688280271e-18	32.2444250887166
FBXO21	-0.558791175308676	6.24600655270681	-10.8640560572836	5.53283955984938e-19	4.21945753330108e-18	32.2100241074563
EIF2S2	0.472502698133337	7.99290549678967	10.8783512478032	5.13560970318757e-19	3.93049517344875e-18	32.1754825615323
KNTC1	-0.863393361124534	5.83695581025501	-10.8526556147237	5.87156763506814e-19	4.4687004362992e-18	32.1609330301383
SPDEF	-1.28392467775963	6.33912598224351	-10.8551620513864	5.7953592269984e-19	4.41517575609376e-18	32.1541871290566
FAM155B	-0.998283989869182	5.44067922595503	-10.8356297745977	6.41648037835888e-19	4.87600553448567e-18	32.1514646902177
DNAJC1	0.628457657877568	6.05054126469354	10.850406227109	5.94081427164645e-19	4.51911180866479e-18	32.1499281016016
DOK4	1.53174068615514	2.57392689459509	10.7662907569158	9.21092126123572e-19	6.91901919253204e-18	32.14209135949
AHR	1.76775303655914	3.19876876780417	10.7639126237321	9.3258617041505e-19	7.00185696747619e-18	32.1061939008915
DIRC2	0.95318411542362	5.40878447606844	10.8263688710167	6.73384507381155e-19	5.10426136437931e-18	32.101667938276
EPB41L4B	-0.825804670389815	6.72535210433367	-10.847557031798	6.02970068606697e-19	4.58440432921426e-18	32.0965656185399
DHFRL1	-1.72004322177569	3.8536386060362	-10.7625458363808	9.39257012383989e-19	7.04841744025886e-18	32.0804635727424
STAC3	2.2168479572998	1.97075626929262	10.7446859583809	1.03094418409627e-18	7.70181983501971e-18	32.0595589636926
KDM4C	0.611608031354154	5.43286111456788	10.8010380839066	7.68451340469201e-19	5.80144058747386e-18	31.9567452495023
ANGEL1	-0.7477966181328	5.75984072974877	-10.8032969273076	7.59454287712592e-19	5.7364011993422e-18	31.9506870426376
SUPT16H	-0.90077400314833	7.60804662592608	-10.828388098819	6.66333410910467e-19	5.05847446826672e-18	31.9350992182027
SMARCD2	-0.83091321873116	7.32421164246852	-10.8267477123872	6.72055933451835e-19	5.09676358419836e-18	31.9320609155402
ZNF525	-0.819803813942367	4.93403042405632	-10.7759615434524	8.75793549091513e-19	6.5952436976721e-18	31.9289777693247
ATP6V1G1	0.710093737026869	7.21748228930937	10.8249433595531	6.78407293886779e-19	5.13714771810584e-18	31.9268639966804
KLF16	-0.938146718749678	4.87885059134482	-10.7799035944613	8.57974811663556e-19	6.46754506623492e-18	31.9265331715997
COQ9	-0.647956284136553	6.54141427615446	-10.8145819162554	7.16060652822553e-19	5.41680945228386e-18	31.9264199031142
STAT3	-0.56795859323048	7.67141238431525	-10.8259436414301	6.748788941571e-19	5.1130078075999e-18	31.9206233912365
HIST3H2A	1.32213420479021	4.11814786316524	10.7559766315107	9.71991718115404e-19	7.27226090643792e-18	31.9135941213053
GAB2	1.51390222277868	2.74658055356583	10.7142934817168	1.20803379402683e-18	8.97123414990446e-18	31.8769069731384
PACSIN2	0.709584445539988	7.71662090827788	10.8161152197101	7.10359476783135e-19	5.37639007226591e-18	31.8704121555264
RABGAP1	0.55848377451461	7.05707689192152	10.8104675176851	7.31586322790091e-19	5.52868657424057e-18	31.8606421323463
ENTPD1	-0.730714647253218	5.05258935907968	-10.7671043460393	9.17192512659724e-19	6.89317455960882e-18	31.8287025659425
[truncated: 13,017 more rows]
