# Supplementary material for: The transcriptomic response of cells to a drug combination is more than the sum of the responses to the monotherapies
Source: eLife. 2020 Sep 18;9:e52707. doi: 10.7554/eLife.52707 (PMC7546737; doi:10.7554/eLife.52707)
Supplement: Source data 6. [file elife-52707-data6.zip › LNCaP/DE_limma_T_9.csv]

	logFC	AveExpr	t	P.Value	adj.P.Val	B
RDH10	1.84990036044051	4.79556012776318	19.4411466650441	6.33949317437456e-37	9.51938295064084e-33	73.1750826039657
BRI3	1.23904541285495	6.38061637489507	18.5581731510989	2.97993381491263e-35	2.2373343082364e-31	69.5957751459312
SRSF6	-0.804242228615564	8.20471466910349	-18.0948964466187	2.33684196502093e-34	1.16966729822514e-30	67.6603495738919
USP43	-1.45624046163201	4.22144765897733	-16.1230014196482	2.0309513303395e-30	7.62419129409447e-27	58.2336863851759
MALT1	-1.07394625005082	6.07139234359117	-15.778667203535	1.04056301540229e-29	3.12501884785616e-26	57.0259473027887
DDIT4	1.37837674907878	9.29730938279806	15.5924011212655	2.53363065543201e-29	6.3408329869945e-26	56.202168271842
SQSTM1	1.49139391200016	10.0356146664611	15.3651078754458	7.54788073148963e-29	1.61912824377212e-25	55.1232191006116
NKX3-1	-2.24574870270824	7.74594844250421	-15.0904168162354	2.84686219237999e-28	5.34356033509723e-25	53.8033832438745
FEN1	-1.03125650272417	6.18702241310182	-14.8639291095995	8.56359894466434e-28	1.42878890836755e-24	52.697049504091
GRB10	0.951234535628068	7.75354896031675	14.8317059354396	1.00211210854614e-27	1.48422726544478e-24	52.5592623281889
PA2G4	-0.738458976328445	8.2946866138048	-14.7853494821212	1.25663034279304e-27	1.57246343561503e-24	52.3358391677241
NATD1	1.94775213108629	4.32972210869249	14.8149939487394	1.08727356951869e-27	1.48422726544478e-24	51.839321514068
GDF15	2.06923277900605	10.0819525044933	14.6087156406905	2.98345086687598e-27	2.94071016499296e-24	51.47821685206
TMEM97	-0.694970656772498	6.75868050993758	-14.5991193432667	3.12726385603873e-27	2.94071016499296e-24	51.4259329184679
RNF144A	1.18306411227798	4.05257538995619	14.6158580024433	2.88074301510932e-27	2.94071016499296e-24	51.3492673823511
CLCN5	1.1417649020913	5.12838389583421	14.5987188312682	3.13341519977939e-27	2.94071016499296e-24	51.3263986871651
NOL6	-0.884636447245366	6.90341654535945	-14.3977963997176	8.4167763171972e-27	7.43448901053136e-24	50.4499641715791
RRAGD	1.20598595217327	5.40335852325754	14.1753233794176	2.52693594104898e-26	2.10802611615509e-23	49.3010112940251
NOLC1	-0.687160871711466	8.37246477254147	-14.0525589349853	4.64592042727362e-26	3.67174427031267e-23	48.7580586651438
PKIB	1.15520080124679	4.57054237119994	14.0317281151133	5.15251437897377e-26	3.8685077957335e-23	48.5809682283676
FOXN3	0.901901682398153	6.54672426113975	13.9376625909991	8.22698366737147e-26	5.88268508329762e-23	48.1911578967304
UAP1L1	1.52726418125694	5.96604658361656	13.8040054437237	1.60214310363436e-25	1.09353549291698e-22	47.5208770331777
NUPR1	0.926573389489621	8.08178778588057	13.7160838982382	2.48632315948996e-25	1.62324472012614e-22	47.099068714503
HS1BP3	0.978920877426065	5.55611048271143	13.7036373566181	2.64608765692413e-25	1.64381505854069e-22	47.0053765454834
CDC25A	-1.08075904988009	4.71894853688787	-13.6969040845176	2.73677254019161e-25	1.64381505854069e-22	46.9159386834625
EIF4G1	-0.588313700258182	9.98084393636985	-13.6129916417482	4.1666695611256e-25	2.31728556036526e-22	46.5738415048059
PBXIP1	0.903202252347236	4.68365830372122	13.6192293812692	4.03838891387161e-25	2.31728556036526e-22	46.4970808329738
ACTA2	-1.50794446528887	4.12547613131513	-13.407438690671	1.17025226359113e-24	6.05948551382219e-22	45.4007929460065
CCNE1	-1.13873743283397	3.77057170013243	-13.4236549523003	1.07852660277427e-24	5.78398409544942e-22	45.3998226425517
GRPEL1	-0.67153727058719	6.29867398208569	-13.3262298926189	1.76185770083012e-24	8.81868507855503e-22	45.1618446790503
NOP56	-0.943746612396049	7.51123693536341	-13.1116427854698	5.21003027378189e-24	2.44480670597215e-21	44.0831710013125
ATXN1	1.42579840667858	5.31463671279326	13.1137408911347	5.15498194140189e-24	2.44480670597215e-21	44.0323110676415
CCDC86	-1.10671518378375	5.7376389839104	-13.0980701192329	5.58067538213272e-24	2.5393764102456e-21	44.020931578316
DDX56	-0.599524433255838	6.73504554142472	-13.0743295320377	6.29376760064788e-24	2.77962394974496e-21	43.9022323339018
SLC39A10	-1.40818633780724	5.8928445028036	-13.0171183507137	8.4111609321989e-24	3.6086283587971e-21	43.6013735611401
DHX15	-0.671008825332269	7.94307112966558	-12.9449728736643	1.21300952381897e-23	5.05959750268491e-21	43.2450017235168
MSH6	-0.963801062642212	5.78476784338119	-12.9224352572071	1.36012619187732e-23	5.51990672898105e-21	43.1395712681406
CLSPN	-1.26088630433354	4.606054908957	-12.9131798981442	1.42561112090076e-23	5.63341489248576e-21	43.0549570683926
UNG	-1.10761780281122	5.58491074683267	-12.6680998836731	4.9655387233445e-23	1.91185972999336e-20	41.8616463167774
PTPRR	1.4900102647365	2.80794524798135	12.614976565357	6.51237641840656e-23	2.44474610746982e-20	41.4054751705246
C12orf49	1.14932288329041	5.93451493004753	12.5587815855941	8.67829255581109e-23	3.17837173214779e-20	41.307645169041
SLC4A4	-1.52818091325913	6.37917095465343	-12.5258282290227	1.02709239341541e-22	3.67209985226806e-20	41.1413202926627
TSR1	-0.726444242070087	6.50678236308161	-12.501844209974	1.16115982553734e-22	4.05487812564388e-20	41.0187537829705
LINC00847	1.09307686523599	4.99588400175693	12.4638563190253	1.41034959209561e-22	4.81313851702447e-20	40.8046168882063
AK2	-0.493045651365922	7.46806929800169	-12.3292339775464	2.81158200458621e-22	9.38193675130366e-20	40.134771020313
FKBP5	-0.893227527066376	6.49470679615061	-12.3099358430423	3.10421875549632e-22	1.00304605334234e-19	40.0468185758919
KLK2	-1.70694947475945	6.5995755946349	-12.3077317343438	3.13952880308272e-22	1.00304605334234e-19	40.0366590752668
ST7	0.822578003398871	5.74101769248391	12.2924555167426	3.395580435729e-22	1.06225074631056e-19	39.9629832016649
KLHL24	1.61565685050681	6.30857047814562	12.2838291055137	3.5493192999392e-22	1.08768527771198e-19	39.91809471604
EIF2AK3	1.00598941537383	5.91502092451735	12.2778176098084	3.66056467868746e-22	1.09934078430342e-19	39.8892531327069
SLC35F6	1.02384623351858	6.06320579291165	12.2564973199754	4.08406486371935e-22	1.20247682340411e-19	39.7808922122211
TACC2	0.80500383624083	7.14236543094497	12.1377014190329	7.52105600143428e-22	2.17184955610648e-19	39.1671884421964
APBB2	0.748335287050934	5.58593107183922	12.1323274276594	7.7318910876649e-22	2.19060521834672e-19	39.1509643635032
RRP1B	-0.526560157004898	6.47437924370733	-12.1091868649968	8.70959859186214e-22	2.42191356398892e-19	39.0250850877835
RCC1	-0.661302457081316	6.71019697681233	-12.0988851868536	9.18384942501793e-22	2.46258362439409e-19	38.9700349629047
UHRF1	-1.69295049060361	3.71980381810399	-12.1004244107503	9.11137720717167e-22	2.46258362439409e-19	38.9307392442198
RB1CC1	1.1764948085872	7.64330347785742	12.0611015954188	1.11559821182205e-21	2.93891627170524e-19	38.7748472582456
YIPF5	0.697692291607013	6.32574209513736	12.0457237584271	1.20754895785276e-21	3.12630261226156e-19	38.708969281012
RNF103	1.0435485843043	6.8897702003151	12.0054285161859	1.48617708021503e-21	3.78244661635744e-19	38.5038770152181
ARHGEF2	1.35162695745716	5.59013050838173	11.9748453859007	1.73994976474187e-21	4.35451427789399e-19	38.3485345454206
TUBA4A	-1.19477128691751	6.38724074674741	-11.9422525792858	2.05841195842682e-21	5.06706786356346e-19	38.1779118601575
SRSF2	-0.738119122635401	7.27300742459889	-11.8876916378484	2.72770420862563e-21	6.60632361237458e-19	37.8866834365116
MCM4	-1.0342953304748	7.28442116532678	-11.854546491841	3.23678123737408e-21	7.71484239054113e-19	37.7140169975021
TSC22D3	1.17345429382199	5.95208719107084	11.826303086985	3.74509955086588e-21	8.78693982121908e-19	37.5958262238411
TONSL	-1.04597081540431	5.55440779528041	-11.8132010183426	4.00736456864513e-21	9.2576286711962e-19	37.5277133803414
ZFYVE9	0.593429751682645	6.14320345977865	11.7968453367147	4.36074507208266e-21	9.92135575793836e-19	37.4431169622767
TM4SF1	-1.42971809984687	4.10715761355622	-11.6930088863794	7.45994984358809e-21	1.67191950524356e-18	36.8811357330497
POLE3	-0.647742131742606	7.08315538514859	-11.6752924092095	8.17614175217e-21	1.80548447868507e-18	36.8004243474872
ARMCX3	0.726345820223022	7.09479876587203	11.6708289468847	8.36719694011101e-21	1.82089607612619e-18	36.7891643872119
SDCCAG3	-0.696452159496359	6.10396249769012	-11.6649301191756	8.62657338816088e-21	1.8505232285232e-18	36.7629203517197
DKC1	-0.665153117299187	6.97089339238598	-11.616447225238	1.10877390677234e-20	2.31240958112408e-18	36.4985513821812
RSRP1	1.06013613898238	4.79995763564547	11.5708889973205	1.40386574329628e-20	2.88773260292287e-18	36.2466241269183
SNORA33	-1.59092264540372	1.984442051456	-11.6397041545656	9.82984680500985e-21	2.07894337498631e-18	36.1023233362857
MCM3	-1.05900199862775	6.67686453523221	-11.5322675655062	1.71491864956283e-20	3.47989438403183e-18	36.0716706733505
STX3	0.839661467459483	7.8186658237774	11.517204447357	1.85418427940603e-20	3.71232415194147e-18	35.9892499469665
NEBL	1.1320924239605	6.15688998194072	11.4880236577667	2.15704134876583e-20	4.26185959119313e-18	35.8650401525085
CNNM2	0.961665805046378	5.18195043420307	11.4772064242636	2.28149943578019e-20	4.39217891380454e-18	35.8057505927365
HNRNPAB	-0.632435223415611	6.99528154086491	-11.4776572505831	2.27617154083972e-20	4.39217891380454e-18	35.7879256140978
SLC17A5	0.974418045250992	5.36676964005583	11.455906757198	2.54799162127488e-20	4.78258027313296e-18	35.7061361773875
NCL	-0.743278419611213	9.95771603608955	-11.4701602259873	2.36641451964596e-20	4.49798486417769e-18	35.7033178190276
SEC24D	0.795198797820277	6.95795148475889	11.4443224452112	2.70580230967112e-20	5.01608981259525e-18	35.6314592117905
GREB1	-1.13006798176573	4.37889365284744	-11.4290655084779	2.92868543163959e-20	5.36306590750001e-18	35.5576717988504
ESRP1	0.837529132908228	7.37223497210529	11.4202785830504	3.06530458971666e-20	5.47959687133159e-18	35.498170104026
DSC2	-0.938734290645537	7.91207621410056	-11.4244711650147	2.99933960191195e-20	5.42627511594094e-18	35.4972975339612
AARS	0.566940007330473	9.82860415560559	11.4051152951436	3.31625098112563e-20	5.85844996853911e-18	35.3786294519427
GNPDA1	1.03948668462125	6.6623558300739	11.3910322685914	3.56772253374376e-20	6.22940948449957e-18	35.357492289274
LGALS8	1.79340814351642	6.69035838927605	11.3580178977591	4.23470907244734e-20	7.30901050941026e-18	35.1890447228925
RBM12	-0.906613047983298	6.55458424952433	-11.3479485415618	4.46200523562138e-20	7.61380347932849e-18	35.130525415642
EXOSC2	-0.709528363680841	5.72678188006167	-11.3232882334124	5.07163898364992e-20	8.556823705448e-18	35.016334262912
PTPRM	0.655344340148492	5.56262991249593	11.3166722088731	5.24894605913857e-20	8.75757489155831e-18	34.9929864327237
AADAT	-0.983076464182678	6.04671125785296	-11.3081313751053	5.4870513076003e-20	9.05423763021166e-18	34.9360378657413
MCM6	-1.06929351896112	6.50256431554122	-11.2934613293117	5.92155898266444e-20	9.56108921329992e-18	34.8494391204861
HNRNPM	-0.539797533659064	8.58568320153889	-11.2998109133136	5.72941453975226e-20	9.35140094879564e-18	34.8488998936613
AIM1	-0.863893042504638	4.56901317756297	-11.2724418623228	6.60489040915878e-20	1.05509611046732e-17	34.7670904443974
POP1	-1.01784235514528	4.76175089075964	-11.2482362373643	7.49023680019989e-20	1.18393048201896e-17	34.6359206938952
MTA2	-0.555884356962457	7.46581846748636	-11.2069943047999	9.28113926151975e-20	1.45172486615605e-17	34.3879924999999
NPC2	0.857997316069903	5.45895768075185	11.1783068108928	1.07741713641476e-19	1.66788615674268e-17	34.2862769144382
GINS3	-0.810934388228942	4.22819998996791	-11.1550706714356	1.21581455514175e-19	1.86292564898046e-17	34.1338186225349
MFSD6	1.00931631702465	5.2180205029077	11.1409574444058	1.30842756931823e-19	1.98458064453358e-17	34.0943321017557
SAT2	0.640634214537307	6.31150015256816	11.1251750878703	1.42038769928145e-19	2.11663324691372e-17	34.0001432870587
UMPS	-0.62656423103189	5.90117854437778	-11.1247299248226	1.42368112638709e-19	2.11663324691372e-17	33.994853417928
SMPD4	-0.59983480818607	6.90676930580775	-11.1026176721921	1.59727140300088e-19	2.35143405759424e-17	33.8600951838618
SSBP2	0.848821939539024	4.59144133820297	11.0854737528881	1.7463201005647e-19	2.52141756058457e-17	33.8006791724588
STEAP3	-1.02972228583999	4.05728704467787	-11.0827514680538	1.77123694168764e-19	2.53303751584587e-17	33.7789705232065
FAM65B	-1.38862984669516	3.0244813109359	-11.0867556169073	1.73470917110257e-19	2.52141756058457e-17	33.7498365274423
GPATCH4	-0.744976670519742	6.05077145111275	-11.0395704983257	2.21763150616863e-19	3.11214529875029e-17	33.5539166548335
FGF13	1.40669982335617	3.53621692994559	11.0690412604221	1.90224251642174e-19	2.69472392703668e-17	33.5537760599629
KDSR	0.72356523815689	5.77052817460411	11.0355629960985	2.26438414654914e-19	3.14833262449832e-17	33.5498420710942
SRD5A1	0.67924451796532	5.40059133707103	11.0292842587602	2.33962622093475e-19	3.21509240320317e-17	33.5205801502116
LAD1	-0.592421032853565	7.34861251080765	-11.0280081435976	2.35522219201084e-19	3.21509240320317e-17	33.467033904971
MCM5	-1.20658552148599	6.0540619254246	-11.0194454329915	2.46259832499992e-19	3.3313852656035e-17	33.4589789402966
PPM1H	0.774630971578344	5.8023619702055	10.9885049630453	2.89310885030691e-19	3.87883236573291e-17	33.2959237251671
DDIT3	2.40150508593245	6.62520834165039	10.9811536484691	3.00601961812426e-19	3.95950794611876e-17	33.2730996220751
GTF3C2	-0.477936080679569	6.30573389334324	-10.9831685503488	2.97464037402453e-19	3.95284954480994e-17	33.2592180947128
CDC6	-1.19549556017748	6.46053382081579	-10.9605052881626	3.34732767722067e-19	4.3707367305344e-17	33.1534060865583
PRSS16	1.00680425307698	4.37424749071674	10.9480488884828	3.57172167620943e-19	4.62353212844489e-17	33.058092770672
RNF145	0.69340568634722	6.67718485027623	10.9445860282532	3.63673657821135e-19	4.66745610755741e-17	33.0546653546207
RNF187	0.805347553220242	9.64603470331231	10.9095964218807	4.36395972401467e-19	5.55332366235629e-17	32.8222572168316
RRAGC	0.982818202138246	5.93763732102689	10.8809722741134	5.06593741196547e-19	6.34173110596517e-17	32.7567283936555
PGAM5	-0.636222842068754	6.55674338340456	-10.8808949574121	5.06797904046231e-19	6.34173110596517e-17	32.7234152462532
MCM10	-1.24434303779607	4.96158020147667	-10.8638048111034	5.54008946274109e-19	6.87520523739837e-17	32.6738098387436
EARS2	-0.593437536657102	6.54183450228684	-10.792911492493	8.01711396174381e-19	9.86762157783155e-17	32.2758114169505
ATP6V0E1	0.583687299919728	7.13858829106048	10.7615901560566	9.43949729903168e-19	1.15238610928666e-16	32.0998330205176
TCOF1	-0.744445290843521	6.00948024117969	-10.7528715907777	9.8785936295949e-19	1.19626582211288e-16	32.0749443155251
SLC25A36	0.855866440168209	7.31551444347359	10.7495732896346	1.00499872231719e-18	1.2072848651452e-16	32.038415784419
JADE1	0.790776404811941	5.57233550500339	10.7077285013749	1.25011843660622e-18	1.48982368603802e-16	31.8687136248202
ANKRD13A	0.560622286683647	6.34856695349424	10.6966479156175	1.32450550748339e-18	1.56604525199769e-16	31.7814796491952
MEX3C	0.736998822359268	5.86485686164792	10.6909268955777	1.36463028666229e-18	1.6008819050407e-16	31.7724281239625
ENPP5	0.892323197878143	4.52465349511526	10.6769642297382	1.46774121193134e-18	1.70849628204349e-16	31.7165943504045
ABTB2	1.1899074728967	4.50032242998702	10.6734183374643	1.49514580474864e-18	1.72700841570043e-16	31.6976699565571
FUS	-0.566454066234872	8.14365512272689	-10.6304914126721	1.87048573777535e-18	2.14406212507135e-16	31.4035687950246
SLC5A6	-0.723372971230961	6.19657249447574	-10.6203629812534	1.97200309673355e-18	2.24330291670841e-16	31.3904388223168
IPO4	-0.678749927745217	6.74475704776611	-10.5874243434661	2.34185445707368e-18	2.62427511398644e-16	31.2025735720411
SEC14L1	0.561463983421847	5.90538409453538	10.5782510875224	2.4566985756619e-18	2.73257672682512e-16	31.1842480874206
SIDT2	0.709676355830681	5.89473846476851	10.5556274428064	2.76460601176178e-18	3.03016962573832e-16	31.0749958704821
ORC6	-0.843139588697027	5.21107361794789	-10.5492125647316	2.8587402235172e-18	3.11064081132857e-16	31.0577521147347
C6orf1	1.04985077286105	5.02553609395923	10.5457623895118	2.91068888798626e-18	3.14438160733825e-16	31.0441089957479
RPL36A	-1.38223990323021	1.87967025854112	-10.5984117991925	2.21134662158966e-18	2.49666021577371e-16	31.0208111986444
YPEL1	1.10017144695222	2.97506881512937	10.5743820477404	2.50681101546555e-18	2.76781428001697e-16	30.97355171757
FAM217B	0.891938456806374	5.16006304654118	10.5068265890331	3.56668100483239e-18	3.82552014061166e-16	30.8366303975536
SLC12A6	0.699791963230728	5.63782310595466	10.4946714290324	3.80034067724876e-18	4.04722805741613e-16	30.7652929909554
MARK1	0.905286339630224	4.29900159667126	10.4845914643884	4.00568360442675e-18	4.23586936648395e-16	30.6964454617394
IL6R	0.979720978360273	6.68262120010395	10.473954364462	4.23442700026812e-18	4.41556637750181e-16	30.6319843155439
ATF4	0.576389041100192	9.48506763517002	10.4759380515148	4.1907995331169e-18	4.40063257267716e-16	30.5822758001329
DGCR8	-0.776141727515611	5.78956193384087	-10.4488136568874	4.82836572728996e-18	5.00018894903352e-16	30.5370566826924
GPNMB	1.83137683828058	4.48592450399077	10.4371341876094	5.13197024583928e-18	5.27819624736456e-16	30.4450557638658
CCDC137	-0.797345059954909	5.46631441991572	-10.4075551433283	5.98907687573741e-18	6.07648502473466e-16	30.3200500941376
CDCA7	-1.1508057401615	3.74549539786046	-10.404149763849	6.09652671918244e-18	6.14398961176131e-16	30.3102742133057
APLN	-1.51158614060283	2.38319782364309	-10.4150787980748	5.75835223169278e-18	5.8821372184421e-16	30.2239308185553
KIF13B	0.763914488851647	4.82599530430403	10.3691021990027	7.32091246658244e-18	7.28018686080807e-16	30.1379432429367
GEMIN4	-0.856041347468859	5.73292332919182	-10.3720811385562	7.20790748564178e-18	7.21559592029313e-16	30.1102805646079
LETM1	-0.699550504346252	7.14583696919759	-10.3514847889455	8.02640217762337e-18	7.92924046705214e-16	29.9770150625095
KIAA1211	0.807120400416057	4.30214214276785	10.334591839485	8.76667063932605e-18	8.54807313767013e-16	29.9573841572902
SRSF7	-0.734681893230769	6.98625010964932	-10.3398320141545	8.53001289617088e-18	8.3716780162681e-16	29.9215367465803
GPRIN2	1.10439220685001	3.50122798883212	10.2957571998084	1.07378315550295e-17	1.03358511942514e-15	29.7562916360432
TRIB3	1.20682233153409	8.65755459136636	10.2923201665435	1.09323223819561e-17	1.04560352157613e-15	29.6633488057082
KLHDC9	0.747477895457834	4.1512960547045	10.2785341530161	1.17484893963073e-17	1.11655263781614e-15	29.6621149481947
RRP7A	-0.613061395108707	6.05372806606997	-10.2719594618749	1.21589195070559e-17	1.14111459573719e-15	29.602234816
URB2	-0.827842342895152	4.39372538016746	-10.2474522163239	1.38192354157469e-17	1.28887974535935e-15	29.5138911315729
TMEM201	-0.781656123055843	4.775659506405	-10.2277986671824	1.53131424054291e-17	1.41068801447806e-15	29.4072972183923
UBE2G2	-0.699944288362588	6.57012282719536	-10.2351269273489	1.47381000633678e-17	1.36609450957735e-15	29.3893890562481
CYP1A1	2.56195011204171	2.38858808452203	10.2762584114135	1.18889619749689e-17	1.12279655984989e-15	29.3619389793988
SCARB1	-0.74253503390675	7.00199250589207	-10.1836337160326	1.92861553887364e-17	1.76585920315406e-15	29.1276385493295
MID1	1.54998938551062	1.29829085194596	10.312739308714	9.82649033627946e-18	9.51965025094016e-16	28.9667602136006
PGPEP1	0.785360784424874	5.59658966912807	10.1420408439297	2.39658797927569e-17	2.1810403088972e-15	28.9606006723583
FLVCR2	1.77615378018632	3.88912822640841	10.1400724236305	2.42135495494011e-17	2.19030518092655e-15	28.8837471680452
FADS1	-0.600484321090723	6.94976916067216	-10.1246152745008	2.62494812318362e-17	2.36025275555241e-15	28.8306485313368
SUSD6	0.759543358290778	5.74173092946493	10.119340978063	2.69826528880956e-17	2.41173521290264e-15	28.8299899951552
HNRNPD	-0.736200139706328	7.7814248262866	-10.1126292393211	2.79453236088865e-17	2.48299987758012e-15	28.7239562904763
BNIP3L	0.816199579428907	7.57174105789301	10.0952229671506	3.06049879941414e-17	2.7033205865884e-15	28.6484237232659
HEIH	1.06618967393281	5.41840998057326	10.0623671163777	3.63344521107618e-17	3.17208216799535e-15	28.5599494350962
ASF1B	-0.80597469399853	5.21667084470839	-10.0513978663741	3.84768490205378e-17	3.33970153116991e-15	28.4901415137484
CCT6A	-0.575832751016435	8.91849039169135	-10.0671417382269	3.54395783918707e-17	3.11205093059843e-15	28.4694755011643
CALCOCO1	0.831176378949434	5.3160282283201	10.0277227705086	4.35410843833888e-17	3.71484615398276e-15	28.3781764436512
LRRC59	-0.505087465781668	7.74941173445954	-10.0356446712739	4.17763981010889e-17	3.60525513727558e-15	28.3355313006634
SERINC3	0.534805564111525	7.64809029472231	10.0282599485522	4.34191016383708e-17	3.71484615398276e-15	28.2982143194676
TOR1AIP1	0.64799275367376	7.08520687550469	10.0198551981975	4.53674196099216e-17	3.80579426180214e-15	28.2786303883893
DHX9	-0.580686292106897	8.34326891095492	-10.0204741445108	4.52210062426465e-17	3.80579426180214e-15	28.2412038250481
SARS	0.486394892428208	8.72988867275998	10.0202289208673	4.5278957947171e-17	3.80579426180214e-15	28.2357036455922
CALML4	-0.692254276382387	4.18629701189977	-9.99683657496734	5.11626020459729e-17	4.22119578199082e-15	28.2293575590737
PNP	-0.722406123215206	6.11209111057622	-10.0082419627699	4.82041340305242e-17	4.02129598112417e-15	28.2286068840939
CHAF1A	-0.7441987785134	5.99723980727577	-10.0038330414105	4.93269347237849e-17	4.09222791056549e-15	28.2256169689448
FGD6	1.07351689440571	3.67653122049732	9.9832831686768	5.49151560557785e-17	4.5060436247736e-15	28.1015961837992
THRB	0.935040909966633	5.88089985531333	9.97743625459204	5.66178021642853e-17	4.62050498532015e-15	28.0635692304866
MRTO4	-0.72249824776913	5.06458746943601	-9.94272360819895	6.78700497075569e-17	5.44992869737259e-15	27.9340998210784
GTPBP2	1.19423446464693	7.62029312911535	9.94785657362416	6.60750361267633e-17	5.33839153035356e-15	27.9084358665796
PTRH2	-0.653368601243691	5.28316913467432	-9.93482853011521	7.07265886624332e-17	5.6386713042832e-15	27.8907001278125
SRGAP2	0.588831632779254	5.55829642315407	9.93416638220499	7.09715554414974e-17	5.6386713042832e-15	27.8816150651952
ABTB1	1.19530779335706	3.41542138362453	9.94771031285332	6.61255210872244e-17	5.33839153035356e-15	27.8075910957428
SFPQ	-0.515102338249221	8.53637297950742	-9.92228613400828	7.55137163229502e-17	5.96796823318643e-15	27.730811797579
GRAMD4	0.676608457714799	4.53247461228224	9.89773669807605	8.58411619046194e-17	6.71349420395711e-15	27.718991744771
PPM1K	0.724571603327376	5.90255870600157	9.90402888448485	8.30667807939056e-17	6.53052764608004e-15	27.7159691546987
ZC3H6	1.44853322203133	4.65883622118192	9.88584401720153	9.13403931227245e-17	7.03367868272221e-15	27.6456228686022
EXOC1	0.577082688035081	5.72371405471629	9.88667239804658	9.09461892573188e-17	7.03367868272221e-15	27.6321895981549
SPIRE1	0.993479744089712	6.71318768027115	9.88647887310777	9.10381300086539e-17	7.03367868272221e-15	27.6180395366494
AGO4	0.654380272817732	5.73083684695024	9.8654523259822	1.01601490637129e-16	7.74440600714279e-15	27.523015947048
MCM7	-0.72826592496433	7.63196662227199	-9.87294631275427	9.7703050996913e-17	7.48525007025329e-15	27.4893426720611
SIRT2	0.564687321723291	6.51085890733781	9.86354036172236	1.02620760994842e-16	7.7825926621139e-15	27.4892278156733
GRWD1	-0.738689740348621	5.00998995660815	-9.84456679776237	1.13306332036815e-16	8.54978835107947e-15	27.4286625223369
WDR19	0.560180205140052	5.19824674215383	9.81823717513461	1.30001189625761e-16	9.71192966875833e-15	27.2968374865619
LEO1	-0.578047230377477	6.57110404802333	-9.82712343799894	1.24108472908157e-16	9.31806414594443e-15	27.2804922708954
FAM129A	1.97147212462535	4.70960633955465	9.80975714379115	1.35885054499218e-16	1.00461960369896e-14	27.2308989981782
PPIF	-0.845871480104178	7.39211037712799	-9.81439147613052	1.32637295242985e-16	9.85981002657757e-15	27.1951478078419
MYBBP1A	-0.860543461913275	6.38228595609245	-9.80891643766084	1.36482684572848e-16	1.00461960369896e-14	27.1831454951787
TRIM37	0.482783882426689	6.27367919744619	9.78467175984929	1.54894955221889e-16	1.13458665737165e-14	27.0757749392829
SF1	-0.435495872999175	8.04472650827655	-9.78080178235943	1.58055489821723e-16	1.15211710444805e-14	27.0097549560439
EIF3B	-0.503580001586506	8.55563986871982	-9.77961981014486	1.59033569651003e-16	1.15364641636689e-14	26.9871038048577
ATAD3B	-0.915342606661678	5.44528351438229	-9.75221207641296	1.83489628111419e-16	1.3172451140547e-14	26.9464335198264
PELI2	1.22929016286477	3.95447816161674	9.75977024670506	1.76392758233259e-16	1.27342002770703e-14	26.9434959411197
NOP16	-0.79044748238644	5.05378879721578	-9.7514531430781	1.84217816962898e-16	1.3172451140547e-14	26.9376280392457
HILPDA	-0.869509367503432	3.95236856073731	-9.72050158020137	2.16510124430014e-16	1.51921309740237e-14	26.8164243112557
CYTH3	0.536396019841071	6.04938472174314	9.73338229603927	2.02435806345793e-16	1.42712491459551e-14	26.8154732995399
BZW2	-0.532314411348499	6.45727854649784	-9.73543712992654	2.00276697443643e-16	1.41856362679894e-14	26.8106731096753
IGF1R	-0.842791711497455	5.1375700271785	-9.70726386445217	2.31993813357182e-16	1.62028795412625e-14	26.73179334761
DPP4	-1.15584909816511	3.09777536062187	-9.70364622266327	2.36414486644495e-16	1.64351848678414e-14	26.6648534176203
SLC7A5	0.820195267673467	4.85875977607073	9.678835585382	2.69086538570075e-16	1.83663793780375e-14	26.5991605181114
RCL1	-0.602963645249728	4.97995842586492	-9.68275765095967	2.63636471694817e-16	1.80765536939241e-14	26.5983513276892
STK39	-0.702470940735163	6.83485432098628	-9.68678355500496	2.58156795079076e-16	1.7863974354412e-14	26.5514894079044
ALAS1	0.65415198926781	6.66842958025798	9.68540247054296	2.60023652476097e-16	1.79106200256012e-14	26.5472797792183
OSTM1	0.772127458523481	6.00675715153346	9.63342178117044	3.4101719373407e-16	2.31706524032163e-14	26.3197798417823
SERINC1	0.578604810406381	8.23682777907744	9.62626155266913	3.5399362635951e-16	2.39440013216865e-14	26.2128584365243
INPP5K	0.554202699704949	5.29369354630923	9.60521892847085	3.95054460040385e-16	2.66015146724952e-14	26.2032105764557
GINS4	-0.62223464906926	4.97578896569004	-9.58675950124756	4.3497358707375e-16	2.90291705933308e-14	26.1113010915125
CBX4	0.757055566867725	7.66253958913901	9.59087576877304	4.25736584615652e-16	2.85395560472706e-14	26.0499005273281
THEM4	-0.560262522503338	5.85057304299995	-9.58183607338686	4.46285155971072e-16	2.96522916020426e-14	26.0467121049827
RRS1	-0.765023792963714	5.1510255808117	-9.57845742886955	4.54217126629631e-16	3.00463628787248e-14	26.0427998055865
WDR4	-0.944094008649298	3.96226285859276	-9.56291817371023	4.92550446588779e-16	3.20179112812862e-14	26.0118837498576
NOP2	-0.822036711947821	5.99678011870492	-9.57325620216285	4.66704052243807e-16	3.07369651249693e-14	25.9829469035128
NAT10	-0.491833343437444	6.53881867925356	-9.56890165634676	4.77421599918886e-16	3.1305514167607e-14	25.9440691275512
PSME3	-0.445143858170185	7.80706412596272	-9.56621659537215	4.84152325644752e-16	3.16088318342678e-14	25.9031142099353
MBP	0.594439724391203	6.26349070509783	9.55461039729688	5.14353313663195e-16	3.32910748188213e-14	25.8978587635385
PAK1IP1	-0.711781719369531	5.14377985578485	-9.54624521998242	5.3728084046763e-16	3.44778166686408e-14	25.8888926802808
TOMM5	-0.621461798366967	5.0739879449585	-9.53235941973857	5.77614826633844e-16	3.69083584541864e-14	25.8273778875225
DNAH8	-1.20301848461076	1.81826667752025	-9.55346757818602	5.17426999406438e-16	3.33462825025196e-14	25.7909939770169
MRPS25	-0.560743954214335	6.16408240047868	-9.52686450977935	5.94398691960594e-16	3.78198760952554e-14	25.7455046403528
ZFP14	0.868312059871378	3.69554051034496	9.51464031476442	6.33504451642174e-16	4.01379866913877e-14	25.7220362258254
EXPH5	0.942052772660293	5.47142776766043	9.50590974310876	6.62997097957176e-16	4.13093959457467e-14	25.6953009331781
HPS1	0.642611720167793	5.77494592517601	9.50821972693176	6.55062910703783e-16	4.11565885653891e-14	25.6844428286434
SLC19A1	-0.922014790595664	5.30683842421257	-9.50617699249803	6.6207427902472e-16	4.13093959457467e-14	25.6665799509704
FTSJ3	-0.610612071483457	6.50448485905469	-9.51030471690447	6.47982973410601e-16	4.08828249106453e-14	25.6513779332491
NSUN2	-0.467622623907653	7.01836717965808	-9.50222113844463	6.75865944932408e-16	4.19372025996076e-14	25.5911711099202
RNF185	0.555447753441082	5.97245887656975	9.48498088225912	7.39401034699073e-16	4.5690724020746e-14	25.5625054357375
HNRNPDL	-0.787865457071043	7.55761001901218	-9.48211276279402	7.50535003315654e-16	4.61886623351961e-14	25.4769256799454
ALDH1B1	-1.05152653915814	5.84157259434605	-9.45818092637488	8.50210367927685e-16	5.21092199379678e-14	25.3907622688078
GTPBP4	-0.62318116208357	6.88496240058456	-9.44518592142074	9.09764314403223e-16	5.53077771055822e-14	25.2974041517242
HN1	-0.651039665078939	7.64004369150617	-9.44192729037837	9.25340205005774e-16	5.6027856928898e-14	25.2663343556657
GOT2	-0.474155294780989	7.93225669981011	-9.42831911625344	9.93316103802723e-16	5.99021470469947e-14	25.1885177650157
ABCF2	-0.48916292950601	6.63673681109388	-9.4034645618971	1.13059773318054e-15	6.76376715595178e-14	25.0922939408731
DGKH	1.25985620017505	4.73262571315232	9.38742057992055	1.22911775902206e-15	7.26631191711622e-14	25.0733744964851
WDR77	-0.685969428912509	6.10229394502723	-9.38975769102967	1.21425004785171e-15	7.20679000732856e-14	25.0462971998545
CCT5	-0.514374184388197	8.53120862447641	-9.39921954670563	1.1558704840008e-15	6.88752031260158e-14	25.0275631873062
ACSL3	-0.774721892961821	7.95554296580876	-9.37379494104257	1.31948906266841e-15	7.75340796899078e-14	24.9243311302224
LOC646762	0.791678040678883	4.48529429812937	9.34893007447009	1.50184419527965e-15	8.77497760168063e-14	24.9195559239835
ERVMER34-1	-1.10511526770214	2.45796858843757	-9.37345328996206	1.32183833248644e-15	7.75340796899078e-14	24.8927510549997
SVIL	0.933499284081269	4.11248707877511	9.3352341597186	1.61282052378525e-15	9.35062277419279e-14	24.8514580664881
EGLN1	0.595561725333676	6.30190612066716	9.34142100693886	1.56171013849008e-15	9.08939513161514e-14	24.7937148203918
SGMS1	0.797000817719995	5.67769576981061	9.3343929832521	1.61989735256029e-15	9.35553024847894e-14	24.785113104626
NOP58	-0.683461637792101	6.83987436154653	-9.33149855360827	1.64448592345356e-15	9.46114966535579e-14	24.7189329727509
CD55	1.98760045919675	1.92412948034999	9.41501882010295	1.06456921912513e-15	6.39422855775321e-14	24.6558075928963
METTL8	-0.725647189101028	4.98589877911923	-9.30311345974419	1.90626754500205e-15	1.08017031908494e-13	24.6553070530103
MCTP1	1.78001878108652	1.43984657801217	9.45429222436283	8.67611440511171e-16	5.29595666289258e-14	24.6425973069064
RCBTB1	0.597668341572077	6.40188990810046	9.30855299580675	1.85306699859574e-15	1.05800965973056e-13	24.6200384120522
CCT3	-0.510508533734013	9.37236956397451	-9.32308717459697	1.71807680239945e-15	9.84680964306494e-14	24.6150913150308
SAMD8	0.701547556734633	6.11488678119556	9.30111079144229	1.9262360337631e-15	1.08409102167544e-13	24.6103803993738
DNAJB2	0.611653838322916	7.05363186842534	9.30097217374418	1.9276258843057e-15	1.08409102167544e-13	24.5804157079629
FAR2P1	-1.70027578271	2.44563130326321	-9.27173468352853	2.24431739841003e-15	1.25748768860168e-13	24.3885967586101
BRIX1	-0.81040125402651	5.60768849185062	-9.24650719426481	2.55900168573594e-15	1.42318404863003e-13	24.3286277747876
UTP20	-0.659714728937703	6.09549023738211	-9.22977157970746	2.79168782722223e-15	1.54686289348963e-13	24.2155276472888
MICU1	0.400450543590416	6.70057363140521	9.2164499583382	2.99190871441541e-15	1.65170960498757e-13	24.14207929463
ANGPT2	2.25545114126705	2.30610984400822	9.26237347708212	2.3563071017818e-15	1.31532741413961e-13	24.1303384368478
LTV1	-0.692971306459422	4.90336371923004	-9.19752060508852	3.30130456720896e-15	1.79610106453658e-13	24.1161067565081
RAB3IP	0.642597613502936	5.2518652887668	9.19217767254494	3.39427437388933e-15	1.83339654670224e-13	24.0906772422073
RGL1	0.845122347030502	3.37057103965433	9.18495333009027	3.52415008582155e-15	1.89672536518625e-13	24.0683002229117
TINAGL1	2.78812796496166	0.332370082571539	9.74085427145105	1.94694306433965e-16	1.38555910209119e-14	24.0555297104475
KPNB1	-0.457738720694044	9.32085653058217	-9.20072743451954	3.24672902736632e-15	1.77930230200484e-13	23.987145254773
FASTKD2	-0.487787644628245	5.89709613669709	-9.1732521539378	3.74511126590852e-15	2.00844967031723e-13	23.9418266364624
ELL2	-0.864396626362507	6.75675928572092	-9.16963165242006	3.81624078771279e-15	2.03931215901407e-13	23.9183437227768
CBLB	0.977908894077716	4.84199949541352	9.14844197799505	4.26041537807012e-15	2.26057941049827e-13	23.9024889403542
ABCG1	-1.30392251563358	3.18217062942403	-9.19642705111935	3.32012381986921e-15	1.79981874653993e-13	23.8943820315488
MGAT4A	1.10775860358702	3.90322047294143	9.13668928302308	4.52864250038536e-15	2.37769565684569e-13	23.8240670124244
RAD18	-0.663402857484011	5.0543430848036	-9.12954664531919	4.69982143782633e-15	2.45043467744445e-13	23.770599185402
EBNA1BP2	-0.517026208553967	5.8031930327741	-9.13813237427842	4.49482060460689e-15	2.36821846311499e-13	23.7693490363004
NOC2L	-0.580135070073201	7.86050567931456	-9.15261241745963	4.16909595061681e-15	2.21996967356249e-13	23.7692138152338
SNX25	0.604737476906724	5.46274992446741	9.12512227201388	4.80907781289012e-15	2.49872361378401e-13	23.7442555466264
FARSA	-0.621380743388616	7.32373681875643	-9.13995808597914	4.45239211732845e-15	2.35412394485225e-13	23.7193752170082
MKRN1	0.395643499107137	7.01404923103086	9.13302473118432	4.61567462649611e-15	2.41494669656674e-13	23.7106501070905
E2F1	-0.865731951171834	5.51847109023476	-9.12270480436013	4.86984218066262e-15	2.52157069602862e-13	23.7091390586811
PMM2	-0.51878733215229	5.70544464572288	-9.1173567925625	5.00700319403069e-15	2.58368247290601e-13	23.6705602248972
MRPS12	-0.715565387478229	5.44781210204432	-9.09030976526823	5.76200756039912e-15	2.96309265503264e-13	23.5388495426976
TERT	-1.87807029933289	1.16507938438695	-9.21126297079122	3.07368919681026e-15	1.69064164759351e-13	23.5174640541054
TBCK	0.639136146588448	4.58515179248575	9.07568079964318	6.21665496857203e-15	3.16438274603653e-13	23.512235093411
OPTN	1.70610284180667	3.83995080049734	9.08263730067869	5.99615876121386e-15	3.06252788974107e-13	23.5022216497846
HINT3	0.731243103659859	7.16213901772196	9.08796233797354	5.83266177593748e-15	2.98918939342926e-13	23.4653121291054
LINC01354	1.62133157471915	1.76267620622845	9.19978791913991	3.26262427581797e-15	1.78151149547937e-13	23.4178906590854
FAM136A	-0.535055816993271	5.75785923147565	-9.06256154885964	6.65473801168524e-15	3.37593060754951e-13	23.3869450315494
EXO1	-0.803199626242797	4.32221503299247	-9.0431140512805	7.36142723219541e-15	3.70936883619618e-13	23.3572252441837
MAGEA6	-0.433284845726935	6.4740966730138	-9.05237270440281	7.01610421503029e-15	3.54726669673047e-13	23.3061928620758
POLR1E	-0.482010190586135	5.54112165200626	-9.04136605714319	7.42850066824288e-15	3.73064769345603e-13	23.2832251000576
COBLL1	0.620636381850588	7.29319350002443	9.03462038114514	7.69310919678959e-15	3.85065758996642e-13	23.190176148599
SH3GLB1	0.548654541578407	5.48805745756601	9.01400883266981	8.56130732376791e-15	4.2149701893016e-13	23.1816299711158
MRPL32	-0.533891017502887	6.15480089971437	-9.02157538484711	8.23178291674386e-15	4.10659309893109e-13	23.1599694891791
EFNB2	-0.966221414452686	6.37365390483879	-9.02062533319187	8.27245295928854e-15	4.11144551857234e-13	23.1583994931963
PDCD11	-0.528703255743386	6.80893562706951	-9.02007111458172	8.29627059221776e-15	4.11144551857234e-13	23.1127638036952
LMNB2	-0.695899981083294	6.88176950313663	-9.00805343780035	8.82989307014939e-15	4.31888190037014e-13	23.0485940696629
EPB41L4A	-1.28049347388406	2.55587769469014	-9.01435361147951	8.54600994011714e-15	4.2149701893016e-13	23.0478251100221
TMEM177	-0.665370228182211	3.95332618588013	-8.97764674460827	1.03379564857002e-14	5.00476168161962e-13	23.0308965658037
CHMP4C	0.6216422275742	5.18982783108644	8.98359769603984	1.00238516475167e-14	4.88695312789319e-13	23.0260268669809
CCNDBP1	0.508351398856822	5.56803721331632	8.98182468850269	1.0116426117842e-14	4.91612474386782e-13	23.0006433984012
DDX5	-0.526240870224209	9.27662148173204	-9.00811557024949	8.82704798695395e-15	4.31888190037014e-13	22.9968767446071
PDSS1	-0.826155851741197	3.67383991816628	-8.96943422168883	1.07876175179738e-14	5.1752991900925e-13	22.9953715934759
TIPIN	-0.707607014360777	4.35910831222176	-8.96386608935907	1.11035352591407e-14	5.27628751428028e-13	22.9543575051782
UBQLN4	-0.436304635403991	6.53979751137538	-8.97713386377152	1.0365482705006e-14	5.00476168161962e-13	22.9087061655884
ATAD3A	-0.822461841463483	5.71141604856208	-8.96806502089219	1.08644602924385e-14	5.19556483284257e-13	22.9030656153994
ADCK3	-0.541359777911322	6.44546069524462	-8.97439978338175	1.05134586171648e-14	5.05993892933801e-13	22.8923485915679
LINC00641	-1.13724983675914	4.3046927304248	-8.94453383419089	1.22737535742368e-14	5.74151662525669e-13	22.8652673662925
ORC1	-0.93436302940542	4.51485303556606	-8.94582516039148	1.21918898794978e-14	5.73897863418617e-13	22.8632105400666
FAM134A	0.521881771852322	6.74036342392898	8.96281088108403	1.11644362769481e-14	5.28849132916884e-13	22.8461951506734
NASP	-0.478596373407068	7.30152737134616	-8.95978794777575	1.13407545439016e-14	5.35511856073041e-13	22.7934617908332
CCT2	-0.593989560005005	8.50740740467501	-8.96427218686021	1.10801858666894e-14	5.27628751428028e-13	22.7880886653868
COASY	-0.530059441753116	6.50510748443676	-8.94501243301696	1.2243349029466e-14	5.74151662525669e-13	22.7472351244065
ABHD11	-0.611505150554069	5.39233000019294	-8.93232875452773	1.30750889390896e-14	6.09737687917296e-13	22.744939052088
TMEM116	0.758265558630051	4.50510081941807	8.91012212880809	1.46692619563083e-14	6.77765038572077e-13	22.684358269257
PES1	-0.505973969445871	6.55255246502648	-8.93089427216757	1.31726338111763e-14	6.12384734701621e-13	22.6639842108872
XRCC2	-0.973295355954888	4.11957811188328	-8.90293458050625	1.52256729887457e-14	7.0131504784971e-13	22.6550286897351
GNL2	-0.593618978862377	7.07061478189281	-8.91504430548486	1.42999655025456e-14	6.62741611068594e-13	22.5758540038342
CLDND1	0.588133954330708	5.75023975401163	8.89484436971429	1.58771767767882e-14	7.26864897805647e-13	22.542568126978
ATF6	0.584602877373492	6.80005234435732	8.90076123092366	1.53980269987638e-14	7.07084933986046e-13	22.528092107415
BEND3	-0.891016622089708	3.137048297774	-8.87714021280676	1.74015015860949e-14	7.89428845367977e-13	22.5224530276495
CACFD1	0.671033422461129	5.98206350800602	8.88862330397035	1.63970034255022e-14	7.48381165463041e-13	22.5005142251071
ZNF277	0.642301054394951	5.01525655538189	8.87347215406777	1.77351248963003e-14	8.0214046820134e-13	22.4828529724413
SEC31A	0.328818331281409	7.87942817311957	8.8822013940139	1.69514199182168e-14	7.71340974218011e-13	22.3917557802501
FERMT1	-0.968656871214264	3.48226949005239	-8.84871772870366	2.01596168218683e-14	9.00942875586828e-13	22.3838810812665
CYP1A2	3.1614362446054	-0.42068170447802	9.30503686450193	1.88728395456944e-15	1.07346423718995e-13	22.3676129469053
BCL6	0.678130615622798	6.38712668969281	8.86651328753273	1.83856865693668e-14	8.29067476052887e-13	22.3668312649376
NPEPPS	0.445486798649696	7.97649829905266	8.86372594077268	1.86528925779015e-14	8.38598308232842e-13	22.2923887355224
TP53INP1	0.910428859626352	8.75322638760015	8.85833188550295	1.91810348122702e-14	8.59768414152385e-13	22.2445219609936
CTPS1	-0.600156838424009	6.18092813762533	-8.83144176543744	2.20448197829495e-14	9.82270070803469e-13	22.1715194436689
TTC39B	0.838504971468133	4.51413909280892	8.80677979758229	2.50444656492555e-14	1.10934423654637e-12	22.170899076085
RNF115	0.594268284436946	4.95223508883102	8.80518580353159	2.52517854685485e-14	1.11523767822272e-12	22.1413796907194
SLC39A13	0.773239661415452	4.50704886133545	8.80087997309936	2.58204086844727e-14	1.13700661819954e-12	22.1328728679805
PSPC1	-0.524665982786427	5.60721555593033	-8.80813417790601	2.48696448598669e-14	1.10485972549042e-12	22.1175699159936
TP53I3	-0.876046120711655	3.24507898220901	-8.79351395870767	2.68229099630023e-14	1.17769829241065e-12	22.0939495696873
PMEPA1	-1.15214256626347	5.75133408342932	-8.78483789256774	2.80535851226881e-14	1.22814179067721e-12	21.9533380516145
POLA2	-0.671268056494519	5.22382230874885	-8.7726735343721	2.98744185422531e-14	1.30027324298688e-12	21.9346735959454
FLAD1	-0.581783054459706	5.51377402794195	-8.76886805443463	3.04678870770029e-14	1.32227107615108e-12	21.8989333561363
ANKRD16	0.661748977658201	3.40413059090366	8.74915658694162	3.3735255929464e-14	1.43911534953645e-12	21.8814625151263
ORAI3	0.812862231599608	4.03167862122963	8.74803047492921	3.39321282927029e-14	1.4434131400658e-12	21.8776323111852
DDX19A	-0.403682494169599	5.66512166045637	-8.76693005890151	3.07746215077767e-14	1.32790723149648e-12	21.8774831600416
MAGEA3	-0.402355828818144	7.00601136245236	-8.77490018059579	2.95325296934478e-14	1.2891292612698e-12	21.8664617712834
SMIM14	0.722286965064449	6.9418291941642	8.76798483309323	3.0607298281146e-14	1.32449334579161e-12	21.8552727901278
LARP6	1.22688093916552	3.88921091538814	8.74567971476325	3.43467980486272e-14	1.45692519632256e-12	21.8440430230418
TIMM23	-0.434411352081201	6.12918111464907	-8.75494803472824	3.2740610799576e-14	1.4046657479041e-12	21.7983865261866
DEGS1	-0.813213466405584	8.06382243282061	-8.75388119399733	3.29216114494242e-14	1.40840717243462e-12	21.7215974886132
CCDC28A	0.838098614360643	4.17683328720963	8.71081644858642	4.11240795276182e-14	1.72010913143932e-12	21.6903057674568
IL1R1	0.698616359084101	5.64602206914743	8.71836604191429	3.9551574581654e-14	1.66360348436447e-12	21.6412230243426
HNRNPF	-0.411542000661717	8.7178824280361	-8.73610939254524	3.6087780340734e-14	1.52646228055341e-12	21.6161140347678
SRRT	-0.543498653405735	7.20862601172974	-8.71577458693367	4.00844748151795e-14	1.68130858610261e-12	21.5563572089007
LOC642852	0.652411779536068	5.80462279109827	8.69323079829462	4.50328422943723e-14	1.86284617050219e-12	21.5040823394135
PUS7	-0.785560757556231	4.831351328276	-8.68603007776265	4.67382539294681e-14	1.92808137638707e-12	21.5022350321694
TMCO3	0.519136750007916	7.14698493502492	8.70045613813801	4.33839455468591e-14	1.80457985133417e-12	21.4978740860049
EDEM1	0.679825201137553	7.0293986490133	8.69325927702742	4.50262220765413e-14	1.86284617050219e-12	21.4569314843039
OSBPL1A	0.527055299335371	6.17148551494671	8.66694162142625	5.15770804562612e-14	2.1170885869553e-12	21.3535451412206
LAS1L	-0.507141905004572	5.92493518519208	-8.66684831396796	5.16019194742701e-14	2.1170885869553e-12	21.3476745559267
FNIP1	0.955661683073245	6.6316041327566	8.65234238805925	5.56121163550208e-14	2.26921613909509e-12	21.2873890426281
STC2	0.69642885197062	7.77865206668907	8.65885138271968	5.37756514101244e-14	2.20025935033904e-12	21.259570626331
PPP1R3D	0.696511454252378	4.20684247162009	8.61700069691004	6.67305744497204e-14	2.7008795308275e-12	21.2095689414713
HSBP1L1	0.605044766585356	4.75375639912537	8.61595411620677	6.70915989718009e-14	2.70819207032409e-12	21.186881261436
C8orf33	-0.378947762172638	7.04984776335295	-8.62654222833728	6.35271635506843e-14	2.58515958774275e-12	21.1064578278052
E2F2	-1.13348894589452	3.34696767027431	-8.59283716733476	7.55814506746819e-14	3.04271062555234e-12	21.0949830275845
TBRG4	-0.657311487174732	6.34069181702581	-8.62154282058298	6.51860400848958e-14	2.64549615652647e-12	21.0931969272296
LEF1	1.54517701645162	0.820136738209132	8.70474391128936	4.24340287466977e-14	1.76997048794559e-12	20.9683930696415
MRPS17	-0.589906238292237	4.837269271106	-8.57693927979309	8.20332045238917e-14	3.28482826434869e-12	20.9669278530667
YRDC	-0.566595211931369	5.33193337039326	-8.57981167788462	8.08282056197403e-14	3.24523084381289e-12	20.951645788336
SH2D4A	-0.650918132568512	4.69665597530123	-8.57165550306313	8.42967364256541e-14	3.35755913572313e-12	20.9251428326375
SNN	0.548212397740586	6.41865239291489	8.57373156838921	8.34000366979392e-14	3.33067806131983e-12	20.8596810989071
DHODH	-0.654615050772771	4.3485066850925	-8.55087512343025	9.38188358271172e-14	3.72694084333331e-12	20.8429438596034
KNOP1	-0.650493406266929	4.94562663440371	-8.54591112823272	9.62476730510454e-14	3.8133378853153e-12	20.7808387441091
NCS1	-0.587414220623619	6.01670621139917	-8.54520555787565	9.65979496497936e-14	3.81714424195079e-12	20.7351741884798
POLD3	-0.669627833355009	4.93894101179092	-8.51584668528996	1.12355893615638e-13	4.41658664537281e-12	20.6643275701953
FNBP1	0.410373674393156	5.90419838836064	8.52242131949314	1.08618143608756e-13	4.28086625834403e-12	20.6401132079905
CENPO	-0.556860154745886	4.95534483442274	-8.4987165422012	1.22707367882846e-13	4.77350734748399e-12	20.5744384518516
ENOX2	0.632713320245816	4.55031564281794	8.49357328528742	1.25996926497889e-13	4.8888109774995e-12	20.5688316180425
PRCC	-0.460748577912653	6.41506856069394	-8.50662317640179	1.17816479670428e-13	4.60711525711237e-12	20.5208906059113
CTDSP2	0.488625688332222	7.25926113694523	8.50794855401053	1.17015846882988e-13	4.58775445638367e-12	20.5087841280952
TAOK3	-0.68165405129248	6.65934097932814	-8.5001953020257	1.2177750770883e-13	4.7496391058592e-12	20.475821392922
LRRC45	-0.801187036529591	4.74130043073407	-8.48035905667199	1.34856924527344e-13	5.19233738128873e-12	20.4640093418253
RNF130	0.458971295009225	6.12630727767084	8.48526573198245	1.3149685279402e-13	5.07598134075836e-12	20.4245732246967
CPSF6	-0.420706173048916	7.22312014992836	-8.49091766741909	1.27729662706355e-13	4.94326962680058e-12	20.4136252849128
DNAJC11	-0.418333553803601	5.99318443589988	-8.47121850529482	1.41346026132212e-13	5.42395472893972e-12	20.3534250496674
ANAPC7	-0.415591523896675	6.33313145675813	-8.47076743587792	1.41674183531424e-13	5.42395472893972e-12	20.3342214053341
OTUD1	1.52967428861333	3.9088091892708	8.4480244269066	1.59242007819067e-13	6.02311836123705e-12	20.3326176324289
CLCN2	-0.820561382253922	4.48098194847438	-8.44252980964323	1.63801985379153e-13	6.1337920510059e-12	20.3179260677126
JAG1	-0.852120030718391	4.70925787406565	-8.44432984441265	1.62293993307714e-13	6.09360814071374e-12	20.3156666150397
CCDC93	0.512274324925577	6.2276310751013	8.4594075028758	1.5019355947113e-13	5.70963668105946e-12	20.3018324234095
TAGLN2	-0.619430170053795	6.82315108180573	-8.46520266466425	1.45785583698491e-13	5.55613280410288e-12	20.2858242930324
FAM134B	0.767200445005756	5.15633162717372	8.44657713691269	1.60430700944656e-13	6.05283267684661e-12	20.274153311843
ALPK2	-1.77761050550881	0.524135721213656	-8.7231991834758	3.85764951398377e-14	1.62714789612304e-12	20.2580406826475
RRP36	-0.444695376271675	5.75965040869371	-8.44429497642722	1.6232307247506e-13	6.09360814071374e-12	20.2509988272122
PPRC1	-0.731746792868352	5.8784223670482	-8.45092931362621	1.56882564493117e-13	5.94886007178951e-12	20.2493388873797
CLCN4	0.735954019216291	4.62021314993537	8.42811933868426	1.7638847327699e-13	6.57233080577489e-12	20.2478409483688
HNRNPU	-0.407458793296431	9.43220950976021	-8.47038062854525	1.41956193957999e-13	5.42395472893972e-12	20.2455267109268
PVRL1	-0.58940916738549	5.71658794469522	-8.43634715181972	1.69088629220436e-13	6.31600710540811e-12	20.2030413087387
TFF1	-0.895075192550749	3.59395810485445	-8.40852786879826	1.95058512372061e-13	7.19655681026748e-12	20.1730329755535
RFC5	-0.541162022818643	5.57491738160961	-8.41405132272268	1.89604142888632e-13	7.02986619658196e-12	20.0977489464354
PRPF4	-0.461376729136295	5.74728804075759	-8.41327337327861	1.90363072840971e-13	7.04062044773404e-12	20.0764710172631
TBC1D20	0.502310551814658	6.67308014820123	8.40110716991066	2.02633149839807e-13	7.43946058189376e-12	19.9895678999311
GLYR1	-0.255280472412789	7.66454796233602	-8.40646640177043	1.97133997028049e-13	7.25530416513036e-12	19.9668660191848
CNKSR2	-1.04019287614718	2.43604082914581	-8.36876051121609	2.39222206133839e-13	8.63500155602338e-12	19.9275932679017
KPNA2	-0.522101190844027	7.62729148647251	-8.39667480831955	2.07296454645471e-13	7.59210625111315e-12	19.9130016179902
NUCB2	0.778097591721402	6.55453028385371	8.3812989214177	2.24317486938088e-13	8.17561015500565e-12	19.902363209946
PBRM1	0.600218487548751	8.09083017512762	8.38381889116202	2.21435455386064e-13	8.09020632135557e-12	19.8429787687758
ISG20L2	-0.434614897845734	6.1583559455083	-8.37125557471505	2.36179688200106e-13	8.58710459567263e-12	19.8402343373918
KAT2A	-0.673270164075595	6.92604382583338	-8.36935022638196	2.38499595176639e-13	8.62966246065643e-12	19.7926300010189
UBE2T	-0.64596442031853	5.49149803190604	-8.35555588282994	2.55985899535683e-13	9.19589537662158e-12	19.7892485554714
PTEN	0.51150063975728	6.70777567922009	8.36013455102258	2.50044667560139e-13	9.00400654216557e-12	19.7808304823963
MYO1B	-0.918800339475223	4.39196978367368	-8.3357557104621	2.83339215774484e-13	1.00765273404356e-11	19.7737515383838
SESTD1	0.666599143512026	4.67730169525629	8.33039815025075	2.91228215637589e-13	1.02414119110399e-11	19.7595392219097
HN1L	-0.519197143866942	8.71825785096827	-8.36959116436367	2.38204986182615e-13	8.62966246065643e-12	19.7556752492837
PTPRA	0.308948707106538	6.62174269634277	8.35288871736918	2.595113558666e-13	9.30029240976818e-12	19.7334854030205
KAT2B	0.695127486488637	5.00037391145488	8.33104972718549	2.9025720864169e-13	1.02312259271447e-11	19.7293663656602
CHCHD4	-0.563334109674013	4.8400209994124	-8.332603427854	2.87954806615948e-13	1.01739514732825e-11	19.7233246478194
PSMD11	-0.352519331701421	7.5143992780044	-8.3510813838775	2.61927723752898e-13	9.36453976160359e-12	19.699606442402
WNT10B	-0.858689266244612	2.66830664461125	-8.31354114951258	3.17504844038737e-13	1.10107453535466e-11	19.6894372651167
GABARAPL1	0.680851197641489	6.48173614621184	8.33483876241794	2.84674166724721e-13	1.00817624706094e-11	19.6890225373797
HPS4	0.387667642711267	6.06153437173803	8.33540072021028	2.83855292022127e-13	1.00765273404356e-11	19.6745650221738
TMEM109	-0.515410232157921	6.64390485681534	-8.34061178282095	2.76372660047919e-13	9.85751036408445e-12	19.6608594917702
PHYH	0.527434177697201	5.6920583937475	8.3238643668688	3.01145738163228e-13	1.05408028071306e-11	19.6477350651525
ARL8B	0.582248301153739	7.39842694092556	8.32535179593854	2.98858838527904e-13	1.04851970077921e-11	19.5765528992265
QSOX2	-0.537696710196276	5.43776399669378	-8.30832893964784	3.26097699133285e-13	1.12826798391369e-11	19.5510416930415
BOP1	-0.707558172443668	6.61704438585994	-8.31627929361506	3.13081439570108e-13	1.08845278554881e-11	19.5468493067314
KLHL12	0.413764308544713	6.90955935629097	8.31624255254983	3.1314038582651e-13	1.08845278554881e-11	19.5444866482564
PJA2	0.528092883013809	7.51135034968453	8.31935669111634	3.08183168163899e-13	1.07620429143002e-11	19.5370938830129
RRP15	-0.655316651526551	5.1529065047782	-8.29128166753005	3.55851616220749e-13	1.22556602503917e-11	19.4952799528784
UBXN8	-0.592983391152887	5.05036823820384	-8.27769937807052	3.81479940393878e-13	1.30783168606267e-11	19.4522937204587
CCND3	-0.418520202506384	5.93517627985245	-8.28256973408159	3.72085420579318e-13	1.27854340398605e-11	19.415610711554
HDAC5	0.735466220507401	5.4268978143799	8.26918101263087	3.98482277098935e-13	1.359911334754e-11	19.4128366239292
CCAR2	-0.413888153933975	7.45564705165333	-8.29558349369267	3.48097613481782e-13	1.20161695725114e-11	19.4081096710032
RAP1B	0.606309014777531	5.33809527340654	8.26141865910762	4.14631524817212e-13	1.41181564096491e-11	19.3623062040225
EDC3	0.461041943288141	6.50483328344611	8.27319009257123	3.90388337987859e-13	1.33532375472111e-11	19.3366111024122
FTSJ1	-0.489875507948271	5.49591087637836	-8.25093106357422	4.3748984540146e-13	1.48627771912858e-11	19.2802494747499
GINS2	-0.665177114548695	4.78156315882334	-8.23650500329649	4.70994944233197e-13	1.59289641500128e-11	19.2493351808184
SNRPA1	-0.427515197479448	5.82337304643942	-8.24581191933566	4.49098592288576e-13	1.52227188754069e-11	19.240405462379
NUDT14	0.650908747320788	5.09147236293783	8.2342061758435	4.76565053723486e-13	1.60811254982289e-11	19.2400088076295
SNORD36C	-1.91235149597172	0.212694716874921	-8.42490644057233	1.79323472888443e-13	6.66515165567538e-12	19.1161032326263
GOLPH3L	0.588708877879984	6.74326284322276	8.21293384224266	5.31320950136649e-13	1.78885995229864e-11	19.0476376660257
MLLT3	0.797563030361541	4.64499113622141	8.19031249304528	5.96431103508389e-13	1.98982858791956e-11	19.0473910802963
SLC37A1	0.52504802857813	5.41081778913733	8.20458574533366	5.54481468654358e-13	1.85436386042625e-11	19.0467861055492
LINC01003	0.768737131003855	3.84567459395235	8.174043318423	6.48110364480099e-13	2.12489633909021e-11	18.9997147633822
BCCIP	-0.49195587187471	6.66457244728867	-8.20666569980587	5.48618639215551e-13	1.84296588063998e-11	18.9865364976693
TRAM2-AS1	0.511844411444438	4.14004652935928	8.16791979559778	6.68695686380671e-13	2.18761098620744e-11	18.9674004447182
VPS9D1-AS1	-0.744251823284022	4.45926987813282	-8.1757077027567	6.42625063629117e-13	2.11152252854591e-11	18.9603401642849
PNPT1	-0.616602115485498	5.55510772503111	-8.1894564686885	5.99045073925938e-13	1.99010195355573e-11	18.946302129867
NFAT5	0.770574531837529	8.15667621627865	8.204752039898	5.54010444723539e-13	1.85436386042625e-11	18.933505981597
NOP14	-0.446950894511403	6.18436149902686	-8.18991691007345	5.97637648609299e-13	1.98982858791956e-11	18.9195719564391
SH3BGRL2	0.749208664990907	4.49259273985776	8.16017708708966	6.95658028341748e-13	2.26594380771794e-11	18.9082945897378
RPS10P7	1.06655641503452	2.26321901293661	8.17712476604599	6.37991284553581e-13	2.10089410720539e-11	18.9024704480428
TOMM40	-0.679989112546625	6.06734812668134	-8.18285030459234	6.19604989040175e-13	2.04933667740689e-11	18.8914542792918
DHX37	-0.664415602042318	4.91475552864095	-8.16427988021518	6.81238882135596e-13	2.22380066394524e-11	18.8716569441015
HECA	0.885971080700816	5.28163458303545	8.15037446337851	7.31350481352461e-13	2.36171157591152e-11	18.8500485940684
XRCC5	-0.484157941908249	8.69903668261525	-8.18479621252695	6.13476975679641e-13	2.03354752026611e-11	18.8136215936356
CYCS	-0.576501469208807	8.15997118192218	-8.18019150498034	6.28076617255983e-13	2.07279087576172e-11	18.8069231875225
DPH2	-0.698649479270753	4.97547705720968	-8.15067710005645	7.30221757824284e-13	2.36171157591152e-11	18.779730166612
INSIG2	0.709713683983651	5.2296935306244	8.14409301159648	7.5517391459147e-13	2.42819946499047e-11	18.7659729077467
BLMH	-0.406587924510446	5.91401213352056	-8.14977361169803	7.33596584555975e-13	2.36388118319582e-11	18.7411825413341
SNX2	0.370664667896792	7.01251356793162	8.15452865225756	7.16007387790712e-13	2.32215268575925e-11	18.7198163156704
CSE1L	-0.593861324841198	8.01406448472021	-8.15883746062741	7.00431560894242e-13	2.27655418146925e-11	18.6979256539402
TBC1D1	-0.411854726266106	5.85464259386374	-8.13127651418672	8.06203994411761e-13	2.5867434145485e-11	18.6682374885994
FTSJ2	-0.543840854212934	5.60611546361571	-8.12074695734613	8.50684771035131e-13	2.71207696854852e-11	18.6127281497373
SPATA13	-0.68225479109385	6.07206700640456	-8.1229391381621	8.41227274947145e-13	2.68763165119283e-11	18.6026164252466
SLC25A37	-0.448314662769421	6.39218260244231	-8.12459875046529	8.34137026176554e-13	2.67066131877764e-11	18.5859515813102
AKAP8	-0.555609010329683	5.34872108725688	-8.10679347924724	9.13412178283578e-13	2.89362811584519e-11	18.5812665754523
RRP1	-0.595101154102387	5.37625928985349	-8.11033603575931	8.97063808037498e-13	2.84784569587549e-11	18.5749426795358
LOC100272217	0.807239810509119	3.44997127531277	8.07728291163351	1.06163897732886e-12	3.32809413018166e-11	18.5252494716172
LINC00936	1.03900671851562	2.25621126226882	8.10163915015922	9.37729411753403e-13	2.96064658093698e-11	18.5211384462861
PHF7	0.712267953191624	3.53414119081437	8.07580060036366	1.06968529137889e-12	3.33956406635478e-11	18.520236397856
SLC29A2	-0.760632497584123	4.80772703746338	-8.08420287376013	1.02486533533673e-12	3.21953512037999e-11	18.4896197913453
IQGAP2	-0.854119305523978	3.83199630670109	-8.06354047943797	1.13860448152992e-12	3.51073611799862e-11	18.4508826779467
PNO1	-0.530248135980902	4.62296394752471	-8.07353248057551	1.08211472857780e-12	3.35836812561065e-11	18.4433891898126
TIMM8A	-0.737989810877651	4.11515106703005	-8.06702205678389	1.11859599667712e-12	3.45613940043285e-11	18.4292239297945
ASNS	0.38555527165934	8.83053929244701	8.10147574537527	9.38510770195793e-13	2.96064658093698e-11	18.4017839429559
ATG13	0.407335219791458	7.07579107558553	8.08644938205778	1.01320172048538e-12	3.18956751253848e-11	18.3817615343795
NUP85	-0.478143182041367	5.6026424920353	-8.07346643546205	1.08247880447227e-12	3.35836812561065e-11	18.3750393816627
PRKCD	-0.668437454204727	5.80422194172746	-8.07538176059565	1.07196981884856e-12	3.33956406635478e-11	18.3581891291126
PRMT2	0.573571715340655	6.05469931043702	8.0721120522892	1.08997181582418e-12	3.37464263637442e-11	18.3496830219045
CENPN	-0.575539462342546	7.06896401008706	-8.07539612716347	1.07189137724644e-12	3.33956406635478e-11	18.3141426262612
PALMD	-1.52154845265571	1.20416242409151	-8.11552790611142	8.73628657604852e-13	2.77932371241408e-11	18.2907632784006
BHLHE40	1.33231252873659	5.12808083203357	8.03851144577138	1.29331459777189e-12	3.95839964941714e-11	18.2865181387028
DSG1	-3.05964935278	-0.426893419164385	-8.75938862416962	3.19978155420802e-14	1.37673122687644e-12	18.2644343374378
PCNA	-0.752898661513997	6.9343544601054	-8.05405993411561	1.19491163030154e-12	3.67680185258358e-11	18.2021977432194
FAM86EP	-0.630810607494654	3.3879077091822	-8.01180723059785	1.48148450469211e-12	4.48507486339854e-11	18.1959495359256
ZC3HAV1	-0.702591971901795	7.12221848714818	-8.05070386612665	1.2155008591248e-12	3.73250734163968e-11	18.1954635615101
KIAA0513	0.640050346442093	5.91605873094083	8.0281863019813	1.36307214216044e-12	4.15170208654789e-11	18.1858300470419
ZNF585B	0.5670570058595	4.83841664637887	8.00793933897285	1.51090849216289e-12	4.56495008416859e-11	18.1437186909173
ATP2B1	0.671287792081192	6.70844578722508	8.0383563763206	1.29433552734671e-12	3.95839964941714e-11	18.1308145483359
TCERG1	-0.607668181089695	6.20834607210775	-8.02935609896944	1.35498459335141e-12	4.13545704344812e-11	18.121867415428
SBF2	0.500104882957468	5.99224713934947	8.02260352978773	1.40233562183241e-12	4.26264609259828e-11	18.0912954796416
ZFP36L1	0.559078610212712	5.45911754526147	7.99027208442714	1.65287171704281e-12	4.96390434062297e-11	17.9847912512908
GKAP1	0.774790718052273	3.75874873295962	7.9634749876671	1.89390201673386e-12	5.62961210206233e-11	17.9655370954641
HNRNPR	-0.444904209365618	7.36564956005124	-8.00596604902233	1.52614294127525e-12	4.60171935867252e-11	17.9531598950416
WDR55	-0.438293646894985	5.47658064032197	-7.98263538295564	1.71827001080228e-12	5.13974949844762e-11	17.9508726967895
LYAR	-0.671251910246109	4.44191527752487	-7.97322388431816	1.8024166826032e-12	5.37005732261303e-11	17.9455637967586
CAST	0.475257766728142	6.83913176603434	7.99209457009768	1.63763401224909e-12	4.92799846251148e-11	17.9079143074019
TSC1	0.701067575811213	6.80269904175019	7.98446442824101	1.70237605474312e-12	5.10237102555344e-11	17.8964875986655
BLNK	1.13141010905459	2.68854472582395	7.94759006387823	2.05296090925777e-12	6.04456098302249e-11	17.8849931769182
WBSCR16	-0.473627288428867	6.61746244331462	-7.98187954628758	1.7248810569393e-12	5.14926718707764e-11	17.8708489236621
TRMT6	-0.762436838186834	4.02039610688645	-7.94612511000836	2.06828228823148e-12	6.06588414845389e-11	17.8582577659181
ZNF517	0.698235909507935	4.03025538762588	7.93545758914989	2.18333124496771e-12	6.35366317334014e-11	17.8261048479802
CREBRF	1.69168835369343	5.16459805187924	7.93547261241502	2.18316482640994e-12	6.35366317334014e-11	17.8153042927076
VWA2	1.33911074449228	1.31696898325273	7.9451980535939	2.0780366921737e-12	6.08261188492793e-11	17.8127305016093
LGALS8-AS1	1.71742143012762	1.88625402093556	8.01840068375426	1.43263444651137e-12	4.34594724218479e-11	17.8017667657377
QTRTD1	-0.507022193961477	5.32256810093986	-7.95175569906754	2.01000810867339e-12	5.94139404721252e-11	17.7814320007918
MAP1LC3B	1.05961802877657	6.87429820809902	7.95428520521028	1.98436309294569e-12	5.87715901453107e-11	17.7778023081236
POLR3K	-0.643159275862017	5.2812672264027	-7.94693321915518	2.05981658480121e-12	6.05287785467219e-11	17.7664408077454
NBR2	1.09767745016275	5.29050016737953	7.93287871544004	2.21208615216282e-12	6.4012480532134e-11	17.7539643678979
C10orf2	-0.701582030586845	4.00193512402822	-7.93053105588654	2.23859023793053e-12	6.46435981014709e-11	17.7352091425347
UTP14A	-0.527916819398121	5.37741208670056	-7.94069788286233	2.12604091316617e-12	6.21101757823019e-11	17.7291294681528
U2AF2	-0.495092493742352	8.03489414925466	-7.96314976066902	1.89703231462676e-12	5.62961210206233e-11	17.7166986013428
STXBP1	0.506838563699707	5.60172621654268	7.93292092681818	2.2116124700309e-12	6.4012480532134e-11	17.6940297904269
MCAT	-0.530767146315833	4.89700104773048	-7.92419799348617	2.31167296880575e-12	6.59925499992151e-11	17.6856660380477
NEK7	0.656899586050971	6.48437112051122	7.93000441476678	2.24457901683131e-12	6.46921276712839e-11	17.6209681412126
SLC7A11	0.829608797302225	9.90229467857052	7.94912433095151	2.03703558952969e-12	6.00945509084044e-11	17.6204817809951
EFR3A	0.556332717356577	6.33578067466025	7.92819932934558	2.26522694344576e-12	6.50375674622975e-11	17.6200590828934
VGLL4	0.517963369590958	6.07824802269666	7.92687463798884	2.28049980528174e-12	6.52266382402107e-11	17.6195058672991
NVL	-0.51080025483204	6.34265983972746	-7.92927486791832	2.25290149495463e-12	6.48076031575453e-11	17.6166746611823
FNIP2	0.725766475269405	5.68103306715763	7.9171133792893	2.39624265243803e-12	6.81476887670634e-11	17.6160501897311
APH1B	0.779838680882163	5.39129133334184	7.91380334964979	2.43680216901511e-12	6.91701727219865e-11	17.6115964400302
WBP2	0.589682857285812	7.84772571630618	7.93284435069737	2.21247185643164e-12	6.4012480532134e-11	17.5976339162848
NUP88	-0.418229024644199	6.53882483911571	-7.92735638196574	2.2749337889043e-12	6.51916140728758e-11	17.5967885997145
TUBG1	-0.726209987099719	6.53797095199828	-7.92369662386605	2.3175590354607e-12	6.60350407523301e-11	17.5719288895656
MRPS5	-0.376858821436958	5.71368628377658	-7.91239649751094	2.45424708000507e-12	6.95339134968984e-11	17.5686068398406
ERO1LB	1.05685661997845	4.26970149271348	7.87825903747449	2.91777841759482e-12	8.11358531825997e-11	17.5464040288158
OSBP2	0.565519517719651	4.444470518346	7.88135632206484	2.87235802786824e-12	8.03190468276900e-11	17.5151376892982
NR2C2AP	-0.600676349023621	4.1095314203862	-7.88000229354167	2.89212717210317e-12	8.07215271678462e-11	17.5147308267701
PGAP1	0.746421704382747	3.97876370526355	7.86871690130673	3.06224628583699e-12	8.46841527694569e-11	17.4846196100042
CCDC51	-0.532803222105563	4.85637741081011	-7.88249277926582	2.85586920724797e-12	8.01421978969455e-11	17.4728193349935
LINC00957	0.950015429247054	2.58170232389778	7.8666167031175	3.09498582237488e-12	8.52739579977637e-11	17.4720938025773
PCBP1	-0.325657455631944	7.73368014687965	-7.90994136031648	2.4849885968714e-12	7.02722952365741e-11	17.4635056152315
ZFYVE1	0.802731600168855	4.88464466396943	7.86553165480821	3.11203648087413e-12	8.55867029245531e-11	17.4588473616492
MCM2	-0.735754952643284	7.0059770569288	-7.90260703541983	2.57912246758171e-12	7.27971860398628e-11	17.442416940851
UCK2	-0.510316426539811	6.09890098901782	-7.88801430333339	2.77708705443789e-12	7.80912719277891e-11	17.4089245362911
MAN2A1	0.540079290444586	5.53180671705502	7.87363178683832	2.98696849472288e-12	8.2906319624323e-11	17.4040374511713
GLB1	0.421941333065651	5.91515814254788	7.87906277946368	2.90592373045658e-12	8.09561238154657e-11	17.3977118477268
CRB3	0.563327185677568	5.43084255229716	7.86685801567513	3.09120643093382e-12	8.52739579977637e-11	17.3968690568725
RALGPS2	0.68736424922823	5.14260343988539	7.85875125401869	3.22071996412613e-12	8.82524287980256e-11	17.3881242462233
RANBP3L	-1.13151056654523	2.39256077227434	-7.8368629340487	3.59797771632367e-12	9.80530551512091e-11	17.2818760936623
FTH1	0.690843955192211	11.6550602860358	7.88215939705909	2.8606964619581e-12	8.01421978969455e-11	17.2521304151776
SF3B3	-0.373361275479306	8.44289123521756	-7.86871344529588	3.06229987705215e-12	8.46841527694569e-11	17.2335179234366
POLR3G	-0.734308568559577	4.08980199285541	-7.81795011948514	3.95911737584187e-12	1.06350816664833e-10	17.2187384281797
EIF2S1	-0.477069532663571	7.50284543056423	-7.85936431496436	3.21073997160895e-12	8.81398014875321e-11	17.2125651784695
FHOD1	-0.658817104928367	5.59495886652534	-7.83391669711769	3.65200322822586e-12	9.9345073324347e-11	17.1758001872248
GCN1L1	-0.488322917097923	8.44454291594569	-7.85355202195841	3.30660715842848e-12	9.04408253022989e-11	17.1553169031782
CCNG2	0.981229007559829	6.68139629486431	7.83987177061003	3.54362414240349e-12	9.67473820406014e-11	17.1375518974373
DTL	-0.935682205249885	5.25605431495128	-7.81938907431354	3.93041790329165e-12	1.05769095404709e-10	17.1374350474482
KLHL28	0.926988642227496	5.91203735130239	7.81943032057104	3.92959831593508e-12	1.05769095404709e-10	17.1196856203072
TICRR	-0.812560134743213	4.81928996569957	-7.80497139622739	4.22756759382742e-12	1.12955791795218e-10	17.0970541156313
DOPEY2	0.425536018812915	6.604800425507	7.82168830947642	3.88498896176582e-12	1.04922651528553e-10	17.0622236016111
IRF6	0.746451268859939	7.06191539247202	7.82303608480446	3.85860224229424e-12	1.04397786072595e-10	17.0590767116294
GMNN	-0.717434064471786	5.35891887873132	-7.80366155882723	4.25564508927298e-12	1.13504026040005e-10	17.0524411859138
PPM1G	-0.447432238435388	7.34246606965816	-7.82309754337746	3.85740326303272e-12	1.04397786072595e-10	17.0415060497676
C1orf95	-1.23239081119843	1.74267110073572	-7.82686244707191	3.78465650231409e-12	1.02767453957954e-10	17.0328328750749
ZNF649	-0.807054263630603	3.63022392718855	-7.77129481936431	5.01148420189919e-12	1.3087382047951e-10	17.019877721687
SURF6	-0.508962661952683	6.16989605893251	-7.80899708563581	4.14242071874576e-12	1.10878056172346e-10	17.0104138051082
ARHGAP44	0.466462969919981	5.27728110878103	7.78190573803062	4.75004665489087e-12	1.2513456240323e-10	16.9816121611801
HERPUD2	0.531648341629175	4.75219203880957	7.77348121686234	4.95647020186399e-12	1.29662642075243e-10	16.9741663835028
CNPPD1	0.50490020985228	6.10755197725293	7.79310314488499	4.48884658134461e-12	1.19089258419559e-10	16.9685479480715
BYSL	-0.589447546231884	4.80660292496552	-7.78531899211099	4.66886524653944e-12	1.23646702896007e-10	16.9656122227299
MAP2K5	0.472390502448493	4.88288230452313	7.77531603998	4.91076590641393e-12	1.28691205673144e-10	16.95078581514
POLA1	-0.622596520542638	5.06164044847927	-7.77841315882923	4.83456672602368e-12	1.26915828597852e-10	16.940653439611
EAF2	-1.11488041926327	2.30928283687316	-7.78455379802115	4.68694400864661e-12	1.23906956397601e-10	16.9114218839096
ENO1	-0.466926831462839	10.4675395698698	-7.81286620958407	4.06219212296796e-12	1.08924780211584e-10	16.908435852364
SRM	-0.605734229756838	7.1459443866052	-7.79508213630173	4.44419038713089e-12	1.18113208589659e-10	16.9020189159663
USP54	0.617077297622048	8.47560735519869	7.79690186459689	4.40351772330094e-12	1.17239755555119e-10	16.8669525730879
GMPS	-0.412210626245844	6.69007806147135	-7.78085501452324	4.77531845644577e-12	1.25580003401033e-10	16.8645130769887
DIP2B	0.552410212714181	7.08165945887384	7.78221876347042	4.74254355296641e-12	1.2513456240323e-10	16.85476990778
KIFAP3	0.52800622140358	5.37000293859006	7.76116523082157	5.27438685470957e-12	1.37024555381175e-10	16.8528273108101
FMR1	0.552121902340195	6.09246545421328	7.76794295823216	5.09700382953577e-12	1.3264577037142e-10	16.8403256448375
NUP62	-0.47206611997658	6.55544960327779	-7.7690391701468	5.06887662001117e-12	1.32142797441125e-10	16.7975513842515
DDIAS	-0.875810406407291	4.48301677322241	-7.73716866264269	5.95315462222044e-12	1.53595480768492e-10	16.7971608827066
PAQR4	-0.835628445504783	3.6363997848492	-7.71738812374787	6.57740080608883e-12	1.67969813782704e-10	16.7320644902317
SRGAP3	0.715128495549123	3.43487039763285	7.71310125097014	6.72103547792579e-12	1.71056048705989e-10	16.7251045345152
CDC45	-0.625083342413459	4.95162767856729	-7.73405286214022	6.0474279538043e-12	1.55227654964659e-10	16.7222928830881
TMEM263	0.625846837804715	6.82971740763251	7.74875806663019	5.61513905144411e-12	1.45374013787043e-10	16.717146991442
WDR74	-0.586241631106453	5.46396669317247	-7.7359557335853	5.98967882494264e-12	1.54272756835915e-10	16.7077680314975
SYNCRIP	-0.555081727753279	8.33712120097991	-7.75818405155468	5.3543382738284e-12	1.38861387771688e-10	16.6815375198128
CARF	0.744113939278955	3.91015550040666	7.69499759637946	7.36277563560553e-12	1.86755809027454e-10	16.6292389192815
SLC29A1	-0.7326579124548	5.08681264342282	-7.72127063579698	6.44994823367715e-12	1.64995609330317e-10	16.6227855616359
CHRNA2	-1.65445917303147	1.79360181683554	-7.73080349415868	6.14732271226191e-12	1.57522521923763e-10	16.5902637155691
SLC3A2	0.756780356918966	9.35015984154183	7.73881249681866	5.90400775198397e-12	1.5258963924921e-10	16.5867829013637
SCFD2	-0.634700438800321	4.31761831120118	-7.6905553138477	7.52932938469017e-12	1.90658364317888e-10	16.5583882319063
RAN	-0.457560945077745	8.77450038169385	-7.73516461031176	6.01362131699251e-12	1.54624208383492e-10	16.5580736243404
MT2A	1.55574379091844	6.45013702405701	7.69749625949577	7.27070728342078e-12	1.84732555952363e-10	16.5145295808306
PCGF5	0.622049387470808	5.44290950276126	7.68912779156083	7.58364171222755e-12	1.91710377021564e-10	16.4942223305377
FERMT2	0.681510980207633	4.27313675138323	7.66018797097228	8.77257391413125e-12	2.20188508560826e-10	16.4524928436328
DCTPP1	-0.628965783180793	5.90774366494698	-7.68294576914575	7.82337374664126e-12	1.97438286016076e-10	16.4019671461251
UGDH-AS1	0.800904071937013	3.63880322544065	7.63966303176385	9.72629434565615e-12	2.42205698000618e-10	16.3818237385595
WRAP53	-0.589356749618584	4.54886748032914	-7.64031181736299	9.69462773416744e-12	2.42205698000618e-10	16.308780231612
FAM45A	0.572021535613218	4.49656743946956	7.63180055687368	1.01183181788065e-11	2.51550771147282e-10	16.285978316053
CEBPG	0.685176119008496	7.42863427994775	7.66613065810337	8.51420489005927e-12	2.14512249377735e-10	16.2794106428123
ATP6V1H	0.398312928172584	6.56147949291769	7.66003905962356	8.7791471354798e-12	2.20188508560826e-10	16.2760386319166
SNX16	0.940506902285573	4.234676680245	7.61429567603563	1.10483723512295e-11	2.72865722411286e-10	16.2380435477281
SLC2A13	1.47720732379898	1.3753838238737	7.71478300613354	6.66431937863199e-12	1.69900542936397e-10	16.233896494983
CTIF	0.722472328040343	4.01071293469491	7.60892418410438	1.13504342132763e-11	2.79406754338618e-10	16.2210739209199
GSPT1	-0.364144974199622	8.62031777024832	-7.65994068964874	8.78349205034194e-12	2.20188508560826e-10	16.1951456045475
ACAD9	-0.382396414261158	6.16287287005241	-7.63994168423682	9.71268101608099e-12	2.42205698000618e-10	16.1881182383649
CREBL2	0.533834714449484	6.90735594126085	7.64542559709219	9.44858699234049e-12	2.36466637128308e-10	16.1781670023307
TMEM2	0.861789908043222	6.24856582224231	7.62125447198857	1.06688904562214e-11	2.63927609704483e-10	16.1487746448336
SLC39A8	-0.711415826526339	5.41211124179349	-7.62139351091964	1.0661441697793e-11	2.63927609704483e-10	16.1417415371772
VPS41	0.387146290071663	6.35496983020033	7.62452954142668	1.04947997038479e-11	2.60479193971867e-10	16.1117099876006
TEAD4	-0.773296550420975	3.34850401961973	-7.58491334623597	1.2804078744904e-11	3.12627717778014e-10	16.1067314099702
CCPG1	0.925665412485261	4.47191739182381	7.58270961569585	1.2946415067399e-11	3.15589884175426e-10	16.0876606263865
MRPL36	-0.577682194293986	4.82915137671456	-7.59049532279976	1.24504600144246e-11	3.04488774554723e-10	16.0435341429722
FAM21C	0.543793246368956	5.76515390255632	7.5910053334168	1.24186384037539e-11	3.04205993916425e-10	16.0084033507604
WIPI2	0.355732598371039	6.25465079229639	7.6012151707557	1.17983280236627e-11	2.89483159482548e-10	15.9982275623893
DDX23	-0.408389640636606	6.97509572034418	-7.61071092733762	1.12490587009103e-11	2.7736595312458e-10	15.9959444830543
TRMU	-0.492986229125875	5.19944598048265	-7.57833329185276	1.32337507927449e-11	3.22071315889557e-10	15.9596409213738
CD3EAP	-1.12075549881119	1.63545925470071	-7.55536655793343	1.48487336540375e-11	3.59047640175567e-10	15.8737737926719
TRMT10C	-0.631001076160257	5.79178891399503	-7.56056851586127	1.44666037418915e-11	3.50937838107015e-10	15.8036159493936
PDP1	0.66637365796164	4.20230379452833	7.51689137342445	1.80040367689939e-11	4.29807020863613e-10	15.750170402484
BMS1	-0.427843094692963	6.71916348743942	-7.55587561979118	1.48109004412027e-11	3.58710453266291e-10	15.7446283656874
HSD17B11	0.835090784608011	3.08132913119861	7.50799446921344	1.88236195155879e-11	4.47948447933546e-10	15.7443544788429
IPO9	-0.326184651904097	7.25879823777156	-7.56152791369917	1.43972014782419e-11	3.49819380901748e-10	15.7410262887982
CYB5D1	-0.368717728110623	6.24714006718262	-7.54487296817913	1.56503403167846e-11	3.7782236366051e-10	15.6977214542927
YPEL5	0.64283918930525	5.84370081318027	7.52242805242127	1.75119824168526e-11	4.19393824515882e-10	15.6796477843
TTC33	0.706419472574378	4.7598459157728	7.49665923362015	1.99216684681178e-11	4.7109255703505e-10	15.6304191633195
TPP1	0.623668359865371	7.69127789978035	7.53706457810737	1.62745665647879e-11	3.91006226458967e-10	15.6290051922039
NBR1	0.428339270656954	8.05450156287672	7.53771413179845	1.62217101302239e-11	3.9036089633885e-10	15.6137040394705
NUP205	-0.366058132385462	7.3478344449268	-7.53596024363331	1.63648228042525e-11	3.9254661218635e-10	15.6122803219567
VIPAS39	0.423660378899381	5.43276115966366	7.50028698724055	1.95635009639778e-11	4.63352571727273e-10	15.57557281562
MRPL20	-0.376999370081492	6.84434237718362	-7.51804833312102	1.79000941572304e-11	4.28006073033394e-10	15.5426521219196
PCMTD1	0.63048082089023	5.96193802104805	7.5024351813447	1.93544307793448e-11	4.59125011978896e-10	15.5204710694444
WDR43	-0.603889603793397	6.79521990720784	-7.51150735444233	1.84956794107479e-11	4.40843050844112e-10	15.518913789249
FIGNL1	-0.723046195859447	5.58928128395094	-7.49388234039117	2.02002215836436e-11	4.76179791679737e-10	15.4848588061561
CDKN1B	0.740093673037047	7.08280204236793	7.49541315421294	2.00461893037084e-11	4.73291790227178e-10	15.4484968239152
GNS	0.441956112702753	8.34404705565795	7.50462081574972	1.9143992790508e-11	4.54851575541564e-10	15.4410367109983
SDC1	-0.73403040328196	5.647810851443	-7.48501640464158	2.1115705838996e-11	4.96980311721573e-10	15.4386697974358
AMACR	0.713685203839237	5.98858361967217	7.48051438537913	2.15962233595826e-11	5.07494350496858e-10	15.3816020595707
NUP35	-0.647826420128569	3.97582017050376	-7.44016305118106	2.64174681059583e-11	6.07480399814809e-10	15.3701692172851
KIF3C	0.671387196953921	3.79910515002033	7.43129117809928	2.7613043945203e-11	6.33034302108655e-10	15.3611523910249
MANBA	0.584883905311772	5.63744058442242	7.4631150815223	2.35575231797026e-11	5.50996523467935e-10	15.3502466587193
RORA	1.94922916507815	1.94257644938843	7.53968975659196	1.60619918458625e-11	3.87137832355492e-10	15.3494576990228
GEMIN5	-0.530365843392245	5.01515533082604	-7.45860772417447	2.40938012838731e-11	5.62663328271599e-10	15.3491429253708
RBL1	-0.566210569969108	5.00979831078305	-7.45018284051617	2.51288708492505e-11	5.8320730243021e-10	15.3342392613645
STARD7	-0.443585314467659	7.86826874399694	-7.47831738906633	2.18346417492238e-11	5.12295282041163e-10	15.3174198151562
RAB22A	0.434043193550138	6.28917244091206	7.45646353800291	2.43531483004014e-11	5.67836762234205e-10	15.2937471922758
TSFM	-0.42126949587055	5.55707860722186	-7.44880085193716	2.53028228490825e-11	5.86338252934913e-10	15.2764978716313
PSMA5	-0.346614754313434	7.28274135014171	-7.46503051467632	2.33332303851836e-11	5.46601852517811e-10	15.2758175572018
STRA13	-0.601735344847638	5.84249683017171	-7.45089979560748	2.50390952002871e-11	5.8232921294172e-10	15.2740142811993
FAM86C1	-0.545492338428954	3.70310443110197	-7.41655027864157	2.97193624854754e-11	6.7513759013903e-10	15.2601021344417
USP32	0.390486141330914	6.1885776858276	7.44415731635052	2.58961077212955e-11	5.98239928527651e-10	15.2317004745319
TLN2	0.580114008903097	3.50439799258458	7.40298793008493	3.17977264583077e-11	7.1692891966659e-10	15.2243333395153
RBFA	-0.461745002242727	4.71425961030222	-7.42155146357834	2.89874614419342e-11	6.60509440079035e-10	15.2087333667471
SLC33A1	0.467033404588838	6.86647537317388	7.44502208618687	2.57845833527117e-11	5.96581361516669e-10	15.2043262986824
C19orf48	-0.617803293194012	8.23696514967449	-7.45079453547055	2.50522556979456e-11	5.8232921294172e-10	15.1661566842736
KDM3A	0.750271757503166	6.43346206584365	7.42443662164173	2.85733957566269e-11	6.53056485055569e-10	15.1624349244079
TES	0.615632879085069	6.78184422587473	7.42937423025592	2.78783430741521e-11	6.38142072563214e-10	15.1572050251934
RAB17	0.516545576800016	5.6307657104744	7.41714293374741	2.96316813386119e-11	6.74165646940298e-10	15.1511364081244
USP7	-0.356424117575408	7.65693201488421	-7.44311782002541	2.60307992180114e-11	5.9950687278782e-10	15.1507458427332
ZNF652	0.441815160524031	6.49104251567144	7.43228395148571	2.74766336556486e-11	6.30870230845902e-10	15.1452024327708
ARRDC4	-0.619826178954882	4.86869616385994	-7.4009890543733	3.21159998987068e-11	7.23019272082432e-10	15.1407825038523
PIK3CA	0.714443309602922	4.5163393827473	7.38754653803401	3.43400528828023e-11	7.67183845767893e-10	15.1297361365253
HNRNPH1	-0.414591236354914	8.5188356045315	-7.44342273985408	2.59912177051934e-11	5.9950687278782e-10	15.1263054258056
TAPT1	0.559769296908366	5.68369707981726	7.40863453767534	3.09154456835099e-11	6.99136042746363e-10	15.0946737979138
CACUL1	0.524385446611599	6.19750747086685	7.41360292355423	3.01592509765247e-11	6.83063820005271e-10	15.0930654970977
RECQL4	-0.551500646849087	5.92675737588015	-7.41492668714921	2.9960887681438e-11	6.79596207589838e-10	15.0901988527318
NAA15	-0.658415949118575	6.65371544000228	-7.42372825901188	2.86745101534898e-11	6.54371496147117e-10	15.0796168588979
LONRF2	0.62210776016832	5.69666989590384	7.39809206871925	3.25828935786649e-11	7.32432230504839e-10	15.0312080828366
DDX11	-0.544814260031031	5.16155111638991	-7.3872879244599	3.43843052878125e-11	7.67183845767893e-10	15.0079598667928
ZDBF2	0.783583658297073	4.22875975787935	7.35617749982958	4.01420701903995e-11	8.85129700409749e-10	14.9805597878655
DCTN4	0.339165515938477	7.71050133407186	7.4051117643512	3.14629847795563e-11	7.10448390150102e-10	14.9681913449338
FLCN	0.792239576201879	6.11538075334095	7.38136849664881	3.54128132174934e-11	7.88959648774305e-10	14.9525734055991
ZWINT	-0.552586800788585	6.67587160005263	-7.39296257749753	3.34261662505008e-11	7.5026504098284e-10	14.9336728565741
AHCYL2	0.461370158395422	5.53715378771493	7.36984369047794	3.75036082496586e-11	8.33068315794191e-10	14.9279838574125
SNORD10	-1.88877358396056	-0.0496485629185603	-7.6068356704933	1.14700819241161e-11	2.8188993481592e-10	14.9216932568718
SLC25A19	-0.748064469276453	3.02923851698275	-7.33868423102266	4.37896502157751e-11	9.54347442148155e-10	14.9211724859946
FOXO3	0.662894250816871	7.57597301824149	7.39219264319552	3.35545962850095e-11	7.52023608680154e-10	14.914971046278
MRPS16	-0.316071501182301	7.39451149642018	-7.3901344937043	3.39003173689335e-11	7.58639591075866e-10	14.8967672655254
MXI1	0.484127664196372	5.89966931822111	7.37217045459314	3.70718550688085e-11	8.24697741797376e-10	14.8734116058032
PMS2	0.547442273336705	5.54660257609906	7.3693351920675	3.75986270988203e-11	8.33945324247984e-10	14.8728465773074
CASP4	0.617185158452291	4.45760705686797	7.3378368378796	4.39744585956605e-11	9.56986188800635e-10	14.866631492936
SAMD12	0.618925188787544	3.71684658216999	7.32742609606379	4.63090694138754e-11	1.00198413014229e-09	14.860437829851
SYF2	0.638383851863717	4.82186789800093	7.33887067281016	4.37490925417142e-11	9.54347442148155e-10	14.8480735201968
ANKIB1	0.411832881284504	6.36209203604553	7.36811797058395	3.78270502318278e-11	8.37774316048858e-10	14.8391859103698
PANK2	-0.446876544987433	5.51155382859114	-7.35146580319574	4.10937664819094e-11	9.02140347211041e-10	14.8342918232774
PARP4	0.527823069490215	6.64098255606104	7.36350284660459	3.87056955226837e-11	8.55971611146713e-10	14.8109268309233
ZMYND19	-0.506717859062721	5.12908990169585	-7.33965172057448	4.35795916502154e-11	9.52534422444884e-10	14.7916675869949
NAP1L3	0.778451628521297	2.64285409721654	7.31267270918182	4.98294796360674e-11	1.07044272706035e-09	14.7728959016395
MCMBP	-0.41528761154962	6.53500759621429	-7.35479758461846	4.04185068415761e-11	8.88615371497959e-10	14.7599934360355
RANBP1	-0.525276838674012	6.6542407438731	-7.35568459916476	4.02405963810365e-11	8.86001166066926e-10	14.7507892672687
TMOD2	0.709099624327837	4.00187900761119	7.30463377580606	5.18581146411138e-11	1.10926132400422e-09	14.7243735625049
SREBF1	-0.628384344198181	8.64623695826322	-7.35683108804607	4.00117929994948e-11	8.83554534824139e-10	14.7146475463841
SLC1A4	0.567319529813207	5.07944132032652	7.31419718083534	4.94537515034503e-11	1.06389331314586e-09	14.7076937812456
TEX2	-0.319977756293942	6.50862523027952	-7.34115069415842	4.32561109541561e-11	9.468422187866e-10	14.6963498495528
KDM1A	-0.390350678214253	6.50114412515004	-7.33611981113009	4.43513008845272e-11	9.6379035323019e-10	14.663842299886
SWT1	0.97169246351653	3.12309503162037	7.28732282545643	5.65088174999845e-11	1.20019293292754e-09	14.6623132373507
DENND1C	0.498714144982201	5.40287531099683	7.30508577456536	5.17419098051577e-11	1.10835451873645e-09	14.64629489687
NFE2L1	0.428455606314762	8.81082516260305	7.34279295263699	4.290444261738e-11	9.40515489551208e-10	14.6343058673385
TOLLIP	0.461474368589204	6.59868851940101	7.32578785491282	4.66874744120815e-11	1.00871815218966e-09	14.6218234721832
SCMH1	-0.348753745799904	6.35723744504433	-7.32417148449671	4.70638328694731e-11	1.01538867006898e-09	14.6217608119649
ATP8B2	0.787620088442754	3.95378699540757	7.28601115445516	5.68776119586177e-11	1.20631952142741e-09	14.6162117442976
CDC42SE1	-0.27416648226558	7.55295763843646	-7.33123257622457	4.54415436046605e-11	9.86055229432922e-10	14.6056445651876
GOLGA2	0.357855867400518	6.92674000270202	7.32260691204009	4.74309960475099e-11	1.02184194641235e-09	14.6030758791797
PITRM1	-0.328207584788016	7.30575496578559	-7.32763861661906	4.62602043166794e-11	1.00198413014229e-09	14.5992304127282
STK3	0.515347219780739	5.19597585941541	7.30307516771301	5.22608072854419e-11	1.11628489644125e-09	14.5914444546544
DNAJC9	-0.440501368291104	5.62421931895942	-7.30096449555537	5.28110822230509e-11	1.1264363787803e-09	14.5664302873045
DUS1L	-0.46335672442788	6.69926391886159	-7.30714538026303	5.12156643348421e-11	1.09864916521713e-09	14.5134614131515
TWSG1	0.553389014942274	6.33931867934877	7.29676865502328	5.3922103900738e-11	1.14850257045884e-09	14.4978327492286
DNA2	-0.604146071527794	4.42803071479088	-7.26739418213558	6.23767474190797e-11	1.31922428062662e-09	14.49568171592
C7orf13	0.531587149459787	4.312314787157	7.25965934957975	6.48136101308607e-11	1.36308287076331e-09	14.4837733649231
TRPM8	-0.870756871857766	3.70185326267619	-7.24775800229288	6.87486881063154e-11	1.43749527025111e-09	14.4502455217378
SLC24A1	0.513353916183427	4.63470871739657	7.24474738829496	6.97810975374777e-11	1.45330507714669e-09	14.4005827911767
TMEM144	0.688634055234044	5.72033468926231	7.27349597703237	6.05186622736793e-11	1.2817323451362e-09	14.4001022291745
CTAGE5	0.75782140897346	6.56298071870709	7.26147421261586	6.4233495072724e-11	1.35467719383711e-09	14.3474239950173
DNAAF5	-0.503450104841113	5.64156640823504	-7.26254365448201	6.38940651896804e-11	1.34941389998346e-09	14.3400582871894
SNRNP40	-0.409950327166841	5.94899992363865	-7.25816037971047	6.52966656867765e-11	1.37132130343026e-09	14.3234432398067
IMPDH1	-0.60182399664392	6.1749550753721	-7.26005415620249	6.4686970994046e-11	1.3623275686488e-09	14.3153089230269
ZSCAN18	0.547928370729169	5.03619300085528	7.23141394923038	7.45413399696636e-11	1.54815043013066e-09	14.294801524584
IGBP1	0.356014142866369	6.00598250150316	7.24807273264128	6.8641637994664e-11	1.43749527025111e-09	14.2887750409008
BMF	1.3126301822871	4.9147981770369	7.22718217197064	7.61184128150083e-11	1.57496475604739e-09	14.285897312494
TMEM136	0.615305780683101	4.33322410942677	7.22710608076546	7.61470706506665e-11	1.57496475604739e-09	14.2806944874191
PAIP2B	0.566977866891907	4.38214033652404	7.21532898223491	8.07140353564264e-11	1.65800541027647e-09	14.2711896940073
CSNK2A2	0.43225391470175	4.9892613145355	7.2217143845599	7.82051832586513e-11	1.61162667741252e-09	14.2669269062547
LOC100506746	0.789167925234363	2.73885972784431	7.19829062461202	8.78057053544306e-11	1.79142727119855e-09	14.25163952351
ZFAND1	0.48276813810442	6.58090106503428	7.24751773956137	6.88305207319223e-11	1.43749527025111e-09	14.2498246110133
FAM149B1	0.429013586357052	5.09053017148516	7.22162025737732	7.82415988168439e-11	1.61162667741252e-09	14.2422717138809
COPA	0.363566150137364	8.22135065108254	7.25733508302509	6.55641463370003e-11	1.37501567234134e-09	14.2268180257785
CAPRIN2	0.427399205515011	5.39138543419769	7.22957149317627	7.5223953844955e-11	1.56016973886166e-09	14.2249494921588
COLGALT1	-0.505899558445102	6.59888772061739	-7.24599794012534	6.93504010821494e-11	1.44634114256883e-09	14.219448196503
VLDLR	0.773521539240027	4.04594054422135	7.196687370449	8.85039813324624e-11	1.80322358709397e-09	14.2172888398789
TANGO2	0.60719780132656	4.96396758185281	7.21021932944571	8.27789696156314e-11	1.69809973736109e-09	14.2168593719665
HMGCL	0.43243291645769	5.08160922415764	7.20572779036907	8.46373027730807e-11	1.733852303466e-09	14.1623860998775
MTHFD1	-0.496889294603394	7.14407201688946	-7.23824639035561	7.20631636103238e-11	1.49875410633327e-09	14.1539708770903
ADPGK	-0.418191902628151	6.05447312080161	-7.22416569140702	7.72627249094234e-11	1.59584192192559e-09	14.1531307053978
KIF16B	0.554997583189765	4.17357715132763	7.18379720764332	9.43218343158378e-11	1.90367831194438e-09	14.1503526665604
STK36	-0.419372649075154	6.06619490407948	-7.22083871017466	7.8544610683604e-11	1.61565188222602e-09	14.1252659480769
C12orf43	-0.486995147459619	4.62347067303755	-7.18700267514604	9.28406042248571e-11	1.87883357552622e-09	14.110964406276
BBS9	0.597065915654386	4.18036858117102	7.1791817692698	9.64958356234069e-11	1.94233440713281e-09	14.1091315395591
OCLN	0.4890870868501	5.5229900319894	7.20369013988529	8.54939405154307e-11	1.74663538881593e-09	14.0839999299562
DESI1	-0.408729144171208	6.08119829076219	-7.20425164421539	8.52570273450498e-11	1.74416828693906e-09	14.0753662006676
MOSPD2	0.681111916962363	4.61440310726485	7.17591536444551	9.80643424408252e-11	1.96862856429336e-09	14.0706741351999
CBR1	-0.570139685998451	5.47416392994098	-7.19302101954273	9.01215647542946e-11	1.83369297608467e-09	14.0659883663358
TXLNG	-0.470005036361198	5.26275397172353	-7.18921084140283	9.18336567457807e-11	1.86347863472249e-09	14.0440006434855
EDEM2	0.524031395641439	4.61751623232229	7.16733497659026	1.02305984069388e-10	2.04285459678981e-09	14.0369908988198
SLC6A9	0.709701738154251	5.8614859909969	7.18724541071468	9.27293810184651e-11	1.87883357552622e-09	14.028282396528
FANCA	-0.58216842555341	5.19325691425123	-7.18167538736768	9.53151757142999e-11	1.92114453493413e-09	14.0112485985049
PFAS	-0.586202672883848	5.37836215480948	-7.19127515574394	9.09021003458294e-11	1.84707163571444e-09	14.0041746064402
GEMIN6	-0.671333622486594	3.03672096777911	-7.13461303932735	1.20217610469457e-10	2.38151403536856e-09	13.9459755093069
CYSTM1	0.66092676520941	4.8268448015689	7.14924676527501	1.11852505944132e-10	2.22280999567294e-09	13.9390315191614
CTH	0.850444147277235	5.115332598332	7.14914207305485	1.11910252845548e-10	2.22280999567294e-09	13.9322623314704
NEIL2	-0.415691246383641	5.89128396494041	-7.17192825599915	1.00013207694178e-10	2.00239776898104e-09	13.9217215746443
ZBED8	0.562923428962959	4.15468591116244	7.14002661694011	1.17053157624809e-10	2.3218893195431e-09	13.9199984444683
MBNL2	0.77264027938794	4.61731045271458	7.12936025865647	1.23369059438543e-10	2.4311152185422e-09	13.8795991681373
CCNI	0.330454950052847	9.06339843550486	7.18642692399112	9.31049466360976e-11	1.88164721223101e-09	13.8571528756179
SLC41A2	0.905855601741594	3.23668779782452	7.11042729193057	1.35422443909682e-10	2.64016713824379e-09	13.841863114407
KIZ	0.547090924291521	4.39331834418625	7.12064934850433	1.28776647420979e-10	2.53103421161443e-09	13.8326355130087
MAP3K10	0.584768072782875	5.02212502624516	7.1335299134472	1.20860844103333e-10	2.38796432854376e-09	13.8319704480498
ZNF812	-1.11560191775825	2.89231933578423	-7.11079210942381	1.3517951545282e-10	2.63960416650136e-09	13.8289222215006
SIGMAR1	-0.462412913924022	7.42487367069214	-7.16838394815666	1.0177783359665e-10	2.03501457961025e-09	13.8144712328348
LARS2	-0.507097719054721	6.54461091115823	-7.16147972286398	1.05304349227458e-10	2.09993374236323e-09	13.8120076711583
XRCC6	-0.331368835091597	8.94692795564846	-7.17646218797713	9.78000113697396e-11	1.96595042935477e-09	13.8082112679792
COA4	-0.539690790420996	6.32210964232566	-7.1541018896829	1.0920667160096e-10	2.17486390021222e-09	13.7874888443271
MPP7	0.655212212514081	4.25550079155122	7.09880583470124	1.43391561611288e-10	2.77828088923239e-09	13.7245000102839
KCTD7	0.742355571070712	4.2261397507483	7.07970591376054	1.57509943151239e-10	3.02838579559412e-09	13.6646399263455
ELAC2	-0.39971676681475	6.90445449707304	-7.13352919154337	1.20861273954e-10	2.38796432854376e-09	13.6595818269737
NCOA7	0.617526238149368	6.51089075508523	7.1134962214654	1.33392283682158e-10	2.6080970465772e-09	13.6322565401879
KLHL1	-0.623461538839411	4.78949223298591	-7.10300583025206	1.40459294930291e-10	2.7263845457713e-09	13.6255421585745
HIP1	-0.482377338236069	5.97731933620745	-7.11677535303606	1.31256386719704e-10	2.57303642687085e-09	13.6239651481452
ABHD12	0.399311879986654	6.19881490615028	7.11365419980601	1.33288597752088e-10	2.6080970465772e-09	13.6233791495798
PSMG3	-0.537689400015539	5.11802378507708	-7.09626824357044	1.45192510409343e-10	2.809549917921e-09	13.6168900168361
ZFAND3	0.424681554025088	7.19824743810549	7.12031063573842	1.2899159233721e-10	2.53194477194190e-09	13.6155144045415
ZBTB43	0.697904673483364	5.88630969596821	7.10606328063148	1.38362146394717e-10	2.69125128272419e-09	13.615454636836
IL6ST	0.545311702532651	7.19697177932925	7.12343479251115	1.27022429353766e-10	2.49982804610243e-09	13.6116224819425
HDGF	-0.36261515312143	8.57673086391122	-7.13134649169017	1.22167892385536e-10	2.41060850467963e-09	13.5986739999778
NCDN	-0.54407950276911	6.37805955765527	-7.11022101428529	1.35559993579246e-10	2.64016713824379e-09	13.5840036542265
GDF11	-0.598043000506468	4.12065253003894	-7.0703586522163	1.64912760269267e-10	3.15858419413688e-09	13.5685550580335
EXOSC9	-0.476110472858147	5.31483182714948	-7.08504147890784	1.53432887235187e-10	2.96137305234391e-09	13.5482013435993
WDR90	-0.648416094536559	6.533152100247	-7.10290130791545	1.40531542250066e-10	2.7263845457713e-09	13.5291596068882
CROT	-0.683678408400387	4.87538255969214	-7.07719134861974	1.59468422211645e-10	3.0620959036392e-09	13.5287098559447
BEX4	0.875143487895955	4.58923517555354	7.0562348956902	1.76757067405028e-10	3.36398494823055e-09	13.5282213424588
BCAS3	0.444978297164902	4.6324093511171	7.06294153959466	1.71031309281227e-10	3.26743783736247e-09	13.5103094192876
NCAPH	-0.584346514547053	5.46529998781544	-7.08280350616707	1.55130098179184e-10	2.98645327469055e-09	13.4927329693885
ZNF692	-0.672732039780321	5.30919843627969	-7.07693288417638	1.5967109034027e-10	3.0620959036392e-09	13.4865734756124
NIFK	-0.520958844183802	5.58423484949427	-7.08432391909512	1.53975049793322e-10	2.9680222691868e-09	13.4844751774427
TBC1D5	0.402493215335847	6.9621991634517	7.09572983136843	1.45577497954184e-10	2.81337414321753e-09	13.4812005110722
ZSCAN26	1.03657391730979	3.5030921157916	7.0339079592447	1.97221449615909e-10	3.71578078724278e-09	13.4787189720514
CCDC141	-3.5584960242601	-0.454794922570327	-7.89021088792723	2.74634988845218e-12	7.73718385084388e-11	13.4753262000435
MORN4	0.482454762642495	4.84590278593259	7.06040296050873	1.73176668943568e-10	3.30421964530702e-09	13.4716399252798
MR1	0.649059928572552	3.73501243915421	7.03082928848045	2.00221490151025e-10	3.76757631091202e-09	13.4485156358556
SMPDL3A	0.515839489177353	4.4769928674811	7.04300500533308	1.88614427154711e-10	3.57605333100396e-09	13.4264422286439
DFFA	-0.347173669032363	5.7191851246368	-7.05902831860321	1.74349485122133e-10	3.32237546775882e-09	13.375432023075
FAM222A	-1.26951242441958	2.20439695940841	-7.02179947449186	2.09283831127023e-10	3.92825751025422e-09	13.3714487444579
MITF	1.13692431257037	3.680424971935	7.01146882032529	2.2015072549257e-10	4.11167076367715e-09	13.3646130130526
HEXB	0.356884286962265	7.14332795718965	7.06650743818083	1.68062152856947e-10	3.21480418764321e-09	13.3396369048386
FANCB	-0.845945767990683	2.61505757065965	-7.00141842571764	2.31258527619273e-10	4.2871333959642e-09	13.3222349904502
MAFG	0.794391446516669	6.53642251778699	7.03568906820573	1.95506203846158e-10	3.68809190572099e-09	13.3014356967382
RPS6KA2	0.451109557710284	6.86976292566208	7.05406749115507	1.78647761388984e-10	3.39566428483162e-09	13.2966834666459
DNASE2	0.500734180870437	6.31562211178279	7.04790213706042	1.84136220295053e-10	3.49556192661253e-09	13.2881562602184
RAB3IL1	0.786623114582651	3.63611445072921	6.99746087699018	2.35783176843626e-10	4.35488337451893e-09	13.2824254517833
GAB1	0.907867609088742	4.13695431438177	6.99417926669864	2.39601422397706e-10	4.41454596162448e-09	13.2697159458704
UTP3	-0.468365662799759	6.14985675680641	-7.04033094498501	1.91105093414768e-10	3.61870628337472e-09	13.2673802943305
GINS1	-0.530269247617553	5.65363137252162	-7.03898261922853	1.92373272748968e-10	3.63813232191246e-09	13.2594187047315
ZNF239	-0.591203757140085	4.42787472504802	-7.01007839806093	2.21655352425601e-10	4.12949971714991e-09	13.2347381906762
HAUS7	-0.704483957537332	3.53858671016877	-6.98806705949745	2.46877080012233e-10	4.53191471083582e-09	13.2317961481349
IFT46	0.46042502870572	4.47910263092024	7.00077364626879	2.31989794254334e-10	4.2953868687091e-09	13.2199974719787
CDCA4	-0.484980497533983	4.60280636978052	-7.00904135110744	2.22784204776818e-10	4.14538738405043e-09	13.2184852718019
KLHL21	0.57883756384499	7.24775409123551	7.03680049688927	1.94443369110222e-10	3.67265613906805e-09	13.2083495045483
NIP7	-0.484170393142303	5.35281356137817	-7.01740167758053	2.13843402205251e-10	4.0088296223646e-09	13.1873822133236
EXOC2	0.488863361444412	4.8210288762967	6.99805109438691	2.35102863487998e-10	4.34766576125097e-09	13.1816390108524
ATG2B	0.444637629762123	6.69906714512364	7.02674702677549	2.04269287911921e-10	3.83893320060751e-09	13.1665754013507
LYST	1.41983202624509	5.44605981052447	6.98904770503479	2.45695208094543e-10	4.51573958965441e-09	13.1508036097
DDX47	-0.407203726222733	5.96243912190438	-7.0158358588543	2.15490455190597e-10	4.03466917100001e-09	13.1471996886303
TRMT1	-0.516660391853152	5.6372137520889	-7.00583041343257	2.26315619212331e-10	4.20588531942125e-09	13.1365653131334
TRAK2	0.524271063607994	6.27129875874763	7.01159009642733	2.20019968743238e-10	4.11167076367715e-09	13.1200814496892
MGAT1	0.590879159892483	6.91894544084493	7.01038991933096	2.21317361122254e-10	4.12832483802704e-09	13.0853989533063
RAB39B	1.20533821265264	4.88702028915635	6.95924099454463	2.8424852945897e-10	5.1611558867665e-09	13.0748733567646
CEBPB	1.1681093861096	5.66217179809038	6.97451346524801	2.63800126954708e-10	4.81315031148468e-09	13.0591329003471
CIAPIN1	-0.352893311749199	6.14368269298877	-6.99196542092394	2.42211813183024e-10	4.45717228769152e-09	13.0268682010969
KIAA0020	-0.596475722394383	5.05105599686092	-6.97275089974328	2.66083614373925e-10	4.84892178815395e-09	13.0183682721922
PNN	-0.428192621364932	7.67638981276974	-7.0029180690692	2.2956654641978e-10	4.26102751673599e-09	13.0125070526913
DNAJC6	0.872207238063691	3.03390405325833	6.93934756750776	3.13253073203479e-10	5.64682850807135e-09	13.0123047589608
SNRNP70	-0.469848865145948	7.11385189112951	-6.99545225091848	2.38113055053257e-10	4.39251306471708e-09	12.9922989724366
CAMK1D	2.08329070429577	0.152770420847332	7.17457920386495	9.87132166776818e-11	1.97900889403481e-09	12.9845944716423
CAPN7	0.40216286393119	6.50075979872702	6.98300069012145	2.53073307405515e-10	4.63998630525178e-09	12.9640830218294
AGR2	-1.06307368191191	4.39655233813477	-6.94196523561904	3.09275281438788e-10	5.58854106628741e-09	12.953166575983
SH3BP1	-0.843337317543686	2.4975172350996	-6.91804079267464	3.47571716398369e-10	6.2132582064737e-09	12.9314116763578
IDH3A	-0.366848482431445	6.06905240103962	-6.97186649375239	2.67236766756897e-10	4.86403307832918e-09	12.9304330166792
SRPK1	-0.425905941288939	6.90584903925613	-6.98049664780605	2.56192391003418e-10	4.68573074702476e-09	12.9270988711804
MPZL1	-0.433995355620275	7.61072320534982	-6.98092268362445	2.5565903843053e-10	4.6816781964303e-09	12.9128852546945
VIMP	0.431993638262185	6.05259767249459	6.95872411321356	2.84967370615569e-10	5.16795898208138e-09	12.9087327764157
KLC4	0.509563718520837	4.70674656737667	6.93561016559275	3.19020322802245e-10	5.73015450621831e-09	12.9030773998187
LIFR	0.615182268481374	5.66468753467371	6.95410828446955	2.91467049738903e-10	5.27945623507764e-09	12.8951806384077
RAB6C-AS1	-0.782190376697134	3.31632391208265	-6.91449181389336	3.53638933487866e-10	6.29175619105901e-09	12.8797249778535
BACH1	0.884069886221308	6.07692836272501	6.94587628960161	3.03425052412638e-10	5.48943444220262e-09	12.8707706991782
C9orf72	0.730561174026892	5.72772459363459	6.92842542129443	3.30404040089087e-10	5.92753532374879e-09	12.8065901575657
CERK	1.69397777058117	0.989984245438669	6.97706295557874	2.60531430038365e-10	4.75929434727019e-09	12.8038113478079
UGT2B28	-1.23494736424654	2.38035270233928	-6.88726219615599	4.038122866732e-10	7.12531762242629e-09	12.7906858001463
PKIG	0.572222409859906	3.90472887528535	6.8969476118971	3.85206557040861e-10	6.82911648232062e-09	12.7889736523831
LDHA	-0.736870821777003	8.90633343648569	-6.96527125869882	2.75993561056174e-10	5.0173357298057e-09	12.7827987143584
HEXA	0.355765278838252	5.45660995193601	6.92421686441989	3.37257984356821e-10	6.03607377008585e-09	12.7694286352029
LRP8	-0.658862526907812	5.21088453780893	-6.92568483357911	3.34851453434407e-10	6.0001544448342e-09	12.7624859239158
NCLN	-0.548255341014651	6.93348055757835	-6.93720059399113	3.16553369717118e-10	5.69265317326017e-09	12.7191052165249
ATF2	0.495659021698528	5.80362660346822	6.91619027087919	3.50722339707887e-10	6.25468723640574e-09	12.7112881523161
LANCL2	-0.406341922569077	5.22275172341886	-6.90523151087956	3.69968084224643e-10	6.57448609789022e-09	12.6906249549584
TCP1	-0.330419566113331	9.256647865499	-6.93949565559739	3.13026694139736e-10	5.64682850807135e-09	12.6554984684013
SERBP1	-0.420462676060223	9.06007200584829	-6.93869164875769	3.14257712157939e-10	5.65814605007627e-09	12.6497129970323
ARFIP2	-0.484428127370006	6.98744622122544	-6.91622059897476	3.50670477189155e-10	6.25468723640574e-09	12.644698154652
TNFSF4	1.09632411955258	2.06682653162844	6.86614040264428	4.47527647783578e-10	7.82313755427032e-09	12.6133724135154
MRPL14	-0.522437980755193	5.00132637307436	-6.88749151956904	4.03361642986278e-10	7.12531762242629e-09	12.609447795284
GLO1	-0.49498512504932	8.51854593041276	-6.91580267287822	3.51385820019915e-10	6.25908597084110e-09	12.5596186047586
RNASEL	0.827759132297233	3.95276454982642	6.83840446400491	5.12113003062972e-10	8.79849983294461e-09	12.5520107743668
ORAI2	0.518618073929464	4.77703207003065	6.86523862155913	4.49494820316919e-10	7.83927319614269e-09	12.5467714379168
ZKSCAN8	0.639280472834065	5.58811088161057	6.87567750025879	4.27237545228635e-10	7.48483172396364e-09	12.5446780373747
TCF12	0.437507742345045	6.12501210886346	6.88529296816458	4.07702584050556e-10	7.17709496143394e-09	12.5439813599204
LINC00663	0.894662669181661	2.18985434676131	6.84068598363223	5.06469217859838e-10	8.71839933645898e-09	12.5335633945624
AHCTF1	-0.429614328919707	6.86797467399374	-6.89605780373695	3.86879879298453e-10	6.85069371172827e-09	12.528145192367
AHSA1	-0.428709225709679	7.73570276093452	-6.89907278855552	3.81238997924862e-10	6.76676689460961e-09	12.5127377798323
RORC	0.713300623328474	5.01683255066744	6.8624342870452	4.55667118639583e-10	7.93770006205567e-09	12.5122979947375
KRI1	-0.489370646757606	5.92363835513373	-6.87896894260033	4.20448506000173e-10	7.38415762116796e-09	12.48989437927
SNX8	0.576992885084714	5.59014743537501	6.86565374344635	4.48588200364791e-10	7.83255862404384e-09	12.48373158032
SEL1L	0.47879511829162	8.08081880563845	6.89281621235566	3.93036894629249e-10	6.95152180182899e-09	12.4801234467051
GPR137B	1.52464334517297	4.21978540325503	6.83650100225755	5.16869163240926e-10	8.87006554882943e-09	12.4782546425151
PPP2R2A	0.351388799997507	8.00347219030047	6.88672032579358	4.04879097216786e-10	7.13575648334185e-09	12.4407414535215
XRCC3	-0.478381716508222	5.46528126508825	-6.85852381472991	4.64414241513335e-10	8.07134751222714e-09	12.4318762990174
PPAP2A	-0.861491634778528	6.74951392089721	-6.87546662298372	4.27676186678263e-10	7.48483172396364e-09	12.4310238650612
ATAD2	-0.648704462208701	7.21491874723826	-6.87978487568639	4.1878211487267e-10	7.36350379031383e-09	12.4249284219129
PIGV	0.33486693311754	5.37936335438677	6.84895355229479	4.86528504813882e-10	8.40703340424079e-09	12.4076544673059
ABCD1	-0.591817682697423	5.80734076080797	-6.85855298131313	4.64348389365889e-10	8.07134751222714e-09	12.3851527337619
CDK2	-0.554323609976482	5.86749658240361	-6.85533500784475	4.71669923005823e-10	8.17818738837725e-09	12.3797800967587
STX7	0.494571120217651	5.41106809152574	6.84479977412361	4.96448028850004e-10	8.56857885196743e-09	12.3768631954405
CLCN7	0.72749027371127	6.85124253278811	6.85650095179591	4.6900406579548e-10	8.14169370171668e-09	12.3614720187588
VEZT	0.410332488393373	7.17287005409124	6.85510588588787	4.72195555788697e-10	8.17818738837725e-09	12.3255020730204
RHOU	-0.639296973415113	5.73771779198175	-6.83006963302307	5.33264733327696e-10	9.09943549505532e-09	12.3229860504
PTCD3	-0.395933458305262	6.86710004890371	-6.84965303774122	4.84877484174417e-10	8.38815703037218e-09	12.2955002078343
ZNF204P	0.728192616190423	3.96751933887043	6.78829908693633	6.53004552547005e-10	1.09804214569382e-08	12.294508661399
FNDC3A	0.474793070579635	6.81105480687494	6.84353416454889	4.99509976813456e-10	8.6115290606554e-09	12.2869279287616
INSR	0.444220927343927	5.55816284790138	6.82370785634732	5.49988855239045e-10	9.36352908193821e-09	12.2786454459225
SNHG15	-0.705829941624619	4.53185752727399	-6.80208134696516	6.10816280044539e-10	1.03404929663459e-08	12.2724295573668
ACVR2B	0.644143676439826	3.25897355070794	6.77872090643095	6.84008667549035e-10	1.14377217727353e-08	12.2584851456533
EBLN3	0.425339133626403	6.66661552568239	6.83304779073282	5.25609485298228e-10	8.98923921553324e-09	12.238875435807
PINK1	0.724580761105611	3.31297438577849	6.7690389218304	7.16827882698782e-10	1.19731785168019e-08	12.2334695592043
APH1A	0.37179524584198	7.37187405423609	6.83500759580012	5.20631292845964e-10	8.92442864540524e-09	12.2164119446029
KDM5B	0.284790089278752	7.20535113817396	6.83189385674432	5.28562643430476e-10	9.02946149459844e-09	12.2158869643912
EFTUD2	-0.340386697942746	7.22847381700606	-6.83448510944365	5.21953906223083e-10	8.93689835330195e-09	12.2123317364204
HSPA4	-0.425548555573714	8.51586236240547	-6.84052306532841	5.06870179856732e-10	8.71839933645898e-09	12.2073451887677
DNMT1	-0.573667132833726	7.11362761882201	-6.82874376336877	5.36708219339715e-10	9.14779866243492e-09	12.1819561479524
C21orf59	-0.336985003811622	6.12797295906233	-6.81387807030202	5.76855380399206e-10	9.78763886110111e-09	12.1741940663198
NBEAL2	-0.686371759707454	6.99267101056079	-6.82265215418717	5.52813889129172e-10	9.40096643166891e-09	12.1675987806059
CEP57	0.492372618668051	6.05989230927318	6.80326359730123	6.07325481860628e-10	1.02930016203377e-08	12.1423060706682
PLXNA2	1.58979349387555	1.39730089200988	6.87618016533521	4.26193756553065e-10	7.47631477616918e-09	12.1361367595458
FADS2	-0.675364060729115	8.87620830866239	-6.82187517192098	5.54902241003595e-10	9.42580548745473e-09	12.1246685456831
SPNS2	-1.09224872509255	1.6322488883935	-6.75713550647884	7.59317800744849e-10	1.25710210540073e-08	12.0951606450563
TMEM55A	0.615263237662047	4.18174207092591	6.75049698259836	7.84086469719631e-10	1.29270329592349e-08	12.0876118650503
RNF4	-0.271695254153461	6.84587722992855	-6.79937905282525	6.18869970674868e-10	1.0453263756641e-08	12.0807100752145
MRPS7	-0.37309699862382	6.62814255222557	-6.8003412454204	6.15990362718757e-10	1.04163415389469e-08	12.080691213555
EEF2KMT	-0.56232077930783	3.80506977801796	-6.75117101885547	7.81535597152208e-10	1.29103834178631e-08	12.0776520759604
C1orf115	0.37840002970625	5.95682594886903	6.78574175999448	6.61143805315292e-10	1.10924417660496e-08	12.063297355249
APAF1	0.557909711790735	4.04010182590049	6.7434739089627	8.11159818873572e-10	1.33118861641591e-08	12.0530032972432
CREB3L2	0.4337164045311	6.65156215721206	6.79132663279869	6.43496761672403e-10	1.08326764274359e-08	12.0517988878267
SLC30A10	1.86287175021922	-0.179253489663817	6.79292245893496	6.38540423886552e-10	1.07613052806739e-08	12.0516649094233
GDE1	0.3165711129461	6.84030586979987	6.79406421120638	6.35017544273865e-10	1.071395892676e-08	12.0499545142727
PVT1	-0.736384689195602	4.97382014304188	-6.74964235822741	7.87332613330604e-10	1.29633624142241e-08	12.0270616854287
MAP2K1	-0.320156518586062	6.58984822619025	-6.78299165349718	6.7000860963663e-10	1.12161084529583e-08	12.0081118926721
BAZ1A	-0.360410329555618	6.80360658711051	-6.78390052890594	6.67065975082443e-10	1.1179311028837e-08	11.9964994911844
GPR107	0.258432687204583	7.7897448889548	6.78791775886531	6.54211895499549e-10	1.09884181463325e-08	11.9808309337009
GLT8D1	0.336500330547577	5.9063604790407	6.76462594195013	7.32298728051567e-10	1.21909065414882e-08	11.9653471344526
C9orf114	-0.454591555016774	5.3424923814106	-6.75828910919285	7.55093267685393e-10	1.25148791474215e-08	11.9636129297146
UGCG	0.63566601727678	4.10474975624423	6.71780004485306	9.18230849054672e-10	1.49384121662026e-08	11.9480751014387
SORT1	0.470396250330605	5.53989495805405	6.75383224826385	7.71544157356025e-10	1.27593690163635e-08	11.9393167816425
MRPL15	-0.422111451073311	5.87495851096664	-6.76102412037785	7.45170210903252e-10	1.23777388129682e-08	11.9379957029573
SCPEP1	0.375507353084783	6.20171595536744	6.76148482998329	7.43511421151462e-10	1.23638621262573e-08	11.9370810517324
PRKAR1B	-0.665217012854543	3.94420322352618	-6.72541589319424	8.85089356813693e-10	1.44461975890374e-08	11.9298276181223
NR1D2	0.664477661157831	6.9379360893542	6.76493486358249	7.31205057207403e-10	1.21862099212279e-08	11.922894225873
C16orf59	-0.614236406133172	3.90094334150801	-6.71734792042275	9.20236464755478e-10	1.49548384791864e-08	11.9056098240865
FARSB	-0.455235351094466	6.79257415960218	-6.76498418997587	7.31030577294396e-10	1.21862099212279e-08	11.8922065964851
EIF4A3	-0.405108400069991	6.76750329797808	-6.75930652281391	7.51386757642771e-10	1.24672083455954e-08	11.8789695574644
INPP4A	0.432249585174538	5.20145581742132	6.72991393969429	8.66073893192096e-10	1.41512139066077e-08	11.8630817682677
POLR1C	-0.460343190167904	5.22077315111605	-6.73445876852959	8.47270976821554e-10	1.38741777404062e-08	11.8432617047685
ADM2	0.499990517429683	7.13857717165746	6.74771933735657	7.9468555018991e-10	1.30700966283151e-08	11.8380437639075
VEGFA	0.619657151275302	7.6712279635746	6.75044982292417	7.84265252121937e-10	1.29270329592349e-08	11.83742903193
AFF3	-0.573642733166157	4.22663035363664	-6.70004958767564	1.00031204178343e-09	1.62035443575189e-08	11.8225402180901
NBPF1	1.17084023613874	5.74219810128541	6.73640728628544	8.39333701678779e-10	1.37592083672582e-08	11.8219203126963
GPRC5C	0.784292658839999	4.31263854002477	6.68763877132011	1.0619694706746e-09	1.70733764150426e-08	11.7968395022926
APEX2	-0.403125980662852	5.13287458027708	-6.71802956331605	9.17214363718108e-10	1.49380595288407e-08	11.784529945136
PAFAH1B1	0.283260015217086	7.67360640618224	6.74546237985968	8.03401989653402e-10	1.31989981144808e-08	11.7825854402072
FAM216A	-0.542509491820089	4.45236064564699	-6.70352239372928	9.83701939546919e-10	1.59516936546831e-08	11.7628782999698
C16orf91	-0.481738448257656	4.56388818163644	-6.69761331154253	1.01212969423884e-09	1.63110565912588e-08	11.7453154824255
BBS2	0.375663225241897	5.89952907313209	6.71831031447887	9.15972492939847e-10	1.49340314375513e-08	11.7187685201638
MIPEP	-0.452453039815102	4.51132045667646	-6.68655877150698	1.06750934923082e-09	1.71440859765241e-08	11.6934134144107
DTYMK	-0.472158016877087	5.19730207929641	-6.6977957638772	1.01123991152391e-09	1.63110565912588e-08	11.6840342434162
BCL11B	1.43705052151578	1.28895306242156	6.67549195274091	1.1259489037527e-09	1.80632999345626e-08	11.657278659244
KLK3	-1.14555675496057	9.2897428225808	-6.73018749186002	8.64930572277913e-10	1.41479275308553e-08	11.6528646476068
PRKAR2A-AS1	0.546386102848775	3.61395949376087	6.64484381544174	1.30480773042755e-09	2.0711408964165e-08	11.6367057770863
FBXL6	-0.602891164208351	4.74086398543257	-6.67325239122194	1.13815428782633e-09	1.82201756780385e-08	11.6307695327467
SGPP1	0.595089488409373	6.04005405312458	6.69970754131386	1.00196293920305e-09	1.62127968696908e-08	11.6279903481539
ITSN2	0.465505142281153	6.6052497444528	6.6986466035027	1.00710074109258e-09	1.62783904502112e-08	11.624139046835
SP100	0.60700500504139	4.20716673633105	6.65137890689196	1.26445433681945e-09	2.00921125097153e-08	11.623144638947
MRPS2	-0.514460866118462	6.24673670753545	-6.69756192332344	1.01238044373024e-09	1.63110565912588e-08	11.608877911003
SRSF1	-0.408296340675685	8.59299241776705	-6.71452700353892	9.32848172867725e-10	1.51434034203046e-08	11.5931036768648
SLC38A7	0.471933675632353	5.39360609315231	6.66357738664067	1.1924023353717e-09	1.90277507629558e-08	11.5548057853739
LLPH	-0.501595651961742	4.62677588362542	-6.65204304290964	1.26042307542284e-09	2.00705332985677e-08	11.5521783488742
NR3C2	0.59816025004466	3.70461620105689	6.6312109234137	1.39313043285819e-09	2.19739985081919e-08	11.5469231056942
PUS1	-0.67102878859018	4.43019854710884	-6.65174786394527	1.26221322157954e-09	2.00777476008882e-08	11.5423060397319
TBC1D30	-0.436998718684308	5.76922291517128	-6.66926903713243	1.16018715824242e-09	1.85333727320938e-08	11.5181805338205
DDX21	-0.463357112472007	8.6894039545908	-6.69700081990561	1.01512235439989e-09	1.63377034015742e-08	11.5085260688267
POLD1	-0.599151879818594	5.47550086895569	-6.6605310190118	1.21000661780718e-09	1.92881734320515e-08	11.4830552032876
RRP7BP	-0.840582458444668	2.75652468596717	-6.59896873822337	1.62621358501811e-09	2.53838078925488e-08	11.4571823866596
WLS	0.599227108705714	4.01615778579393	6.61651534198368	1.49496019902132e-09	2.35060967000043e-08	11.4445706205218
CCAR1	-0.331559378556112	7.88396752173584	-6.67256707747207	1.14191524256523e-09	1.82609151036842e-08	11.4301685738494
WBP5	0.592063531424503	5.71092075536772	6.63682869165641	1.35604118180006e-09	2.14566010388932e-08	11.4162993591562
CMC2	-0.520687302802592	5.31582938964899	-6.63264580175381	1.3835629353834e-09	2.18460368430254e-08	11.3770311512663
STXBP5	0.440621116485637	5.66887118619181	6.62924887493339	1.40631889615011e-09	2.21587455871879e-08	11.366276503693
DRAM2	0.464754290223745	4.60891738749307	6.60718424132342	1.5633997783462e-09	2.44796778640736e-08	11.3594689614152
THADA	-0.411435170415469	4.78579947339674	-6.61238874805648	1.52485399370654e-09	2.39260267183882e-08	11.3306708589442
GOLGA1	0.264265110418712	6.50533398419144	6.63643575703561	1.35860334259639e-09	2.14745134657131e-08	11.3208932798399
ZMIZ1	-0.482407779663571	6.97587265361651	-6.64273545041485	1.31809617077669e-09	2.09002450901613e-08	11.3157071456197
CYB5RL	0.491859563600403	4.58038861883979	6.59498551092541	1.65755951359612e-09	2.58462239420138e-08	11.2792816766539
CCDC58	-0.590089113179973	4.66021930716648	-6.59349855028439	1.66941349614875e-09	2.59771119773778e-08	11.2689991311322
ARHGAP12	0.602876358754545	5.13500092491674	6.59470229105147	1.65981090047141e-09	2.585448182726e-08	11.2647169339941
TNPO2	-0.413414036389693	7.69614074268859	-6.63701452943334	1.35483107580532e-09	2.14566010388932e-08	11.2581994222175
SLC22A23	0.447270560554364	6.66784857996266	6.62123274097829	1.46149535734443e-09	2.30039982032327e-08	11.2257747851944
FAM120AOS	0.332902278661811	6.96357406562531	6.61601333833367	1.49856563761083e-09	2.35381397639793e-08	11.2097403244802
NLN	-0.455527568297144	6.57185741647062	-6.6073642366076	1.56205075998762e-09	2.44796778640736e-08	11.1653616965952
ERCC6L	-0.688053206027212	4.1833941571136	-6.56087325685517	1.95163735580779e-09	2.99650169067585e-08	11.1449351186466
GNPNAT1	-0.500985898492624	6.97179137224408	-6.60688386978628	1.56565354937285e-09	2.44894309347737e-08	11.1445788727086
CCDC53	0.384186349689765	5.14999288975429	6.56820545445667	1.88436541042193e-09	2.90526436262618e-08	11.1317529854343
LCORL	0.792572211500846	4.08174278753427	6.53821400513832	2.17488525520337e-09	3.30547337977062e-08	11.1183149104617
ZNF613	-0.42013966941688	4.75669965674197	-6.55752207958601	1.98316856291196e-09	3.03560235888746e-08	11.1125325695845
SRPK2	0.380409448064052	6.80623507592899	6.59270588929142	1.67576673507509e-09	2.60220406348372e-08	11.0987517358359
GPBP1L1	0.378930334106624	6.94051805131128	6.5928153032118	1.67488835515231e-09	2.60220406348372e-08	11.0896518475873
ANAPC1	-0.454730191539714	5.56238821569623	-6.57917826803947	1.78794786453407e-09	2.77353565432269e-08	11.082640414487
GTF2E2	0.354398695056678	6.11365409526939	6.57712340134719	1.80562524481721e-09	2.79518233775003e-08	11.0681759071857
FASTKD5	-0.428591626516374	5.47627953741883	-6.56819331352931	1.88447488625326e-09	2.90526436262618e-08	11.0628814732482
SNX30	0.418365044272863	5.00549359262127	6.55799789778962	1.97866113164093e-09	3.03179342374696e-08	11.0617807115553
HELZ2	0.688852939279757	5.70098225915596	6.56745569291339	1.89113787621574e-09	2.91254629223134e-08	11.061666931699
FKBP4	-0.414799319968571	9.20065883627441	-6.6007992272589	1.61200569243415e-09	2.5188217978763e-08	11.0525823410959
HPGD	-1.2621658903545	1.90441279131545	-6.5176551688955	2.39915732198596e-09	3.61341487933212e-08	11.05074387884
MCM8	-0.576760717801683	5.29198737077814	-6.55850348035343	1.97388282989981e-09	3.02756124349086e-08	11.02421552466
UBQLN2	0.328191511403616	7.01608461600941	6.57822130759142	1.79615892677379e-09	2.78339756908517e-08	11.0095759554686
CDK2AP2	0.44761558731979	6.64426588559907	6.5684646425159	1.88202978642188e-09	2.90526436262618e-08	10.999133183113
DLAT	-0.391124099633733	7.09094056972913	-6.57517095416313	1.82258144954066e-09	2.81852554544825e-08	10.9916968735546
TULP4	0.429255667466512	6.45651920811994	6.56669629634733	1.89802188056338e-09	2.92015333591595e-08	10.9836390708428
PSMD5-AS1	0.660185250776132	3.33848438313004	6.4996366238555	2.61439659375539e-09	3.89076107550356e-08	10.9736212650332
ALPK1	0.929114837316991	4.55903065980808	6.50680768840738	2.5265418646682e-09	3.7749803621749e-08	10.9586958432588
SNHG1	-0.746738520722541	6.65406090778251	-6.55682541945428	1.98978633260409e-09	3.04263050614899e-08	10.9414698242817
MRPL16	-0.411201720881417	5.59952663089761	-6.5465375207506	2.09009145976171e-09	3.18951355282336e-08	10.94021178453
PPIL1	-0.487595188091903	5.62552918982131	-6.54615236507524	2.09394208513936e-09	3.1921456193353e-08	10.9381588215604
CLIC4	0.580029023607985	7.58135702103155	6.56349599451536	1.92730590484733e-09	2.96217251455349e-08	10.9333094836487
SYNE1	1.09966286752123	1.66156994480103	6.50072149566796	2.60091443799444e-09	3.87453682548855e-08	10.9203658366829
BBS4	-0.420759711819061	5.74002543545509	-6.53999410969297	2.15646989158018e-09	3.28080566281337e-08	10.9139942809605
ZC2HC1A	0.588918034253024	3.92727984216875	6.49325700913019	2.69508607546717e-09	3.99500617070238e-08	10.8905153858156
ARIH2	-0.250156235523824	7.15764556148947	-6.54935261518675	2.06215888505902e-09	3.15008929990298e-08	10.8777530759736
PDE9A	-0.64649282007966	4.40051961083023	-6.5103899759956	2.48375256550133e-09	3.7296028523568e-08	10.8769197535071
BICD2	-0.370439602453819	5.48493519317282	-6.52619726275032	2.30332748118814e-09	3.47605682990162e-08	10.8644599187211
RFWD3	-0.446005891143974	5.77921394265897	-6.52879695640901	2.2749202064588e-09	3.43664002215144e-08	10.8540903543172
ARPC5L	-0.328049253087018	6.56224884539487	-6.53421283771936	2.21684650047682e-09	3.36244111627879e-08	10.8468802409203
PRPF4B	-0.41567306778249	7.05618296551756	-6.54167879925748	2.13918347350788e-09	3.25780720468503e-08	10.8364657463295
THNSL2	0.318920990378076	6.47500646290452	6.5320643421139	2.23970719702485e-09	3.3902664587223e-08	10.8358387423889
MAP1A	-0.955399783940399	2.16195093131076	-6.46334969299776	3.10735505994299e-09	4.54333433107146e-08	10.8334187543441
GNG7	0.513909592334391	4.164173138541	6.48341048969953	2.82447524962295e-09	4.16215116274173e-08	10.8302524951871
BCS1L	-0.406633971454286	5.19696780997835	-6.5095561063546	2.49364853071882e-09	3.73698865641456e-08	10.816484012499
LPAL2	-0.908210866389946	1.50791558608719	-6.45874391844313	3.17614958664212e-09	4.63940293706402e-08	10.8131247497155
PRMT5	-0.334570766399996	7.52794083598872	-6.53794525461801	2.17767896727008e-09	3.30637283847599e-08	10.7973885802514
GRHL2	-0.324820948819415	7.10021193663524	-6.53300558241216	2.22966357820052e-09	3.37846905048023e-08	10.7902783011704
ORC5	-0.533701813918144	5.46685534422392	-6.50972929638342	2.49158999641709e-09	3.73698865641456e-08	10.7886194231941
ANO6	0.453781587012903	5.2977536089105	6.50416952871137	2.55851845811708e-09	3.81895757128092e-08	10.7853929453105
AZI2	0.498910155416044	6.38660441344106	6.51157805455862	2.46971996773001e-09	3.71224374729068e-08	10.7791287351997
ALDH1A3	0.885602258469646	5.58696496339856	6.51243995943422	2.459588885992e-09	3.70072011142844e-08	10.7591754744725
KRT18	-0.329224588650021	8.41977830926022	-6.53013087482396	2.26047885211389e-09	3.41826288452589e-08	10.7503038436031
FBXO28	-0.474534760134322	7.37487114397684	-6.52322340783468	2.33625300121423e-09	3.52220633195109e-08	10.7456005361118
ZBTB41	0.671387587150122	6.06645468465454	6.50282202937245	2.57500506183404e-09	3.83974935536246e-08	10.7201363081357
ISYNA1	-0.573831376754214	4.34128374537848	-6.46573549718992	3.07229972074606e-09	4.4964573690763e-08	10.7032620226029
CSTF1	-0.383421766377147	5.48216896931225	-6.48688227540873	2.77816872236803e-09	4.10196475271173e-08	10.686583260463
WDR5	-0.368558104242656	6.12871133229074	-6.49873998819765	2.6255915224222e-09	3.90355270303879e-08	10.678266046481
FAM102A	0.741711579152065	6.79417648964189	6.49177870129302	2.71413182182509e-09	4.01927055587037e-08	10.6667059680944
NUP188	-0.351140817027881	7.34169010127585	-6.50774687402305	2.515253697186e-09	3.76185752160806e-08	10.6646310053303
DNTTIP2	-0.503116100230296	7.04045481961954	-6.49809704668056	2.6336480810864e-09	3.91165772359974e-08	10.6593675274175
ZNF554	1.62304716477388	4.91192939456223	6.43154205321806	3.61420400536066e-09	5.23345104575658e-08	10.6589291627919
KARS	-0.237598675148504	8.04076752163584	-6.50809930732985	2.51103062719003e-09	3.75928573259077e-08	10.6465824541765
KHDRBS3	0.713060237562435	3.05362602299372	6.42281211961483	3.76704324900995e-09	5.43903090645513e-08	10.6425413810666
H6PD	0.365175981268151	6.78838409399363	6.49446780363727	2.67958517439439e-09	3.97595365402234e-08	10.631982031105
EFNA4	0.554022961908377	4.3029992761157	6.44102375613276	3.45513191774846e-09	5.02248411199524e-08	10.630554312989
ZNF544	-0.349524205413209	6.27538610819517	-6.48940416221246	2.74500264503037e-09	4.06098125298286e-08	10.6290300827806
SNORD35A	-1.92391633126448	-0.546104412753739	-6.67452632808465	1.13119551400192e-09	1.81281022820201e-08	10.6269203150899
METTL3	-0.36428980137201	5.91241550207753	-6.48064984484731	2.86183973932914e-09	4.21307701233003e-08	10.6210441300234
CIZ1	0.322090064603907	6.60276064288101	6.48497011443987	2.80357952853756e-09	4.13541750496268e-08	10.6057244233478
ANKEF1	-0.355625968058634	5.49540655953128	-6.46601736436016	3.06818403355373e-09	4.4948147753993e-08	10.5925584513815
SPTBN5	-0.767314861997506	3.41813303748357	-6.42219818548176	3.77802861468682e-09	5.4496520344032e-08	10.5913046911212
SNORD36A	-0.985356954604934	1.69937651803938	-6.40950205714961	4.0124254456029e-09	5.765605788629e-08	10.5751729932955
SF3B4	-0.335497463366299	6.58925984862302	-6.47615268013544	2.9237550527911e-09	4.29580292296587e-08	10.5627458008268
RUVBL1	-0.593387571647382	6.94861417197395	-6.47925310188074	2.88092970549032e-09	4.23702648948507e-08	10.5399907294745
DIP2C	0.567014590403208	5.43521038179973	6.45069628248746	3.29998034257319e-09	4.81092279845428e-08	10.5272487963528
PARD3B	0.670027992023869	3.92630120846909	6.40888653894239	4.02414682982254e-09	5.77692053504926e-08	10.5188266615653
SLC9A6	0.400744271121498	5.1403369395486	6.43497204985768	3.55584246069759e-09	5.15391219979103e-08	10.4940945731476
CCDC138	-0.790077876587859	3.93288686169395	-6.40590424518238	4.08141916254924e-09	5.84795707488926e-08	10.4885446033422
TTLL12	-0.541366371471475	7.42002300454925	-6.46996663284492	3.01108784923734e-09	4.41547804142069e-08	10.4823335387584
CLCN3	0.497696282721716	9.06740226807909	6.47534768945951	2.93497656924617e-09	4.30807508932557e-08	10.4701426381097
ENPP4	0.525331791286687	5.18017811493409	6.42959294325667	3.64778836451124e-09	5.27699326411376e-08	10.4432659143731
CCDC171	0.726304707490907	2.93138953722663	6.37258740550103	4.77855563018167e-09	6.69979377617255e-08	10.4222049032055
CDC14A	0.938678477232492	3.94432496548793	6.39231220812605	4.35279472055404e-09	6.19540905439236e-08	10.4207630711738
SOCS6	0.547540679785358	5.16278796108226	6.41058763258524	3.99183475530028e-09	5.74151251777673e-08	10.4206462228547
TIMM17A	-0.40986001314639	7.094509876928	-6.45112574605358	3.29325336050874e-09	4.80578158031091e-08	10.4183258236475
AIF1L	-0.384586994824015	6.45595732333653	-6.43852391317113	3.49638760445678e-09	5.07753929095967e-08	10.3824519344713
FBXO18	0.262781814024482	6.3905655330842	6.43535067848104	3.54945735855656e-09	5.14962818319665e-08	10.3793800809673
LOC100129550	0.839399588432235	3.1908279486981	6.3608220420507	5.05180548657501e-09	7.06970281327217e-08	10.3711740513886
PKD2	0.485976297658847	4.89691132222051	6.40149341786418	4.1676026354145e-09	5.95439782810506e-08	10.3709177005728
ZNF584	-0.541169988367489	4.25306359204539	-6.38110878350886	4.58980301719653e-09	6.4835825123446e-08	10.342506872136
SNORD44	-1.20558984590356	0.370716563311848	-6.39324963632051	4.33351988154524e-09	6.17382680657338e-08	10.3399052386396
HIVEP1	-0.58280414950947	5.87983402099129	-6.40749084607385	4.05085048203819e-09	5.80970113068629e-08	10.3254615456593
KIAA1217	0.502859369945127	6.90122203455318	6.42473084330482	3.73291356906238e-09	5.39494034196734e-08	10.3191915481563
EIF1	0.344497372717251	9.69732498475581	6.44594013657453	3.37539196450679e-09	4.9113261375033e-08	10.3159269166446
ADRB2	-0.564179275323252	4.22821110065889	-6.37446427718292	4.73633526722035e-09	6.66549300586512e-08	10.2952870119369
EMC3-AS1	-0.540370215029795	4.5749729882619	-6.37385646585431	4.74996757811064e-09	6.67220924015367e-08	10.2939167263557
PNMA3	-1.04083122946382	1.13628037142473	-6.35194120448347	5.26821697283121e-09	7.31123346247999e-08	10.2887375205805
ULBP1	0.956218776085553	4.83614882010603	6.3598934460259	5.07401693146127e-09	7.09417488294436e-08	10.2746692810991
CACNA1D	0.861019477225689	3.18016021014266	6.3404945574343	5.56068751033349e-09	7.68162683120217e-08	10.2608692216016
HMOX1	2.08021711468899	8.09908799650029	6.36156722171868	5.03405063594121e-09	7.05142764452361e-08	10.2592718233397
RRP9	-0.494862841509688	5.40201554152345	-6.39905896021504	4.21593615044973e-09	6.01356434268818e-08	10.2576126561922
CREB3	0.48075353060922	5.73587598801955	6.38169566774873	4.57707742212183e-09	6.4754188082619e-08	10.2211174417442
TDP1	-0.388719208429519	5.12343865106362	-6.38157405668439	4.57971149065938e-09	6.4754188082619e-08	10.2010182954822
ZBTB18	0.573001064758818	3.92848729331783	6.33292033497784	5.76295955145617e-09	7.9537316750612e-08	10.1856674479762
SET	-0.361427894626953	9.06879112890994	-6.41561417439997	3.89784466315894e-09	5.61708593685169e-08	10.1804164942559
SPPL2A	0.421359710585105	6.17703994897701	6.38597902444122	4.48524825827691e-09	6.3658306092898e-08	10.1752975368963
MCUR1	0.381732866614364	6.48742655971112	6.38856130601723	4.4307684821078e-09	6.29445785499818e-08	10.174403925018
ANKRD27	0.383953809559795	5.73531251660506	6.38031102875214	4.607156970383e-09	6.49587502979072e-08	10.1734406714591
MT1X	1.69820806446956	6.71466919111856	6.38083378642621	4.59577786862953e-09	6.48592109730648e-08	10.1638919149821
TUBA1C	-0.53991664012637	8.17447422809559	-6.40482441979418	4.10235397180068e-09	5.87234959395224e-08	10.162111768529
FZD8	1.03270526716752	2.10568789849436	6.31462778117953	6.28187743918778e-09	8.6223648653422e-08	10.1481261804967
ILF3	-0.271397780950098	8.88719611079809	-6.40439960916333	4.11061887721533e-09	5.87857648193004e-08	10.132519369761
TUBB4B	-0.634947414772705	8.24643229735987	-6.39900448447437	4.2170240096235e-09	6.01356434268818e-08	10.126223159894
LINC01011	0.816096532203297	1.83296887385414	6.31329890721334	6.321321093244e-09	8.66858059690885e-08	10.1213340900837
APOLD1	0.930205183620812	2.58021282051529	6.303604190434	6.6165643750567e-09	9.03221187780468e-08	10.1143772387422
GTF3C1	-0.359698369362552	7.87015787831122	-6.39202867870237	4.35864112608613e-09	6.19785560126035e-08	10.1120188128148
BEX2	0.763620638874577	5.96330235017739	6.35669341548875	5.15130019322038e-09	7.17550312628917e-08	10.1067692399616
CBFA2T2	0.511421078060796	6.99926157536821	6.38192066218076	4.57220803296115e-09	6.4754188082619e-08	10.0979926468243
PSMD7	-0.303885089375084	7.57930218980078	-6.38427022234617	4.52166259228468e-09	6.41145283151528e-08	10.0909944632977
CLN3	0.428974317297294	5.82817078389982	6.3581888918776	5.11503980736948e-09	7.13823770887175e-08	10.0894880736409
LYN	0.544355346383269	4.76353698729339	6.34182261877981	5.52594993528574e-09	7.64771098877886e-08	10.0891451147987
C12orf76	0.435607484148555	4.38777605840998	6.32660677344926	5.9370969809004e-09	8.17903195093582e-08	10.0808144685876
ACBD7	0.769369921484433	2.67605586183817	6.29467400034607	6.90053358139733e-09	9.3687533687398e-08	10.0701255692935
TTC27	-0.453869618383732	4.96538363658546	-6.34100343290794	5.54735167765633e-09	7.67026084638006e-08	10.0600122753745
PKP3	-0.57911992534592	7.17417323030293	-6.37354240896238	4.75702657038452e-09	6.6758421477471e-08	10.052650665116
ZNF358	0.507525872342093	6.00857028640729	6.35711298955048	5.14110138982273e-09	7.16794600460335e-08	10.0396555741667
ABT1	-0.457706436037387	4.7148822283837	-6.32535986836165	5.97209709716577e-09	8.2121804039415e-08	10.039461414053
ASAH1	0.403184836413305	7.73189732200162	6.37385526909823	4.74999445772794e-09	6.67220924015367e-08	10.0331397210893
ANKMY2	0.713093638607724	4.50822811441995	6.30280933508248	6.64136545891947e-09	9.05783321808672e-08	10.0295049611208
CREB3L4	-0.597884883941433	6.62719628976028	-6.35967795649084	5.07918506355448e-09	7.09479468970549e-08	10.0154229066532
RAB8A	-0.324132442616503	6.28243975259942	-6.35409942761464	5.21479815099241e-09	7.25722048519944e-08	10.0042909922958
DNAJC2	-0.553008566324444	5.53478526509571	-6.33021852299224	5.83685421834418e-09	8.04831982944502e-08	9.9923616926145
IQCE	-0.333085935439695	6.1455634751899	-6.34252256020623	5.50772806110082e-09	7.62952440641051e-08	9.97108868642292
RPF2	-0.442243220953015	6.63335932959421	-6.35277893890908	5.24741816944293e-09	7.28910557191073e-08	9.96527565050643
TDG	-0.356359105638659	6.38843711365591	-6.34561096755892	5.42803133785916e-09	7.52606819661063e-08	9.96464299705237
MT1F	1.51331566908392	5.11658730308506	6.30031779612752	6.71970197255096e-09	9.1397685525204e-08	9.94997502056803
ALDH18A1	-0.362418399820291	7.38236560994829	-6.35353626546911	5.22868540556493e-09	7.26980926388545e-08	9.94453541858167
SNORD30	-2.02397162190941	-0.803455425005577	-6.4871745191082	2.77430516433409e-09	4.10029196335046e-08	9.93527134850214
ZNF160	0.531253016639887	5.44411888387503	6.30949793398264	6.43549490452941e-09	8.80906029958191e-08	9.93154482019093
SLC35D2	0.463045288566577	4.28994834514279	6.28097941560387	7.35950526978436e-09	9.93797941826276e-08	9.88939722485085
MRPS31	-0.463660951093536	4.30275675054707	-6.28301171522089	7.2895384374257e-09	9.86123506093552e-08	9.88025063746037
CHEK2	-0.503904676549582	4.45100635410425	-6.29067074525526	7.03170127354727e-09	9.52960526386153e-08	9.87171278127518
CHEK1	-0.499913677086589	5.53930550777671	-6.3080452780253	6.47966486623306e-09	8.85338013024164e-08	9.857333476727
ISOC2	-0.481164600536355	5.96923820672886	-6.31930643274991	6.14492746467069e-09	8.4421071188925e-08	9.85685240070431
TECPR1	0.478640575386316	5.38686210115326	6.30170537002619	6.67596351458742e-09	9.09675754401495e-08	9.85171692123446
LINC00341	2.0262643833601	0.37599407971827	6.44676425832973	3.36220426195801e-09	4.89688256038424e-08	9.85011453906693
EIF2B3	-0.505622176697537	5.08239215615422	-6.29084430062221	7.0259640482556e-09	9.52960526386153e-08	9.83659794416324
UST	1.08717988473681	2.17226469402363	6.24157872133094	8.85456429660498e-09	1.17872462303032e-07	9.82553244559764
ZXDB	0.57470341490853	5.40597988848711	6.28622729045391	7.18017192516303e-09	9.72204342905753e-08	9.81680986433748
LONRF1	0.396952157461353	5.83282280566206	6.29655290996336	6.83980536371688e-09	9.29470745172603e-08	9.78750475562976
ASCC3	-0.355416178754216	7.15409570365439	-6.30988591808549	6.42374804961436e-09	8.80100371469063e-08	9.76040281710511
ODC1	-0.326157879254049	9.16658553382563	-6.3256290182381	5.96452499081046e-09	8.20928572520713e-08	9.7588275692535
CENPJ	-0.637344998894806	4.35473298625482	-6.24664633682717	8.64666689066793e-09	1.15309369476261e-07	9.75232460730395
CTSD	0.514305990736085	8.34781003689763	6.30894408559431	6.45230028111461e-09	8.82402012943689e-08	9.72599732580457
THAP8	0.688130063903972	3.2352584265322	6.22227197923961	9.69273560288813e-09	1.28043128510824e-07	9.72098974023806
CDC42EP2	-1.01702746126634	2.97889141143733	-6.21341745412955	1.01028399346755e-08	1.32840844535103e-07	9.71031805379269
ZKSCAN3	0.557451913735421	3.93475361672131	6.2282760280589	9.42403229385798e-09	1.24679532092133e-07	9.70705008691248
SYNGR2	-0.450597129847973	8.12997721324395	-6.30149314396144	6.68263497607422e-09	9.09759263832552e-08	9.68257755271607
ACKR3	0.888388495635974	5.61415517082552	6.28161986715951	7.3373850292074e-09	9.91702732660471e-08	9.68096237815118
SLC22A15	1.07314318470808	2.31288638679217	6.20562893482319	1.04776740761227e-08	1.36930160075769e-07	9.65762697552852
RNF19A	0.607758320190049	5.80726306741914	6.25681204622774	8.24402142572776e-09	1.1051530453363e-07	9.649666867322
GGA2	-0.273225110197717	6.56505379735661	-6.2760628136188	7.5315211748968e-09	1.01428988306951e-07	9.64405778881057
VPS8	0.37706604449674	5.53452621016157	6.25905453532898	8.15772011647144e-09	1.0946945957903e-07	9.63451505639395
WDSUB1	0.600469987115325	3.3294502054677	6.20121397668259	1.06962014718696e-08	1.39543146222062e-07	9.6299897319179
DDX60	0.847906865925047	2.8806679740201	6.19289667968892	1.11201507812222e-08	1.44321680320512e-07	9.60102233914456
MRPL47	-0.421059520951138	5.80183918452106	-6.25531643924069	8.30207887761186e-09	1.11009809818539e-07	9.60038082698765
MRPL3	-0.344392810379818	7.36104818416715	-6.2778218660649	7.46952704603292e-09	1.00774859050521e-07	9.5963424539967
PPP2R5A	0.390994980605941	6.13857111720198	6.26076556697958	8.09247126929614e-09	1.08788315648837e-07	9.59496149978781
DCAF6	-0.446507434759233	7.56653244130747	-6.27268692964293	7.65192133381564e-09	1.02958109989763e-07	9.57228594169356
STIP1	-0.40600398822429	8.74459261789647	-6.27649463142125	7.51625584473202e-09	1.01314270883749e-07	9.56167430413695
SRRM1	-0.384413748816282	6.40183752805468	-6.25664782429306	8.25037669034356e-09	1.1051530453363e-07	9.55227474329881
MAK16	-0.524275105412621	5.19214587876197	-6.24204646772363	8.83517056346456e-09	1.17718652334502e-07	9.54682186654845
NFATC2	1.76985907624928	0.54847536604311	6.41131975996658	3.97800701032317e-09	5.72710961332817e-08	9.53933816250668
WDR3	-0.422204030726471	6.51101782139512	-6.25992836061788	8.12433294446433e-09	1.0911894766912e-07	9.53457041405062
SLBP	-0.390910972202343	6.6538162446112	-6.25095511406798	8.47369059516464e-09	1.13203681474192e-07	9.52306216330006
ICT1	-0.390097993532046	5.50299487235569	-6.23262973305178	9.23379277726442e-09	1.22378316278378e-07	9.51439589062797
CLK1	0.860091740547901	6.40821426877316	6.22905513543698	9.38970693953175e-09	1.24334955382724e-07	9.50974633051025
TRIM14	-0.542715435093264	5.34009491929174	-6.23451261219181	9.15269554152020e-09	1.2148109285517e-07	9.50830429671593
POLQ	-0.581964039002678	5.48906559513981	-6.23438884678952	9.15800460256077e-09	1.2148109285517e-07	9.5055011920685
INF2	-0.525066771397487	5.17405638164688	-6.22221486781175	9.6953274584981e-09	1.28043128510824e-07	9.48210895334474
RAD54L	-0.571640690789873	4.82694798828056	-6.21194440146989	1.01727048299123e-08	1.33642463452286e-07	9.47071011964241
AGT	-1.39251411709872	0.0581892718792951	-6.25572195792402	8.28629748443796e-09	1.10897542804207e-07	9.46769926246914
CTTNBP2NL	0.580482549548298	5.50162712478079	6.21792243900486	9.89209560341619e-09	1.30526983814497e-07	9.46543326282988
PSMC3IP	-0.678715629201819	3.51554825859085	-6.16727065496021	1.25331790191203e-08	1.61586387903625e-07	9.45987934882819
CTSF	0.451127409169285	5.59987625570456	6.21469703040139	1.00425352524202e-08	1.32279569605564e-07	9.44536440022882
ZXDA	0.739515179666666	3.68681388658822	6.16024541234831	1.29505157110037e-08	1.65502079928878e-07	9.43527237723899
DPYSL2	0.730347867047732	4.42338365639987	6.18775526040961	1.13904545596243e-08	1.47574689963173e-07	9.43022442605417
PSMD13	-0.283234446001872	7.89170711970693	-6.2391597182237	8.95553270746933e-09	1.1911096469031e-07	9.41204078501112
ICA1	0.310466513660117	5.91123849515103	6.2142257781024	1.00647033552172e-08	1.32455377372429e-07	9.40780431294977
RALGAPA2	0.37621437127996	5.56885136031828	6.20566973471908	1.04756752579972e-08	1.36930160075769e-07	9.37439806293064
NEO1	0.327990883146904	6.26715304622429	6.21472907203073	1.00410297354525e-08	1.32279569605564e-07	9.37414997481384
ZNF641	0.519551114362463	4.75779036347725	6.17402056770376	1.21446887558749e-08	1.56940315282459e-07	9.37333067748945
MRPL11	-0.365978228398864	5.43061641472025	-6.19991622311692	1.07612861737841e-08	1.40270376029117e-07	9.3717759486158
FTL	0.577975645222427	8.91366673414775	6.23487742001947	9.13706432580026e-09	1.21417838863909e-07	9.37101515270699
TMEM178A	3.63015484819552	-0.745322953475078	7.29046052645913	5.56362020550942e-11	1.18333315872421e-09	9.35509631797129
TUB	-0.491135846626425	5.72612491153554	-6.2062737515448	1.04461279284724e-08	1.36755934589312e-07	9.34998465628115
NAA16	-0.671196041674196	4.40425966951881	-6.15337632403747	1.33718015330698e-08	1.70450740085378e-07	9.33186703834289
ENC1	0.889964523583084	6.08729171610024	6.19860274783884	1.08275566459344e-08	1.40889593236872e-07	9.33024020430764
UBE2L3	-0.319550027646747	6.71565398888077	-6.20960385726755	1.02846940425032e-08	1.3487769933819e-07	9.32577073752669
TNKS	0.421541993879478	6.91845937439789	6.2075442353519	1.03842460896539e-08	1.36064432183458e-07	9.32145374438287
AASS	0.492973764254616	4.79015486430185	6.16473568576295	1.26822191429853e-08	1.62905220402966e-07	9.31927040352981
CHTF18	-0.552317903504973	5.93010745092513	-6.19925912611392	1.0794389432538e-08	1.40579836703374e-07	9.31655612215056
HERPUD1	0.641979842483761	8.34033559735188	6.21168884076107	1.01848740966902e-08	1.33685375381032e-07	9.30107179743537
FASTKD1	-0.5434917680538	4.59381810500592	-6.16721378089321	1.25365038564013e-08	1.61586387903625e-07	9.28961759181287
SMOX	0.584185874692725	3.48581849464683	6.12243430198895	1.54430308473691e-08	1.9292225557745e-07	9.28704622618083
GATAD1	0.361731766292283	6.03730907763526	6.18984800265449	1.12796588201464e-08	1.46265420417373e-07	9.27936196223708
ZNF578	0.979791567291787	2.2127397792141	6.12319758187707	1.53883260467447e-08	1.92398920830906e-07	9.27875128928046
PPARA	0.684569121775229	4.34352795418059	6.1466515660864	1.37973021213263e-08	1.7483568662771e-07	9.27098538457156
CTDSPL	0.411598968001061	5.73110745272552	6.18651921491199	1.1456397262975e-08	1.48301087328304e-07	9.25921960569537
FAM102B	0.668908172285859	4.21941839810359	6.14137911497118	1.41402112365632e-08	1.78544900941866e-07	9.24338553209317
DUSP19	0.89797995580171	2.1911399286934	6.10707618240389	1.65853542341856e-08	2.05652914269637e-07	9.23954143922812
HELLS	-0.671501383966838	3.88323239023777	-6.13771375667069	1.43835303121058e-08	1.81041987566287e-07	9.2375716527478
GDAP2	0.439852897955673	5.19956488480137	6.15836746846664	1.30643749898522e-08	1.66815182693555e-07	9.22806568610885
SERP1	0.366714598856371	8.5960898165402	6.20177080953042	1.0668394345466e-08	1.39301399557841e-07	9.22363819381422
YAP1	0.39622639021419	7.72715426921191	6.19687956498489	1.09151087510481e-08	1.41905864074233e-07	9.22281986903218
YPEL2	0.620583922024269	4.98712135609503	6.14123851738731	1.41494693740557e-08	1.78544900941866e-07	9.20754468944844
ZNF264	0.446426551320718	5.67744507633448	6.16368471054726	1.27445205264734e-08	1.63565572842329e-07	9.20707459316268
FAM174A	0.420606445923955	4.93074313609464	6.14923139270569	1.36325129526087e-08	1.73039572693467e-07	9.20203276844704
RNF144B	0.722477854199634	5.40282879366205	6.14304184062146	1.40311747181038e-08	1.77350268995831e-07	9.19750980924023
DPP3	-0.4173041948642	6.24516360098569	-6.17789697171162	1.1926970960044e-08	1.54259600289424e-07	9.19592266229406
SCO1	-0.355315932527338	5.53351163613255	-6.16527765344116	1.26502088591778e-08	1.62674836921277e-07	9.1880585019327
RUNDC1	-0.35779924858661	5.9086170800726	-6.16790239525665	1.24963060697025e-08	1.61345255324724e-07	9.18141958649663
DLEU1	-0.51769962525276	3.98094673898335	-6.12646699387456	1.51561562779184e-08	1.90129358955073e-07	9.16274987288168
MEF2A	0.527880678719691	5.6934949789819	6.14969567758717	1.36030627781603e-08	1.7295816314721e-07	9.15935047257387
SOWAHB	0.434685540166221	4.63396422199362	6.12504560747195	1.52566658420923e-08	1.91070971046587e-07	9.13001865328827
AGAP6	-0.747962435060797	3.58040285539536	-6.0915248414385	1.78267517391369e-08	2.19056059013813e-07	9.12655127943012
SUV39H2	-0.461648947983704	4.47092246058907	-6.1252932285314	1.52391088865989e-08	1.9101039986742e-07	9.11776216146943
TOE1	-0.686307168788725	4.18381954419407	-6.10916667118159	1.64251069342467e-08	2.03834219607147e-07	9.1129816122973
DDX28	-0.577865794124602	4.59541967714476	-6.12694669200283	1.51223830834457e-08	1.89864301321924e-07	9.10961087428757
MESDC2	-0.312483818504653	6.18646665667223	-6.15526527611514	1.32546235655232e-08	1.69100618062783e-07	9.10960570091124
SNORD14B	-2.07414910898389	-0.49802213001955	-6.37907395901115	4.63419565780336e-09	6.52786885530725e-08	9.10939029759763
VDAC2	-0.272725670223291	6.92377096296361	-6.16522271121829	1.26534502879629e-08	1.62674836921277e-07	9.1071604068486
SNRPD1	-0.422793998293005	6.43774762072155	-6.16157303158083	1.28706127946439e-08	1.64869439947147e-07	9.10503921495598
PVR	-0.346241576720939	5.8402397386736	-6.14587353977003	1.38473833167515e-08	1.75322350661333e-07	9.10114972733201
NHP2L1	-0.30771772680008	6.96952613291967	-6.16538049135472	1.26441439242962e-08	1.62674836921277e-07	9.10038046924561
GTPBP3	-0.439546389205379	5.12423682946065	-6.13777160457328	1.4379658331818e-08	1.81041987566287e-07	9.09630219695033
MTHFR	0.494575270685221	6.49343003929766	6.14550901217903	1.38709093413306e-08	1.75472261726554e-07	9.08450613916597
NUDC	-0.446184894508809	7.54021123072292	-6.16252399819604	1.28136774476898e-08	1.64312707561494e-07	9.08406786887165
WDR75	-0.387217192884872	6.07658964247483	-6.14949752730084	1.36156240276014e-08	1.72971413196668e-07	9.07330682895577
TNFAIP8	-0.63991141300919	3.98803681115717	-6.09085766945415	1.78820077479001e-08	2.19555378857292e-07	9.05752121954678
TSNARE1	0.593380000353612	3.19332510438433	6.07621631926901	1.91379745064283e-08	2.33828987134685e-07	9.05547335542926
ZFPL1	0.510670396481179	5.05536346795379	6.11117002087742	1.62729702113698e-08	2.02448153018997e-07	9.0389866382795
UMAD1	0.517678177575936	5.13868109063858	6.11331621778999	1.61115248280505e-08	2.00772329309548e-07	9.0368265592646
CBX2	-0.451216211261547	5.66398254910275	-6.13120795603777	1.48256033788058e-08	1.8629394170389e-07	9.02439398383088
CAPN13	-0.537194673587807	4.4907965048386	-6.09391208839082	1.76304103307342e-08	2.1682083663088e-07	9.02241321765087
PDZD8	0.382687980061766	6.06910053078341	6.13344160390184	1.46723377727567e-08	1.84522465658053e-07	9.01954821695098
ARFGAP3	0.284682912594791	6.81327974473827	6.13960385101192	1.42575488538602e-08	1.79757643652027e-07	9.00949909943567
CPT1A	-0.352421795309152	7.76177506517409	-6.15040774012089	1.35580174603764e-08	1.72677854270578e-07	9.00088541459143
RAB5B	0.256301269450311	7.78210574316577	6.14704924946387	1.37717723644491e-08	1.74659572486966e-07	8.99575694482775
SNORD45B	-1.78855168890989	-0.383168463059865	-6.24984438167874	8.51795198797803e-09	1.13693837379092e-07	8.99451472262034
RSL1D1	-0.483604676327758	7.9049689722678	-6.14994241770641	1.35874372502069e-08	1.72905896397548e-07	8.99415215756813
DIRC2	0.549736405137743	5.40878447606844	6.1056715001009	1.66938944091005e-08	2.06639347254328e-07	8.99143031413016
TTI1	-0.430796075483596	5.09321268969591	-6.10616664113867	1.66555551507636e-08	2.06352983617051e-07	8.98952340621262
EBLN2	-1.47630832279013	0.363392898663062	-6.16128472536038	1.2887923157075e-08	1.64869439947147e-07	8.98943198386885
ZFP62	0.334540353261317	5.73813884831718	6.12020496965198	1.56039074798166e-08	1.94608201592132e-07	8.97220536198535
PAXIP1-AS1	0.371437708027115	5.13333489174113	6.10551292709038	1.67061912338009e-08	2.06639347254328e-07	8.96623970078888
RNF13	0.455156047455536	5.72011525775667	6.11073617239983	1.63057990223427e-08	2.02688640827399e-07	8.95636519938057
PPM1M	0.613600963419807	4.19918613626998	6.0617224140702	2.04667089175563e-08	2.48245639019407e-07	8.9499824153024
AGBL5	0.354499388806292	5.86499913641193	6.11198533060823	1.62114526412723e-08	2.01850060415708e-07	8.93881894675904
NIPAL2	0.641295148275157	4.18846307213851	6.05921694443489	2.07054286680842e-08	2.50736061999961e-07	8.91845252017908
IGFBP3	0.827621229375426	5.40307121930152	6.10472282534594	1.67675941176517e-08	2.07228142609595e-07	8.91422514306518
CAD	-0.501764939285176	6.61656542469463	-6.12352247510145	1.5365098663864e-08	1.92268601280485e-07	8.90613681251826
MRPS23	-0.387210684759948	5.91576278854614	-6.10964580652969	1.63885939087133e-08	2.03549318555202e-07	8.90241075684659
FGFR3	-1.07491561117882	2.41806287841152	-6.02621801606034	2.41173043358499e-08	2.86054851427426e-07	8.88814029078733
SDC4	0.578375668969646	5.31779947319616	6.08857713935769	1.80721603200258e-08	2.21708790331297e-07	8.88435256610377
ADPRHL1	0.436263716675786	4.3274276973491	6.05585214783999	2.10303409460934e-08	2.54260547219435e-07	8.872457377792
E2F8	-0.789368960016867	3.10167523157223	-6.0474808154303	2.18606265811901e-08	2.62404444332686e-07	8.86708859719569
IWS1	-0.380747097502273	6.19125211564005	-6.1027981926993	1.6918098674403e-08	2.08744593011368e-07	8.86659766206448
SAP30L	0.422450435231835	4.8243831417461	6.067586230677	1.99185460916088e-08	2.41987773553073e-07	8.86326907595334
MRPL17	-0.466589432219511	6.11893172114456	-6.10406731059741	1.68187061603805e-08	2.07688891204172e-07	8.85177657594714
TDRD7	0.585467810243775	3.56129181237566	6.02898823981121	2.38107892806193e-08	2.82866148605838e-07	8.84319331099692
C2CD5	0.41547338804353	5.42897805178249	6.08573696097935	1.83117620334176e-08	2.24464831586774e-07	8.83673045134314
LOC100130744	-0.640927327185115	3.01839818030194	-6.01812920976212	2.50346930022412e-08	2.96000748127286e-07	8.83576299490094
GNL3L	-0.394180184642688	5.84975695988433	-6.0953377663271	1.75141710854288e-08	2.15567863130163e-07	8.83550019263484
AKAP6	0.574412135502196	3.43933558334662	6.02204080043761	2.45868529880222e-08	2.91393989319765e-07	8.82274129992939
KDM4C	0.348410908339207	5.43286111456788	6.07018450374383	1.96802983722216e-08	2.39675069227315e-07	8.81328587449425
FOXO4	0.562956812713036	3.95558520658722	6.02774913796382	2.39474145744099e-08	2.84264329841375e-07	8.80898570344739
CEP68	0.410734425630007	4.21544333865323	6.04747502376783	2.18612120311794e-08	2.62404444332686e-07	8.80879211566317
SCAPER	0.467845872828664	4.65933388575445	6.0515749899412	2.14506044695099e-08	2.58532710166274e-07	8.80332761341171
SNORD28	-1.67827490200873	-0.590819175993461	-6.19545139746666	1.09881999261282e-08	1.42732534680572e-07	8.79849192792953
ERP29	0.379092672892673	7.58175978239551	6.09760697762669	1.73307107718218e-08	2.13484785028446e-07	8.77641910847351
IGSF9	-0.613583844456533	4.37558122942285	-6.05155520348996	2.14525677189117e-08	2.58532710166274e-07	8.77135217035315
POLD4	0.428011147147958	5.62414388174018	6.05815828848092	2.08071185087668e-08	2.5176445731478e-07	8.74862520375293
ACTR3	-0.398260416040642	8.43770525551958	-6.09778359126622	1.73165116008146e-08	2.13484785028446e-07	8.7478752136282
GALK2	0.37468070523665	5.37777173424137	6.05452222874371	2.11601399999415e-08	2.55624024327532e-07	8.74725250941667
KREMEN1	0.460244134906437	5.12071982000985	6.05070499092631	2.15370946937252e-08	2.59135427821296e-07	8.74189759457316
NOL11	-0.480014947166102	6.3008250253928	-6.08025223590485	1.87833456330644e-08	2.29870185840339e-07	8.7370791393855
HMBS	-0.423375972027171	5.7731020390871	-6.0699866800389	1.96983386631306e-08	2.39700367395113e-07	8.73492556752289
SLC25A10	-0.516322367291502	7.37110892467118	-6.08513948238331	1.8362562935674e-08	2.24903951910343e-07	8.71203244436406
IGSF3	0.658061986018101	3.73772752062235	6.01639037672707	2.52363407305248e-08	2.97681769371217e-07	8.70807757041544
LOC100287015	0.862875657469865	3.67181622536792	5.9942459577267	2.79484596229199e-08	3.26594606768689e-07	8.70466380423725
PLEKHN1	-0.655971305023046	3.55303873136182	-6.00634007377225	2.64335458467445e-08	3.1082703557926e-07	8.70233830069306
MCFD2	0.37006409103662	7.17054491142346	6.07309217879351	1.94170051863024e-08	2.36852761882629e-07	8.69750804942221
SULT2B1	-0.705479874631953	2.41902219221652	-5.98454528913676	2.92250172520803e-08	3.39398962921298e-07	8.69593578125116
RAB29	0.46768485826802	5.95488060300397	6.06805754926846	1.98751189281532e-08	2.41655697024411e-07	8.69576058711917
DNAJC4	0.439231222743143	5.13264320636601	6.03691339173906	2.29549134625197e-08	2.74654167771471e-07	8.68156591583935
PLEKHA3	0.451329377018175	4.75126558887996	6.0187778785838	2.49598753687302e-08	2.95348690730381e-07	8.66450982922886
NOL10	-0.42529303796517	5.67873650641939	-6.04956615302882	2.16508301708412e-08	2.60295328939433e-07	8.65505025912121
GLG1	0.355591911709268	7.81912389125925	6.07348041252265	1.93821136216008e-08	2.36619364343055e-07	8.65487432890881
CDK8	0.39188887704968	4.94423698965018	6.03343888678401	2.33263497026915e-08	2.77990846933028e-07	8.65474313196596
TOM1	0.488029270427886	5.70502665313343	6.03549013550211	2.31063552428346e-08	2.76026277109311e-07	8.65001306704622
CMBL	-0.348579629034776	6.45678400236768	-6.0607578250619	2.05582919969095e-08	2.49155216001285e-07	8.64525146587358
C17orf58	0.549278404344149	3.44053783835642	5.99326374112102	2.8075177025194e-08	3.27820262994022e-07	8.63924770983821
TMEM106B	0.665953930605633	6.31250603536611	6.05100646992149	2.15070846221659e-08	2.58981862619441e-07	8.62813949178138
UTP15	-0.429270013787155	5.15512191841716	-6.03117726517615	2.35712958768599e-08	2.80451477916443e-07	8.61486416759388
ZNF365	0.930786429903467	3.34644929709605	5.96564687920108	3.18788217254751e-08	3.656931910082e-07	8.60706878077544
CCNG1	0.437074777273558	8.61157465073711	6.06676511035299	1.99944270976028e-08	2.42713271865484e-07	8.60630998023829
MGLL	-0.76457865798515	3.86833945988678	-5.98106151853579	2.96973208939772e-08	3.44351328605375e-07	8.59620265626198
CCDC78	-0.627051126959723	4.85419861009365	-6.01366820763851	2.55552367572191e-08	3.01206777979907e-07	8.59292766826917
LRP6	0.349929948038382	5.83718626783041	6.03142647901652	2.35441810345837e-08	2.80364331812298e-07	8.5853534655078
UBTD1	0.661889943563132	3.41825943749515	5.96354601532221	3.21880873795264e-08	3.68677589695629e-07	8.58435735231507
TMEM170A	0.553828083531905	4.67986760113967	6.00218281730356	2.69449444769056e-08	3.15851121206256e-07	8.58321432432649
NEDD4	0.554185810045036	4.62381829633955	5.99307496786418	2.80995956461864e-08	3.27850449279825e-07	8.58107030253939
IFRD1	0.701065659506575	7.02133659373693	6.040063343037	2.26232069722781e-08	2.71117379006965e-07	8.5790204295585
ATR	-0.377181400237474	6.02238403548702	-6.03932142617547	2.27009075060775e-08	2.71831600567192e-07	8.57725438094085
ABCA5	0.702662969020053	4.50991690712286	5.98354729158607	2.93595579617535e-08	3.40697930721554e-07	8.56946734636688
SENP3-EIF4A1	-0.411315493915827	10.4263354963822	-6.07282765705254	1.94408138431527e-08	2.36950698594789e-07	8.56687013068061
PUS3	-0.496433745921911	4.88292122165442	-6.0030433336977	2.68382966891553e-08	3.14846768034653e-07	8.55898319424872
WDTC1	0.310673484767713	6.38194272290298	6.03512088897339	2.31458053281035e-08	2.76277752628618e-07	8.55610932976271
TRIP13	-0.461437217436726	5.0926281436171	-6.02143429354359	2.46557722878061e-08	2.91980344379887e-07	8.55565477219565
ARNT	0.273946778820776	6.35691818351459	6.03420096502953	2.32443779556594e-08	2.77233978857968e-07	8.55377334152876
FOXD1	1.70081414060116	1.20852329320387	6.0794791977177	1.88507665332003e-08	2.30507418780567e-07	8.53221608745974
RNF125	0.600669006736087	3.14167825882386	5.95588286374759	3.33413854479266e-08	3.80123038798864e-07	8.52404612514479
EHF	-0.421913612812816	9.22050144195755	-6.0524436706837	2.13645863839903e-08	2.57886357831189e-07	8.51263790576086
MYB	-0.940085757084959	1.60721125412568	-5.93803826242355	3.61867969207409e-08	4.09789549443323e-07	8.49480649019866
VDAC1	-0.309666110120048	8.55124156101609	-6.04375446034185	2.22405116083763e-08	2.66744027405254e-07	8.49059386267633
DCLRE1B	-0.525802566426096	4.07454216829981	-5.97205271025827	3.09537564635116e-08	3.57264878598071e-07	8.48546214671175
PBX1	0.57684633761762	3.88690998430378	5.9674486054034	3.16159210316082e-08	3.63232341400634e-07	8.48005369645127
ZNF207	-0.241359496019077	8.05429078806466	-6.03570565486002	2.30833598679704e-08	2.75971124026627e-07	8.47628555973612
HCFC1	-0.501894453240106	7.50431803665706	-6.03101604724654	2.35888529973673e-08	2.80451477916443e-07	8.46854480480691
HDGFRP3	0.535656159277779	4.91581440974153	5.98058088658575	2.97630679681402e-08	3.44847398618513e-07	8.45709778339318
MRPL4	-0.428648392605222	6.5062662796931	-6.01746466368264	2.51115707448608e-08	2.96676118257144e-07	8.44974620552718
IRF2BP2	0.901791853629793	6.78721991476656	6.00881916772074	2.6133141575682e-08	3.07535465439217e-07	8.42944342439289
HIVEP2	0.60145039588723	6.1485347158925	5.99611813789914	2.7708482867006e-08	3.24042506799814e-07	8.42138585394957
CYB561D1	0.368011553905214	4.83216604585752	5.9646906526424	3.20192226301785e-08	3.67023394667756e-07	8.41295805930082
TBXAS1	-0.701025740887375	2.71387283618924	-5.91617432938432	4.00001221134828e-08	4.46906126232186e-07	8.40966404998639
ANKRA2	0.493227496425055	5.20587459055452	5.97072636940254	3.11430999310214e-08	3.58898533050052e-07	8.40018354701577
GEMIN7	-0.545790662290971	3.40528690537098	-5.93016309657062	3.75172388570822e-08	4.23523677708179e-07	8.39640695546713
LRRC47	-0.280754289999408	6.63873283518837	-6.00514001425567	2.65801808586727e-08	3.12062545562024e-07	8.38802165815229
MRPL30	-0.362947630423947	6.92682356107478	-6.00571913177576	2.65093189757766e-08	3.11474126557325e-07	8.38534759421892
ERBB3	0.392485854955476	8.26037646958756	6.01699067951417	2.51665452829704e-08	2.97091858466261e-07	8.38122918206753
EBP	-0.429776469813631	6.08768198282275	-5.98894807359657	2.86386784206385e-08	3.33621718513815e-07	8.37482967514445
PMPCA	-0.433138249510687	6.44766289967222	-5.9994485078422	2.72865947901017e-08	3.19606480006371e-07	8.36865813050145
CCNB1IP1	0.374434276814547	5.36414125535874	5.96970045704729	3.12903362485717e-08	3.60042673646401e-07	8.36386519582087
HACE1	0.464415208366211	4.67208205114182	5.95018045488288	3.42258719555172e-08	3.89345222184883e-07	8.36027512280786
PLCG2	1.30311826800663	0.860711388699543	5.97449657277992	3.06078402623414e-08	3.53816265880923e-07	8.3510084074784
AP1AR	0.476666545649848	6.15143661559398	5.98711571558389	2.88812825724031e-08	3.35926676303025e-07	8.33989824499098
TMEM39A	0.490153091912252	5.66317755189757	5.95765653937577	3.3070886740191e-08	3.77845666998352e-07	8.33136275406338
TRAF3IP2	0.453289390477735	5.04039147976711	5.95573159508642	3.3364555483278e-08	3.80123038798864e-07	8.33046933024981
GNG12	0.463453409421401	6.78825092578446	5.9916396046734	2.82859505968572e-08	3.29768504784477e-07	8.32580120196653
NBEA	0.713515054556652	2.96100105458069	5.90170430140559	4.27383288735885e-08	4.74673628968791e-07	8.32422692217952
GRIN1	-0.720628842978833	3.7427097726542	-5.92986328170715	3.75688291627127e-08	4.23523677708179e-07	8.31455514044484
TPPP	0.763916677275555	3.8680116286627	5.91786127586122	3.96923448473263e-08	4.43797654674201e-07	8.31276623267276
RBM4	-0.464130328877766	5.03723739281678	-5.9457198739445	3.49337885140939e-08	3.96497179385967e-07	8.3119175404974
SAV1	0.707429873497236	5.80290893973443	5.9583125297311	3.29713910247914e-08	3.77079251220118e-07	8.29952431129277
DLST	-0.271116245576308	7.31776166413581	-5.98836950946557	2.87150629397237e-08	3.34252236513869e-07	8.29413365917413
BMP2K	0.590431531843244	3.95737655686194	5.91586773700039	4.00563101873936e-08	4.47201155222232e-07	8.29344962407754
NAA50	-0.394565505127233	8.26793108725792	-5.99677817465108	2.76243633319063e-08	3.23310553228297e-07	8.29246773884326
IMP4	-0.508260742994294	5.64703448604876	-5.96706922013592	3.16711015888015e-08	3.63588120380309e-07	8.28419438487095
RALGPS1	0.567155033495101	4.15898804902418	5.92399532814364	3.85927083023151e-08	4.33439123311565e-07	8.26943794084111
SEPHS2	0.704138390553378	8.28921713498275	5.98582238331885	2.90537356101986e-08	3.37670970528438e-07	8.26803741181757
ERAL1	-0.327952452889279	6.54199447961241	-5.96999479030889	3.12480244002242e-08	3.59831544780496e-07	8.24434980312547
NAIF1	0.638124944521859	4.95601741755398	5.92596009977973	3.82468635047175e-08	4.30520916331963e-07	8.23881516244215
CAMLG	0.467660953966279	5.826990078457	5.94927116480098	3.43690266205369e-08	3.90677746959865e-07	8.23857157464533
ZKSCAN1	0.403911244245224	8.08576224783386	5.98027617518137	2.98048244830435e-08	3.45064953305614e-07	8.22950577137025
ZWILCH	-0.511399605412699	5.71005556562307	-5.95528945921694	3.34323688786336e-08	3.80606862078515e-07	8.22475383644054
ERN1	1.05402560668987	5.45741179335439	5.91984364294706	3.9333643686791e-08	4.40771637015563e-07	8.22142953409068
DSN1	-0.439560059015406	5.10614184970291	-5.93748584931935	3.62785897147134e-08	4.10519444729567e-07	8.22097194210079
LIG1	-0.479579904059999	4.76646416432422	-5.93225521109527	3.71591744221738e-08	4.20167291508556e-07	8.21574381926617
MRS2	-0.298825112771966	6.10987933634596	-5.95753617316528	3.30891750201674e-08	3.77845666998352e-07	8.21381691963479
CCT4	-0.299749906738276	7.91214355243142	-5.97610684645724	3.03819952377251e-08	3.51476148297134e-07	8.2125764544045
C14orf28	0.814748663921742	2.31706508726596	5.87281359021603	4.87679941451711e-08	5.37665345142356e-07	8.20700626280149
BDNF-AS	1.57276304685519	0.821997732076168	6.01322777102348	2.56072042177856e-08	3.01582571399426e-07	8.20263179494318
CD59	0.286109800469714	6.5943208717031	5.95685676418244	3.31925901698343e-08	3.7873855166431e-07	8.19897405108699
ZNF449	0.581902058725989	3.91535805167906	5.88686656729393	4.57373365455306e-08	5.0573773605868e-07	8.1925600137386
ATIC	-0.370298750931155	7.38787400534054	-5.96922476246307	3.13588388332822e-08	3.60554612496605e-07	8.18865170993683
PELP1	-0.440795689001757	6.69462266555838	-5.95830960591194	3.29718338340447e-08	3.77079251220118e-07	8.17184565524033
FAM111B	-0.780275725200927	5.37239196293751	-5.94799060264894	3.45716317288418e-08	3.92683526505513e-07	8.17006320332606
TMPO-AS1	-0.738131981800572	2.44002196418443	-5.86546896126251	5.04295913271999e-08	5.53950799831187e-07	8.1691630734178
OAS3	-0.535003615937619	4.52694507097421	-5.92526288174243	3.83692396287017e-08	4.3157490806336e-07	8.16427969432098
ZNF345	0.681245729904564	2.77864766902641	5.85964642405939	5.17862622989411e-08	5.67607674949562e-07	8.16380774056663
S1PR3	-0.949755643563893	3.64387533667204	-5.86521771495475	5.04874048107324e-08	5.54180460992659e-07	8.14225354408419
ZNF862	0.389848385352516	5.67168887820455	5.92676944125978	3.81052886273811e-08	4.29249072789763e-07	8.13179248682067
ARL5B	0.68018114688556	5.76069710783751	5.9218590332416	3.8972234421129e-08	4.37047850685343e-07	8.13164264943125
SMPD1	0.342272926199134	5.79117281536717	5.93002638953295	3.75407539217591e-08	4.23523677708179e-07	8.12711644724865
SMAGP	-0.818966643245677	1.92708006687684	-5.84922687293464	5.43041333229621e-08	5.92609640972092e-07	8.11665701164274
ATF3	1.39960328257601	7.30534811382174	5.91928005141319	3.94352977624339e-08	4.41581231320438e-07	8.10052755206504
TIMELESS	-0.313676159856191	6.96489764493572	-5.94322689053518	3.53356893515274e-08	4.00755824246628e-07	8.08904929834554
HERC5	0.705005965236249	3.10968081351984	5.85042134414633	5.40094954507734e-08	5.90054054749995e-07	8.08587103503165
DHX30	-0.420919870525815	6.76145764346102	-5.93197579343535	3.72068015024737e-08	4.20389263627649e-07	8.0643891522477
IPPK	-0.394398217996674	4.75972741359075	-5.88949658364358	4.51910780288224e-08	5.00434533687904e-07	8.05668777469629
C4orf29	0.443850340703235	4.05455584955411	5.86926750533337	4.95634065632047e-08	5.4523378238321e-07	8.04656423845909
SSRP1	-0.322609645119028	8.2735668759131	-5.94208019179266	3.55220751534508e-08	4.0256564566356e-07	8.03973577044373
CERS4	0.434105370255259	6.19883795975128	5.91856615768828	3.9564432447735e-08	4.42697107030693e-07	8.03862032821911
CIRBP-AS1	-0.633225198143203	2.7507675451124	-5.83314494823345	5.84281884918566e-08	6.34356620084233e-07	8.0215461828155
DDX27	-0.29057066600331	6.452970378952	-5.91417436890605	4.03680482271994e-08	4.50346665809529e-07	8.00328835616256
DDX39A	-0.619474655084144	6.22084424267335	-5.910284941853	4.10931248144759e-08	4.57416132108354e-07	8.00278396276199
TMPRSS2	-0.711803868088009	7.58743966424778	-5.92430574578017	3.85378638980115e-08	4.33147128961482e-07	8.00215520189997
ZEB1-AS1	0.548805914257753	3.28416245227999	5.82928299964087	5.9463483366305e-08	6.43766161664337e-07	7.98546353922195
GAL	-0.512919400393583	3.82116461685856	-5.85033534688089	5.403065565272e-08	5.90054054749995e-07	7.98294275739191
SS18	0.293120351473276	6.53627589633335	5.90562632617611	4.19784604948601e-08	4.66579247069444e-07	7.96781898232233
KRT8	-0.387752865514278	9.06502668100817	-5.92256894136789	3.88457095037162e-08	4.35954539542454e-07	7.94645385087044
CCDC71	-0.47510687954625	5.20294944320173	-5.86871811360975	4.96877743521093e-08	5.46201771355251e-07	7.92826100658798
B4GALT2	-0.481276155242483	5.99180301418456	-5.89492957338385	4.40828640474738e-08	4.8888352033742e-07	7.92743875224896
XPO6	-0.333403603296297	7.75380686971137	-5.91199705691654	4.07723840968869e-08	4.54519762137234e-07	7.92500416721805
JMJD1C	0.773425486360638	6.81827209626717	5.89563277064027	4.39413936408073e-08	4.87674772291472e-07	7.91674237750534
OSER1-AS1	1.00638367806951	3.03582539031284	5.79610864560698	6.91316687444499e-08	7.3832228866761e-07	7.89264701830238
PTBP1	-0.308239876444313	8.29840158230258	-5.9069347475244	4.17279283529382e-08	4.64138201590904e-07	7.88585124164214
GLB1L2	-0.381007563392459	5.89044457334717	-5.8820683923449	4.67506952980207e-08	5.16182676908146e-07	7.88580788928151
SNORA73A	-1.43342023120287	0.319788913998802	-5.84890368231516	5.43841252083827e-08	5.93051578888217e-07	7.88564582055748
MOV10L1	2.35451529722835	-0.098029037810705	6.12028185457284	1.5598331811108e-08	1.94608201592132e-07	7.88213887414051
LCMT2	-0.378124057078598	5.05027445790847	-5.8640078568534	5.07667145896034e-08	5.56839288734467e-07	7.88135818095417
FAM220A	0.449916231472058	5.07272800626704	5.85215158704824	5.35854834255801e-08	5.86044879183184e-07	7.87750469860989
ELP4	0.429771319322672	4.33201300906709	5.83468386338668	5.80205948444843e-08	6.30417693331966e-07	7.87654726495036
LIX1L	0.506944475531573	3.98321918852839	5.83187536811459	5.8766563116369e-08	6.37139864083319e-07	7.86818672113315
HMGA1	-0.31012994433047	6.97136749690099	-5.88753198937847	4.55985171519927e-08	5.04574306230157e-07	7.85923854813188
SNORA62	-1.71080369159302	-0.665123785205853	-5.97134596377074	3.10545075966404e-08	3.58152447059256e-07	7.85586110385856
RRM2	-0.755054753201545	6.73483977980525	-5.89115944904512	4.48490125365844e-08	4.97013116051181e-07	7.84410076885552
SLC52A3	0.734354369109274	2.0574158675058	5.78359462898583	7.31663864172347e-08	7.77541725719176e-07	7.83908916455938
BOD1L1	0.386776611910559	6.73126213942105	5.87669694463294	4.79113177502222e-08	5.28608631401423e-07	7.83162898048868
ALDH2	0.421012684198029	5.77906417375846	5.85565010114178	5.27381085044501e-08	5.77618845589222e-07	7.81045098877055
NACC1	-0.360817900516995	7.50125782815014	-5.88309559648198	4.65319133884448e-08	5.14145115114707e-07	7.80606717256141
C4orf33	0.535332304830797	4.07848905782864	5.80666405366596	6.58989677833023e-08	7.07824678279018e-07	7.79892100002557
RBM10	-0.384443394767697	6.75658112834276	-5.87039972290863	4.93080664272082e-08	5.43220781710167e-07	7.7842677841471
SIRT3	0.347582413778548	4.9046018476859	5.83299668512221	5.846760536738e-08	6.34356620084233e-07	7.78202838349502
LOH12CR2	0.77944118969394	2.27360215433003	5.76996803701646	7.78229534212838e-08	8.21215367936751e-07	7.77927572562069
PCAT1	-0.89863825620544	2.40427182883495	-5.79386761560239	6.98377892958336e-08	7.45333506799031e-07	7.77662206731661
SUV39H1	-0.52427847453327	4.07384642037178	-5.8062073332036	6.60357180635635e-08	7.08786520687969e-07	7.77640040953666
OBFC1	0.353702404819578	4.9173025379096	5.82746300225682	5.99576074346321e-08	6.48181017450277e-07	7.76451519846661
ALPK3	-0.51089468462742	4.02923063120177	-5.79931716479489	6.81328949428845e-08	7.28691987508799e-07	7.75418206974276
ERP44	0.397120374016673	6.59350545140313	5.85464626481405	5.29798914302555e-08	5.79844059560289e-07	7.74463271185889
FAM218A	0.538953704036977	3.35495185040005	5.77923596232301	7.46252825282876e-08	7.91365284212406e-07	7.73483455690956
ANKRD12	0.601830280653481	6.40700647269071	5.84123843812239	5.63156267462021e-08	6.12779312478964e-07	7.73329899782422
FGFR4	-0.620853213100874	2.65803885431516	-5.76204631320752	8.06624972068791e-08	8.47012628012935e-07	7.72607617041839
SORD	-0.417327702632997	8.49939036838974	-5.86973467131159	4.94578932093133e-08	5.4447193873244e-07	7.71366004761345
ASXL1	-0.318029047487234	6.36675036253935	-5.84597957295419	5.51131444622272e-08	6.0056529553324e-07	7.7102250255742
MAP4K5	0.407550002862072	5.58620325515447	5.82986921554558	5.93051808523508e-08	6.42515581297907e-07	7.70636018330339
TMEM241	-0.366179321498418	4.97749391698396	-5.81911632531823	6.22758614442405e-08	6.71309644972517e-07	7.70559275691396
PLK2	-0.818193684095716	5.52614995110224	-5.81348556022831	6.38892840883217e-08	6.87830247188429e-07	7.70510626377297
DUSP9	-0.982978318216365	1.37870304645122	-5.75041744400467	8.50160075086057e-08	8.88378823068353e-07	7.69057166040801
LMO4	0.430233008888353	5.58607991018873	5.82502149885481	6.06268082690951e-08	6.54943994941533e-07	7.68993226231309
FAM122C	0.750340151031455	2.69256537837669	5.74786636321075	8.60014724023168e-08	8.96804242773048e-07	7.68583730186005
NEK6	-0.558954819807338	5.78654004425687	-5.83747513896376	5.72884198032189e-08	6.22913042552595e-07	7.67740758504534
NMRK1	0.461800344532076	4.09416268889454	5.77499286805677	7.6072918561122e-08	8.05011236866672e-07	7.64796136423469
C11orf68	0.432036673930988	5.20672639574401	5.80265527536734	6.71088235554251e-08	7.18763262844696e-07	7.63595442996384
EXT1	0.598234184400245	4.06537500974355	5.76809060466129	7.84869135317418e-08	8.2647930826973e-07	7.63429233864472
PAG1	0.53604524570468	4.63315950530656	5.78928689483029	7.13032238965463e-08	7.59892980859148e-07	7.61966033616011
EED	-0.395584742427992	4.9513109331544	-5.78886970517979	7.14381791954945e-08	7.60791275744358e-07	7.60862390617356
MORC2-AS1	-0.753898558121809	2.2414094301951	-5.7295815041153	9.34005575245003e-08	9.6524622972326e-07	7.60693629156183
WBP11	-0.283668773331767	6.99291881564463	-5.82879282716763	5.95961687862538e-08	6.44737802949847e-07	7.59709909080618
NEURL1B	0.609685002735281	4.14694914405575	5.78195650509381	7.37113706628057e-08	7.82779308255085e-07	7.59647150443092
DFFB	-0.4687721215973	3.93462687038759	-5.77557342151759	7.58732321534838e-08	8.03464354031532e-07	7.59630442730975
EPG5	0.395822645369511	6.36717086391583	5.81278424082149	6.40930914028233e-08	6.89413940189681e-07	7.5724233660533
LCA5	0.86482401752212	2.88422773958906	5.71369174321586	1.00335258119914e-07	1.03123493218934e-06	7.54054897858186
NUMB	0.244709466059332	6.32683946422775	5.80466570727573	6.6499369804446e-08	7.13253240702544e-07	7.53978699876557
TSC22D1	0.597320290871353	7.24296801331067	5.82129733356822	6.16617339994523e-08	6.65167096074552e-07	7.5344203548831
LOC150776	-0.617837468216401	5.24305072991437	-5.77960217355212	7.45016161916191e-08	7.90612204051839e-07	7.52978626591651
DVL2	0.396109052173379	6.83635485481416	5.80440255145585	6.65788340762496e-08	7.13595840463215e-07	7.52347272021625
PGP	-0.517514850604989	5.35302348588716	-5.7844347027392	7.28884407293538e-08	7.75136562317264e-07	7.5185748970365
TMEM56	0.677433507707617	4.82194176502287	5.76346181301364	8.01477527083798e-08	8.42196399348517e-07	7.50001574096784
PTGES3	-0.480157742020451	9.61149509653751	-5.82427408140354	6.08331336625875e-08	6.56700456561764e-07	7.49117164532889
GBP2	-0.950561808207597	3.43920109901903	-5.70979241166258	1.02112792718513e-07	1.04806951159343e-06	7.49086677523674
APEX1	-0.296522139784381	7.90502282516888	-5.81344844871135	6.3900052932063e-08	6.87830247188429e-07	7.47658272523296
ARID5A	-0.524603495326136	3.6027402663243	-5.73782756693989	8.99894432359275e-08	9.332054417339e-07	7.47416077147546
KIF1C	-0.288295561499804	8.07821821792924	-5.80867216435592	6.53009961363393e-08	7.01903906931476e-07	7.46146916909348
FAM114A1	0.516871030140964	6.25301598459632	5.78456868875654	7.28442062695612e-08	7.75136562317264e-07	7.44261530388316
RCN3	-0.606526795316022	2.72196576804919	-5.6955500650555	1.08871706793955e-07	1.10743943831304e-06	7.43522702832261
RASA4CP	0.993381172884854	0.878942429324008	5.72449585827428	9.55672503577431e-08	9.86280296475513e-07	7.43205590699494
TMEM38B	0.550392847926064	5.61113723574376	5.76861286378286	7.83016585224162e-08	8.25107160963229e-07	7.4311616278978
TMEM8B	0.35924844630836	5.26826119760932	5.7545383240498	8.34475077040287e-08	8.73204024866686e-07	7.42468820505082
TFB2M	-0.453669896121074	5.24998999977267	-5.76894703552378	7.81833469087914e-08	8.24439000830345e-07	7.42463968253342
HEATR3	-0.426877048090131	5.00281795823456	-5.75965951773647	8.15378120013452e-08	8.54599870185706e-07	7.42205666498482
CDK5RAP2	0.246270421210487	7.0423701121199	5.79070876024666	7.08451474032788e-08	7.55547395886104e-07	7.42122697957949
CHAF1B	-0.370406676841005	5.20701804463886	-5.76021236738573	8.13342380821518e-08	8.5346954510244e-07	7.40761884512068
WDR73	-0.343914212015312	5.5337821042951	-5.75903719546086	8.17675660953609e-08	8.56221598666625e-07	7.40073042466162
ARSG	-0.47116955898969	3.99721234612014	-5.72864854487629	9.37943922002114e-08	9.68649651498194e-07	7.38073646441872
EMG1	-0.344391072360312	5.87813745116768	-5.76357054513433	8.01083460745644e-08	8.42196399348517e-07	7.37565808963171
PKMYT1	-0.572779553349746	4.56590854028249	-5.73847475321707	8.97269599518093e-08	9.31770422293477e-07	7.36698107246603
PAICS	-0.436894893846601	9.03217662917822	-5.79693238505332	6.88738849675962e-08	7.36092709376103e-07	7.36658116822877
KCNK5	-1.15413653361016	0.68276592798966	-5.68734560564832	1.12962527725882e-07	1.14148406213449e-06	7.36592580032981
FXN	-0.435975823828473	4.09213447765273	-5.72419795397859	9.56956879667117e-08	9.86927507217131e-07	7.36323361181361
FAM43A	0.548580898265366	6.53503857119285	5.75961078291053	8.15557814315474e-08	8.54599870185706e-07	7.35852031406774
LINC00674	0.310603418685916	7.11927203377655	5.77363221821365	7.6542950064692e-08	8.08845135940475e-07	7.35353442029388
TGIF1	0.622209556896848	5.38994975435248	5.73471839534742	9.1260993891106e-08	9.43784493298104e-07	7.3410738672746
HDAC2	-0.404635982183537	7.60307958724056	-5.77719157677635	7.53193661126092e-08	7.9816203355465e-07	7.32860159776494
EFCAB14	0.389241112676712	7.04498011963701	5.77101223358296	7.74560597271526e-08	8.17918560381802e-07	7.32818585320214
RNF170	0.546620097706506	3.83165298643638	5.68954859123833	1.11849519634448e-07	1.13328771041219e-06	7.3204744842913
G3BP1	-0.3856299464415	7.74785039775776	-5.77432753472441	7.63024003538789e-08	8.06871016699891e-07	7.30838286488954
YIPF4	0.447426695044889	5.97549251217203	5.73604772535303	9.07151971645584e-08	9.38786630339771e-07	7.28248271710762
TIMM21	-0.565920649231887	5.13785885254676	-5.73787077294472	8.99718964590411e-08	9.332054417339e-07	7.28100472946298
CNEP1R1	0.529697904453589	3.7402368406699	5.67143640951812	1.21329274829897e-07	1.21458692723048e-06	7.28016095506211
PGC	-1.25266574951782	0.749511418402423	-5.69543169972492	1.08929678368964e-07	1.10743943831304e-06	7.27753480300936
LOC100129034	-0.490188173700414	6.05477283818739	-5.74915868450585	8.55008642554993e-08	8.92203598096301e-07	7.26509715638581
ARHGDIA	-0.345433239440135	8.0894941437756	-5.76581747451562	7.92982602327292e-08	8.344377544882e-07	7.26395956426583
UFSP1	-0.684392522743565	3.05812234584293	-5.66442031662332	1.2520948896988e-07	1.25092860038039e-06	7.26205088826466
MYO5B	0.450501947049879	5.25654528911231	5.71383881212753	1.00268813481927e-07	1.03123493218934e-06	7.26121361789053
KLHDC2	0.330499424641426	5.94031093070491	5.7363093983241	9.06081374356524e-08	9.38325373609487e-07	7.26062901900906
DPY19L3	0.388291335736207	6.36897043145161	5.74129049094669	8.85936845376369e-08	9.21914599457488e-07	7.25292530353008
RTKN	-0.370991391345745	4.78193249788837	-5.7093514429257	1.02315745659879e-07	1.04835845591583e-06	7.23452215174857
DSC1	-1.62651877373613	-0.0356537464270252	-5.80079626283903	6.76772548360871e-08	7.24334753113816e-07	7.2338770019036
FAM98A	-0.277063858024897	6.31987432650746	-5.73885650538398	8.95724829343507e-08	9.30809967987688e-07	7.22768742041079
PSMD6	-0.221401982698209	7.15844975423079	-5.74534313699603	8.69872049221059e-08	9.0582515194892e-07	7.22112251650391
FGFBP3	0.626676379374837	2.396152394672	5.64025224474629	1.39530258820772e-07	1.37750582935747e-06	7.21575697130758
NNMT	-1.61114337163137	0.0187818872178237	-5.75400681581565	8.36482046435465e-08	8.74694596746166e-07	7.21376991984338
MTHFD2	0.373789014375636	7.82208397240244	5.74997795293088	8.51849859254019e-08	8.89525555393488e-07	7.21227804836019
LUC7L	-0.471285357938847	5.01812920523879	-5.70278609249616	1.05384637598518e-07	1.07480363776192e-06	7.19928018512927
PLEKHG5	-0.730496678288044	2.63004194706421	-5.63580052455468	1.42337970179701e-07	1.39970331382999e-06	7.19581462834531
NSDHL	-0.421842831271784	5.10931459678441	-5.69510531733102	1.09089687032642e-07	1.1083157919365e-06	7.1936917682368
KIAA1191	0.362667106581622	7.42714262241278	5.74056424682536	8.8884630779731e-08	9.24301672983685e-07	7.19157183371243
LMBR1L	0.376100755100387	5.62484456040824	5.70710562138236	1.03355527487607e-07	1.05793224318603e-06	7.17702712476759
CIRBP	0.355213023643604	8.27635451976047	5.74714403983342	8.62825321092935e-08	8.99110688517107e-07	7.17459351449267
SNORD68	-1.08661479339682	0.395923618983289	-5.6835343178707	1.14913809790886e-07	1.158862167777e-06	7.1736137522573
HIST3H2A	0.726460295168433	4.11814786316524	5.6563484409725	1.29824310964565e-07	1.29187664244129e-06	7.16960286588303
CARS2	-0.401351335710912	5.15631646129357	-5.70268360067827	1.05433255089459e-07	1.07480363776192e-06	7.16051439331125
ACPP	0.641417240605183	5.53536533708495	5.72096065519249	9.71023772374053e-08	1.00074762978509e-06	7.1540230801687
SETD8	-0.313727030561446	6.46248719552713	-5.71426266704027	1.00077560450994e-07	1.02999633155047e-06	7.13929431527425
MPC2	-0.413472162669626	8.16250431229598	-5.73701621272915	9.03195740316292e-08	9.35982556010314e-07	7.13698836225376
SPG7	-0.382853902232908	6.35536736581813	-5.71444073221558	9.99973202021118e-08	1.02987637870707e-06	7.12477593696316
ZNRF2	0.483963913394181	4.53332286914916	5.65884980942485	1.28376681861577e-07	1.27936735117921e-06	7.11026820233414
LMBRD1	0.493782100834541	5.53609427489636	5.69408050098866	1.09593602640359e-07	1.11268258096527e-06	7.11007561388485
WNK2	-0.529313273318203	4.91459894553306	-5.68062266966595	1.16426743902129e-07	1.17333153451972e-06	7.10950994556
SNORD110	-1.49418363896987	0.0285027481079795	-5.7059285018893	1.0390465073095e-07	1.06210499344857e-06	7.1082965409277
NTNG1	-0.802048543613821	2.14481356939314	-5.61309154810883	1.57545464632889e-07	1.53916896351819e-06	7.10127164170979
ELOVL2	-1.34360762679736	0.0701123169839267	-5.69054372428312	1.11350286036498e-07	1.12899115133292e-06	7.09180253354411
CNP	-0.33122311730902	6.45839703538316	-5.70929615739857	1.02341218365536e-07	1.04835845591583e-06	7.08804506301162
PRSS8	0.439599646726975	6.26653835866712	5.70400377363252	1.04808705177803e-07	1.07061735846932e-06	7.08494504247149
MMACHC	-0.37131718170237	4.35207373465454	-5.67175218546384	1.21157438840985e-07	1.21367585165859e-06	7.08278263222123
TP53RK	-0.394875712428046	5.28838947692043	-5.67617493188526	1.18775651305801e-07	1.19300012040663e-06	7.06081970479923
LRP12	0.527133294080166	4.32518813643971	5.63582415002941	1.42322924290015e-07	1.39970331382999e-06	7.05905479479382
WAC-AS1	0.380149594427476	5.33883256616278	5.67909162080565	1.17230120690404e-07	1.17984416373131e-06	7.05715820230617
VAT1	0.432894762808317	7.1130200862216	5.70354911937318	1.05023382947334e-07	1.07208097779549e-06	7.04387366612732
DENND5A	0.274327609628908	6.13364012926998	5.68838853892611	1.12434261672818e-07	1.13767713832819e-06	7.03008990780735
AP1G1	-0.33074444116626	8.07396592914675	-5.70927624894586	1.02350392672656e-07	1.04835845591583e-06	7.02409693232441
MRPL39	-0.325100627890497	5.57718720433527	-5.6755383729115	1.19115606837737e-07	1.1956149413606e-06	7.02258086026281
CCT7	-0.307698487732252	7.82465685345424	-5.70680802121228	1.0349408763814e-07	1.05862889644026e-06	7.01521722101061
TLR3	0.951784199014446	1.50464789119776	5.59629738895268	1.69805717211536e-07	1.64715933439821e-06	7.0141110352174
PRKY	-0.607121335486736	3.93873793237188	-5.62648006764044	1.48397027070854e-07	1.45262696120988e-06	7.00952866494057
KLF16	-0.462239339357644	4.87885059134482	-5.65881482910916	1.28396816610754e-07	1.27936735117921e-06	7.00857279213154
YWHAG	-0.336344294558993	9.33964444641098	-5.71323976014896	1.00539731267767e-07	1.03262968858877e-06	7.00774986915055
RPA2	-0.386473467959559	5.93204697109199	-5.6801871691462	1.16654709816999e-07	1.17484045782163e-06	7.00386895618406
CDK12	-0.333737101675442	7.23168960274757	-5.69576665666097	1.08765705478771e-07	1.10727175150456e-06	7.00068641338285
MID1IP1	0.395820557225523	7.62416994639792	5.69958137138592	1.06915272209132e-07	1.08917213534079e-06	6.99774922216551
MGC27345	-0.510389412845321	3.31754353152907	-5.6075600573731	1.61484561551741e-07	1.57372289835712e-06	6.99293017384599
PIDD1	-0.582734061996015	4.99621385516008	-5.6495431362591	1.33844298993902e-07	1.32835822451581e-06	6.99090527265596
PRR15L	-0.658890047875385	4.05053847625814	-5.64162489708713	1.38675531297415e-07	1.36996827497499e-06	6.99004144377813
GATAD2A	-0.28302018050953	6.94932451988157	-5.68787589674686	1.12693621350033e-07	1.13953361494417e-06	6.97572063368818
SPTLC2	0.370108385604737	6.57694945535159	5.68429544970761	1.1452150544277e-07	1.15568207374237e-06	6.97191968422123
FAM73A	0.552334269094924	6.22176005683755	5.67692148568315	1.18378165410277e-07	1.19060049015453e-06	6.95974334617314
HACD3	-0.327849143850583	7.95823406612029	-5.69204723373361	1.10600156766399e-07	1.12214321216503e-06	6.94721756978882
RRP12	-0.488146177906396	6.45142082221614	-5.67389321216972	1.19998635506183e-07	1.20367368788299e-06	6.93903337401714
PLEKHA8	0.423433481571545	4.74474854731067	5.62710845136285	1.47980695298711e-07	1.44949649093636e-06	6.92976190996865
SUOX	-0.353649211172399	5.67665742650716	-5.65671635366202	1.29610387123926e-07	1.29060316515442e-06	6.92894088372014
SMARCA4	-0.404919041074953	7.81429826954084	-5.68526747999736	1.14022409359277e-07	1.15141929989166e-06	6.91730298450641
TYRO3	-0.401844985057523	4.95139330821241	-5.6303423847063	1.45856120604392e-07	1.43148725947422e-06	6.91508560912717
NRP1	-0.540118286417171	6.66047024611455	-5.67625817360728	1.1873126633592e-07	1.19300012040663e-06	6.90634445798832
FAAH2	0.637980318171177	3.65137404869234	5.57828328806283	1.83996444207954e-07	1.76655409605284e-06	6.90057185051484
ALCAM	0.432327313689037	7.38718041729672	5.67288092553875	1.20545161272232e-07	1.20834855918814e-06	6.8966856488444
XPOT	0.326727734381349	9.53968451388439	5.68919416350239	1.12027857072307e-07	1.13432926621562e-06	6.89110502843958
ALG1	-0.361793363724499	5.21488130978472	-5.6340200376251	1.43476373257478e-07	1.40905246620948e-06	6.88692446734591
SNORD104	-1.05019673003774	1.23057481130061	-5.5583229569002	2.01079352085231e-07	1.91343951261839e-06	6.88327921038162
STYK1	0.452822772183129	4.74049473639568	5.61023530211852	1.59567550777911e-07	1.55791049576145e-06	6.87948303323829
NDST1	-0.340747126438934	7.14262359801522	-5.67011747506579	1.2204958851554e-07	1.22098375826072e-06	6.87842989924236
TRIQK	0.589751189619202	5.69402461141569	5.64738024773834	1.3514732803209e-07	1.3404044106538e-06	6.87502150031826
GOLGA7	0.448683804610803	6.25086685938645	5.65040788192667	1.33326789167109e-07	1.32409726596118e-06	6.8684289094781
TTC36	1.22109995844008	1.32108908555839	5.56911036864399	1.91662690289822e-07	1.83429379056212e-06	6.86375314353666
LRRCC1	0.520247662611479	4.3052013982396	5.60792201581526	1.61223876832288e-07	1.57305895679898e-06	6.86047249418002
RBM25	-0.394477546822826	7.41459841356896	-5.66697823872635	1.23780945863197e-07	1.23747981563367e-06	6.85703943045484
SPTBN2	-0.544289749135944	7.02320241580706	-5.66390418261164	1.25499693014814e-07	1.25299427547237e-06	6.84613678985536
EXOSC3	-0.327884669942553	5.09609927809051	-5.62248370607042	1.51071799116027e-07	1.47784634236239e-06	6.84544347517036
KANK2	-0.449882490485829	6.05158923239807	-5.64348697950792	1.37524246425011e-07	1.36038477227797e-06	6.83797050767614
FAM160A1	0.66202367047291	4.92958754366736	5.60372494014501	1.64272146451592e-07	1.59864585295989e-06	6.83554979434367
CTTN	-0.302480549470763	7.81954597485514	-5.66290887620711	1.2606118294752e-07	1.25776393564117e-06	6.83284301777121
HIPK3	0.383443014857659	6.52839473947418	5.64464735245888	1.36811559264759e-07	1.35512029941927e-06	6.82739454746945
MRPL12	-0.650698006088223	3.86357245202421	-5.58689210534442	1.77075456969703e-07	1.71325068418625e-06	6.82641103144192
C1orf21	-0.467135195777213	6.01683820955313	-5.64275329159411	1.37976746250684e-07	1.36396235793302e-06	6.82616460705489
VPS13C	0.49272149153771	6.78154688602551	5.65354593609437	1.31465240574647e-07	1.3073391075953e-06	6.82246302525853
PHF23	-0.325381378905733	6.29172428348549	-5.63748243227292	1.41270734337321e-07	1.39194314095092e-06	6.81794526101458
SH3RF1	-0.361640703971072	6.22187673676775	-5.63848642561553	1.40637405902378e-07	1.38661279516094e-06	6.81582524437663
CDON	0.637832298165866	4.25024096795239	5.58650148983455	1.77383887814335e-07	1.71512972274311e-06	6.81482810752009
SLC36A1	0.551870265927044	4.0439562411583	5.58139195925481	1.81467202639125e-07	1.74450161000582e-06	6.79881902006937
SLC25A32	-0.420232300349937	4.57311601237595	-5.60111958469508	1.66192721543296e-07	1.61628879967237e-06	6.78737514366185
PER2	-0.602689800915626	4.02468575939284	-5.58243607143183	1.80625373054534e-07	1.73975022564906e-06	6.78660802290835
LIG3	-0.26813219919012	6.06774740464879	-5.6340637570347	1.43448313427263e-07	1.40905246620948e-06	6.78639498979163
MYBL2	-0.406602720486005	6.33846664065937	-5.63962893211911	1.39920088703401e-07	1.38044681469794e-06	6.7811643721496
MFN2	-0.244602124896122	7.98790919201574	-5.652968518179	1.31805850470949e-07	1.30985880256239e-06	6.77699632909988
COL4A3BP	0.325726053878435	6.84827966384663	5.63589815336436	1.42275805340128e-07	1.39970331382999e-06	6.75437822118197
HAUS8	-0.618786705092051	3.56812870121493	-5.55192156445609	2.06880102904979e-07	1.96242048339934e-06	6.73833093893577
ZNF24	0.494746389595081	8.24581178445861	5.64480550187822	1.36714706688065e-07	1.35505480899537e-06	6.73665614428444
PFKFB3	-0.448424521660849	4.76262351921467	-5.58469266007776	1.78819022201493e-07	1.7264260059615e-06	6.72882240666334
RFT1	-0.276217331788693	5.23723777073876	-5.60517175995599	1.63215016441873e-07	1.58938825349622e-06	6.7245911122533
AKT1S1	-0.308380325838376	7.06301495779721	-5.62883828279191	1.46840513136127e-07	1.44020714908693e-06	6.71192169689514
CCT8	-0.268043775759295	8.88655413704154	-5.6440462786496	1.37180278235534e-07	1.35787676861225e-06	6.70419415002259
EIF3J	-0.329467998369639	7.2084084295586	-5.6281214658918	1.47311938960887e-07	1.44388777770018e-06	6.70380873835462
PTPDC1	0.714192755088094	5.03649018864352	5.56459387405711	1.95551486375612e-07	1.86793964339453e-06	6.69428213156165
GID4	0.42000631292308	4.83802401571677	5.57028902205579	1.90660378584818e-07	1.82586495205971e-06	6.68461287196429
CDKN2B	1.67382074120494	2.52774003077197	5.5259200105022	2.32174630228917e-07	2.17623860644033e-06	6.67913598457802
FYN	1.24454488197932	1.47514740981985	5.54511916672794	2.13223923001137e-07	2.01242641595542e-06	6.66217160530344
CYP20A1	0.432505392354129	5.13600085783757	5.57232443294394	1.88941572679984e-07	1.81202420361885e-06	6.66073890649422
JRKL	0.445527176248013	3.94650996492021	5.53738853901524	2.20664935083158e-07	2.07743239198038e-06	6.63528849001591
SGTB	0.486203576381325	4.8245182509424	5.55353836399624	2.05399715521687e-07	1.95084258587834e-06	6.6317828174444
EFNA5	-0.538850058621442	6.87143664827561	-5.60753651559447	1.6150153079171e-07	1.57372289835712e-06	6.62007664749677
ATRIP	-0.554039761906045	2.83808263655446	-5.50590552851984	2.53685456034993e-07	2.36899303968996e-06	6.61255717340168
UBIAD1	-0.382829560423084	5.38548660607092	-5.58328534214368	1.79943460930759e-07	1.73429461446488e-06	6.60747769770725
EIF1B	0.423882775721951	5.16937465937356	5.56408976756558	1.95990299966827e-07	1.87094109618682e-06	6.60349551989554
ACVR1B	0.384252687272615	5.9643809720547	5.58459465913781	1.78897100777577e-07	1.7264260059615e-06	6.59539868437714
URB1	-0.41781619169543	6.15150403446662	-5.5970549668074	1.69233052230553e-07	1.64358684362263e-06	6.58927144788533
MLH1	-0.243104641389785	6.67183365964627	-5.59458603222977	1.71106359908771e-07	1.65870439018083e-06	6.58215467187672
IL17RB	-0.47551028763408	3.97043218497664	-5.53081758563134	2.27189261869175e-07	2.13350466305662e-06	6.58106996781983
CALCOCO2	0.3071376924024	7.2936520402671	5.59885485458781	1.67880070133947e-07	1.63164215736657e-06	6.58084013810658
PDE12	-0.338389660215088	6.07479037604357	-5.58333220210294	1.7990590880927e-07	1.73429461446488e-06	6.57001473536759
ESRP2	-0.515349430293709	6.76906829269414	-5.59692922225211	1.6932797330076e-07	1.64358684362263e-06	6.56114257660934
ZNF674	0.723626704386533	3.68231888707363	5.49176448952227	2.70048327734708e-07	2.50775862044797e-06	6.55190611522649
EIF4E3	0.712297123249422	3.35832556954954	5.4946483106147	2.66629625591039e-07	2.47907768289476e-06	6.54483225277067
MYD88	-0.378002996886088	5.52776477961224	-5.5672481427352	1.93256836711121e-07	1.84719583708097e-06	6.54185112629754
LOC729603	1.4706043037905	2.45970759752078	5.47718547611752	2.87999216891915e-07	2.65965328465498e-06	6.52234263437883
UAP1	-0.398616097273822	7.60034521378185	-5.59241558729216	1.72769966189538e-07	1.67375084664651e-06	6.5210445855673
NUP153	-0.441869287695957	7.29975874089845	-5.58492768728426	1.78631909156832e-07	1.72608542335842e-06	6.52092948527291
MEF2D	0.531699638897758	6.15072012103961	5.56147526918592	1.98281688996401e-07	1.88921182866114e-06	6.51768383023684
AFG3L2	-0.259739635428554	6.99446651775711	-5.58184396269758	1.81102297767952e-07	1.74322570723306e-06	6.50350269159263
ALG3	-0.410698302374472	6.20797308400905	-5.5718795906263	1.89315918929495e-07	1.81414667431097e-06	6.50027240600591
FAM219B	0.278462216165442	6.62710212535368	5.56826204599827	1.9238728687013e-07	1.84005573225597e-06	6.48402653472428
TMEM59	0.387216199198185	7.66457482926455	5.58114118850575	1.81669961950269e-07	1.74533342843585e-06	6.48126253032361
ALDH16A1	-0.393606506843527	5.46808106350081	-5.55017240531415	2.08493456120012e-07	1.97522885621332e-06	6.470166881589
ADRA2A	1.22575547742365	3.03685913004856	5.5365403122218	2.21496710488114e-07	2.08395651922902e-06	6.4692423931102
POLR1B	-0.348185565365678	5.7553208188769	-5.56278925493574	1.9712682816259e-07	1.87940092170759e-06	6.46591132950914
POLR3E	-0.374291451829629	6.02180730829311	-5.55629773314136	2.02897098135844e-07	1.9282929275999e-06	6.4518307430215
EWSR1	-0.234475608210666	8.5542425128877	-5.58169128830271	1.81225472142645e-07	1.74329384349388e-06	6.44833504249981
MRPS11	-0.309925971126504	5.76926157151898	-5.54572187853306	2.12654232571767e-07	2.00831192219978e-06	6.44547516430929
STAU2	0.453538456119519	6.01628577903924	5.55108047446479	2.07654357428006e-07	1.96852135804225e-06	6.43161283440158
DRG2	-0.327132069709611	6.11882341842396	-5.54724378433991	2.11222337793432e-07	1.99855993970144e-06	6.41980495350539
RNASEH2A	-0.384133386320237	5.66131705646183	-5.54359050592291	2.14675545627501e-07	2.02485426704934e-06	6.4150359145668
SNORD34	-2.83047752618954	-2.00369334406276	-6.1612496261882	1.28900321322556e-08	1.64869439947147e-07	6.41492278587244
RAD51	-0.5434749027119	3.7027855441172	-5.48635618371651	2.76575862268291e-07	2.56203772228295e-06	6.41295740670139
MRPL19	-0.432629146907695	6.76298307678161	-5.55840972711429	2.01001828740262e-07	1.91343951261839e-06	6.40765106409423
BRCA1	-0.487660888463138	6.11806452857854	-5.54733723182552	2.11134725620225e-07	1.99855993970144e-06	6.40611472019949
C7orf49	-0.35496682424187	6.12734528507479	-5.54644050647028	2.11976925689118e-07	2.00317527762605e-06	6.40202868238647
PIP5K1A	-0.268515836784798	7.09283857024223	-5.55674454312874	2.02494683203653e-07	1.92568724698294e-06	6.40180458642361
PARP10	-0.526539033999702	6.10818891949765	-5.54700688399838	2.11444604576663e-07	1.99940313748311e-06	6.38741199557532
COG6	0.460872084342085	5.07979058467665	5.51764419699525	2.40843389113208e-07	2.25327372643236e-06	6.38100239989512
LRP10	0.378680930700757	7.15507361974599	5.55235179296873	2.06485155805234e-07	1.95991219947623e-06	6.38066197103784
TANGO6	-0.373295292368386	4.6690666811956	-5.50142947163731	2.58756850534725e-07	2.41185156277432e-06	6.37225682975625
LRRC57	0.303237691877585	4.73511211671775	5.49891761185826	2.6164615295067e-07	2.4357586067621e-06	6.3693085508957
BTN2A2	0.584612865230843	4.87913290114965	5.48885507096695	2.73540861676823e-07	2.53705347679998e-06	6.3636678461606
USP3	0.277355870890112	5.99744417377738	5.52815611821364	2.2988528384074e-07	2.15747338884535e-06	6.3482331478339
C11orf24	-0.384401729043112	5.24070674809218	-5.50857740077185	2.50704744215504e-07	2.34261508347231e-06	6.33804592128793
ELOVL1	-0.33584981438741	6.75406205617747	-5.53814239826561	2.19928265818282e-07	2.07179600974111e-06	6.32871928000307
GTF3A	-0.317256904279942	6.65251796107045	-5.53546682208396	2.22553784741036e-07	2.09259087769029e-06	6.31616186186683
RSAD1	0.293147871236267	5.99877311312869	5.52167067950446	2.36586839676874e-07	2.21621209269367e-06	6.29735204710989
ZNF490	0.524520502736279	4.25538875934167	5.45348072470602	3.19709828075879e-07	2.93265899718228e-06	6.29371920528025
CPSF7	-0.276141631372264	7.20148308869003	-5.53178392050294	2.2621806557587e-07	2.12571368753896e-06	6.28465413067322
TARP	-0.681782950252753	3.11788269832454	-5.43408945476366	3.48170037061206e-07	3.1743298582338e-06	6.28104600512026
TK1	-0.473068821493296	6.629102681302	-5.52706328471267	2.31001359910001e-07	2.16659364172928e-06	6.27839977894703
RAD23B	-0.235564288009357	9.01561901196108	-5.54248911265793	2.15727429933101e-07	2.03349848579752e-06	6.26551212676762
LRRC28	0.42178982416323	3.48479754470706	5.43484565611374	3.47015108624451e-07	3.16572227892148e-06	6.25953887269223
SPAG9	0.436237056267076	7.12403827409946	5.5203490693094	2.37975776335018e-07	2.22783307820863e-06	6.25885117453845
RAD1	-0.334102990742871	5.6412277195881	-5.49923501882082	2.61279314504154e-07	2.43385247307343e-06	6.24232771647529
PPAN	-0.94773567349968	1.38973458943968	-5.39834157744796	4.07276575999965e-07	3.65625099862833e-06	6.22454708397744
ACTL6A	-0.332609935230515	6.01746149851135	-5.50411494473457	2.55702406545777e-07	2.38486169980831e-06	6.2138014481807
NCAPD3	-0.375738666027289	6.74743189314071	-5.51311575859871	2.45720225762035e-07	2.29746881073644e-06	6.20171522586863
PAXIP1-AS2	0.594473426862543	2.60629240491334	5.3902109267852	4.22032337823288e-07	3.78116800999671e-06	6.176170993386
PAQR3	0.531905878821839	5.27170704023354	5.46274047972857	3.06935497082974e-07	2.82757265288217e-06	6.15006854005159
TOP3A	-0.470752498919276	5.40569842129428	-5.46889771965515	2.98719267782987e-07	2.75695668409916e-06	6.1474087576519
MMP7	-1.11520762240286	0.635613666133156	-5.40674138604538	3.92562578634458e-07	3.54249980815806e-06	6.14255387747016
LOC100507283	0.737763303193604	2.09246213369364	5.37588346918552	4.4931703243448e-07	4.00782741562537e-06	6.13324999212399
ANKRD29	-0.885889289758278	1.37805447443058	-5.37738575312869	4.46377062945479e-07	3.98501663328734e-06	6.12874227014574
GSR	-0.303856459082242	8.45321573469761	-5.5053579794992	2.54300567009157e-07	2.37326122697918e-06	6.12799403866909
KDM7A	0.579408652679514	5.36239777701427	5.44989608565234	3.24793516328465e-07	2.97202890992579e-06	6.12569266917318
YPEL3	0.680912583999681	3.76466548461503	5.3982951719262	4.0735934474595e-07	3.65625099862833e-06	6.11720942725405
RPL7L1	-0.420728408268714	7.07722806696951	-5.49415462990805	2.6721185075624e-07	2.48295368252209e-06	6.11160498212961
TYMS	-0.404216773258966	4.65205164288457	-5.44954840540436	3.25290780615323e-07	2.9747663591472e-06	6.11159456475449
PUM2	0.302257199505467	7.78783590590341	5.49564040291263	2.65463350057711e-07	2.46976311305241e-06	6.10709568192344
LOC101927045	0.444560663575129	3.44623676204213	5.40143034073163	4.01804301154871e-07	3.61937215725347e-06	6.10071434699796
RAP2C-AS1	0.881183788842572	0.977418795148491	5.38804538798221	4.26049811768637e-07	3.81488609035054e-06	6.09948791425071
WWP2	0.280900848530155	6.97634059665171	5.48401112097847	2.79454013669502e-07	2.58565189223676e-06	6.096939714752
MAPK8IP2	0.515169089627773	4.92324583541017	5.42828583644657	3.57159863930795e-07	3.24643614817483e-06	6.08946647055376
SMARCD2	-0.415408853941333	7.32421164246852	-5.4903821938035	2.7170218870854e-07	2.52155751894156e-06	6.08561545936504
MKKS	-0.326300706868881	5.95329582361381	-5.465746385277	3.02897145143473e-07	2.79208319918625e-06	6.08498488878124
NUP54	-0.383830002472001	5.88339349116387	-5.46846727303824	2.99286587475565e-07	2.76049594443064e-06	6.08251855393656
NDUFS2	-0.277645092777913	7.59970300051122	-5.48820067412541	2.74332486794605e-07	2.54282507512827e-06	6.07510701762435
CD99L2	0.334709253153846	5.34476081547197	5.44599105636411	3.30421632881069e-07	3.01984859363489e-06	6.07490818555777
EML6	0.915423029393893	1.72736851048731	5.36198760734606	4.77424510070214e-07	4.22950232638014e-06	6.0668372437487
ADNP	-0.345415839773424	7.49901326206982	-5.4839986205803	2.79469434010407e-07	2.58565189223676e-06	6.06403350675874
LRRC1	0.386155678705477	4.66990791488987	5.42266849688652	3.6607729408033e-07	3.31945449753034e-06	6.06049226274911
PCM1	0.318002119173975	7.57026580072653	5.48341970896864	2.80184485882793e-07	2.59067133005913e-06	6.06003222565897
HGH1	-0.415567979698438	5.63627223754027	-5.45943202575447	3.11441254120348e-07	2.86556487247007e-06	6.056381323976
PTPN9	0.279944714922262	5.8058495300356	5.45234540550376	3.21311436767506e-07	2.94375383435074e-06	6.04790563027585
CLPB	-0.347582148608051	5.61146723963284	-5.45264657635538	3.20885807652254e-07	2.9416491377938e-06	6.04108602576567
ZNF232	-0.37049038885699	4.89524070563539	-5.42181404654335	3.6745267193491e-07	3.32991510064853e-06	6.02923976859358
MTMR14	0.320535414646629	5.54225336597232	5.4449821144988	3.31891217031693e-07	3.03143461979799e-06	6.02867839802239
COPB1	0.296463160563335	8.23828849447219	5.4780127901697	2.86950010943812e-07	2.65159468574295e-06	6.01670690176834
ABCD4	0.311754677984137	4.85355582751173	5.42027327180557	3.69945592133223e-07	3.35048432537544e-06	6.01059265696491
SNORD78	-1.48253676225456	-0.175683779516611	-5.40218811164968	4.00472806715756e-07	3.60954361683301e-06	6.00696307207799
APPL2	0.342585331583609	6.2527073905151	5.4558308878334	3.16419215319601e-07	2.90602503806674e-06	5.99304743167684
SYNE3	0.95049025131149	2.11569130717925	5.3410648951089	5.23016513969162e-07	4.59007362581001e-06	5.99046321165334
LINC00673	1.47482753495558	1.05720419143169	5.37101493688761	4.58975475440829e-07	4.08534424375784e-06	5.9877092609448
TCF3	-0.352913249246372	6.2440441133612	-5.45395147906425	3.19048023375671e-07	2.92837721210824e-06	5.98637429808917
IKZF2	0.769891126684608	2.75638175498442	5.35042788824781	5.0211061614802e-07	4.43511353651686e-06	5.97561410544061
TRPM7	0.383487163129505	7.25591565377623	5.45943758081052	3.11433634737032e-07	2.86556487247007e-06	5.97201463955256
TTC7A	0.625661884920065	2.96604588373728	5.35184894619171	4.99009908808642e-07	4.41031947655713e-06	5.96720413373828
GINM1	0.395935887841646	5.36012439010255	5.41966431518757	3.70935419065694e-07	3.35742390156146e-06	5.96214028213207
THAP6	0.463811985182339	5.16040966968001	5.41331759589149	3.81407159384393e-07	3.4480493108465e-06	5.95185612411485
KRCC1	0.558214636901528	5.07034794164051	5.40319645205277	3.98707723273537e-07	3.59579289650176e-06	5.94843308652148
PDE6D	0.453197272408136	3.68095820656651	5.35822419715287	4.85328158397348e-07	4.29192439722885e-06	5.93433287432106
SNORD88B	-1.13541566487277	0.732822537393177	-5.34219827890481	5.20441296927275e-07	4.57817604842411e-06	5.93202000996776
SLC25A11	-0.363104434504998	7.06918892773721	-5.45155571690205	3.22430088474397e-07	2.95220134666557e-06	5.93185234420683
AP4M1	-0.352385981382952	4.30883167239884	-5.38466493545272	4.32396060942677e-07	3.86479717328288e-06	5.93074257775262
WDR76	-0.514107604603866	3.603100505566	-5.36720354068644	4.66678138549002e-07	4.14407979210634e-06	5.9301763299112
TMEM184B	0.406068255858845	6.14824778428568	5.42895800488003	3.5610715364426e-07	3.23882799462278e-06	5.92959119895786
DEGS2	1.67035875070515	-1.05977195416875	5.56301098211766	1.96932603395793e-07	1.87874204103636e-06	5.92874946201958
MAL2	0.382733267562529	8.5566567931332	5.45926173533921	3.11674915108996e-07	2.86595868051236e-06	5.92125358198096
POLR2D	-0.357349182507612	5.7720064895363	-5.4249548918091	3.62421693667779e-07	3.28829253904251e-06	5.91892591217068
KRBA2	0.619072734097289	3.40564870059713	5.34759102369806	5.08357015868843e-07	4.47711961893639e-06	5.9175300382962
MRPL9	-0.280718263042617	5.97501192298481	-5.42767314546753	3.58122076784353e-07	3.25124613361175e-06	5.91451042270928
NAB1	0.677023094609694	2.89258086547798	5.3341986331606	5.38886125615376e-07	4.70733802340924e-06	5.90160775121449
SNAPC4	-0.518639928493806	4.88288853189519	-5.40855136246082	3.89460815800351e-07	3.51662273605416e-06	5.89691883823061
AARS2	-0.319277513355133	5.56139221430258	-5.41639167426584	3.76299472900749e-07	3.40392342474557e-06	5.89561119366257
SHOC2	0.449609947662	6.54408966758241	5.43123985872707	3.52556050072165e-07	3.2104194347384e-06	5.89287044296615
IL10RB	0.482809619310973	3.93276352910374	5.35996953293982	4.81646945726092e-07	4.26188010431526e-06	5.88961047214371
FADS3	0.623489553160641	4.62278422705556	5.37070785336658	4.59591444431675e-07	4.0859829068005e-06	5.88582244538321
NOS3	1.19586013794	3.67691123813049	5.32331897617988	5.65000264567857e-07	4.91259060379325e-06	5.8830704283294
RNF138P1	-1.41872756508087	0.103841875599845	-5.37898064391945	4.43276451813312e-07	3.95969018466907e-06	5.86299960175935
PTPN21	0.748138042152906	3.9716048945099	5.34869639989575	5.05914141446563e-07	4.46345872383172e-06	5.85989612799783
NEBL-AS1	1.91202420210754	0.132958949208805	5.57228615637428	1.88973754852631e-07	1.81202420361885e-06	5.847062226646
NUP98	-0.240195760429955	7.70105352526646	-5.43502321939243	3.46744464440189e-07	3.16517621764977e-06	5.84609838458333
CLTA	0.303608806501432	7.3100633516092	5.42775449256197	3.57994177715719e-07	3.25124613361175e-06	5.83585971431785
EPB41	0.292616779651317	7.65923373906924	5.43002171505567	3.54447435421521e-07	3.22568647896337e-06	5.83461733682941
TBX15	-2.0201347425747	-0.688131784392447	-5.61829617380281	1.53925235182605e-07	1.50477951269661e-06	5.80972090986297
GLMN	-0.574954631233934	4.63545874600092	-5.37234183127286	4.56323168968719e-07	4.06414513952211e-06	5.80826605726244
IL1RAP	0.478234363964666	3.96147126118234	5.3380111391381	5.30017262950507e-07	4.6406642684926e-06	5.80122982336242
NTMT1	-0.440420133606846	4.75369965511196	-5.36401036091484	4.73228614344913e-07	4.19728344536515e-06	5.79618039613755
C2orf72	-1.09724064316023	0.794505603243841	-5.32063364006221	5.71633769068247e-07	4.9616489458548e-06	5.79347491342175
PHGDH	0.306207799002665	9.24160437153123	5.43240330930951	3.50758808767037e-07	3.19599167017343e-06	5.78252621548376
SLC9A3R2	-0.547631563555616	5.96802362403081	-5.39735418987846	4.09041231570179e-07	3.66915360409666e-06	5.78067371168435
DLX1	-1.52181567209058	-0.642969916966199	-5.45676512364343	3.15120361436125e-07	2.89586740962353e-06	5.77675842473762
ZNF501	0.796251068898742	2.28277708668708	5.28836624099752	6.57545302994681e-07	5.64534034863815e-06	5.77276199808837
DNAL4	0.413991609890911	4.64112989693483	5.3481307894244	5.07162699636256e-07	4.46922247519837e-06	5.77064918164983
ZBTB34	0.53617483102044	4.11234347229223	5.33136024801846	5.4558298089722e-07	4.76029868747975e-06	5.76661789552005
CHRNA5	-0.574552150361736	3.45706883059521	-5.31570613227407	5.84004604865789e-07	5.06024994037201e-06	5.75946734571667
EXOSC10	-0.277416139601601	6.67279863450389	-5.40088762738194	4.02760574243289e-07	3.62581102088563e-06	5.75340313275814
TTBK2	0.635470923156774	4.35362608386028	5.33463103656803	5.37872996430639e-07	4.70122288381984e-06	5.75318309563481
PPP1R8	-0.340899021104448	6.3322358987804	-5.39184971527381	4.1901673790465e-07	3.75639124559775e-06	5.74886614553462
NSMF	-0.343004418094147	7.57793704495923	-5.41013219256903	3.86771367850849e-07	3.49443974708084e-06	5.74686196652308
SMAD2	0.262751424918316	6.66015657544104	5.3986759468906	4.06680681828894e-07	3.65625099862833e-06	5.74453972920369
MAGEA1	-0.704561174866063	2.36244359478123	-5.28190351159833	6.76209592695704e-07	5.78787842935404e-06	5.73289368372207
MCC	0.964179193034174	1.06292448158468	5.3073589995902	6.05560232809727e-07	5.23795648379658e-06	5.72528124031229
NGDN	-0.427981231438415	5.26431325742222	-5.36250960526108	4.76338234727871e-07	4.22237009012616e-06	5.72352585607609
SESN2	0.723046642997919	7.10016023583952	5.38623631240476	4.29434638797096e-07	3.84061377973627e-06	5.71719108123155
CCNH	-0.340274787399871	7.02627478404742	-5.39837164153409	4.07222962570223e-07	3.65625099862833e-06	5.7138094850263
SNORD12B	-2.06191524029225	-1.54326258453787	-5.58929430792539	1.75190196414902e-07	1.69610315239598e-06	5.70692960831478
ANKRD13B	-0.509264233692186	4.04866090239674	-5.32700322150199	5.56021480375718e-07	4.84574495027382e-06	5.70194941633725
FBN1	1.69823545850894	0.53704709551541	5.27872010386227	6.85592525546819e-07	5.86267503622496e-06	5.69433495806189
UBXN2B	0.383745813344204	5.88775485885412	5.37079263534943	4.59421302227324e-07	4.0859829068005e-06	5.6900692045015
NBPF25P	1.03801866598013	1.4292510293069	5.2719177982783	7.06070245851863e-07	6.020642141801e-06	5.68988305648117
TMEM223	-0.425100620802507	4.33704499234539	-5.32665667561768	5.56860061028152e-07	4.85023821136817e-06	5.65108359890682
BANK1	-0.552012363941934	3.77694238107088	-5.30101112884257	6.22471583494401e-07	5.37383486546747e-06	5.64736613753297
PBDC1	-0.408519172726267	5.01424658993035	-5.34018798890213	5.25017519663636e-07	4.60494338508712e-06	5.64698204924693
NLK	0.3463622324036	4.78954955462511	5.32965637473052	5.49642085241829e-07	4.7929300534212e-06	5.64212863284367
RNMTL1	-0.427762796603187	4.99604228094897	-5.33717915541215	5.31940414923204e-07	4.65478861916482e-06	5.63308477517428
TLE1	0.693195492535372	5.05837658413117	5.34274092319285	5.19212720664135e-07	4.570045846127e-06	5.62444807433638
DNAJB4	0.878586360985226	6.14063789689588	5.32600068609249	5.5845082765418e-07	4.86018405266595e-06	5.62279885069862
RAB24	0.495129380638438	5.69124491316661	5.34848601580753	5.06378202883351e-07	4.46492959160094e-06	5.62239818436053
FANCI	-0.408961778920908	6.77202836531977	-5.37580760793003	4.49465994133799e-07	4.00782741562537e-06	5.61381263153938
RBM8A	-0.35865761389026	7.17978921819976	-5.37557502940867	4.49922988062693e-07	4.00952141765543e-06	5.60549817112451
VAMP4	0.493489167741114	4.38184472480528	5.29996723347889	6.25296460244487e-07	5.39313707468766e-06	5.60127467501262
METTL20	0.595781739107228	3.02633272295837	5.25502292647129	7.59550203806425e-07	6.44373212449564e-06	5.5938918425177
NDUFV3	-0.240260818269381	5.98746723361316	-5.34940751459786	5.04348653375744e-07	4.45226300945924e-06	5.58857122903724
CCM2	-0.428468064498611	5.02454166623623	-5.33676796271577	5.32893414771502e-07	4.6604120653517e-06	5.58790288623021
SNTA1	0.442798754771198	5.67125077885552	5.34176214112914	5.21430796346976e-07	4.58151248563264e-06	5.57804763696931
WBP1L	0.306719509390692	5.88130419822825	5.3396790763051	5.26182233636646e-07	4.61246492719666e-06	5.5613928142023
FAM86C2P	-0.568029677213703	3.09464585230948	-5.27234638831955	7.0476256429064e-07	6.01290605987969e-06	5.55640115384555
OS9	0.231184306612517	7.79891986941927	5.36088476919892	4.79727482599457e-07	4.24739851339236e-06	5.53515538053544
QRSL1	-0.333519794360298	5.43042734078869	-5.32109290527863	5.70493888674055e-07	4.95461898920162e-06	5.53228023416138
TSSC4	-0.453584406214753	5.14383497479955	-5.31297247676784	5.9098007845642e-07	5.11773751908973e-06	5.52972953260905
SERPINB5	-0.669901125390158	2.99374970950082	-5.24775106166929	7.83768612167582e-07	6.62906536828625e-06	5.52413110710513
NDRG1	0.454215278143211	6.38826747441139	5.34199295566926	5.20906900691997e-07	4.57958900514697e-06	5.52192298220332
AP2B1	0.253712207405153	8.91138332966775	5.36569980477643	4.69751774360783e-07	4.16890818191579e-06	5.50942973224323
MAMDC4	-0.699605400979713	4.85893144253916	-5.29650382121015	6.347587920176e-07	5.46533143402309e-06	5.50335512812618
PSEN1	0.259558225316325	6.58478885921032	5.33807210489977	5.29876606606433e-07	4.6406642684926e-06	5.50328858848649
HBP1	0.684594055414979	6.30158655066712	5.31921164471109	5.75177247365331e-07	4.98952140175494e-06	5.50162683946682
RBMS2	0.421015987153635	4.40817405452891	5.2730372816445	7.0265954213189e-07	5.99837162288372e-06	5.49462751423999
KLRAP1	-1.07329023512793	0.848626138035016	-5.24208826949194	8.03148875439269e-07	6.78294910775932e-06	5.49123319646436
MKRN2OS	0.797337201909354	1.84358877925091	5.21687448879101	8.95273007700107e-07	7.48354192787735e-06	5.48820856689972
ORC2	-0.35002861846091	5.43775807626564	-5.31759340512443	5.79235869119236e-07	5.02182783527393e-06	5.48801709369234
DYNC1LI1	-0.293716869961258	6.1792974275784	-5.32591897547172	5.58649285755289e-07	4.86018405266595e-06	5.47603991029754
KDELC1	0.473185349856453	3.54223744667211	5.25252307590226	7.6779216338734e-07	6.50997579075341e-06	5.47417310256327
DMGDH	1.99485174431818	1.60708391876025	5.30399466697891	6.14466435647902e-07	5.31193321686177e-06	5.45553875967074
SLC25A30	0.449145323260966	5.27711766964635	5.30960420846452	5.99686939800142e-07	5.19014356659304e-06	5.43938990870637
LOC440910	-1.65564960467546	-0.530708782770071	-5.34139322516992	5.22269220126801e-07	4.58619567802575e-06	5.43017783477274
ATP8A1	0.571839471957501	3.41694870763881	5.24766933855706	7.84045024911853e-07	6.62906536828625e-06	5.42114831980856
LAPTM4A	0.288011043697618	7.70897479655585	5.33317700594159	5.41287233426482e-07	4.72556342856515e-06	5.41891224619395
RNF149	0.285008114962627	5.61029920841824	5.29907957711314	6.27708391970948e-07	5.41083192527885e-06	5.40945181555907
MSMP	0.413164497990463	4.54420333841713	5.25755410478258	7.51293018162241e-07	6.38089138050012e-06	5.39867789769983
ACOX3	-0.36951066106201	4.44884954967761	-5.2581547621741	7.4934646800672e-07	6.37156657054865e-06	5.3900153270803
NDFIP1	0.348963979807652	7.18606039225627	5.3213999052397	5.69733164617072e-07	4.95087569438076e-06	5.3869659466879
TATDN3	0.378227339738832	5.16040928005014	5.27415950921534	6.99256633451562e-07	5.97271763817329e-06	5.37957733136794
SPRYD3	0.345841078275935	6.00441357732877	5.30092631534502	6.22700630388478e-07	5.37383486546747e-06	5.37541854738597
CTNNA2	1.69299401393758	-0.920117650103113	5.38694238236892	4.28110445570731e-07	3.83105271197265e-06	5.35833865025116
HOMEZ	0.333771167522326	4.43330815672114	5.24684616205627	7.86834575871984e-07	6.64890714197732e-06	5.33586378038869
EPS15L1	-0.349338611866688	6.22002317518094	-5.29208374059286	6.47038247452052e-07	5.56467716136312e-06	5.33231425163689
TMEM170B	0.548808361080297	4.23582100383233	5.23269216162508	8.36343154575111e-07	7.03559036924362e-06	5.33084832732191
IFRD2	-0.410576870794782	6.37928102718104	-5.30123931505235	6.21855753636594e-07	5.37271921553918e-06	5.32984847835487
CFAP44	-0.634502880921026	2.99451559526452	-5.20693148653752	9.34371122539115e-07	7.76453612398857e-06	5.32979084917079
ZNF772	0.403863094503746	5.60535670814447	5.281817920613	6.76460218667844e-07	5.78787842935404e-06	5.32530882161794
NOVA1	0.664812015054356	1.84542018526593	5.17465188979077	1.07313854630585e-06	8.73400997903989e-06	5.32093557568656
RNF128	0.748159667356069	1.95583838661224	5.17410449590628	1.07565710668587e-06	8.74976550053905e-06	5.31869385220614
PDCL3	-0.363929503260191	4.85881122010425	-5.25761095107446	7.51108585027656e-07	6.38089138050012e-06	5.30163094705226
WDR62	-0.587865976113204	4.88297462528536	-5.25894521286586	7.46792359896723e-07	6.35344706867376e-06	5.29686080674324
MDN1	-0.428922210425391	6.16554405474081	-5.28992992736529	6.53105577166541e-07	5.61043097639175e-06	5.2946154932843
LRR1	-0.492023462178968	4.34737001435967	-5.23788078778893	8.17850750185277e-07	6.89935217122591e-06	5.29332320804666
SLC4A7	-0.549994743857731	6.22507863801517	-5.28612961300615	6.63946985185224e-07	5.69054105567427e-06	5.29109548008949
SNORD4A	-1.71473917314226	-0.994086500096598	-5.36771025401795	4.65646853597254e-07	4.13736872995051e-06	5.28798783041986
KIAA0895	0.488001838114073	4.73824638054698	5.22442125424855	8.66668136691794e-07	7.26846092254586e-06	5.27677097852636
BIRC5	-0.452132152616844	6.53960587102737	-5.29037300863122	6.5185288497912e-07	5.60287516934543e-06	5.27617511653732
SEMA3F	-0.538392133416242	4.38105783967582	-5.2348226868955	8.28701019604651e-07	6.98287078316224e-06	5.26542830455759
LRRC8D	0.243386922609951	7.33846512458848	5.29401021241005	6.4165802845608e-07	5.5215684557573e-06	5.26113450388213
CDC42EP3	-0.466040103633762	4.06642984907366	-5.21599246727276	8.98675739714276e-07	7.50112001531382e-06	5.23443520999537
CEP112	0.61160787328529	2.46909672488139	5.15462272995312	1.16914600727098e-06	9.41839938046195e-06	5.22606758385986
ZC3H15	-0.287737690389469	6.7776383928489	-5.2777437387552	6.88495714827586e-07	5.88415005910702e-06	5.22463647339938
STRBP	0.25321690573865	7.04255516682168	5.28324171576357	6.72302864652336e-07	5.7588704025211e-06	5.22445252017026
TCEA2	0.431760254124825	4.31420353128879	5.21616295873325	8.98017021462807e-07	7.49979065310652e-06	5.22178258792994
RBMX	-0.321759832701688	7.36761000895635	-5.28746304486111	6.60123140679484e-07	5.66423376025322e-06	5.217125239012
MAP1B	0.522924587119413	7.79850588547504	5.28693012062855	6.61648804012565e-07	5.6740824906069e-06	5.20848139619188
ARHGEF40	0.500533571669834	3.73581014231223	5.19081590604729	1.00130762810912e-06	8.2477429202888e-06	5.20317024259369
SMAD3	0.49868075444043	3.88838690125492	5.18105027281347	1.04412294586157e-06	8.55816056498765e-06	5.1976047642961
PWP1	-0.284418206856167	5.98708124848469	-5.25897378910755	7.46700183639868e-07	6.35344706867376e-06	5.18673056280483
MASP2	-0.926344345576684	1.58241610743549	-5.14085978580237	1.23992187950555e-06	9.9158414646101e-06	5.1866525502219
PPP2R5B	0.42419208852887	5.03673557992153	5.2156330444509	9.00065967211699e-07	7.50855031313937e-06	5.18454772604402
KIAA0391	-0.317616723696299	5.39855177901452	-5.24884408800257	7.80080796262947e-07	6.60670797331326e-06	5.1830393687632
EGF	0.529836921061269	4.72302213111865	5.20261566409281	9.51856120059615e-07	7.89236416279137e-06	5.1804965296757
EEPD1	0.601006823263742	5.13020262652453	5.23774627312231	8.18325083439055e-07	6.89947751427335e-06	5.17710408662585
ZBTB21	0.597834949466036	6.98309336579657	5.26073886562266	7.41028197989264e-07	6.31155951276619e-06	5.17556456675981
KIAA0930	-0.410982067777402	6.66032670982788	-5.26825588041096	7.17340282286714e-07	6.11326996527656e-06	5.16716714061286
RAD51B	0.567801589316651	2.96847854471977	5.15959902889268	1.14453834840824e-06	9.2499396338526e-06	5.16686299677895
CTSA	0.457944325305439	5.43141729600765	5.22599763800729	8.60806756515313e-07	7.22519522405474e-06	5.15558300763932
MKRN3	-0.557527776406544	3.72356913719579	-5.17864468652272	1.05494093839949e-06	8.63269380436337e-06	5.15413692874714
ZDHHC13	0.361703101475359	5.09828697312096	5.22146743467309	8.77756256216701e-07	7.35319560991031e-06	5.1517678447298
LSG1	-0.244302305780001	6.432599874409	-5.25516347497319	7.59089392725828e-07	6.44346315498645e-06	5.13764374048648
FAM161B	0.667180509122964	3.09436501085292	5.14551309098673	1.21553691597523e-06	9.75547959929663e-06	5.12704450018197
SLC39A4	-0.511754530784449	4.83831025971999	-5.21279665896179	9.11110854129853e-07	7.5964689537001e-06	5.1116682087936
DCUN1D5	-0.319863790209671	6.39494415315147	-5.24870531316623	7.80548074704206e-07	6.60693905848836e-06	5.10912389430317
SEPSECS	0.372703144764341	5.48972074373293	5.21862069888239	8.8857340160438e-07	7.4333249016665e-06	5.10822180931079
FAIM3	1.46577519491741	-0.00625555600364089	5.22435120227283	8.66929509342011e-07	7.26846092254586e-06	5.08690290423375
CHKA	0.303039610737986	5.29391508429053	5.20958826101255	9.23763868201647e-07	7.68915645505318e-06	5.08405660664088
HOXA10	-0.757780635914277	1.33821453453653	-5.11316024533523	1.39526092486543e-06	1.10029646131658e-05	5.07634091112341
CASC3	0.220855450612855	7.4814968189146	5.25091635173206	7.73135545683309e-07	6.55158202820574e-06	5.07409615932598
WARS2	-0.268363786464196	4.85440578342828	-5.19956331068164	9.64414730295218e-07	7.98767324330557e-06	5.06604917364797
FAHD1	-0.235606958496017	6.00666222823323	-5.22745837984901	8.55409921242335e-07	7.18391240345353e-06	5.06439460918359
OR51E2	1.31775674835419	-0.593612942323366	5.14715060784116	1.20706752427918e-06	9.70306528082233e-06	5.0583196373624
ZNF121	-0.640867051332138	4.1543380933775	-5.166811796284	1.10976611984162e-06	9.00283525420948e-06	5.05243429298795
DENND3	0.662733177249009	2.25719516915271	5.11456289834803	1.38695790001749e-06	1.09498211496649e-05	5.04938590226617
ZSCAN30	0.354095424936879	5.29155928254245	5.19564122336533	9.80789397759395e-07	8.1054119960127e-06	5.04907212713649
SNORD45A	-2.17191713278647	-1.47135792681167	-5.39879803953851	4.06463307912857e-07	3.65625099862833e-06	5.04084153622607
KCNG1	0.664589455130615	3.79769790600383	5.15401232400795	1.17219975588562e-06	9.43373794694623e-06	5.03909234241652
EIF4E	-0.374284146725105	5.90058506684251	-5.22105109254534	8.79330226025463e-07	7.36010182497121e-06	5.03401468100207
SNX17	-0.289196321787697	6.95661445301218	-5.23098154688905	8.42528848675094e-07	7.0796940076694e-06	5.01846068685775
SWAP70	0.40907307284704	5.15838098722065	5.18563978348334	1.0237832505536e-06	8.40521010952044e-06	5.01471471659381
ATP6AP1L	0.717644967411154	2.45389602196792	5.10345559186539	1.45405013994522e-06	1.14194649065991e-05	5.01216664606494
HECTD2	0.485330393556813	3.78965695652801	5.14086649919114	1.23988635761993e-06	9.9158414646101e-06	5.00771028989967
RAI14	-0.367976771669793	5.63155984345061	-5.21175237092597	9.15210545087101e-07	7.6264159517358e-06	5.0053674736319
DIO3	3.23121454389041	2.69355949956686	5.09507171123585	1.50677707631607e-06	1.1778117947924e-05	5.00322876361977
USP10	-0.29525362466937	7.14836837585855	-5.23131153900363	8.41332108505533e-07	7.07359627173521e-06	5.00242196039363
KIAA1407	0.655218399321019	2.38470760685387	5.09576173386476	1.50236799831735e-06	1.17620218262426e-05	4.99740935433111
SNAP91	1.44967689162399	0.93106117778773	5.17839656901705	1.05606293254358e-06	8.63716829797084e-06	4.99161121529018
DBP	0.497802219288837	3.04867239261013	5.11934732660277	1.35899724913351e-06	1.07602072408705e-05	4.98941766675645
PRDM15	-0.402712410382717	4.44877511413193	-5.17551848396058	1.06916310562093e-06	8.71582692399777e-06	4.98629318592179
PGAM1	-0.352605685164341	6.71704119841288	-5.2213988280812	8.78015432110361e-07	7.35319560991031e-06	4.98494211867818
B3GALNT2	1.04168465922513	6.90985719192654	5.21055336076981	9.19939857838066e-07	7.66157343610449e-06	4.98211429604505
ERMAP	0.363352174698537	4.43208315927128	5.15399100722982	1.17230654029047e-06	9.43373794694623e-06	4.97957551217055
LRG1	-1.0409046831818	0.754599955462999	-5.10679906156855	1.43352830943848e-06	1.12759880013243e-05	4.97824676011043
TRPS1	0.498828198365631	5.25559646155315	5.17924804849968	1.0522173703807e-06	8.61510143600684e-06	4.97753516586977
GLI3	0.614002751725474	2.32623095375895	5.11032650675904	1.41218340237748e-06	1.11255750105458e-05	4.97678062046179
HSDL1	0.320454575091973	5.75288150458742	5.19623447379601	9.78295280173582e-07	8.08925216249257e-06	4.96291201981646
MKNK2	0.566409482685104	9.19817636084331	5.23279121257992	8.35986341278474e-07	7.03559036924362e-06	4.96245111315585
EXOSC4	-0.534855870002613	4.65774216300418	-5.16833939674148	1.10253504642397e-06	8.94900878762285e-06	4.96057547782183
IFT57	-0.305662471255553	6.20807795205571	-5.20445159200442	9.44379405422314e-07	7.83469676896214e-06	4.9574222464776
RBM6	-0.329600719644962	6.44903593057883	-5.20823041134989	9.2917035465694e-07	7.72987370943413e-06	4.95271584690092
FAM195B	0.448465543672105	5.03656751175319	5.1780197610789	1.05776909564964e-06	8.64641303226727e-06	4.95109336890214
MORC3	0.391594293479833	5.65211320851391	5.18598249360521	1.02228004645034e-06	8.39746016274522e-06	4.94163476216303
ZSWIM4	0.913513207899805	3.4003876373352	5.0878499050321	1.55368611557612e-06	1.20813053690009e-05	4.93734301250985
ZNF330	0.451612270794094	5.53302965401496	5.17957546464745	1.05074229137454e-06	8.60771753806883e-06	4.93687255339226
EXOSC8	-0.347075803692621	5.43410693204533	-5.17657561128134	1.0643330606382e-06	8.68588328181699e-06	4.93014882006882
CMSS1	-0.318491131660106	5.25464613891211	-5.17614849261882	1.06628200918133e-06	8.69706173268161e-06	4.92563197518149
FURIN	0.395710879639306	6.47557834581772	5.19444724659798	9.85827891099044e-07	8.14096533960235e-06	4.91986290162344
WASL	0.373926216852907	6.36836432045509	5.18992739039959	1.00513118114304e-06	8.27469836405914e-06	4.909851249863
ZNF81	0.534987240269378	3.71102583910282	5.11305471679402	1.39588755914231e-06	1.10029646131658e-05	4.90906320482201
KDM4B	-0.378573477796145	6.56430145278832	-5.20031181862378	9.61320182442114e-07	7.96643700858211e-06	4.90890957085214
POLR3H	-0.454853560562711	5.80182308884921	-5.19267912803248	9.93335654951278e-07	8.18656871281471e-06	4.90700839400727
ALYREF	-0.297241399517915	6.06392518576267	-5.19428016170565	9.86534988825515e-07	8.14096533960235e-06	4.90672697954801
YTHDF2	-0.251569489378189	7.23579566216483	-5.20677063862247	9.35017115731029e-07	7.76560675321744e-06	4.89880175219748
FANCG	-0.316121909859514	5.41791371899405	-5.17724419307086	1.0612892895044e-06	8.66575311103758e-06	4.89120140968327
TMEM62	0.438638845533889	4.53900593875611	5.14532274225778	1.21652517011453e-06	9.7581954884828e-06	4.88929537449756
SNORA45A	-1.69111362985419	-0.588874909567441	-5.23469806497882	8.29146151197275e-07	6.98287078316224e-06	4.88310066209297
SRSF10	-0.301963600578722	6.51244222352939	-5.19423694476478	9.8671796204557e-07	8.14096533960235e-06	4.87065080092835
FBXL4	0.335610013667531	4.86348061769404	5.14600953240581	1.21296317014253e-06	9.74524075059404e-06	4.86755489121511
LRFN1	-0.643254783455191	4.00751834734884	-5.13841844315296	1.25290554152261e-06	1.00019296180242e-05	4.86533263025328
ZNF8	-0.271696536513815	6.01145304613784	-5.17776438993965	1.05892692925891e-06	8.65116799224797e-06	4.86467945567432
DAZAP2	0.345781123121407	7.5394587896838	5.19888382428159	9.67232341125723e-07	8.00659362422484e-06	4.86105721639194
STOML2	-0.256853006348483	7.20427563274427	-5.19781322172055	9.7168809476312e-07	8.03904596747273e-06	4.86005657146019
SLTM	-0.280135218730652	7.07590029824877	-5.19299584887329	9.91986708419794e-07	8.17994091907283e-06	4.85685023838868
DDX3X	-0.465182176838598	8.54396257581565	-5.20765280419924	9.31479538885274e-07	7.74479333106383e-06	4.85113539099097
LOC101927204	0.506962070940608	3.49492689821486	5.10390860801697	1.45125289650529e-06	1.14034607503524e-05	4.85053347374733
FBRSL1	-0.517992039372015	5.65208772238811	-5.17528014992063	1.07025501164229e-06	8.71999416973446e-06	4.84915705580476
HMGN4	0.288326864244181	5.84410310798824	5.17496513528994	1.07169989258269e-06	8.7270312294044e-06	4.84499869649462
PLCB2	3.21599370122734	-3.3073640473174	5.97269222811282	3.0862866309829e-08	3.56489846544917e-07	4.84366563923523
ELAC1	0.616866517562217	2.8606400277822	5.06976398590194	1.67749625380743e-06	1.29109604034713e-05	4.83572633884476
ZNF354C	0.574460303665689	3.18317015911487	5.07867772461936	1.61531951652709e-06	1.24771799692236e-05	4.83530287971386
PTDSS1	-0.244740741417594	6.91607095979618	-5.18656251467103	1.01974084899028e-06	8.38118696685173e-06	4.83429313821871
BEST1	0.818937787542524	4.21706602179226	5.09330140689173	1.51814666490103e-06	1.18608170240134e-05	4.83105965733061
TRIM68	0.296823953242363	5.8130873319579	5.16636191251651	1.11190450254074e-06	9.01531210051394e-06	4.82880068790286
C3orf62	-0.476293865513687	3.37510953516421	-5.08280870789048	1.58727155035814e-06	1.22984879257884e-05	4.82797038531793
RNF168	-0.333097405231053	5.88149448493419	-5.16029715168545	1.14112682019306e-06	9.22733458913248e-06	4.82291389434606
TRAF4	-0.444362550665415	7.20656488232944	-5.18737318085806	1.01620225103344e-06	8.35667743785223e-06	4.81884143301447
ZNF471	0.374394663244155	5.03105255704766	5.13380601971526	1.27779843398253e-06	1.01790033340486e-05	4.81843297875107
ABCC5	0.469682180574205	6.74213014332118	5.18295170956107	1.03564879939734e-06	8.4949304340554e-06	4.8138986526221
CSPP1	-0.582945458364814	3.96433170662029	-5.09534222022181	1.50504708810551e-06	1.17707224348918e-05	4.81147272194294
LOC90784	-0.444469971149276	4.52625801068565	-5.13995226507379	1.24473290098672e-06	9.94197300064714e-06	4.81140453164906
HSP90AB1	-0.304367041879562	11.7264866526892	-5.21679658471774	8.95573045044992e-07	7.48354192787735e-06	4.80963199846825
P2RX5-TAX1BP3	-1.02755311833344	0.652472597851744	-5.06152430900546	1.73704158100606e-06	1.33146586934084e-05	4.80703948053365
CNOT8	0.238913231960464	6.39173278940774	5.16993537271303	1.09502941598751e-06	8.89289438099968e-06	4.80485635973504
ATMIN	-0.252456891407998	7.24346567799261	-5.18290797787632	1.03584294251168e-06	8.4949304340554e-06	4.80318589145783
TNFRSF10D	-0.539789268477564	6.00131727151201	-5.16284641159285	1.12875335836124e-06	9.13712152514955e-06	4.80287959491039
ADAM7	-0.843273209127656	2.10358811755279	-5.05666389387768	1.77312662594382e-06	1.35428633851334e-05	4.79631515094451
TMEM86A	0.523510336919311	3.7132178217674	5.07073140993866	1.67063687328866e-06	1.28647606611807e-05	4.79070879238966
SMC1A	-0.334909350359516	7.84037724779176	-5.18739867024582	1.01609118313703e-06	8.35667743785223e-06	4.78858631673021
FAM222A-AS1	-1.43851335097705	-0.063564105814656	-5.10184239884163	1.46405388904971e-06	1.14800173357548e-05	4.78460613166559
MRPL27	-0.371765444107711	5.46675519456496	-5.14735402793061	1.20601944424543e-06	9.69983287348115e-06	4.78249195666037
CARD8	0.41555488327019	3.32076697495044	5.07226244743023	1.65983709400222e-06	1.27881548504553e-05	4.77491347686133
CADPS2	-0.480428724833969	3.94616898413259	-5.09135159484109	1.53076590276166e-06	1.19308729371307e-05	4.77102460273758
TOPBP1	-0.308178263450164	6.3289012279617	-5.16500654353861	1.11837115614673e-06	9.06285012450043e-06	4.76981297757735
S100A11	-0.328859566792873	7.24418956974261	-5.17389963104192	1.07660117274085e-06	8.75270341628399e-06	4.7645308988714
RRP8	-0.43601784197732	4.57061949994554	-5.11459127085747	1.38679044663509e-06	1.09498211496649e-05	4.76339687582468
COL16A1	2.47259054207413	1.86067400701533	5.03385553434381	1.95245089407503e-06	1.4717872803931e-05	4.75950131171639
CHMP5	0.295469187802762	6.60282371706421	5.15937050971509	1.1456572168767e-06	9.25400148930639e-06	4.7467138006045
E2F3	-0.408506605634945	5.38053229066567	-5.14256843396366	1.23091302790076e-06	9.86306831748019e-06	4.74272708971736
FDXR	-0.425105503225036	5.69478841993586	-5.14153539807383	1.23635205136735e-06	9.90136661511045e-06	4.73679516930182
MTFP1	-0.478834155713046	4.05357469639273	-5.08935294087231	1.54380735073967e-06	1.20237609848064e-05	4.7338757079097
RIOK1	-0.451204030322109	4.34505039370116	-5.09913005968894	1.48102511484165e-06	1.16009771123956e-05	4.72988592771555
LEMD2	0.305640327608354	5.95439133705469	5.13781549305007	1.25613254157703e-06	1.0022362510266e-05	4.72784260469853
SOWAHC	0.425824536511972	4.74003563880042	5.09130229137287	1.53108631791761e-06	1.19308729371307e-05	4.72184577217141
HABP4	0.406500297276502	4.45371819581056	5.08554825185148	1.56893335349575e-06	1.21752471504352e-05	4.71338653367348
UBXN1	0.332189834512929	6.38978430187862	5.14572915272696	1.21441611367813e-06	9.7516964507972e-06	4.70626233365127
KIAA0100	-0.35118598219357	8.69689931204786	-5.1730541818094	1.08050576407107e-06	8.77969402234373e-06	4.69989141578074
PFKFB2	0.301621119347128	6.13858517275709	5.14081846560691	1.24014053479873e-06	9.9158414646101e-06	4.69968708394006
ARHGEF5	0.34517720390735	4.8442718285573	5.08677014403574	1.5608208919586e-06	1.21248248906623e-05	4.6913429917718
SRSF5	-0.379213604897363	7.51713215997048	-5.15530275990524	1.16575308121579e-06	9.39826084033547e-06	4.68840131190535
AHI1	0.386138397702892	5.19775929726866	5.10665410903783	1.4344121261215e-06	1.12770327150997e-05	4.68321979251716
HSD17B4	-0.256792335352661	7.97866909590255	-5.16086788703072	1.1383451704364e-06	9.2098012280566e-06	4.68064564201562
ULK2	0.268586025555408	5.43377580484279	5.11552948896687	1.38126421205166e-06	1.09220976346328e-05	4.67741784058433
HNRNPA0	-0.230275716267443	7.84007601183696	-5.1585795445722	1.14953816032088e-06	9.28035753514961e-06	4.67387503174622
EVA1B	0.73366566800927	2.33884479975461	5.01238512876924	2.13732553892097e-06	1.59959267150696e-05	4.67282491039805
FEM1A	-0.36784745563163	6.2837392444033	-5.14294271967344	1.22894814671056e-06	9.85258161826257e-06	4.67059407108351
PGM2L1	0.728317908024761	2.18787869526238	5.00925366454359	2.1656758147332e-06	1.61783088158159e-05	4.66646208694338
PSMA4	-0.306706267246518	7.82165260484092	-5.15524914411568	1.16602024144546e-06	9.39826084033547e-06	4.66242863350241
PLD6	1.32676299089971	1.00677203216721	5.05378626659854	1.79483403519651e-06	1.36947296100157e-05	4.65486688993237
FBXL18	0.380263735859887	5.91921859712183	5.12102976758293	1.34929613766818e-06	1.06974819446808e-05	4.65250663853334
UQCRC2	-0.265414960438388	8.29414776468116	-5.15547008965805	1.16491968361443e-06	9.39826084033547e-06	4.65187837867652
GLMP	0.465497536791154	6.32190556293732	5.12592556217069	1.32144909543055e-06	1.0498878104225e-05	4.64193177785091
BBC3	1.12066456707153	4.23658884704849	5.04381628464216	1.872063677133e-06	1.41759496600248e-05	4.63852944769265
RALA	0.312437256507687	6.29325610304792	5.12690976679049	1.31591903556346e-06	1.04604765685658e-05	4.62896834276406
TIMM50	-0.284413445098558	6.40287859236249	-5.13242671915558	1.28533564455055e-06	1.02336161392212e-05	4.62891620337374
HS2ST1	0.437540620767118	5.22490580722846	5.1027430311646	1.45846063498738e-06	1.14421342188979e-05	4.62765011267077
HERC1	0.334151460173412	6.84113996037751	5.13499470982774	1.2713374124967e-06	1.01329100775215e-05	4.6260480497913
SGPL1	0.336225786067856	6.87604813148035	5.13653405934335	1.26301774260054e-06	1.00719460557035e-05	4.62258247117657
PIGH	0.351644980244466	4.85858837134395	5.09270784355454	1.52197744831191e-06	1.18722147344684e-05	4.62199778806081
KNTC1	-0.392545202127216	5.83695581025501	-5.12472973545711	1.32819872119162e-06	1.05469233196263e-05	4.6196223796406
RAPGEF6	0.420237167766606	6.30684703507302	5.12248556064724	1.34095641998123e-06	1.06426012697876e-05	4.61457561472693
HRNR	-1.31363963611393	-0.675830711993097	-5.04104873553196	1.8940695930757e-06	1.43337262640477e-05	4.6009538525488
FSTL1	-0.594230678606215	2.68326019171214	-5.01102198933557	2.14962183539884e-06	1.6067058974788e-05	4.59886166918077
IFT80	0.410099769059886	5.46485931980246	5.09991974778536	1.47606431037111e-06	1.15681532800275e-05	4.59868573123016
FAM13A-AS1	-0.985662681847009	2.41135745377995	-5.0074813229831	2.18188337985273e-06	1.62677064706398e-05	4.5964761349568
NHLRC3	0.466590049222869	4.14343392602306	5.05933733684067	1.75318882907922e-06	1.34110460812295e-05	4.59355728227334
DSC3	-0.612049694358991	3.4497520465931	-5.03342816975768	1.95597408238428e-06	1.47370330261326e-05	4.58596094547917
SLC1A3	-0.983378592995679	0.992936149975314	-5.00041925038703	2.24764494316039e-06	1.67082358745032e-05	4.58524204658192
RETSAT	0.502686923372103	6.80578470145617	5.12151020715627	1.34653829533653e-06	1.06812567579363e-05	4.58431679079986
ZSWIM5	0.687079827774679	2.6642651590157	4.99913171052821	2.25984065765094e-06	1.67739828548129e-05	4.58334716195969
MARCKSL1	-0.400420990564594	8.27835699696347	-5.14043593767535	1.24216655559638e-06	9.92675518831043e-06	4.57824997149281
SNORD12	-1.27582380897748	-0.48306372721782	-5.07526522393919	1.63885303450727e-06	1.26449165139134e-05	4.57603425530869
RIF1	-0.470533796330038	6.34004718702154	-5.1164293506319	1.37598407841658e-06	1.08860784623306e-05	4.57281899640436
TRMT12	-0.337703188012076	4.67661196543531	-5.06770672061672	1.69217435590207e-06	1.30172592870008e-05	4.56931728761126
SATB2	0.467228425322159	3.66262670841501	5.03325295897929	1.95742030696483e-06	1.47405332644854e-05	4.56624408782653
C1orf112	-0.454532646578049	4.46443249133165	-5.05805421869316	1.76273055597521e-06	1.34771700756231e-05	4.56551278171179
EPS8L2	-0.468142653542601	6.5686791800523	-5.11369166299442	1.39210950354546e-06	1.09847169234044e-05	4.56499002723104
RHOT2	-0.433204291665201	6.80881341506047	-5.11928506435506	1.35935756099702e-06	1.07602072408705e-05	4.55842251771729
LAMA3	-0.450553987151508	7.61516963943829	-5.13055189826395	1.29565019195097e-06	1.03102720097169e-05	4.5542786261703
MFSD2A	-0.865324228672849	1.85893550449669	-4.97828744098472	2.46647914761107e-06	1.81552210198666e-05	4.54861407302335
ZBTB42	-0.430361652613376	5.25831126728412	-5.09283729492116	1.52114118285241e-06	1.18718586287483e-05	4.54785781848544
PACSIN2	0.338258114582707	7.71662090827788	5.12088770452466	1.35011266941592e-06	1.0698307041662e-05	4.54062818260424
CAPN15	-0.537247435128171	6.25242651906229	-5.10766939384099	1.42823280002784e-06	1.12402220782065e-05	4.53282067278332
EPS15	0.32391607040534	7.12812229327415	5.1147805271594	1.38567396792098e-06	1.09498211496649e-05	4.52959990801158
EIF2B4	-0.293665112477637	5.76012488563073	-5.08915272196791	1.54511975447495e-06	1.20277440296505e-05	4.52552530951433
PTPRB	1.31144283949841	0.31711128993311	4.98448130611283	2.40322869156496e-06	1.77592923388482e-05	4.51727022282966
CASC1	1.00736534822918	1.18839514527058	4.97470844891552	2.50376259674502e-06	1.83845961627008e-05	4.50718110359197
TMEM192	0.321233835138421	6.4717194801911	5.10275100129299	1.45841123070429e-06	1.14421342188979e-05	4.50698159676114
RNF19B	0.591062946707047	4.81109516869385	5.0402955636775	1.90010185940491e-06	1.43593002117887e-05	4.50206664798896
FBXO10	0.47814486588445	5.09195690026323	5.05042280228844	1.82053464631324e-06	1.38556250628685e-05	4.49196185814247
TMEM69	-0.28708169396072	5.60176029175481	-5.08508003430129	1.57205285100531e-06	1.21931537245329e-05	4.490068596121
FAM118A	-0.518320817778616	5.25900743660854	-5.07456636206955	1.64371362922119e-06	1.2670433191163e-05	4.48587357476045
SRRM2	-0.431692655346248	9.8969358457593	-5.12811846815199	1.30915844159237e-06	1.0412247435885e-05	4.48303853214025
MAK	-0.795866650643285	2.06934402119734	-4.96236495651458	2.63660401462566e-06	1.92283855675663e-05	4.48063525545039
ARL8A	0.397544201068334	5.31264311561121	5.06186994013712	1.73450295089193e-06	1.33039950597743e-05	4.48024202833652
SH3GL2	1.4752786654418	0.76063055708749	5.08223274854818	1.59115344919599e-06	1.23158557696531e-05	4.47980315752667
CHSY1	-0.332700597542642	5.90115517370634	-5.08608214722861	1.56538363966963e-06	1.21539817648806e-05	4.47758560897945
RAVER1	-0.40118449089205	5.72462506597086	-5.08249548747295	1.58938147309755e-06	1.2308484889135e-05	4.47703905348569
HIST1H1E	-2.14997609193252	0.280663330220208	-5.2391696995582	8.13319306323785e-07	6.86498184584483e-06	4.47699030457854
BAZ1B	-0.268239338513192	7.71938432585317	-5.10843178457529	1.42360973161629e-06	1.12097135448087e-05	4.47631731508523
TELO2	-0.454726595531048	5.77924546280022	-5.08344703120093	1.58298010908818e-06	1.22715690852184e-05	4.46866003136101
C5orf28	0.454717947687989	5.18734718726797	5.05227535099825	1.80633508205379e-06	1.37754837948805e-05	4.46003599484887
MPHOSPH10	-0.433298107267881	5.33421751235022	-5.06045759380997	1.74489935975703e-06	1.3354438728905e-05	4.4497089449073
RNF182	1.38156572156464	0.876420644378895	5.04686128160596	1.84813940746132e-06	1.40230729370587e-05	4.44943621770665
CSTF2	-0.275379245791875	5.0366454411705	-5.05444322107042	1.78985559970238e-06	1.36636866726644e-05	4.44879971140048
NOL9	-0.337636492486982	5.4062537288268	-5.06692429222715	1.69778958507116e-06	1.30537677467632e-05	4.44440790168923
PIK3AP1	-0.641719202221707	1.72454791625483	-4.95191646792647	2.75439012745044e-06	1.9932492604239e-05	4.44049186106617
CUL1	-0.234962520426449	6.8307413277077	-5.08773951388705	1.5544140898315e-06	1.20813053690009e-05	4.43884172686199
PMM1	0.432978526487714	4.74580703256471	5.03484165497262	1.94434489850434e-06	1.46641300833457e-05	4.43857696282025
ERAP1	0.347368883978491	5.08437239553948	5.04579521520345	1.85648131400607e-06	1.40721471030364e-05	4.43748228372565
RPUSD1	-0.465341107791097	5.14106749159923	-5.06046559985765	1.74484025575202e-06	1.3354438728905e-05	4.4352483271418
TCP11L2	0.989068260741421	3.36695467569765	4.95691144288676	2.69745655949128e-06	1.95739498772971e-05	4.43380719024764
HDAC11	0.429763361360203	4.68710662594869	5.03116441251461	1.97473999135463e-06	1.4863270155609e-05	4.43120745032251
MRPL50	-0.416370005291176	5.39062517995885	-5.06203998821044	1.73325529000143e-06	1.33039950597743e-05	4.43056603087862
TSEN2	-0.370196795809359	4.71260228242128	-5.05016884811635	1.82248963035347e-06	1.38634773502471e-05	4.42171359497539
EIF5B	-0.34554381379961	7.741967655077	-5.09536718806222	1.50488750872001e-06	1.17707224348918e-05	4.41736765959801
PLEKHG3	-0.472660516196727	5.0051321659337	-5.04942394166041	1.82823585729878e-06	1.39001466497207e-05	4.41635233040508
DDX46	-0.319494211519667	7.06445871043402	-5.08876853202904	1.5476411057649e-06	1.20411289348009e-05	4.41416263277551
PITPNA-AS1	0.346345572743387	3.88998646408672	5.00174979104631	2.23510925093365e-06	1.66315166065509e-05	4.41269097333558
FAM110B	-1.21739680716046	1.00421564279133	-4.99349979672884	2.3139482485662e-06	1.71417103603701e-05	4.41268141258677
RELT	-0.732972711787308	3.03298458239004	-4.95845965545294	2.68004341847777e-06	1.94883932067129e-05	4.41245282119096
FEM1B	0.363848226452387	6.93518212278702	5.08105868716321	1.59909516210473e-06	1.23645792760889e-05	4.41051739464587
RTN4	0.313901102394033	8.09893149739818	5.09291556163685	1.52063579132766e-06	1.18718586287483e-05	4.4051639617435
KIF7	-0.818489075374142	1.43011933365014	-4.93927571485879	2.90374495787743e-06	2.08724912817078e-05	4.39759551987305
BTG2	0.6963123124295	6.07907836677963	5.06385910825533	1.71996280753781e-06	1.32174828648863e-05	4.39691692347639
B4GALT4	0.253766718127207	5.36897802178071	5.04066621802522	1.89713089814465e-06	1.43440672540484e-05	4.39477178195807
DOT1L	-0.455968537294597	6.60120209190608	-5.07519986210485	1.63930703262515e-06	1.26449165139134e-05	4.39469981586675
ZBTB38	0.377601765393709	5.46587099097571	5.05174276681844	1.81040618762007e-06	1.37925212142582e-05	4.3872638352508
DBI	-0.413974128200925	7.43966351569401	-5.08142898861938	1.59658616730256e-06	1.23515393550826e-05	4.37721324823922
SPECC1	0.306828485533707	5.70089866509456	5.04785282168389	1.84041344812852e-06	1.39856519924584e-05	4.37385778555307
TRIM36	-0.416533088709564	4.61404109823916	-5.01489320697491	2.11487993824544e-06	1.58389212731639e-05	4.37165641127564
SPTAN1	0.247118409252706	7.56047896575781	5.07949767828117	1.60971415962902e-06	1.24402819459543e-05	4.36674377269117
PPP1R2	0.345167782731074	6.41695213090639	5.06272275744189	1.72825453777211e-06	1.3274409278356e-05	4.36162721340284
OSBPL6	0.793410061176161	3.39334259507738	4.94576381424745	2.8261276846032e-06	2.03730836831501e-05	4.36110640695853
CALHM2	-1.10895707180751	0.344391107765557	-4.97153661289811	2.53726260307341e-06	1.85851391452441e-05	4.35786658783482
UMODL1	1.6270533083858	-0.822285501253836	5.06046751858512	1.74482609119011e-06	1.3354438728905e-05	4.34835361589601
RPL36AL	-0.297057889288065	7.66833437811811	-5.07516326336141	1.6395612981213e-06	1.26449165139134e-05	4.34829297616124
PLAG1	1.58586209805913	0.870861440898502	5.05212744598337	1.80746478150359e-06	1.37771021111969e-05	4.3285201725706
CRYL1	0.321025741021093	5.62822538353761	5.03517053671126	1.94164875901226e-06	1.46511546559437e-05	4.31775462263453
[truncated: 13,017 more rows]
