# Supplementary material for: The transcriptomic response of cells to a drug combination is more than the sum of the responses to the monotherapies
Source: eLife. 2020 Sep 18;9:e52707. doi: 10.7554/eLife.52707 (PMC7546737; doi:10.7554/eLife.52707)
Supplement: Source data 6. [file elife-52707-data6.zip › LNCaP/DE_limma_TMW_24.csv]

	logFC	AveExpr	t	P.Value	adj.P.Val	B
BCAN	2.62746946539134	0.47311907304045	12.7492780125476	4.07888322798782e-23	6.82152431048682e-19	41.5177603924215
FOS	-0.798874713728867	6.66448821322076	-12.3654424611531	2.85986625318493e-22	1.59428010727549e-18	39.8083803983876
VIM	5.01962435401987	-2.11031395081249	12.4699022817502	1.68124758951098e-22	1.40585923434908e-18	37.3323210375208
ETS1	4.52642306793405	-5.26625109662747	10.859704928478	6.56799075428029e-19	2.74607693436459e-15	24.2414244987289
MSN	5.82703106378258	-4.78852922000452	10.1114132036782	3.18438460260439e-17	1.06511296187912e-13	22.9847842288093
GSTP1	3.92990246765566	-5.2862393906695	8.893094142478	1.74983872268134e-14	4.87738379968712e-11	16.9838993469101
NCAN	5.79586679571803	-3.33193330408031	8.54463304500741	1.04833156722152e-13	2.50461387574468e-10	16.9580654980553
THY1	5.08812126539177	-4.63837394800716	8.16002128702985	7.46081119073898e-13	1.38638451504354e-09	15.328073479934
LDHB	6.18654449453413	-4.53182997161047	8.23160620596859	5.18446371750596e-13	1.08381214014462e-09	15.2493362546732
COL20A1	3.66109383531493	-1.10471964547323	7.5782596582481	1.39975351469027e-11	1.95078981497334e-08	15.0305055386199
LAMA4	4.21768224239171	-4.72363364076652	7.31783369775024	5.10699289731039e-11	6.56994993958607e-08	12.8073073521538
CRYAB	5.28341274065673	-2.63774304201845	7.60497171173968	1.22487731374577e-11	1.95078981497334e-08	12.7465502555464
TCF4	4.25881598949571	-5.17393467205681	7.5913614322435	1.31108382298203e-11	1.95078981497334e-08	12.4246135823147
AGAP2	0.870441347468341	1.32604094106674	6.81788222179285	5.89129210037271e-10	6.15787306791457e-07	12.2341242813535
PEG10	3.36409973086786	-1.38148080755692	6.87472903402603	4.47413328470262e-10	5.31322814052472e-07	11.9619968421718
ATXN2	0.530140133131657	5.68610443739036	6.86170904258023	4.76551196531158e-10	5.31322814052472e-07	11.9020606308167
JUN	0.566122231207178	7.62902461647343	6.40643700988651	4.20915846976995e-09	3.9107759026907e-06	9.55584374953044
PLP1	4.51818315353587	-3.66443482018423	6.4662778296041	3.1714152945135e-09	3.11992643443787e-06	9.05696634372373
MYH9	0.288082297677258	9.48075414732116	6.23018272976154	9.62978867826341e-09	8.47624136080407e-06	8.55097290098859
PLAT	1.92204177231727	-1.28686605354289	5.84079005426417	5.78493137509429e-08	4.83735961585385e-05	8.03912030215967
SOX10	4.14743195060025	-3.95931824170146	5.79848129962277	7.00706243372471e-08	5.58029105436248e-05	6.59013112409825
CRMP1	3.70317636852515	-4.3710708786449	5.72346795686719	9.82695141622204e-08	7.47026979476806e-05	6.56745190518369
SOCS3	-0.582716369918534	3.99396768420762	-5.60326861007755	1.68217584869059e-07	0.000112530835574006	6.45994845483532
VCAN	3.89699502774279	-2.89939288418282	5.6831108679062	1.1777853463885e-07	8.56403571000056e-05	6.31978841422182
MAP3K8	-0.373964673382108	4.94268555727546	-5.62495268467272	1.5273315415879e-07	0.000106429552922984	6.25530030713352
FLJ22184	0.535911505004571	3.89976761377971	5.5107746991376	2.5343373162905e-07	0.000156978730657934	5.86667878764508
NT5DC3	0.340987964316975	4.88134406049706	5.53223399162472	2.30514942073329e-07	0.000148274303509014	5.83977155202974
ATP1B2	3.86786932265091	-1.79414629791405	5.41059388619482	3.93530003134986e-07	0.000226944681807914	5.3508221209907
PRRC2A	0.284673008385393	8.39205688029737	5.43874430067298	3.478999319118e-07	0.000207795659331891	5.09554077838924
PRDM1	-0.602620432593544	0.817466047006876	-5.23029051632752	8.59786532626931e-07	0.000479302332388426	5.02999871615357
ANGPTL2	4.24026037869244	-3.91231582744295	5.19430276822996	1.00326020049007e-06	0.000541242696548255	4.35790073422227
SPARC	1.71005455390249	-1.03495384562269	4.92486955970761	3.1275391616995e-06	0.00135751972071528	4.32986070805348
MYLIP	-0.261259265624987	6.63542414029179	-5.15152319289431	1.20438385460822e-06	0.000629441112014622	4.03101024831468
BCHE	2.88887376290927	-4.88685012313737	5.02937244893339	2.02016802747423e-06	0.00102379666943876	3.90982004214681
NES	0.6255383054898	3.13292190071811	4.93921065277727	2.94635561199424e-06	0.0013317527366214	3.84635648772261
TNC	3.27810465685627	-4.01165565855234	4.86090002956459	4.07656820019993e-06	0.0015271365387105	3.71998757636613
IL20	-0.512775747773424	1.27252269358496	-4.95095820096324	2.80558486243583e-06	0.00131158380846995	3.59696409307466
ZNF398	0.294128053634792	5.06020803288466	4.98435811697734	2.4401706151231e-06	0.00120027686374467	3.55231914849777
CALD1	2.0917309260356	-1.96088124881941	4.71998904423294	7.25753184279546e-06	0.00233413389497906	3.53621368509781
SYT11	3.38522809300613	-2.10504960643495	4.85897209667578	4.10913323618586e-06	0.0015271365387105	3.4202405380898
MAST3	0.367325032196615	4.17940629740749	4.91075336083331	3.31644474793768e-06	0.00135751972071528	3.33088541684784
LAPTM4A	-0.226878842551161	7.80727811430433	-4.94944793987142	2.82330884387218e-06	0.00131158380846995	3.09314546159261
JPH1	0.237897442084199	6.2573385066575	4.9099118364278	3.32805002088773e-06	0.00135751972071528	3.00207077588486
MEF2C	3.46804437102832	-4.59964039183202	4.85956839216374	4.09903420013923e-06	0.0015271365387105	2.96118428240136
BRD2	0.173450059173845	9.32305321855634	4.9120686484309	3.29838470250331e-06	0.00135751972071528	2.89607844715437
SLIT1	1.20673517438335	0.164966397494072	4.54350365729273	1.47384403615239e-05	0.00404074879682173	2.86517779977175
ATXN2L	0.231333035690001	8.01474907960667	4.8663655770867	3.98560619294307e-06	0.0015271365387105	2.76759814617067
PDCD7	0.241326830166603	4.99107931972782	4.77984363071245	5.68724812814674e-06	0.00198153203531513	2.71360639509333
TOB1	-0.281311123826989	7.32707116789623	-4.84512188661077	4.35062550382545e-06	0.00158173610708645	2.68306311743284
C16orf72	0.284896662252308	7.05085131543048	4.78218742509557	5.6330065560319e-06	0.00198153203531513	2.60399743484753
TXNIP	-0.377623014771054	4.92404111464603	-4.76158417559345	6.12753420621875e-06	0.00209136494009801	2.54187424468895
MECP2	0.276913591537624	6.20751777223441	4.7403785137375	6.6804385915677e-06	0.00220654108656233	2.42740235879093
BAALC	3.01561375829965	-3.21727027610158	4.45609442666419	2.08086661303514e-05	0.00518296588915207	2.29212075390261
C15orf39	0.292188291423577	5.57444832999239	4.70183906850324	7.81169036472931e-06	0.0024649567860327	2.23030977491366
MYC	-0.214555265519454	7.990964030338	-4.73860298992525	6.72886841752446e-06	0.00220654108656233	2.21424117977804
FAM120AOS	-0.218050581799784	5.82477516039461	-4.67484428939241	8.71247307093559e-06	0.00267428821817851	2.18122966356755
LHFPL3	3.3058715455623	-3.4228074987873	4.50096606977806	1.74407730632026e-05	0.00462983315411111	2.0631037254237
KCNJ10	3.80176946451254	-3.79621638248598	4.5127638981156	1.66467189839652e-05	0.00449031819819086	1.97018844706556
GLTSCR1	0.445214131464305	5.08965270611654	4.57376007807296	1.30676484722669e-05	0.00376798884569297	1.94436834430738
C1orf226	0.331910186306635	4.44979001088591	4.56503498285505	1.3529668766224e-05	0.00383508780417508	1.93721584868003
NCRNA00052	-0.268978035978773	8.27210086364698	-4.67251096891797	8.79489667542563e-06	0.00267428821817851	1.93396668370755
PRPS1	-0.267632917820839	5.25645268998282	-4.54767435767686	1.44964214510732e-05	0.00404063587246246	1.78838920453226
PRDX1	-0.2207882644688	9.32205877103151	-4.63776259148252	1.01155192989837e-05	0.00302092758493221	1.75612412577434
ZNF526	0.385777768153951	4.19109164010852	4.46037595453812	2.04619844821775e-05	0.00518296588915207	1.70292728839997
ATP6V0E1	-0.243487738908829	7.6045740563734	-4.59498506146794	1.2006556406735e-05	0.00352276577800413	1.70185741078345
CDKN2A	1.57016465374201	-1.37680120523056	4.17506962170636	6.1335899386245e-05	0.0102770804076322	1.61710205436493
PEX11A	-0.341596873671083	3.60656717969	-4.44484621640399	2.17466846669536e-05	0.00518296588915207	1.53929230576555
CEP250	0.244209054283131	5.55371193079224	4.4924294128794	1.80380279723622e-05	0.00471356218452789	1.5159413026846
DHRS7	-0.288345238121408	5.35995615568954	-4.47667528707224	1.91925271634844e-05	0.0049380896043402	1.49122010960554
SNORA71C	1.25920120014031	-1.04266913277044	4.13777926195515	7.05630973566188e-05	0.0110289461700196	1.48923892572142
NAT8L	-0.360789398026345	4.23400640011545	-4.43042275466733	2.30093613160506e-05	0.00522575635765731	1.40940451747123
KIAA0226	0.219336047835336	6.04545483486483	4.4351508527511	2.25878478224717e-05	0.00522575635765731	1.27463488735405
SLC7A5P1	1.14352892896697	1.09031208994378	4.10070316307204	8.10492742717712e-05	0.011435773754559	1.26585250967869
SCARF2	0.913620094019854	0.286564190865933	4.11076482191809	7.80645242882164e-05	0.011435773754559	1.25638814651408
POM121C	0.255088607528882	5.85149974654206	4.42681346315142	2.33362312235513e-05	0.00522575635765731	1.2362646424671
ZNF628	0.599453736918047	2.84551215531263	4.27923905410817	4.1294628376368e-05	0.00786266235625629	1.19523132037449
RGS16	-0.251415708024495	6.05940468601486	-4.44184547623654	2.2003741815941e-05	0.00518296588915207	1.17811753766076
FOXK1	0.288367000648383	6.1276070981698	4.40917755865106	2.49989118069236e-05	0.00550107632972356	1.15783229233926
MCAM	1.0495529706349	-0.476785303899386	4.05294883347903	9.67707415865786e-05	0.0123541517732362	1.13396325681228
KIAA0664L3	0.553530640992756	2.66354390515884	4.20156630724189	5.54958668832754e-05	0.00987354125272232	1.10345122147625
TTYH1	1.65936636678646	-1.07481947988947	4.01856007922921	0.000109858423874534	0.0137957023789482	1.09561401685235
PRSS23	-0.197244053898107	7.54476757785679	-4.44241823254183	2.19544514753417e-05	0.00518296588915207	1.07274675243162
RPL23A	-0.267023370465614	8.56067029765559	-4.44482863334201	2.17481824351167e-05	0.00518296588915207	1.06625657069105
GAS7	2.97677063756584	-3.43809940949513	4.08023335639368	8.74627205138278e-05	0.0117961817570424	1.06594547862018
IRX2	0.259107492281514	6.09171109357398	4.3763114562131	2.84073555055177e-05	0.0061699300451205	1.05875714696673
PPM1D	0.21518514749279	8.85948034320043	4.42572932837492	2.34352862248444e-05	0.00522575635765731	1.03798805787596
SLC9A8	0.259816024691126	5.35422713120386	4.32146468912428	3.5115508813976e-05	0.00725026875808561	0.959857914918069
CNN3	1.75997015258498	-2.52875426736635	3.97581469813645	0.000128496194133766	0.015090502867155	0.955826666108238
KLF4	-0.278187664665745	4.88389661980793	-4.30627578463072	3.72279862111949e-05	0.00741191477852408	0.930734239260778
FAM65A	0.283077532319322	4.92995743830192	4.30696378812367	3.71297082536838e-05	0.00741191477852408	0.853267635213109
C4orf48	0.926985750165127	3.79755831226892	4.21914375845354	5.19205380963931e-05	0.00943825086004433	0.817813814469782
ZNF592	0.21589429151706	6.82313225449253	4.33926418849509	3.27867200549594e-05	0.00694082412910305	0.814646321000432
NPTN	-0.161982396557815	7.15839983818667	-4.34286424033592	3.23341471937574e-05	0.00693277279062049	0.785926490183442
KIAA1543	0.359069406757468	5.59482745408738	4.28907906365497	3.97674143399176e-05	0.00773337485373002	0.768096523101599
TSC22D2	0.292567438724108	6.63664858063576	4.30749762082691	3.70536249887466e-05	0.00741191477852408	0.760786203792934
PRDM6	0.457913903073891	2.45860227320058	4.09758675166241	8.19957236703652e-05	0.011435773754559	0.735779358234147
KLHDC8A	2.83705966870293	-3.0590474689696	4.00289410129894	0.00011636705301894	0.0141023376426721	0.727361182655325
ZNF620	0.378893821387167	2.42071254739702	4.12318453476072	7.45254327091372e-05	0.0113720619963889	0.709212929309687
CNOT4	0.317819238730292	5.06099211385259	4.22029789327444	5.16936940318782e-05	0.00943825086004433	0.68861050299595
NXT2	-0.418667621966111	4.56096504381082	-4.16365402280485	6.4029922295818e-05	0.0102965040430314	0.624749547678864
LRRC26	0.993866022337099	2.45506890714406	4.0970573112858	8.21575630402704e-05	0.011435773754559	0.612987043210749
PDF	0.836797229818929	2.10633259625673	4.08506592283436	8.59061554676952e-05	0.0117761847872273	0.595756321822712
ELF3	-0.212637999435644	7.01238674438549	-4.29576326124347	3.87611585753702e-05	0.00762637195311166	0.594372062712344
LOC645781	0.853601515696363	0.917186249688352	3.95154204626343	0.00014038720521275	0.0156522374665202	0.583234278214589
CDH2	2.48708457493206	-2.9173372056532	3.88797040968434	0.000176715862761723	0.0183983390822962	0.58231165932007
ATP5B	-0.167315105770191	10.0042261163377	-4.33291166071694	3.36002407200287e-05	0.00702413032252201	0.560038861036446
PPRC1	0.208797568160066	6.63816429217033	4.26896004524566	4.29501896526618e-05	0.00807077496349568	0.539040882669337
MSL2	0.289514926208681	5.0995438553818	4.17677659903104	6.09425351080132e-05	0.0102770804076322	0.479693530800088
ILF2	-0.179856279612926	8.35977964151791	-4.27874652579091	4.13725357181627e-05	0.00786266235625629	0.457626629093859
PSMD14	-0.187585288718976	7.62302896409935	-4.26236684790757	4.40455231112519e-05	0.00818463698347308	0.449366313254934
GLT25D2	2.80379537602547	-2.17769787104644	3.88390845304729	0.000179318899211569	0.0183983390822962	0.442665626071752
LOC284454	-0.851815579539768	4.06357622870257	-3.91879426941771	0.000158104736707579	0.0171697637447893	0.399492963024355
RREB1	0.288374911726851	5.9113205831355	4.19014668816932	5.79441658499606e-05	0.0102006129439446	0.371126159337267
CMIP	0.235638770497437	5.45863387713754	4.16939732864514	6.26606364186614e-05	0.0102770804076322	0.352123101676701
KIF1A	0.413539756855384	3.33889371743178	4.08253522262101	8.67179508930921e-05	0.0117908212254965	0.336374535178854
SCAF4	0.213839491551305	5.96820506876397	4.16842070110452	6.2891477593618e-05	0.0102770804076322	0.325808808282563
MYO18A	0.266610527261046	5.87281910219891	4.18327954432286	5.94660399465533e-05	0.0102526809491357	0.285445830849077
C1GALT1C1	-0.285716750514317	4.60971857447353	-4.12509904123524	7.39937569130003e-05	0.0113720619963889	0.190120556221797
SGK1	-0.49111264526594	2.52659804739398	-3.93122898639598	0.000151139449329795	0.0165206284352385	0.18437748856393
ANKRD11	0.267214770831139	7.3092789921897	4.17356619221076	6.16843752277136e-05	0.0102770804076322	0.160038718653286
CNIH4	-0.27507411496909	5.08457116214323	-4.10756429112613	7.90023289171231e-05	0.011435773754559	0.154861668979256
AGPS	2.88246608232763	-4.23591885423891	3.84078090227004	0.000209307975362743	0.0207128199998019	0.141119256462869
DAZAP2	-0.156199532095804	8.18031214426369	-4.18468283574652	5.91519594380825e-05	0.0102526809491357	0.139921664358647
RAN	-0.178368751382035	9.30230777935044	-4.20330263016203	5.51324254109599e-05	0.00987354125272232	0.128482310670387
C20orf24	1.07903994589637	4.85884628752723	4.07537394351044	8.90551613841833e-05	0.0119148681519127	0.127118436221576
ALG2	-0.182925549581952	5.93655528159457	-4.119785951452	7.54782875866519e-05	0.0113720619963889	0.100003298607056
DKC1	-0.158752649876978	7.25800470041515	-4.16672332222831	6.32946234146205e-05	0.0102770804076322	0.0822839175787689
GNG2	2.66021674796043	-4.48281144261977	3.80146249283514	0.000240761305542838	0.0223694004105468	0.0714369940174864
LOC150776	0.24983071049015	5.5391907418313	4.09516310527771	8.27390949713964e-05	0.011435773754559	0.0382996587330693
ZNF528	2.05143793160694	-1.50066521076553	3.70426580795014	0.000338938068794655	0.0269429463454866	0.0198609997737513
GRPEL1	-0.175711474956269	6.02233081431184	-4.10313220301866	8.03188496897453e-05	0.011435773754559	0.00669181687695541
GHITM	-0.166997794995645	8.80994930767502	-4.15557092420855	6.60057948726976e-05	0.0105131515566761	-4.18460978277579e-05
SF3A1	0.165816956643782	6.80370189371681	4.12211495907832	7.48240567797738e-05	0.0113720619963889	-0.0106583931594546
MYH14	0.236293548111199	8.07727870687903	4.14064188134962	6.98099992396799e-05	0.0110141738423057	-0.0235361711435313
C5orf25	0.311009401902675	3.46166180808806	3.94812624716088	0.000142142676160738	0.0157430073914714	-0.0516135728872813
MDH1	-0.20033606468987	7.2440849709461	-4.11682233733481	7.63187170733523e-05	0.0113960198601316	-0.0682230568844595
MGST2	-0.295330749019664	3.9648054818224	-3.99280636164012	0.000120751612565501	0.0145284170398952	-0.0878464970038264
ZNF629	0.181945489702837	5.64842100949264	4.05843153699125	9.48272971718278e-05	0.0122937342472996	-0.130349262403172
DBI	-0.263900400901715	7.50055477596638	-4.10121504089174	8.08948224667002e-05	0.011435773754559	-0.134875095392414
POU6F1	1.45065691801441	-0.93946012826713	3.60336532590156	0.000480407067240618	0.0333384912958486	-0.19928142023718
PLEC	0.338567434336076	8.69622629077667	4.10078201642863	8.10254629952458e-05	0.011435773754559	-0.202988955019793
MB21D1	0.582357812814085	2.97792786830928	3.81403862924327	0.000230241606817489	0.0217545798441564	-0.220859062220383
DBNDD2	1.2643209009928	0.247185873491903	3.63926472561317	0.000424648925917572	0.0310123521268361	-0.223614419207926
PACS1	0.209622838257713	6.77269033531225	4.05425435354419	9.63045459806043e-05	0.0123541517732362	-0.233986354093952
PER2	0.30854743368067	4.80665650946898	3.97276621264027	0.000129934968480646	0.015090502867155	-0.246809521096664
TMEM50A	-0.222001392297751	5.8838744405268	-4.01688540755677	0.000110537199161627	0.0137957023789482	-0.281879590516803
KIAA1949	0.22783695629048	5.32811527154332	3.96611660752767	0.000133126945361975	0.0151901236443166	-0.28287109185574
ZNF142	0.288734042214044	5.62134160058068	4.00746425970553	0.000114431169916211	0.0139696526992165	-0.297387671759241
UBAP2	0.213589638734521	6.57241483570454	4.02850246972975	0.000105909979754913	0.0134184734956149	-0.299917583759579
CTNNB1	-0.12826684594588	8.1262030741016	-4.06119957713394	9.38603687510497e-05	0.0122634438046293	-0.303200264090778
SOX3	-0.450309825217508	2.30741243776493	-3.82362125914056	0.000222521138026678	0.0214993956090114	-0.304229913216614
FRAT2	-0.258655122534788	4.17862912585897	-3.93788488826916	0.000147532525838504	0.0162324602771259	-0.310483619082514
SCG3	2.15811510321282	-3.17355144429097	3.58072517360889	0.000519059302848559	0.034584652513304	-0.311378794911275
GPN1	-0.185812799851689	6.01851645788495	-3.98169688206177	0.000125762940217255	0.0150232815156669	-0.38173897896377
POLR2G	-0.258119022216369	6.29791444267808	-4.00745066563953	0.000114436882312405	0.0139696526992165	-0.382405540268659
TRAF6	0.310742524732434	4.23331271202081	3.88543091429556	0.000178339000606874	0.0183983390822962	-0.392106986858392
SNORD26	0.524625993014443	0.277118036402519	3.7067009118831	0.000336070277927776	0.0269429463454866	-0.396309058707394
PRR12	0.33558835427414	5.31595238690577	3.96531329473358	0.000133517590033159	0.0151901236443166	-0.414463773750644
ZBTB49	0.482806809672355	2.4606846788948	3.7333670839586	0.000306136023242803	0.0256706869236692	-0.417970663159886
ZXDC	0.263451916479121	5.57538216107368	3.95693014590769	0.000137660145067457	0.0154511964168332	-0.438047886577604
GPX1	2.11850274790148	-4.09850788674492	3.53066370161515	0.000615212195663708	0.0394207232194631	-0.441307707752244
RAB1A	-0.156133217274692	7.93251026953984	-4.01381335637609	0.000111792802639033	0.0138490580098903	-0.453438468637569
HSPA8	-0.140792209164228	11.9693397363484	-4.06511982996297	9.25070931557133e-05	0.0121818002042216	-0.478984752881218
C17orf63	0.275229747087056	4.77134832223418	3.90027445635099	0.000169049120314409	0.0178592877853678	-0.497216512015145
TRIM9	1.55151059260593	-1.22404457600513	3.50006045858842	0.000682025211037215	0.0410897523709008	-0.499625200644649
EEF1A1	-0.176955263336332	12.5940404806185	-4.06859908440706	9.13217207109356e-05	0.0121211464854737	-0.511700493748204
SNORD25	0.687226381343996	0.508965322727712	3.62479333840377	0.000446345300584952	0.0320372480986383	-0.52472816753999
ZNF276	0.248780737285252	4.80550932742013	3.91438595494915	0.000160646806641617	0.0173332722211252	-0.536698556795291
UQCRC2	-0.15772920551149	7.45224589831455	-3.97779932735478	0.000127567718085616	0.015090502867155	-0.566673739754881
SHC3	1.13850225416176	-0.528671903901935	3.50171324602108	0.000678248662170358	0.0410897523709008	-0.571195249429344
SMARCA1	1.92531197764882	-2.58478323496018	3.46907634908604	0.00075659816825934	0.0433333827601685	-0.593216044823858
SPESP1	-0.435820836545425	2.4007080418863	-3.72244905444422	0.000318072487290915	0.0262041590022328	-0.610903285670566
PSMC1	-0.185451205715514	7.24353853164578	-3.95941466214985	0.000136419782289792	0.0154154353987465	-0.613284795828322
AKAP17A	0.320245250174306	6.13411959800318	3.87373212933697	0.000186001717572722	0.0188526831799164	-0.620768730797917
PRRC2B	0.232573969474	8.42720371381339	3.97332812510968	0.000129668613998004	0.015090502867155	-0.635752834563052
PHYH	-0.365065060956669	3.17747209925538	-3.75914075868974	0.000279623031990604	0.0248745509947387	-0.63630878996587
MTF1	0.324433040400638	5.75114734761743	3.86587225712807	0.00019132513186531	0.0192754307549124	-0.65370844208511
ACSBG1	1.11347964394048	-0.612611817124715	3.44974771400775	0.000806938941167533	0.0443917389848855	-0.672964193798563
FUCA1	-0.253240797405896	4.12472823936238	-3.82638821135963	0.000220338141714751	0.0214240411746366	-0.688420899875839
FBXO24	-1.62426319747345	-1.53130271264212	-3.43594747066927	0.000844792018583815	0.0452862676095479	-0.688541316095797
CNBP	-0.176142140770358	8.95412740883615	-3.96567568375171	0.000133341227701807	0.0151901236443166	-0.688900843657779
ATP10B	2.20719157683938	-4.38795392168547	3.48173353362805	0.000725251593973682	0.0421149571444995	-0.696968249337167
PSMD10	-0.212136508590841	6.16965065221818	-3.88494204995905	0.000178653089448515	0.0183983390822962	-0.7323992779416
NUP214	0.278248969757861	6.38875623112243	3.89905672189806	0.000169793515778133	0.0178592877853678	-0.743453372423835
JAGN1	-0.236212316351523	5.45972981200508	-3.87668610983713	0.000184037761402923	0.0187673629372102	-0.748391767594721
SUMF1	-0.245722447907228	4.27633924496285	-3.82007557663911	0.000225348624852855	0.0215356022973666	-0.754183868987622
CNTNAP1	0.790937228066835	0.618799620555137	3.48729044949434	0.000711879538293651	0.0416969749977999	-0.775562143009088
ZNF557	0.392584606543601	3.36674551605854	3.70072422511058	0.000343150416861315	0.0269429463454866	-0.776041004206946
TF	2.73391431089679	-3.36139473374611	3.48679296535407	0.000713067140000644	0.0416969749977999	-0.784286238849552
RUNDC1	0.233836411640361	4.61292902091929	3.82215758934919	0.000223684216453479	0.0214993956090114	-0.80877287569929
TCHH	0.296578154660102	3.60243440565339	3.75556910409183	0.000283162298045061	0.0250194575105099	-0.831648550582769
TNS1	0.386941559360948	2.50459486706895	3.70203085919524	0.000341590561025009	0.0269429463454866	-0.831901686956416
LSM5	-0.274472297907153	5.54207616438323	-3.8520642476593	0.000201030587335813	0.020131949356911	-0.833327446874556
NCOR2	0.318366792733523	7.71763034065829	3.90433174444576	0.000166591320810729	0.0177456894855964	-0.848129556605057
ZNF579	0.514334209338937	3.70263193699506	3.7328890229333	0.000306649649924716	0.0256706869236692	-0.863283660851668
SEC11A	-0.185775471798019	8.51653629128441	-3.90449279502252	0.000166494467485533	0.0177456894855964	-0.873973461322098
FAM131B	2.55960713441838	-2.94008598835545	3.38468951583947	0.00100051487271743	0.0486265818825125	-0.92606379118286
SERPINE2	0.778595657522498	0.802505523015852	3.47137552581054	0.000750810844318759	0.0432984846909894	-0.938054486236323
CASZ1	0.308507347653621	5.2799148786509	3.77757256200212	0.000262016775130472	0.0238150464526197	-0.969572637327426
EI24	-0.147823901032624	6.21030174024908	-3.82930546137982	0.000218058655373114	0.0213263915348535	-0.994103233977618
MRPL36	-0.260445438192487	5.27028665734925	-3.80363140312544	0.000238914999998415	0.0223218684914721	-1.00260718009097
SGK494	0.343497255042386	3.34256700199723	3.71428686656994	0.000327283262631317	0.0266999282158348	-1.00868918264927
TIMM23	-0.256096395692946	5.01940173326973	-3.77363422114289	0.000265687799573439	0.0240181770814389	-1.02959965627556
HADHB	-0.1641785672965	6.57016003991006	-3.81801592563306	0.000227006752355438	0.0215708007181383	-1.03073089445729
COL17A1	2.76024440678933	-2.7833075748508	3.34335671770643	0.00114530957499817	0.0531761939630482	-1.04312321928867
SRGAP2	0.205571900561613	6.08758553424601	3.77813630796504	0.000261495256161198	0.0238150464526197	-1.07194972503411
NHSL1	0.25707134780536	4.45281255462206	3.70895365936803	0.000333437761149443	0.0269391938041705	-1.07388795605853
BCL9L	0.240217612403033	8.28968690544525	3.83261861867315	0.000215497048010494	0.0211998390054559	-1.11441406091375
SGK223	0.330161332152993	4.38044353326615	3.70435590464969	0.00033883155067057	0.0269429463454866	-1.11636781607174
OAT	-0.183682969205575	6.70968104239335	-3.79245754248664	0.000248573041139569	0.0228414040660338	-1.13305252034859
UBC	-0.19632440184153	10.7956733109536	-3.84592279802382	0.000205496436986844	0.0204566810248094	-1.13800779311227
KDM6B	0.373144407596124	7.17822039207414	3.75299437572041	0.000285740037341987	0.0250194575105099	-1.15453221783989
ZNF746	0.242548122216967	4.74223600369842	3.67619380665263	0.000373719399433504	0.02893557053762	-1.16348640971667
NCRNA00169	0.925266630014474	0.876546344598855	3.30826389967804	0.00128343536681276	0.0571635477403202	-1.19452510284844
PPL	0.252593092171044	6.57434431865563	3.76600196177805	0.000272941664853737	0.0245412709839457	-1.20722770798952
ATP5A1	-0.141204906298279	8.06936463638898	-3.80884302898875	0.000234533474949922	0.0220356058149579	-1.20759897351908
N4BP3	0.201663343385424	8.05282528495902	3.79748830845621	0.000244179648356495	0.0225616598846079	-1.21777073568441
ARHGDIB	-0.627767849394704	0.385645742177087	-3.38389768901995	0.0010031195138404	0.0486265818825125	-1.23050237206269
EVI2A	1.80394264601559	-2.49371555019865	3.22555284536706	0.00167305591559769	0.0670899341953699	-1.25976394844596
ST5	0.554768671223388	1.44265963912289	3.42586595562684	0.00087349391854856	0.0456509759181441	-1.28840709478173
ZNF865	0.431173213450096	3.95140361808999	3.60845481369981	0.00047210103905796	0.0333139990599381	-1.29418701879465
EIF2B1	-0.17323844185312	5.85360114106514	-3.73257062427101	0.000306992189950601	0.0256706869236692	-1.29590438308445
NIPSNAP1	-0.159269955550024	6.46604449201512	-3.74060922974886	0.00029845433223759	0.0254660727160278	-1.31159445552697
GABARAP	-0.215012007480155	7.16067873641563	-3.74385150536467	0.000295074925511754	0.025437283784838	-1.32039526330663
IARS2	-0.162697423877959	6.96616285860969	-3.76017252506899	0.000278608473799078	0.0248745509947387	-1.32659592779573
ATPIF1	-0.21737740175897	6.27453419331568	-3.72439221581568	0.000315916241952653	0.0261807437168981	-1.32708286649941
GPM6B	0.774732511206645	1.03348883063873	3.34013274726873	0.00115739285100685	0.0534702708293883	-1.33837355950258
ZNF652	0.250334536313906	6.28163124305091	3.71267287092974	0.000329134337045361	0.0267205954016826	-1.34861687606636
CAP1	-0.121616417184687	7.81624811371264	-3.75445852590818	0.000284271453248639	0.0250194575105099	-1.35511265631812
HTT	0.253032673507706	7.19489003362162	3.74158804382629	0.000297430265029071	0.0254660727160278	-1.36284001237156
SPARCL1	1.33690167621288	-1.87472813655304	3.19705831876763	0.00183109849139584	0.0707235361896166	-1.36614397353471
SHROOM2	0.329931219851141	3.87444781612189	3.56468869832971	0.000548196313378995	0.0362372930630447	-1.37043885541177
ARPC2	-0.155344286373155	8.02614370407268	-3.74601254881678	0.000292842702756983	0.0253756547197294	-1.38618733103101
GATAD2B	0.245912714587993	6.14608593774711	3.65738025571342	0.000398895116975688	0.0301860721099611	-1.40665516632292
LDHA	-0.156292233217229	8.37646443901576	-3.74630624264779	0.000292540576478815	0.0253756547197294	-1.42916935926419
REEP5	-0.170625932415815	8.00064417831999	-3.73433960676403	0.000305093669319019	0.0256706869236692	-1.43338581313015
LOC100507300	2.64483410947585	-3.28171150843892	3.19802994229136	0.00182548780338531	0.0707235361896166	-1.453901393389
ZNF250	0.293213456437401	3.9954725295253	3.51397145517118	0.000650848357304534	0.0405503658400306	-1.45418012082911
MICAL3	0.263026582845136	5.49483604078321	3.65191881139434	0.000406499235594531	0.0304561453787159	-1.45875867505333
NCRNA00202	2.30129971417772	-2.48414165357702	3.16420777236669	0.00203052534901136	0.0744704077562852	-1.45990916993265
DNAJC22	0.32223571434185	3.51222414771596	3.52570262772162	0.00062560651776966	0.0399337534472511	-1.46388110151999
ZBTB3	0.591223758238992	2.39994255077791	3.35496521347151	0.00110277399815683	0.0524784481063513	-1.46686142334605
CDR2	0.182634281134601	5.44367401610151	3.62757948757626	0.000442088219814549	0.0318684628800798	-1.47329509122391
PELP1	0.202274972723347	6.42368286788094	3.69481010721207	0.000350295571698954	0.0273754352387538	-1.48184194446352
STK11IP	0.211765078081926	5.38179062480158	3.65015624963572	0.00040898246858516	0.0304561453787159	-1.48237812924647
PTPN23	0.25502063718469	5.71998661310845	3.6439750225073	0.000417805097891274	0.0307813764631439	-1.48865515328342
SRCAP	0.322260866276742	7.59425890725595	3.70089763155051	0.000342943016557611	0.0269429463454866	-1.49462769050037
HNRNPF	-0.107460638644381	8.71585141533426	-3.7241151793016	0.000316222807391379	0.0261807437168981	-1.51354166014334
VDAC3	-0.18168367661907	5.9654240956967	-3.66446633360852	0.0003892297180597	0.029751023086499	-1.51655759416349
FGF11	0.390593125379212	2.03782881310898	3.41185056484078	0.000914921588612376	0.0467925035105608	-1.5186562821762
SNORD12C	0.959121476018168	-1.86860108880539	3.23259861950578	0.00163598923001635	0.0659283948982975	-1.5192797024617
LOC100505624	2.58387255569202	-2.96807402242238	3.16146722094368	0.00204804492520574	0.0746763847569653	-1.52299398984424
MYL12B	-0.20744176734104	8.86728446035117	-3.71946016607099	0.000321416425069091	0.026349844572821	-1.52509143300626
ZKSCAN2	0.379886032376413	3.38376001635066	3.52104051664168	0.000635525292986283	0.0402181128893359	-1.52620295776795
ZNF296	0.597592231730226	2.85242169105156	3.39102234270485	0.000979910926634847	0.048602989518431	-1.53352785592564
SRD5A3	-0.210121995522639	4.5037862330576	-3.58654092597337	0.00050885899191418	0.0344540800841002	-1.54038363263891
TRAPPC9	0.207321542606276	5.44798781557178	3.6376712986174	0.000426988029577143	0.0310475991593398	-1.54110548925966
WHAMM	0.200546435825537	5.4552345402355	3.58773996577484	0.000506779680479885	0.0344527779526244	-1.54164464702374
HIVEP3	0.348756397936821	3.6596753111331	3.51333760307449	0.000652239201803888	0.0405503658400306	-1.54667906796064
PFN2	-0.150058034676853	8.10339003179914	-3.69308093065038	0.00035241119951733	0.0274126739568736	-1.5722566010673
C1orf43	-0.145787710111778	7.66385870409685	-3.67335972458207	0.00037741304286869	0.0290868927600736	-1.59618506547853
CASP2	0.184801973969627	5.26938517135083	3.61347118721596	0.000464047413662461	0.0330243784940043	-1.60397544528468
SF3A3	-0.148169447245239	6.92953978170913	-3.65939197859317	0.000396128258603476	0.0301129499858388	-1.61484188279964
TBC1D24	0.231315034922039	4.55587904182098	3.58436497374562	0.000512653028369379	0.034571005026006	-1.61576819215592
SNORD72	2.15224855702311	-4.09038142697252	3.11018475369856	0.0024029515424333	0.0826892213902355	-1.61643229100733
NT5C1B	2.35856367229625	-4.75704676562874	3.17906377270751	0.00193795778591959	0.0728323730600432	-1.61900325443758
EP400	0.254785165299114	7.15969664244899	3.65567946067405	0.000401248609943938	0.0302273952824433	-1.62181353212141
ZBTB40	0.244186011315603	6.1788693570334	3.60314005009434	0.000480777892576719	0.0333384912958486	-1.63450057695979
AIFM1	-0.164395522028606	6.43860706354534	-3.64207012383222	0.000420560145012058	0.0308484555490423	-1.64013072129893
RNF130	-0.155450190113406	6.27868108194701	-3.62881355077092	0.000440214947705597	0.0318684628800798	-1.64568410058127
SAP130	0.213785870861972	6.2006860933757	3.60984062828258	0.000469863037007317	0.0332965653852134	-1.64988622452956
UBE2Z	-0.104781229626443	8.4101283762842	-3.66420050940869	0.000389588259743081	0.029751023086499	-1.67361511341253
PRKAG1	-0.165272131867027	5.9036720791998	-3.59531268986061	0.000493831895166753	0.0339870148755917	-1.68281046061197
C20orf3	-0.140985814860626	7.6163173706793	-3.64833074007906	0.00041156953214481	0.0304561453787159	-1.69827045835982
DLGAP4	0.197131620413048	5.72199531383858	3.58125116305747	0.000518128874029384	0.034584652513304	-1.69887124558943
APH1A	-0.147681268891461	7.77273650771755	-3.64833500594387	0.000411563468645327	0.0304561453787159	-1.70466618077242
CDK5RAP2	0.167274813204709	6.2445780518794	3.60214723741062	0.00048241538469238	0.0333384912958486	-1.71437412841773
ZMAT2	-0.184873762865928	6.98513382330514	-3.61743706322734	0.000457772522258216	0.0327170412916513	-1.73381308260285
C2orf61	2.77256459482694	-3.21318957670499	3.11072139272277	0.00239895878340373	0.0826892213902355	-1.74473217991233
CTHRC1	1.16962810360488	-0.543186889949762	3.05234193246881	0.0028713476994637	0.0913544824549857	-1.74723948834089
MIR548F1	-1.41750743085285	-5.21434174873957	-3.08240972226328	0.00261823067678647	0.0860261097025088	-1.74955403283372
LOC100129794	-0.593902408241659	1.19354574446993	-3.24605385500977	0.00156732364775158	0.064355375560121	-1.75977645724094
GBF1	0.209614268475234	7.32415098699854	3.60495260431277	0.000477801915036251	0.0333384912958486	-1.7775526572933
ACPT	1.27822052973321	-1.18172634615704	3.0464900626782	0.00292317090496766	0.0922398305937342	-1.78001021415705
POLM	0.282780161793181	3.4648152062107	3.44027168316656	0.00083275494839211	0.0450711772068274	-1.78056174128346
AEN	0.165021189951982	7.38598240913538	3.59030438414806	0.000502359532686559	0.0344322164944672	-1.78452759214087
LOC100127888	1.24744239377402	0.198021749293349	3.0455786965317	0.00293131929487478	0.0923227568502557	-1.78633713274455
SAFB2	0.168856589599411	6.00774727512425	3.56718927425277	0.000543553462481816	0.0360729686767694	-1.80516042772107
GJC1	2.24526993105758	-2.33751875588376	3.02692518963597	0.00310278547852859	0.095224936859833	-1.81423506425894
ZNF44	0.372740182285019	3.46813146684061	3.38600401194656	0.000996204974219534	0.0486265818825125	-1.82002531459585
ZFPM1	0.451574748181778	3.49993016360282	3.44853237411978	0.000810207333881309	0.0443917389848855	-1.82003042911081
ARPC1A	-0.15530282352248	7.44710329085465	-3.60409032503646	0.00047921548547962	0.0333384912958486	-1.82809443545313
BPNT1	-0.207114994374827	4.77219394563205	-3.5147851804024	0.000649066922392436	0.0405503658400306	-1.83248600269047
MRPL3	-0.159700720993666	6.660389224588	-3.58908855571327	0.000504450626008843	0.0344344174260077	-1.83646199568653
RDH14	0.852935615558645	0.474056617411356	3.1848085274278	0.00190322771957059	0.0722303954276769	-1.84109942656809
ASAH1	-0.211318606086961	5.3766996657416	-3.53457289990026	0.000607136768607401	0.0390529050699622	-1.84731918977959
CCDC158	2.02398529259114	-2.43897366504386	2.99533612368244	0.00341445127397125	0.100711257682355	-1.85108320644299
CITED4	0.531459595146322	1.16901165967382	3.29376170542449	0.00134494849820685	0.0579714399072459	-1.85872885861874
SETD1B	0.266224541560076	6.62400563535468	3.55590216091803	0.000564809236686439	0.0370426261738981	-1.86594600915897
NDUFA12	-0.222281757193645	5.38869774226248	-3.52022487683611	0.000637275766304354	0.0402181128893359	-1.86869895584126
DOT1L	0.298431336655952	6.17672403838047	3.53731984722038	0.000601522223033957	0.0388411492587641	-1.87087838411105
MID1	0.632197072488734	0.495030443953962	3.15506182292434	0.00208954282982736	0.0749903740043622	-1.89571915812469
KIAA0114	-0.215772150198257	6.00564637285311	-3.54600103905952	0.000584099000025684	0.0381580924860529	-1.89582589872653
MIAT	0.87699860830254	0.0661012013066419	3.05167389153011	0.00287722045597137	0.0913544824549857	-1.90379360845089
EHBP1L1	0.198426951552088	5.83357727238208	3.5415760082301	0.000592919660546552	0.0385836124629593	-1.91690744827473
FLG	2.83830267609751	-3.71934616410297	2.99809859884433	0.00338608422956982	0.100405802580365	-1.9280827451849
C8orf82	0.387291903898654	5.20356487274572	3.48963881900963	0.000706298596353279	0.0416969749977999	-1.9399954798642
ZNF516	0.255258337927062	4.95812332542613	3.43184840520943	0.000856353293508441	0.0452862676095479	-1.94360019547058
AKT3	2.50172088980903	-3.39743623697536	2.97124673374266	0.00367127861906214	0.104597041950929	-1.95138328398818
NFIB	0.233854054751947	5.5168734977729	3.49962328025645	0.000683027455101077	0.0410897523709008	-1.96325874596761
RETSAT	0.216575922901868	5.13598034410786	3.45087489180106	0.000803918735107621	0.0443917389848855	-1.97375331489689
JPH4	2.3145308785734	-3.66513705385988	2.98334096684869	0.00354018888098572	0.102610257964654	-1.9828402562975
CXCR4	-0.39464325057412	3.36391082554773	-3.33342957229664	0.00118289948775597	0.053998434629291	-1.98498909068935
ZBTB25	0.369387249283325	2.79804174506168	3.30227756840109	0.00130850100833985	0.0571635477403202	-1.99044150588625
TSPAN12	1.39621351238615	-1.35622836431469	2.94245266240316	0.00400159333422364	0.110408886668689	-1.99322383196214
PHF12	0.188378686203651	5.44668734541346	3.49634725415397	0.000690582143812201	0.0412474849039831	-1.99770467949136
CDAN1	0.212782072804122	4.18276288726847	3.43072932513298	0.000859535383069722	0.0452862676095479	-2.01691872216636
TMSB4X	-0.225834038620315	9.28933225291483	-3.58190219080362	0.000516979446626193	0.034584652513304	-2.02010979704768
TXNDC5	0.917777766272029	1.07886879586195	3.07867169357975	0.002648531735023	0.0866064681302997	-2.02906700058377
ARID5B	0.270570228214001	6.24108063517158	3.48692781495729	0.000712745040672753	0.0416969749977999	-2.02922617265067
FOXC1	-0.28608204595724	3.09567548892985	-3.40150439461403	0.000946680659611652	0.0476483172157725	-2.03212254482929
PTRH2	-0.238530253059906	5.90763953362427	-3.50380697224439	0.000673492889349765	0.0409581639326744	-2.03236329725578
ANXA2	-0.163878211353436	8.83055196383363	-3.56078157627165	0.000555525790154161	0.0365772177737724	-2.04004729718343
EHD2	0.410565802457781	2.33222079505476	3.24380266235145	0.00157862139127207	0.0645497900920149	-2.04394501051976
PPIC	-0.180181565203756	6.31782077532659	-3.50682198866778	0.000666699669201061	0.0409581639326744	-2.04542380298635
EIF2B2	-0.149305377530935	6.08115894074664	-3.48865215099065	0.000708638389298986	0.0416969749977999	-2.04828284937491
IL1RAPL2	-1.80132269037583	-2.2015613169834	-2.9080778344795	0.00443167626427319	0.117085867051666	-2.06160464340554
NCKAP5L	0.286883921711004	4.59324493177877	3.38642107581743	0.000994841174593479	0.0486265818825125	-2.06229651276717
CBLL1	0.258076255618835	6.11496362415173	3.46069444695782	0.000778054179706486	0.0439600611534165	-2.06310588466867
OAZ2	-0.17268718594189	5.69929880903112	-3.46270949990972	0.000772844353172128	0.0439600611534165	-2.06312751147244
PCMT1	-0.169610846352686	6.97585015306974	-3.51464300438125	0.000649377847036641	0.0405503658400306	-2.07680491899974
EIF3H	-0.157607249114639	8.54726211086196	-3.54005805029942	0.000595974349304552	0.0386320737122842	-2.08202325803112
BRD1	0.209601395137089	5.11652178327178	3.4217706469277	0.000885413040153827	0.046004466787809	-2.08955021669689
PEG3	2.90253980383151	-3.57808836448947	2.9449812181129	0.00397152627435005	0.110408886668689	-2.09539965735685
NDUFA10	-0.154847739905844	6.99265628366772	-3.50454020378846	0.000671834844212186	0.0409581639326744	-2.11178866821317
PLEKHG3	0.217652493023705	5.26726457862745	3.45514935054971	0.000792561967523532	0.0442717513457034	-2.11898778865747
MTCH2	-0.136994550068368	7.28203677411348	-3.50808296711265	0.000663877727946288	0.0409581639326744	-2.12524975072837
ABHD14A	-0.553403730123416	1.05594921366766	-3.08649850432158	0.00258545461395307	0.085452851707018	-2.13988543210688
IFT46	-0.203067289587162	5.09210032332327	-3.42083188445571	0.000888166704778716	0.046004466787809	-2.14001778710259
DDX1	-0.155466357951545	7.56332919608116	-3.5102726188168	0.000659004252746493	0.0408192115664161	-2.14242361792626
CD59	-0.16355777906089	6.41227336891265	-3.46158750608846	0.000775741150065326	0.0439600611534165	-2.14341292758153
TNKS1BP1	0.20414713074109	6.34962856207165	3.4556868434919	0.000791144643473636	0.0442717513457034	-2.15525180750066
KIAA0182	0.159347510804032	8.5525360448615	3.52436569728677	0.000628435836901741	0.0399618286553031	-2.15535453188149
FOXP1	0.245538262089516	4.7385883276649	3.39493825020804	0.000967370540037355	0.0482934474972678	-2.15647577724577
LOC219731	1.63200982864564	-1.70665492842515	2.86432678614816	0.0050404649952364	0.12530995480918	-2.1653380508256
UFC1	-0.202438759284026	5.53679300333805	-3.43285761705987	0.000853493116843043	0.0452862676095479	-2.16919583727973
TIAF1	1.68238170066862	-1.95207018879363	2.86025361116429	0.00510087893108254	0.126568396503597	-2.17103614579921
PDHB	-0.197801233866846	4.86659687225229	-3.41791895757769	0.000896762507344279	0.046004466787809	-2.17154621805543
RUNX2	0.343910032266073	4.08507447163768	3.32168885573899	0.00122884825484683	0.0556944667047651	-2.17288625852433
FAM162A	-0.227196058078601	4.73848301246421	-3.40205339149826	0.000944969738284216	0.0476483172157725	-2.17627281707851
GDNF	-2.1515891869221	-2.46798936667399	-2.87236775795135	0.00492312194485872	0.123950649097416	-2.17705608733466
NKX2-2	2.10614825235023	-3.21260997108925	2.85742657923993	0.0051431993443329	0.126678742024482	-2.18219826273837
DTX1	1.27634230637133	-1.6522391343537	2.87166491455497	0.00493327780383601	0.123950649097416	-2.1894209865619
COX7C	-0.22533476520788	7.91266844304038	-3.49823671265904	0.000686215394384883	0.0411335708089347	-2.19142539445969
C20orf94	0.56373641713428	2.36404903334802	3.16620603089658	0.00201783907005872	0.0741677815553012	-2.19356951263172
TMC8	-1.66764218115724	-1.3371303629725	-2.84207091555111	0.00537874595525836	0.129137892195787	-2.21344646044515
CCNY	-0.141903486324743	6.19524028546703	-3.44594690878639	0.000817201866297516	0.0445175374982399	-2.21610125140849
LLPH	-0.217230456932858	5.54239914302348	-3.4318259238922	0.000856417109647042	0.0452862676095479	-2.21645789540116
TMEM106C	-0.177377527157601	6.52899162996118	-3.45896607701244	0.000782549124519137	0.044065156762485	-2.2179971333994
SCCPDH	-0.170905143786968	6.80786157862208	-3.47452423007502	0.000742952767566104	0.0429935712275969	-2.21915558712708
SNORA48	0.50622469674319	0.425006876003542	3.088559385014	0.00256907900224256	0.0851020624828165	-2.23112611711257
SDC4	-0.146933585114384	7.92928590000973	-3.46915051937035	0.000756410818176725	0.0433333827601685	-2.23177258455071
MIRLET7I	2.35581507670125	-3.22501233160202	2.89086736203898	0.00466260865971015	0.120623847574337	-2.23190775613756
UBN1	0.177761388324537	7.03169433482776	3.45354496936938	0.000796806813863712	0.0442717513457034	-2.23547910736646
RERE	0.226522777154235	6.08788571509649	3.42638108804319	0.000872005387471118	0.0456509759181441	-2.23643444040317
RHOA	-0.133333992780926	8.39345743600309	-3.49051821619403	0.000704219324273499	0.0416969749977999	-2.24186525538022
MIR5047	-0.277477494935694	6.14823900376237	-3.39732725703189	0.0009597941270761	0.0480586735964691	-2.24193228843561
ZNF462	0.483411993337011	2.55583504421968	3.17218078660913	0.00198034598283026	0.0735462534127743	-2.24573592458077
LAPTM5	-1.24118093785507	-1.97084394409782	-2.84186105376559	0.00538203245996552	0.129137892195787	-2.24980714081221
CYB5R1	-0.202492749260588	6.3124040671352	-3.43018057652179	0.000861099802668992	0.0452862676095479	-2.25421383313449
C1orf55	0.303937779078047	5.54579957894311	3.33488497689734	0.00117731707959919	0.0539437009293614	-2.2632529574051
DDIT4L	-1.7847661002036	-1.96211935812359	-2.82027628173478	0.00573004481308448	0.133189058711799	-2.26597448954254
VPS53	0.181845980974796	6.05352489289698	3.41851468916684	0.000894998217439946	0.046004466787809	-2.26615845089289
AUTS2	0.261109160073499	3.73938402335149	3.30068586264885	0.00131524240852358	0.0571635477403202	-2.27146499171006
AKNAD1	-2.42203331747758	-2.83501757058366	-2.85795605655109	0.00513524870642393	0.126678742024482	-2.27963716603228
RPS24	-0.22000584116628	10.1132343700273	-3.50554007238654	0.000669580058424563	0.0409581639326744	-2.28810507007409
SNRPD3	-0.175272389004403	6.7012430686965	-3.44777951540947	0.000812238228257293	0.0443917389848855	-2.29283057383461
NAA20	-0.180437800221544	6.72547038322232	-3.44178644596632	0.000828576682443152	0.0449906377830496	-2.29726003525504
GCC1	0.225893816257183	4.93841315815389	3.3197986688973	0.0012364001590001	0.0558695876060938	-2.29948820107028
MLL2	0.393738347716416	7.69512749926961	3.45358465777076	0.000796701549294294	0.0442717513457034	-2.3013809396327
HCG4	-1.63705069611677	-1.74117801044352	-2.80348749625653	0.00601483009075353	0.135632705967838	-2.30272036809516
C12orf41	0.167098059824326	5.70479215222761	3.37337842934747	0.00103833118810232	0.0500433740340724	-2.30639433303669
E2F7	0.328485714599963	4.90694086323328	3.34403064188319	0.00114279873041779	0.0531761939630482	-2.32011177507598
SOX8	0.94510440283296	-0.648061846196204	2.86752914060937	0.0049934286388397	0.1248282519521	-2.32074182269993
PDHA1	-0.143030349999328	6.75104345190609	-3.43547952342229	0.000846104385856424	0.0452862676095479	-2.32518295640895
NSA2	-0.204713338837418	6.89720957654783	-3.43107815988394	0.000858542285088604	0.0452862676095479	-2.32557042931555
ZNF574	0.317681949143405	5.2742800746666	3.31905244666481	0.00123939350644946	0.0558695876060938	-2.33062656120342
MORC2	0.13282157410788	6.39610542811163	3.41062250925547	0.00091863822426388	0.0468393465322839	-2.33167460194994
C7orf68	-0.198354388005652	4.61382858376362	-3.36345932563943	0.00107259360787381	0.0513984398225836	-2.3318690458657
KDM2A	0.158980304534143	8.39318310151573	3.44816435745554	0.000811199489437379	0.0443917389848855	-2.33586894632455
SPRYD4	-0.208665322930564	3.98554691778939	-3.31291712147378	0.00126426290258764	0.0568374537174077	-2.33614359685989
AMPD2	0.201262855979768	4.83901791681274	3.37034999337609	0.00104868148900855	0.0503969805235029	-2.34485201404166
EVPL	0.218585863677847	6.00641403230622	3.4058218340012	0.000933303750740815	0.0472987028102709	-2.34675997077707
SEC1	1.07559485145217	-1.2855374296253	2.83779505309553	0.0054460714119977	0.129897629514672	-2.34745205730473
CLEC18B	-2.03922716659338	-2.7589596176601	-2.78498274945316	0.00634366221617767	0.138139852738744	-2.35102543035173
RPS4X	-0.171011427637749	10.2414444712434	-3.48511294174663	0.000717091530041056	0.0417861977296398	-2.35499294983205
SNCAIP	-1.89889087628969	-2.37131016104617	-2.77934796771162	0.00644700441165658	0.13894291466565	-2.3567299070508
AAGAB	-0.156227863272703	7.38467967439121	-3.43462845685527	0.000848496135472503	0.0452862676095479	-2.35866649079908
POGZ	0.195045681396699	7.17389283698275	3.42051424209014	0.000889100264175749	0.046004466787809	-2.3607726395045
CYTH4	2.11846110162077	-3.9737429054544	2.8309449175597	0.00555553965837005	0.131281527720602	-2.36450246556068
SNORD38B	1.19034481775955	-1.1197329539818	2.80374958314767	0.00601028671782009	0.135632705967838	-2.36503542932709
LOC80054	-0.795856737269578	-0.483600317274615	-2.88612849962516	0.00472810790822807	0.121838022584293	-2.36809987915751
TOMM5	-0.192556193405718	6.00907159809831	-3.4008417357397	0.000948749679075116	0.0476483172157725	-2.38307236624091
CTU1	0.523046547820554	2.66202070900257	3.15927885760285	0.00206213540350761	0.0746763847569653	-2.3843689788911
ITGB1BP1	-0.185030059300388	5.76333267203578	-3.37934540583791	0.00101821775241736	0.0492158199174217	-2.39181589535966
C1orf101	1.95524969027905	-2.66717614062102	2.76679737004217	0.00668272551072273	0.140677584804535	-2.39249398188459
C14orf109	-0.206197352096889	4.92837568590363	-3.3474717820548	0.00113005829212011	0.0529205577461852	-2.39309763822539
MAPKBP1	0.297192689180252	4.21469205795491	3.22907506638239	0.00165442921115779	0.06651123588318	-2.4042659296657
C5orf45	0.330440298646794	3.15043439867582	3.19153328580507	0.00186330975675345	0.0711655266147989	-2.40670205250335
FAM83F	0.875311915229566	-0.747468004251692	2.84519204192537	0.00533008451593061	0.129137892195787	-2.40703297509837
PTMA	-0.162858513886155	9.87888345026126	-3.46592767330574	0.000764591974520126	0.0436417617128826	-2.40854078654839
PCSK1N	0.560964297041216	5.4503974591796	3.34754036923223	0.00112980571451399	0.0529205577461852	-2.40862168394203
TEKT5	-1.42265081480181	-2.18793958008723	-2.76611687599457	0.00669572814544424	0.140677584804535	-2.40983700850622
ENHO	1.24630764815698	-2.10606100606723	2.7684710801676	0.00665084274693302	0.140677584804535	-2.41169385428871
TMEM69	-0.246910007524088	4.02026855323618	-3.2879568519096	0.00137033506140846	0.0587627783769105	-2.42289064105204
FH	-0.1528116057552	6.15765738428053	-3.38554120176812	0.000997720419012748	0.0486265818825125	-2.42495135138072
RBFOX3	2.06091424857857	-1.07495742899525	2.74763942374189	0.00705772384959347	0.145799010234264	-2.42980666030653
ZNF828	0.251626981954024	4.88483975019031	3.3082805949927	0.00128336609389328	0.0571635477403202	-2.43088093353744
MIR942	2.19222012152411	-4.45129890564291	2.77154849259455	0.0065925823606521	0.140451397961205	-2.43421075378383
SHROOM3	0.208210988470755	5.29279189818555	3.35379373544481	0.00110699832523831	0.0524784481063513	-2.43611162386962
SEC16A	0.205945651054252	8.37920190551124	3.41918282757856	0.000893023373004471	0.046004466787809	-2.4457681829426
RFX1	0.352336844340716	4.62745711198437	3.23908055295571	0.00160256704997831	0.0648942647550539	-2.44594669429338
CUL9	0.225130099406885	5.35983008513	3.34267686008341	0.00114784776492827	0.0531761939630482	-2.44762175832099
CREBBP	0.264483883135087	7.41858329459137	3.38938616790997	0.00098519573348171	0.048602989518431	-2.45107870795072
WDR61	-0.156653889818978	6.7710747235088	-3.39013379970996	0.000982777587960088	0.048602989518431	-2.46249933017805
AGPAT4	1.41754714687588	-1.97533755014362	2.73989012902872	0.00721477812779547	0.146012900214201	-2.46498465588924
SETD4	0.200800402783158	4.31191403759963	3.26547978057685	0.00147292335421598	0.0617372686112985	-2.46632657061985
SMOC1	1.52692003054016	-1.94636877648096	2.72856415413294	0.00745004713543996	0.147274927060399	-2.47375434730645
C11orf95	0.33653438034068	3.32666420918339	3.15777613460238	0.00207186334173833	0.0746763847569653	-2.47414229353623
PLEKHA6	0.172221366673434	6.64302554234292	3.34671827654531	0.00113283662240698	0.0529205577461852	-2.48691347162844
KSR1	0.371128940034996	4.19565682426306	3.24597440312294	0.00156772109307179	0.064355375560121	-2.49594288549222
SKP1	-0.185691879105383	8.45864233106491	-3.4086580396566	0.00092461308713664	0.0470006968670917	-2.49753470655485
SNORD124	2.02030397275886	-3.92067116455402	2.73306543835834	0.00735572089626474	0.146728287219575	-2.51982294606931
GLIS2	0.228738487418497	4.8268323527621	3.25589214240591	0.00151882995947235	0.0630295589136862	-2.52036466482851
EIF2D	-0.159268874768537	5.81171389545809	-3.33289159761635	0.0011849692363639	0.053998434629291	-2.52358305360368
HOXD8	1.44508020016832	-1.94681717063628	2.71332318714016	0.00777765401527232	0.149681801785287	-2.52647070201486
TSPAN6	-0.241330832271401	3.97285642264795	-3.2229528737228	0.00168693077510878	0.0673322918446759	-2.53176965901603
FRMD4A	0.165307654296649	4.9195242323334	3.30051898238362	0.00131595108108247	0.0571635477403202	-2.54569247226025
C9orf71	-1.81506190969815	-3.86686008592152	-2.6918534274608	0.0082613745578981	0.153896271868201	-2.5504187452973
IL17RE	0.601585301636381	0.924183200649623	2.8927939239412	0.0046362192783077	0.120623847574337	-2.55081374980613
PNCK	2.51937557193601	-3.26833779786444	2.72793044344545	0.0074634147919758	0.147364992893747	-2.55162608915318
LRRC4B	1.49591534848308	-2.12653818530139	2.70394189107629	0.00798576087358951	0.152111463382586	-2.55251799811311
FGF2	1.92067453001233	-4.44641320276018	2.70056149006582	0.00806197971500998	0.152866835321799	-2.55350648225605
LOC100289211	2.01727278822997	-1.13030467188952	2.6895836114576	0.00831407828937828	0.153896271868201	-2.55791300001642
SUPT4H1	-0.168975211796879	6.66531557871938	-3.34683648851072	0.00113240032738284	0.0529205577461852	-2.56021367059143
KCTD21	0.211855898548524	4.46589152888207	3.21823049524547	0.00171240687971387	0.0677028195185218	-2.56182587629638
ARID1B	0.202529679541225	5.61446244352194	3.3053858126623	0.00129542970201208	0.0571635477403202	-2.56330902772852
MED4	-0.211438137778162	4.90238853690069	-3.28984176843123	0.00136204295717922	0.0585573429713761	-2.56703807406806
VMP1	-0.158394179612639	9.33572784693786	-3.38619065225042	0.00099559444322151	0.0486265818825125	-2.57973190798565
DACT3	1.22441773433761	-0.919284289404604	2.6972247622167	0.00813786102232648	0.153330140182929	-2.58256927315233
ATP5F1	-0.165405829100298	7.24837205178028	-3.36035211456274	0.00108354280573889	0.0517747710947921	-2.58671392786027
CN5H6.4	-0.93873995158379	-1.24913675253066	-2.73192022043004	0.00737961578742838	0.146728287219575	-2.58831883901925
PGK1	-0.13250709188326	9.15517447752149	-3.39352368419733	0.000971883084800574	0.0483743235422762	-2.59472500666282
CCND2	1.68530167212579	-3.51845745757666	2.68243448335223	0.00848207628214963	0.15569097468248	-2.59825979454884
PPARGC1B	0.276102630453846	4.38458028264337	3.23777241441454	0.00160926030884629	0.0650078971138776	-2.60926157999149
RRBP1	0.14788597430399	8.02922865078213	3.35360423040648	0.00110768310102499	0.0524784481063513	-2.61898882480624
C1D	-0.295675756797628	3.55881196288281	-3.16694884324433	0.0020131420373117	0.0741581220969183	-2.62317772541802
ZIC2	0.296873591995098	3.13546600917743	3.1024722225723	0.00246102078858879	0.0831701408682118	-2.62527219791324
SH3GL1P2	2.35856367229625	-3.10634122064166	2.69271914494639	0.00824135312835778	0.153896271868201	-2.62560713492772
CBFA2T2	0.258145648180933	5.47391710459457	3.25966695987351	0.00150059847829243	0.0625835634687348	-2.62660657808219
INPP5E	0.251833919026	4.67638163347141	3.23912993245835	0.00160231490315248	0.0648942647550539	-2.63790880596565
CPZ	0.469505614872281	0.336772990397976	2.9240988371197	0.00422619920061922	0.112905679602485	-2.63831809081081
BNC1	1.33975424856971	-1.52953800499361	2.66716224314408	0.00885131571770165	0.158151072716712	-2.64097481119835
CNOT3	0.201541672687172	6.41773526112221	3.30334125694029	0.00130401397716266	0.0571635477403202	-2.64757021981061
PLAC8L1	-1.3868194883931	-1.23473037107862	-2.64951898086855	0.0092959672418891	0.161606815128226	-2.65006042230403
SNORD15A	-1.18891400548395	-1.36661893399389	-2.68947337793815	0.00831664559446161	0.153896271868201	-2.65656495939104
HEY2	0.957663153039792	-1.30273656229372	2.72163322503676	0.00759744031212283	0.149050718551738	-2.66054897880298
AHDC1	0.323758153707844	5.20556278571783	3.22110775610249	0.00169684236482565	0.0675666469270098	-2.6618644409793
BRD4	0.215065723236749	6.81778263088719	3.30083731577759	0.00131459955790702	0.0571635477403202	-2.66796333994677
AEBP1	0.824113816166677	0.240510652378636	2.781972231411	0.00639868565324288	0.138530984191105	-2.67050660096758
BRD3	0.215896030621556	4.90463767507321	3.2560646840469	0.00151799213080662	0.0630295589136862	-2.67101999232787
MAST2	0.182060440454583	6.0323239187053	3.28505597752118	0.00138318886316406	0.0591622776152321	-2.67712558188454
AQP7P1	1.99050058062469	-4.1011210528705	2.63813987364024	0.00959337059957631	0.164384764249297	-2.67942599921356
AASS	1.15315241656625	0.323753831441406	2.67788691717984	0.00859053587163554	0.15569097468248	-2.68211345631959
SNORD9	1.45074864090489	-3.12072060588355	2.63377095416029	0.00970982357762616	0.164884551413054	-2.68637453903908
CDC123	-0.180027871202136	6.40421976744931	-3.3097823896965	0.00127714908130573	0.0571635477403202	-2.6887258709042
KLHL14	1.81772690044561	-4.89690593170025	2.64015869399252	0.00953998704419744	0.163805691300984	-2.6934937683883
DCTN6	-0.222153274846451	4.23496170154759	-3.1759154152133	0.00195724070376722	0.0732279497311031	-2.69972684613843
SNORA28	1.41619943301295	-2.21889027015467	2.64615652770113	0.00938296767138585	0.162203028220462	-2.69996165460775
FAM183A	2.18298866584512	-2.8555058671495	2.62118736078083	0.01005241259542	0.166782289926393	-2.70887994129441
PRDM10	0.310600874200961	4.52505813254381	3.14110238065438	0.00218270427759432	0.077667119869122	-2.71029163766114
MDM4	0.245939904683834	7.18954089842297	3.29390162556815	0.00134434204653655	0.0579714399072459	-2.71403300522197
PDCD6	-0.164915076343632	7.95380991476254	-3.33647775893972	0.0011712360389633	0.0538125041637971	-2.71483665589219
CCT8	-0.14363738848416	8.25454324631269	-3.33752655558548	0.00116724795187035	0.0537770103225338	-2.71679822030211
EXTL1	2.36968934440975	-4.15691925118937	2.64300509529596	0.00946517620003972	0.162926906547888	-2.72071055855768
BRPF1	0.168188333130325	6.16064024400163	3.2613540940855	0.00149251631085596	0.0624021069568876	-2.72304274980102
ZNF646	0.265021885589189	4.86692347317398	3.18017714305034	0.00193118111174399	0.0728323730600432	-2.72849971487879
DIXDC1	0.424235002293965	1.61875909551268	2.92694167658613	0.00419066718752415	0.112676395569379	-2.73626096046562
PCDHB12	0.577317439765914	0.711700236096438	2.81849402470082	0.00575968092154494	0.133547511673165	-2.74281743197886
TRIM62	0.278433400027135	4.04308917692241	3.13481837613039	0.00222588987892424	0.078868182913409	-2.7500122485955
RPL26	-0.209553297443749	9.5856259164509	-3.34745199867927	0.00113013115577314	0.0529205577461852	-2.75016808642171
ZFHX3	0.311088639120963	6.3984615632262	3.28080297602099	0.00140223794043351	0.059520373897995	-2.75081994716299
MED17	0.206330286217915	4.93898049284116	3.19144673900802	0.0018638185037839	0.0711655266147989	-2.75500997882433
SFT2D1	-0.246874840577426	3.9219251056459	-3.1577852867864	0.0020718039657037	0.0746763847569653	-2.75855634356038
NPEPL1	0.475757049714776	1.72796313419899	2.94902051298005	0.00392392636341675	0.109555500002974	-2.75889948746649
ZNF284	-0.96695750335633	0.203398907805723	-2.67955503876445	0.00855060594030848	0.15569097468248	-2.76015030670615
ARTN	0.373390141371273	1.23448457529427	2.96183386594638	0.00377638677189012	0.106952227208888	-2.76763010336067
NCRNA00338	-0.330736552845044	3.5019343858233	-3.05769237372984	0.00282471075763665	0.0903259325252684	-2.77089128737086
SLC38A9	-0.274171784246154	3.21199914428705	-3.09643906479007	0.00250735057509668	0.0836984651056224	-2.77158533458018
LOC100288748	-0.38116734965029	1.70294352689385	-2.99022657823091	0.0034674986783977	0.101916428642396	-2.77563180643765
CAD	0.171075207653939	6.79248552941279	3.30102131830631	0.00131381894532196	0.0571635477403202	-2.77612974031075
FNBP4	0.163443136812853	7.33423464800238	3.27787989681169	0.0014154722771136	0.0599300211707541	-2.78167773975876
ARV1	-0.258013306671466	3.96499047273347	-3.14400447637598	0.00216302424830348	0.0771309542188217	-2.78403677243369
PLEKHM1P	0.283672717920668	4.41676894295014	3.13014939299304	0.00225848930070472	0.0795178422420751	-2.7902931650651
NR1I2	-2.11731885713154	-4.46114365328114	-2.60300193733694	0.0105668134135456	0.171405807495768	-2.79108299810194
MUC1	0.271738916833063	3.87814357856099	3.16071703407337	0.00205286512133787	0.0746763847569653	-2.79154053686234
LOC100289178	2.15513289613688	-2.88976948583282	2.58184698431834	0.0111950041119216	0.176967109688657	-2.79441466939824
LAMB2P1	-1.72577630837436	-1.55680888051743	-2.57664322656422	0.011354595453494	0.178472043575408	-2.79609368420785
LPAR1	-2.12046861726072	-4.13700329004719	-2.6000039995216	0.0106538584404054	0.17231637191232	-2.79776550083597
KCNE4	-0.385217961021572	4.75051236753543	-3.16195725925182	0.00204490195724188	0.0746763847569653	-2.79940862748095
SLC9A1	0.180324747419234	7.00655642022263	3.26684560067557	0.0014664901895165	0.0616220651494322	-2.79991774224128
C8orf12	-2.06883532226977	-4.44535282068748	-2.5968041411675	0.0107474792324486	0.17282773334949	-2.8037793353299
MAPKAPK3	-0.17835405932733	4.68863917842306	-3.19629805062184	0.0018354998996487	0.0707301850730987	-2.80387355255486
NQO1	-0.146631150180927	9.07494202398748	-3.32192091730671	0.00122792407770767	0.0556944667047651	-2.80527327266392
SCNN1D	0.631156274902135	0.669087068093961	2.80080716642984	0.0060614750776867	0.135632705967838	-2.80609334797555
NUMA1	0.160504233555608	8.28817898380496	3.30127245479451	0.00131275422360393	0.0571635477403202	-2.80674810965757
ANKRD9	0.539399405592153	3.4814567900359	3.08858770377864	0.00256885465479152	0.0851020624828165	-2.80694752513794
SUGP2	0.155444096980418	6.53907710275814	3.26972229551959	0.00145302644234304	0.0612101113897858	-2.80765282741129
HSD17B4	-0.134911580935613	7.06026722856632	-3.28251458317131	0.00139454238890943	0.0593443432878404	-2.81149969523196
LOC389332	-0.640077349032581	0.0132884180525218	-2.8209839561223	0.00571831604342249	0.133189058711799	-2.81393517585441
LAPTM4B	-0.124202961759545	8.24988038394029	-3.30168158117684	0.00131102141492858	0.0571635477403202	-2.81746459805355
MYL12A	-0.1733575721857	8.14539241102312	-3.29509732884119	0.00133916997103367	0.0579714399072459	-2.81807241367026
NRP2	0.718838353329872	-0.982596237693157	2.71058982524413	0.00783777404820418	0.150319877502485	-2.82835369815877
GLI4	0.339410428815788	3.4894383591381	3.09298881050052	0.00253420812870306	0.084426487538705	-2.83788426425965
ASB14	1.12795974346306	-0.836696017476096	2.62580571186543	0.0099254294458751	0.165846131490713	-2.83798638494211
SAE1	-0.12403283472122	8.08594214428503	-3.28311538683794	0.00139185049545026	0.0593443432878404	-2.84165488964616
C1orf116	-2.1604272976689	-2.41471628668046	-2.55934869432362	0.0118998141293717	0.182936431343164	-2.8461739304936
ZCCHC18	1.14287815976618	-1.15833438069485	2.58788810473935	0.0110122684086939	0.175232328132251	-2.84861751571229
FAM32A	-0.181929255057935	6.87204045416933	-3.24942310717425	0.00155055584205388	0.0641868710458147	-2.84930988181095
CCDC80	-1.34602370379753	-1.44821088024108	-2.55500486441244	0.0120404037379988	0.182936431343164	-2.85365756297555
CSPG4	0.603699906071927	-0.212044230148976	2.77673878072959	0.00649537540056027	0.139359143652762	-2.85713295469106
NPHP3-ACAD11	1.31898756777731	-0.953441279061984	2.56848022981094	0.0116090719000826	0.180313481288405	-2.86142531457546
GREM2	1.70366052934262	-4.79078358899954	2.55983003664005	0.0118843265187067	0.182936431343164	-2.86314101280152
C5orf55	-0.224887481127768	3.6540887166031	-3.1023849872548	0.00246168498742913	0.0831701408682118	-2.86417543242507
FAM151A	-2.0044153732143	-4.65995245480907	-2.55087991168507	0.0121752896833877	0.182936431343164	-2.86506571484781
YLPM1	0.212578811334373	6.49679182185285	3.2484142492474	0.00155555898503032	0.064234983865795	-2.86973731209268
MIR21	-1.34678713939316	1.66115436005189	-2.57538675565351	0.0113934352370848	0.178624454563391	-2.87117985910745
NCRNA00310	1.33477915497396	-1.57822657025838	2.55713208489235	0.0119713699749924	0.182936431343164	-2.87130805394119
C14orf119	-0.179824448958443	5.81691304625174	-3.21379930418965	0.00173663803025006	0.068498901929014	-2.87658693459952
RBBP7	-0.128575968219558	7.48788585104728	-3.27022882666268	0.00145066772934568	0.0612101113897858	-2.87819466749544
E2F6	-0.1735242396892	5.5879195641806	-3.21001400802105	0.00175759007372761	0.0690460949221984	-2.87831527968899
KANK3	0.750781579514692	0.181795813965935	2.67103768529798	0.00875626449347677	0.157292983231907	-2.88132136396113
RUNX1T1	1.93024338554203	-2.19691116446534	2.53253872371782	0.0127916345914722	0.18914880363199	-2.88476169676151
MBD1	0.146972674156075	5.74767884767945	3.18545082407226	0.00189938093702576	0.0722303954276769	-2.88853315138637
ZNF721	0.257332142240694	5.39407174258418	3.17397783848144	0.00196919652802129	0.0735108096755092	-2.89181777503808
ZNF500	0.282773195303204	2.78503086439523	3.01419185505886	0.00322510886698644	0.0975347571274525	-2.89330725488377
ACOT11	0.884242789576718	-0.69114492575938	2.65732935717687	0.00909669142525359	0.160140070943096	-2.8959748434106
LOC643529	-0.616357628961389	-0.0249305228396994	-2.75877495910852	0.00683748894055321	0.142759257230726	-2.91066009660185
BGN	2.06119009473907	-4.06364899384244	2.51497927870653	0.0134077983382852	0.194126747824843	-2.92309394888007
ZNF238	1.1646040221285	-0.19143816740541	2.56855451222794	0.0116067332372174	0.180313481288405	-2.92411710713973
HCG27	-1.59864675997331	-0.445543783797073	-2.51575788800946	0.013379922956218	0.193904533379367	-2.92447892875116
CEP164	0.154304096173858	5.48723761247714	3.17947015904994	0.00193548170025667	0.0728323730600432	-2.92845178756001
DAP3	-0.139334383441795	7.15758229247494	-3.23978297925587	0.0015989837285552	0.0648942647550539	-2.93407826770301
SLC22A20	0.611616304062453	0.262493175662068	2.70078840630748	0.00805684276397858	0.152866835321799	-2.93482230898198
RASL11A	-0.592753498737414	1.11366391517691	-2.77438947919055	0.00653921146080204	0.139492056722517	-2.94570368316152
AMH	0.495107628400653	3.22704043391149	3.00268019289316	0.00333951651701995	0.0995544995198604	-2.95667135511174
HIST1H4K	1.71809426035409	-1.35482261989509	2.49196263878508	0.0142556957836516	0.201191777456363	-2.96511646960669
SMAD6	0.308466521686035	2.89320734569486	3.03286910610349	0.00304716634189794	0.0947226949849465	-2.96706766718154
C11orf67	-0.455936897014973	2.52981289669675	-2.85207874612597	0.00522413726435291	0.127545214027793	-2.97094031849638
MEST	-0.144151728571305	6.69021476528608	-3.2248404163578	0.00167684719526815	0.0670899341953699	-2.97233117777243
COL4A2	1.63043321429322	-2.69396909889398	2.49449631553143	0.0141600646791292	0.200679236587087	-2.97544173752282
SMURF1	0.176110949854793	6.91233549260209	3.18456898554131	0.00190466421810605	0.0722303954276769	-2.98110709711835
RPL4	-0.158192118462098	11.6326280372064	-3.30451399797615	0.00129908361579926	0.0571635477403202	-2.98340564424321
STK10	0.159273986609847	5.99917190372493	3.16963353536054	0.0019962506137512	0.0736982235416669	-2.98707442837569
LOC441208	0.748503524137217	1.37575471525887	2.72931516147372	0.00743423339246115	0.14713623580535	-2.99085100207331
DGCR9	0.541503691768115	0.534606499008692	2.74381369273903	0.00713486630999395	0.146012900214201	-2.99176842769561
FGFBP1	-1.75174642520289	-4.13792489475482	-2.478305397549	0.014781194979849	0.204298103176028	-2.992604188934
RPL22	-0.190892231755434	8.10146751308912	-3.23923360733693	0.0016017856280539	0.0648942647550539	-2.99412097031347
SOX5	2.19204926626316	-3.59380855846298	2.47921108749207	0.0147458173814218	0.204298103176028	-2.99720749257845
RBM33	0.21726220268808	6.45912070806986	3.17099476533221	0.00198773657872363	0.0735462534127743	-3.00296457549548
ALOX12P2	0.39675991566528	4.58229718655778	3.01080781281213	0.00325835928506714	0.098048024626132	-3.00515964879347
SLC25A3	-0.138540832429111	8.66701425147141	-3.24551545913709	0.00157001872928303	0.064355375560121	-3.01215325154484
FAM69C	1.48378906260339	-4.02287171387344	2.47710885352846	0.0148280500815611	0.204373092383584	-3.01250970486671
ZNF34	0.24101599487351	3.3719635420724	2.98788375522853	0.00349207538919753	0.102279279875551	-3.02086097854112
SPDYE6	0.677921189362255	-0.0644730854919733	2.63132843298662	0.00977548415256408	0.164884551413054	-3.02141410783067
PARK7	-0.185680939948264	7.5627313517305	-3.21926425232771	0.00170679951710729	0.0676897179092674	-3.02504897142807
ABHD14B	-0.245805425188828	4.19523253188132	-3.07560269742281	0.00267365216989697	0.0871621030981617	-3.02514456844917
RNF139	-0.154489261950197	7.3283046726922	-3.20980244527181	0.00175876802420812	0.0690460949221984	-3.03080811090771
DNASE1	0.308443769043909	3.14593650313513	2.96032837588244	0.00379345275244524	0.107165040256578	-3.03482592211728
SOCS4	0.304824216449621	6.36771538241362	3.16037651056212	0.00205505657756237	0.0746763847569653	-3.04088270608394
MKX	-1.45473242368774	-1.79877640572198	-2.46013015471172	0.0155073658819428	0.209149344362589	-3.04117713832527
ARID1A	0.224066101385444	7.46899207754725	3.2013933127527	0.00180618933637004	0.0707235361896166	-3.04258450547588
HIST1H1T	-1.77885008334771	-1.94310336114464	-2.45407091320145	0.0157564391430914	0.21020603899946	-3.04280967892224
KCNV2	1.55467042460583	-2.91028501046959	2.46486226093481	0.0153152964403383	0.207908119881695	-3.04385626683994
SNORA25	0.809533905211351	-0.910151919781648	2.60976723624358	0.0103727361226968	0.169103443726917	-3.05309600101789
DCLK2	1.0392230955972	-1.1543486346375	2.5181192804101	0.0132956989747249	0.193759079085369	-3.05492898052676
LOC283624	0.340676376320486	4.91295674628555	3.09972999236309	0.00248197953972153	0.0833506542616525	-3.05806283234532
MGC23270	0.534137492510222	0.483848269091289	2.74953122177429	0.00701985876890685	0.14565771470372	-3.05900626823334
FLJ12825	-2.08113792517397	-3.0606143023464	-2.44639462360506	0.016077104408438	0.211544841956504	-3.06081902801321
SNORD73A	0.695046292865454	-0.795447312422683	2.62290187467688	0.0100051011815354	0.166327348071568	-3.06121221750782
PWP1	-0.143122566792969	6.04017294891795	-3.17691681694707	0.00195108807487883	0.0731614281710168	-3.0615734415112
ZBTB4	0.159969537073771	5.94694320137878	3.15791868802267	0.00207093868677717	0.0746763847569653	-3.06701522125813
PDGFA	0.195548163225705	4.88971642877085	3.06899690768788	0.00272847303982595	0.0886038507146586	-3.06805405093874
TOB2	0.228910392487597	6.11944162422889	3.11096997493037	0.00239711134355159	0.0826892213902355	-3.07041371479708
IL19	1.60824434133484	-3.60311078796676	2.44312298665696	0.0162155312858619	0.212385444274448	-3.07590250394595
FLJ45340	0.273914904171422	6.04309632692544	3.13658336068485	0.0022136808458341	0.0786021198847759	-3.08513065404769
LOC731275	1.10751885862661	-0.717822336547633	2.47852779478665	0.0147725007925383	0.204298103176028	-3.08651392944467
LRRTM2	1.34290657696908	-1.03573539488829	2.48322781665115	0.0145898284585883	0.203673031002864	-3.09080156834036
NFIX	0.293809821128134	3.14862122223766	2.97339352402118	0.00364768751829269	0.104468772132859	-3.09396220157197
ATXN7	0.284240941799343	6.41974947772034	3.13036327869932	0.00225698627987794	0.0795178422420751	-3.09513688244864
YEATS2	0.181344054940089	5.64436412508371	3.11807071756074	0.00234489372592584	0.0818705692534109	-3.09624358807356
CHRM1	1.05769250857059	-1.45901148511971	2.47204197600654	0.0150279368712258	0.205837195933154	-3.10272463215959
CATSPER1	1.84708553480063	-2.76778860785342	2.42188853637114	0.0171400916224787	0.217456299917156	-3.10294859844073
LRRN3	2.15836540804729	-4.08520913557701	2.42147201518218	0.0171586870216047	0.217456299917156	-3.10548772856846
PPA1	-0.178081547352558	7.84423659602969	-3.19845977189267	0.00182301084623284	0.0707235361896166	-3.10647893577308
PITPNM2	0.257130865303392	4.64891709023095	3.07028548444965	0.00271769816257351	0.0884256499433451	-3.10847310931598
HSPA6	-1.54159417019851	4.50876115435549	-2.55251336466096	0.0121217141960966	0.182936431343164	-3.11008571504377
CEP72	0.236167609308678	4.62462023905192	3.06066214358236	0.00279912857410384	0.0897219613760114	-3.1189402633378
PDGFRL	-0.274887545588759	2.84233024623352	-2.96539291597856	0.00373632299134877	0.106126888514681	-3.1196882780122
DNAH8	-1.78686838722138	-4.06863517448956	-2.42417683066928	0.0170382512572184	0.217077233109046	-3.12364577151471
JAM3	0.56690708117271	-0.772052809561882	2.67260909662983	0.00871798748538105	0.15702038159429	-3.12396527816974
DPP4	-0.539923179484033	0.612364424765429	-2.70940713325153	0.00786391787004341	0.150476158419458	-3.128390706853
TCP1	-0.121512693861522	8.45112998442785	-3.1917692203106	0.00186192352271232	0.0711655266147989	-3.12954173524709
ESPL1	0.208262646538017	5.85632424748427	3.13067520970179	0.00225479593975554	0.0795178422420751	-3.13667437238062
CCDC7	0.631725095028607	0.700163813237302	2.61262066138807	0.0102918484065689	0.1689115532399	-3.14828416737004
CABIN1	0.196623354919963	5.88541115489737	3.12277115612265	0.00231091071825194	0.0808528678913085	-3.14894249526644
HEXB	-0.143774410563381	7.12049456292979	-3.15683065620853	0.00207800579726588	0.0747367074268271	-3.14911059753561
SCPEP1	-0.184068637414431	5.51208955073508	-3.08002351180979	0.00263753635356162	0.0864905058371854	-3.15122616094494
ID1	-0.296425592655178	5.48719602194044	-3.06718306547782	0.00274370718816112	0.0889258895635787	-3.15317055892356
NPB	0.648787922981786	1.43125593674094	2.73031772903105	0.0074131702067013	0.147067447849196	-3.15461708156435
LOC100128176	2.42759785895381	-3.84163764177678	2.39466030737584	0.0183940966446987	0.224057889918682	-3.15768138412347
RPL38	-0.226492714079422	8.70107553496297	-3.19383668497444	0.0018498171622914	0.0711180280969228	-3.16066560645345
ALK	1.77730377296163	-4.13230031438178	2.3920714543136	0.0185174664902413	0.224937887945315	-3.16233768504252
CXCL17	-1.86873363182905	-2.80944283784106	-2.39841676153235	0.018216383127125	0.223411613875017	-3.16509567364564
SH3BGRL	-0.226761234668232	5.48827692083745	-3.10746520622399	0.00242328082937695	0.0830470258002053	-3.16685203842169
CTSL1	-0.221384962164048	5.82651630122446	-3.11177680181279	0.00239112417781784	0.0826892213902355	-3.17390794508446
RASA4P	-1.21257771052723	-1.99511827764409	-2.41682403824458	0.0173674147525493	0.218632731817836	-3.17483312405026
CAPN12	0.469435190710807	1.82551095460287	2.74643788332273	0.00708186963671985	0.145799010234264	-3.18178000970516
NACA	-0.170666732550778	9.47459107643112	-3.19861732691281	0.00182210369668629	0.0707235361896166	-3.18734022227075
ANAPC13	-0.213975642702705	5.12656429424083	-3.08507584695049	0.00259681536312464	0.0855242488264679	-3.1885831418073
PDE6C	1.56059616009494	-3.55473095531654	2.38302447041206	0.018954380569885	0.226885398043436	-3.18992896375478
LCP1	-0.260751755099647	3.68273660285819	-2.98017780370674	0.00357405094393721	0.103055910321389	-3.19281567684685
PSMD6	-0.15567706929099	10.714134228571	-3.21903749452337	0.0017080280410016	0.0676897179092674	-3.19455163701344
KLF2	0.435570687435051	3.43897010099759	2.93637797696315	0.00407468602201487	0.111450922884948	-3.19852719981045
CACNB1	0.342201624141706	3.07974481833584	2.85279285389117	0.00521326234489136	0.127465788678309	-3.20371384481418
MARK2	0.147345490240233	6.44668377216636	3.12784868988435	0.00227471574791248	0.0799208953111099	-3.2060646750355
PHF13	0.184649027729325	5.63590485571299	3.05044637251823	0.00288804059066259	0.0913544824549857	-3.20608546523549
C11orf45	-1.067830333066	-1.36972398021371	-2.4090362057389	0.0177222098300622	0.220418269372405	-3.20780544204347
LOC100286922	1.9362650182253	-4.0755771136346	2.36877239351776	0.019661226449963	0.2314071823527	-3.20783150669813
HNRNPK	-0.104360154918641	9.86795134330681	-3.19754460083671	0.00182828842585569	0.0707235361896166	-3.21284083396311
TMBIM6	-0.104124489327157	10.1038549979718	-3.19770530996173	0.00182736062411069	0.0707235361896166	-3.21385983051957
HERC2P2	0.159788647653635	5.03075459478314	3.06287601215616	0.00278019766657184	0.0895305980456914	-3.214172194277
DNAH7	0.776721227842803	-0.263659656161485	2.477782657571	0.0148016484929603	0.204373092383584	-3.21778261446636
LOC100131496	1.25332333596405	-1.5585510861332	2.39636801140114	0.0183131172123252	0.223716999458676	-3.22092833578342
SDHAP1	0.259905862658572	3.93516478636392	2.93996887447828	0.00403133198869029	0.110706069259206	-3.22249647613173
ZNF467	0.290510093639131	4.41129557430734	3.02582310406934	0.0031132006496997	0.0953574499369555	-3.23575783430073
CALM1	-0.115214611701338	9.16320403152137	-3.18230861543851	0.00191826914624253	0.0725817493252489	-3.23607509749071
TOR1A	-0.131558688474056	5.5556808781081	-3.09841520256191	0.00249208705498102	0.0833553278150053	-3.24069433572604
AMY2B	1.30162929430591	-1.85833675618599	2.37468574042507	0.019365161929062	0.22968900806677	-3.24554951182794
ACAT2	-0.157576854977609	5.63600581124565	-3.08494750444578	0.0025978425259415	0.0855242488264679	-3.24665017090936
FLJ39653	0.73012548787371	-0.648380164073864	2.47848909206481	0.0147740134715686	0.204298103176028	-3.24798311476529
MURC	-1.08865759759735	-0.635775366284501	-2.41180394824883	0.0175953868572873	0.219764936371377	-3.24850732329494
TAF4	0.158582263320311	6.4233013920189	3.10335979428209	0.00245427237590072	0.0831701408682118	-3.25127370685112
TOMM7	-0.233607922296961	6.65634466447834	-3.11614518433432	0.00235894838656238	0.0820188208250921	-3.25226589973236
HNRNPC	-0.128153244590896	9.48671714986472	-3.17143876692358	0.00198496681711314	0.0735462534127743	-3.25529946223682
LPHN3	1.42237640195292	-2.62564850002155	2.36582800394469	0.0198101334475441	0.231926097228775	-3.25555766607153
AFAP1L1	2.31035888337827	-3.24820785449942	2.34557733288054	0.0208616005461641	0.237501298525561	-3.25902005431189
TAC4	1.54751666831097	-2.03487687833382	2.33743144991343	0.0212982798781784	0.239894731594304	-3.2604658764361
MMEL1	-0.873066368654876	-1.11722864937832	-2.45896381371935	0.0155550350133747	0.209594345996347	-3.26112805130957
TMEM63A	0.176351531974879	5.07343345104531	3.06501114700672	0.00276205242295293	0.0892069678638998	-3.2617470662503
PDIA6	-0.114490968913945	8.31689538148137	-3.14526170875841	0.00215454988032536	0.0769929320482078	-3.26624336453042
ANKLE2	0.115489378992347	6.9716999154822	3.1044895426711	0.00244570747902875	0.0831701408682118	-3.2745094403857
APOE	0.503731727101727	1.77295991356792	2.73595326099571	0.00729577892457286	0.146476118528879	-3.28040389156366
SERPINA12	0.882766706701572	-1.35738632569857	2.45322187437479	0.0157916236205644	0.21020603899946	-3.28246039200594
PRORSD1P	-0.413054204608343	0.968492204256754	-2.69019396845908	0.00829987626960988	0.153896271868201	-3.28721475318866
COX7A1	1.45461527905698	-2.37718323294915	2.33684490075456	0.0213300326405602	0.239894731594304	-3.28994224615557
TBX19	0.778568212044578	0.239654707324903	2.4767853874985	0.0148407393601676	0.204373092383584	-3.29402798907966
GOLGA6L5	0.761037331538498	0.507561574300844	2.47529545981074	0.0148993132538914	0.204578091016486	-3.29473781868994
TMED10P1	0.322640571446133	2.11373720682298	2.81498309839758	0.00581847248716908	0.133983049637112	-3.29742756904244
USP36	0.180552868164185	6.75080396499774	3.08847437939799	0.00256975254447634	0.0851020624828165	-3.30059978639628
SRP14	-0.160066714918375	7.52080013573612	-3.11690924718784	0.00235336207943246	0.0819950571175592	-3.30449104388277
OR8D1	2.02494127723822	-3.68050535209606	2.31338679763755	0.022634692350756	0.24855062040318	-3.30494189847831
ENOX1	-0.39486151821916	0.993641073631128	-2.6483790787565	0.00932537904670735	0.161781783378769	-3.30754724950657
CLNS1A	-0.151510458407856	6.87546558544759	-3.10756011094892	0.00242256871305802	0.0830470258002053	-3.3089242228462
CPPED1	-0.200645198619627	4.06196973775457	-2.95298871139524	0.00387767646631386	0.108809163125223	-3.30913398907223
WDYHV1	-0.165640139912281	5.21619082828468	-3.03878128102493	0.00299276029737582	0.0933785880845397	-3.31356377297638
ARPC3	-0.178751541216197	7.80585485316873	-3.12499487080129	0.00229499372160707	0.0804643081764291	-3.31383753299955
TRIM11	0.228557153222973	5.65996469730237	3.04320866015853	0.002952607960264	0.0926443068057321	-3.3150209723744
TMEM128	-0.233739334330229	3.71014715838793	-2.91938740196214	0.00428569712343845	0.11431259759551	-3.31670370848278
ATP6V1C2	0.475252452615497	1.11565335146935	2.61556030910431	0.0102091123490393	0.168213985148111	-3.31716877144227
KRTAP5-10	-1.61928782442824	-3.23113859406415	-2.30804596758902	0.0229413822870828	0.250045460769921	-3.31971852466405
TUBA1C	-0.164197042149747	9.13056240215196	-3.15049145839114	0.00211962900437064	0.0759072279852132	-3.32128054074984
COX6C	-0.203779966304932	10.481289775208	-3.17254243896538	0.0019780974696723	0.0735462534127743	-3.32153446538442
DAPP1	-1.29067990845074	-0.699683832199981	-2.34483086494101	0.020901284720503	0.237629561975318	-3.32173774725851
DEGS1	-0.165749304666621	5.5087852089179	-3.05026405369193	0.00288965087411429	0.0913544824549857	-3.3233022612066
C19orf35	-1.57357832932912	-2.3233160731143	-2.30782574165268	0.0229541066809867	0.250045460769921	-3.32473338974416
AP1S1	-0.18578026871595	6.88214983119783	-3.10502260222248	0.00244167586496643	0.0831701408682118	-3.32753753316279
C1orf216	-0.200300133846953	4.470733927777	-2.97920160995565	0.0035845614052155	0.103181075629646	-3.32980956692302
SLC28A3	2.10761219658719	-4.10339848606915	2.30338416715317	0.0232120660949472	0.25044368676663	-3.33256166265682
AZU1	2.11846110162077	-3.62765858633147	2.3015380037978	0.023320037125777	0.250484457862232	-3.33564618228228
LOC389247	1.01352758874029	-1.74984105817106	2.36875429701449	0.0196621386105708	0.2314071823527	-3.33707813207088
NPC2	-0.188938490581626	5.69667632742622	-3.01340432857556	0.00323281871248793	0.0975914443098342	-3.33887080381739
ZNF335	0.205180380312312	5.65412428153392	3.03072540520071	0.00306711844620003	0.0949485953908739	-3.34022337283522
NPY1R	-0.199631158433701	6.34225295331586	-3.10003535925569	0.00247963746537807	0.0833506542616525	-3.34159445572492
NCRNA00255	0.803320525757378	-0.872276367353647	2.43323119072463	0.0166405486596217	0.214788233991422	-3.34389447256115
RNF10	0.111133247866929	7.60371725506005	3.10039788109228	0.00247685969182946	0.0833506542616525	-3.34442815937297
CLDN15	0.388036236725926	3.03988357348334	2.71948601456101	0.00764363791859826	0.149230910324803	-3.35276028335044
PWWP2A	0.191530253770343	5.26630932521732	3.02012919137543	0.00316752733084523	0.0959964243934443	-3.35314953788117
C11orf70	1.62637839514359	-2.74300874184413	2.2893360184534	0.0240448412722952	0.254510079391053	-3.3569218726475
PPP1CC	-0.160354611517297	7.37461329137894	-3.09881286068786	0.0024890260158862	0.0833553278150053	-3.36043507025343
EBLN2	0.601662199031244	-0.160293921879616	2.557109425313	0.0119721034573525	0.182936431343164	-3.36230432545233
MED12	0.250448380566202	5.15282875088427	3.0013843014391	0.00335262771819871	0.0997286547499511	-3.36260824545012
SLC16A1	-0.19553241456028	5.89528590785077	-3.03987536602473	0.00298279120377488	0.0932414954989366	-3.36384089957009
PHEX	-0.417744552441227	1.20316557416439	-2.648491256965	0.00932248088856265	0.161781783378769	-3.36623522873618
SF1	0.121023307627121	8.02641598703606	3.10254748558505	0.00246044787902727	0.0831701408682118	-3.36844492910941
LOC285441	1.77616090132239	-4.02168624459541	2.27495455754945	0.0249244814420998	0.259059306313285	-3.36947051215368
SCAF1	0.253290076412607	6.55421934285905	3.05525336179554	0.00284588263678443	0.0908292771327915	-3.37162125340193
NPHP1	-0.824141184626848	-0.7200487538977	-2.40182330101812	0.0180565436482339	0.222921769275387	-3.37332014951006
IGSF6	1.30805474587875	-1.93253437900456	2.31489773038933	0.0225485874274608	0.247767789840246	-3.37346965040933
HSP90AA6P	1.94369606777504	-2.6127135300692	2.27094907935647	0.0251744545510203	0.259889394845602	-3.37614791756646
SF3B14	-0.181885583311734	6.5523798652996	-3.06050716634947	0.00280045825390325	0.0897219613760114	-3.37812776219522
CYBB	0.779529768700934	-0.798362661287109	2.41599863218891	0.0174047166606288	0.218632731817836	-3.37958380957371
MCTP2	-0.996093257942548	-1.18467770103344	-2.34440523337285	0.0209239422574476	0.237698311231793	-3.38398179954726
PLCD4	0.330004212086821	2.32226173640738	2.78108820915648	0.00641492551040623	0.138608803922524	-3.38765201815927
CDH13	1.49384581951055	-3.65263764696395	2.28815276390501	0.0241161700318089	0.254663213998307	-3.38824799670914
LOC100329135	2.01285236565228	-3.72362898526559	2.26398366348098	0.0256143952520172	0.262399148987072	-3.38985004620289
TRO	1.51283091954944	-3.27415324006224	2.30054838439033	0.0233780958789467	0.250759813363073	-3.39023940546479
AHSA1	-0.135717589608451	8.47873846792949	-3.10662307248776	0.00242960828534891	0.083093597063753	-3.39042160210708
TMEM107	-0.297669302641185	2.42121203204289	-2.7986559268701	0.00609915126117311	0.135632705967838	-3.39150123146827
RASA3	0.213548221800586	3.53986469817818	2.90397648939836	0.00448573418258022	0.117769887707177	-3.39773288215631
NPAS2	0.29143267488086	2.31239559817372	2.76317941322468	0.00675212120891267	0.141153093872319	-3.39902684451615
COPS8	-0.136828227227479	5.91896489121058	-3.03429109759786	0.00303399771865117	0.0944889717816056	-3.40204794215942
RNF148	1.51292753645969	-2.54138308731901	2.27826531251257	0.0247195127290227	0.25757578247986	-3.40206756303439
SNORD35A	0.406991805673352	0.30497568248665	2.69774422045674	0.00812600544955114	0.153330140182929	-3.4044595717182
ARHGAP8	1.07294180475232	-1.69617691386394	2.34204068615642	0.0210502093178766	0.238189242646934	-3.40981799002568
FAM171A2	0.417153185266436	3.57718564614626	2.83885473626828	0.00542931467158018	0.129895548364936	-3.40994407583581
LOC100130331	-1.48916313496255	-4.82905616803541	-2.25141759213001	0.0264251584002609	0.264789903586557	-3.41090224587624
NIPSNAP3A	-0.211837993189768	4.10490773418734	-2.9497011304104	0.00391595774513468	0.109515848377312	-3.41298888154353
GBAP1	0.288350304501436	2.60242287829753	2.77561477404219	0.0065163148969421	0.139359143652762	-3.41331010232773
ABCC2	0.598944541564441	1.96341770174048	2.54890903205588	0.0122402156273862	0.18359225663893	-3.41477997981924
AP1S2	-0.276930106629965	3.03815639799973	-2.81273822100664	0.00585635071063915	0.133983049637112	-3.41563664016805
AMN	1.36466307262374	-1.54324131418403	2.290187518328	0.0239936261561689	0.254159912977378	-3.41767298186835
S100A11	-0.17613370316497	9.13638923348111	-3.11359675081808	0.00237766994714175	0.0824982410705364	-3.42226807322377
DQX1	1.07364954521733	-1.14085131806626	2.30351626233665	0.0232043575416553	0.25044368676663	-3.42299241930066
STRAP	-0.145414561676783	7.59659356405112	-3.07831626181909	0.00265142978251097	0.0866064681302997	-3.42370897790102
ARAP3	0.738407632634421	-0.113686441931629	2.45251230031808	0.015821082370262	0.210327330334071	-3.4246942995138
CMTM1	0.854746374227254	-1.55411350245412	2.38502559965987	0.0188569583880603	0.226229391737389	-3.42753962885639
DCAF5	0.139717561114552	6.3356864190716	3.02688332850307	0.00310318049441575	0.095224936859833	-3.42873282648377
PDCD11	0.129621352590664	6.63173080137326	3.06245618876295	0.00278377846111932	0.0895305980456914	-3.43171413616834
SLC7A8	-0.410616271504235	1.04829204280481	-2.57977209871319	0.0112583939290924	0.177586627132364	-3.43181660328027
C14orf166	-0.166317153736039	7.07531900943852	-3.06489369998484	0.00276304767720044	0.0892069678638998	-3.4344060595665
C11orf51	-0.278916283026722	3.07920152116444	-2.81811018357642	0.00576608190836328	0.133547511673165	-3.43662979196974
NOS1AP	0.400282214197113	2.8990754490827	2.78896900600904	0.0062714696372704	0.137462723740118	-3.43710494263004
C10orf12	0.41968379853662	4.14414164935829	2.85305334241011	0.0052093006144177	0.127465788678309	-3.43859238137521
SLC5A5	1.06995886008106	-0.850371847210637	2.28902702605684	0.0240634499806346	0.254545944007674	-3.43940646624552
STK35	0.181075288419311	5.67556861044517	2.98954468457262	0.00347463536565072	0.101947020798496	-3.44630546775218
C19orf54	0.239910869096715	4.00550135356031	2.88247242240429	0.00477921725341719	0.122283506842682	-3.45325298838903
PPP2R2B	0.892574361311261	-1.2515151273226	2.3568517598289	0.0202702713674382	0.234771915722959	-3.45325629522197
MRPS33	-0.199352226575155	5.14085436653847	-2.99160950744443	0.00345306649201717	0.10167092255721	-3.45739335897706
KIAA0889	0.380297169323512	5.78445787031264	3.00441388556343	0.003322049907886	0.0993810711820219	-3.45790333110131
PDK4	-1.14490136181332	-1.24355606636642	-2.27948057134929	0.0246446484732079	0.256955798669532	-3.45969822089921
WDR62	0.186688843378737	6.43477300113391	3.03026005221326	0.0030714655648447	0.0949485953908739	-3.4690440792772
EYA4	0.43572802522948	1.50936496488165	2.60135431759041	0.0106145722702089	0.172013669231564	-3.47240190541513
HSP90AB4P	-1.82261780118755	-3.79744229750583	-2.20985858083069	0.0292688429684101	0.277489869503226	-3.48081772876572
UBE2S	0.375231368833399	6.66282626471015	3.02002787163723	0.00316850192927417	0.0959964243934443	-3.48364178590502
LOC729234	-0.670068059131387	-0.377491527988084	-2.43195616721295	0.0166960478467382	0.214788233991422	-3.48659160491615
SLC5A12	-0.821468331388914	-1.19000963744795	-2.30312180889604	0.0232273829741259	0.25044368676663	-3.48837557449485
LMAN1L	1.14240194286744	-1.71617497350709	2.27978205570789	0.0246261068355825	0.256922651726938	-3.48861467914829
CHST6	2.11846110162077	-3.96019942442637	2.20775412330725	0.0294196908987947	0.278314184652312	-3.48945557405225
FAM123A	0.684174934231747	-0.656684267141233	2.41584016645966	0.0174118862211364	0.218632731817836	-3.49307500990288
LYZ	1.87011765475716	-3.21606012711593	2.20617645559633	0.0295332228636245	0.278883053789398	-3.49418447375731
MGC4473	-1.50938158287667	-4.82174586727787	-2.20271646702224	0.0297835491779351	0.2798315036246	-3.4985123695017
ZNF623	0.210070387260217	5.42443338939315	2.97279203341901	0.00365428316776624	0.104468772132859	-3.50121266991132
LOC100289561	-1.3734443076952	-1.98921861536242	-2.2275810485137	0.0280250478661088	0.272335088253192	-3.50166805449571
MIPEP	-0.167993952478007	4.41423597696614	-2.94453917978321	0.00397676750140252	0.110408886668689	-3.50378493626449
COPS5	-0.161589183958999	6.33508950044184	-3.02266367384267	0.00314323802934298	0.0959261182531605	-3.50400403983406
NEDD8	-0.224429895743136	5.52716544328318	-2.9853452596195	0.00351888614388978	0.102454807733585	-3.50473327621588
PCDHA4	1.7843205665472	-3.45599767628777	2.19660856791409	0.030229966790309	0.28259696176698	-3.50503791855863
MEF2BNB	-0.2803004984682	2.77358357444987	-2.79482757514637	0.00616672937934093	0.136238285521926	-3.50755444674107
DCAF13	-0.162564795224971	7.18856919358282	-3.0442907701039	0.0029428703044046	0.0925123364113957	-3.51321755718266
ITGB8	0.614071890388927	1.13366947754189	2.46777341704638	0.0151981947021201	0.206814164522585	-3.51452975377758
LMX1B	0.183584145531075	5.39373506953013	2.99565695249246	0.00341114555242747	0.100711257682355	-3.51837663790099
KIAA1267	0.188459887832323	5.59479409749562	2.94322334106342	0.00399240706083417	0.110408886668689	-3.52446016935127
ABCA13	-1.57052059379721	-3.4704642216802	-2.187284282402	0.0309227101386153	0.285205976211108	-3.52540813800055
AMZ2	-0.1363201064293	6.764771612914	-3.02269774686004	0.00314291266557322	0.0959261182531605	-3.52576728265643
FMN1	0.296418581014283	4.00490988826361	2.88248133217669	0.00477909208716889	0.122283506842682	-3.53729252701422
CLEC4GP1	1.51403272932546	-4.38329104260897	2.18056023573646	0.0314308091602856	0.28676969579739	-3.53785037736102
SRL	0.951747504975317	-2.11845453377604	2.26111426733334	0.0257975810746012	0.263007550394232	-3.53885164802085
LOC284080	-1.68950392958802	-2.24795107541532	-2.18659350295215	0.0309745768562007	0.285241331891504	-3.54249231906868
MDC1	0.181958707458449	6.77783703968116	3.01038865170173	0.00326249978996647	0.098048024626132	-3.54377925243336
ZNF566	0.280019720887553	3.55542489316574	2.80229767290109	0.00603549560488618	0.135632705967838	-3.54426303153464
EMP3	0.595252308327596	0.889722519993573	2.46316159968269	0.0153840779820775	0.20832657503827	-3.54470527295041
PSMA3	-0.176245631238412	7.63828181747826	-3.04092745551485	0.00297323375336145	0.0931167814442263	-3.54640221029862
DPRXP4	1.48896557610226	-3.50274113005609	2.19462019579328	0.0303765468374885	0.282860450618128	-3.54951781106479
CISD1	-0.217926757775808	4.73480198344462	-2.93551965575724	0.00408511215788527	0.111450922884948	-3.54986724208847
THYN1	-0.272107684545663	3.07510992307775	-2.79775529707584	0.00611498805906181	0.135632705967838	-3.55027042477191
LEPROT	-0.197359897270526	4.88736055713103	-2.94346760888176	0.00398949951216841	0.110408886668689	-3.55199850152096
INCENP	0.185510288584607	5.91903554191564	2.97730090695598	0.00360510770311391	0.103594194547899	-3.5540009958274
FBRSL1	0.25575010188357	6.24468672975141	3.0074278343781	0.00329188569661693	0.0986621799107912	-3.55618377586171
C15orf27	0.867139253741229	-0.632322519506018	2.30639610031486	0.0230368609526278	0.250045460769921	-3.55937845943117
RPS26	-0.206934024336257	7.20713608479847	-3.02800689550756	0.00309259424419356	0.095224936859833	-3.55941775145818
C6orf123	1.87011765475716	-4.28415798180731	2.16407784413795	0.0327071204302776	0.291730070440514	-3.56074952467291
C14orf43	0.202597437562423	7.38896681577536	3.02014287630379	0.00316739571624094	0.0959964243934443	-3.56280404118019
METTL23	-0.198936250998253	4.36592784053584	-2.89259540569932	0.00463893216051087	0.120623847574337	-3.56491016582966
TLN1	0.156846789632692	7.39978940415729	3.02140908461519	0.00315523982568484	0.0959964243934443	-3.56976107862551
ZNF253	0.304811637213871	3.61934617331478	2.76786528185452	0.00666236664291045	0.140677584804535	-3.57458730755638
HIST1H2AB	1.18315551474489	-2.47650137888692	2.21797289922791	0.0286935079906922	0.274172511865265	-3.57463349509252
MAPRE1	-0.111098109153295	8.04844622686055	-3.03102629227155	0.00306431072411352	0.0949485953908739	-3.5759791613051
NR3C2	-0.884521224765808	-0.593874064519729	-2.28770366656851	0.0241432911172439	0.254663213998307	-3.57621937009778
RGS2	-1.13870887452906	0.915356475538245	-2.25606722821223	0.0261225794848718	0.263972217102717	-3.57704566866168
GAS1	1.20836200640803	-2.0311186436249	2.20885203834146	0.0293409077162311	0.278015490451132	-3.57763095967716
TAS1R3	-1.04815186454886	-0.639466169586499	-2.26389629842647	0.0256199558573825	0.262399148987072	-3.57805012950419
MKI67	0.257673905107691	8.55122088462117	3.05066821298585	0.0028860823629811	0.0913544824549857	-3.57817624416548
CHADL	0.930745530562561	-0.921640047358732	2.27225261127215	0.0250928634572488	0.259525694779857	-3.57819535903788
C14orf2	-0.227148835476586	6.93695805220997	-3.01008204474155	0.003265531554458	0.098048024626132	-3.58087751807577
ACSM3	-1.31522237773128	-1.58089523041	-2.17167103529847	0.032113655113969	0.289524942385993	-3.58141156281221
ZNF2	0.355134443901126	2.87575654392025	2.67905664085707	0.00856251845739854	0.15569097468248	-3.58336828802059
NTN3	1.38639046685381	-2.40190325404617	2.17892171086851	0.0315557185869698	0.287200595284827	-3.58478771248486
GLDN	0.33489060903102	2.44485378150918	2.65373625882731	0.00918788123319803	0.160905420011787	-3.5865057982946
ZC3H3	0.243865623658704	4.92850344000879	2.93014449900566	0.00415096520449348	0.112024545143272	-3.58774579228623
EPO	-1.97057982060667	-4.35715863807623	-2.14432498744855	0.0342957693056464	0.298730440556057	-3.58923724527599
UCP1	-1.6937183972252	-4.10264792695018	-2.14397688315559	0.0343243555099818	0.29882380091043	-3.58985697847369
RPSAP9	0.888115305230756	-1.23816851775933	2.26386842970096	0.0256217298670108	0.262399148987072	-3.59090933978447
FLJ14186	0.479680516515879	2.03766781732733	2.56356713977237	0.0117646973465908	0.181673867427871	-3.59300774979674
C10orf47	0.270036175285381	3.65986152717639	2.80211554787047	0.00603866457241722	0.135632705967838	-3.59328220561805
STXBP6	1.28017133521409	-2.09047315956765	2.18727064698988	0.0309237332125046	0.285205976211108	-3.59360355450313
ABCG4	-1.7889170084023	-3.78368076380446	-2.13800135086647	0.0348182933781646	0.300648582749767	-3.60019350377917
SNAPC4	0.20478426007286	5.60695974428513	2.95789433152576	0.00382119508673485	0.107404481732023	-3.6023118889292
UBASH3A	-1.80187778308194	-4.43379666868309	-2.13634725761527	0.0349561040442869	0.301032896002396	-3.60252749679081
MCCC1	-0.127567650229677	5.49833770651467	-2.94494175878521	0.00397199388297819	0.110408886668689	-3.60278150067043
TSPAN15	-0.180484540403907	6.12664017194536	-2.98560071945972	0.00351617949034313	0.102454807733585	-3.60368442625222
SOBP	0.305988794362932	2.13473654223023	2.67809039815177	0.00858565609795694	0.15569097468248	-3.60375376037562
ZBTB48	0.26979613761476	3.78516078588141	2.81362103899552	0.00584142794823867	0.133983049637112	-3.60488591572947
ZNF737	0.289097715119707	3.74814964357674	2.82278733187499	0.00568852667715603	0.132901245835386	-3.6058267608681
RUNX1	0.174310061197157	6.46961016469638	2.98478445252999	0.00352483476368256	0.102454807733585	-3.60743597451221
ZNF707	0.212953136493421	4.84239257807533	2.86898019379896	0.00497224829768755	0.124671485053263	-3.61733189795271
ANKRD63	1.50112794022229	-4.27005260785329	2.13658866604791	0.0349359617270131	0.301014437878706	-3.61944571875976
TKTL2	-1.79871593483534	-4.55803914393626	-2.12424934143197	0.0359784758110885	0.304264271956077	-3.62122979058575
SYPL1	-0.181344203305131	7.0112210383522	-3.00384653821928	0.00332775650932386	0.0993810711820219	-3.62152899482267
COPZ1	-0.129057226808242	7.22677446048815	-2.99630785681622	0.00340444791110723	0.100711257682355	-3.6252279533016
TMEM50B	-0.187021619764209	5.38356464482446	-2.92878759540631	0.00416774285112097	0.112240469311026	-3.62675067874182
ATP13A1	0.206729806833438	6.58571505137998	2.98558947196469	0.00351629861959966	0.102454807733585	-3.62689532962027
LOC338817	0.953558038651448	-1.0524474093396	2.22776454808008	0.0280124149958967	0.272335088253192	-3.63151665774379
SDHB	-0.157924807026165	6.28726303082128	-2.97184873855725	0.00366464902641199	0.104586331600195	-3.63200413403446
TM4SF4	-1.57052059379721	-3.89975864140053	-2.12416577390346	0.0359856269321385	0.304264271956077	-3.63301221208336
FAM106A	0.895992977241994	-1.25070036367288	2.23863285978852	0.0272730202271803	0.269377674587987	-3.63429222838351
SNAPC5	-0.227700472263038	3.76436478879476	-2.82270616509733	0.00568986438759485	0.132901245835386	-3.63771766897951
APOD	-0.204214054691958	6.01830824503023	-2.9652729821973	0.00373766666677513	0.106126888514681	-3.63846530456484
LOC100507462	1.27426712459001	-2.38334392920561	2.18496782720788	0.0310969385836685	0.285527102272889	-3.64051307976989
SMYD4	0.187243489631703	4.40164513548513	2.86583609533224	0.00501824579517392	0.125261406982819	-3.64240385789327
DNAJA1	-0.151133139532403	9.57837797462569	-3.02807711858569	0.00309193371237016	0.095224936859833	-3.64783061542113
UCN2	2.06008430242343	-2.83854218190372	2.11019479574073	0.0371985746330101	0.30778923870724	-3.64838190085789
FAM182B	-1.65581636852191	-2.79413924540525	-2.10499047928987	0.037659349125595	0.308912471797909	-3.65133997258053
UQCC	-0.169638058336891	5.09373046175395	-2.89057940815673	0.00466656477999259	0.120623847574337	-3.65452421554549
INE1	0.448363788794056	1.67797465794454	2.5398365897401	0.0125431155388554	0.186402727169647	-3.66128334224308
MESTIT1	-1.82078894760141	-3.01507068264078	-2.10284275349185	0.0378509331588585	0.309495749409697	-3.66229712317883
PRMT6	-0.113453947055306	6.72732669651503	-3.00092511914613	0.00335728489740627	0.0997286547499511	-3.66241896023921
TUB	1.79123462306807	-4.16498086094056	2.09792960333633	0.0382923661901904	0.310192044690411	-3.66266485471585
C2orf88	1.49487509190308	0.138558304692537	2.16525711261607	0.0326143314445631	0.29163868060642	-3.66315932843068
NCF2	1.52149657277491	-2.53681485237709	2.12874561238654	0.035595524129365	0.302957235017998	-3.66326583790623
RELA	0.131063779873821	6.30833050941723	2.95957694654392	0.00380199739458495	0.107225302575107	-3.66529701280004
RASL10A	1.0160867423035	-0.881452565323265	2.20537888835785	0.0295907626211597	0.279014580894427	-3.66673717529635
PIGY	-0.173013139794837	5.38301789397736	-2.92528959306267	0.00421128261322882	0.112905679602485	-3.66932933517312
SNORD98	1.35959656882159	-2.84811772699112	2.13064613387629	0.0354347183010031	0.302867000994052	-3.67096017591993
MIR1914	0.572001459456371	-0.543100215677057	2.41276859612274	0.0175513749239185	0.219543152002703	-3.67665258314475
SEPT6	0.796585863054383	-0.453400480239981	2.26902374472833	0.0252953917662546	0.260653192790414	-3.67700541965352
UBA7	1.4627655134452	-1.90445655202525	2.11818215883698	0.0365008675574532	0.304763109850647	-3.67965446588791
EIF2C2	0.331630835944798	6.26824549515911	2.91755572604252	0.0043090355084695	0.114506469915151	-3.67983102924856
EDN1	-0.221282987494402	3.4718077643287	-2.83658780280808	0.00546521931658396	0.130014691110313	-3.68343177959775
STEAP1	1.64696560569713	-3.47187993942599	2.09558528988556	0.0385045559693787	0.310192044690411	-3.68349353544577
NASP	-0.145341133613088	6.93976656970509	-2.98190734797006	0.0035554991066358	0.102834948758983	-3.68526103920487
BARHL1	1.87572943864896	-3.90176511889866	2.08319715048479	0.0396427440026684	0.313172059849139	-3.6854086606428
KCNIP3	0.43763737448673	0.725002877278939	2.49313598477442	0.0142113373983471	0.20090482387993	-3.68575518009541
SNORD100	0.70216023955122	-1.78614031070601	2.36976126985606	0.019611438741709	0.2314071823527	-3.68709649040298
TACR3	-1.71088188877536	-3.81047460501352	-2.08400735944742	0.0395674288897862	0.31302066260775	-3.68737435948272
SNORA75	0.743413913888567	-2.56420812115147	2.30974182296948	0.0228436057620105	0.249860341899192	-3.69242363853264
ADAM32	-0.457680516950849	1.68870898948784	-2.49603696458495	0.0141021954849706	0.200038267422093	-3.69573565692466
CD79A	-1.4912690919521	-1.85249584800747	-2.10077241901972	0.0380364089715768	0.310000440370687	-3.69676502611335
IQGAP3	0.218780338039397	5.62402923184524	2.90836934306308	0.00442785690879579	0.117085867051666	-3.69836352391081
SLC10A1	-1.95554563549825	-1.19425721482663	-2.0875240860272	0.0392419482775765	0.3120169395889	-3.69973489494672
ATP5O	-0.189394749156516	6.79704576527717	-2.96155660644726	0.00377952441284697	0.106952227208888	-3.70046481178454
RABL5	-0.184496967441328	4.92103757451436	-2.88188398549142	0.00478749039597818	0.122283506842682	-3.70168802552435
CCDC56	-0.251115580427721	4.06675323756741	-2.84197181567038	0.00538029766295867	0.129137892195787	-3.70274006225203
LOC256880	-1.50163015976196	-1.81239709916894	-2.08064217093261	0.0398810575331331	0.314185444581593	-3.7035367180796
ZFP3	0.256091258300422	4.64432651457075	2.81426304870894	0.00583059754441068	0.133983049637112	-3.70407772327158
SERPINA4	1.6105277713607	-3.61377625119032	2.08118121224637	0.0398306765598265	0.314063288442498	-3.71307545283778
PLEKHA7	0.214799487445431	4.59108244332261	2.84406283777171	0.00534764317933343	0.129137892195787	-3.71308351492668
ONECUT2	0.290299474476556	4.86934261349099	2.87220836788653	0.00492542339665833	0.123950649097416	-3.71754606998865
CEACAM7	-1.58510023891234	-4.50986534399148	-2.06409150443839	0.041454859825043	0.321059504572525	-3.71758688097169
NWD1	1.19466826933022	-2.055175669868	2.10843093448979	0.0373541933232624	0.308340654742333	-3.71784726973242
KCNQ2	0.515402177850314	0.456673966549921	2.42331272195364	0.0170766449009742	0.217178562223492	-3.71812230233526
IGHMBP2	0.22548466595337	4.59706615495357	2.83837403930312	0.00543691006071842	0.129895548364936	-3.71947685466382
UBE2O	0.175007671653342	6.85130992823913	2.9356651967751	0.00408334252572393	0.111450922884948	-3.72025834297395
LRRC14B	-1.49534951278062	-3.12144436125084	-2.07099714503346	0.0407918320404288	0.317727763884039	-3.72051111223976
LOC286367	-1.74390398079771	-3.29397849920695	-2.06295995596671	0.0415643805263995	0.321518362591815	-3.72076341241151
MRPS7	-0.185370159522194	6.1576086051247	-2.94237001030267	0.0040025796787561	0.110408886668689	-3.72428987568919
ANGPT1	-1.14121203006245	-1.88784049508435	-2.12873755690869	0.0355962070563481	0.302957235017998	-3.72902936093494
CPT1B	1.13244664149879	-2.17575620689878	2.13665467479881	0.0349304559262897	0.301014437878706	-3.72926374098285
EXOC3L4	1.37325477556106	-2.88162520263039	2.09741372944904	0.0383389725316881	0.310192044690411	-3.7295031152438
AOC2	0.881595867600802	-0.0317974633302451	2.22849952666188	0.0279618659151494	0.272335088253192	-3.72957349412833
SSH2	0.290934888278473	4.56622513030268	2.7836884902639	0.00636726433995089	0.138473509520597	-3.73169907507234
ARHGEF2	0.300373606546531	4.41842675220686	2.74484479727778	0.00711399978709891	0.145981021398088	-3.73738680328279
IFFO1	1.213007436114	-2.37701981944859	2.11001431490871	0.0372144720132639	0.30778923870724	-3.73760191476105
SNTB1	0.558940088964997	0.301406580433134	2.39080923902809	0.0185778822964403	0.225005063722994	-3.73843828828925
ADH5	-0.142845504892806	6.07180669619062	-2.92997750512096	0.00415302666759321	0.112024545143272	-3.73930027197805
TLE3	0.163534769420099	6.75125858038268	2.94142205170448	0.00401390834098079	0.110408886668689	-3.73973069916383
SH2D3C	1.77736035535957	-2.50029033913153	2.04735411448239	0.0431003691899619	0.326158630919875	-3.74179335433736
PLA2G2A	-1.7388756935828	-3.41834343053366	-2.04914786677178	0.0429213811644296	0.325836213615034	-3.74255948898874
ULBP1	-0.87674003686811	2.97746929708652	-2.32597123330008	0.0219262968001629	0.243651420389319	-3.74387697409284
LHFPL4	1.22974033892173	-1.99102000323008	2.13069622094572	0.0354304888787546	0.302867000994052	-3.74445480925297
HIST1H3F	0.930453719956192	-0.808961296951224	2.19930503833012	0.0300321716815816	0.281534775337876	-3.746142242157
TMEM79	0.285134984675361	3.03284059474704	2.66404137154565	0.00892853837590284	0.158731695827724	-3.74677464534998
TAF11	-0.148871096988439	5.94620506002734	-2.92456601400659	0.00422034109646565	0.112905679602485	-3.74786738698223
NCRNA00277	-1.67325723758791	-4.35690283073099	-2.04503024941867	0.0433332050788358	0.327041607938963	-3.7480902624929
GJA1	-0.548078719954898	0.458485847066072	-2.47935345285331	0.0147402632671149	0.204298103176028	-3.75034723320673
ZC3H12A	-0.354625505393963	5.27033106008179	-2.73913273068754	0.00723029766694417	0.146012900214201	-3.7524931813306
GFM1	-0.142704614404199	6.2650918310221	-2.93412847210858	0.00410206320690192	0.111731115752814	-3.75324335315799
ENSA	-0.12572269784244	8.51508913560804	-2.981464677897	0.00356023889807767	0.102834948758983	-3.75351138990778
DOCK6	0.20170427687095	5.91136915454649	2.906899640286	0.0044471438753414	0.117215534387671	-3.75503714548937
GADD45B	-0.25746999150387	5.52468766810061	-2.78917932989536	0.00626768150625117	0.137462723740118	-3.75524394710548
ZKSCAN3	0.487392412167767	1.62183572023853	2.45100311356444	0.015883900972086	0.21082726972791	-3.75803014951618
C17orf87	1.52915747524551	-4.55997501722833	2.03495389548997	0.0443552978652088	0.329981317392239	-3.75954550043408
FKBP10	0.224677500028187	3.42643446710088	2.74663490372128	0.00707790522646406	0.145799010234264	-3.76018747352338
GPR156	0.883428635696624	-0.720409974123366	2.16287975057603	0.0328016253496161	0.291839251131326	-3.76074300819558
ZNF442	0.992138674379193	-0.501148510249963	2.11823408709994	0.0364963688069587	0.304763109850647	-3.76293750437508
AGAP6	0.220259024905696	3.57284438493473	2.71591373727849	0.00772106221009665	0.149269191411763	-3.76431686319336
ESD	-0.159289904770228	6.20975966365994	-2.92423498512777	0.00422449121845344	0.112905679602485	-3.76457221128056
PTH1R	-1.41395873651041	-3.35894054378693	-2.07702139777764	0.0402208928890794	0.315697470218833	-3.76512477724127
DNMT1	0.139649819877944	7.86568233970992	2.97318183415198	0.00365000755202382	0.104468772132859	-3.7671488819959
IGBP1	-0.140277196575187	5.79386289726767	-2.87638202283386	0.00486548378937055	0.123475494527213	-3.76799741628164
SLC45A2	1.77045443204276	-4.29669081422919	2.02609747426256	0.0452706161162683	0.332209646304726	-3.77085344525956
CDO1	1.54268393956636	-2.56927075235564	2.02657695518024	0.0452206510810825	0.332207338123572	-3.77230515121144
ABCC10	0.180180300725707	4.78906557441732	2.85832936017352	0.00512964994733792	0.126678742024482	-3.77332024835333
C19orf55	0.275174853184328	3.61060419360166	2.7352442640954	0.00731045412372435	0.146594765905475	-3.77438637530542
GNAL	-1.62294693508019	-2.76156354752753	-2.03696699709823	0.0441494656865578	0.329182195337491	-3.77621644059835
ATN1	0.174810329353182	7.2242655723525	2.93909884353529	0.00404179698807017	0.11081149644014	-3.77659578899876
KISS1R	-1.74858039382842	-3.59544083967565	-2.02237661213123	0.0456599608519923	0.332330793970199	-3.7766798009288
C2CD2L	0.211725900681142	4.58760279513758	2.81686166735677	0.00578694735460852	0.133675286682974	-3.77903095797297
PHF15	0.144907701675761	6.05936174866648	2.91746944334866	0.00431013776040839	0.114506469915151	-3.77989986476601
ZNF883	1.60612578239482	-3.44848242220746	2.04414784583698	0.0434218979834826	0.327180910507958	-3.78094989573021
PLK3	0.308898468685403	2.91428530820201	2.59878277205872	0.0106895017263521	0.172392697079569	-3.78135571599957
CCK	-1.50531423874282	-3.86097822796848	-2.02238082417953	0.0456595184976457	0.332330793970199	-3.78265012112797
ANKRD31	-0.818780516534612	-1.21284477128571	-2.18114601514428	0.0313862580236295	0.28667601266367	-3.7831779509379
TMEM14B	-0.184344401749937	6.00828918749792	-2.90625526034593	0.00445562442020566	0.117215534387671	-3.78370296870873
ZNF486	1.84533595026042	-2.94613866842989	2.02413221501879	0.0454759024064125	0.332330793970199	-3.78390701012981
SPDYE5	0.782355577151928	-0.567712355919904	2.19466557600114	0.0303731945781507	0.282860450618128	-3.78403616429023
STX19	1.58487903294358	-3.38580374963128	2.03363218646673	0.0444908838897178	0.330118552702532	-3.78452553565476
RNF169	0.349116685381633	5.36153548690407	2.84274414411421	0.00536821537449377	0.129137892195787	-3.78672814215109
MGP	-0.218253807623844	4.60252009510401	-2.84242160828411	0.0053732580928097	0.129137892195787	-3.78775116373164
PATZ1	0.143456540266425	5.517623608191	2.91489751430221	0.00434311315964043	0.115109705993386	-3.78947685038672
PABPC1L	0.221205154953352	5.069112565318	2.85774329644226	0.00513844216004137	0.126678742024482	-3.7900135316417
LOC100129316	1.72512235024055	-4.54016131099741	2.01217693722168	0.0467419398925452	0.334660797322264	-3.79126231744524
LOC646762	0.234405194652655	4.27358428332384	2.76395965564377	0.00673710013307995	0.141015347466369	-3.79349582589381
PHOSPHO1	1.77736035535957	-2.73256306106933	2.0126585651608	0.0466903609899334	0.334660797322264	-3.79506360275142
UQCRFS1	-0.173313193016549	6.58036839960722	-2.93144792531696	0.00413490733016695	0.112024545143272	-3.79520712977083
MGST3	-0.234110930032037	3.6025691149249	-2.74246359468542	0.00716227257058373	0.146012900214201	-3.79575493758799
COL2A1	1.30079751483107	-1.34041021390999	2.06496206094209	0.041370768881629	0.320762512181903	-3.79750115929526
STX8	-0.241806109214017	3.4439330847899	-2.71944108264664	0.00764460735852812	0.149230910324803	-3.80120591055014
RFX8	2.02194917949993	-3.42764934810744	2.0040656101563	0.0476179376578401	0.336159725365014	-3.80344085666861
TAS2R50	1.78756227790842	-4.38101937538948	2.00628446257392	0.0473769287314845	0.335640060744719	-3.8041300645986
FLJ35390	0.986509582775942	-1.73391468893527	2.12288418233267	0.0360954505836437	0.304264271956077	-3.80438983948913
TPTE2P3	1.92731912496665	-3.45702150755784	2.0065329142113	0.0473500071074547	0.335640060744719	-3.80467113261713
NCRNA00244	1.68869165115569	-3.66044600212683	2.00521141134048	0.0474933519828526	0.335960140030035	-3.80490322814165
FAM185A	-0.22766324365652	2.93777345908172	-2.68155764490796	0.00850289176339368	0.15569097468248	-3.80552208772732
RNF40	0.135037107239873	7.22710803414867	2.93336922472925	0.0041113416333275	0.111801751993121	-3.805704666131
C17orf61-PLSCR3	-1.82261780118755	-3.9659797096274	-2.00874518548878	0.047110865492874	0.334838013391505	-3.80594736083735
AKR1B1	1.07040625280079	-2.13862137718319	2.09648294765943	0.0384231872323435	0.310192044690411	-3.8064222734343
CCNDBP1	-0.194784668382955	4.64879764704881	-2.82704131762343	0.00561881805057659	0.131979091401465	-3.80670313062956
TM2D3	-0.147976217515871	5.44527397752031	-2.8582140766863	0.00513137835664943	0.126678742024482	-3.80841376774378
CRISPLD1	-0.199647566639152	4.18222634368105	-2.86501858306534	0.00503026957694261	0.12530995480918	-3.80888223067247
C17orf53	0.266058490541639	3.5735280321982	2.69421879122207	0.00820677502245896	0.153867831250677	-3.8090379634143
IL17RA	0.172297675227191	5.24119301777604	2.84673314185973	0.0053062062472904	0.129137892195787	-3.81100558395803
SH3GL1P1	1.01866119247731	-1.27199629951007	2.10809883099712	0.037383556320129	0.308340654742333	-3.81228292966192
ANXA3	-0.167620631264659	5.55952656488055	-2.88664491976923	0.00472092930255386	0.121838022584293	-3.81804573135937
FAM135A	1.6220670617309	-3.9447907191515	1.99450806785366	0.0486680488914422	0.339379948941987	-3.8207097028065
PAG1	0.57830667421461	2.19603036964279	2.41959256146031	0.0172428177887926	0.218130775113288	-3.82201913326794
BCORL1	0.334827444728048	4.67696738880069	2.73933800934524	0.00722608838717276	0.146012900214201	-3.82282227762765
EPN3	0.224441769123047	5.16395515940633	2.87724910029851	0.00485311559495479	0.123348792112498	-3.82595653273933
CHRND	-1.56333571549734	-4.18815117781733	-1.9878368563536	0.0494126637343966	0.341372173835541	-3.82721042927517
TSC2	0.175309699751616	6.35740666727087	2.90610450583682	0.00445761061172919	0.117215534387671	-3.8276626804952
SDHC	-0.153224944266044	5.1380200893994	-2.84759266454477	0.00529293114671086	0.129036414719523	-3.82796939347038
SMAGP	-0.232581932775819	3.51654895927441	-2.71717252796097	0.00769369865833121	0.149236614128976	-3.82877360576768
ZNF490	0.304656458789407	3.75234306039278	2.64489386824753	0.00941582763691707	0.162366395521186	-3.83108833947758
DHFRL1	-0.344200198789356	1.86798497871085	-2.61640050055235	0.0101855758489711	0.167991686881847	-3.83331882022618
SPEN	0.251885194814652	7.43722191943228	2.91720590012125	0.0043135061018025	0.114506469915151	-3.83458403149251
NDUFA1	-0.205608055134514	6.48956952397555	-2.90277864956435	0.00450163629495607	0.1178174732345	-3.83516036636421
ZPLD1	1.55744725203906	-3.29605238254117	2.00154003174361	0.0478935340607458	0.336861086039697	-3.83539787491609
NR2F6	0.32810897669154	5.10175248146266	2.86417739184093	0.00504266919317016	0.12530995480918	-3.83936568448385
LOC284385	-0.423628985520321	0.920894157159184	-2.3734296635531	0.0194277175858024	0.229780161884695	-3.8425709761356
IGF2BP3	1.36448558383701	-2.65649149110907	2.03624513160016	0.0442231795295019	0.329291386665801	-3.84334196346765
RPAP1	0.20733195369407	4.31571793164601	2.78595782775537	0.00632593344971442	0.13793339115127	-3.8445985713216
SNORA22	-1.32345028700922	-2.94079928496063	-2.06985115830529	0.0409012262049028	0.318154468395718	-3.84555394829535
CCT4	-0.123233965174242	8.83645082845447	-2.95183555100862	0.00389106467638812	0.10900195250907	-3.84634778365973
LOC100506844	0.729581976225459	-1.18243893138093	2.20595489929827	0.0295491970410676	0.278883053789398	-3.84648863624131
MIR3942	1.61938950244362	-4.60231268201324	1.97644917354034	0.0507061090769145	0.344206705962989	-3.8476580750151
RPA2	-0.149210704004152	5.55813704862252	-2.87400707069503	0.00489950889672039	0.123950649097416	-3.84986925940092
TMEM213	-1.11951302386773	-3.55740532299413	-2.08186816011502	0.0397665510270806	0.313745437015547	-3.85070060788419
ISLR	1.4278042974881	-3.38748285454136	2.00837866795487	0.047150413868512	0.334838013391505	-3.85098095496677
PARS2	0.299652043759564	2.53648016966849	2.56210920602303	0.0118112380989169	0.182224304396943	-3.85308059584207
RASSF2	0.666647840819343	-1.18672547909613	2.21062302125712	0.0292142150848412	0.277443800726226	-3.85311245529188
DNAI1	1.54268393956636	-3.62697571611789	1.97215358374388	0.0512014314877031	0.345792650781742	-3.85403524209173
PCID2	-0.157634082947713	4.7805919083045	-2.82936841665054	0.0055810162354477	0.131645861102436	-3.85451184800911
PCDHB6	0.98776262077957	-1.64954533237245	2.10479556578635	0.0376767014443476	0.308912471797909	-3.85712710623615
ARL17A	0.740761205451995	-0.380409465709537	2.19252379100482	0.0305317611700178	0.28369662772466	-3.85911848534053
C1orf74	0.452790057516072	0.571310736960123	2.3742010386837	0.0193892800626837	0.22968900806677	-3.85963582476247
ZBTB7B	0.210528603471126	6.02245651594084	2.85689761884593	0.0051511534844709	0.126688074815134	-3.86046575232462
SEMA3A	1.35595346583059	-3.30257254795473	2.02530383555136	0.0453534221565481	0.332271605507347	-3.86235877989929
C1orf229	1.2714610201583	-3.02336502402422	2.01726622252952	0.0461993646991324	0.333897223521301	-3.86511348816929
RPN1	-0.114632995046145	8.6974204770872	-2.94190313659909	0.00400815540957203	0.110408886668689	-3.86735618963606
LOC441009	1.74244979317529	-3.55608767778235	1.95809463857513	0.0528513835474879	0.351080682903704	-3.86933764413479
MRPL51	-0.215138870548311	6.08616314090253	-2.87581665435086	0.00487356390611457	0.123493155705849	-3.86934547242149
GEMIN8P4	-0.620598956804902	0.496414750154546	-2.24798188848845	0.0266507084751529	0.266411505402545	-3.86946992355573
LOC100507053	0.683839866143491	-1.01945401646448	2.18665724839463	0.0309697874019078	0.285241331891504	-3.87199028691694
MIR556	-1.26197107743631	-5.23930634757458	-1.95586452481675	0.0531172065056315	0.351648010910798	-3.87220350395154
KBTBD11	0.346556194271139	1.46735068651286	2.48618591507286	0.0144758963774788	0.202861717857869	-3.87495862956796
BAG4	0.282825384221423	3.98630895633711	2.67009088134319	0.00877940055053095	0.157448093332954	-3.87692896702703
LRP1	0.429262902475527	1.93951264754481	2.46068370976605	0.0154847873768719	0.209013385061183	-3.87978954023307
SEPHS1	-0.124220753688169	6.51963555827531	-2.89470956909171	0.00461011549205399	0.120280142728722	-3.88048258772296
TLR9	-1.63518436171001	-3.26597622377071	-1.95785052794758	0.0528804257494876	0.351080682903704	-3.88187292749451
ZNF263	0.15717450093423	5.54066532057216	2.80205979254138	0.00603963501658059	0.135632705967838	-3.88420242994429
ZNF461	0.388700881723667	2.88335486672088	2.48821868633832	0.0143980654938382	0.20276443495275	-3.8880120639965
LOC400680	1.64406877163508	-3.87699892007367	1.94889603036431	0.0539551418356191	0.353444950165148	-3.88834287610137
ODC1	-0.148319023978338	6.86208123499772	-2.8969076050124	0.00458033001080915	0.119689748594957	-3.89014767380323
TTPA	-0.974968953938187	-2.34463621605501	-2.04812365926042	0.0430235026173662	0.3260195096388	-3.89127088564363
TUBGCP6	0.197227441328359	4.91251294178995	2.81518455044147	0.00581508432661963	0.133983049637112	-3.89276961665272
ZNF843	1.53751029811682	-3.13857075705605	1.95580620885033	0.0531241727679289	0.351648010910798	-3.89338800793494
NPM1	-0.171981660874092	11.142305658051	-2.98442057837797	0.00352869942923614	0.102454807733585	-3.89374859576654
FABP6	-0.547485900630352	0.0637425785940383	-2.29844661066906	0.0235018245129912	0.250986279154065	-3.89385463894516
FAS	-0.366066356994951	2.77794095510501	-2.53592823837834	0.0126756647328441	0.187599838046093	-3.89540859630017
CCT5	-0.110555286826431	9.78392460354016	-2.95888785449028	0.00380984877551417	0.107265843302523	-3.89696810201133
COL24A1	1.1021871929347	-2.76731387932162	2.03224628092787	0.0446334362077764	0.330381240783939	-3.89743480255422
LRRC37B	0.384733524786916	2.30673916879953	2.46820683327446	0.0151808290159474	0.20674607855269	-3.90006231610701
PRR25	-1.79871593483534	-2.88772880766973	-1.93771319762772	0.0553232133673541	0.356274876593241	-3.90090776942461
FOXR1	-1.48413484774764	-4.02137173527131	-1.94351427009809	0.0546099122803491	0.355577263531776	-3.90144749916611
FAM171A1	0.55882309489338	-0.277246575084631	2.23801949988841	0.0273142891014817	0.269377674587987	-3.90257457115585
PAPPA	1.27975596128992	-2.47044616085451	2.01119957367833	0.0468467580121502	0.334660797322264	-3.90412912401995
UGT1A7	-1.31044835773412	-3.223881865361	-2.0023508548371	0.0478049075478903	0.336861086039697	-3.90548005478054
OCLM	1.24616471992822	-1.40266661506881	2.05239156916095	0.0425993289928644	0.325128398028444	-3.90623660860755
LOC100289511	0.578326523543944	-0.336348883192033	2.26218692761632	0.0257289670533982	0.262908617585539	-3.90644503680659
C9orf172	0.456541421828546	2.4353956969012	2.57395459927819	0.0114378516109837	0.17893978516566	-3.90948508315751
LIPG	1.35400651509279	-3.02000268394739	1.9594510471562	0.0526902557616036	0.350653337587369	-3.9128057184141
LOC100507564	-1.21489426343062	-1.23319000097477	-2.02750532735038	0.0451240426679636	0.332008134438637	-3.91429218641933
ZNF134	0.302835027200805	3.75910338868856	2.61708560424297	0.0101664201372288	0.167841273815414	-3.91684393591615
BTF3	-0.154290719236991	8.9911691948035	-2.93102972798525	0.00414005317407265	0.112024545143272	-3.91715892895391
FLJ12334	-1.39510729563029	-2.38599337889816	-1.93735882126779	0.0553670416327334	0.356274876593241	-3.91831141774529
JAG1	0.183794108271005	4.91896144339787	2.76681265155041	0.00668243378164859	0.140677584804535	-3.91870258034159
PLA2G4B	1.01100077355196	-1.67210321981116	2.06546857686383	0.0413219097003548	0.320532290273068	-3.91931322485648
TMEM31	1.56880365923188	-3.2636837560695	1.92131107544658	0.0573827606881977	0.361719383756952	-3.92057085403638
IBSP	1.61676730746511	-3.21297363637636	1.95454704752242	0.053274777575675	0.351731251898662	-3.92225376651406
SNORD12	0.479391000499349	0.116864231564566	2.42378396217629	0.0170556974590581	0.217077233109046	-3.92456744481859
FAM193B	0.187249993426557	5.85384341431271	2.82833594284666	0.00559775911203516	0.1318548216756	-3.92507857318918
C15orf38	-0.439288870986588	0.313502926403446	-2.40144030813492	0.0180744518264093	0.222921769275387	-3.92564529698399
NFIC	0.299030762658025	4.31261872704355	2.77056394780915	0.0066111705535726	0.140489474381129	-3.92638278165523
KPNA7	-1.02782825354968	-1.39994332109992	-2.05653814658631	0.0421906544596594	0.324114150290925	-3.92711652510808
GPR132	-1.17948137965088	-1.73863717560395	-2.00087229511155	0.0479666257147161	0.336914678056662	-3.92727122621089
BCL11B	0.301465977400901	2.13514331265984	2.59516384850109	0.0107957576005095	0.173104746031563	-3.9317147133763
PRKRIR	-0.173133859801601	6.34578393811022	-2.87147068148357	0.0049360877959148	0.123950649097416	-3.93344765032667
EPHX4	-0.864801322115135	-1.29226494149286	-2.13136298987861	0.0353742275801625	0.302867000994052	-3.93436328547919
GPR139	1.52783491892942	-3.8432521155072	1.9439159670966	0.0545608088540185	0.355463563410442	-3.93596393991713
SPATS2L	-0.12468906871851	6.08670215722572	-2.84271147245656	0.00536872598541189	0.129137892195787	-3.93630785916778
FAM136A	-0.140188648525922	6.87638370105093	-2.88462742332507	0.00474903086458969	0.122001216865435	-3.93778127141259
TSPAN11	1.51357273321645	-3.00539615118534	1.98279691000953	0.0499816110855711	0.342107458439879	-3.9383007077447
C20orf201	0.694182500853984	-0.831637022569959	2.19802566327859	0.0301258770266375	0.281939097590087	-3.93897798562853
PLEKHD1	-0.885072353335784	-1.2708291498952	-2.03190520980632	0.0446685781699904	0.330381240783939	-3.94102215051381
MEGF10	-1.52095018148495	-4.52899341694598	-1.90796125204762	0.0591064338665113	0.365162910965473	-3.94158279934939
DPY19L2P2	0.822366643151369	-1.37925516049946	2.03323686941013	0.044531505882921	0.330118552702532	-3.94274481488015
KRT6C	2.66241372791297	-3.73147405615386	1.92598885680571	0.0567889016809403	0.360070485714148	-3.94502665836456
RNU86	0.668395812861818	-0.542268510365315	2.24647240157527	0.0267503366420638	0.266638569856912	-3.94521775978023
NLRC5	1.73839753815388	-2.05209472264895	1.94155405723881	0.0548500652589888	0.356237860734496	-3.94530856634997
ABL2	0.280247100061451	5.50558848353454	2.78181282110455	0.00640161131149704	0.138530984191105	-3.9454056096903
BTN3A1	1.04402057142916	-0.344091773822762	2.00838684785621	0.0471495309229657	0.334838013391505	-3.9459592838068
LOC100499489	-0.368800868911534	1.1550527474083	-2.42182129684519	0.0171430922863852	0.217456299917156	-3.94701864491283
PDLIM4	1.4114838568602	-3.78350383612664	1.90720928047288	0.0592048084469627	0.365393953294289	-3.94754209864349
PEX5L	0.852251410806663	-0.851229063384498	2.06076090977044	0.0417779333410029	0.322624434617726	-3.94907106047472
EIF2S2	-0.1473745395564	7.49864651780226	-2.87896313915733	0.00482875098578006	0.122916334073342	-3.9498602419926
RNF114	-0.103429744125792	8.58097759868627	-2.9030440318918	0.00449810870972439	0.1178174732345	-3.95081958579196
ZFP30	0.359274225978179	3.00000097631106	2.55157505563611	0.0121524637573022	0.182936431343164	-3.95123934703126
C1QL4	0.896765595253781	-0.259424671790152	2.07257822359282	0.0406413175662081	0.317289981175812	-3.95139734528981
SETD1A	0.182236939772214	5.92189878864316	2.83088814988891	0.00555645518522762	0.131281527720602	-3.95208867043926
C12orf53	1.34433201569496	-2.29619002920476	1.95416761784888	0.0533202309700689	0.351731251898662	-3.95225606343794
KIAA1522	0.146974392963299	7.90546787597934	2.8906820468924	0.00466515430086659	0.120623847574337	-3.95274073208886
ACAT1	-0.181490448445441	4.83784280828052	-2.78173496834961	0.00640304058716362	0.138530984191105	-3.95294880344602
DPY19L2P3	-1.08868628923618	-1.91857854171292	-2.03323538586364	0.0445316583889567	0.330118552702532	-3.95402507576638
IL12A	-1.70176699247668	-3.28854856090617	-1.91570739019313	0.0581010530033507	0.36271959800111	-3.95546409950865
TUBA1A	-0.152279870942412	7.14065153664312	-2.88142380596639	0.00479396945737707	0.122283506842682	-3.95612880693452
DRD1	-0.248259719921778	2.75761090385119	-2.63697401374961	0.0096243222652327	0.164577878899542	-3.95739887938485
NUDT11	0.585222271480511	0.353543645876169	2.22095044002757	0.0284848801285515	0.273520888411519	-3.95855093945358
FLJ10038	-0.262146984826372	3.11437549345688	-2.66991402905943	0.00878372823963445	0.157448093332954	-3.96045351871532
DNM1	0.171050330506685	5.86065875685686	2.83429476921252	0.0055017583650858	0.130584223438451	-3.96056672511072
FASTKD5	-0.168140787835122	4.57995660357884	-2.77649835341399	0.00649984923378281	0.139359143652762	-3.96094824377263
CARD6	1.5804665791939	-3.70099071401122	1.90320221155676	0.0597313488166597	0.366098859148366	-3.96154301950767
LGR5	1.77045443204276	-3.60280787459227	1.89153802273168	0.0612865275253641	0.369762340947232	-3.96275277423715
DNAJB13	1.06716679828511	-1.42870796939673	1.99918688631155	0.048151536522749	0.337572612318633	-3.96279990148114
GPR6	-1.25794879380721	-4.61935574452817	-1.93545045284252	0.0556035681070597	0.356859481732511	-3.96342957422615
C22orf26	-1.32215443387992	-3.24158775829215	-1.9488396617777	0.0539619653123631	0.353444950165148	-3.96544850595755
RBM11	-1.06599275965373	-0.637798976300307	-1.99621991885168	0.0484785264758291	0.338802706553183	-3.96858557884348
KCNK10	1.58705718975073	-4.68976865945386	1.88573100386849	0.0620733675657096	0.371889532534593	-3.96969837761152
ZNF204P	0.919486097008524	-0.184365237569285	2.04002353098935	0.0438385099122149	0.328802401654957	-3.9714062276195
PCNT	0.145680897371845	7.83130851261781	2.88123865119499	0.0047965785989476	0.122283506842682	-3.97240702516199
ANKRD56	-0.28776469670494	1.36464121221709	-2.53962689212294	0.012550195574804	0.186402727169647	-3.97456777857413
CPXM1	1.32222720045643	-3.47745269207437	1.95820590062903	0.0528381510222826	0.351080682903704	-3.97472097313488
FLJ26850	-1.40693508956254	-1.99243562851858	-1.90461753769385	0.0595449226463951	0.366098859148366	-3.97538938768807
TMEM138	-0.164467445344778	4.72491764563229	-2.77481932389939	0.00653117079240794	0.139492056722517	-3.97570509738598
LOC100133612	0.979348099238152	-1.33339118514735	1.99275310531728	0.0488629988889031	0.339927118726296	-3.97689226043926
FBXL8	0.278666868075258	2.65437669046283	2.56522347162419	0.0117120234666068	0.181362852273642	-3.9773601562014
COQ3	-0.238337515376648	3.04552167745016	-2.62576394735	0.00992657125222455	0.165846131490713	-3.97820391752747
DPY19L2P1	0.476178790313046	0.582752214351845	2.35263077638639	0.0204898970057962	0.235905268349117	-3.98298958880317
AMBRA1	0.163177771669369	5.63473004236203	2.7931122663179	0.00619722928837413	0.136469045134484	-3.98483332019811
ZNF273	0.304356068943888	3.63823074951661	2.60947515607179	0.0103810481768647	0.169103443726917	-3.98523100371838
CCDC121	0.459556984735326	2.13054731286195	2.34927841022169	0.020665823829244	0.236680614699871	-3.98613782794063
ZNF594	0.297721787083246	3.82790019754465	2.63392972560961	0.00970556926847292	0.164884551413054	-3.98624941791908
SUMO3	-0.111523355900484	8.02419979724137	-2.89194568220989	0.00464782125528678	0.120623847574337	-3.98658464536591
BTD	-0.247409465229041	3.12670804017111	-2.60935631970248	0.0103844317572078	0.169103443726917	-3.98666792907025
UBE2I	-0.11907732501856	7.22000382250295	-2.87198346287228	0.00492867250524821	0.123950649097416	-3.98883820870178
OSCP1	-0.379440190013347	1.33114734405044	-2.38646361046256	0.0187872253565899	0.225981411505569	-3.99098018888112
LOC144486	0.805852130484639	-1.3612531066801	2.04394256698335	0.0434425534342045	0.327180910507958	-3.99124121037573
CYP4Z1	-1.38420768609647	-4.69173862981888	-1.89307410524832	0.0610797978365549	0.369171860866839	-3.99151565924049
RAB7A	-0.0932339092194265	8.60371895810151	-2.88527866888501	0.00473994297370763	0.121955086603517	-3.99251818432458
CD24	-0.156105728172834	9.52025760693001	-2.93048413683973	0.00414677543544578	0.112024545143272	-3.9940761091201
NAPSB	-1.98261295449337	-3.25094705831523	-1.87212614598299	0.0639500443450195	0.37726238498219	-3.9951918750344
ABCC6	1.15556541901737	-2.22301593460418	1.95520211475233	0.0531963817152924	0.351731251898662	-3.99764206982894
NCOA6	0.173425576082842	6.4962248104799	2.82620295674863	0.00563249383713991	0.132114764280965	-3.9989473484916
AMTN	-1.60034407805953	-4.05488615168276	-1.8768916251499	0.0632873488737661	0.375858530740363	-4.00008323495653
WNT16	-0.959770334881025	-1.54010656949208	-2.03017993438808	0.0448467033372193	0.330695002915192	-4.0005944682082
NEU4	1.36150856636471	-3.8762752883478	1.90133867724473	0.0599775614570609	0.367134711628375	-4.00227738866037
PAQR8	-0.618539089964766	-0.777568081096305	-2.16560216456504	0.0325872248214169	0.29163868060642	-4.00291406023884
ADAMTSL1	1.47499060178378	-3.14568623585851	1.90992717022244	0.0588498980479751	0.364539749183626	-4.00397104243643
C15orf44	-0.128621922471526	5.8422420633945	-2.82154269673456	0.00570907117194123	0.13316388602447	-4.00580807949317
SLC25A34	0.722156807740511	-0.880648027052718	2.10108133471461	0.0380086843683876	0.309925517979968	-4.00712304893275
KLHL3	1.61938950244362	-1.57924184933714	1.86527806796869	0.0649125184076462	0.379247802033226	-4.00860323717244
AKR7A2P1	1.47787278781503	-2.75829812708631	1.90977559741025	0.0588696436155053	0.364539749183626	-4.00893011514556
MFAP4	-1.14859535389211	-2.48035733735084	-1.94113097247636	0.0549020159757629	0.356242689316411	-4.01031374719065
ZNF833P	-1.04242553813339	-0.288636106074783	-2.02154494548588	0.0457473752564043	0.332330793970199	-4.01378863492988
VN1R1	1.24286121705919	-2.32868738610506	1.89429123370267	0.0609164100185866	0.369171860866839	-4.01462898436547
PDCD1	-1.56333571549735	-2.97726567851245	-1.85456040785578	0.0664431592575973	0.383843286366213	-4.0156459708398
LOC340037	0.478946218318731	1.00761104983635	2.31089835878717	0.0227771351016525	0.249575325316767	-4.01567885733578
MEIG1	-1.2885536821859	-2.50688112391095	-1.9393762176642	0.0551179272882855	0.356274876593241	-4.01577707282085
MYBL1	0.247623210213963	5.60614945905512	2.80171217481076	0.00604568865866429	0.135632705967838	-4.02191536754567
CRBN	-0.201079302823248	4.92314857235417	-2.74617256297841	0.00708721156151888	0.145799010234264	-4.0234410395858
C16orf7	0.27703641885881	3.26595215550426	2.58518855711953	0.011093591291137	0.175690549955468	-4.02403693008822
OXER1	1.34345688507862	-3.04861383775956	1.94551692142952	0.0543654791761371	0.354726265342548	-4.02469355540408
HTR1F	1.56880365923188	-4.67383335983718	1.842172502759	0.06824978417164	0.386799294704236	-4.0286928178031
FCGBP	0.77478737367505	-1.10887275039922	2.04245395715439	0.0435925914977275	0.327806879589926	-4.03081388834182
LOC100271702	-1.31990682402749	-4.14238434123515	-1.8684275690683	0.0644683717395138	0.377919458140831	-4.03311278067759
LRCH4	0.214942139238936	6.05271710619218	2.79874290020434	0.00609762389550847	0.135632705967838	-4.03465788321979
SEMA4D	0.217409829776382	4.14012009814845	2.66658092939685	0.00886565368919915	0.158238198824084	-4.03565977825783
RPRD2	0.179076910298106	7.08417359302271	2.84212942635256	0.00537782998450992	0.129137892195787	-4.03622995220519
CDKAL1	0.21096120674012	4.00136211378445	2.65616898938523	0.00912605060003238	0.160437143715133	-4.03824103176755
PILRB	0.15302909569924	6.95470807617082	2.83080969277629	0.00555772073823167	0.131281527720602	-4.0390799916218
CRIPAK	0.238887692144472	3.20845717879328	2.62397872548252	0.00997548879134282	0.166101146967315	-4.04085984755576
PLEKHM1	0.238369590507001	3.88528167991282	2.63075043384903	0.00979108069903516	0.164884551413054	-4.04094085439445
A2M	0.455142272205332	0.871343436529216	2.40852177612871	0.017745871262042	0.220491791223173	-4.04274993242227
P2RX7	0.796813225597273	-1.68906370215984	2.07847005271793	0.0400846285268245	0.315313660071188	-4.0430608172386
C16orf80	-0.197465350330864	4.47633194749161	-2.70569261478014	0.00794654457941956	0.151537071318373	-4.04368679170893
CCZ1	-0.26604501409531	3.36780731602985	-2.62664127090944	0.00990261089241461	0.165795665784679	-4.04399079078751
WDR12	-0.14404747641179	5.27275237222611	-2.78757316913152	0.00629666298414944	0.137654106858713	-4.04437896935024
RAI1	0.174927106464788	6.55563523638501	2.83410600529119	0.0055047762212454	0.130584223438451	-4.04455142827437
ENDOU	1.24704290108732	-2.74595992245281	1.8933005162498	0.0610493764901452	0.369171860866839	-4.04627481530308
C1orf162	-1.2612899895708	-1.82755875974777	-1.91154374049397	0.0586396522534747	0.364027299289945	-4.04644635782695
CDA	-1.43384099624433	-4.09003330434394	-1.86003141702346	0.0656580917028969	0.381803173031728	-4.04682541803362
NCRNA00115	0.895455466079123	-0.644109088801284	1.97817401746997	0.0505083667947872	0.343179494149174	-4.04693487267338
ZNF876P	-0.626477285564401	0.348738664433721	-2.19531674874673	0.0303251275968726	0.282854118198604	-4.04888334502137
PHRF1	0.17505188031868	5.49802133472924	2.77783473942786	0.00647501754260852	0.139359143652762	-4.04916165641264
LOC728554	-0.197168567055934	4.62878853516247	-2.74075027978042	0.00719718990603156	0.146012900214201	-4.04963943508163
BLOC1S3	0.215595606406709	4.51005729122545	2.69954973738567	0.00808492007526119	0.15295498115234	-4.05098336548439
SDCBP2	-1.78686838722138	-3.69685285561455	-1.82994851175294	0.0700724733389367	0.391276701807673	-4.05176375109624
RPL36AL	-0.187960849391858	7.6447288870259	-2.85537484849226	0.00517411483862435	0.127065927402575	-4.05249580064652
SLX4	0.241252140411528	3.66271748700808	2.63133683404378	0.00977525762674013	0.164884551413054	-4.05577683412235
C20orf106	1.42996157834092	-2.36585355427425	1.86440738532615	0.0650357539518121	0.379432511339748	-4.05939196278078
LGI3	-1.66376027408462	-3.36359809621667	-1.83612870347776	0.0691459585034035	0.388835578349334	-4.05970940010933
ZNF786	0.190841692305151	4.11534783719974	2.65763148117989	0.00908906124585302	0.160140070943096	-4.06031550494075
RNF121	-0.145706608378974	5.22879607377647	-2.76632007830041	0.00669184301575978	0.140677584804535	-4.06086758002644
EMCN	0.460947967833698	1.30691315725582	2.28192938656327	0.024494397691662	0.256416947310759	-4.06445791179464
CDH17	-1.52095018148495	-4.70840177482377	-1.81848171304499	0.0718189117288019	0.395622126052513	-4.06458741202231
SCGB1D2	-1.35195345567525	-3.59031290480019	-1.86561441073553	0.0648649651370115	0.379168709175596	-4.06578739179428
LOC200772	-1.27675419009916	-2.81088934151806	-1.89364686735399	0.0610028642166866	0.369171860866839	-4.06588156837509
ZDHHC4	-0.148515199082852	5.32564454822645	-2.76447534550575	0.00672718889827	0.140984344780285	-4.0658837586084
TONSL	0.218671023940294	6.48356009039629	2.83738732260617	0.00545253144698037	0.129897629514672	-4.06755777450702
HAL	1.59666747230137	-3.2036522882477	1.86578413034866	0.0648409806754364	0.379161035250349	-4.06866260280159
BACH2	0.928884676352011	0.236414782517951	2.00506448722975	0.0475093118375408	0.335960140030035	-4.06973132336768
MLL4	0.182154004139359	6.58905971457832	2.81307534946737	0.00585064793264988	0.133983049637112	-4.0715459114422
SNRK	0.250765736002758	3.9383688296454	2.63089580647855	0.00978715589437406	0.164884551413054	-4.07182321095053
TNPO2	0.126561015041275	7.46398346685445	2.8456085335394	0.00532362158259601	0.129137892195787	-4.07508022913982
USP11	0.148881888624782	6.37902504162406	2.79819147256745	0.0061073136048509	0.135632705967838	-4.07561927228787
DZIP1L	1.0576684900893	-2.07232980900034	1.91698606244301	0.0579364862526496	0.36271959800111	-4.07794171714774
RNF133	-1.22220345878107	-3.0016668423196	-1.9049080566216	0.0595067162375015	0.366098859148366	-4.08228018283148
PAWR	0.191878732930352	6.58482489104178	2.80644787695425	0.00596369280084435	0.135328084669364	-4.08299732714559
TAS2R13	1.7389328550595	-3.60778573881339	1.82627764289525	0.070627673757073	0.392548094354699	-4.08423735688072
LOC100129138	1.26725867135332	-4.46896258609651	1.8144278075199	0.0724449270370387	0.397238633332828	-4.08530986860678
LXN	-0.179985032260744	7.38792727560794	-2.85333292093638	0.00520505161644142	0.127465788678309	-4.08793003462917
BMP8B	0.360051167072995	1.39822176715831	2.43641041943661	0.016502878235725	0.214042475089547	-4.08860795491569
LOC100272216	-1.08543636107645	-2.62685547678873	-1.90988162890664	0.0588558301822851	0.364539749183626	-4.08992456532543
C9orf131	1.26294214905422	-1.32736260412358	1.95001363596366	0.0538200052326487	0.353251871079599	-4.09407085935743
ATG3	-0.155764773952733	5.85393305429484	-2.7798897069162	0.00643700255658412	0.13890636226621	-4.09736980267013
NCOA5	0.111990098897215	5.94821670654924	2.7885074042895	0.00627979084707554	0.137464950427345	-4.09770051566241
LAMA2	-1.67530793307551	-3.94569809213409	-1.79509041770604	0.0754937211031367	0.403090787544927	-4.0978111840093
LOC100507062	0.363323099179443	3.55352807092763	2.48412205481949	0.0145553023333545	0.203360798849641	-4.09831607327668
ZC3H15	-0.153179275163799	6.91295092648522	-2.81767000128279	0.00577343045561459	0.133547511673165	-4.099697514815
ZFP64	0.182555753934851	4.17468104166947	2.69666772767236	0.00815059164210855	0.153330140182929	-4.10087730956668
PCDHGA11	-1.40965385265656	-2.05882225303263	-1.85511971285936	0.0663625430555603	0.383631928814791	-4.10116229454757
SAMD4B	0.180141165497737	7.0936292808012	2.80652887463348	0.00596229925658655	0.135328084669364	-4.10151804728023
USP42	0.171091534572546	5.45223326268197	2.72140847211335	0.00760226398736144	0.149050718551738	-4.10313005133572
LOC100288432	-1.31137563270921	-2.64714647415964	-1.88201474840187	0.0625813484166612	0.373522652005797	-4.10431447577826
EPSTI1	-1.52095018148495	-4.52996937479512	-1.78867677262218	0.0765280809963926	0.40617442925537	-4.10434755996263
SH2B2	0.34307742286131	2.88995453390401	2.55402776429705	0.0120722329227957	0.182936431343164	-4.10480253649584
INSM1	1.19771114539982	-4.39702949287456	1.86812845590715	0.06451044344405	0.37802125303374	-4.10703334364412
ACP1	-0.144476138876725	6.83072922504529	-2.81343373412337	0.00584459115788189	0.133983049637112	-4.10724184493717
RTBDN	1.6220670617309	-3.38577233603456	1.79251365343517	0.0759078892412924	0.404294120914451	-4.10929323399481
ASPG	1.4351801229323	-3.21228750092928	1.8082088833428	0.0734140721807978	0.398534542535706	-4.11133299747387
KCTD19	-1.44536604905926	-4.23061286114429	-1.79499779012697	0.0755085768264064	0.403090787544927	-4.11297344388608
GUCY1A3	1.08149099640107	-3.74200831953691	1.86028595682753	0.0656217558811853	0.381724607080676	-4.11306416237178
SLC35A2	-0.164303707932897	5.52306650897068	-2.73168735645373	0.00738448310886805	0.146728287219575	-4.11515104805069
PTTG2	-1.45195463587112	-4.23107949024854	-1.81368046417938	0.0725608270789642	0.397238633332828	-4.116363013141
KIAA1462	0.38619675613792	2.0815640674935	2.3432803859702	0.0209839255010244	0.237830282510848	-4.11678282056361
CSRNP2	0.206585407184655	5.89743964266653	2.71923928053096	0.0076489627697895	0.149230910324803	-4.11847137128192
PPP1R13L	0.250903044525382	4.80525333172951	2.67540698879418	0.00865021061135621	0.156058384319656	-4.1193225246266
PCDHB5	0.690319036309433	-0.555274455612382	2.05671715062341	0.0421730883536477	0.324114150290925	-4.1197694174937
SNORD37	1.17277018015613	-1.80977426920847	1.86796050041661	0.0645340772652839	0.378027288330861	-4.1216340078918
STX2	-0.292649465275961	2.46709331929289	-2.48440776930045	0.0145442864390944	0.203360798849641	-4.12301213856288
SSTR1	-1.27511092863947	-4.86605350242781	-1.78456907879194	0.0771966853369857	0.407395823785342	-4.12436127332636
KCNJ13	1.32224971949786	-1.9482664695962	1.84313298211632	0.0681082600993688	0.386567355721479	-4.12439013781916
N4BP1	0.172646292951992	4.44623851311049	2.69504546079017	0.00818777043004806	0.153683807712821	-4.12456048267774
ARHGAP31	0.776983114504764	0.0653847997534507	1.98391809971103	0.0498545632104891	0.34198839833151	-4.12519289216989
LCOR	0.344237437739674	5.89811357661943	2.73437990409664	0.00732838144421886	0.146602692910426	-4.12732467212624
MRPL9	-0.148995538189967	6.68852739668932	-2.80068288755047	0.00606364586165756	0.135632705967838	-4.12761850194377
CDC42	-0.154239755292952	7.3785599421553	-2.82003539371405	0.00573404223107482	0.133189058711799	-4.13510528939016
TBX20	-1.24962148178728	-4.752810296758	-1.77617684220152	0.078577689653873	0.411180626336474	-4.13578082784737
SMCR5	-1.33629968699053	-1.30727274378492	-1.817150611242	0.0720239666941439	0.39605576283911	-4.13679248702063
BIN2	-1.41591525969606	-2.0334890580172	-1.84213284734506	0.068255632558392	0.386799294704236	-4.13969326160272
PARL	-0.154055726212835	5.71056339221563	-2.7510840132639	0.00698891739684572	0.145195844155091	-4.14054127686825
HCN2	0.259544968228683	4.64621633444971	2.67848489859842	0.00857620255445445	0.15569097468248	-4.14072129507678
AGR2	-0.260698786941822	7.20556631538784	-2.80457212717438	0.00599604797057278	0.135632705967838	-4.14109074926681
SNORA10	0.438254794143376	0.196992980358551	2.29904143896388	0.0234667494141888	0.250986279154065	-4.14153084008382
MRFAP1	-0.119366469211338	8.32383534360816	-2.84039823942984	0.00540499174376169	0.129502982697236	-4.14201524431339
PSMD7	-0.129116818431782	7.95884800649963	-2.82759683805512	0.00560977284990112	0.131951956598799	-4.14592508790494
MIR33B	-1.60871115867882	-3.40625821443604	-1.77224747493804	0.0792312699600325	0.41276964912912	-4.14643314971136
C15orf55	1.57907582089987	-4.12390131098517	1.75002195828585	0.0830129924659845	0.422065923533038	-4.14929758673104
INSR	0.173530823822269	5.23638928700288	2.73445122542893	0.00732690068623014	0.146602692910426	-4.14981839959966
RNF214	0.249368179380419	2.96710124682379	2.52566813304202	0.0130296326828118	0.191482932326313	-4.150537336899
LOC100505912	1.33372277536786	-4.24258141230078	1.78916717808584	0.0764485792422451	0.405950930606946	-4.15082850662829
RENBP	1.02607303835473	-1.58037208181326	1.87071303781216	0.0641476671979942	0.37733736287792	-4.15139271461771
TAF3	0.188864682965117	4.63904598117921	2.68077665465796	0.00852147087482025	0.15569097468248	-4.15372301888009
FAAH2	-0.422693384737792	1.44057089067002	-2.25067938830705	0.0264734790689966	0.265115247874191	-4.15657264073802
PRNP	-0.168590076229587	6.61490199064142	-2.74110394551393	0.00718996953672704	0.146012900214201	-4.15831720563567
SNORA60	-1.16062170224378	-2.91913773992838	-1.81365859729861	0.0725642205711426	0.397238633332828	-4.15903120322134
DYNLT1	-0.172332702259237	5.20912127851662	-2.72561798606411	0.00751237961985523	0.147982375456371	-4.1592235679055
YOD1	0.758473568031644	0.215710769888106	1.97938921843599	0.0503694456172909	0.343088899789323	-4.16018466869734
RAB3B	0.658528745703738	0.062711622274584	2.10640029593402	0.0375340443687142	0.308853598512753	-4.16034508497993
STK32B	1.21634342487129	-3.0969320822543	1.87255016589113	0.0638908448116419	0.37726238498219	-4.16035749017416
RPL30	-0.185936214850006	10.2401329054053	-2.86771979633741	0.00499064101324683	0.1248282519521	-4.1604690339005
C20orf26	-1.24972138783997	-2.53798367640018	-1.82234948090537	0.0712258365162906	0.393893351566751	-4.16054461881055
LOC100132077	1.60914911802254	-3.42913493662473	1.73939418612251	0.084873078546476	0.42663581773708	-4.16283771136261
MYBBP1A	0.159958024995608	6.65674173369331	2.8086901269749	0.0059252251981011	0.134821042466725	-4.16343422260855
CSTB	-0.185659783438012	6.99195710120294	-2.79286401906588	0.00620165476573832	0.136469045134484	-4.16907352591449
PRLH	0.921697549021745	-2.56645879759927	1.95097652059775	0.053703806807266	0.352627587375232	-4.17118399300358
POLG	0.157417376094122	6.65019000009934	2.78234184627407	0.00639190680339133	0.138530984191105	-4.17190229308006
FOXJ2	0.200944986385825	4.86495285895619	2.67243127449882	0.00872231131912791	0.15702038159429	-4.17292962572956
B3GALNT1	-0.16771032438283	5.33105439420907	-2.75154228733769	0.00697980946489338	0.145186981953827	-4.17302278781389
C15orf40	-0.168770558941923	4.51697743648325	-2.66033714455659	0.00902098727008855	0.159888329407969	-4.17850293330778
LOC100506804	-1.13613692599486	-1.83700162054689	-1.84233360835706	0.0682260285893986	0.386799294704236	-4.17990852312942
SYN2	-1.5718962816674	-3.37624741761629	-1.75835497463051	0.0815780818839105	0.419014693312813	-4.1803915484078
VPREB3	1.30945636828036	-1.7765892978458	1.79295351835617	0.0758370561366028	0.40417429153236	-4.18048774872218
C4orf26	-1.67652636837765	-3.16486891454146	-1.77363011194887	0.0790007834555714	0.412107423051463	-4.18201490183373
CYP4F8	-1.27497717475231	-3.41090220272347	-1.78710966183275	0.0767825905667489	0.406750726841403	-4.18231441574372
ZNF549	0.465371464122767	1.10288719630289	2.21353079969288	0.0290072336958443	0.276419929532365	-4.18274182297797
ZNF575	-0.864861674948316	-1.16714315414638	-1.94527045030317	0.0543955121031499	0.354726265342548	-4.18333757076746
SNRPC	-0.175941333488782	6.34545661271629	-2.76724720090016	0.00667414294804894	0.140677584804535	-4.1848504331286
ENG	0.491735342084027	0.342064172093629	2.16158689401226	0.0329038710367654	0.291928031415843	-4.18553111738425
SNORD21	0.815816357070248	-3.17104468245058	1.94850060500143	0.0540030239056417	0.353482024187066	-4.18874640631292
C20orf43	-0.124149785927361	7.81823620264593	-2.79901989340479	0.00609276186009528	0.135632705967838	-4.1899290459415
KCNH1	0.557634112739887	0.770381614147663	2.20529943545418	0.0295965000302985	0.279014580894427	-4.19033049872871
RP1	-1.43333291517257	-4.24961658370905	-1.7367944528992	0.0853332547993334	0.426962197542841	-4.19197620594672
RNF39	-0.502582243620695	1.26163485594012	-2.12418677272534	0.0359838298851107	0.304264271956077	-4.19274594875044
SPTAN1	0.133313659723042	8.38919180122211	2.81043329155916	0.00589547664182453	0.134326909206912	-4.19292437936706
P2RY1	1.1707084420888	-1.32155426265506	1.84058390242344	0.0684843983539951	0.387329414295642	-4.19302770314174
POU4F3	-1.29811046563373	-1.9378722325935	-1.76967796166846	0.0796610826055749	0.413800295900036	-4.19433430375715
PRDX3	-0.121595225727544	7.27815707262079	-2.79954462730907	0.00608356096327771	0.135632705967838	-4.19471644828295
PIPSL	-1.03736188929355	-1.01681994245101	-1.87465828192879	0.0635972012294104	0.376972748067698	-4.19512926604001
ZNF670-ZNF695	1.3336288701761	-4.08588580663185	1.75871595020252	0.0815163875125894	0.419014693312813	-4.1952685463743
PRDX4	-0.162600271493337	6.40069802710287	-2.76463518882147	0.00672411950982727	0.140984344780285	-4.19569910321309
MRFAP1L1	-0.159824790730534	5.90532008414449	-2.74353002584739	0.00714061665916165	0.146012900214201	-4.19621735844259
ADAM12	-1.10548523742732	-1.28777457330347	-1.8517477414479	0.0668498079896278	0.383912369047333	-4.19665799185389
B3GNT7	1.02041531100141	-2.57491031052671	1.86596329121095	0.0648156700460957	0.379161035250349	-4.19776557624926
EID2B	-0.496902312444753	0.785788622836532	-2.15137290430066	0.0337214188740891	0.294956594796165	-4.19784437986403
MFI2	0.252835645897811	3.34139736056382	2.54265852619131	0.0124481865792995	0.185878100314468	-4.1978627409631
FNDC7	1.423744978295	-3.10729087104436	1.7557286574667	0.082028103650516	0.419907562121589	-4.19822002157375
MIR98	1.60914911802254	-4.09885372058046	1.7111461149679	0.0899837670374205	0.433685452430496	-4.1984533481626
FLJ33534	-1.48767493376391	-3.41551098966835	-1.74214687482093	0.0843880486687756	0.425733250659609	-4.19980784226657
KLHL11	0.585448522269161	3.25392968450563	2.33761097167882	0.0212885698394611	0.239894731594304	-4.20301311812104
BRK1	-0.132318519329894	7.68435523779686	-2.79808332694918	0.0061092155930415	0.135632705967838	-4.20336818180907
TRPM5	-1.62583352491172	-3.23299288961857	-1.73076085646883	0.0864091423774634	0.428831676566166	-4.20337205656717
RBM24	-0.219971069378268	3.9872523544777	-2.57320643056956	0.0114611169727975	0.179030185288629	-4.20416653146775
TUT1	0.171489599191871	5.04943842591457	2.6775043961778	0.00859971609642142	0.15569097468248	-4.20606915781424
WNK2	0.261880578703821	3.76799105419824	2.63258910199091	0.009741544530402	0.164884551413054	-4.20780677199863
CHD3	0.108296859369617	8.41727388991576	2.81197608605612	0.00586926152283907	0.134094985939837	-4.20951816056559
ASB18	1.51814109282531	-3.07536387696831	1.73891805551704	0.0849572053606279	0.42693037934229	-4.21048349829116
RBAK	0.22629974682667	6.18699888427094	2.72604998321252	0.0075032102211977	0.147976046862394	-4.2107213192267
XIST	0.755035726376816	-1.13054697128019	1.99060603237737	0.0491024103782164	0.34060087563886	-4.21169743485847
EPDR1	-0.235198078479325	2.64249103142428	-2.50816537485259	0.013653976052801	0.196007807302184	-4.21271337323279
ATP5G3	-0.146150161501489	7.29856295329431	-2.79407178642776	0.00618015112638929	0.136354679997011	-4.21327271506046
TERT	0.30282202392881	1.78479774282725	2.50141039129478	0.0139020141549736	0.198885615678167	-4.21397340319069
FAR2	-0.460114726352118	0.57194721024239	-2.21010715668219	0.0292510696501839	0.277478666380985	-4.21417712689382
PGCP	-0.416120537365425	0.564111239357856	-2.18425165206909	0.0311509771822341	0.285527102272889	-4.21473927296807
PANX3	0.778834656124138	-0.943391911051961	1.9426046242589	0.0547212455461347	0.355815750588475	-4.21567292695831
LOC100287846	-1.15195178130004	-3.03866637663561	-1.79585637517457	0.0753709686213571	0.402845662903028	-4.21594209614024
FGFR1	0.212775214134459	4.80575393441957	2.64960216622872	0.00929382417956184	0.161606815128226	-4.21598871842846
PI4KA	0.170192827328707	6.72739270012769	2.76936545300087	0.00663386261722099	0.140677584804535	-4.21664919221143
MNT	0.196875038120357	5.10208940112439	2.66602935439265	0.00887927761248593	0.15831240809298	-4.21838169879552
BZRAP1	1.4284581667525	-2.85500602093405	1.72849928144413	0.0868152699722072	0.429058151116304	-4.21896623917322
TBX10	1.58705718975073	-3.91733569622874	1.69449661423249	0.0931119078271619	0.438448716524514	-4.21919061769334
MKL1	0.190044126043299	4.9905133669754	2.65901911653635	0.00905409071752819	0.16006407310776	-4.22014013051438
KCP	-1.1094691257149	-2.62107762372571	-1.74858001928162	0.0832633811170159	0.422609039696806	-4.22073863113598
COL6A1	0.382154091936796	1.91652936732827	2.30526712399534	0.0231023969271684	0.25044368676663	-4.22132477682086
PGK2	1.29166293341548	-4.53512026739921	1.70328509865252	0.0914498539781449	0.435887733852658	-4.22254642057551
NCKAP5	0.277164763542247	3.8113722572371	2.57681706322801	0.0113492312465858	0.178472043575408	-4.22286251995653
IGFBP3	-0.169093494539183	4.87562292917095	-2.73332789292087	0.00735025472476319	0.146728287219575	-4.22387739082422
GPR160	-0.214518953584735	4.0649718192942	-2.63394884222549	0.00970505714903082	0.164884551413054	-4.22414601070174
SNX3	-0.127760869461998	7.55059402063717	-2.77107965056093	0.00660142813975034	0.140460921385731	-4.22499145241508
SNORA15	1.32987686079335	-3.96628893604962	1.75114839094528	0.0828178213837547	0.421755555670498	-4.22608996980214
LOC100379224	1.66919778725523	-2.26165739475912	1.70366749025333	0.0913780897384065	0.435883392123534	-4.22805646912916
MANF	-0.172444386493371	5.67778921937674	-2.71201840300003	0.0078063001485465	0.149888132817786	-4.22869295001573
SNORA44	-0.394115063611613	-0.514010952308854	-2.25721147592256	0.0260485839437415	0.263862215551262	-4.22886474781854
EMP1	0.809976669968734	-0.251524940296657	1.9731534886727	0.0510857675265626	0.345195303480498	-4.23000184372267
FBXL18	0.201600662391876	5.70068764927931	2.71471104855835	0.00774728881520034	0.149269191411763	-4.2311559332369
RPS13	-0.169524371840897	8.76151884149341	-2.81081618300226	0.00588896059515609	0.134326909206912	-4.23118407515081
TIMM8B	-0.221240124253677	4.52500876829029	-2.65975369167487	0.00903562766471168	0.159906705888506	-4.23299669811854
AQP9	1.34770720618314	-4.30511627035545	1.692635340644	0.093467043041576	0.439331879659167	-4.23540171825274
SOD1	-0.160167847486456	8.23313397933999	-2.79182704275833	0.00622017205319826	0.136696658893151	-4.23586545196302
SNORA56	0.827771056295728	-1.96376615298145	1.91840233663626	0.0577546687125395	0.362120365952535	-4.2363778138158
POMZP3	0.756688630387529	0.124336067147551	1.96211425147275	0.0523751049864846	0.349808808224429	-4.23700518677937
CIC	0.202485274515306	6.54640764088	2.73817429539249	0.00724998012342374	0.146013327780188	-4.23741560540501
ACSM5	1.27212909714163	-4.61943753471254	1.70574643781321	0.0909887322088008	0.435267607969103	-4.23752999901972
MCTS1	-0.191917204439557	5.98465668595056	-2.72943136463619	0.00743178926581397	0.14713623580535	-4.23912424689449
PGLYRP2	-0.587094308597249	0.189966673878959	-2.13258967125131	0.0352709233791893	0.302762359144249	-4.23969585123016
GFRA3	-0.780534352253651	-1.05210165401566	-1.92911924129699	0.0563943931852621	0.358744705831238	-4.24148330489432
LOC90784	0.170237796031493	3.83643395256807	2.6275753106794	0.00987715901393916	0.165795665784679	-4.24179594912514
NAP1L2	-0.277877241712525	3.88229093402962	-2.51335579472218	0.0134660889859303	0.194479164249307	-4.24191340602582
TMEM111	-0.134081623005151	6.83569766639906	-2.75397688441036	0.0069316042925765	0.144363823398567	-4.24247935152797
CDHR2	0.417911162047489	0.986238975361781	2.24323483620268	0.0269651210123418	0.267717707220368	-4.24295641929051
SDS	1.42309121134636	-3.28107285837822	1.71214828913043	0.0897982472198655	0.433453832215436	-4.24464691239219
HNRNPH2	-0.953513439183313	-1.26074627584368	-1.83771721300074	0.0689094698265816	0.387975336606496	-4.2451635650726
TAT	1.32366768378901	-3.42111797186994	1.73708635616152	0.0852814835417502	0.426962197542841	-4.24564852484633
SS18	-0.132440467643534	6.29559582787221	-2.73936606562936	0.00722551326076395	0.146012900214201	-4.24605922282812
MED15	0.192908339002655	5.99663077395113	2.70793556875431	0.00789655792436338	0.150928039688061	-4.24619428492874
TCEB1	-0.168517329121634	6.46484676601542	-2.73791728379028	0.00725526640668117	0.146013327780188	-4.24701620920501
CCDC88C	0.153970021397384	5.39047259496087	2.71493137307853	0.00774247822791866	0.149269191411763	-4.24950938676505
TECTA	-0.987940049406121	-1.63963713560424	-1.78280526678114	0.0774852567260465	0.408145963302804	-4.24964871856421
NUCB2	-0.224744937101653	5.85281541606475	-2.684167193934	0.00844107888065969	0.15564344344008	-4.25144567931046
DOC2GP	1.45781914978752	-4.13983079775452	1.69242461908285	0.0935073185520909	0.43939769470783	-4.25363420053263
MIR4785	1.41186254240654	-3.00966269103404	1.72668491194291	0.0871422183431606	0.42937970942011	-4.25577598987777
RUSC1-AS1	1.57093037808042	-1.71600918802407	1.71809878514361	0.0887031297349163	0.431972453101525	-4.25848782906648
TACC1	0.188620729665358	6.34387653954446	2.74199002423491	0.00717190847571242	0.146012900214201	-4.25908602698471
MAML1	0.156847810406764	6.93922116375274	2.74893798899023	0.00703171259640499	0.145722876657097	-4.25908665123044
AK5	1.51286868892892	-4.23590557048631	1.67588579452577	0.0967127154549445	0.445693979958251	-4.26020730481854
RPL23	-0.182799756422662	8.59817805535972	-2.7957532342559	0.00615032724165138	0.136055651837801	-4.26131415519958
LOC100505876	-0.175071548409518	4.72412225943498	-2.67643480523346	0.00862543272228894	0.15577941344229	-4.26152105088981
EFCAB5	1.41948998941765	-2.66503938276416	1.68260446857823	0.0953999745854377	0.442734101818395	-4.26235129284925
LCT	1.41989117937554	-3.7753099549374	1.71730708368028	0.0888482003440569	0.432198168282143	-4.26325038669252
ATG2A	0.222309887625744	5.55247703900249	2.67147461781306	0.00874560627508978	0.157270450908174	-4.26548340968219
RUNDC2A	0.474696718096012	1.74557367401507	2.24446567921992	0.0268832879978327	0.267616731235567	-4.2658467161256
PBOV1	-1.41768371578124	-4.160540619769	-1.69196771312048	0.0935946961396	0.439462916375622	-4.26659325628283
ATP2B2	1.13527523097604	-3.86234740029379	1.74965534950191	0.0830765943155883	0.422065923533038	-4.26725631315941
SNORA71A	0.795845741508804	-1.76328784511732	1.91321613415775	0.0584228123858982	0.363704329868245	-4.26725706719323
LOC341056	-1.38586027212841	-3.62518032816915	-1.70640180246234	0.0908662725286018	0.435267607969103	-4.26754380971466
FAM35B2	1.18406418341961	-2.6937357381629	1.77070778661292	0.0794885894386547	0.413424153917233	-4.26778367589149
HSPA9	-0.101659881089027	10.1446001257832	-2.82276408850871	0.00568890972189908	0.132901245835386	-4.26830006958273
CEBPB	0.379790882335859	6.96004280162736	2.69242711093351	0.00824810206564029	0.153896271868201	-4.26898601011047
C14orf1	-0.12897144829015	6.18516800706817	-2.71682922104113	0.00770115269824708	0.149236614128976	-4.27010950523538
ATP6V1D	-0.169065874553346	6.14419075340711	-2.69894466095382	0.00809866781083511	0.153041944032098	-4.27163181523506
NAV2	0.255350466494911	3.65626011179975	2.55139490179789	0.012158375640091	0.182936431343164	-4.2716741157366
MAP7D1	0.202811386089539	6.07910545305989	2.69170893098247	0.00826472061997914	0.153896271868201	-4.27181720155322
PPP1R10	0.128611819468586	6.90223579562149	2.74218634809134	0.00716791237368574	0.146012900214201	-4.27279940336276
ALPL	-1.32935043217729	-4.21888929945561	-1.68143946664983	0.0956265578905929	0.44285393757698	-4.27838465711355
INTS12	-0.164504361595031	4.57689687630272	-2.59369393466593	0.0108391872669592	0.173634643536997	-4.2784036490636
LMTK3	0.22803947391865	4.25839493417567	2.59070955349578	0.010927847792587	0.174336633771366	-4.27941216463887
PCDHGB2	0.564424292313819	-0.15820127387075	2.04424260631339	0.043412365888436	0.327180910507958	-4.2802367818624
TMEM14C	-0.16477397102207	6.25005284290505	-2.72343741203846	0.00755881933922945	0.148547232231814	-4.28090639954993
C9orf24	1.28022031348532	-2.25395200912272	1.70584731866082	0.0909698731240635	0.435267607969103	-4.28098218017061
SNORD88A	1.03729115577629	-3.68829117496598	1.82362619175703	0.0710309644591289	0.393428765627491	-4.28166383822276
DLEU2L	1.15318925228468	-2.33894663264329	1.78719558253681	0.0767686183438706	0.406750726841403	-4.28270185107179
SUMO1	-0.185046211619724	6.72548027117006	-2.73601305163134	0.00729454257236592	0.146476118528879	-4.28314713844886
ICAM4	1.57907582089987	-3.9243347449051	1.641896806571	0.103579913771919	0.457788181268916	-4.28345869519046
ITPKB	0.225552946679874	2.85795965584194	2.52113666745435	0.0131887694358116	0.193354149937459	-4.28422349659384
PRKCG	1.13146198371903	-1.63938975357884	1.78033820986484	0.0778903782123838	0.409248722973266	-4.28593462257353
MIR3613	1.35890299876192	-3.08424768243893	1.65093982068979	0.101715550746998	0.455109546333261	-4.28793522271763
FXR2	0.133795519260956	6.51038033724829	2.71540296821448	0.00773219049604522	0.149269191411763	-4.28801038517121
MIR3124	1.32570549627895	-3.7383601631607	1.6498270134588	0.101943501521522	0.455662454795205	-4.28932045813644
ADAMTS4	1.26518342112101	-4.26262527711558	1.68847058251815	0.0942656809760746	0.440978810809475	-4.28977404277461
C6orf25	0.944301723619462	-1.02719657252369	1.80840046734725	0.0733840563361313	0.398534542535706	-4.29045374709586
HOXB6	1.26864123112904	-3.07516909366342	1.72450178524351	0.0875369517701773	0.429777783135154	-4.29079811851445
FIZ1	0.252952385976639	3.71864591352163	2.55311087493589	0.0121021695003189	0.182936431343164	-4.29122639029877
LSM3	-0.183355861472995	6.21030721144838	-2.71661118753385	0.00770589015098777	0.149236614128976	-4.29228875086348
CEND1	1.40596352509679	-2.71591586596176	1.65861185194155	0.100155168183264	0.453559445626026	-4.29323143056748
MLLT1	0.167430920465468	5.58486627023582	2.70323045765327	0.00800174717780605	0.152242570877848	-4.29345790572724
DSCAM	0.17759535037691	7.29958308817395	2.73904275085677	0.00723214342470965	0.146012900214201	-4.29399003548731
VAMP8	-0.202612406076564	6.07225912495345	-2.71825958653832	0.0076701391730487	0.149236614128976	-4.29432357077375
IPCEF1	1.52123673894284	-2.87911375569486	1.66755466738063	0.0983608185610097	0.45018782967004	-4.29482709979839
IL17C	0.955724545595534	-2.16383745803732	1.79134873903416	0.0760957443092428	0.404907803954113	-4.29578042838028
SNORD55	0.588945097884662	-0.0859895291278983	2.04754962299334	0.0430808295262262	0.326158349025173	-4.29678477988017
ACTN2	1.23049893707568	-5.09160743536736	1.62382868373567	0.107387415345425	0.464407339729281	-4.29825790096206
EIF3M	-0.152917585636523	7.06372849083344	-2.74581540137748	0.00709440840013851	0.145799010234264	-4.29863617632961
SLC16A11	1.30372469932428	-2.68223272199487	1.67943444949073	0.0960175403563457	0.44385592931236	-4.29913668003251
LOC100129027	-1.74334486311256	-3.3058736472487	-1.63758944383553	0.104477581189781	0.460053467039992	-4.30110519098527
HSF5	1.31555626075655	-4.68029560641818	1.66692394762527	0.0984865113189512	0.450422222716497	-4.30125302248109
SUSD5	1.10148718175755	-2.66117654571051	1.78042290131448	0.0778764418822859	0.409248722973266	-4.3013833996702
FRZB	0.844635740111929	-0.444807060159284	1.8297198987414	0.0701069435194983	0.391276701807673	-4.30175755239123
IFI30	-0.165260858545625	7.08230990240834	-2.74571602617094	0.00709641200255267	0.145799010234264	-4.30388869628514
HRASLS2	-0.58703280681688	-0.451558796986998	-2.03916166685285	0.0439260010186152	0.32885664726684	-4.30490161487013
NMUR2	-0.811709130590273	-2.01539380651073	-1.80232131486875	0.0743414661149639	0.400027889094806	-4.30500413112525
KIF5A	1.04115389438175	-0.928520697731028	1.77486364949722	0.0787956190803728	0.411676955170308	-4.30535533913119
FLJ26484	1.46958762570331	-4.17158677706786	1.66646399742342	0.0985782543238818	0.450422222716497	-4.3056601231197
IGF1R	0.156924450784352	7.72127027002912	2.75724787183317	0.00686731601786019	0.143203233270192	-4.30748745349703
KLHL23	1.01900893831463	-3.14234397894695	1.77903253863846	0.0781054926107068	0.409606854318426	-4.30782277609462
LOC100131320	-0.714844969856606	-1.39978674886166	-1.91508717764781	0.0581810169206029	0.3630669130523	-4.30832007935279
CD27	-1.0942487068891	-1.44172800827985	-1.74094472262403	0.0845995900461773	0.425910383218877	-4.30841517864571
C6orf132	0.191081259043134	4.03881437161742	2.59330778020217	0.0108506225718001	0.17365149463233	-4.30906148259231
HES4	0.44871856545376	4.59215862978985	2.59882288575956	0.0106883292440666	0.172392697079569	-4.31263297757778
ESPNP	0.808321842935323	-0.980011598295332	1.89328191080385	0.0610518759005542	0.369171860866839	-4.31275482910023
IRF4	-1.50904787771962	-4.03670533504473	-1.61969231402549	0.108274702647933	0.465737172603918	-4.31529620177232
WDR63	0.983903879221347	-1.87265535651363	1.73420355058287	0.0857939013121982	0.428303643446329	-4.31603578789793
RPS14	-0.202089713228466	9.66575908949849	-2.79816854126019	0.00610771685917661	0.135632705967838	-4.31714001157418
ACR	-1.24962148178728	-4.71888403559876	-1.63721272401071	0.1045563878106	0.460158165722232	-4.31756111924495
BFSP2	0.759800186892857	-1.53352192947983	1.87086522868208	0.064126358796708	0.37733736287792	-4.32015159082828
SSX1	1.30395120831225	-3.02096842590017	1.65093049257472	0.101717459834116	0.455109546333261	-4.32101904683788
VTRNA1-2	1.37104605558002	-2.97140825864794	1.62394776279963	0.107361958602866	0.464407339729281	-4.32218344293304
PSMD9	-0.192445515251175	5.91188725031763	-2.68853324977015	0.00833857013628093	0.15409309056261	-4.32375154415313
CP	0.956619508637471	-1.53290861028748	1.86214058191429	0.0653575134461794	0.380646786198542	-4.32687879357865
SALL3	1.12310066306342	-4.40990700301067	1.70246820452868	0.0916033161440131	0.436211235533165	-4.32754889158506
CXorf48	1.33645271912634	-4.93120629752219	1.60034658955577	0.11250291921218	0.473690538999117	-4.32798189036314
LOC100505678	0.748372745689604	-1.03695556822742	1.87297426185233	0.0638316805814294	0.37726238498219	-4.32895292458816
POU5F1	-0.77144153385576	-1.85191744616778	-1.86158708365647	0.0654362812011551	0.380778137372344	-4.3299224276967
LGI4	-1.25464976900218	-4.23629169156433	-1.62684119186645	0.10674488950745	0.46356830229099	-4.33057170076775
HLA-DPA1	1.35801088734159	-4.47938617219898	1.5972557432671	0.113190529630236	0.475030970523478	-4.33157549940401
SCML2	0.243190091426341	3.35050868058395	2.48695939074041	0.0144462372502365	0.202861717857869	-4.33171788011148
SCGBL	1.28195221406306	-4.43562879574759	1.64046603125457	0.10387739955916	0.458408525235359	-4.33195061136397
H2AFZ	-0.131658907651174	8.95186088594301	-2.77571820215667	0.00651438553076623	0.139359143652762	-4.33351255941622
LOC100506195	1.52915747524551	-3.95114095397039	1.61929068514631	0.108361168055586	0.465989245194553	-4.33395752674863
ACP5	0.777327605389305	-1.76712902560016	1.83745011346734	0.0689491869549855	0.387975336606496	-4.33399203225017
LOC399753	0.6892656666013	-0.621118271433804	1.85761411133041	0.0660040037512082	0.383015599838725	-4.33404964600166
HIST1H4A	1.49086697902473	-3.12583358165982	1.61455033527951	0.109385895503055	0.468568171922675	-4.33678341081417
IL8	1.54432386827566	-1.77430902528427	1.74716562419037	0.0835095893356998	0.423510348555863	-4.33707511156003
PRSS36	-0.635272756617489	-1.13521307482379	-1.93943331187634	0.0551108909296741	0.356274876593241	-4.33739316603946
JTB	-0.17799276971451	7.38192202931848	-2.74230486054367	0.00716550107623894	0.146012900214201	-4.33742359591129
VKORC1	-0.201606126386749	5.81801684874139	-2.68967140715262	0.00831203406883156	0.153896271868201	-4.33792732040259
NPW	0.83198410227067	-1.88537718242661	1.81377141645233	0.0725467137302453	0.397238633332828	-4.3387212897398
BCOR	0.176981321694925	5.45300919481755	2.64629169726392	0.00937945611843813	0.162203028220462	-4.33990244137643
H2AFY	-0.101609147841756	8.46135676249633	-2.7662772723239	0.0066926612743871	0.140677584804535	-4.34152958177802
RHBDL2	0.953711615407483	-1.06176201709319	1.73235223375226	0.0861243009248384	0.428831676566166	-4.34202143715129
VARS	0.15670648768092	7.08204393353625	2.73876792046594	0.00723778368079241	0.146012900214201	-4.34234451830105
RDH11	-0.129053452936132	7.37958685243147	-2.73155261748182	0.00738730075573323	0.146728287219575	-4.34293328628802
JKAMP	-0.152606928945047	5.57990568963957	-2.67984765198338	0.00854361901383422	0.15569097468248	-4.34375511776237
CENPL	0.188582398336963	5.03396661237132	2.57951052269068	0.0112664082389044	0.177586627132364	-4.34439863836528
RND2	0.496916894160103	-0.684047366711213	2.00916663790741	0.0470654244559101	0.334838013391505	-4.34671843341841
TBC1D10C	0.864232847041098	-1.07376704595151	1.79566963857926	0.0754008798189054	0.402876777664975	-4.34714362001966
MIR27B	-1.25852452827644	-2.4321741554347	-1.65713142439739	0.100454749669872	0.454082382782801	-4.34757575159257
SALL2	0.449143834805227	0.782505676949288	2.19118565273065	0.0306311955437906	0.283966803921482	-4.35147663006772
GMCL1L	1.20702612160615	-3.13541889623065	1.69159028730367	0.0936669242268646	0.439462916375622	-4.35372876314439
AGXT2L1	1.28764448047771	-3.50098585836767	1.68429020324406	0.0950728852186331	0.442157656395	-4.354199319397
LOC643719	-1.21036385319277	-3.46013720631028	-1.65147468922997	0.101606133216297	0.455009889066482	-4.35466349698659
EHF	-0.809175022678459	-1.49003538556708	-1.9008650947371	0.0600402676574747	0.367134711628375	-4.35470711074029
ATF7	0.237962236067798	5.61061411436607	2.63194503418353	0.0097588707379382	0.164884551413054	-4.35727366350973
SRRM2	0.20609754009501	9.91973665554301	2.78633430667969	0.00631910046148682	0.13793339115127	-4.35768951995781
RGAG4	0.208295281179195	3.71596632427198	2.50179302258561	0.0138878571417835	0.198853187362317	-4.35821025644734
TRIM68	0.448036409650836	0.901452068466743	2.12916994816921	0.0355595658298403	0.302957235017998	-4.35824643865344
DHX34	0.176298132725432	5.79610749408707	2.65589581280646	0.00913297487103481	0.160437143715133	-4.35996880773607
NOX5	-0.731752169661972	-0.688826133798377	-1.8139275488834	0.0725224914868415	0.397238633332828	-4.36029315363088
COX7A2	-0.208115039949113	6.90187782941703	-2.71642655171614	0.00770990400666321	0.149236614128976	-4.36060016919037
ZMIZ2	0.180944697007056	6.3930265574384	2.70278143694048	0.0080118518766354	0.152261603164603	-4.36077753374947
ZNF434	0.198829882232079	4.3386929647517	2.51605289685025	0.013369374774326	0.193904533379367	-4.36127689691659
TMEM70	-0.169568807697343	5.27934355870805	-2.66803769184203	0.00882976261453607	0.157934705845456	-4.36219891364806
LOC100287036	0.801539282247664	-0.997704542525897	1.83924611600604	0.0686824919517359	0.387975336606496	-4.36231738156935
TREH	1.26725867135332	-3.81939312793145	1.60317845475873	0.111875859220784	0.472597087549479	-4.36298392908101
ABCA9	1.58705718975073	-2.85319955534823	1.5743740641266	0.118385942507739	0.481219069494338	-4.36317055497202
LOC100499183	1.37104605558002	-3.98572100805008	1.58776757666626	0.115322326938472	0.47809152511553	-4.36613813771541
EFCAB6	-0.724491817537554	-0.658445689199233	-1.87396133866056	0.0636941544421643	0.377069394297613	-4.36676887808181
EPS8L3	1.13109302207451	-3.53037360236076	1.6546739918535	0.100953638248508	0.454266728213506	-4.36722223021168
DIDO1	0.128615872912331	7.80999507420274	2.73255485249143	0.00736636552482522	0.146728287219575	-4.36800472493593
SMO	-1.45882236202477	-4.07623280568676	-1.5976291106802	0.113107289891759	0.474800782166107	-4.37098606811123
NFKBID	0.345399392356695	2.62143526281623	2.26546800385387	0.0255200817382997	0.262321971107145	-4.37163598126524
GAB2	0.194672863544351	5.1131062713832	2.58549575342031	0.0110843099112069	0.175690549955468	-4.37263276153144
COG1	0.132981001908255	4.95115458312959	2.61958412817068	0.0100968359623982	0.166857198256074	-4.37266719901003
BEND5	1.27951987659739	-4.6456263046473	1.58116766507033	0.116823987463334	0.479216180116949	-4.37308913456535
MMRN2	-1.09941618852587	-2.00749080404648	-1.64674690430192	0.102576591416496	0.456102054492473	-4.3765872032417
TMEM132E	1.40596352509679	-4.31414281092017	1.5906024532843	0.114682059518064	0.476926932747114	-4.3784977259502
SART1	0.173400319038719	6.83071372588893	2.70655225705907	0.00792735265304276	0.151343659554209	-4.38027128557404
LOC100129046	1.33311477326902	-2.99588023756874	1.63424560232987	0.105178759437783	0.461265378196349	-4.38054100303631
SEC61B	-0.162495233444161	6.42866773338326	-2.68570869273915	0.00840475687540464	0.155144761572039	-4.38095345554515
C20orf152	1.27418014352827	-2.38579338189742	1.64906519072217	0.102099793258874	0.455766566684962	-4.38110210397246
MGMT	-0.207882022804801	4.76897353786523	-2.60727494536388	0.0104438554874772	0.169905680128958	-4.38118963305067
ACSM1	-1.27166248903377	-4.01588394182468	-1.59941980308909	0.112708746865003	0.473966728901971	-4.38180942435235
LRRK2	1.17567467205937	-3.97230663418403	1.62845418113075	0.106402133743193	0.463162229235075	-4.38272058988934
FAM117B	0.219154384458312	4.01671954944386	2.49934802015347	0.0139785427815986	0.198959276152727	-4.38276409211834
GINS3	-0.156682408625185	4.49064452060273	-2.60969916954156	0.0103746726364863	0.169103443726917	-4.38417192567929
HAUS4	-0.15035465891742	5.41072044236565	-2.63823764469636	0.00959077903365228	0.164384764249297	-4.38514258952072
PPIB	-0.153270074407591	7.52149608237714	-2.71891018313096	0.00765607038140879	0.149230910324803	-4.38537700991684
ZNF615	1.49763163692441	-2.63687154181709	1.58724294664266	0.115441128621713	0.47809152511553	-4.38547088173008
TULP4	0.211599465936056	5.6190671866631	2.6197974633236	0.0100909145307393	0.166857198256074	-4.38590471766225
SLC7A9	-1.3853593269772	-3.36101321455388	-1.58469269875022	0.116020019417697	0.478459444953991	-4.38691223443018
EPHB1	1.24153768494381	-3.56593530729489	1.61499316320396	0.10928984097883	0.468568171922675	-4.3871434845373
SLC22A14	1.33645271912634	-4.01425860964604	1.54835308511046	0.124522734025758	0.490697032009139	-4.38756162068511
C6orf126	-0.915188274219861	-1.49510454808649	-1.79027055169882	0.0762699562783454	0.405447790463779	-4.38808553190364
C12orf71	-1.3991883092415	-4.06121803309119	-1.55549067652411	0.122814874143848	0.487528116587162	-4.3888194877522
SIM2	0.266638007147331	1.98012038815063	2.33721843487462	0.0213098065881242	0.239894731594304	-4.39048091678446
H3F3B	-0.128888933016375	11.0731064903922	-2.79635505022347	0.00613968479816887	0.136000117304074	-4.39109926700198
PATE4	-1.28695847625343	-4.28698802276416	-1.57675124727616	0.117837512315625	0.481128966659479	-4.39231059212471
PEAR1	1.27816681240168	-1.60035987406268	1.64015531041211	0.103942095331359	0.458408525235359	-4.3932153169069
ZNF300	1.35801088734159	-4.12233028992328	1.54329468098198	0.125744427688338	0.492494100388704	-4.39325900622135
FOXO3	0.207457023645881	6.75217720931276	2.66393150536115	0.00893126798456638	0.158731695827724	-4.39457570092297
C19orf42	-0.151527502117785	5.67755454354982	-2.64970300076918	0.00929122702978379	0.161606815128226	-4.39468027291119
XKR6	0.598858220360787	0.372429431974403	1.96777651233975	0.051710369676287	0.346892989356688	-4.39476245033199
FBLN2	-1.35219180346518	-3.7987650237645	-1.57490607981639	0.118263027339256	0.481219069494338	-4.39554075598332
C4orf47	1.31083363799185	-2.59168145991252	1.61658605016451	0.108944884415976	0.46754569409181	-4.39618440342521
UBQLN2	0.15533955165467	5.17156658906847	2.62147936044939	0.0100443407167889	0.166782289926393	-4.39625529468551
GAB3	-1.28839571110032	-3.17568673533839	-1.60662029107111	0.111117501274693	0.471059338737126	-4.39647368787353
RASSF6	-1.3160178358026	-4.71625671618293	-1.54762674476751	0.124697578494467	0.490923329270588	-4.39703531922158
LOC440600	-0.905948529344274	-1.5667511858184	-1.71260207795788	0.0897143458171032	0.433453832215436	-4.40122800595546
TMEM218	-0.242018217838189	2.47689539299341	-2.38915215069497	0.0186574642026646	0.225779617456847	-4.40157321995793
SMARCE1	-0.120505399359006	6.44409617911107	-2.69618271682144	0.00816169093278032	0.153366426022267	-4.40311773110678
APOC3	-1.28086689731552	-4.17722979704186	-1.58307468403124	0.116388497064282	0.479148502441357	-4.40332617195175
TRIM66	0.240346198577667	4.43956565072703	2.56049128107111	0.0118630799560045	0.182855437036146	-4.40491821263818
FAM82A2	-0.118241412813955	5.73145510372629	-2.66509700973295	0.00890234969217373	0.15855473509256	-4.40502883014428
ZBTB8OS	-0.19675093847717	4.36659401993662	-2.55408029074625	0.0120705199439019	0.182936431343164	-4.40653065881315
ACSL5	1.45199719375871	-2.86646390085266	1.61795300915172	0.108649551810665	0.466797623397692	-4.40753258227922
GLUD1	-0.102274237930331	6.81715401210976	-2.69122791417206	0.00827586824662622	0.153896271868201	-4.40849230092377
PECAM1	-1.49126014013455	-3.16502703964815	-1.5663309379118	0.120256606989649	0.483081228408411	-4.40854205863122
HOPX	-1.24966663110016	-2.92624986685909	-1.59641590132666	0.113377945606001	0.475258136462196	-4.40959176871218
MFSD1	-0.137085148650631	6.47653532099778	-2.69087134408618	0.00828414060832669	0.153896271868201	-4.41020892510486
C19orf76	0.264120302865433	2.81014247886038	2.42057227278895	0.0171989168875405	0.217740110542943	-4.41080367672357
PSMA5	-0.16072772654772	7.62871500506787	-2.71765316497671	0.00768327386054734	0.149236614128976	-4.4131580521669
AHNAK2	0.334538000889032	3.15714721969843	2.36266966495472	0.0199709698820341	0.232881540421076	-4.41428316509636
CFDP1	-0.172488310297151	5.97032557724392	-2.65749525224261	0.0090925010070093	0.160140070943096	-4.41595432071901
PLA2G4E	-1.28839571110032	-3.6422288893186	-1.59072892876329	0.114653560797003	0.476926932747114	-4.41686831069447
TLR3	-1.07889426954431	-5.11800980053559	-1.52441087175003	0.130389052266443	0.499411738104879	-4.41778694450954
BOP1	0.216135570031208	4.16072356574693	2.57164398176082	0.0115098409470756	0.179394762347522	-4.41857486003365
ZNF790	0.733889488840487	-0.408024889624206	1.85649597423532	0.0661645215992215	0.383154347311598	-4.41918238311335
ZNF692	0.190484838218592	4.76339635653246	2.63042016595409	0.00980000263720259	0.164884551413054	-4.4195627034609
C17orf64	-1.34005818022449	-2.70935839271572	-1.56780762165413	0.119911412793111	0.482726907610805	-4.42224048780939
FAM65B	1.08073574019765	-3.5848493648614	1.65335898226577	0.101221422312883	0.454450219264604	-4.42231193596353
LIMD1	0.176257297855813	4.68412465520097	2.56804782469046	0.0116226939027087	0.180313481288405	-4.42334254296268
DPEP2	-1.20857251084731	-3.71267820543568	-1.58178763912581	0.116682266873853	0.479156924133528	-4.42407061132119
SNORD42B	0.756661285723824	-2.67242869848152	1.85225231244314	0.0667767056987267	0.383912369047333	-4.4240932667908
LHFP	0.918126720119563	-2.3986309728049	1.72954632914742	0.0866270500626624	0.429058151116304	-4.42503615134299
PCDHGB8P	1.32934262631966	-3.27686469313652	1.57258457160304	0.118800126850861	0.481219069494338	-4.42519242253146
SUFU	0.213983977224152	3.3907622027724	2.48080984798262	0.0146835520981692	0.204298103176028	-4.42567378373765
TMEM66	-0.113386270049566	7.32845832619513	-2.68938444248584	0.00831871739828111	0.153896271868201	-4.42683991246821
NHLRC4	-1.52095018148495	-3.77533219257938	-1.52661743012327	0.129839462242575	0.497917305651241	-4.42745212816392
RGAG1	1.25042242552309	-3.00750844541417	1.59989474831365	0.112603229909784	0.473966728901971	-4.42941301887315
LOC348761	1.16396650525167	-3.27928143062377	1.63959968082207	0.104057864956319	0.458567518716594	-4.42985268164822
CD1B	-1.3160178358026	-4.21600098447335	-1.51843614800913	0.131886375038822	0.501620786901422	-4.43015060300267
ABCC9	-1.26197107743631	-4.78819848169549	-1.51630293144223	0.132424241556932	0.50241901447326	-4.43058823533496
NTRK3	0.929409275187046	-3.52811208911284	1.73670081205725	0.0853498681712393	0.426962197542841	-4.43168449820992
LOC100505658	1.30680594765187	-2.78971992927128	1.59963647630474	0.112660599517187	0.473966728901971	-4.43325126321175
ZC3H18	0.121205309265155	6.60765845013957	2.68025127472353	0.00853398993217684	0.15569097468248	-4.43514824291845
RP1L1	-1.29402587150241	-3.37370435422031	-1.57495225216771	0.118252364619161	0.481219069494338	-4.43597166429783
TMEM145	1.14450021562577	-1.97052529147097	1.64510844303033	0.102914653354504	0.45665817529868	-4.43635117909839
SYVN1	0.167601057165078	6.1294178843351	2.65024490523357	0.00927728068711041	0.161606815128226	-4.4381266054473
KIAA1549	0.190329793849701	4.7282848713252	2.55866936872159	0.0119217029095938	0.182936431343164	-4.43837687682105
VAMP3	-0.12679710457834	5.96706319606023	-2.6537208956539	0.00918827290787229	0.160905420011787	-4.43958744527839
SIPA1L3	0.226820131274541	5.66423425258013	2.64284679685434	0.00946932271971699	0.162926906547888	-4.43997811266272
CASP14	1.01626746704386	-0.0660669759787701	2.12133546994232	0.03622855125968	0.304312552117975	-4.44030133980151
IHH	-1.28612105121791	-4.22190400728676	-1.50843268423393	0.134423553217536	0.506328717119386	-4.44224007153621
C9orf128	1.33114615956443	-4.78815626958371	1.49880550688043	0.136901282702856	0.509965343312745	-4.44260846819462
HES7	-1.12057387259382	-1.86245777533386	-1.59478370190398	0.113742890196278	0.475559023910637	-4.44276587345446
ANGPT4	0.999153733719784	-2.56088460251157	1.72848791294824	0.0868173154375493	0.429058151116304	-4.44400751124548
LOC100131434	0.457998113057309	0.571681366217532	2.05454960461485	0.0423862176102547	0.324275893556222	-4.44539191771694
OR8D2	1.25373220703247	-4.54481558795896	1.53519783610885	0.127719649473763	0.494555086316094	-4.44547043218914
FASN	0.230227672856085	10.6987165533119	2.7761042386706	0.00650718893929324	0.139359143652762	-4.44581690903736
TCEAL4	-0.173006621603969	7.10830179484524	-2.69135106847064	0.00827301283114903	0.153896271868201	-4.44583839596034
MANSC4	1.34770720618314	-4.29143808686837	1.51832677892944	0.131913909399214	0.501620786901422	-4.44681309881741
NDUFS4	-0.203390196063455	4.86843197782346	-2.57809258032132	0.0113099414131854	0.1781049531018	-4.44701319612156
GCNT3	-1.23158740453065	-3.7093745899882	-1.53093688720228	0.128768891317792	0.49642438770388	-4.44718251766165
IL1RL1	-1.45661253947023	-3.24517309814372	-1.58595578630711	0.115733017651665	0.47809152511553	-4.44753630976482
SAP18	-0.153501556751857	6.91123470994523	-2.67893983688423	0.00856531243716824	0.15569097468248	-4.44854615144537
LOC283683	-1.07477603441213	-3.02298744680144	-1.68778613879647	0.094397459868227	0.441059436438642	-4.44886107312669
KRT8P41	-1.04267326209678	-2.23743141556095	-1.59548117883111	0.11358682621073	0.475451679356147	-4.44962736135392
MIR611	1.33114615956443	-4.58206269287025	1.49098433099257	0.13894039486293	0.512348123511244	-4.45114279917634
ERH	-0.14734496725349	7.28422153052411	-2.69703637991493	0.00814216434155143	0.153330140182929	-4.4513711723753
RPS12	-0.166542381388158	9.87232740802366	-2.74824841272673	0.00704551444407592	0.145799010234264	-4.45575953901119
PCDHGC4	0.924484693418811	-1.89194487433496	1.7165014420482	0.0889960243190559	0.43228855960264	-4.45702505094942
GLI1	1.26973091881319	-2.88714406485312	1.54280136384822	0.125864077607007	0.492731936774247	-4.45726543087927
HTR7P1	-0.223221281393183	1.83452166304851	-2.37456060392118	0.0193713860128723	0.22968900806677	-4.45832735583459
ANXA2P2	-0.55241720950914	-0.30620350365475	-1.91421632605408	0.058293452205756	0.363466750421049	-4.45851679088126
NR2E3	0.362975701660661	1.16367235922687	2.12140081308585	0.0362229269256162	0.304312552117975	-4.45861016253541
C20orf191	-1.28054095993599	-3.80770800964331	-1.48932096472074	0.139377106372188	0.512348123511244	-4.46258541789761
ANKMY1	0.198898178225845	3.80383823132602	2.5123267946807	0.0135031523813238	0.194815504479842	-4.46290322744355
HIST1H3I	-1.26412255593894	-3.31419106728527	-1.55498060455405	0.122936303612836	0.487761836333091	-4.46383462503872
LOC340544	-0.658689735645048	0.892481027529079	-1.85221680675542	0.0667818475814875	0.383912369047333	-4.46439843409641
LOC100270804	-0.585918587412553	0.112308348893841	-1.90456442281201	0.0595519100642583	0.366098859148366	-4.46523788364325
FAM133B	-0.530298758175179	-0.312521203919809	-1.89418185838719	0.0609310775726636	0.369171860866839	-4.46649237530279
SLC37A3	-0.207149854983504	3.83860549092409	-2.45047243802619	0.0159060426911831	0.210953733518911	-4.46796888542349
MED25	0.190639493937415	4.70828618739024	2.57512438078349	0.0114015607985718	0.178624454563391	-4.46882504849237
ACSM4	1.26725867135332	-3.86554059244689	1.51538967271087	0.132655035566405	0.502658942546608	-4.46886894816605
AMIGO1	0.244129118456595	2.29276442436724	2.36725480360898	0.0197378514577078	0.231808867822125	-4.46922587137744
TCEANC	0.467288719457567	1.39254539990808	2.01102670282583	0.0468653185439334	0.334660797322264	-4.46945889563043
BARX1	1.27951987659739	-3.94351344884908	1.49734628486842	0.137279939240733	0.510296034033157	-4.47079668178325
GGPS1	-0.180431198165156	5.42333215088843	-2.58970842309779	0.0109577356364434	0.174530638841789	-4.47205821899762
PSMB7	-0.152505092112402	6.90628565017629	-2.66950987541178	0.00879362539670043	0.157456735689955	-4.47232557804827
MEI1	-1.31091405951181	-3.45993810961319	-1.56487702789321	0.120597247982755	0.483587709267718	-4.47255473879842
ZSCAN20	0.380991672858694	2.32908786348758	2.15427613913673	0.0334872648318121	0.294139189625644	-4.47465574497934
FLJ40852	1.06171048607783	-1.12821714118436	1.62135801885592	0.107916689293203	0.465394201067439	-4.47480748235014
FLJ42969	1.43139301075714	-2.51487722253581	1.5212216162067	0.131186637050505	0.500676704252086	-4.47519669988029
GSDMD	0.469679782428468	-0.744176351203046	2.01453855046133	0.0464894926810077	0.334660797322264	-4.47579621244149
PRPF38B	0.161648167237371	6.42660140591399	2.66017599168003	0.0090250288783259	0.159888329407969	-4.47600285345062
RORC	-0.921813928879887	-0.920237358138588	-1.72219053277092	0.0879564448714316	0.430741898691017	-4.4774275188663
LOC728989	1.17808579797912	-2.26425605070818	1.57129643012053	0.119098984280426	0.481702362099754	-4.47747596828413
RNF145	-0.140509648899947	5.84383914056844	-2.62375761749608	0.00998156258683038	0.166101146967315	-4.47843842038286
MMP11	-0.964882246456942	-1.82866949704482	-1.68326771463563	0.0952711735892742	0.442667296068919	-4.47984468904208
S100A10	-0.15708499354459	8.44746658774582	-2.71211884993105	0.00780409146584094	0.149888132817786	-4.48084438888735
RAB39	-0.881666492507599	-0.674251424689749	-1.6341726389185	0.105194101437507	0.461265378196349	-4.48138205200381
ZNF157	-1.17450520421825	-2.24009178622534	-1.58563192771878	0.115806551557224	0.47809152511553	-4.48179585794868
FAM86EP	0.233301406912468	2.38112572799041	2.39706548834651	0.0182801339557303	0.223640790252841	-4.48204134900461
FAM82B	-0.143716340768454	5.60235683023713	-2.62462941997904	0.00995763369979005	0.166033365897596	-4.48262767874764
KRI1	0.133915979913724	5.2685182101038	2.61495629089612	0.0102260631946965	0.168327441799315	-4.48311380176068
GRK7	1.34770720618314	-3.17667672829747	1.48319956328151	0.140993495078915	0.514789656923689	-4.48678956851833
CHST3	-0.45373661291396	0.823519646812488	-2.01023283086337	0.0469506343653716	0.334838013391505	-4.48757825260923
MAP3K15	0.835411331383764	-1.80272439208588	1.72131640433626	0.0881155273905304	0.43101610999685	-4.48803787906723
MAMDC2	-1.11788587206191	-2.32218260268467	-1.61413542871996	0.109475954973458	0.468734221960091	-4.48813454244297
PSMA1	-0.135149929163784	7.2583040524636	-2.67702530519116	0.00861122647580091	0.15569097468248	-4.48844733598009
ZAN	-1.28612105121791	-3.37566692868367	-1.46646565345781	0.145486783924745	0.520430243672116	-4.48856906989366
ZNF890P	1.39615768219976	-4.22425229597684	1.49698947070715	0.137372654222164	0.510296034033157	-4.49034605328076
ZEB1	0.884758263603034	-0.053622475152428	1.72056347622949	0.0882527412281476	0.431065197779275	-4.49067133055298
IQSEC1	0.159634490443564	5.70752760061695	2.64085214987121	0.00952171211037626	0.163659931484001	-4.49129815976424
C22orf43	-0.871730490173859	-1.79754145631507	-1.70009520692142	0.0920502995874312	0.436971107096281	-4.4920073819807
BCCIP	-0.141279564081317	5.94484707890649	-2.63707207684411	0.00962171537741843	0.164577878899542	-4.49301777367886
RASGRF2	0.956672856506062	-1.79774120000899	1.64597968749241	0.1027347787176	0.456102054492473	-4.49310500774958
PTGER1	1.20281165467816	-2.15633673653847	1.57414865383455	0.118438051202451	0.481219069494338	-4.49424048153734
ZNF425	0.344890740324001	2.82376008952415	2.18638292501579	0.0309904030164352	0.285241331891504	-4.49542144993252
SNTN	-1.25464976900218	-4.38051259614002	-1.48936861125968	0.139364582032949	0.512348123511244	-4.49564208886548
C1QTNF4	1.27212909714163	-3.41388403895961	1.49840488471639	0.137005159501564	0.509965343312745	-4.4959765823761
HIST3H2BB	-0.572001097373878	-0.365373504531057	-1.81251264946555	0.0727422431642478	0.397426892307678	-4.49778437861996
CDC42BPG	0.183513070863453	6.02299700063231	2.62723257786088	0.00988649135094822	0.165795665784679	-4.49825379191146
FAM70A	1.04919386918608	-3.42654025808214	1.59492567539131	0.113711109036481	0.475559023910637	-4.49867020686572
TMEM165	-0.157311944194523	5.67540021321572	-2.62074411306302	0.0100646766893843	0.166820270518596	-4.49933670540693
CAPS2	0.800000061299453	-1.36520436717618	1.75398306012156	0.0823283414705699	0.420543427841726	-4.49954175820262
SLC4A4	1.01304492281992	-4.74920701949302	1.54978714212412	0.124178097647205	0.490141536509998	-4.49962918171504
LOC643339	1.19279820632517	-4.85990859730784	1.44155213530386	0.152381427948843	0.530003520616146	-4.50087443986567
FBLN1	0.9455036555696	-3.12972276694645	1.59097820447216	0.114597408046123	0.476926932747114	-4.50101013193672
LOC100505681	-0.61271048726165	0.315999391270555	-1.82758373963496	0.070429715282123	0.391968904618378	-4.50207843015303
BTK	-1.20982125122585	-3.26769814615555	-1.48094366006488	0.141592850583806	0.514789656923689	-4.50276362475614
PPIA	-0.141285699853114	9.25250380918111	-2.71992510295786	0.00763417013612923	0.149230910324803	-4.50373099888356
EXOSC6	0.207577038218287	4.71342690674631	2.56823462003569	0.0116168075494647	0.180313481288405	-4.50377238158043
MPRIP	0.126136642345955	6.83990441514244	2.66223305000128	0.00897356212637335	0.159314069003681	-4.50519367441636
HSPG2	0.283885469259677	3.96452669274984	2.47703410772979	0.0148309814296228	0.204373092383584	-4.50605884049997
PEBP1	-0.122850499240073	8.2563567349151	-2.69974557122381	0.00808047514190704	0.15295498115234	-4.50648117470414
ZBTB43	0.263176387104632	5.7050705620726	2.49419569638194	0.0141713811533933	0.200679236587087	-4.50714400149566
PDE7B	0.871796862762655	-1.56423848485679	1.72898549703187	0.086727825041182	0.429058151116304	-4.50841274787967
RPL13AP20	-0.775418912303932	-1.49051303904944	-1.70027028653463	0.092017260571142	0.436971107096281	-4.50874824828205
ATP1A1	-0.0976390295756389	9.06714375081887	-2.70989344820571	0.00785315813133437	0.150442401590419	-4.50875685426229
RARA	0.186866612874669	5.84681036419314	2.6247200703636	0.00995514854104419	0.166033365897596	-4.50918287958935
CAND2	-0.553824926813038	-0.460586567910203	-1.91112009661591	0.0586946887155161	0.364233756615321	-4.50985735229698
AQP8	1.33645271912634	-4.56741712303497	1.43583962832046	0.153997322516577	0.532118021026288	-4.51011209034031
NDUFC2	-0.212307631873673	3.96502922091443	-2.51772825472907	0.0133096128003044	0.193759079085369	-4.51138649444534
APOBEC3A	-0.907872655203281	-2.54008959856581	-1.66045975279909	0.0997822384167121	0.452728745328566	-4.51403088556527
HIST1H3E	0.529372159947733	0.905545873624541	1.92241850895225	0.0572416973682606	0.361357019039534	-4.51544443130203
CD99P1	0.479168928471201	0.92506132920176	2.01576985812287	0.0463583329900506	0.334660797322264	-4.51611985844692
HPCAL4	0.988942955724798	-2.06694654408615	1.58186939750974	0.116663587855344	0.479156924133528	-4.51628279989859
ALDH1L1	1.35890299876192	-4.25088906969889	1.4554777122965	0.148497166011474	0.525755513255645	-4.51771072696224
LOC100134015	0.932200676100517	-2.65862327422596	1.65714684476977	0.100451625451288	0.454082382782801	-4.51968600983019
INPP5J	0.406060951767577	0.609063266513102	2.01920928558618	0.0459936357075283	0.333096917058729	-4.5207574490475
DLL4	0.507404076144341	1.27427031824567	1.96816010835511	0.0516655965728238	0.346731716325804	-4.52088786751273
UPB1	1.22458871657577	-3.45825520046899	1.59582434364966	0.113510104156759	0.475417726500786	-4.52159222939739
MIR3605	1.03626115596822	-5.11004215072725	1.41679755874075	0.159479231390974	0.53861821137843	-4.52217573266749
MMP14	0.547023572433076	-0.220131848031989	1.94918328567964	0.0539203806216494	0.353444950165148	-4.52331090288498
CHRDL2	-1.28054095993599	-4.33257901759638	-1.43306726814406	0.154786284693458	0.533191725069698	-4.52356318180335
LDHAL6B	1.23813161298196	-3.01708296592729	1.44972657466353	0.150091933524988	0.527906072610776	-4.52405607489182
SZT2	0.239790753367966	5.131609282388	2.55231142571259	0.0121283260762077	0.182936431343164	-4.52468482108899
ZNF608	0.276599427561712	2.35889460727475	2.34272522592408	0.0210135857555712	0.237935821378587	-4.52502193365772
OR10K2	1.23668859694895	-3.25015525412606	1.52335689066965	0.130652213816137	0.500120765360741	-4.5251245008541
SCARNA1	-1.19439528433018	-4.84037002042619	-1.42931600538407	0.155858776650544	0.534902971619884	-4.52530093987555
SLC35F4	-1.20948092275873	-3.88408282652654	-1.49911916259218	0.136819998341478	0.509957132218157	-4.52614116292011
CALB1	1.35130726065399	-3.15375105194004	1.49014343053711	0.139161036832087	0.512348123511244	-4.5265338705067
CREB5	0.99253682539783	-0.615079641801419	1.63145417280651	0.105766997598861	0.462003784045983	-4.52752785733824
RAB34	0.821777997146508	-1.98969953417825	1.68134442920178	0.0956450611561624	0.44285393757698	-4.52757966316835
BDNF-AS1	1.11802116763572	-1.7962080233197	1.54497829745297	0.125336757378807	0.492339938276498	-4.52912298818527
KIAA1683	0.398088778509917	2.9208810820239	2.19885139328911	0.0300653689198544	0.281688083930333	-4.53071361719248
SEPT12	1.22476456284537	-3.2181003498039	1.51814245036504	0.131960325508957	0.501683219779903	-4.53161958208053
SMAD3	0.125784598075195	7.39188324368343	2.65760964745949	0.00908961246486859	0.160140070943096	-4.53204552219137
SNORD92	-1.06424177167001	-5.11266947014308	-1.42236152508036	0.157862190836755	0.538134382297981	-4.53264334238559
VANGL2	0.970221279289545	-2.62558461696479	1.64977283319066	0.101954610490532	0.455662454795205	-4.53294833232857
P2RY12	1.33645271912634	-4.1577045039128	1.41264717231724	0.160693699575562	0.53948935261836	-4.53428137023995
FBXL20	0.244932791285889	4.20126323421909	2.40498735229751	0.0179091992452478	0.221697593025555	-4.53433788510511
RPL26L1	-0.178106214204526	5.26962648240168	-2.58523706556963	0.011092125230793	0.175690549955468	-4.53454510381253
DDX10	-0.172881793581074	4.28253937902143	-2.51592794966919	0.0133738414101062	0.193904533379367	-4.53464826754026
FLT1	-0.587930096908824	0.493020661365593	-1.83488575587828	0.0693314729653655	0.389224422246651	-4.53472315224033
SEPT5-GP1BB	0.742657740346218	-1.33050816872508	1.67788761854762	0.0963200614541482	0.444619571559253	-4.5360022686301
RPL7	-0.16212617638886	10.2611197242134	-2.72492094766467	0.0075271961666044	0.148099798459167	-4.53737694454211
LOC100506930	-1.42506541877087	-3.37589966721476	-1.47496885367533	0.143189849308367	0.517103657921212	-4.53768972650816
MLLT4	0.196096672404396	6.66180941925325	2.62660049336064	0.00990372339864235	0.165795665784679	-4.53817514088137
MIR589	1.08549352660988	-3.27618986954407	1.52871473632026	0.129318776014627	0.496919290687359	-4.53943262557873
FBLN7	0.997556234281558	-3.05385640927047	1.57827058719203	0.117488051949399	0.480417163830393	-4.54100514868249
PCDHGA4	0.621784011294923	0.217131868558286	1.91171444335786	0.0586174881761757	0.364027299289945	-4.54180397761998
SLC19A3	-0.928225060136527	-2.87315330788351	-1.60754689231634	0.110914043000181	0.470770460842411	-4.54400111186927
DLG5	0.140752694193846	8.21934834324819	2.68204345562746	0.00849135326864676	0.15569097468248	-4.54401424011241
KLRB1	-1.1878799284941	-3.06116749854831	-1.53580503723673	0.127570679132873	0.494555086316094	-4.54543218436836
CD83	-0.506091543732635	1.67812222344812	-2.0128631390924	0.046668467290908	0.334660797322264	-4.54657140211841
DGCR11	-0.37572247858084	0.922127040747816	-2.03036945563758	0.04482710665467	0.330695002915192	-4.54736912332443
BVES	0.96071664975544	-2.26754663276311	1.67640567394146	0.096610617476565	0.445468973443086	-4.5476081885337
DCTD	-0.12706640422893	5.06939692542164	-2.56973844111343	0.0115695163159869	0.180156974737956	-4.54817079563941
LYPD1	0.332840912653878	1.79146752613594	2.2220941108928	0.0284050993043765	0.273329620694127	-4.54962187056863
CNTNAP5	-1.28054095993599	-4.50259105177775	-1.40826192744837	0.161984578574571	0.539887977175442	-4.54974140050459
ZG16	-0.955371746744174	-2.61691218757602	-1.63112068456968	0.105837450244124	0.462003784045983	-4.54982819643785
FBXL12	0.212700976957549	3.58245636764477	2.37631411843553	0.019284330520225	0.229625722334062	-4.55117087093721
MKL2	0.223420776673726	6.24086158657221	2.63044563778288	0.00979931427355357	0.164884551413054	-4.55157814528288
BATF2	1.31881908585357	-2.51358774196013	1.5286957262319	0.129323488143182	0.496919290687359	-4.55200859687521
ATF7IP2	0.309656947852971	3.58581572084725	2.32303132551186	0.0220900137425844	0.244557805356059	-4.55205333317081
LOC146880	0.161979588040152	5.28414315229407	2.54811561078461	0.0122664407179044	0.183820747819205	-4.55269995087962
EGFLAM	-1.25464976900218	-4.54372110881331	-1.43885419780649	0.153142953988195	0.530923769706129	-4.55282364491863
ABCA17P	0.680592669295646	-1.0561022077137	1.77275244080307	0.0791470276066148	0.412577821936336	-4.55419973994556
DGKB	-1.12359775030272	-3.98269818518011	-1.43385784179989	0.154560985425328	0.532801131919939	-4.5556871383082
FGFBP2	-1.03590448584631	-4.324319551899	-1.49247971467921	0.138548699626312	0.512062302675925	-4.55720348173854
GRAP	0.970831381978941	-2.74445241406781	1.52255843483286	0.130851853017092	0.500541260260257	-4.55800405869853
SNRPE	-0.19493239576702	6.94964447586887	-2.64594537381505	0.00938845559180862	0.162203028220462	-4.55811605654967
SLC6A17	1.26725867135332	-3.77114270923717	1.43738681917232	0.15355837049022	0.531174908242601	-4.55820198699995
TTC30B	-0.263488009207173	1.21724522707483	-2.30285822837782	0.0232427801723097	0.25044368676663	-4.55874861418823
HOXA6	0.889695414015306	-3.25273613434357	1.62553413526041	0.107023285894095	0.464295054031864	-4.55911357723838
FLJ34208	1.13549746288937	-4.23045601286658	1.42847404056859	0.156100279780131	0.535512016213931	-4.55930212689544
ZNF257	1.11029945503002	-2.0790722451629	1.55303968656026	0.123399234856778	0.488803601076448	-4.56000593775194
FAM83H	0.190867072623433	8.27501832124174	2.67738890181613	0.00860248962439356	0.15569097468248	-4.56067550691534
GAMT	-0.344191389867442	1.67597977956958	-2.20643322159021	0.0295147194964107	0.278872411784165	-4.56073594514859
DDX11	0.137474510761691	5.30440417268254	2.59130164372625	0.0109102060695215	0.174271524648211	-4.56177497010879
LOC100132618	0.749319083773401	-1.35966097770687	1.73564431132361	0.0855374919899922	0.427506132517468	-4.56243137873398
TSPAN3	-0.116394013801632	6.92036831171597	-2.6475609027914	0.00934654154096776	0.161980891949373	-4.56560851628963
TMC3	0.809486990508081	-0.96117740263047	1.71222165239496	0.0897846786835808	0.433453832215436	-4.56716174764973
IQCH	-0.2871517843279	2.09887984569723	-2.18326609196528	0.0312254756908264	0.285988420292103	-4.56739739631894
NOVA1	0.316974415035576	1.71474702887539	2.17204429982133	0.0320847245854927	0.289524942385993	-4.56781454531071
ORMDL2	-0.160482399437618	4.82503864390747	-2.52822525843671	0.0129405933458641	0.190509228095273	-4.56808805899534
ABHD11-AS1	-0.707468299509724	-0.78215743530699	-1.7046183585637	0.0911998372913888	0.435778879674625	-4.56850867001481
HAR1B	-0.813276801245626	-2.24985785980111	-1.64809581324727	0.102298945460094	0.456101653042428	-4.56853857352959
F5	-1.06099676706084	-2.65498574542547	-1.5674754944843	0.119988983194099	0.482726907610805	-4.56958642999278
KCNH7	-1.28612105121791	-3.9976916240206	-1.38973270040099	0.167526765894813	0.547380175580445	-4.57005964927131
SLC11A1	-0.686059977605134	-1.39702380898511	-1.77955366698882	0.0780195759435216	0.409434764535279	-4.5701798788587
LOC553103	-0.722200557104098	-1.05265710022756	-1.69195498035737	0.0935971320733806	0.439462916375622	-4.57090387895564
TMED10	-0.104717311587285	8.7122584860316	-2.67898981453577	0.00856411685828366	0.15569097468248	-4.57117352674171
PDE1B	1.08058742272782	-1.82165149018145	1.47953763179286	0.141967411783432	0.51532447699341	-4.5716426278253
TXNRD3NB	-1.20609795767845	-4.59125314565138	-1.42167137613714	0.158062079977959	0.538157619208343	-4.57184580937656
SEPT5	1.33114615956443	-3.70492687320682	1.37554371798008	0.171867549292612	0.553178001225874	-4.57216662647298
LOC100134368	0.493087713597409	0.186288762174707	1.89334972006813	0.0610427669829937	0.369171860866839	-4.57260402729302
RPS15AP10	-1.26649731661615	-2.38798270865842	-1.41950439999731	0.158690969040333	0.538200288154744	-4.57422926739189
UBE2N	-0.138870323679662	6.67725521377983	-2.63191142707424	0.00975977557420975	0.164884551413054	-4.57463531587104
CCL26	-1.03867902469639	-1.55754567616801	-1.54881457023327	0.124411746229186	0.490544213094205	-4.57504928991188
IRAK2	0.73296237267177	0.461103753476716	1.72059671995375	0.0882466791975874	0.431065197779275	-4.57548657781737
PRINS	-1.15622565451985	-3.18733433537651	-1.49010127761751	0.139172104439078	0.512348123511244	-4.57572825977449
GP5	-1.19439528433018	-4.66736173088005	-1.38056233302496	0.170322567338379	0.550323534808164	-4.57605414668975
XKR7	-1.21112624489336	-3.32798235313412	-1.41758202458227	0.159250477674193	0.538551164745426	-4.5763407841231
MIR641	-1.27736584715207	-3.03462570692999	-1.45642836486089	0.148234822528779	0.525674124675848	-4.57661763438222
MIR4786	-1.05157825691544	-4.67160907344324	-1.40977016116661	0.161539709034448	0.539887977175442	-4.57677887216814
SH3D19	0.193473227601286	4.9268065000742	2.52105521303608	0.0131916458430184	0.193354149937459	-4.57680547243286
PDZD2	0.540425025589603	0.122196750602382	1.89312558418567	0.0610728798344227	0.369171860866839	-4.57730853154341
RSPH4A	0.859797412393774	-1.98559364231162	1.61288644063348	0.109747418771824	0.469288308891605	-4.57740621739743
CWC27	-0.197361983404754	4.60458147749734	-2.51576445432255	0.0133796880934106	0.193904533379367	-4.57751327822913
GOLGA2B	0.203719698667617	3.64036140575438	2.4363809934285	0.0165041478068258	0.214042475089547	-4.57887263293447
ZNF702P	-1.02608881006324	-4.75793703191704	-1.40737823365164	0.162245668830109	0.540301984371713	-4.57936731436683
FLJ39639	0.631058585127122	-0.742239092531375	1.75335890642876	0.0824359132292747	0.420888660042388	-4.58079396483769
CALM2	-0.160106586188766	8.87850113909684	-2.68069435838542	0.00852343077741277	0.15569097468248	-4.58224403681591
ZNF322	0.327531804136362	3.14835353197482	2.2657575852418	0.0255017175871502	0.2622944187746	-4.58413747371334
CATSPER2P1	-0.822770612259255	-1.41882524688813	-1.60407223013505	0.111678532062361	0.472121276595281	-4.58454047448782
HADHA	-0.0873817654175832	7.81470439616375	-2.65152416967016	0.00924443291822631	0.161550570662923	-4.58454418484016
RPS27	-0.18265270143814	9.19849883384179	-2.6835396939683	0.00845590525773661	0.15569097468248	-4.58736548721719
ZCCHC17	-0.154648261858082	5.04153664638853	-2.53219851209265	0.0128033271197158	0.189154454726261	-4.58761188841367
RNASEK-C17ORF49	-1.23487760023855	-4.30848663038294	-1.40458111049426	0.163074211465871	0.541014305208338	-4.58777146542856
C7orf28B	-0.178377775303047	4.2442632706107	-2.48446558477895	0.0145420582355653	0.203360798849641	-4.58873317426223
SNORD27	0.373552809941611	0.139785649880356	2.137830405409	0.034832513852304	0.300648582749767	-4.58884375046049
FAM164C	-0.763568553824191	-0.994317397925896	-1.73063437242395	0.0864318148876208	0.428831676566166	-4.58906614079109
HHIPL1	1.23813161298196	-3.77353353398792	1.38917422430695	0.167696024481775	0.547380175580445	-4.58941038119505
MYOZ1	-1.25370049842652	-3.39963910833197	-1.46662125360738	0.145444496784534	0.520430243672116	-4.59023200956414
MPP2	-0.226394608837134	2.20591381349095	-2.3502475779814	0.0206148267049821	0.23646252524974	-4.59068392162028
LOC100506388	1.10754428181261	-4.83159779589039	1.37989231316496	0.170528220503272	0.550775194997434	-4.59074132177629
CARD18	-1.35056432195625	-3.58058989188846	-1.4497145750293	0.150095274770643	0.527906072610776	-4.59138671781784
TMEM43	-0.102460289866084	6.95065408579426	-2.63108684593489	0.00978200032803612	0.164884551413054	-4.59182672414237
ALAS2	1.13207922874958	-4.40852560207948	1.37804048342475	0.171097594954347	0.551868115335873	-4.59266742484941
C10orf107	-1.04258437433434	-2.89753539980789	-1.48325870274662	0.140977809366493	0.514789656923689	-4.59333458078436
MIR4653	-0.991890397693062	-1.02384105051978	-1.48190822066057	0.141336340547865	0.514789656923689	-4.59389831483949
C9orf171	-1.37265296310247	-3.78302292621546	-1.40192107849748	0.163865144244279	0.541756356921527	-4.59466700853556
SEMA3D	0.676823075335476	-1.36981540082557	1.72938861134228	0.0866553804128279	0.429058151116304	-4.59510630814097
CEACAM22P	1.35801088734159	-2.95534203503006	1.35092647454212	0.179600347702002	0.562325234697647	-4.59677070441891
CASKIN2	0.181082146311232	6.58550303619001	2.61012477039876	0.0103625695474135	0.169103443726917	-4.59728176146589
TNRC18	0.211696115341639	7.33843554559252	2.63301085981678	0.00973021380240681	0.164884551413054	-4.59734040478333
WASH3P	0.245895970766682	3.65038768378635	2.39242744597796	0.0185004585408619	0.224937887945315	-4.59894253103059
CNIH3	0.788922087910454	-1.95079190214599	1.63161727988345	0.105732553378515	0.462003784045983	-4.59912345196755
EEF2K	0.138536871736136	5.4145739603105	2.57494836137261	0.0114070149171072	0.178624454563391	-4.59928235591703
CISD2	-0.192411149736697	4.77066388711296	-2.51206281054586	0.0135126755080493	0.194815504479842	-4.59993204868938
PTDSS1	-0.0896809427909826	7.31297214463057	-2.63646953055526	0.0096377434320868	0.164639041019632	-4.60081619574168
SNAP91	1.16568665495227	-3.10511232322251	1.41147259653989	0.161038682454538	0.539595424800438	-4.60096422662515
LOC100505483	-0.639348280910037	-1.56925531890078	-1.7676749722254	0.0799974622925005	0.414588645608856	-4.60110530812747
SNORD18A	0.810365893504603	-2.3783337967829	1.72219927701321	0.0879548546953919	0.430741898691017	-4.60208548872805
SPTB	0.320344444070183	2.30574274730401	2.15155073146077	0.0337070358947873	0.294956594796165	-4.60308219201444
CT62	-0.300780231537793	1.17991929527632	-2.21972191286594	0.0285707984243851	0.273821222263276	-4.60439312855565
CDC42EP5	0.512908376228174	0.0734788069209033	1.94734413760058	0.0541432670571033	0.35412279947712	-4.60601807577774
BZW2	-0.104159938413558	8.06861954395517	-2.65552639300457	0.00914234620668033	0.160437143715133	-4.60609112934733
COL13A1	-1.0894027379238	-2.74378492024564	-1.41945578229076	0.158705100630892	0.538200288154744	-4.60616610110489
TXN	-0.168754588999818	7.99976368524222	-2.64974277394427	0.00929020279068895	0.161606815128226	-4.60628939742736
TAL2	1.29368686275004	-3.24333045467792	1.43748675517467	0.153530050950514	0.531174908242601	-4.60703210824889
NHLH2	1.35801088734159	-3.8595241201567	1.33991578073214	0.183142773692564	0.56709555842094	-4.60763785974001
FSIP1	0.53555896530961	-0.566791060189354	1.85230991495645	0.0667683644886707	0.383912369047333	-4.60813221354834
PDE6B	-0.278096316808861	1.66874698544218	-2.20012274676521	0.0299724133915912	0.281139347324487	-4.60892119697158
NLGN3	0.744628802994997	-0.535476924474331	1.66854642242345	0.0981634398290161	0.449900073362693	-4.61099334673829
DAD1	-0.150725707932275	6.88261221677315	-2.6094514300485	0.0103817236389189	0.169103443726917	-4.61246888621899
TCEAL3	-0.168991094340457	4.85408982981084	-2.50918750738879	0.0136167914111767	0.195641941203194	-4.61328800307132
XG	-1.26197107743631	-4.18540955076734	-1.34365572505048	0.181933693585276	0.564720487494449	-4.61335459583457
ZSWIM3	0.29069116860646	2.60991313987981	2.19584975362703	0.0302858326417766	0.282756538513042	-4.61709688168107
MIR7-1	-0.711717795758431	-1.04245763918967	-1.73750965233015	0.0852064545126075	0.426962197542841	-4.61997345833666
MIR4467	-1.28612105121791	-3.93854979212213	-1.3401150647388	0.183078195560292	0.56709555842094	-4.62052622367654
VWA3A	1.08648411733731	-2.28609968810097	1.46518580535216	0.145834968011269	0.521141881414628	-4.6205286182623
ZNF14	0.273317923537674	3.53127273703518	2.29298940955069	0.0238257776043652	0.253198541332907	-4.62143953904045
APLP2	-0.089584878223496	8.63262407193225	-2.65285129678185	0.00921046745179277	0.161125374125295	-4.6227106347823
SRPX2	1.26458111206604	-3.99427963735241	1.37790846492736	0.171138241207281	0.551879288961636	-4.62329387029245
BCL9	0.169659536990322	5.07709091870556	2.50061706363591	0.0139314077401769	0.198959276152727	-4.62393006653017
FAS-AS1	-1.25318360171448	-4.18905504014409	-1.37291081079666	0.172682332874995	0.554626336662458	-4.6258999467151
NFASC	0.827154153997651	-1.39330877198387	1.62191213156549	0.107797803613314	0.465160198116434	-4.62625955094094
NCRNA00252	0.665300575973798	-1.3799642225335	1.6956510864542	0.0928921843354148	0.438448716524514	-4.62651192620965
MKKS	-0.135435262351725	6.39691003217308	-2.59609665879676	0.010768278478288	0.172995859049845	-4.62689941750155
LRRC19	-1.24966663110016	-3.12379858646535	-1.41730143900023	0.159332268734093	0.538551164745426	-4.62692040470185
MMP28	-1.03111709727815	-4.58294548825328	-1.36269042758524	0.175872921264606	0.55852963936184	-4.62695366594674
CHGA	0.672991433492377	-1.09568299541638	1.73730237343447	0.085243187824546	0.426962197542841	-4.6274584021159
RSPH9	-0.800403160581896	-1.92743349691489	-1.58286387644351	0.11643657379365	0.479148502441357	-4.62901327333376
RAD51B	-0.304559317922106	2.00319196242594	-2.16544715163587	0.0325993999195853	0.29163868060642	-4.62919588292466
ATP1B3	-0.124244797064961	6.9151027768026	-2.60483065489917	0.0105140321915396	0.170715217836221	-4.62973906092971
NCRNA00321	0.757211441783505	-0.262852613034341	1.74706293163112	0.0835274886144248	0.423510348555863	-4.63002365129603
ANKRD1	-0.714696166514295	0.216856328450084	-1.78474976631687	0.0771671738726969	0.407381137233271	-4.6308625097155
RSU1	-0.119425072502252	6.24320847229505	-2.59247378638679	0.0108753569897066	0.173880946745558	-4.63103602992658
LTB4R2	0.385754520766867	0.702367585623246	1.99287497497213	0.0488494395502464	0.339927118726296	-4.63122606300425
SNX32	1.13907068299614	-2.834801268185	1.47071803842608	0.144334552666541	0.518488025006316	-4.63152239786513
FNDC4	-1.04584986161021	-3.19728260831176	-1.40467645638585	0.163045915655887	0.541014305208338	-4.63153391490011
TBXA2R	1.03559734297872	-4.22892589494242	1.43450009834876	0.154378139943199	0.532773423939343	-4.63212676706858
SPOCK1	0.457487858444	0.655708423873491	1.97806641333651	0.0505206837237064	0.343179494149174	-4.63215769006456
PRSS1	-1.25464976900219	-4.175575032688	-1.36412050308875	0.175423817549798	0.558152111472644	-4.63396621475776
C6orf218	-0.997132343592242	-4.69845519242881	-1.3734675132147	0.172509811089191	0.554391637328138	-4.6340616353288
POMGNT1	-0.134213235601282	5.26064520170357	-2.55240110929691	0.0121253892584558	0.182936431343164	-4.63507372312866
CNIH	-0.152331528843019	7.00726441211118	-2.60582575517937	0.0104854112214782	0.170415954585035	-4.63571562474173
TCN2	1.11350121041602	-3.53375892546095	1.37941152221508	0.170675908754608	0.551145761346218	-4.63620787209032
ZNF347	-1.21112624489336	-3.86194585858823	-1.36182092551576	0.176146406186264	0.558809393905924	-4.63639733956506
DNAH1	0.302907123934498	2.22009161658986	2.18893918920466	0.0307987600227137	0.284840660856826	-4.63729060481999
FUCA2	-0.105217328479807	7.00570435760653	-2.60980303484413	0.0103717177749418	0.169103443726917	-4.63993415095903
NUDT3	0.374185044893062	1.76705160223548	2.1277350270951	0.035681288033244	0.303218425339417	-4.64017739607717
FAM149A	1.01375696870064	-1.44746165482465	1.47422120018036	0.14339067155733	0.517715621956819	-4.64033174365294
GRAMD1C	-0.630043209692188	-0.247435221275795	-1.72929163415707	0.0866728038843068	0.429058151116304	-4.64033841210343
FAT2	-0.668083896643938	-0.354070360559487	-1.6547224296901	0.100943785474388	0.454266728213506	-4.64068476423788
SS18L1	0.125269795491203	7.04893352234434	2.59733878156084	0.010731785398995	0.172741461994988	-4.64109907717823
NGRN	-0.103418691952286	8.03170785383977	-2.63227993931931	0.00974985790925875	0.164884551413054	-4.64181793547253
TP73	0.263829151925042	2.28900653887615	2.32753545271683	0.0218396260259303	0.242939596124463	-4.64297414291437
SYNM	0.298444238719049	4.58315504250112	2.37842948022092	0.0191797722587271	0.229116079467822	-4.64297780583142
LOC342918	0.465922959385588	1.47840517816143	2.10995187726981	0.03721997310347	0.30778923870724	-4.64461070174131
TMEM47	0.582207914113874	0.892907429156756	1.85400552820579	0.0665232184317627	0.383912369047333	-4.64654832911083
HSPC072	-1.05524853336712	-4.56906869300744	-1.30355419261806	0.195214358927457	0.583082726498912	-4.64768153933709
SH3PXD2A	0.3282526110392	1.37692384466667	2.07605101486262	0.0403123923788842	0.315700257551898	-4.64807752788614
CYP3A7	0.953068374292023	-2.19915712083946	1.46010375623309	0.14722393271464	0.524424504945611	-4.64852383389485
HIST3H3	1.10998730047777	-3.65946556887021	1.32228672254397	0.188923459398775	0.574987431298473	-4.6494970030596
NDUFA4	-0.177396417697417	7.25182300388945	-2.61211302002979	0.0103061970450208	0.168981215079342	-4.64971163924936
SUGT1P1	0.876445879164154	-1.8028530803103	1.56930519278677	0.119562140195396	0.481937149343891	-4.65009128901446
ACCN4	0.863351520225417	-1.67646820567891	1.53909247468015	0.126766520131235	0.493145871585216	-4.65036024107564
LOC100286844	-0.768413225291517	-0.518338672971217	-1.6916144855727	0.0936622920371223	0.439462916375622	-4.65153440412782
SNORA71D	1.09604826673051	-4.40104667685387	1.38392816952709	0.169292322047157	0.549438930036692	-4.65156748214502
TRIM47	0.304720032476571	1.88392253213955	2.22063740226159	0.028506751285654	0.273520888411519	-4.65161942726306
CXorf57	-1.15307030044107	-3.89874849959667	-1.36535122192425	0.175038015367643	0.557713099477928	-4.6520457305029
IGFBP7	-1.0295671001042	-3.80663220694307	-1.44327119542399	0.151897728888427	0.529678402404097	-4.65536971904735
SNORA2A	-1.0002971091277	-2.75664010710344	-1.52134371271398	0.131156032083143	0.500676704252086	-4.6554650394156
NDUFS2	-0.136306690727697	5.47876268121198	-2.54774345518446	0.0122787590266567	0.183840614110839	-4.6559065556116
KLF8	0.437457108460213	0.671693840650316	1.95730995667662	0.0529447864552592	0.351368495507046	-4.65678761290261
SIGLEC10	1.14648780346486	-3.5559569076636	1.38891345683162	0.167775100455953	0.547380175580445	-4.6571654899653
WEE2	1.19279820632517	-3.90161111601649	1.28426348701638	0.201854178089113	0.59192087752074	-4.65724905395937
MIR29C	-1.1073050071153	-2.35813789710192	-1.40237262967091	0.163730673993435	0.541580655036828	-4.65804893268049
ATP5L2	-1.04899962173939	-4.26874274519269	-1.37880561905509	0.17086216706221	0.551640710800849	-4.65874798871671
MSR1	-0.903467364162139	-4.09914163509301	-1.42106281560305	0.1582384997651	0.538200288154744	-4.65877109450203
KLK10	0.699926725923952	-1.34778306932352	1.71572059488721	0.0891394905761707	0.432608485315113	-4.65916695993941
PAX3	0.841241895310417	-2.92697129658243	1.50556262429317	0.135158508816066	0.508033204429461	-4.65946041493388
ASB7	0.18756093706139	5.56009922399992	2.51770869275161	0.0133103092148158	0.193759079085369	-4.65981526010558
EGOT	1.05540052481054	-4.14817064075473	1.35751383714388	0.177505860295745	0.56072920434056	-4.65983359085614
GNRHR2	-0.338099197172004	0.553881212920756	-2.01497237943874	0.0464432448357743	0.334660797322264	-4.6606000036972
ZBTB34	0.265283240631511	4.35840451971346	2.36611247109254	0.0197957035980657	0.231926097228775	-4.66102300923046
PRICKLE3	0.235119339998255	3.87168908501037	2.39200470136008	0.0185206572411324	0.224937887945315	-4.66160927013808
AR	0.359986052894243	4.28247352004174	2.4399729192417	0.0163498172251623	0.21352728913738	-4.66232129393639
APEX1	-0.114402214133692	7.52893997127145	-2.62004975797621	0.0100839157685232	0.166857198256074	-4.66348791421053
CCDC147	0.800455013620107	-2.42641110190808	1.54150315077809	0.126179378122812	0.493145871585216	-4.66352670570798
C11orf34	1.19279820632517	-4.49487771799832	1.27724369842145	0.20431136379029	0.595047368815785	-4.66382459356937
C3orf43	1.12954599171679	-3.60553210552449	1.30736829097992	0.193921007164196	0.581102835300845	-4.66432151206243
C5orf27	-1.30701923314489	-2.31214388213562	-1.38251705992267	0.169723668530991	0.549449986936176	-4.66626777223005
LOC100288413	-0.205537118339061	1.84329271909726	-2.32515332987994	0.0219717361842509	0.243670633916056	-4.66714758424686
ILDR2	0.821033984602305	-1.51204154095343	1.54442163099165	0.125471432634145	0.492371881194605	-4.66746854405535
GRM3	1.24598535815656	-4.02518697701815	1.35009958705163	0.179864571830893	0.562325234697647	-4.66798248189862
BEAN1	1.10200593162691	-3.85665198805841	1.30346654219731	0.195244156206285	0.583082726498912	-4.66817204378805
B3GAT1	0.927120342188112	-4.49767642053585	1.47680094793956	0.142698667892121	0.516333301996502	-4.66900737927808
VEPH1	-0.429925813875769	0.808464786699676	-1.97030079446318	0.0514163406204649	0.345891745992219	-4.66920467453089
MIR943	0.990348937890196	-4.88991423974105	1.30178911594018	0.195815059137629	0.584205201318856	-4.66982405204082
ANKRD20A9P	-1.280540959936	-3.45758895138546	-1.28840054359222	0.20041632620358	0.590410892976691	-4.6700706935658
DSG1	1.11605227360132	-4.8182174078813	1.37083448828938	0.173326938401261	0.555523134883613	-4.67045885707505
C17orf89	0.289430967518653	5.19193973143212	2.52357824983759	0.0131028102974142	0.192389288335343	-4.67229704082426
TMEM168	-0.172886313249037	5.06009354716918	-2.54152481932639	0.0124862462660746	0.186114066447266	-4.67263149320252
PSPN	1.22089574098806	-2.72764661799777	1.35181205290276	0.179317694087634	0.56227646946963	-4.67287717688902
CDKL4	-1.03714912307341	-2.86962145253041	-1.339810540072	0.183176883914728	0.56709555842094	-4.67306565793242
SH3D21	0.213229633977927	4.445754390454	2.40405683895597	0.0179524203624745	0.222068253063627	-4.67398923733455
LRRFIP2	-0.12885401683206	5.51380625691431	-2.48167645396812	0.0146498996077294	0.204000766893978	-4.67418999302313
C10orf114	0.845102853741192	-1.68387502189832	1.55838599077956	0.122127405357789	0.485879204087853	-4.67464186476454
SPAG17	1.16981123739118	-3.73555057068482	1.32379401307746	0.188423936080811	0.574497672526785	-4.67540696335409
SUMF2	-0.124320223991206	6.65855927834029	-2.58183530305868	0.0111953600843458	0.176967109688657	-4.67614768408241
KYNU	-0.14331099002347	7.55758153349149	-2.6127507538416	0.0102881742073825	0.1689115532399	-4.67717512928215
LAMB4	0.983771881868403	-1.48719859876102	1.49427261383468	0.138080212242819	0.511689224362708	-4.67762567115494
SNED1	0.398329846341587	1.21301643480015	1.93821143856681	0.0552616419412489	0.356274876593241	-4.67825682052893
MUC5B	0.297042671216454	3.71206071105881	2.44385631067029	0.0161844114271754	0.212385444274448	-4.67837956372035
LEF1	-0.7310260772552	-0.995599746426036	-1.68515673406223	0.0949051039109592	0.441500127345447	-4.67874933787259
TRPC7	-1.05524853336712	-4.74185450662371	-1.27057416689894	0.206666325663525	0.597685243405105	-4.67905929629697
PMS2L2	-1.17302945699391	-3.78887607410886	-1.33987361885897	0.18315643847321	0.56709555842094	-4.67924267888952
DFNB59	-0.886558488566419	-2.7034302200581	-1.456294280122	0.148271802985359	0.525693795447773	-4.67958380821446
ST7-AS1	-0.690811946885792	-1.3861850599674	-1.63990433051417	0.10399437603103	0.458408525235359	-4.67979249120607
LOC162632	1.10750119027171	-3.38544870069186	1.38892133719355	0.167772710373365	0.547380175580445	-4.68018657291389
ARL4A	-0.182139359872802	5.19970828865844	-2.53727496241287	0.0126298501360596	0.187320862257677	-4.68148342527196
RNF180	0.60737620905587	-0.907666062422143	1.69505411879845	0.0930057487031202	0.438448716524514	-4.68255454801062
ARHGAP9	1.1585767150508	-2.4731670612878	1.36588810129256	0.17486991729439	0.557542830514939	-4.68277535979927
OSBPL6	0.479457124292002	1.83901452195108	1.88051649668828	0.0627871307672868	0.373950133529952	-4.68352603929091
OXCT1	-0.142685129166765	5.34957650202902	-2.52602487370744	0.0130171780433091	0.191468149161216	-4.68419168522408
SLC47A2	1.17095048771344	-2.94829665748172	1.4142132991321	0.160234596251795	0.53905554370231	-4.68442093779804
SBNO2	0.207330794636666	5.78362955898246	2.550567739852	0.0121855527694502	0.182936431343164	-4.68442805172647
CTAGE7P	0.69377725328772	-0.0471672488582391	1.6960060163011	0.0928247176516133	0.438448716524514	-4.68556226067387
FGF19	-1.06424177167001	-4.85728127789201	-1.26920387417624	0.207152631134896	0.598502187405991	-4.68564908702616
CHI3L1	0.990378915336685	-3.97016458401025	1.35538496964747	0.17818071806574	0.561291077214436	-4.68679961157528
MRPL16	-0.160781474992278	4.63190452994096	-2.51468153708154	0.0134184716865294	0.194126747824843	-4.68792206524156
NTRK1	1.04526893222523	-3.60503538803299	1.35442975930224	0.178484151486918	0.561612220031461	-4.68843000294553
WNT3	0.480733039811963	0.221548846986553	1.81307552239001	0.0726547558016066	0.397323070866653	-4.68931380719181
HLA-L	0.435991295924157	1.17016092249387	1.8933365574764	0.0610445350438669	0.369171860866839	-4.69030255650785
EDAR	-1.20609795767845	-3.99493974505684	-1.30838127134324	0.19357858253136	0.5806656313819	-4.69178545042447
RUNDC2C	0.885311817598092	-2.16562593593771	1.3941268539294	0.166199557804294	0.545539039199022	-4.69197939898922
OSTC	-0.199089688263427	6.39332081642026	-2.55483572322998	0.01204590813261	0.182936431343164	-4.69198917206698
PRPF40B	0.244008903867974	2.82165798287376	2.22781076785908	0.0280092338198508	0.272335088253192	-4.69329476815772
ASPHD2	-0.449702034389463	0.274017814774581	-1.84126829617423	0.0683832406058871	0.387019057831762	-4.69352900694067
MED26	0.176710755258582	4.96752085087676	2.40329874644494	0.0179877012369241	0.222340218393436	-4.69384054662431
P4HA3	-1.04326856633696	-2.7933464687223	-1.41221352916572	0.160820998240699	0.53948935261836	-4.69388655627468
CLK4	0.194707200233963	4.84979050839912	2.41592309454235	0.0174081339283804	0.218632731817836	-4.69396430337838
FER1L4	0.218185653820203	5.46724229439802	2.49838682251456	0.0140143387241202	0.198960781682671	-4.69424344274635
SNX9	-0.134017597570656	5.23795869901577	-2.46088721939463	0.0154764939681552	0.209013385061183	-4.69429705002259
TRIM69	1.05540052481054	-3.87436805408818	1.32370510171776	0.188453374281389	0.574497672526785	-4.69559800337721
CXCR7	-0.154495832183689	5.72771328981408	-2.5853364791447	0.01108912122134	0.175690549955468	-4.69563423457877
COA5	-0.204078563856593	4.27911069552319	-2.44308403817709	0.0162171856217693	0.212385444274448	-4.6958822540495
KCNK9	1.13207922874958	-4.12804284535422	1.27329796702377	0.205702168781318	0.596889605659415	-4.69757097838029
PKD2	0.190715082307702	4.14551139874006	2.4306559979074	0.0167528112556955	0.215022268181314	-4.69792918885175
C4orf52	-0.216742046840883	3.72006107974834	-2.37391212984564	0.0194036684521307	0.22968900806677	-4.69851017464944
SLC39A11	-0.118400849535658	5.02028030613007	-2.49887232348251	0.0139962479487548	0.198960781682671	-4.69941752806992
EEF1B2	-0.189049472939137	9.53844675780951	-2.64483628795768	0.00941732860891834	0.162366395521186	-4.69984379060697
SIN3B	0.168129637464019	6.41101336088881	2.55511387900586	0.0120368572531728	0.182936431343164	-4.70043456308523
KLHL30	1.14666762889887	-4.04126576625155	1.27656824770524	0.204548955521025	0.595253700761297	-4.70062638666952
EIF3L	-0.095740719538794	7.73338771725898	-2.60083373851918	0.0106297025008456	0.172092105154057	-4.7011487296425
UCKL1-AS1	0.444221118866509	2.80566754678043	2.18271773384429	0.0312669931894543	0.286096842954089	-4.70154046480757
CD207	-1.07889426954431	-4.52844591690106	-1.24636865425987	0.215380978835223	0.607886555995582	-4.70159642141262
C6orf115	-0.181905208162271	5.37122879017549	-2.51816401507763	0.0132941080173212	0.193759079085369	-4.7021425995896
GAL3ST1	-1.11095904603743	-3.37354385660145	-1.34173894288286	0.182552614444321	0.566068260191101	-4.70327172256044
ZBTB20	1.26725867135332	-3.68041178572133	1.30097949449818	0.19609105299656	0.584264283943883	-4.703573170343
S100A2	-0.747842804492334	-0.984059289673097	-1.65236041355226	0.101425150509514	0.454800042934159	-4.70359850096409
NCRNA00087	-1.20417436319683	-3.12010652577181	-1.34364554656752	0.181936975999766	0.564720487494449	-4.70394602722867
LOC399744	0.295176058232656	3.02256801535525	2.17628605735729	0.0317575479428712	0.287866250296248	-4.70427178621761
ATP2A1	0.390625462581448	1.05539340830458	1.93836298406234	0.0552429258034084	0.356274876593241	-4.70457483442744
KRT78	1.01877944310413	-3.81701515387171	1.31462702622189	0.191477230602235	0.578443859210942	-4.70505366256727
RYR1	-0.715744743809944	-1.31863338117796	-1.59700938551508	0.113245480225253	0.475137428862112	-4.705140612935
CELF4	0.992132751559847	-2.04053999358662	1.4418247080651	0.152304653803059	0.530003520616146	-4.7065280616449
EIF4EBP3	1.24598535815656	-2.49462687310588	1.31342761816667	0.191879439306172	0.578531626936054	-4.70653725297351
C7orf29	-0.202972721031509	3.48263686321816	-2.3936593478393	0.0184417098369179	0.224468089747173	-4.707618235609
CD177	-1.01899216892592	-3.14969548424566	-1.37365975802077	0.172450264905766	0.554334749306952	-4.70769599821052
TEKT2	1.09508132604056	-3.20014460365863	1.35215790360864	0.179207398652091	0.56227646946963	-4.70780697104149
NFKBIZ	-0.229246522403451	4.85596303425587	-2.42389656255047	0.0170506955638011	0.217077233109046	-4.70810391717656
DRD4	0.767090467683916	-1.44418695231169	1.57022471305155	0.119348084963737	0.481856413228085	-4.70836473182842
MRPS16	-0.110557721525853	6.92100468650394	-2.59046537027841	0.0109351308793448	0.174336633771366	-4.70854105529474
LOC100129931	-0.969889386278269	-1.56593169524093	-1.39846563419602	0.164896958354955	0.543434475197779	-4.70868768244476
CLIC1	-0.1482120945275	8.28740923908797	-2.61296975658641	0.0102819915904954	0.1689115532399	-4.70894636944474
ST13P4	1.08247466406001	-3.40163104813865	1.35464288658754	0.178416415409331	0.561612220031461	-4.70918377309491
CASKIN1	0.31862046273908	2.59878441077166	2.25292508791782	0.026326722124027	0.264596214424415	-4.70928075972732
SV2A	0.657485374137475	-0.778888959947465	1.69189510090976	0.0936085884379334	0.439462916375622	-4.7095473471635
TRIM31	-0.877722585451459	-1.34247942255916	-1.53860818606169	0.12688473279054	0.493145871585216	-4.7111422437025
MOAP1	-0.127335712848857	5.68474147625977	-2.5167294421075	0.0133452127195511	0.193904533379367	-4.71186677002947
VTCN1	-0.200383268637094	3.5251414858794	-2.45523507358402	0.0157083095992811	0.21020603899946	-4.71382035908456
GPR85	0.883594491220371	-3.44387518285643	1.37845067761567	0.170971349911565	0.551780172890973	-4.71455960442496
ELAVL3	1.03895285287505	-3.1176408742364	1.33031699205392	0.186273576851916	0.571708441782245	-4.71562417026766
ADAMTS20	-0.997930071521772	-3.19200505043993	-1.35109412647074	0.179546811800686	0.562325234697647	-4.71568391589725
SRPRB	-0.144650972923517	6.49386870294748	-2.55580417502134	0.012014422195474	0.182936431343164	-4.71623651467438
FLJ41484	-1.05838351664188	-3.13826451999242	-1.32539847115009	0.187893297388017	0.573417428014087	-4.71669730544287
TIGD6	-0.19389431141861	3.2983200696857	-2.30315232770154	0.0232256007819406	0.25044368676663	-4.71699906575597
PLEKHG1	0.422051006694944	1.01581299967813	1.93945246240504	0.0551085309658353	0.356274876593241	-4.71712452016808
FAM90A1	-1.05524853336712	-4.36756076672481	-1.22852980925769	0.221973231413546	0.614006007634823	-4.71793829602311
DTX2	0.256400629601215	2.95705345905911	2.25557691386962	0.0261543432016568	0.26413359643992	-4.71844098224305
LOC100132163	1.07277166315407	-2.80507918219753	1.36086734153312	0.176446707025279	0.559158190559012	-4.71985090241476
FLJ14107	-1.20609795767845	-3.57173267525734	-1.27951019081746	0.203515606589069	0.593891991728421	-4.7208224933485
LOC100131193	0.331685159014872	1.49164191564855	2.11092219160505	0.037134562495927	0.30778923870724	-4.72124717407304
C9orf6	-0.157809770800938	4.68846443876575	-2.45354384948794	0.0157782726139726	0.21020603899946	-4.72172226442218
LOC641515	1.13207922874958	-3.48441465715295	1.24771576291312	0.214889032924394	0.607266675672114	-4.7219811777263
FXYD1	-1.05157825691544	-4.56512590983242	-1.26797334013046	0.207590054700391	0.598536101787754	-4.7229418609791
PGP	0.202394236522577	5.98505140646519	2.5467770108771	0.012310800151287	0.18415547560834	-4.72735567016378
SNORA46	-1.06424177167001	-4.40212362227698	-1.22423562114317	0.223581791822998	0.615604525263058	-4.72739308322828
IKZF3	0.934587782412311	-3.26968074211579	1.36853592005368	0.174042666774883	0.556203471115966	-4.7279019812541
TRAF3IP3	0.727504263098127	-1.26982431249738	1.57610543494452	0.117986304633165	0.481200101257718	-4.72857547606712
LPAR3	-1.0509689335387	-3.39139086157317	-1.26214281311597	0.209671898726232	0.60136388857786	-4.72863333586195
CCDC102B	1.01877944310413	-4.31206575020287	1.2914967068714	0.199345212392563	0.588811256102653	-4.72886315570196
FUT7	1.0296283481377	-3.79439659934895	1.29091856453121	0.199544897249402	0.588963743937444	-4.72945306421513
SOX13	0.144321053897603	5.63119022914702	2.49985796038445	0.0139595853582501	0.198959276152727	-4.72948440570495
LOC284233	-0.808035461136971	-1.65131488826506	-1.49566075337738	0.137718340391561	0.511141039660111	-4.73034822920506
RNASEK	-0.708483364940282	-0.791118930732806	-1.55385133638036	0.123205479397602	0.488267402238271	-4.73131046713006
MRPL35	-0.148266842276066	5.39191001621751	-2.51987057842639	0.0132335425815848	0.1936288417624	-4.73179206742025
PLCXD2	0.973057616512973	-2.42316798522149	1.30695898894889	0.194059494167006	0.581214937097505	-4.73459416939316
LRRC15	0.379139072790301	0.268880340195272	1.94092105178489	0.0549278076472189	0.356242689316411	-4.73468869947325
CDNF	0.645155500491924	-0.683593340312857	1.64663623534504	0.102599397371598	0.456102054492473	-4.73490423299333
RUVBL1	-0.128455197131609	6.4242252196974	-2.56687635767829	0.0116596707713216	0.180719493956981	-4.73493948965966
KCNMB2	1.0784564810006	-4.27392107483963	1.34167194550082	0.182574276218058	0.566068260191101	-4.73520486352406
EID3	0.787789559308052	-0.312036057756517	1.59444897586143	0.113817847632516	0.47556205526339	-4.73545068050748
FBXO7	-0.0929314625917659	6.30656084357538	-2.54010923942222	0.0125339154111521	0.186402727169647	-4.73594746889448
EFHB	0.97107461244757	-2.460442328987	1.3775480411186	0.171249246915443	0.551931471461529	-4.73868498446258
PIK3R5	0.605233233722943	-1.1456105918681	1.63519859386475	0.104978539469778	0.460924414306266	-4.73896130420653
ARL6IP5	-0.154084221998895	5.29480926532776	-2.49143089919288	0.0142758389780754	0.201306181340078	-4.73940409185767
PEA15	-0.140232281174613	6.19568034251696	-2.51078653585878	0.0135588015682436	0.195312142486912	-4.73952322922899
CEP97	0.303685859068722	3.58440484457611	2.28107104956203	0.0245469703805624	0.256416947310759	-4.74244855947694
DCAF6	-0.146654129644367	4.99025361327936	-2.46195515334748	0.0154330385613958	0.208651687066114	-4.7428433478313
MIR659	-1.07052216891981	-3.90723130439568	-1.35232391676743	0.179154473482977	0.56227646946963	-4.74374037381899
CLDN6	-0.924896899878734	-2.6010195851573	-1.36047439045337	0.176570566968393	0.559158190559012	-4.74437982866083
NEUROG2	1.09173376995891	-3.58292949766795	1.22372347601865	0.223774199284774	0.61566693277671	-4.74444014738176
A1BG	0.43641178886216	0.721815245432537	1.91614457339349	0.0580447427036426	0.36271959800111	-4.74450704028976
[truncated: 14,725 more rows]
