# Supplementary material for: The transcriptomic response of cells to a drug combination is more than the sum of the responses to the monotherapies
Source: eLife. 2020 Sep 18;9:e52707. doi: 10.7554/eLife.52707 (PMC7546737; doi:10.7554/eLife.52707)
Supplement: Source data 6. [file elife-52707-data6.zip › LNCaP/DE_limma_TW_0.csv]

	logFC	AveExpr	t	P.Value	adj.P.Val	B
LRRC26	1.14743634803668	4.45944477819281	6.34970897972133	5.32403523401333e-09	7.99457130739441e-05	10.0367686391802
TMEM160	1.28639217245828	2.76454777840326	5.59982615417299	1.67154351627445e-07	0.00125499487201886	5.96146995990363
C20orf24	1.61465471181617	4.08370882130041	5.39247616552993	4.17869559190968e-07	0.00209157643360386	5.71035160461594
NUDT3	0.767996426274261	2.16085174336579	5.01708947507852	2.09541346248523e-06	0.00786618213816957	3.66242986054168
ATP6V0C	0.491833217011731	4.38121371655746	4.70617035446849	7.58311568828726e-06	0.0189780108625536	3.42075227427283
PDF	1.00176865681719	2.8420452709608	4.78489621095624	5.49980729624875e-06	0.0165170212720942	3.39715496737764
PRR7	0.54241629200272	4.5362364196721	4.43739279241781	2.21687360607201e-05	0.0416107175859717	2.53158120489041
C4orf48	0.897940050063093	3.26103790855018	4.48091582155168	1.86816407226273e-05	0.040074788155853	2.41899008785186
CCDC85B	0.521883118446596	5.86202865666844	4.28566569375996	3.99361275793552e-05	0.0573037506470034	1.98646894140852
C1QBP	0.228569636910272	7.89311195758403	4.20580008268442	5.41625677298993e-05	0.0677754264193473	1.67420201831277
C17orf89	0.38869627149684	5.72102159096554	4.11768038002556	7.54898639076158e-05	0.0871965997259046	1.41511017759917
TMEM238	0.697185663806459	3.69916746237306	4.07604589500756	8.81739441971382e-05	0.0945728532903019	1.22818614526674
MESP1	0.426906698898625	4.03894250804103	3.99796165192244	0.000117668304117777	0.110431703414533	1.03288557990565
ANKRD9	0.677762571827783	3.45193454110547	4.02069657400715	0.00010822614289877	0.108341584117862	0.987101098116716
YY1	0.187998813966677	6.88478605873716	3.98051272088773	0.000125444174297187	0.110804101249797	0.930275200914058
NR2F6	0.378895928645245	6.20726659430112	3.84515174305163	0.000204811105852285	0.160027730874501	0.490741328257351
PDXP	1.07215326737171	0.573886298630461	4.27265999658721	4.19779739689023e-05	0.0573037506470034	0.472747492153171
MARC2	0.250900197283126	4.29371375230553	3.73724241312665	0.000300337585268605	0.195176618938456	0.209636296458413
EXOSC6	0.330408871850037	5.48169139239885	3.72643734109297	0.000311949843801474	0.195176618938456	0.156008744799945
CTU1	0.527561301372792	2.87832445655871	3.73913850990864	0.000298342651250777	0.195176618938456	0.115160882668331
MEX3D	0.359468054212265	4.58624738544906	3.63040008261148	0.000435633303308899	0.239204930571157	-0.116583651578645
HSBP1L1	0.258490803124787	4.75375639912537	3.62340354866791	0.000446260520296007	0.239204930571157	-0.137144181647478
PXMP2	0.523809945032738	1.67342343835058	3.7566568835506	0.000280496934240949	0.195176618938456	-0.145478557779915
RDH14	0.896974733849343	1.51893743319356	3.83400515483408	0.000213142955346964	0.160027730874501	-0.206923823383921
NCBP2-AS2	0.297767881970196	4.94999426897451	3.60346962372562	0.000477900101034543	0.239204930571157	-0.233535430554508
METRN	0.365588481386641	6.01307564821151	3.60842495296712	0.000469842433219743	0.239204930571157	-0.246422837318565
ENDOG	0.476938720161356	3.45053714600645	3.5444603407365	0.000584458506301934	0.274257154082182	-0.371299729950498
SFT2D3	0.239784862781256	4.71706300387463	3.52640878722407	0.000621299628086085	0.282710158040626	-0.439848754462728
H1FX	0.400301364919411	6.98897156425638	3.5555041749087	0.000562946527387351	0.272684034040273	-0.443582543988358
C9orf172	0.508053719739077	3.71325341051329	3.51321891768122	0.000649592286440828	0.286890522741043	-0.461071065309071
TGFBR3L	0.562157176348856	1.73334729468807	3.64052247870627	0.000420681340807997	0.239204930571157	-0.520374823416414
ZNF580	0.41212493855764	4.6492608963013	3.45284431570078	0.000795314656958268	0.314274865496983	-0.635137107592718
PRELID1	0.297418098850308	6.30473031525915	3.4781461655816	0.000730849755335066	0.296606484489496	-0.656198970566228
C19orf81	0.958373393662761	1.11704549905725	3.8363726576143	0.000211346741504246	0.160027730874501	-0.679190271131821
CHKB-AS1	0.433983668271683	1.85015299808818	3.48170887974719	0.000722178122509605	0.296606484489496	-0.74192785621002
CEBPB	0.585354967615513	5.66217179809038	3.39440083798714	0.000965247036646477	0.35351584151911	-0.816538187736936
TAF10	0.231150659242049	6.0271107338795	3.4003523428847	0.000946496518510458	0.35351584151911	-0.86582770938559
GCSH	0.321239867502925	4.29646498932361	3.35761558692334	0.0010891049510772	0.389380951080363	-0.915166698046217
TTC36	0.819323247065315	1.32108908555839	3.62405983339244	0.000445253339206908	0.239204930571157	-0.915519998828477
SNORD55	0.766701307875172	0.936023332811248	3.49920792326676	0.000680974696368263	0.292157601161881	-1.11483871316684
HES4	0.550277892720209	4.54470015372673	3.27824655725697	0.00140884296002556	0.470115241949862	-1.1347113093095
GADD45GIP1	0.26577235121017	5.99771411819612	3.30469355255711	0.00129364478168561	0.441485682767981	-1.16018097644483
PCSK1N	0.71907849585625	3.17141677079746	3.15772162803994	0.00206582373754363	0.637841075875817	-1.47201555197192
NME2	0.629176405210245	1.04279427134297	3.31734307163067	0.00124171871227932	0.43361972519968	-1.50474452488809
ACOT2	0.271776722070272	4.95100850594701	3.15438314304613	0.00208754832467632	0.637841075875817	-1.51085426370425
C1orf174	-0.196595103700688	4.88276376614268	-3.1363193123481	0.00220882631496687	0.637841075875817	-1.54856318617108
CST3	0.295123123120969	6.30468039073936	3.1398484576309	0.00218462927716937	0.637841075875817	-1.62751464448966
HNRNPAB	0.168453794257947	6.99528154086491	3.13993780368843	0.00218401989952237	0.637841075875817	-1.67625113387951
RANBP3L	-0.376123008690159	2.39256077227434	-3.05088312541139	0.00287628243720741	0.771254590662617	-1.71523682361427
MIR3654	-0.361904051373757	2.58108098345493	-3.06414070127876	0.00276173289870769	0.761757496408189	-1.72665165330837
NPB	0.838817461107621	0.478599931459432	3.43082392261617	0.000855737611998632	0.329480922609524	-1.73747622914045
C12orf75	0.237830413399656	4.00025482674615	2.97186380678303	0.00365530728904204	0.927673120244618	-1.93875591318467
SLC25A33	0.195127862813685	5.77966325711205	3.02050258889883	0.00315556072891428	0.831296489568016	-1.93942418479181
IRX4	0.329255680510176	3.96576221003229	2.92671924182231	0.00418347478031873	0.981547770332281	-2.05112886127426
IL17D	0.649336285765108	0.604530821276427	3.09090556625126	0.00254324317096176	0.720553574625694	-2.05741229701971
BCDIN3D-AS1	-0.438792391454687	1.88630853842188	-2.96052189345544	0.00378188562520965	0.930963845051609	-2.09701340019339
AP4M1	-0.182886100096953	4.30883167239884	-2.90632393872716	0.00444438749983478	0.998092534212815	-2.12122576539273
FDX1	0.170481907847401	5.33633001592305	2.9367772872362	0.00406006033098864	0.975471019081525	-2.12707875778052
RANBP1	0.206450090758	6.6542407438731	2.97073587554706	0.00366771806751827	0.927673120244618	-2.12992746504733
UBXN2A	0.260962441503558	3.89481210721313	2.85019424747038	0.00524154007643656	0.999990619997199	-2.21666580346477
UBE2S	0.31549582683575	6.32278770111731	2.89330540436409	0.00461866328209772	0.999990619997199	-2.29848106636253
FGFBP3	0.314322260193636	2.396152394672	2.77971962419689	0.00642731805358557	0.999990619997199	-2.36727621941416
SLC25A44	-0.128339155625066	6.02965272096617	-2.84870979245629	0.0052642983561068	0.999990619997199	-2.38038846518913
PGP	0.236698732060328	5.35302348588716	2.82868485793586	0.00558027544908362	0.999990619997199	-2.42702808535307
MZT2A	0.28371516529604	5.33316279292105	2.81458918726144	0.00581299869524803	0.999990619997199	-2.42892339304365
CHMP3	0.627022743438687	1.05111600927082	2.91134122232759	0.00437885094967557	0.998092534212815	-2.44765991995665
RBM17	0.130590003194812	6.22399411086917	2.8217840074166	0.00569312391108511	0.999990619997199	-2.47800421066014
ZFPM1	0.419824018155393	3.31711647892321	2.72279894810984	0.00755841767706747	0.999990619997199	-2.50116560327405
LOC643542	0.414604846192698	1.23007443387843	2.72469319460156	0.00751803654991664	0.999990619997199	-2.51001094488334
LRRC29	-0.627018738028355	1.31788464789258	-2.88159082773415	0.00478082435070846	0.999990619997199	-2.51973569038173
HMGN1	0.153622696961983	7.70908663230766	2.81345240007135	0.00583214872395319	0.999990619997199	-2.55741063956438
GTF2E2	0.149928939431225	6.11365409526939	2.77902084421257	0.00644021300367523	0.999990619997199	-2.55987327217151
GDF1	0.56057937702226	1.12646188628752	2.77620455155415	0.00649242310364704	0.999990619997199	-2.56025802936035
MSRB2	0.201427616540541	4.92491908116762	2.73318870271013	0.00733933310499377	0.999990619997199	-2.57991615185257
NAT6	-0.289276781951026	3.10172582847932	-2.67217494591674	0.00871335872388107	0.999990619997199	-2.60426086522524
TXNDC5	0.615204322977658	1.26718205189964	2.74435606567187	0.00711030633216369	0.999990619997199	-2.65724949016554
KLF2	0.848465288175292	0.769311315949792	2.9672123449965	0.0037067386264436	0.927673120244618	-2.68252395345666
C18orf32	0.679652141312136	1.4494734227306	2.73706426050473	0.00725910130832729	0.999990619997199	-2.68283870692389
SRRD	0.206253005380843	4.15155436594697	2.66612402326615	0.00886160983878047	0.999990619997199	-2.68450192628228
FADD	0.206529807696701	5.21278823747791	2.70813398471	0.00787777582293383	0.999990619997199	-2.69528304511336
SIM2	0.205355191396674	4.63432133787876	2.67593876733328	0.00862228039426489	0.999990619997199	-2.70190039740813
UGCG	0.254021082469036	4.10474975624423	2.62656949981288	0.00988831521057349	0.999990619997199	-2.72908102722287
IGFLR1	-0.285434412985684	2.67010650665327	-2.60558352135822	0.0104756168219822	0.999990619997199	-2.73361732759264
RNF130	0.147334491477873	6.12630727767084	2.70739826819512	0.00789411575660173	0.999990619997199	-2.74421771394358
CKLF	0.431838411575867	0.918204240965219	2.65287112716441	0.0091943253632475	0.999990619997199	-2.77714707390177
CRLS1	0.154052913764444	5.73413983080632	2.69003319611033	0.00828883378865418	0.999990619997199	-2.78395503342555
MAP3K9	-0.195602359869124	5.43966219110956	-2.6486734909426	0.00930204118550734	0.999990619997199	-2.78961743695577
LOC102546298	1.10977554800017	-0.552710705604762	3.15003315540365	0.0021161739319659	0.637841075875817	-2.82239162669712
SPOCK2	-0.643327810120855	0.893263403785132	-2.75120418366964	0.00697309891035122	0.999990619997199	-2.82933060920763
GLTPD2	0.336439281516438	2.617132340118	2.55827748286956	0.0119164384961113	0.999990619997199	-2.83117368490975
MIR4458HG	0.214122139963361	3.55618381988978	2.578295143578	0.0112862967666369	0.999990619997199	-2.83746610640663
YY2	-0.235102393098859	2.78719098914575	-2.55940670814769	0.0118800664315822	0.999990619997199	-2.84983915382651
CITED4	0.41140400573411	1.96783284549652	2.54496856704133	0.0123527208352199	0.999990619997199	-2.87028576203017
SNORD109B	0.829184091494798	-0.711925263949042	2.90563956953283	0.00445339636336299	0.998092534212815	-2.87615640895161
SDHAF4	0.222991607120451	3.36856360480298	2.54186686574318	0.0124564376538374	0.999990619997199	-2.89406193999876
ZBTB7A	0.225621017897828	5.09814129606348	2.60494660571412	0.0104939232655316	0.999990619997199	-2.92185527687133
SAMD1	0.225382063970057	4.82396855013024	2.60132553805143	0.0105985507030015	0.999990619997199	-2.92379193833916
TXNL4A	0.155979486708968	6.56093342527404	2.64942919411738	0.00928256515906159	0.999990619997199	-2.92384448572526
ZNF354C	0.286782136627241	3.18317015911487	2.49872757953285	0.0139822404112593	0.999990619997199	-2.96299862050528
TRAPPC5	0.368625745813387	5.52246622964563	2.5916775600934	0.0108819279991068	0.999990619997199	-2.96405611025937
TYMS	0.179891781907148	4.65205164288457	2.58831248869107	0.010982360606168	0.999990619997199	-2.97244099389007
TMEM191A	0.333820381673037	2.03558847753369	2.47698587177089	0.0148129212247453	0.999990619997199	-2.99658745029183
MAGEA6	-0.122331319408217	6.4740966730138	-2.61286770020136	0.0102682919943681	0.999990619997199	-3.00382470034407
VSIG10L	-0.273663445513062	3.075442098265	-2.47342752779721	0.0149529963830532	0.999990619997199	-3.01896193414173
SNORD62A	-0.653896372066326	-0.524975674013511	-2.78595677286496	0.00631325988901426	0.999990619997199	-3.02199869714079
CCDC85A	0.615231846100012	0.0186306773664959	2.70661443858737	0.00791155812293882	0.999990619997199	-3.02872745799408
TMA7	0.145900154292535	6.74042043536078	2.60528712408725	0.0104841323851415	0.999990619997199	-3.0342193894479
BMI1	0.449929924801166	1.4382614886059	2.48974991886698	0.0143200581634013	0.999990619997199	-3.03439714077812
CCDC146	-0.737453059562636	0.687571861114358	-2.77352812975889	0.00654239768184833	0.999990619997199	-3.03935010937192
SAP30L	0.176250358837241	4.8243831417461	2.51414214588229	0.0134188178201223	0.999990619997199	-3.06538884313095
CEBPD	0.401645257607882	3.44066743857086	2.44407458043734	0.0161543619328467	0.999990619997199	-3.0923773918252
JUND	0.408611457168174	7.08453725601341	2.55993576129173	0.0118630601256352	0.999990619997199	-3.10980552623156
ACOT1	-0.285443171545064	2.63998816468602	-2.41295087892753	0.0175214667573472	0.999990619997199	-3.12351165826536
EID2	0.159444984730974	4.81296939226736	2.4954212481112	0.0141058146361795	0.999990619997199	-3.14394138870313
TCERG1L	-0.845472818915774	-0.0718961608692506	-2.75325206888641	0.00693253880859862	0.999990619997199	-3.20116122995774
C10orf95	0.569397337419669	0.60308713193312	2.4869890196814	0.0144254051501695	0.999990619997199	-3.22474322193248
FARS2	0.203004772251904	3.94084930429969	2.41112866968891	0.0176046048623388	0.999990619997199	-3.23365689841845
SNX29P2	0.403806497387797	1.34058839762219	2.35446255994361	0.0203712029056415	0.999990619997199	-3.24511811234615
ACTL10	0.327955372022181	3.33037297293311	2.40052864395012	0.0180952180913804	0.999990619997199	-3.24799254628145
PDIA3P1	0.24560248743009	2.91922935217025	2.34661565516759	0.0207831808861179	0.999990619997199	-3.25533710848915
RGAG4	-0.307133138940809	2.39984457046727	-2.33758684038592	0.0212663087851016	0.999990619997199	-3.25807341546309
SDCBP2-AS1	0.257872930759896	2.90831513094032	2.3538526412233	0.0204029639620441	0.999990619997199	-3.25948950669537
CSNK1E	3.57501210017094	-2.39543143436658	4.3595799410746	3.00275896083513e-05	0.0500993650621114	-3.26017644061389
MX1	-0.347149249074389	1.93398704828346	-2.33372824155728	0.0214757882268045	0.999990619997199	-3.26919997403984
CDYL2	0.186404079225072	4.4711150575844	2.42792498010494	0.0168513887796819	0.999990619997199	-3.27280315501475
LOC100507053	0.500585506468048	0.553631617956738	2.41278508957303	0.0175290164199795	0.999990619997199	-3.27942098717485
SCAMP1-AS1	0.217238749794563	4.00479525224114	2.36737155688377	0.0197091580494205	0.999990619997199	-3.28012029794173
SOD3	0.287655611082419	3.22040725615915	2.33945480860974	0.0211655485048273	0.999990619997199	-3.28953930413105
TSR3	0.207987288506112	5.13807798821329	2.44225401857633	0.0162316323764497	0.999990619997199	-3.29492014936436
IFIT5	0.249228449137015	2.83017798541214	2.31840692153178	0.0223256530613924	0.999990619997199	-3.30351380029388
CTRL	0.546565831443309	-0.092133807255972	2.43189062575519	0.016677793385687	0.999990619997199	-3.311286202905
SMIM4	0.177596211818716	4.53587589823227	2.38913584604854	0.0186360269804311	0.999990619997199	-3.31659197301775
C17orf67	0.356417317535693	1.7820860155008	2.30700309637758	0.0229773302178765	0.999990619997199	-3.31818747591153
UBE2M	0.143386066650978	6.80318487012353	2.48248947889965	0.0145985788082179	0.999990619997199	-3.32086142800229
C8orf37-AS1	-0.580476176660308	0.163704935356143	-2.48332274825305	0.0145663692642365	0.999990619997199	-3.32977652238492
COX5A	0.11641941537867	7.45338003721377	2.48170363466725	0.0146290134837146	0.999990619997199	-3.34301136885481
PA2G4P4	-1.16244736479727	-1.26974485929616	-3.06080675500044	0.00279013467650842	0.761757496408189	-3.36092982708079
SNORD32A	0.584003113203915	-0.545206010052914	2.38525720273564	0.0188233890671246	0.999990619997199	-3.36448510337163
MIR4523	1.18640050758029	-0.563660641269569	2.74037404707615	0.00719121482939931	0.999990619997199	-3.37225423356254
RNF225	0.708832953581649	0.412642818169907	2.47700270033875	0.0148122615588286	0.999990619997199	-3.39507649306235
NOXRED1	0.662143843875762	-0.0504995567856424	2.50805143866159	0.0136389637678122	0.999990619997199	-3.39754987927939
LOC100506083	0.305905030012962	1.54082050455788	2.25265725466978	0.0263184179465695	0.999990619997199	-3.41205063206872
NXT1	0.234461500975857	3.05050077267702	2.30951945341906	0.0228321083238743	0.999990619997199	-3.41966355535998
C8orf48	0.561849359755921	0.370151550662238	2.39137401779576	0.0185286641459182	0.999990619997199	-3.4213964815639
VMO1	-0.752840081143315	-0.250336232435611	-2.57883561073278	0.0112697071363423	0.999990619997199	-3.43818505139632
EMD	0.15404859272152	6.60042119923083	2.41026960729017	0.0176439209697051	0.999990619997199	-3.44909726226189
C15orf41	-0.262773373485644	2.45028775286959	-2.22625100962531	0.028090316672925	0.999990619997199	-3.45376947830613
SNORD35A	-0.466324903391327	-0.546104412753739	-2.2697214927603	0.0252261751098991	0.999990619997199	-3.45676512152507
FBXO48	-0.502194360746807	1.41564528520635	-2.30580185139791	0.0230469418937368	0.999990619997199	-3.4579934177988
THOC3	-0.161817962206921	4.16269950999338	-2.32158160287351	0.0221471585240402	0.999990619997199	-3.4621738636481
ZNF713	0.40087809111665	1.45317110617375	2.24789733046575	0.026630388910727	0.999990619997199	-3.46358396236019
OPN3	0.48392908925224	0.893493607682396	2.26662678499988	0.0254212561519271	0.999990619997199	-3.46470572856771
C10orf131	0.709861456906425	-0.733907827145172	2.49199247491291	0.0142349965212677	0.999990619997199	-3.46608310116453
TMPRSS5	-1.09587289986793	-0.437734532114219	-2.85167288502087	0.00521896061619032	0.999990619997199	-3.48576544242395
SRGAP2D	0.951016054472021	-0.388662041708698	2.72282732170609	0.00755781136313476	0.999990619997199	-3.49197643429548
GTF2IRD2B	0.417520346610157	1.02531045431958	2.25150621043774	0.0263935637042333	0.999990619997199	-3.49584133527964
PKIG	0.191570825232717	3.90472887528535	2.25959003806429	0.0258697651152567	0.999990619997199	-3.50408282388137
MYEOV2	0.191121655838645	4.91090196936267	2.33410886150778	0.0214550440683251	0.999990619997199	-3.5046922972378
ACSBG2	0.512315783697499	0.315993904747685	2.26587692602058	0.0254687237601168	0.999990619997199	-3.51672785968698
HOXA11-AS	0.665278744658177	-1.08335071711457	2.3606846319816	0.0200496836193305	0.999990619997199	-3.52125301023311
ZNF579	0.303386575402728	3.65283743465852	2.24149759763467	0.0270549370049318	0.999990619997199	-3.52370953906453
FAM195A	0.200896319339201	5.21283190741406	2.3525072296942	0.0204731801626633	0.999990619997199	-3.52603441184751
DNAJC6	0.287667247151532	3.03390405325833	2.17744699629844	0.0316408342157959	0.999990619997199	-3.53678189195563
CCDC142	-0.205347011051865	3.48392177985573	-2.22399167473088	0.0282466555839824	0.999990619997199	-3.54170909734111
CENPV	0.195321778119022	3.23806846246109	2.22090038729618	0.0284617945009543	0.999990619997199	-3.54793972919541
NDUFS6	0.175514913687213	6.06032828730365	2.36052057055989	0.0200581033431851	0.999990619997199	-3.55021826400512
IFT46	-0.155471955087252	4.47910263092024	-2.26232233422749	0.0256947962383836	0.999990619997199	-3.56095068355542
CARD9	0.395771652013752	1.19043541357705	2.16196072305074	0.0328462198103315	0.999990619997199	-3.56251177715007
TMEM104	-0.162294492093938	4.79359804927384	-2.29504242112455	0.0236787737684812	0.999990619997199	-3.56355116095247
RIMS3	-0.288774277865761	2.90622083356957	-2.16910007694347	0.0322856562365258	0.999990619997199	-3.56528761411722
AOC3	-0.306980240067118	2.13441589770445	-2.15558968413049	0.033353572878799	0.999990619997199	-3.57920071957516
BFSP1	-0.595489657610103	0.427213587856902	-2.30516540805628	0.0230838987512201	0.999990619997199	-3.58996733160412
MRPL36	0.161762192260238	4.82915137671456	2.30592303939692	0.0230399106831129	0.999990619997199	-3.59690936097197
DSG1	-0.393835320749646	-0.426893419164385	-2.14026174798889	0.0346021401957069	0.999990619997199	-3.60304842761577
LMOD1	-1.27397218290868	-1.73343961300058	-2.93409728947937	0.00409261282646085	0.975471019081525	-3.6055326916837
OAZ3	0.224428253081151	2.81605154841464	2.1627875050341	0.0327808733064938	0.999990619997199	-3.6086763867954
ESPNP	-0.920237382180302	-1.305154639266	-2.52315361370164	0.0130989414354056	0.999990619997199	-3.6140927529075
DUT	0.172483350011039	6.34235383831512	2.34346536736156	0.0209506381167943	0.999990619997199	-3.61436913666665
HSF2BP	0.477082561098304	0.566773147512337	2.16478230555856	0.0326236744732258	0.999990619997199	-3.61467689278795
PIGT	-0.123589788681564	6.6577368843275	-2.34004786988476	0.0211336464397163	0.999990619997199	-3.61948186783182
AMH	0.443804509135475	1.85760337906286	2.11435716317863	0.0368043503519805	0.999990619997199	-3.63664292363847
ZBED3	0.278625876007559	3.39868776819364	2.17237494080082	0.0320313155506897	0.999990619997199	-3.64245186158483
ZNRF2P1	0.8842171745605	-0.1154986759067	2.46594512024252	0.0152514097454381	0.999990619997199	-3.65239027481622
FOXO3B	0.221512920290482	3.4963678419976	2.15321162213726	0.0335446833098809	0.999990619997199	-3.65439924655128
DHRS4	-0.249292488280866	2.71106048052273	-2.13205120178495	0.0352874499509184	0.999990619997199	-3.65641811469249
TBC1D8B	0.21687605727724	4.11854827922182	2.18154952272631	0.0313280285611921	0.999990619997199	-3.65859031315087
HR	-1.14682791118621	-1.64756673307858	-2.76089896487622	0.00678297781718892	0.999990619997199	-3.65920494909946
C15orf62	-0.423126875406292	1.03027739062156	-2.14692575553494	0.0340544201499173	0.999990619997199	-3.6615534366799
LOC100288748	0.337686117976303	1.52450033360842	2.09510817469627	0.0385181986916808	0.999990619997199	-3.66665079139284
PAN3-AS1	0.577115943628926	0.859505705051625	2.19782861215879	0.0301131671131974	0.999990619997199	-3.67105772072291
LRRC57	0.122827772647399	4.73511211671775	2.22812187340054	0.0279614316567911	0.999990619997199	-3.67157768270625
GNG10	0.649381205757324	-0.363772915387691	2.29279359606642	0.0238127420060077	0.999990619997199	-3.67769883593107
MCC	0.408775947295516	1.06292448158468	2.13763589868484	0.0348200473833849	0.999990619997199	-3.68472048786099
KRT6C	-0.415242951046345	0.415363947391057	-2.12834657412128	0.035600490049232	0.999990619997199	-3.68664198981989
GAL	0.175640242795946	3.82116461685856	2.2071050430985	0.0294394224413745	0.999990619997199	-3.68860933554916
SERPINE2	-0.373322700972649	1.95628819657708	-2.0818629389294	0.0397370642405836	0.999990619997199	-3.68959571434222
HPDL	-0.878758957556384	-0.800358033858041	-2.40459299061145	0.0179056859029219	0.999990619997199	-3.68970781931732
SH2B3	0.123147943981849	4.80706667110344	2.22687685367192	0.0280471441965451	0.999990619997199	-3.69051202409767
COX5B	0.145910010611913	6.8804153163926	2.3105637201491	0.0227720802697065	0.999990619997199	-3.69783145999692
RIC8B	-0.190271319469987	4.10635608700674	-2.16342054055845	0.0327309163026119	0.999990619997199	-3.7018995788805
RNF149	0.121553204839474	5.61029920841824	2.26222879037039	0.0257007693328263	0.999990619997199	-3.70240829781947
LOC100507634	-0.449696435882345	0.928286369378489	-2.14323305397062	0.0343569905676767	0.999990619997199	-3.70294499188917
VMAC	0.231689589003831	3.28997054585302	2.12827139297051	0.0356068676287443	0.999990619997199	-3.70360797721367
TMEM178A	1.76074166663012	-0.745322953475078	3.18888318804518	0.0018729501784208	0.611396084329712	-3.70600686590906
EML5	0.235146295562418	3.39445950087759	2.13420570653689	0.0351064925874821	0.999990619997199	-3.70689605591873
PMS2P1	0.143775517132557	3.89855739734664	2.16617338222628	0.0325144394963246	0.999990619997199	-3.70869001118448
SORBS1	0.266903606423712	3.36471326691775	2.10707803158302	0.0374445506063436	0.999990619997199	-3.71420293680935
TM4SF1-AS1	-0.844353576781897	-1.42423906862495	-2.36583666992595	0.0197868646734361	0.999990619997199	-3.72357225273875
C16orf96	0.622301543277838	-0.00935279651069102	2.24764649588569	0.0266469183675098	0.999990619997199	-3.72438991951512
LAMB1	0.287929445524158	1.57030115215085	2.05675648639677	0.0421386832385751	0.999990619997199	-3.72495977462336
TMEM38A	-0.34159477538924	1.86791364091392	-2.04961348661048	0.0428443182953653	0.999990619997199	-3.7355671365752
NFKBID	-0.435550468724911	2.11234676420252	-2.04715710959972	0.0430893057135705	0.999990619997199	-3.73970035544223
PGC	-0.359736526924126	0.749511418402423	-2.04527897186631	0.0432774312706192	0.999990619997199	-3.74266897419961
KLF5	-0.341949535060476	2.42295522651147	-2.06915315975487	0.0409377142453739	0.999990619997199	-3.74580691848435
SNORA9	-0.583883532497849	-0.637736573102384	-2.13887696056136	0.0347169096989813	0.999990619997199	-3.75795343410531
WDFY2	0.200850229465353	4.27102295326966	2.13390291743423	0.035131875306504	0.999990619997199	-3.76712726370073
STUB1	0.186569397627188	5.82022714519019	2.25446165803844	0.0262009950113731	0.999990619997199	-3.77285117189247
SCGB1A1	-0.902805937038202	-2.29501843810633	-2.44173046321619	0.0162539146270309	0.999990619997199	-3.79341347868478
NKPD1	0.286598541914626	2.19235461373093	2.01770295763947	0.0461216523027346	0.999990619997199	-3.79586593110179
RAB11B-AS1	0.322328077490229	1.89746357853084	2.0078082352637	0.0471804081847944	0.999990619997199	-3.79739021873097
DLL3	0.227506782840073	2.46730229676014	2.06914330431414	0.04093865721969	0.999990619997199	-3.80019920002545
ZNF500	-0.190921147424651	4.2570191104119	-2.13517706148579	0.0350251713131491	0.999990619997199	-3.80182314098228
EEF1E1	-0.207698155706536	3.90155430579758	-2.14313599147906	0.0343649749353924	0.999990619997199	-3.80271869690364
VAMP8	0.126788914627702	5.71355491641244	2.21506536477981	0.0288717874443161	0.999990619997199	-3.80374649570226
TEDDM1	-1.42951403808991	-1.30055482919368	-2.80498586398985	0.00597659792842278	0.999990619997199	-3.80466601216372
HEBP2	0.143707774098897	7.01800790604721	2.25881792261925	0.025919398251089	0.999990619997199	-3.80932979520821
CCDC115	-0.14647100530038	4.73310379556716	-2.16260276187222	0.0327954650807546	0.999990619997199	-3.81012747589766
WDR25	0.177325294155426	3.64051335450008	2.07108680702492	0.0407530624323174	0.999990619997199	-3.81486472747718
MXRA7	0.345574256419974	1.08204161404654	1.99925203169478	0.0481125849604492	0.999990619997199	-3.81690810587721
OR8A1	-1.74293871790769	-1.6640062022464	-2.81817324277514	0.005752998309042	0.999990619997199	-3.82528491249208
EPOR	-0.192945116298784	3.90981224292538	-2.07752217423175	0.0401436697003287	0.999990619997199	-3.8280784807895
NOD2	-0.916686630282747	-1.25093286429347	-2.40730781275295	0.017780070338879	0.999990619997199	-3.82815232687909
C11orf98	-1.11495257182609	-1.51022968643235	-2.647652333924	0.00932841723673122	0.999990619997199	-3.82959513196559
RPSAP9	0.552734877155163	-0.10212016313308	2.08687210548075	0.039272257863252	0.999990619997199	-3.83457257936554
LOC101927495	1.4767042788414	-2.33058511576587	2.7779427381899	0.00646015415565437	0.999990619997199	-3.83491009267953
TPGS1	0.301565363886253	3.16350097472966	2.04597750629553	0.0432073798298513	0.999990619997199	-3.8384563560926
ADGRB1	0.927176703321254	-0.633840010483857	2.29280039420719	0.0238123360208356	0.999990619997199	-3.84407133469041
ACKR2	-0.578342092719896	0.415239101218336	-2.09321435068139	0.0386904754655099	0.999990619997199	-3.84584970444578
FANK1	0.558049028152714	1.09406782366079	2.03700266794416	0.0441148411938168	0.999990619997199	-3.84940058533576
GUCY1B3	0.289276367686679	2.29856671749055	1.99122289698084	0.0490015648289981	0.999990619997199	-3.84993933247382
NFATC2	0.663430031833711	0.54847536604311	2.16951291894255	0.0322534967062969	0.999990619997199	-3.85139676188218
LINC00294	-0.229042550400397	3.19424517884338	-2.02508641769796	0.0453448852372941	0.999990619997199	-3.853722363035
NPW	0.577499755052817	0.153291161352561	2.04781817514221	0.0430232563790233	0.999990619997199	-3.85524463752868
PTENP1	1.50492605680859	-1.45321940576372	2.80903119451684	0.00590717677895215	0.999990619997199	-3.8561493745055
NUTM2G	-1.12884314509237	-1.95208856469709	-2.59923318316357	0.0106594353543907	0.999990619997199	-3.85845029926016
NPAS1	0.483219866253171	0.424841419435522	2.06774750299196	0.0410723969398913	0.999990619997199	-3.85946790263237
GUCA1B	-1.55614308433446	-1.69899101134882	-2.74933518439543	0.00701030452887101	0.999990619997199	-3.85953631031652
GATM	-0.432058371149895	0.622315055778284	-2.02756229516577	0.045086929566472	0.999990619997199	-3.85975201228874
LTBP3	0.219840929452851	6.3641810500389	2.2210414388104	0.0284519469094384	0.999990619997199	-3.86138767415889
LYRM9	-0.241248381444805	3.11298623205094	-1.98103877945109	0.0501492207269149	0.999990619997199	-3.86664228206042
BSCL2	0.308909598192542	1.73242605403261	1.96122652010583	0.0524474139270295	0.999990619997199	-3.86932276860811
GABPB1-AS1	0.162622157129251	3.82168721783712	2.1039633162847	0.0377214125171208	0.999990619997199	-3.87032035877159
TINAGL1	0.714764728649496	0.332370082571539	2.12378786985204	0.0359889938036953	0.999990619997199	-3.8712983799469
FDXACB1	0.238480532611688	1.78005594413194	1.99625013617787	0.0484433312351347	0.999990619997199	-3.87158662622266
RBP7	0.633628287482776	-0.174702574405377	2.16476195073547	0.0326252752086982	0.999990619997199	-3.87357221433088
DMWD	0.169015675876496	3.83113850436514	2.07422938345349	0.0404544920839013	0.999990619997199	-3.8739825878039
PLA2G4D	-0.632484293701431	-1.05069652143291	-2.07511387171817	0.04037079839162	0.999990619997199	-3.88196529237198
RAI2	0.84394589080837	0.452914786191397	2.2256956477279	0.0281286757179018	0.999990619997199	-3.88345567211959
DLK2	0.332663454280763	0.58308457124426	1.9532187138468	0.0534013289938684	0.999990619997199	-3.88585289484846
LOC100652758	0.231832187375281	2.96990226010414	2.00085545779084	0.0479367104465164	0.999990619997199	-3.88615096957955
TBX6	0.479744895314105	-0.00803778267458801	2.03698457136283	0.0441166873261847	0.999990619997199	-3.89827486983003
SMCO3	0.993730586495764	-1.88494515224263	2.3763825601627	0.019258385640612	0.999990619997199	-3.89844905725613
SLA2	-1.0334481280558	-1.34342878725507	-2.39307670189016	0.0184473560641202	0.999990619997199	-3.89851449025467
TTC3P1	-0.185161485680594	3.88545477524924	-2.04754470990444	0.0430505687018745	0.999990619997199	-3.90232378636914
LOC100507250	-0.677324776104658	-0.220622470580988	-2.16306200294608	0.0327592027437413	0.999990619997199	-3.90236290116751
C8orf82	0.210706560704111	5.40339077357509	2.15486676172113	0.0334115695898339	0.999990619997199	-3.9144954568389
CCDC116	1.17373292352257	-1.23987853954235	2.52047240748357	0.0131933930347221	0.999990619997199	-3.91455836136762
THAP7	-0.153583036712993	4.85645358731194	-2.13119096618572	0.035359926513959	0.999990619997199	-3.9154507615083
UBL7	-0.123550826912521	5.88599930738713	-2.16874594753955	0.0323132643734347	0.999990619997199	-3.9154652482756
PTPMT1	-0.166180031141168	3.04230361222448	-2.00651635223488	0.04732016059214	0.999990619997199	-3.91829345845415
SYTL4	0.156055873368868	3.41153439164214	2.0281514759981	0.0450257293774358	0.999990619997199	-3.91974415467239
TMEM204	-1.51190621252281	-1.75072079151475	-2.64374525035725	0.00942996139427133	0.999990619997199	-3.92066765645113
HIPK1-AS1	-0.641833825197331	-0.00398679277043105	-2.10395786762892	0.0377218983823876	0.999990619997199	-3.92472715263072
RPGRIP1	-0.505639646941835	0.119179494288244	-1.97692721723095	0.0506189879568943	0.999990619997199	-3.92593352433057
HPD	-0.657601879328493	-0.0390734085343993	-2.04949322020272	0.0428562852382001	0.999990619997199	-3.92766063272667
FAM53A	0.224023821161857	2.99109327022417	2.00004662198446	0.0480253603812085	0.999990619997199	-3.9278864486613
COX16	0.209294379399116	3.2020852103783	2.01156047788942	0.0467764951797189	0.999990619997199	-3.92880171553987
SYT3	-1.20635092691768	-1.88548782308596	-2.48320788943406	0.0145708052868337	0.999990619997199	-3.9293189111466
AP4E1	0.18806670975718	4.53534138988938	2.06560788643093	0.0412781344755126	0.999990619997199	-3.92983326212113
KCNG3	0.44504804561037	0.721019091395433	1.94084728202049	0.0549039183869622	0.999990619997199	-3.93040423000096
MAGEA8	1.10001962911345	-1.67670027289874	2.32713618767699	0.0218378812746181	0.999990619997199	-3.93557274963535
FGF22	1.19541821424598	-1.85997631515039	2.39091983558739	0.0185504063145366	0.999990619997199	-3.93716140107211
RBM5-AS1	-1.41002868293824	-1.44086010958659	-2.6252635502193	0.0099239760845963	0.999990619997199	-3.93784773794685
RAET1K	0.744443523753323	-0.0301899146568573	2.08598203936277	0.0393545045116271	0.999990619997199	-3.93798042918137
EFCAB10	-0.842786424965303	-1.3333003233933	-2.19186150755684	0.0305536239076372	0.999990619997199	-3.94050383033744
N6AMT2	0.226755661150391	2.49709172606761	1.95502165360368	0.0531852849483629	0.999990619997199	-3.94079778612583
DBP	0.195953029837897	3.04867239261013	1.98026647059487	0.0502371772775871	0.999990619997199	-3.94171002735901
BTBD8	0.416513450447021	1.46564516965886	1.91972318715438	0.0575521888139501	0.999990619997199	-3.94397929301309
WSCD1	-0.992603381148617	-1.69467543504277	-2.31256357832621	0.0226575095418482	0.999990619997199	-3.94475927684521
CHMP4A	-0.240331196009269	2.26993069493464	-1.92704704367333	0.0566220706323835	0.999990619997199	-3.95208587578101
C14orf28	0.276666528766124	2.31706508726596	1.90018980118895	0.0600960845612413	0.999990619997199	-3.95253014379091
HSD11B1L	0.23617421235663	2.78519954513182	1.95243246497345	0.0534957767034819	0.999990619997199	-3.95411393303611
LOC100130238	1.50943245922785	-2.28342542097091	2.54917618964988	0.0122132633945044	0.999990619997199	-3.95830735417977
OR51E2	0.535024380828238	-0.593612942323366	1.93358319444356	0.0558027335595183	0.999990619997199	-3.95831586806289
RNF126	0.187287308268968	5.55333943896951	2.15639854127169	0.0332887855766826	0.999990619997199	-3.96024510509165
ARTN	0.288251992667387	2.55860319795389	1.90645853823003	0.0592695763903142	0.999990619997199	-3.96570898106749
TAF6L	0.14771279634113	5.25593203700725	2.11727391614077	0.0365504871408338	0.999990619997199	-3.97107381479616
BLOC1S4	0.183218071145905	4.44247244610202	2.08411849467079	0.0395271859185195	0.999990619997199	-3.97165697617207
FUT4	0.356043479738738	0.613379805672222	1.88161966858307	0.0626015487245995	0.999990619997199	-3.97317367860495
AKR7A2	0.136119164627201	5.14282232329767	2.11155046643466	0.0370500710212413	0.999990619997199	-3.9737184937947
CFLAR	-0.119806950625297	5.68662500788019	-2.12002600829196	0.036312343993258	0.999990619997199	-3.97613016921804
BCL11B	0.44330433353428	1.28895306242156	1.87836638604899	0.0630493739910438	0.999990619997199	-3.97641213830294
TRNP1	0.222158804258304	3.07077886280643	1.98404661082869	0.049807912024523	0.999990619997199	-3.97766916351428
CCDC157	0.459815641664666	0.665044786913022	1.91119936831342	0.0586508876950911	0.999990619997199	-3.98199810478436
SV2C	0.329726771752048	0.603820124761412	1.87375555050949	0.0636886681592041	0.999990619997199	-3.98363193962673
CNBD1	0.979729876841958	-1.99072869533096	2.23734067837228	0.0273338637029768	0.999990619997199	-3.98862144410866
ARHGEF5	0.138704218359293	4.8442718285573	2.03943865962925	0.0438669350243616	0.999990619997199	-3.99125526161266
VPS9D1-AS1	-0.176991387055063	4.45926987813282	-2.09798486375828	0.0382577778711477	0.999990619997199	-3.99369725940744
PWWP2A	0.159104409771316	4.8623721938501	2.08368737926668	0.0395672270744346	0.999990619997199	-3.99406377062647
SHC3	0.219033372931869	1.72107105244714	1.91126864177409	0.0586418878240113	0.999990619997199	-3.99524587630512
IKBKE	-0.253973459359047	2.27160147212401	-1.92088944083408	0.0574032197353692	0.999990619997199	-3.99579090652079
ULBP3	-0.256820228396661	2.35316298211372	-1.89329212583617	0.0610166920058299	0.999990619997199	-3.99607872206129
ATP2A1-AS1	0.326019482003632	1.01408267127579	1.86096933901353	0.0654899432429592	0.999990619997199	-3.99843027392267
RASAL1	0.631918369775144	-1.46047610666659	1.95525796551755	0.0531570229413003	0.999990619997199	-4.00103195014084
BDKRB1	-0.594255189360557	-1.02878870270154	-2.03173262661557	0.0446552691786048	0.999990619997199	-4.00127339868702
IRX2	0.238007351710501	2.59768363214996	1.89494627850821	0.0607948453319322	0.999990619997199	-4.00408219185521
FMO5	-0.382756906075149	0.746998490573521	-1.86661074395956	0.0646900184256415	0.999990619997199	-4.00429978920569
RNF212B	-0.780100573688274	-0.770793152178939	-2.13940107413066	0.034673433084057	0.999990619997199	-4.00534470834139
TRPV3	-1.07804265718826	-1.03497049405686	-2.31710408117436	0.0223992707653386	0.999990619997199	-4.00705149630926
LINC00339	-0.236738584082891	2.86742192907119	-1.92808890295775	0.0564907924632343	0.999990619997199	-4.00903986943611
FALEC	-0.715691078872507	-0.961394924545396	-2.08790161833087	0.0391773102583182	0.999990619997199	-4.00931486616141
RASL11B	0.427724961661272	0.457249304890286	1.85159002115856	0.0668381842329292	0.999990619997199	-4.01089635689146
OBSL1	0.212708274904604	3.16495353061415	1.95352988154131	0.0533639891712256	0.999990619997199	-4.01459168397693
UBE2F	-0.154679638744093	4.18415930640106	-2.01627013481269	0.0462736997776084	0.999990619997199	-4.01801978392714
DSC1	-0.390788362384749	-0.0356537464270252	-1.84878022095015	0.0672465651830778	0.999990619997199	-4.02053614960132
LCA5	-0.324154303815044	2.88422773958906	-1.85356819143513	0.066551917471869	0.999990619997199	-4.02126132509532
CHMP1B2P	1.12898747912478	-2.02032486270087	2.34386616046683	0.020929267503207	0.999990619997199	-4.02698203473792
ENTPD3-AS1	0.339511008504705	1.13095642238403	1.83889206766962	0.0687003186070579	0.999990619997199	-4.02699826571627
PNPLA3	0.351765648116586	0.363833951600553	1.83852414303296	0.0687549122771047	0.999990619997199	-4.02873293468487
ZNF703	0.435766462277062	3.2807919500723	1.91192481918468	0.0585566962179669	0.999990619997199	-4.02925728689195
FOXP4	-0.149408506069272	5.95119393156035	-2.11450867927521	0.0367911255579386	0.999990619997199	-4.03211680444204
ALMS1-IT1	-0.449010447961147	0.223332842762341	-1.88163076994901	0.062600025162687	0.999990619997199	-4.03381189931845
MAPK11	-0.219971721118145	3.3909064385536	-1.94785848585166	0.0540480328085251	0.999990619997199	-4.0355991735852
SMG1P1	-0.830168685851047	-0.694561032411661	-2.0925480480093	0.0387512451556651	0.999990619997199	-4.04113507750289
SNORD74	-0.544755909157974	-0.622223796665393	-1.91759959601486	0.057824278567627	0.999990619997199	-4.04655461217272
ACBD7	0.240572735787853	2.67605586183817	1.88782577135962	0.0617546541443939	0.999990619997199	-4.04681246443316
SLC6A20	-0.487579719247046	-0.672932789066134	-1.8696578170393	0.0642613689549653	0.999990619997199	-4.05131424438058
ZNF593	0.202973317319824	3.24183877881583	1.94733300882665	0.0541117861118107	0.999990619997199	-4.05703721898949
FAM218A	0.183724603022963	3.35495185040005	1.9295964928967	0.05630128538505	0.999990619997199	-4.05925788618269
SNORD14E	-1.27184143413218	-0.919555679921749	-2.32623022254583	0.0218880635196919	0.999990619997199	-4.06209139263514
ABCB5	1.41857138230126	-1.84457055655597	2.37396736887278	0.019378299667951	0.999990619997199	-4.06444004633158
POFUT2	-0.149794632980048	5.45579153739195	-2.04608609708434	0.0431964987019903	0.999990619997199	-4.0731310889926
SPTBN1	-0.53383234551953	0.952327291633149	-1.84510906868371	0.0677832722555685	0.999990619997199	-4.07356363573661
DNAH6	0.349454179021647	0.618732632259482	1.79916692803163	0.0748070880615508	0.999990619997199	-4.07535567215471
GGN	0.639196910963406	-0.623482169718202	1.9377996055364	0.0552795183711431	0.999990619997199	-4.07539623533212
EPCAM	0.110534372432394	6.63161535498169	2.12133317140856	0.0361997034813073	0.999990619997199	-4.0755187354776
NT5C	0.189503852098908	4.23179938867067	2.00801337878596	0.0471582487329441	0.999990619997199	-4.07575050413037
NTN3	0.735816968423865	-1.63930814541326	1.97339841716984	0.0510251477143299	0.999990619997199	-4.07621070244605
HPR	-0.174830682580594	3.88473762752938	-1.95250763766686	0.0534867405138273	0.999990619997199	-4.07647287242794
MVB12B	-0.135766238148932	4.78794561390958	-2.01586131525122	0.0463171610540868	0.999990619997199	-4.07663859431815
SOBP	0.202418742203143	2.67839248892901	1.87863435626928	0.0630123857875002	0.999990619997199	-4.0768732982107
PIPOX	0.827389304105892	-1.27455503617028	2.07801544399374	0.040097284934763	0.999990619997199	-4.07754572198702
FMR1-AS1	0.949566799491702	-1.36262867023778	2.10161366621947	0.0379314359872888	0.999990619997199	-4.08390179165269
COL26A1	-0.216237467941263	2.73372944310533	-1.87624269977443	0.0633431526688941	0.999990619997199	-4.08465902426878
SNORA52	-0.471161028984381	-0.952015069421582	-1.79912026148244	0.0748145180780809	0.999990619997199	-4.08538759648894
YDJC	0.192998380561216	5.00809435960369	2.06550336913505	0.0412882071032664	0.999990619997199	-4.08798537710955
GPR75	0.370300354900649	0.411919882320612	1.79170751384977	0.0760025219678102	0.999990619997199	-4.08808871142702
MESDC1	0.208166992194909	4.27744991714336	1.98001828216383	0.050265470732899	0.999990619997199	-4.08938136290864
ZCWPW1	0.251947593225156	1.58652432919448	1.80116726082862	0.0744891790911802	0.999990619997199	-4.0936498063874
C19orf43	0.159337312349472	6.85246992231341	2.11924341421113	0.0363799263449707	0.999990619997199	-4.09503523353739
ODAM	-0.263280034878157	1.14036971995028	-1.79605368622073	0.0753041043560565	0.999990619997199	-4.09514431574049
SLC17A7	-2.09050418818197	-1.97386398117957	-2.75685103524378	0.00686177855775737	0.999990619997199	-4.09606743132988
REEP1	0.418602228328698	1.06326376909311	1.7824902565047	0.0775014492205847	0.999990619997199	-4.09609982906848
SLC25A21-AS1	0.292500023084886	3.02078051118014	1.86217137059434	0.0653188109441364	0.999990619997199	-4.09625965931156
PCDHB7	1.13865536229023	-1.84550625640009	2.17819875812279	0.0315833121377847	0.999990619997199	-4.09657206925343
KIF25	-1.55424542708868	-2.01168207849933	-2.50991678757855	0.013571200317646	0.999990619997199	-4.10030810569302
TCAP	-0.658392287467625	-1.04022897397761	-2.01513949987171	0.0463939817489069	0.999990619997199	-4.10049656806836
SDR16C5	-1.25759617050004	-1.57930975260307	-2.39916027597176	0.018159428746207	0.999990619997199	-4.10066159607773
PRR34-AS1	0.207845746832385	2.42852566293906	1.84877448384979	0.0672474011481613	0.999990619997199	-4.10073964634406
ARX	0.409598047924382	0.612120840457575	1.7908860197183	0.0761351340786283	0.999990619997199	-4.10266252860255
RBPMS-AS1	-0.745112858022796	-0.649060492595054	-1.98650232371395	0.0495307205798988	0.999990619997199	-4.1048710417799
LINC00930	-0.776062349604628	-1.67860056829243	-1.94977730621553	0.0538157722609294	0.999990619997199	-4.10600253878567
MAP2K5	-0.1266452728053	4.88288230452313	-2.00781656558878	0.0471795081762681	0.999990619997199	-4.10631180748853
CTD-2201I18.1	1.24791255705752	-2.15751607138092	2.34834236932359	0.0206918982436893	0.999990619997199	-4.10941274995615
MFSD2A	-0.272184789129676	1.85893550449669	-1.8058422452454	0.0737505562256738	0.999990619997199	-4.1129211890519
NRIP2	-0.330576990540153	1.36105693344688	-1.77190959992043	0.0792521136039348	0.999990619997199	-4.11508275710707
LINC01012	-0.911954127688957	-1.13510361869313	-2.0294855582144	0.044887416238183	0.999990619997199	-4.11578988906701
SNORD116-24	0.633504541100451	-1.35590791191964	1.87897296251953	0.0629656736346314	0.999990619997199	-4.11681621737849
PAEP	-0.396887485306203	-0.0718238411403239	-1.77983260262143	0.0779381498049385	0.999990619997199	-4.11782798282123
STKLD1	-0.44530800085233	0.518572961577055	-1.80898674324864	0.0732571660022553	0.999990619997199	-4.11795487889644
HIST1H2AE	0.378888377512049	1.28050282214644	1.76232829859561	0.0808654394111117	0.999990619997199	-4.11918478813929
PET117	0.234478437050762	1.97933319912845	1.80470451203686	0.0739297506761741	0.999990619997199	-4.11997697576468
BHLHE40-AS1	-1.09750091559754	-1.67259156277992	-2.22639074147834	0.0280806725452401	0.999990619997199	-4.12119885214354
FAM98C	0.151065282870907	4.23054359627193	1.96156043377824	0.0524079528518331	0.999990619997199	-4.12314689699449
CRACR2A	-0.619177859512517	-1.29109457047234	-1.87033100489128	0.0641669890754054	0.999990619997199	-4.12373917214977
FITM1	-0.796171673891439	-0.575982594091682	-2.01023082612419	0.0469192877406239	0.999990619997199	-4.12437583583391
ARMC4	-1.04141785564305	-1.99824632232058	-2.09086527427823	0.038905087637216	0.999990619997199	-4.12734988925255
PSD	0.367103514054027	1.0245710378925	1.75455998192276	0.0821932541784876	0.999990619997199	-4.12910147286891
SPTY2D1-AS1	0.425408598984615	0.21839034866756	1.76731960946834	0.0800216462239049	0.999990619997199	-4.13267262773129
TNFSF10	0.403601222897619	-0.602971752325383	1.74951189887025	0.0830656798983157	0.999990619997199	-4.13606805843418
SNORA21	0.74170529344502	-1.77236634871714	1.99165732718301	0.048953109756442	0.999990619997199	-4.1376367017419
ZNF726	0.291455700346051	2.84508254998917	1.82070772932454	0.0714421397042204	0.999990619997199	-4.1397894266388
SDF4	0.141780297980854	7.75524833650156	2.11008143507214	0.0371792455669692	0.999990619997199	-4.14151256438767
GPER1	-0.249627520903931	2.22130416835831	-1.82000679195555	0.0715496211960072	0.999990619997199	-4.14230075273761
MECOM	0.394730399491003	0.00888989038631227	1.75120639393054	0.0827719874401397	0.999990619997199	-4.14279448918651
CNGB3	-0.352404859926292	0.555335146391288	-1.74500468609789	0.0838510462478044	0.999990619997199	-4.14295844256179
NRTN	0.582928332612544	-0.399616657675401	1.84548135554929	0.0677286831835337	0.999990619997199	-4.14517862397316
ADAM21	0.745726797115453	-0.255820055506275	1.90902061593755	0.0589345410239877	0.999990619997199	-4.14582413718677
PGBD1	-0.557535435048122	0.0871859255166065	-1.83374083000056	0.0694679693392646	0.999990619997199	-4.14693705778302
YAF2	-0.217950509220632	4.02932467865045	-1.90814040818311	0.0590494629789771	0.999990619997199	-4.1506506209473
FLG	-0.530736151665462	-0.949486844945189	-1.79825434293572	0.0749524962621599	0.999990619997199	-4.15098665250103
ERCC6-PGBD3	-0.179413542996412	2.61554953571794	-1.82274221102842	0.0711309326651828	0.999990619997199	-4.15344483606143
VWA5B1	-0.695590260331592	-2.10822680826489	-1.88478640439717	0.0621682018098034	0.999990619997199	-4.15396495093744
BST2	-0.980229730045618	-1.39105139392868	-2.07815274587358	0.0400843819172245	0.999990619997199	-4.15536293431698
URGCP	-0.127420356502195	5.93324544148714	-2.05644480153946	0.0421692642855203	0.999990619997199	-4.15537009246853
BRE-AS1	-1.29069634035066	-1.9953866997111	-2.2433661069779	0.0269303749076871	0.999990619997199	-4.16037916253742
WNT9A	0.44081138840277	0.67498553472804	1.75394289087826	0.0822994959217405	0.999990619997199	-4.16172448880162
RBM43	0.341652394032794	0.896209218570008	1.72418425919331	0.0875584244935169	0.999990619997199	-4.16269268107424
WDR91	-0.123459954830542	5.24712282672916	-2.01485090367647	0.046424726619416	0.999990619997199	-4.16704580147558
SNORD77	0.414903942080192	-0.282007604256132	1.72345638243133	0.0876904216865363	0.999990619997199	-4.16824449576093
KCNH2	0.347780236521098	1.40810586388611	1.72453277464278	0.0874952803467845	0.999990619997199	-4.16942437714356
TNFRSF8	-0.621858272932785	-0.820055852286785	-1.86726294090747	0.0645980693954422	0.999990619997199	-4.16957923203902
UCHL1	-0.526736474799332	-0.528710835919738	-1.797795835364	0.0750256415924354	0.999990619997199	-4.17041225214343
FLNC	-1.55967018065706	-1.83328675601993	-2.25058574830767	0.0264537911466605	0.999990619997199	-4.1710385763802
COL24A1	-0.809316110747556	-0.681925565227691	-1.93268760781547	0.0559144040420665	0.999990619997199	-4.17110275628148
LOC643201	-1.19112657975631	-1.82715620157987	-2.12703277077176	0.0357120816873702	0.999990619997199	-4.17572814279075
MYCL	0.177219184690816	2.8805712529018	1.82137586585206	0.0713398128197066	0.999990619997199	-4.17771232824109
SUGCT	0.318320739758545	1.01948129471418	1.70697844978031	0.0907224217821617	0.999990619997199	-4.18180195333362
TARDBP	-0.0843813943339402	7.87924653022138	-2.09264684647826	0.0387422291176526	0.999990619997199	-4.1832612148109
MIR4691	-0.810913743556956	-1.2203013150003	-1.93444441367293	0.0556955260777685	0.999990619997199	-4.18464372847423
SNCG	0.873674669362316	-1.91917678336323	1.95281405050614	0.0534499213008972	0.999990619997199	-4.18513449210047
ITGA2B	-0.674447491733351	-0.964378484425281	-1.84742603678564	0.0674441269558481	0.999990619997199	-4.18921855014845
EPHB2	-0.210258915317052	2.164087084663	-1.79124262668776	0.0760775442577904	0.999990619997199	-4.19000085233294
TMEM139	0.435899417750938	0.347193072966786	1.71637519006149	0.0889830767881258	0.999990619997199	-4.19245479186091
EED	-0.129462609429702	4.9513109331544	-1.9800797823516	0.0502584584560554	0.999990619997199	-4.19298656343873
THBS4	-0.448776920271153	0.267261194319783	-1.71622058655735	0.0890114720284134	0.999990619997199	-4.19338659944388
HAGH	0.150552367658443	5.95254909271554	2.02501726102501	0.0453521085756102	0.999990619997199	-4.19517731107119
NPR3	-1.27624764522396	-2.23595001558531	-2.15829127537381	0.0331376091813141	0.999990619997199	-4.19634282140386
LUM	-1.2044676112632	-2.28702084311754	-2.07835185436919	0.040065676934777	0.999990619997199	-4.19821492638025
BEX1	1.27510390471343	-2.41189146391738	2.07242934471314	0.0406252794904939	0.999990619997199	-4.20031130665418
SNORA71B	-0.772590018503803	-1.74674730705641	-1.81475118812529	0.0723598014231542	0.999990619997199	-4.20034575499026
IRX6	-0.650927060187473	-0.688350377699526	-1.80042672781975	0.0746067398201832	0.999990619997199	-4.20159941007777
ALDH1L2	0.544805627230468	0.172587967497807	1.73534341371768	0.0855550346264014	0.999990619997199	-4.20230529725628
HOXC5	0.375129282227081	-0.192930053239802	1.6869330496801	0.0945255524581411	0.999990619997199	-4.20424021779869
C4orf19	-0.823535412582621	-1.24602133144483	-1.96339205260836	0.0521919442352259	0.999990619997199	-4.20439221222431
GRASP	0.388824277949049	-0.00621348266928555	1.69223573022978	0.093507106021408	0.999990619997199	-4.20524248345286
VWCE	0.506715818111225	-1.02855011332994	1.73974511936295	0.0847752043244707	0.999990619997199	-4.20536695902289
ALDH1L1	-0.817343256738509	-0.862733231053869	-1.85603932926942	0.066195751177453	0.999990619997199	-4.20588534550874
MIR3176	-0.479556110204968	-0.422704625455269	-1.71920909264086	0.0884638980988195	0.999990619997199	-4.20810452435096
POTEJ	0.648129174857885	-2.10444113693524	1.7728024456475	0.0791031352226758	0.999990619997199	-4.20867645497464
SHISA4	0.185158967318892	3.82864050114673	1.85484216307738	0.0663680999603596	0.999990619997199	-4.20887361846283
LINC00960	0.141179733232983	4.21435097611616	1.90565064483115	0.0593755540599481	0.999990619997199	-4.2089874188566
LPAR5	-1.81314409423253	-2.62605127883932	-2.35625876855637	0.0202779206017964	0.999990619997199	-4.20946655770761
LINC00936	0.239934602520711	2.25621126226882	1.72660097874119	0.0871213285618967	0.999990619997199	-4.20949616314083
C6orf118	0.912900783941826	-2.8103862279666	1.89623224467235	0.060622846548811	0.999990619997199	-4.21007376805317
CDH8	0.921848320356413	-1.49700993527033	1.97633435355825	0.0506870331286518	0.999990619997199	-4.21064847583489
HIST1H3J	0.776221470673662	-1.10034628090844	1.87588385810909	0.0633929058895629	0.999990619997199	-4.21085325892435
FABP6	0.714459854940179	-0.892701387388635	1.84106556660743	0.068378545409712	0.999990619997199	-4.21164581175363
DTD1	0.117335087627392	5.31766200614792	1.98975172210757	0.0491659586602546	0.999990619997199	-4.21170112333791
ZSCAN32	0.143993734806603	4.91683843814023	1.93989557266119	0.0550209760209221	0.999990619997199	-4.21309945799325
ARHGAP9	0.401547084973966	1.86734505825492	1.67468913668459	0.0969116073806124	0.999990619997199	-4.21595807413295
ZNF750	0.924124631114011	-1.94708949862648	1.92245711927972	0.0572034878521544	0.999990619997199	-4.21608729512243
KCNK13	1.10893903177928	-1.68630035072884	2.10075928669013	0.0380080543444305	0.999990619997199	-4.21628497213144
RPS14P3	-0.895175217490005	-1.91360127795058	-1.97442593538065	0.0509065972504733	0.999990619997199	-4.21821381730421
UQCRBP1	-1.73360590607201	-2.51024869661605	-2.34145345925716	0.0210582062942149	0.999990619997199	-4.21836389062138
IRX3	0.253805555011545	3.11449937369722	1.81893714863402	0.0717138988722547	0.999990619997199	-4.21838457280682
ZAP70	-1.18446344749215	-1.91601635064221	-2.08747278069187	0.0392168360884055	0.999990619997199	-4.21896799289173
PGAP3	-0.164333467619048	4.58429561070746	-1.91453199402645	0.058219235447098	0.999990619997199	-4.22023223755469
DLEU2L	0.764575548887335	-0.11463335643753	1.79415573032935	0.0756084442940304	0.999990619997199	-4.2206931409165
WNT2B	0.606501219464274	-0.866504811713574	1.75438163921361	0.0822239470342519	0.999990619997199	-4.22108303686741
KCND2	-0.418220147459624	0.038027382799396	-1.670277806865	0.0977831516003481	0.999990619997199	-4.22137793950513
INSL5	1.18195947638534	-3.096724149589	1.98390276159895	0.049824189990098	0.999990619997199	-4.22170720605604
LOC283922	0.282294533002827	1.84492167259356	1.70118173343258	0.091809160639874	0.999990619997199	-4.22357262669735
XKRX	0.939388271155174	-1.37442075204262	1.93801563699014	0.0552528230209829	0.999990619997199	-4.22467882771446
WASH1	-0.259239485728879	2.68745248391009	-1.75211374112358	0.0826150757983878	0.999990619997199	-4.22680648303468
EN2	0.172885943285494	2.78969817470013	1.75975807318816	0.0813027915519396	0.999990619997199	-4.23082110774039
FUZ	0.183708990030471	3.12488826817083	1.82582214264865	0.07066195203717	0.999990619997199	-4.23151818960485
P2RY2	-0.675366099789917	-1.24968346609109	-1.76439008557868	0.0805160054398685	0.999990619997199	-4.23316405180371
CLTA	0.114716920995072	7.3100633516092	2.05033548243522	0.0427725372995882	0.999990619997199	-4.23355746790055
PTPRN2	-0.260501953955153	1.87187647939681	-1.69369083052189	0.093229201932945	0.999990619997199	-4.23508286461831
XKR6	0.720782595533915	-0.721522626176153	1.81936132241046	0.0716487160726963	0.999990619997199	-4.23530198344339
ATOH7	1.35142245701079	-1.96796302361101	2.07381146378662	0.0404940891215277	0.999990619997199	-4.23647430851949
RILPL1	0.169305536751864	3.66278750802269	1.85290459802217	0.0666478336539593	0.999990619997199	-4.23692353412674
RSPH9	-1.30306194952211	-2.15083392933879	-2.16751272775398	0.0324095670610593	0.999990619997199	-4.23892179171066
CD24	0.320947047328317	1.53331655089153	1.67619606779639	0.0966153311991108	0.999990619997199	-4.24093781306823
FAM201A	-0.202949398549434	2.74509831068483	-1.79880324834084	0.0748650075186214	0.999990619997199	-4.24099500605427
LINC00202-1	-0.818822689914691	-1.42425790358331	-1.92495821774456	0.0568860461606923	0.999990619997199	-4.24105936767297
BPIFB1	-0.564528266311981	-1.2855021731549	-1.77792809910595	0.0782523422455082	0.999990619997199	-4.24121552779538
KREMEN2	0.234449954518721	1.88240101315974	1.75244310806678	0.0825581774063596	0.999990619997199	-4.24258696512202
CNNM2	0.168139176817821	5.18195043420307	1.90619918577267	0.0593035803105923	0.999990619997199	-4.24582210363396
MFI2-AS1	0.315212330562348	2.0523571372166	1.6814063133859	0.0955966075432943	0.999990619997199	-4.24612641015316
LYPLA2	-0.142376186420594	5.03859731737093	-1.96587783527639	0.0518999960558747	0.999990619997199	-4.2483928365838
UQCRFS1	0.111544648344329	6.93998227712973	2.04412418395243	0.043393450791286	0.999990619997199	-4.24893476448292
TSPAN11	-0.553636304427725	-0.998516159605974	-1.68162119830465	0.0955547805400452	0.999990619997199	-4.25072674923806
PCDHB11	0.534888055663207	-0.137762635655816	1.68317852902165	0.0952520925183136	0.999990619997199	-4.25119273463186
AHRR	0.459536652539396	0.242624943414604	1.6454330000904	0.10281100039321	0.999990619997199	-4.25145396046531
NCF2	-2.08198697635124	-3.55273504143029	-2.61344610099253	0.0102519891285687	0.999990619997199	-4.25265718582754
WRNIP1	0.115143391451056	6.40115135032644	2.02423795615089	0.0454335741179055	0.999990619997199	-4.25303868079112
INO80C	0.120650476890913	4.12422515928267	1.90054162300968	0.0600494429111069	0.999990619997199	-4.25391878798227
CADM2	0.546527198248784	-0.459231020064362	1.70275213354581	0.0915137076823295	0.999990619997199	-4.25501528625086
ZNF71	-0.170423332387196	3.68466203564267	-1.84092190163277	0.0683997752839421	0.999990619997199	-4.2564435877945
TMEM92	-1.41036883175634	-1.19314469572231	-2.23417743037213	0.0275477982592429	0.999990619997199	-4.25698905943117
ACRBP	-1.09789752318305	-1.82367928683454	-1.9897476470522	0.0491664146710884	0.999990619997199	-4.2582308628777
HINT2	0.114279738339229	6.25370805883081	1.99927374333282	0.0481101998159128	0.999990619997199	-4.25824819117357
DCDC2	-2.46575181669691	-3.27590748616887	-2.68910036279386	0.00831053593467249	0.999990619997199	-4.26108585123194
PEX5L	-0.798877452508174	-1.56429320453719	-1.81054428577121	0.0730137942463604	0.999990619997199	-4.26110345669836
TTC25	0.267409285299185	1.58023284349659	1.65751941744241	0.100339611660994	0.999990619997199	-4.26157737184341
SUSD4	0.205351627642969	2.72788377791799	1.75882958288967	0.0814612622658874	0.999990619997199	-4.26329486984249
SNORA27	-0.581522700562819	-1.82632893571763	-1.68191857819799	0.0954969205353154	0.999990619997199	-4.26359014393195
TMEM206	-0.130371638101159	4.10393334814656	-1.8751301761496	0.0634975101364351	0.999990619997199	-4.26434726357388
SDHAF1	0.155482735241779	4.07195780232121	1.88206089356076	0.0625410185304236	0.999990619997199	-4.26583282597105
LOC441454	0.769890140686569	-1.61749364728612	1.78305389402441	0.0774090936511097	0.999990619997199	-4.26662464820371
PLEKHG4B	-1.27567833449827	-2.2357582585613	-2.02918649748883	0.0449183902080467	0.999990619997199	-4.26669212502157
FLJ31104	-0.258131216155322	0.889956039047495	-1.6334635359828	0.105306627789122	0.999990619997199	-4.26934193119868
SNORD28	-0.319214439903225	-0.590819175993461	-1.6278197149394	0.106500157193139	0.999990619997199	-4.27005631026543
DYX1C1	-0.555165297989949	-0.481251445383882	-1.67564822104224	0.0967229576761872	0.999990619997199	-4.27014557204667
MKNK1-AS1	-0.702748635788137	-1.18269956996501	-1.8176553578853	0.0719111711446117	0.999990619997199	-4.27035516047965
CLEC1A	-0.690883641968306	-0.676324976975119	-1.77051850605764	0.0794846896478595	0.999990619997199	-4.27165589639846
SPATA3-AS1	0.361018962143129	-0.663574765380744	1.61803950847361	0.108594156968923	0.999990619997199	-4.27346428777118
STC1	0.546202447339312	-0.345945719656388	1.6164085982865	0.108946536678244	0.999990619997199	-4.27491919933494
RPL13	0.1417282133109	10.5926556223721	2.08456545683573	0.0394857097756996	0.999990619997199	-4.27567752270334
CD33	1.0945157200066	-2.12719036238641	1.91767873760925	0.0578141189623107	0.999990619997199	-4.27569000959549
TMPRSS9	0.447046258144127	0.25749628551333	1.62346293574461	0.107428925887445	0.999990619997199	-4.27667357536407
ZNF444	0.174145477338131	5.07080014949712	1.95582121267927	0.0530897120168786	0.999990619997199	-4.2786752167752
GIMAP6	-0.70695733710456	-2.192591713135	-1.69938136232129	0.0921488358094107	0.999990619997199	-4.27912444766019
SLC24A1	0.135666295366024	4.63470871739657	1.87754590320362	0.0631627392610211	0.999990619997199	-4.27930869295245
LIPG	1.29603805449429	-1.34941656517261	2.07151115175403	0.0407126359507264	0.999990619997199	-4.28051126289652
TSPAN5	-0.194716814092959	3.928107145922	-1.78039582211175	0.0778454333816874	0.999990619997199	-4.28092823074267
CIRBP-AS1	-0.176468858806813	2.7507675451124	-1.78467931402956	0.0771432673549298	0.999990619997199	-4.28141778608245
UCN2	0.826884132506367	-1.63630270706851	1.82419618435887	0.0709092149645634	0.999990619997199	-4.28190494189197
PHOSPHO1	-0.734589559036546	-0.876409571762322	-1.76310062880118	0.0807343980400043	0.999990619997199	-4.28263533284258
WFDC3	0.637642206422841	-0.767950768009441	1.70705882742341	0.0907074270603188	0.999990619997199	-4.2845040309715
ATP12A	-0.637625163047211	-1.42366495419606	-1.74690016273419	0.0835200262913783	0.999990619997199	-4.28478881909278
UCA1	-0.939511307194532	-1.1936109714029	-1.84626112489079	0.0676144630877887	0.999990619997199	-4.28519640451448
LOC100270746	-0.2222428589908	2.07802520288563	-1.69150384134041	0.0936471412215454	0.999990619997199	-4.28716232109725
SLC25A41	0.738454409839479	-1.53403120440022	1.74254606868419	0.0842820151236909	0.999990619997199	-4.28788126815386
SH2B2	0.229195000285227	2.07370329742307	1.69748583023558	0.0925075704759851	0.999990619997199	-4.28801322493142
BEST4	-0.802219899293978	-0.996063843053821	-1.80262088064227	0.0742588610603903	0.999990619997199	-4.28841225610933
C11orf1	0.113910570946423	5.40363361592957	1.94635686291163	0.0542303855667365	0.999990619997199	-4.28940093482881
LINC00624	1.22195034883119	-1.59229271776423	2.02136724679618	0.0457347467753241	0.999990619997199	-4.28994836149756
ITGB1BP2	-0.48955316214347	-1.29399514273517	-1.60478359671991	0.111484909138054	0.999990619997199	-4.29098178479878
GFOD1	0.207161323911025	2.31926716542142	1.69593072707821	0.0928027264650836	0.999990619997199	-4.29211790016408
HAUS7	-0.16996582767387	3.53858671016877	-1.8499681090799	0.067073662189258	0.999990619997199	-4.29510758631611
PCDHGC4	-1.02601049985925	-1.84803015925656	-1.9063095381022	0.0592891099172478	0.999990619997199	-4.29600396436664
LOC101060091	-0.754326866915481	-0.701253498432012	-1.7731320566344	0.0790481954242502	0.999990619997199	-4.29679985327316
LOC642361	0.209401333082389	2.61189679024246	1.69823773386969	0.0923651348001773	0.999990619997199	-4.29685459775448
GNGT2	-1.41766773218567	-1.69168600281687	-2.1113330803476	0.0370691617048697	0.999990619997199	-4.30010929810911
UQCC1	0.105248517218784	4.42174517448128	1.88448055877197	0.0622099446792497	0.999990619997199	-4.30041991374219
LINC00637	0.771914529205338	-1.32830590606479	1.76800445219153	0.0799064399398965	0.999990619997199	-4.30080156905778
FAT2	0.485472183678414	-0.392626233079888	1.60257003764635	0.111973572193128	0.999990619997199	-4.30218905638899
KLHL31	-0.277730464336798	1.16991207758342	-1.63139755908495	0.105742276208075	0.999990619997199	-4.30231772893361
C5orf66-AS1	1.16448594659173	-2.77775072618287	1.91009062955317	0.0587950911997143	0.999990619997199	-4.30246518603485
SAYSD1	-0.101610152119942	5.54122787267801	-1.96666033238573	0.0518083811422973	0.999990619997199	-4.30375035216382
KLHL41	-0.530196842306101	-0.547880805387961	-1.61138645415699	0.110037400202722	0.999990619997199	-4.30418583531721
POMGNT2	-0.14134306476025	4.90066030196792	-1.90869685900991	0.0589767895656417	0.999990619997199	-4.30427255422378
FRG1B	0.155946910224825	4.38471305471075	1.84157801144533	0.0683028643838076	0.999990619997199	-4.30531718153772
UGT1A1	1.27521665674621	-2.37290369302725	2.03127488883721	0.0447024750903607	0.999990619997199	-4.30573991061049
EPN2-IT1	-0.738741677386435	-1.9905907893459	-1.72777311543376	0.0869099760145954	0.999990619997199	-4.30759640345062
ITGA9-AS1	-0.431817879331537	-0.632934274589791	-1.59530433614268	0.11358959099192	0.999990619997199	-4.30825589695199
FLJ22447	1.44805970238833	-2.59226082752577	2.18758006110944	0.0308731026641072	0.999990619997199	-4.30995137293942
NSUN5P2	0.879264605162742	-1.92954223998081	1.7771087512579	0.0783878341375715	0.999990619997199	-4.31014619399903
LRRC48	0.222359946509376	1.85970895640428	1.64883227456386	0.102111016464692	0.999990619997199	-4.31030332625639
ERC2	0.647471330998275	-0.950720786263608	1.69505140462294	0.0929699594028893	0.999990619997199	-4.3109838136916
FLT3	1.32072659893358	-2.36805592166007	2.02007262031157	0.0458711260447587	0.999990619997199	-4.31102507975873
TTLL6	0.269763274090767	1.46949911301606	1.62870416822297	0.106312401769246	0.999990619997199	-4.31124193219049
CACNA1I	0.64923788553338	-1.75330350381181	1.70615101598417	0.0908768999231615	0.999990619997199	-4.31185267998723
LINC00925	0.400606513032856	-1.11090393908085	1.57879626626037	0.117330520457105	0.999990619997199	-4.31340968074603
TNFRSF18	-0.601310808736111	-1.24377106407427	-1.62555669925791	0.10698177318983	0.999990619997199	-4.31458749716341
SNORD5	0.544300650102051	-0.739510998279674	1.61225927037091	0.109847189321424	0.999990619997199	-4.31476023350658
MBOAT1	1.09715278222926	-1.98622839607479	1.81615131116133	0.0721432239741423	0.999990619997199	-4.31519934375854
TECR	-0.109805592861946	6.58129270376122	-1.98844674034853	0.0493121740896575	0.999990619997199	-4.31550965686553
LCN2	-1.20159429391605	-1.59418576634924	-1.95526778634184	0.053155848683431	0.999990619997199	-4.31605872082636
KLHDC7B	2.6622164450964	-1.0516577649547	2.46701972720331	0.015208227854169	0.999990619997199	-4.31653385707194
ARIH2OS	0.31752135365119	2.71820307924468	1.64414065139173	0.103078136143909	0.999990619997199	-4.31884244275048
FAM153A	-1.63459481087511	-3.70207859897093	-2.18965897684108	0.0307176139062682	0.999990619997199	-4.32016236902355
NRIP3	0.824857637291591	-1.04135282049369	1.70540774259624	0.0910158485265853	0.999990619997199	-4.32041472709277
SH3TC2	-0.538755679452315	-0.539550512455324	-1.58953525347113	0.114885957839863	0.999990619997199	-4.32062673347874
SCARF2	0.237703376815857	2.51540845107509	1.73760135430125	0.0851542741346333	0.999990619997199	-4.32093655815235
GPR37	-0.295987917497306	1.27315685907254	-1.58486639088279	0.115943713005983	0.999990619997199	-4.32147395465064
PDE8B	0.318017652291769	1.04749286996085	1.57105755531992	0.119117650926087	0.999990619997199	-4.32195802020542
NDST2	0.126502936613141	5.59892169310552	1.92777305659875	0.0565305631239351	0.999990619997199	-4.32196133358961
ZFX-AS1	1.96120447920134	-2.85763909262918	2.22323898451812	0.0282989079612198	0.999990619997199	-4.32241590479248
FAM89A	0.180583902228472	1.81013436508671	1.67346603488156	0.0971526214823561	0.999990619997199	-4.32425275157438
FLRT2	-1.0572723786819	-2.0058385829433	-1.84518024749421	0.0677728323458599	0.999990619997199	-4.32450757015086
C15orf65	0.286929743417154	2.18780806016594	1.59208607764764	0.114311315438179	0.999990619997199	-4.32826909769599
SNORD42B	-0.644709032294495	-2.50253746568162	-1.63495074518322	0.104993917903375	0.999990619997199	-4.32860282007639
FLJ37035	-0.390001062824974	0.0707336009845744	-1.56495347368069	0.120542496294296	0.999990619997199	-4.32913796471287
CP	-0.81674326801813	-1.99239954540996	-1.7187661843804	0.0885448764798219	0.999990619997199	-4.33029446230399
CD101	0.447133949954216	-0.169542279632555	1.58323190510261	0.116315843321508	0.999990619997199	-4.33032364937256
HOXC10	-0.306628718968998	1.00242701797277	-1.57583690255702	0.118011401160189	0.999990619997199	-4.33064070269437
THAP7-AS1	0.171800293536314	2.62270156006022	1.72449924418885	0.0875013537855681	0.999990619997199	-4.33070400849287
SEMA6D	1.46379131533301	-3.68288281709777	2.02752994183433	0.0450902922744647	0.999990619997199	-4.33092414747501
LOC283177	0.561140885754545	-0.391539048808953	1.5873180639822	0.115387309926788	0.999990619997199	-4.33154481093997
SYDE2	-0.254564188797611	1.44164388957097	-1.58885410732284	0.115039793713005	0.999990619997199	-4.33180126716763
MURC	-1.46870699612327	-1.73205492473783	-1.94600264245919	0.0542734768797739	0.999990619997199	-4.33189713450872
MRPL38	0.354606836457813	0.102983906845387	1.55253080923479	0.123484016096087	0.999990619997199	-4.33444979044315
LAPTM5	1.43666084281268	-2.51990048879372	1.97270249839687	0.051105572804383	0.999990619997199	-4.33477981535782
CTCFL	-0.542738349811944	-1.43522685944689	-1.58656073355828	0.115558957069903	0.999990619997199	-4.33592215379574
MFSD4	0.210085344975207	1.64954583235744	1.62344428036415	0.107432916743192	0.999990619997199	-4.33757584591223
CERCAM	-0.797811302159849	-1.28874298883677	-1.69355004988668	0.0932560596932733	0.999990619997199	-4.33768825445142
SSH3	-0.166033915884731	5.57245223068446	-1.93883648925274	0.0551514883366559	0.999990619997199	-4.33823334721666
ZSCAN4	-1.80271874012858	-4.51572784556393	-2.05849812861771	0.0419681515260313	0.999990619997199	-4.33833771896693
FLJ36000	1.49080806774135	-2.02735635432607	1.99340615240719	0.0487584632365961	0.999990619997199	-4.33961436535775
SMIM10L2A	0.257423377399669	1.98699698838064	1.62506881499715	0.107085833892282	0.999990619997199	-4.34024844772823
GNRHR2	0.271735302579486	1.17626947346585	1.58419620777372	0.116096181512643	0.999990619997199	-4.34054444565922
TMC2	-0.824478436431919	-1.9792289959616	-1.6881157469376	0.0942976228913685	0.999990619997199	-4.34073817675478
LOC153910	0.643899467136872	-1.06954015715845	1.62479486218706	0.107144300854147	0.999990619997199	-4.34123733734532
VAC14	0.121103189700758	5.4984859215167	1.92041033524486	0.0574643779332541	0.999990619997199	-4.34299057270275
UPRT	-0.109277953019495	4.77039022197958	-1.8635350016969	0.0651251247430942	0.999990619997199	-4.34305134932923
PATL2	0.783247841521316	-0.956641057946788	1.71671973335505	0.0889198228939696	0.999990619997199	-4.3445817275851
PLA2G15	-0.146946807926634	4.19724356593094	-1.81358010785975	0.072541363813177	0.999990619997199	-4.34525771807772
TCL6	1.59276120490256	-2.98644816234874	2.11084263038136	0.0371122638528917	0.999990619997199	-4.34545352358113
LETM2	-0.374884145315775	1.52698043359484	-1.54842072333964	0.124469644730819	0.999990619997199	-4.34563828358734
ARPC4-TTLL3	-0.590648385955871	-0.912377349107887	-1.61329390426287	0.109622055271322	0.999990619997199	-4.34761279991275
KISS1R	0.961610507726625	-2.78261902575193	1.75956328367793	0.0813360163374774	0.999990619997199	-4.3478094183103
LOC101927604	-0.458925426895291	-0.897352955805936	-1.55113010006128	0.12381922004493	0.999990619997199	-4.34792308302868
DNAJA4	-0.462510178210807	-0.531234961555267	-1.55254532096906	0.12348054705413	0.999990619997199	-4.34804593889586
LINC00565	-0.846171543212977	-2.01071083114602	-1.68981061543222	0.0939717667085363	0.999990619997199	-4.3486181755832
POTEI	0.866771276039142	-2.89486290602691	1.68614692592928	0.0946773019023775	0.999990619997199	-4.35032213895771
EMP1	-0.831850254001881	-1.22803526656339	-1.69280393405453	0.0933985068344323	0.999990619997199	-4.35054414301361
LYG1	0.853610876334752	-1.68340596405245	1.72614342935562	0.0872039451471403	0.999990619997199	-4.35145300497375
CHN2	1.01292918503468	-1.38481545619074	1.81191734188659	0.0727998058886055	0.999990619997199	-4.35204236930857
KLHL6	-1.36744641823079	-3.13040933813396	-1.90655705253058	0.0592566643975754	0.999990619997199	-4.35212668251455
OR8G5	0.392722333340971	0.0316783759171266	1.54160630397956	0.126117491527265	0.999990619997199	-4.3525638545488
NLRP1	1.48004958840308	-2.90995406436412	2.02154332094505	0.0457162254598052	0.999990619997199	-4.35290725120638
MMP17	0.991953016557768	-2.5550634452833	1.78182092388757	0.0776112418034013	0.999990619997199	-4.35301504240343
MROH8	0.706494091990933	-1.5511311463768	1.67337752302693	0.0971700817194312	0.999990619997199	-4.3530395029607
RAB22A	0.114040447957747	6.28917244091206	1.94516895354754	0.0543750104090731	0.999990619997199	-4.35319169012341
SIRPA	0.495432307590937	-0.843780044242636	1.56272778462465	0.121065380996886	0.999990619997199	-4.35383219697674
ZFP69	-0.593177894706269	-0.0602684437534192	-1.56716088838241	0.120025676883497	0.999990619997199	-4.35403079772941
HSPB6	0.580611339692202	-0.417265871636509	1.59424033547797	0.113827799269167	0.999990619997199	-4.35457072991802
PRDM16	1.5778904429518	-2.19072953698295	2.03163905924781	0.0446649151927268	0.999990619997199	-4.35581964864562
ANP32B	0.087280943081181	7.91339808846988	2.00389024613713	0.0476053340031117	0.999990619997199	-4.35595321236418
TMEM151A	1.52160358144042	-1.77840107693812	2.07895139359053	0.0400093993548182	0.999990619997199	-4.35643677127609
MIRLET7DHG	-0.444640296927339	0.747747618826828	-1.52833562016772	0.129375985125073	0.999990619997199	-4.35650630005957
DMRT1	1.4750677442816	-2.14861475750489	1.94541539421489	0.0543449801100841	0.999990619997199	-4.35666863579823
FRMD5	0.258079595960453	1.6251390701967	1.58324085587435	0.116313802873082	0.999990619997199	-4.35699124695924
TRIM54	-0.289488287313454	0.04706247917429	-1.52932052054072	0.129131896153777	0.999990619997199	-4.3579336212662
FLJ42969	1.79465948189142	-2.93422687270358	2.11899325063713	0.036401552594421	0.999990619997199	-4.35812651707038
LINC00689	-1.68501773809111	-3.08980539479968	-2.05976139083789	0.0418448309450847	0.999990619997199	-4.35836880392184
TONSL-AS1	-0.359644545040901	0.106821586638196	-1.52664023588985	0.129797005019714	0.999990619997199	-4.35850221476693
MIR3916	-0.327299420334418	0.382198431422034	-1.524603282932	0.130304273273726	0.999990619997199	-4.358744348894
JPX	0.124861919458287	4.57982142122972	1.84765654860439	0.0674104634508438	0.999990619997199	-4.35929613469465
CHCHD3	-0.0946339646793648	6.00367723004838	-1.94535209597978	0.0543526920467847	0.999990619997199	-4.36025081292216
PDE4A	0.388002362483826	-0.01564866531644	1.52699729046344	0.129708247038902	0.999990619997199	-4.36106793078727
PTPRVP	0.703364656998826	-1.03589122178641	1.64752659908231	0.102379426913414	0.999990619997199	-4.36120171367455
PABPN1	0.210561557282052	4.77804677169169	1.88625239120631	0.0619684449828911	0.999990619997199	-4.36131746564552
PRAMEF12	-2.65757238166165	-3.98401986193845	-2.10136489203361	0.0379537315993024	0.999990619997199	-4.36132377580682
DOC2GP	0.711855411400686	-2.16747300628537	1.64632324150333	0.102627307483618	0.999990619997199	-4.36191689543222
IL21R	1.54977682427435	-1.90083514741575	2.05349436656804	0.0424596914449696	0.999990619997199	-4.36268710177037
ABHD16B	0.200680725699163	3.67117259654	1.76671462297573	0.0801235326824807	0.999990619997199	-4.363195041558
IP6K3	-1.60454143219224	-3.88711168128079	-2.10676440569155	0.0374723486696645	0.999990619997199	-4.3639341559204
HOXC9	0.215545314372604	2.0945239209792	1.62118662303872	0.107916766289926	0.999990619997199	-4.36479977545407
PTGS1	-0.690944641610387	-1.32605898704851	-1.61688014152077	0.108844559409509	0.999990619997199	-4.36485384924495
PCDHB19P	1.28999239498846	-2.31167092794116	1.84362605529978	0.0680010934978604	0.999990619997199	-4.3656112858313
SLC25A18	0.456890315163213	-0.478158377314147	1.54194817972099	0.126034411435964	0.999990619997199	-4.36639087695394
FAM3B	0.373015101297069	-0.0147677922142922	1.51790395129668	0.131983635227941	0.999990619997199	-4.36755377120816
MMP10	-0.655430789999332	-1.72678118707413	-1.56253296633504	0.12111123548685	0.999990619997199	-4.36772776413331
ETV4	-0.705993359179253	-1.63277036102919	-1.64585289764825	0.102724325482361	0.999990619997199	-4.36847948252562
BCL7B	-0.150441443930808	5.53896034418719	-1.90889003787008	0.0589515776943611	0.999990619997199	-4.36965963105496
UOX	-0.360141083947694	0.6096407251385	-1.51891255333427	0.131729720874241	0.999990619997199	-4.3698482591244
C17orf107	-0.276863579660546	2.00138088242647	-1.5532137895978	0.123320832694394	0.999990619997199	-4.36989738849288
C9orf106	0.563786312142549	1.07533390502843	1.51451039991367	0.132840782106889	0.999990619997199	-4.37211664872801
EFNB3	-0.344133749910868	1.06687355428158	-1.52227330632574	0.130886425348701	0.999990619997199	-4.37270786079072
KCNIP2	0.347331106052213	1.20782712761404	1.53606927180756	0.127469091508977	0.999990619997199	-4.37311722645881
PRR29	-0.531395671763294	-1.085649561196	-1.53448939075401	0.127856831565098	0.999990619997199	-4.37359802307294
SLC25A28	-0.156436716594726	3.67976229637182	-1.7804953827918	0.0778290533153709	0.999990619997199	-4.37551602803059
PDE6C	0.621579127994045	-1.43096440863569	1.56354201911676	0.120873883230466	0.999990619997199	-4.37560323864358
ELN	0.412737701332088	-0.467225324187534	1.51165487408781	0.133565414683806	0.999990619997199	-4.37568805504976
BARX1	1.32951786068827	-2.32006028854045	1.90477986340243	0.0594899597460704	0.999990619997199	-4.37798098539968
SNORA17	0.23335866894646	0.509158012093764	1.55070481558849	0.123921137335757	0.999990619997199	-4.37822753247623
GSK3A	0.0963982617264358	5.62948157539788	1.92034406009172	0.0574728423316763	0.999990619997199	-4.37892486527428
SPNS2	-0.218161825980675	1.6322488883935	-1.63788343773641	0.104379462057516	0.999990619997199	-4.37943133328275
DNER	-0.592570558736787	-1.04677124737125	-1.56911670894437	0.119569234492126	0.999990619997199	-4.38005038937779
RGS9	1.8978917135656	-3.02900123596832	2.09573486583611	0.0384613358212188	0.999990619997199	-4.38030127873152
TCIRG1	-0.179012969636164	4.41987898297622	-1.83835862788089	0.0687794836576794	0.999990619997199	-4.38041960086166
MAP7D2	-0.804727425053046	-1.85141811321817	-1.59885400028694	0.112797771459895	0.999990619997199	-4.38127409274269
ITGB8	-1.30264475965531	-2.34624485625366	-1.80628425412167	0.0736810364536929	0.999990619997199	-4.38288577390812
RRS1-AS1	0.598239720400507	-1.3814596534554	1.53775600755333	0.127056151223403	0.999990619997199	-4.38310630830768
MPST	0.150149762084866	5.62341135712095	1.91173393257751	0.0585814682963419	0.999990619997199	-4.38381326607315
FKRP	0.154667931280771	3.59081588305485	1.73495053712224	0.0856249236988597	0.999990619997199	-4.38412976965752
FAM19A3	-1.48093756472495	-3.02866661463207	-1.97946251608407	0.0503288771287869	0.999990619997199	-4.38543292273644
CCDC184	1.17866584388963	-1.77065735678669	1.80188565972267	0.074375278890571	0.999990619997199	-4.38592722736142
NUDT17	-0.43188299697272	0.352629313045462	-1.49560584290109	0.13769594704369	0.999990619997199	-4.3860893498341
MESP2	0.3128171189565	-0.088866176181734	1.50136660934487	0.13620195804683	0.999990619997199	-4.38641780746464
CNTN2	0.459564866946943	-0.515263413179342	1.49745688405693	0.137214510051288	0.999990619997199	-4.3868992814149
CMTM2	-0.666626547955706	-1.73446486766345	-1.56456224515891	0.120634278168456	0.999990619997199	-4.38712608889667
ZNF711	0.588533179642178	0.0208171973354791	1.5083520887402	0.134407410182798	0.999990619997199	-4.38849425419793
TAX1BP3	0.492349560588485	-0.61850679770755	1.50506920909502	0.135248449464123	0.999990619997199	-4.39069849517507
MSMB	0.406721683771058	-0.325048420143398	1.4858743382523	0.1402487646756	0.999990619997199	-4.39135374803981
DNM1P35	-1.01577794974383	-2.12954069939399	-1.70619502951758	0.0908686773976018	0.999990619997199	-4.39215398797436
DPY19L2P3	0.512768643681314	-0.626388002783849	1.52800297996194	0.129458505756335	0.999990619997199	-4.39264103998489
ARMCX4	-0.338892212352319	0.0794850261809185	-1.49204044660788	0.138626990834697	0.999990619997199	-4.39282704649079
FAM184B	-0.259414189743224	1.86276672322087	-1.57783236177976	0.117551948223884	0.999990619997199	-4.39297219502397
NEBL-AS1	0.595861010510703	0.132958949208805	1.54046141888501	0.126396027951201	0.999990619997199	-4.39309600437795
ADAM20	-1.13913155100595	-2.06857292827859	-1.76509523384988	0.0803967818931262	0.999990619997199	-4.39336840175213
NR1I3	0.753478231031395	-1.45091452413002	1.59903753720419	0.112756950337642	0.999990619997199	-4.39343123610096
RASL11A	-0.374752922250399	0.123702559461294	-1.48361373983441	0.140847028032289	0.999990619997199	-4.39437505122756
SLC2A9	0.510814148506075	-0.816135572911528	1.50599547434479	0.135010733549048	0.999990619997199	-4.39464562054383
OGFRP1	0.315025066425929	0.042422681924524	1.49002569148961	0.139155280941734	0.999990619997199	-4.39478984655546
MCUR1	0.115941312584171	6.48742655971112	1.93253978432752	0.055932854252889	0.999990619997199	-4.39512277065467
TIMP3	-1.40422864112581	-3.21302708188806	-1.83207270326326	0.0697180837289084	0.999990619997199	-4.39518752908455
GLIS1	-0.955085323985092	-2.53178734861039	-1.68363385372571	0.0951637413536105	0.999990619997199	-4.39522278156034
CDH3	-0.390005647202983	-0.299176550898775	-1.47786460077498	0.14237749181059	0.999990619997199	-4.39709642265409
P4HA2-AS1	-0.637148994466253	-0.367857951955375	-1.53298272376059	0.128227469019303	0.999990619997199	-4.39879750193705
LYZ	-1.57472733951767	-3.14486326046538	-1.88773461662968	0.0617670233297184	0.999990619997199	-4.39928944629068
UPK2	-1.136635388469	-2.12100988814494	-1.7602371869473	0.0812211177744709	0.999990619997199	-4.40020240892636
CTXN1	0.194657016062901	4.50880540146607	1.86929191088541	0.0643127171534917	0.999990619997199	-4.40022806993129
KRT222	0.186409880141633	2.80968338411161	1.68249426811844	0.0953849917163802	0.999990619997199	-4.400320675114
SNORD19	-0.450678786297615	0.380448140670672	-1.47179638102951	0.144006910541502	0.999990619997199	-4.40169479217452
SLC25A48	0.698389477730574	-1.81258089548404	1.56091541346529	0.121492492120443	0.999990619997199	-4.4027427601751
EFHB	0.812148186966958	-1.07039684056384	1.63646842196219	0.10467557272446	0.999990619997199	-4.40327394319992
AZGP1P1	-0.413527988554154	0.866439030395475	-1.47252338611911	0.143810936397101	0.999990619997199	-4.40423132330372
ADAMTS8	1.2738916045183	-3.05413874159257	1.77264074904203	0.0791300984420175	0.999990619997199	-4.40435381269702
SNORA24	-0.367561664244362	-1.13622603357091	-1.4698458487819	0.144533728975959	0.999990619997199	-4.40468027832022
PIK3R5	-0.559889190803826	-0.87958425207076	-1.5200623718557	0.131440723899139	0.999990619997199	-4.40527211786666
PKDREJ	-0.315512332985125	0.410682730072929	-1.48529881040996	0.140400888689213	0.999990619997199	-4.4056740665429
ETNK2	-0.43788240793869	-0.604795180313679	-1.47663895639771	0.142705435840565	0.999990619997199	-4.40595964802006
MILR1	-1.79545089612895	-4.26213684670344	-2.06337429796786	0.0414938516841409	0.999990619997199	-4.40779522063298
TACR1	0.686906153327818	-2.23203456283082	1.52925791584829	0.129147400741759	0.999990619997199	-4.40827523034344
NDUFAF6	0.108845208036424	4.61420527114459	1.83548299930421	0.0692075512968718	0.999990619997199	-4.40846753361598
DHX58	-0.250962085681603	1.35997205850196	-1.6090498574208	0.110547908582694	0.999990619997199	-4.40852314712308
FAM71E1	-0.266321165804707	1.70061858263064	-1.54097891235196	0.126270068073824	0.999990619997199	-4.40855842347998
GRK5	0.286235242052777	0.867799735296531	1.47565132266956	0.14297012320006	0.999990619997199	-4.40868478288864
KGFLP2	-0.205645712596926	2.24633496619598	-1.56582622141797	0.120337950159548	0.999990619997199	-4.40877739520988
CMYA5	0.434152992173136	0.384150799501308	1.46439457187406	0.146014004827213	0.999990619997199	-4.40940541168045
PITX1	0.187924162403969	5.67018526317367	1.92445052210578	0.056950362855033	0.999990619997199	-4.41005373600368
SNORD36C	-0.241928388890604	0.212694716874921	-1.57184177180838	0.118935569431456	0.999990619997199	-4.4109870892598
FAM183A	0.597244808062009	-1.26969122458193	1.50032814816186	0.136470329562915	0.999990619997199	-4.41117032139218
SEPT4	0.551701384470484	-1.22304691358128	1.49661360448432	0.13743367498608	0.999990619997199	-4.41183478561374
LOC100288974	0.843202643629593	-1.98052453623566	1.56031615375573	0.121633978813791	0.999990619997199	-4.41185920448877
IRS4	0.672567259222293	-1.24207550723786	1.53387037397615	0.128009006241137	0.999990619997199	-4.41215224127145
FSIP1	0.224784998773651	2.4822947417116	1.61863557995641	0.108465596241625	0.999990619997199	-4.41222978811617
GPR27	0.475902006117504	-0.171562279028712	1.45808082912275	0.147743155927021	0.999990619997199	-4.41276917666825
MPP1	-1.63564166834496	-2.60724477246157	-1.81381241606621	0.0725053170866613	0.999990619997199	-4.41327281211851
USH1G	-1.04986595972887	-2.51220620600769	-1.70327577157227	0.0914153635767359	0.999990619997199	-4.41373389842786
KLRG2	0.621276373475005	-1.7995118256779	1.50681064394963	0.134801800096074	0.999990619997199	-4.41454512919927
PSPN	0.803695491208334	-1.23925789725724	1.57957189815811	0.11715258376974	0.999990619997199	-4.4147645027125
MIR141	0.879368355805811	-1.11199476747843	1.63037302296463	0.105958855177799	0.999990619997199	-4.41476903172659
CAPG	0.472068308533685	0.125453268459735	1.45894981120691	0.147504229469366	0.999990619997199	-4.41479544766535
NRL	0.264660666191521	1.02557229888722	1.4731188555731	0.14365057402506	0.999990619997199	-4.41658555263777
GPR83	0.900937628796971	-2.45860997026497	1.66077068305163	0.0996830644336736	0.999990619997199	-4.41749513832049
LOXL2	-0.467854524496945	-0.38354433531037	-1.45897481126378	0.147497360143059	0.999990619997199	-4.41750022743751
ADM	0.721044026204313	-1.05784777309754	1.52911978052464	0.12918161632428	0.999990619997199	-4.41751863336999
LINC00896	-0.832939687402524	-1.40791271178318	-1.56366335725486	0.120845366606911	0.999990619997199	-4.41754936390941
PCDHGA12	0.375930065174783	0.0202942354668068	1.44942029808321	0.150140783589188	0.999990619997199	-4.41922874027989
KCNJ14	-0.287827251999463	1.07344489610532	-1.49069587052921	0.138979378710753	0.999990619997199	-4.41969463035694
CD14	-1.424818054171	-2.70637162739804	-1.80745119162428	0.0734977599506417	0.999990619997199	-4.41988263350727
ADAM12	-0.642914396409422	-1.81629186572641	-1.52336770249373	0.130612732730304	0.999990619997199	-4.42021984900448
KIF26A	0.540102334678003	-0.781464487374824	1.4532635288937	0.149073114954785	0.999990619997199	-4.42097701580441
ARAF	-0.110481132705046	5.59335791513736	-1.90195434444365	0.0598624622833158	0.999990619997199	-4.42290092079754
GPC5-AS1	0.29103890725802	0.615230866631345	1.49012473332886	0.139129274439269	0.999990619997199	-4.42414900550127
LOC200772	-0.455851923698803	-0.437052648370586	-1.44436204606154	0.151554992390259	0.999990619997199	-4.42446605090702
TMEM240	0.620929446920712	-1.17540532824982	1.4889888505775	0.139427763536843	0.999990619997199	-4.42515342034099
TMTC1	-1.87829546109168	-2.76577402434695	-1.97657180384727	0.0506597707520252	0.999990619997199	-4.42520448890489
CEP83-AS1	0.246847765845523	1.48283601191082	1.51918814430622	0.131660407998279	0.999990619997199	-4.42540554810169
PTPRE	-0.162523185167302	3.08571220908107	-1.67505627909457	0.0968393560883227	0.999990619997199	-4.42574470697908
HOXD8	1.87847754476378	-3.15065855266963	2.08934287606211	0.0390447212732259	0.999990619997199	-4.42584766674345
FAM83C-AS1	0.96874455400537	-1.54929278997451	1.65815521188575	0.100210947718632	0.999990619997199	-4.42614266507433
KALRN	0.285478265005875	1.19822334140208	1.4847248403791	0.140552729079219	0.999990619997199	-4.42616278225251
DOCK11	0.309052025449927	0.903282150735911	1.4596297351378	0.147317493439493	0.999990619997199	-4.42670038311179
FCGR1A	0.719812480067141	-0.222831391759378	1.48400639812833	0.140742969169121	0.999990619997199	-4.42685303166593
ALB	0.59486126073471	-1.12445964995685	1.47274962772732	0.143749992212292	0.999990619997199	-4.42695334621226
EBLN2	-0.272414893292041	0.363392898663062	-1.49796463171048	0.137082680399109	0.999990619997199	-4.42702075535408
EPSTI1	-0.49423637876792	-1.31630930718928	-1.44832694864159	0.150445599410104	0.999990619997199	-4.42738138451879
N4BP2L2-IT2	-0.43150066029583	1.09325684977544	-1.45355714576911	0.148991788974898	0.999990619997199	-4.42743731214717
GNAS-AS1	-1.1190767356729	-2.23966893714718	-1.74825358242393	0.0832843267256221	0.999990619997199	-4.42821878080365
PCDHB16	-0.659858778069918	-1.16472192935339	-1.4942963404364	0.13803733216201	0.999990619997199	-4.42836259883176
SMOC2	0.344930954019665	0.307570480909513	1.44973396688342	0.15005342381655	0.999990619997199	-4.43050281211446
COL20A1	-1.35387785622455	-1.76483742255308	-1.74466137353882	0.0839111163078628	0.999990619997199	-4.43080634902328
LY96	-1.22621426326309	-1.82633070510275	-1.72201600449351	0.0879521075216953	0.999990619997199	-4.43112453583869
RGS4	0.855654224124208	-2.20119618597071	1.54688333320618	0.124839917296057	0.999990619997199	-4.43116868458913
MIR5692B	-1.14395266005614	-2.6860561993753	-1.65354808346429	0.101146304300828	0.999990619997199	-4.43201298350559
GPR87	1.61131104177671	-2.77060674537959	1.80134102829754	0.0744616154873471	0.999990619997199	-4.43305318982098
PARD3-AS1	0.502074644736664	-1.04601045036692	1.45884435055484	0.147533209878086	0.999990619997199	-4.43384600383516
LRP4-AS1	0.451959147634784	-0.822092219258459	1.44604445200347	0.151083480272758	0.999990619997199	-4.43670055301334
WDSUB1	-0.171183340002263	3.3294502054677	-1.63917748912702	0.104109255707325	0.999990619997199	-4.43755519555909
PODNL1	-0.971195011935217	-1.40648741369939	-1.61390430572731	0.109489406818454	0.999990619997199	-4.4376108352822
TMEM86A	-0.181285631425574	3.7132178217674	-1.64375656942204	0.103157635844911	0.999990619997199	-4.43766185282129
C1QL1	0.511157553505072	-0.866152913907525	1.43365821543082	0.154581514672288	0.999990619997199	-4.43789823868296
HRK	0.853880780541984	-1.55044934290155	1.57366253150592	0.118513673632325	0.999990619997199	-4.43817785838054
CENPP	0.221718512896922	1.79786647722824	1.55201481331422	0.123607415494724	0.999990619997199	-4.4382207688696
SRRM3	-1.02108134513124	-1.67123755131043	-1.59386507788819	0.113911906958908	0.999990619997199	-4.43822163936158
MIR21	1.578910202317	-3.12617252985466	1.89476175232723	0.0608195594295782	0.999990619997199	-4.43849095457773
NCKAP5	0.411933560439854	0.36568650101435	1.42228519780992	0.157848041589433	0.999990619997199	-4.43853218214491
PLXND1	0.660448192945791	-1.30746277246561	1.47269878227125	0.143763687036102	0.999990619997199	-4.43984656890413
FAM110B	0.267840791103165	1.00421564279133	1.48541637605997	0.140369803180968	0.999990619997199	-4.4405639333027
MIR1244-3	0.337482153201635	0.188224204854895	1.44485641627592	0.151416322122705	0.999990619997199	-4.44074324810598
WDR55	-0.0988556873605848	5.47658064032197	-1.87936710584238	0.0629113364728305	0.999990619997199	-4.44100674647701
COA6	0.197085796164718	5.11373740954408	1.82736581119779	0.0704278670622774	0.999990619997199	-4.44130793237159
LOC100289511	-0.582659734349062	-1.05033657091913	-1.45722883889937	0.147977701537883	0.999990619997199	-4.4434317691717
ADGRG2	-0.405509989240714	-0.272895745110249	-1.4310934001638	0.155313588740096	0.999990619997199	-4.44368041053975
C16orf54	-0.869628415100122	-2.85255629382971	-1.49174260777766	0.13870498850166	0.999990619997199	-4.44416371320294
LINC00341	0.511065256029416	0.37599407971827	1.41531972018087	0.159874672924991	0.999990619997199	-4.44437219124575
ERBB4	1.06245454627194	-3.18331336831566	1.595863999198	0.113464453609549	0.999990619997199	-4.44463504060209
LINC00672	0.520607532914391	-1.03750307656191	1.4208342310062	0.158268570347675	0.999990619997199	-4.44493515456101
PCED1B	-0.471723264614151	0.199615047900933	-1.41750435062679	0.159236910250193	0.999990619997199	-4.4456552174231
GRM3	-0.987346421053506	-2.33732004112699	-1.58855778674843	0.115106768553015	0.999990619997199	-4.44585367151544
ZNF663P	0.475769412946708	-1.2566434781431	1.41409507067303	0.160233042550138	0.999990619997199	-4.44598496508861
SUSD5	-0.468634662756207	-0.171848451695863	-1.41730903285231	0.159293850108111	0.999990619997199	-4.44615814484314
LCA5L	0.21686561563186	3.05067972292538	1.60588692655951	0.11124197721889	0.999990619997199	-4.44630356007332
SNORD104	0.238906028655952	1.23057481130061	1.61383362217017	0.109504760716276	0.999990619997199	-4.44656362063313
DLL4	1.05155522575603	-1.69896366628785	1.59163687207963	0.114412344431157	0.999990619997199	-4.44705215088401
THSD7A	1.4453993701907	-3.31551111812242	1.71654551588856	0.0889518024765376	0.999990619997199	-4.44742371159275
BEGAIN	0.637097292597032	-1.97710349688078	1.42944393076846	0.155785804387494	0.999990619997199	-4.44772927707143
B3GNT9	0.420720800213259	-0.229454935092035	1.41090388755042	0.161169772381735	0.999990619997199	-4.44805640196412
LBH	-1.46846925358519	-3.48176606270472	-1.82782105134004	0.0703589568379779	0.999990619997199	-4.44825847872669
DNLZ	0.203056328548404	1.824874072844	1.57204183099066	0.118889154587246	0.999990619997199	-4.44856197238376
PIK3R6	0.547080670950463	-1.91193734245797	1.42180034643415	0.157988468820995	0.999990619997199	-4.44886498563289
SSX1	1.08713281346383	-2.91695837328107	1.65393998180571	0.101066466167261	0.999990619997199	-4.44955289065512
MYLK-AS1	-0.277777769568556	0.542841866925308	-1.4414739935041	0.15236704880595	0.999990619997199	-4.44958415960979
LOC100129617	0.891854313009171	-2.33751378582348	1.51987099525118	0.131488790156271	0.999990619997199	-4.45059134876929
ZNF192P1	0.789997263400339	-0.58034369120816	1.48805785366164	0.139672784966633	0.999990619997199	-4.45083208758535
COX17	0.26712022204822	1.41690347858102	1.49587189817018	0.137626667618703	0.999990619997199	-4.45093114845607
TRADD	0.16263148278431	4.17063297532204	1.755724264789	0.081993112040065	0.999990619997199	-4.45141458856904
GAL3ST4	0.508636949099214	-1.16662821184116	1.41294535266037	0.160570045058633	0.999990619997199	-4.45158499392578
KCNU1	-0.551959707743241	-0.189797770412566	-1.4222990550754	0.157844029527151	0.999990619997199	-4.45219373150504
NT5E	-1.19175483553667	-2.58319166600099	-1.63695136310659	0.104574435001575	0.999990619997199	-4.45235508516756
PSENEN	-0.228409803650989	3.90134811187157	-1.71990654371577	0.088336503535686	0.999990619997199	-4.45273940567887
SNORD49A	-0.377831867159876	-0.0547084568569524	-1.41584623966711	0.159720786388756	0.999990619997199	-4.45338690446767
SYNPO2	1.23402665700958	-3.17834006850909	1.6956665177871	0.092852949053295	0.999990619997199	-4.45394511146898
BRI3BP	0.172206587015078	3.50050796663879	1.75546862415282	0.0820370227097428	0.999990619997199	-4.45484885012328
SAC3D1	0.178864725630466	4.56983469624288	1.83371918527189	0.0694712099002922	0.999990619997199	-4.45506963052015
FAM86B2	-0.555322775933768	-1.58437672595542	-1.41544462766257	0.159838155770316	0.999990619997199	-4.45507705899649
LOC100506674	0.735257787599966	-1.62820070290802	1.45241324684276	0.149308819844619	0.999990619997199	-4.4556342213135
SNORD102	-0.46750377371267	-1.52932949015883	-1.39759536462263	0.165121581728144	0.999990619997199	-4.45583413003759
MIR3934	-0.437556527526371	-0.717609359956587	-1.39708561174763	0.165274404765816	0.999990619997199	-4.45698309134963
INAFM1	0.299784508185935	1.96753970227794	1.48549218031886	0.140349762639778	0.999990619997199	-4.4575624395686
LOC728730	-0.256564961227233	1.25622098926086	-1.44346808823092	0.151805995542906	0.999990619997199	-4.45802757088435
RECK	0.164262332746212	3.00949663482589	1.61267428217978	0.109756839203253	0.999990619997199	-4.45851246513914
PTGES	0.552862518221126	-1.79940072702407	1.40860211154491	0.161848028110823	0.999990619997199	-4.45867196714277
SUSD1	-0.723280023692794	-1.00996816033196	-1.4652168650995	0.145789963277805	0.999990619997199	-4.46043359892589
LINC00842	1.02681947209335	-3.12644080409547	1.57305651892431	0.118653963005267	0.999990619997199	-4.46058238944885
SNORA13	-0.568657945288663	-2.29493152253173	-1.39652741157905	0.165441876017937	0.999990619997199	-4.46074803459397
ZNF876P	0.729449912244925	-1.75702279834179	1.43745464840654	0.153502783561412	0.999990619997199	-4.46098500163439
LYPLAL1-AS1	-0.569488450241659	-1.37629054658734	-1.40738433772497	0.162207747630853	0.999990619997199	-4.46195668616308
ATP5O	0.12699030057298	5.4809730437921	1.86083512014094	0.0655090751235592	0.999990619997199	-4.4623757801865
C7orf31	-0.434542733002585	-0.799714330180637	-1.39070053938741	0.167197793292429	0.999990619997199	-4.46256428690713
C4orf47	-0.460266950565396	-0.667756990004404	-1.39329718430191	0.166413552912492	0.999990619997199	-4.46293538256431
LOC101926911	-0.461877627749291	-0.607580291345902	-1.39586793683324	0.165639898506965	0.999990619997199	-4.4630803398156
CD79A	1.41792086139197	-3.3792503069762	1.66634094040667	0.098566309288999	0.999990619997199	-4.46345619325079
SCARNA2	0.642691085923343	-1.93020090818922	1.42977826728554	0.155690000236252	0.999990619997199	-4.46381673634254
NPIPB3	-1.15164175124341	-2.47805687318344	-1.56911320293032	0.119570051477674	0.999990619997199	-4.46384066667763
KCNQ5	0.510105562365034	-1.08445513959111	1.38707280125708	0.168298156159502	0.999990619997199	-4.46414586955989
PDCD7	0.143952658637141	4.93523843727545	1.80798670554913	0.073413780021051	0.999990619997199	-4.46496922438324
PTPRR	0.217579727696674	2.80794524798135	1.66765097765399	0.098305142728696	0.999990619997199	-4.46576669720658
LINC00884	0.898555158317912	-2.00199953667753	1.49203603258459	0.138628146523529	0.999990619997199	-4.46632892825519
ZFP3	-1.22984967907212	-2.84214882831371	-1.5715037044463	0.119014035674751	0.999990619997199	-4.46698798619994
MIR3064	-0.276634302475693	2.34024097148071	-1.52457242896824	0.130311968901556	0.999990619997199	-4.46757144178847
HDX	-0.271720284000054	1.9344135524915	-1.495132806743	0.137819190554825	0.999990619997199	-4.46762935083212
TCFL5	0.117409924526171	5.08985320409755	1.8443637326208	0.0678926724710751	0.999990619997199	-4.46805199817577
RAET1G	0.621436039247615	-1.58693838715287	1.41722620218589	0.159318001968065	0.999990619997199	-4.46842514477195
SYNE1	0.269081361464067	1.66156994480103	1.46450297688295	0.145984453577163	0.999990619997199	-4.46843749081171
PTGER1	1.20586617952336	-2.36072628971118	1.64130603639191	0.103666027156751	0.999990619997199	-4.46878602473275
SCARNA21	-0.990786791704777	-2.18043784747613	-1.53885135688264	0.126788557772777	0.999990619997199	-4.46972193918455
KCNH3	0.427837854172809	-0.438165937726603	1.37549720521655	0.171846122795047	0.999990619997199	-4.46983033628914
CELF4	0.724679321081273	-2.25992951441516	1.42180759956235	0.157986367394821	0.999990619997199	-4.47129497137557
ACVR1C	1.34352307957164	-2.70061277631853	1.70061232721695	0.0919164797635074	0.999990619997199	-4.47129499935438
CAMKV	-0.607897357186248	-2.17472913341718	-1.41025683300739	0.161360217176138	0.999990619997199	-4.47153239361579
FKBP1AP1	-0.727885757166559	-2.17388560238394	-1.41163546431151	0.16095465793882	0.999990619997199	-4.47223604824422
HRC	0.318679845987271	0.38632100839636	1.38566713747278	0.168725999775056	0.999990619997199	-4.47258645346075
FLJ31356	-0.865111326622718	-1.5869379401324	-1.50038299631679	0.136456144704844	0.999990619997199	-4.47321872332821
SLC22A20	1.05846141245435	-1.25100610010614	1.4599415353133	0.147231921163914	0.999990619997199	-4.47444670043998
TMPRSS11F	0.784794487050197	-1.16824102652067	1.43841104350762	0.153231947688837	0.999990619997199	-4.47455700036525
SPX	1.34667084761135	-2.05978284199882	1.65237542083572	0.101385505262475	0.999990619997199	-4.47483581523274
CCDC108	-0.401123568834609	-0.700523771572712	-1.3722661318292	0.172846522850222	0.999990619997199	-4.47508794662731
LINC01239	-0.700868496447166	-1.4240159354446	-1.41853154022873	0.158937716597859	0.999990619997199	-4.47565774580809
MST1P2	-0.29739017493007	1.04595840374386	-1.41683256090658	0.159432818740322	0.999990619997199	-4.47622928806247
NBPF3	0.228731574152456	2.01878633733165	1.49385536106693	0.138152443520628	0.999990619997199	-4.47719529061332
FRMPD2B	0.480342433867639	-2.00190363546298	1.37747619588625	0.171235564094304	0.999990619997199	-4.47756456147742
METTL20	0.184660653135221	3.02633272295837	1.58229429714656	0.116529741631591	0.999990619997199	-4.47800843554234
MIR324	-0.429418845545646	-0.450470407948394	-1.36223626441361	0.175980085371103	0.999990619997199	-4.47847952807277
LRRC39	0.330417117370909	0.439907182877161	1.38006755604486	0.170438569187751	0.999990619997199	-4.47850637859078
EIF1B-AS1	-0.607157673382316	-0.979584347737122	-1.3859158483932	0.1686502391228	0.999990619997199	-4.47852451254371
HACD4	0.52188381067325	-0.62310580358637	1.36072733178038	0.176455205050446	0.999990619997199	-4.47907065367427
PLIN1	0.546917705339751	-0.9545024585404	1.36043381223446	0.176547738488626	0.999990619997199	-4.480174673129
ZNF787	0.183443828445754	5.15253601296976	1.83527017809937	0.0692393199752602	0.999990619997199	-4.48031917047738
CDHR1	0.833912810674479	-2.6875213235632	1.43571920085764	0.153995177043049	0.999990619997199	-4.48051437703121
COL4A3	0.561927856664393	-1.30198724553953	1.39503089372566	0.16589150035444	0.999990619997199	-4.48107353652577
ITGAD	0.41715733801192	-0.423743757251499	1.35770778854742	0.177408883091027	0.999990619997199	-4.48112730877075
PPP1R1B	0.772697541221715	-1.56709056820439	1.40974932100645	0.161509711567912	0.999990619997199	-4.48125883099034
SCUBE1	-0.65806481701953	-1.06131638382885	-1.41848339128815	0.158951731489818	0.999990619997199	-4.48146477868621
GLIS3	-1.74169511778811	-2.26095066864035	-1.68694758673432	0.0945227481596265	0.999990619997199	-4.48179215294442
MBL1P	-0.377019400295149	-0.225020476294343	-1.36004873072712	0.176669192884178	0.999990619997199	-4.48207539255851
UBE2QL1	1.57360199675407	-2.53882499820899	1.73995168108094	0.0847387524105043	0.999990619997199	-4.4822750020074
CYB561A3	-0.115680159124357	5.96026508776327	-1.87595596539608	0.0633829056217049	0.999990619997199	-4.48279687350264
GPM6A	1.60444088466281	-3.91859286817526	1.81844437837346	0.0717896847500454	0.999990619997199	-4.4830485353593
UCHL1-AS1	1.16310219692889	-2.81370035867085	1.54935879076632	0.124244143029566	0.999990619997199	-4.48357683836665
WDR93	0.362344455534087	-0.245173652138078	1.35762472583989	0.177435172122503	0.999990619997199	-4.48377863313709
SOX7	-0.967007378447778	-2.36016214687157	-1.45618038747905	0.148266727050088	0.999990619997199	-4.48410468864545
CCDC30	-0.22088873105885	2.30809362302168	-1.51021107197164	0.133932979806411	0.999990619997199	-4.48415915332488
RNU5E-1	1.26027383364553	-2.07210949408578	1.54347849405737	0.125663055571007	0.999990619997199	-4.48419568278695
KRT10	0.154632510075769	5.31125003274332	1.81125590926385	0.0729028239284859	0.999990619997199	-4.48449078956922
SEPT7P9	-0.83067938343275	-2.24694505179619	-1.46427290353539	0.146047177195624	0.999990619997199	-4.48476822724414
FCHSD1	-0.293379245464666	1.0509199268089	-1.40505151834222	0.162898549806052	0.999990619997199	-4.48534864555026
TUBA3D	0.235192246154484	0.55942750725635	1.44510332906044	0.151347100084877	0.999990619997199	-4.48584884556944
PIFO	-0.582153812381582	-0.74211790371108	-1.35862701600732	0.177118147466153	0.999990619997199	-4.48620733865648
NIFK-AS1	-0.173044950515193	2.86977220679231	-1.60304522483805	0.111868526193636	0.999990619997199	-4.48620786421103
SCART1	-0.277567824985373	1.93357637231069	-1.51171857606745	0.133549215595262	0.999990619997199	-4.48675474643093
HBEGF	-0.362399545473775	3.10454507748973	-1.50086434268597	0.136331708152711	0.999990619997199	-4.4873865231882
GDAP1L1	-1.28317295884698	-2.85372593964551	-1.59521406346666	0.113609785753393	0.999990619997199	-4.48819172504574
FGF18	-1.17002084959131	-3.58999025132305	-1.55973475719253	0.121771372814383	0.999990619997199	-4.48889065484444
ICAM5	-0.484585110188562	-0.920967487418354	-1.3441769808234	0.181730233590407	0.999990619997199	-4.48899370972486
FOXD2-AS1	-0.27396355238698	0.80093213957765	-1.39372593128116	0.166284332685423	0.999990619997199	-4.49021525288916
PPP1R27	-0.813647185066337	-1.79998316467956	-1.42394601000343	0.157367748128449	0.999990619997199	-4.49064746160447
ZSCAN16-AS1	-0.215848791332258	2.40033798842015	-1.515409934352	0.132613152143679	0.999990619997199	-4.49116268840864
LINC00482	0.635740141793641	-1.72983724288432	1.38056049253853	0.170287281933444	0.999990619997199	-4.49143287564079
SLX4	-0.125415010737796	4.97268887012942	-1.81177908382897	0.0728213295691465	0.999990619997199	-4.49204754319017
KCTD18	-0.100143330384649	4.88655958240458	-1.77660467807898	0.078471286626506	0.999990619997199	-4.49207553066122
NUP210L	-0.572988564409152	-2.0125859207138	-1.36264746587494	0.175850777677359	0.999990619997199	-4.49397108758346
SLC45A1	-0.451580865470753	-0.506211712923571	-1.33805316156361	0.183711842233137	0.999990619997199	-4.49403471673946
SLC6A13	-1.21698803940946	-2.62000047334939	-1.50466696422442	0.135351783308559	0.999990619997199	-4.49430222117646
LOC100128164	0.993755805248754	-1.93159858659535	1.4283464787664	0.156100598204464	0.999990619997199	-4.49505227413986
LINC01001	-0.316345080398404	1.21274366434332	-1.38669384645952	0.168413417707924	0.999990619997199	-4.49511227082926
EMX1	1.03282245997918	-2.59977765395487	1.4908546484899	0.138937729631605	0.999990619997199	-4.49573923699365
HIST1H4D	1.17226308820533	-1.94526828928946	1.53188774314953	0.128497363407404	0.999990619997199	-4.49585418168459
BMP4	-0.720855789900345	-1.42794605661446	-1.37252171103647	0.172767230326349	0.999990619997199	-4.49646702291181
ZNF185	-0.170702202913471	2.7626923018747	-1.55784833652842	0.122218013903838	0.999990619997199	-4.49713867977563
VWA5B2	-0.957738483667108	-1.65369637163003	-1.45887591634966	0.147524535188353	0.999990619997199	-4.49718158655023
BMP7	0.779460193140102	-2.49315983189068	1.39070437945332	0.167196631437683	0.999990619997199	-4.49728991653998
PIWIL4	-1.46869460192415	-3.46100414441736	-1.62581092495242	0.106927581666858	0.999990619997199	-4.49755234447553
RASD2	0.476616531488983	-1.24792132145128	1.32902644648419	0.186662329203589	0.999990619997199	-4.49776491416558
CLEC2B	-1.29151546822569	-1.85222567560431	-1.55926313691773	0.121882915157804	0.999990619997199	-4.49777707644987
HIST1H1T	-0.904504768680187	-2.23196740055026	-1.4874075419766	0.139844134406591	0.999990619997199	-4.49786842646621
ROPN1L-AS1	0.89253161940689	-2.35845680340962	1.43537519274534	0.154092925875026	0.999990619997199	-4.49794808656879
POPDC2	-0.390744034618593	-0.0373485473801225	-1.32903221931257	0.186660431008827	0.999990619997199	-4.49833084154796
CISD1	0.121442116859597	5.06849841370362	1.82296887183113	0.0710963310853069	0.999990619997199	-4.49835025339287
CRMP1	0.201696542556782	2.32180672926125	1.53063587330528	0.128806476685275	0.999990619997199	-4.49912142625486
BHMT	-0.752905602172714	0.318918029483003	-1.35949041781482	0.176845396445307	0.999990619997199	-4.49923396060991
PRKAG2	0.137804949266121	4.56156235940828	1.76464712766012	0.0804725289753186	0.999990619997199	-4.49937167710596
NAPSA	0.786397336482448	-1.60280953722604	1.38032847684059	0.170358477209055	0.999990619997199	-4.49960450603667
HIST1H1B	0.595881539735549	-1.2043814572941	1.34472353416395	0.181554158910364	0.999990619997199	-4.49979224011392
FER1L5	-0.814072603703475	-2.00989725378885	-1.39825978690996	0.164922551014634	0.999990619997199	-4.49990582630542
AFAP1L1	0.615921574860461	-0.741899461066537	1.34110065202677	0.18272368446311	0.999990619997199	-4.50009801302678
AGMAT	0.782898107347641	-2.3102026826445	1.37657490537183	0.171513425920148	0.999990619997199	-4.50064730472508
SNAP91	-0.468170738384968	0.93106117778773	-1.32306140933214	0.188631461691669	0.999990619997199	-4.50111965395736
SLC4A9	-0.49905314458698	-0.841383803503093	-1.32425258791673	0.188237002537216	0.999990619997199	-4.50167742779232
ZFP14	0.156559731110494	3.69554051034496	1.6184911758577	0.108496730110589	0.999990619997199	-4.50175197815507
ADTRP	-0.61719617488791	-2.42756828859812	-1.33324399924374	0.18527938381893	0.999990619997199	-4.50192325015368
NMNAT3	-0.197612589713976	1.95966219861252	-1.45806521722542	0.147747451156031	0.999990619997199	-4.50235713542555
LVRN	1.09666149121494	-2.27893550810812	1.49283407408569	0.138419323919031	0.999990619997199	-4.5029676492111
POPDC3	-0.469270623156785	-0.975180229946006	-1.31984065171943	0.189701111630172	0.999990619997199	-4.50340784663567
NDUFA1	0.122995248461246	6.47320261587431	1.88395436153453	0.0622818169262594	0.999990619997199	-4.50385367255002
IL10RB-AS1	0.458618744247075	-0.777403055777178	1.31751097644455	0.190477643209221	0.999990619997199	-4.50438044193395
SLC7A5P2	-0.665535832929189	-1.7258404996772	-1.36051059542613	0.176523528679628	0.999990619997199	-4.50444357563961
KIAA1211L	0.412920323741504	-0.0527913755427127	1.31891876877044	0.190008112047957	0.999990619997199	-4.5045621400448
RGMB-AS1	0.189592626931046	2.36829747454118	1.55023434395234	0.124033960831075	0.999990619997199	-4.50482308845257
CELF3	-0.950112825673917	-2.59040204095475	-1.44085190759453	0.152542404390898	0.999990619997199	-4.50502591750717
FSIP2	1.45845525221381	-2.52194115567975	1.55020613890188	0.124040727247316	0.999990619997199	-4.50517156755269
PXDNL	-1.23366293876166	-3.36085978227424	-1.50731878519816	0.134671688349639	0.999990619997199	-4.50520141468934
ZCCHC4	-0.126499381573397	4.12175464529347	-1.70623035166198	0.09086207901984	0.999990619997199	-4.50533483534233
TGM6	0.481025175029612	-2.19008804685939	1.31606950145217	0.190959305430909	0.999990619997199	-4.50550391746729
ESPN	-0.241455290624101	0.989745537057854	-1.41119890496226	0.161082998331508	0.999990619997199	-4.5057400183033
MET	-0.41351473445066	-0.0178130042212524	-1.32395326078185	0.188336066710151	0.999990619997199	-4.50590942520568
CT62	0.405567412074103	-1.11419286615825	1.31820471640408	0.190246156798644	0.999990619997199	-4.50710685847416
KCNMB3	0.263080881391294	1.93256253434421	1.45104013741268	0.149690065412087	0.999990619997199	-4.50764163948381
F3	-0.4867951551517	-1.09126480604683	-1.31146189628046	0.192505012078507	0.999990619997199	-4.50833746178429
HOXA6	-0.50845358498949	-1.40356028605855	-1.30843807616724	0.193524464929793	0.999990619997199	-4.50918571677598
GPR143	0.314549859733556	1.19037428927887	1.36984244305739	0.173599835529911	0.999990619997199	-4.50921124431853
PRDM11	-0.281110386637562	0.194602694514683	-1.36816477638175	0.174122730405235	0.999990619997199	-4.5093734625056
ABCA4	-0.564396634180795	0.18802286866717	-1.30942787028176	0.193190323355818	0.999990619997199	-4.50993941438366
SNORD95	0.510991368477833	-1.39416479163676	1.31124282077083	0.192578736593557	0.999990619997199	-4.51003391043057
SNORD88C	-0.421997918595901	-0.915046020457678	-1.32119739850773	0.18924996954414	0.999990619997199	-4.51008636504078
SNORD75	0.743380205016367	-3.05227590004103	1.32880661588747	0.186734623645714	0.999990619997199	-4.51043961901051
AKR1B10	-0.534953519274271	0.71470635739066	-1.30880166412449	0.193401672405772	0.999990619997199	-4.51065061542965
FGF11	0.461184090011097	-0.44363895656075	1.30472896628335	0.19478044047712	0.999990619997199	-4.51111026317864
ADGRL2	-0.554753871236359	-0.53433408992158	-1.31333523743575	0.191875443716946	0.999990619997199	-4.51140813297276
L1CAM	0.90760075733464	-2.21392904923513	1.44538252450345	0.151268857051332	0.999990619997199	-4.51161436923214
TMEM217	-0.492933351136923	0.119709001857073	-1.30428209954649	0.194932166443138	0.999990619997199	-4.51171998942619
LOC643802	-0.677772341374305	-2.33577632364118	-1.35005042958852	0.179844792591101	0.999990619997199	-4.51191895134814
CENPH	0.156479633943602	4.81895404305398	1.80099750246803	0.0745161149188197	0.999990619997199	-4.51235761742574
SNORA14B	0.403240019931551	-0.5938175408578	1.30286167418448	0.195415031390299	0.999990619997199	-4.51305197075554
NOTCH2NL	-0.62588097834264	-1.05734003281139	-1.32280197452223	0.188717455533085	0.999990619997199	-4.51308496459955
GNG4	-0.39067578344851	0.201098881072666	-1.31497629005769	0.191325202685311	0.999990619997199	-4.51336669002584
KL	-0.578002636312765	-3.28210929662294	-1.31329329738496	0.191889521565672	0.999990619997199	-4.5136117163505
LTBP2	0.217453953246827	2.39489634435264	1.51893298070536	0.131724582277131	0.999990619997199	-4.51368494261708
DPY19L1P1	0.192718893148804	2.55090124303179	1.51558570954957	0.13256870748324	0.999990619997199	-4.51384289923353
DUSP15	0.756229431268617	-1.68714853500961	1.32759886124941	0.187132185274497	0.999990619997199	-4.5141934368601
AXL	0.889362853663195	-2.25241196998982	1.38610882341005	0.168591474204536	0.999990619997199	-4.51422460756181
KCTD12	0.493187341072054	-1.46022449183929	1.2988483011072	0.196784158214487	0.999990619997199	-4.51423142961844
CUBN	-0.537131802741089	-0.962336441452598	-1.29779047503993	0.197146209640015	0.999990619997199	-4.51480575984891
TMEM81	0.271217057089331	1.29918230335874	1.4036958575072	0.163301024958361	0.999990619997199	-4.51496151512355
SCGB2A1	0.905137592797698	-3.30691727230004	1.39560389637706	0.165719233415434	0.999990619997199	-4.51507369284797
DNAJB5-AS1	-1.22682328830828	-2.90892273400122	-1.48039862423213	0.141701327457684	0.999990619997199	-4.51544171313298
HIC1	0.416592586290218	0.0121437092419236	1.30463600200871	0.194811997669336	0.999990619997199	-4.51579874005372
CD200	-0.526838809663113	-2.13630743128638	-1.3011669308769	0.195992311812645	0.999990619997199	-4.5164098573989
ARHGAP22	0.585727931683263	-2.34602244286036	1.29864809034948	0.196852644418117	0.999990619997199	-4.51674759168104
MLLT10P1	0.552017965526511	-1.51223778236569	1.30663093433533	0.194135642313218	0.999990619997199	-4.51806329031242
GLI1	0.509714068494295	-1.26862625500526	1.29799692560052	0.197075511087015	0.999990619997199	-4.51811939216237
HDAC9	-0.874563419794496	-2.48325194416589	-1.36458901107928	0.175241203728723	0.999990619997199	-4.51821005128474
AMIGO2	-0.347805332050251	0.759275186921484	-1.4197552146231	0.158581855336619	0.999990619997199	-4.51822251446209
LOC100507506	-0.531001674070918	0.374987635769034	-1.29082959828993	0.199540978567552	0.999990619997199	-4.51873977710454
ZNF252P-AS1	0.471760700536031	0.0627712030802577	1.28934843552119	0.200053316030935	0.999990619997199	-4.51905746821129
CSF3	1.33631666396128	-4.71326604563195	1.61558707842378	0.109124383910573	0.999990619997199	-4.51971772842848
AXDND1	-0.614949677230582	-1.47013922204659	-1.30314967361576	0.195317055934482	0.999990619997199	-4.51982929468854
CD109	0.454457851045202	-0.609670499264047	1.2877591553289	0.200604134138241	0.999990619997199	-4.51986181576348
HAGLR	-0.675492368479196	-1.13473140339035	-1.31662120549676	0.190774848797263	0.999990619997199	-4.52035463253616
C2orf48	-0.527496953300881	-2.51186447115214	-1.29234058093063	0.199019328539894	0.999990619997199	-4.52102441019215
TOB1-AS1	0.268182037837338	1.58755234595137	1.3964528646975	0.165464251376618	0.999990619997199	-4.5210512255801
SPP1	-1.31700968149015	-3.04576452728882	-1.5440787912778	0.125517619900653	0.999990619997199	-4.52113678571676
MYO1H	-0.743955252346485	-1.00671276303583	-1.30051822425919	0.196213615800663	0.999990619997199	-4.52118564034438
ZNF878	-0.374134683289014	0.222269289921495	-1.31238228130812	0.192195508797132	0.999990619997199	-4.52127539808857
DOK2	-1.46692892371814	-3.71129451647934	-1.53201890923595	0.128465009578609	0.999990619997199	-4.5216940820376
HIST1H4B	-0.955061155350801	-2.03514456573024	-1.35724895329932	0.177554139464735	0.999990619997199	-4.52180096465297
HMBOX1	0.233893490430054	3.81198244981045	1.6472774617463	0.102430707216363	0.999990619997199	-4.52239476516089
KRTAP21-2	1.31750652174815	-4.63503341974603	1.5952962659336	0.113591396249273	0.999990619997199	-4.52283198812615
CXCR5	-1.13360392376743	-2.95523111427277	-1.43718786781598	0.15357839738058	0.999990619997199	-4.52441219476436
ARL14	1.33613996029054	-3.89270513068086	1.52088159206665	0.13123512417859	0.999990619997199	-4.52508857420779
GNAO1	0.596360287373811	-1.03993528334175	1.28330519804529	0.202153781050846	0.999990619997199	-4.5258504437014
TRABD2B	-0.365713171898577	-0.353258572053018	-1.28912434243884	0.200130915078574	0.999990619997199	-4.52600346753145
SLC26A11	-0.131417365248989	5.56055985952082	-1.79482480538457	0.075501041186649	0.999990619997199	-4.52646520397821
HYKK	0.170603002892497	2.88811458260653	1.57672245344191	0.117807327744805	0.999990619997199	-4.52654892227542
ROPN1B	-0.777916858794518	-1.68482620175984	-1.3170314262864	0.190637781888025	0.999990619997199	-4.52656718830398
PKDCC	-0.239164591951633	1.39221228151707	-1.42165548130418	0.158030444639056	0.999990619997199	-4.52660558927144
MKS1	-0.118755707362845	4.95170172789465	-1.78943394240721	0.0763700080666563	0.999990619997199	-4.52730834620811
LINC00595	-0.621185458405491	-1.55776054985431	-1.27462256225617	0.205200097341692	0.999990619997199	-4.52876276891014
FAM167B	-0.45411370563059	-0.715556349300573	-1.2700801984313	0.206807212303331	0.999990619997199	-4.52876479163667
PIEZO2	1.60444088466281	-3.73225995110296	1.54174955887656	0.12608267352793	0.999990619997199	-4.52879318585542
MIR34A	-1.09936860898545	-2.37020984634901	-1.38767601803589	0.168114807760391	0.999990619997199	-4.52887336395782
NEK5	-1.40155104466027	-3.21046149067518	-1.44514634273561	0.151335043695002	0.999990619997199	-4.52897216620021
AURKC	0.399762341549885	-0.257097303914247	1.27132602388026	0.206365512661145	0.999990619997199	-4.52942769494669
WDR63	0.589819041156329	-1.63289559543749	1.27213836548406	0.206077876414171	0.999990619997199	-4.5297086432828
CASS4	-1.04347306864532	-3.43632115801743	-1.38801183130941	0.168012802863891	0.999990619997199	-4.52979879755384
TTBK1	0.548952445280744	-1.44988964473148	1.27039938902553	0.20669397901643	0.999990619997199	-4.53000542857548
HMP19	1.30380854113119	-2.71348475009929	1.43046189517252	0.15549424776872	0.999990619997199	-4.53025574770004
FOXL2	-0.720935622173239	-1.83851857152726	-1.29063151447534	0.199609439838715	0.999990619997199	-4.5309556683036
NKAIN1	-0.803833002169967	-1.16259761979827	-1.31021545428675	0.192924752453874	0.999990619997199	-4.53108173318563
SLC34A1	-0.475454811378545	-1.87735013261196	-1.26623961912455	0.208173244510923	0.999990619997199	-4.53143827091478
LOC256880	0.556963429571305	-0.0841298980884746	1.26409003063333	0.20894070825214	0.999990619997199	-4.53156354495678
VWA8-AS1	0.462832856702133	-0.995161072256754	1.26212163807542	0.209645301419902	0.999990619997199	-4.53245523892285
ANGPT2	-0.447289054583265	2.30610984400822	-1.37807416767791	0.171051402088306	0.999990619997199	-4.53288338012654
MRGPRE	1.45025915594074	-2.5838126143799	1.41051507210252	0.161284190114107	0.999990619997199	-4.53299185356099
ALDH7A1	-0.544920770859671	-1.34130221394588	-1.26239611544205	0.209546946718972	0.999990619997199	-4.53337486368395
DLG3-AS1	0.356310207333585	0.38938599801886	1.30060448502638	0.19618417754501	0.999990619997199	-4.53351347458797
SHISA7	1.07723877036512	-1.92777622583096	1.35889963610547	0.177031991716313	0.999990619997199	-4.53398681153844
SLC28A2	-0.81629025280579	-1.90622326386668	-1.29997337134928	0.196399633863051	0.999990619997199	-4.53433073710089
STOM	-0.386933592864948	-0.545096385006302	-1.27167317809899	0.206242555145084	0.999990619997199	-4.53445276345913
ASCL2	1.06689769045846	-3.73855781920375	1.37706185839036	0.171363259093063	0.999990619997199	-4.53447446992109
TBX19	-0.379464041333775	0.334508307036527	-1.27182471523811	0.20618889957738	0.999990619997199	-4.53458288106913
ATP1B2	1.2662012902809	-3.40667692428301	1.43648464713738	0.153777849350474	0.999990619997199	-4.53558868262285
DNAH12	-0.548071886294352	-1.10534101086059	-1.25616697372557	0.211787413991505	0.999990619997199	-4.53581136047855
MSANTD1	-0.550620116974766	-1.77317478402013	-1.25638394887659	0.211709079461593	0.999990619997199	-4.53662007090872
COL4A1	1.35306399322665	-3.95730975396018	1.50060604680179	0.13639847116108	0.999990619997199	-4.53688839494578
TOP1P1	-0.489554615176171	-0.754720536760987	-1.25192639938623	0.213322655171818	0.999990619997199	-4.53689219747318
HRH1	1.2509682340573	-2.90585949862113	1.39847706002113	0.164857505621841	0.999990619997199	-4.53708213948299
TAS2R3	0.724951814548143	-2.41315406257654	1.27277298084106	0.205853375523505	0.999990619997199	-4.53741378373823
TMEM75	-0.559989255376708	-1.4550376799251	-1.25161957437215	0.213434052098757	0.999990619997199	-4.53743997345274
SLED1	-0.472744414524488	-0.808507101304396	-1.25059032874186	0.213808044408005	0.999990619997199	-4.53754574232741
DGCR9	-0.64181466739471	-1.54217865320341	-1.25512424809478	0.212164165529475	0.999990619997199	-4.53763951182282
KLHL7-AS1	0.228639825332622	1.57637123213735	1.39343380834099	0.166372367428669	0.999990619997199	-4.53769954885281
NTN1	0.433828598872328	-0.931890965001973	1.25127853039926	0.213557922626913	0.999990619997199	-4.53784787054648
UBQLNL	0.612829579798308	-1.44647084324168	1.27191797519798	0.206155883633882	0.999990619997199	-4.53788195573996
FAM66C	0.678808178191169	-1.27411731396202	1.25447698051369	0.212398279339715	0.999990619997199	-4.53798126659009
CDHR2	-0.44184274564161	-0.394047373978134	-1.25212650650561	0.213250026534081	0.999990619997199	-4.53830839100756
CNN3	-0.686928625924703	-2.21733655158597	-1.26855070312762	0.207350436452017	0.999990619997199	-4.53840704024084
LOC220729	-0.146857654802102	3.65620279275354	-1.63983384440223	0.103972419993475	0.999990619997199	-4.53843350710561
LOX	0.484641349119897	-0.536684734695787	1.25303088910347	0.212922007696659	0.999990619997199	-4.53844601465971
KCNT1	0.409532000009252	-1.31040815027287	1.25465011069842	0.212335640390641	0.999990619997199	-4.53845726746818
OLFML1	0.658931232459994	-1.75302367445257	1.25312762978666	0.212886941811803	0.999990619997199	-4.53859666165643
SNAI2	-0.413762635729843	0.714445857165602	-1.29129985434417	0.199378519421019	0.999990619997199	-4.53878129349037
DEPDC1-AS1	-0.541469668946279	-2.25936148290272	-1.25019981387405	0.213950069409968	0.999990619997199	-4.5388470320416
C9orf64	-0.176358389951374	3.12153440129364	-1.58417440479856	0.116101144431882	0.999990619997199	-4.53902334496823
HNF4G	0.652903959230665	-0.912994367829007	1.25564809796958	0.211974829819338	0.999990619997199	-4.54024482280348
LCTL	-0.450489117986451	-1.0062751156269	-1.24630292125929	0.215371098419182	0.999990619997199	-4.54060526125666
TRANK1	0.265586422248995	2.57461531560098	1.42254896370601	0.15777168749884	0.999990619997199	-4.54106974704504
KCNAB1	-0.339197364477081	0.596844478604711	-1.28460426433766	0.201700891098248	0.999990619997199	-4.54141852475879
CLEC4M	-1.03315185385023	-4.71314065323224	-1.47486333874503	0.143181577974841	0.999990619997199	-4.54222652369779
BAIAP2L2	-0.335875165110189	2.02989129573763	-1.41206060771831	0.160829748924446	0.999990619997199	-4.54249014765181
ITGAX	1.09810622924194	-4.1140558647555	1.47311470036458	0.143651692557773	0.999990619997199	-4.54258315950559
LOC102724190	0.428685330700099	-0.362041647059586	1.2451421823026	0.215795699831308	0.999990619997199	-4.54279975346128
TSSK6	-0.338550011963185	2.38372918773393	-1.37976508074431	0.170531452497372	0.999990619997199	-4.54309205987249
UMODL1	0.449012915039388	-0.822285501253836	1.24416511559476	0.216153587057163	0.999990619997199	-4.54346755293958
IGFN1	1.25959537183707	-3.07998317010267	1.3387900751664	0.18347252866966	0.999990619997199	-4.54369444238269
KLHL35	0.198164988546595	3.2009969273832	1.60707719981661	0.110980377311482	0.999990619997199	-4.54434237834051
CA14	-0.41021880126338	0.104919736705489	-1.26016205219936	0.210348473585194	0.999990619997199	-4.54481069538968
C6orf165	0.454056072074926	-0.585824861555918	1.23308110493452	0.220243893214088	0.999990619997199	-4.54503810954212
MINOS1P1	-1.23529187057812	-3.03771689261853	-1.3764872647682	0.171540463178947	0.999990619997199	-4.54516617921476
C5orf49	0.859762364282433	-3.29090679652303	1.28746272384563	0.200706996449917	0.999990619997199	-4.54532608196357
EDN1	-0.968373194448725	-1.71037330770717	-1.27283349147216	0.205831978756062	0.999990619997199	-4.54567479529164
CLDN20	0.446049117102956	-1.40023607361767	1.24932342321768	0.214269052087207	0.999990619997199	-4.54581632026892
SYT17	-1.16575843311297	-2.95552610941717	-1.32739619495873	0.187198959840766	0.999990619997199	-4.54586720334049
NMI	0.940027478972247	-2.24038282008683	1.31752920479112	0.190471558104741	0.999990619997199	-4.54591432908055
ACTA1	0.935754574776158	-2.22766234564195	1.27356361793563	0.205573932672554	0.999990619997199	-4.54602044001935
C10orf111	0.61413499443791	-1.17013712731638	1.2358238365958	0.219226544435636	0.999990619997199	-4.54613442917807
LOC100506639	0.226556851970821	1.66244855930144	1.40436603359608	0.163101964919937	0.999990619997199	-4.54713561053192
TRIB2	0.611857893783766	-2.44261587739637	1.22882255018544	0.221830298008044	0.999990619997199	-4.54727753015371
ADARB2	1.07299139951082	-3.32105364170841	1.29263024138421	0.198919442026351	0.999990619997199	-4.54800889926298
KLK14	-0.523694918416509	-1.26185838712681	-1.233643929769	0.220034847626765	0.999990619997199	-4.54820791354981
HRG	-1.14934020436299	-2.41162276373839	-1.35368783112965	0.178684561096503	0.999990619997199	-4.54889752924215
CHST5	0.422906412381684	-0.961864373088151	1.23423562398506	0.219815235010992	0.999990619997199	-4.54966919488718
TUBBP5	-0.161760075288772	2.884750033621	-1.54815570633051	0.124533410689718	0.999990619997199	-4.549938416279
UGT1A3	0.813426501291997	-2.58500034025361	1.25392535675838	0.212597948506238	0.999990619997199	-4.54994947709351
FAM86DP	0.147590161528346	3.52714294323053	1.65132414035818	0.101600334726747	0.999990619997199	-4.55004922342527
DNAH17-AS1	1.08552901883423	-4.23489803594846	1.41667299037679	0.1594793801394	0.999990619997199	-4.55017759384479
AOX1	0.339893014944256	-1.05289481379757	1.23909904458855	0.218016174342191	0.999990619997199	-4.55019921248206
NBPF20	-0.20540193413971	1.80812989319382	-1.42597641143329	0.156782099119566	0.999990619997199	-4.55088295995648
FCN2	0.960047686733059	-2.91582197207218	1.27346102895032	0.20561017594337	0.999990619997199	-4.55114780349088
ZNF782	0.18389501033325	3.63211475440475	1.60644877340131	0.111118432306247	0.999990619997199	-4.55142360316193
INE1	0.282409904921569	1.23119270847584	1.37452362542102	0.17214709750982	0.999990619997199	-4.55149739283708
SALL4	-0.571766819884645	-2.46041952754996	-1.21870366159628	0.225633061814043	0.999990619997199	-4.55208345933116
BCAN	-0.364997900277837	0.0661157396201234	-1.24165183541798	0.21707616036167	0.999990619997199	-4.55292672437306
LHX4	0.33204683207512	0.392183817007247	1.28868854692459	0.200281886342147	0.999990619997199	-4.5531078538385
ZNF25	0.149848053613424	4.05764938010182	1.69111508117052	0.0937215935849759	0.999990619997199	-4.55338066195482
MUC1	-0.357606914118953	-0.0679435544011919	-1.24757268968345	0.214907313137179	0.999990619997199	-4.5534878478769
LINC01006	-0.806337643675737	-2.62221814537754	-1.26492134834193	0.208643658222942	0.999990619997199	-4.55354235821997
VPS37D	0.343879710551486	1.21950538918753	1.27584814477222	0.204768060206371	0.999990619997199	-4.55394278564347
BEST2	-1.00902903838012	-3.20536557488824	-1.26155373233378	0.20984890923471	0.999990619997199	-4.55444554180484
DNAAF1	0.512557492071743	-0.768157153191628	1.21281147953886	0.227869020739846	0.999990619997199	-4.55463981693823
EGLN2	0.607030474644356	-2.02271923025677	1.22139466209909	0.224617184293559	0.999990619997199	-4.5547880550249
LAMA2	1.30505398566715	-3.57813198823528	1.33244752096106	0.185539960607762	0.999990619997199	-4.55499634293024
CLSTN2-AS1	-1.16098729760604	-3.78430403762676	-1.33574250069707	0.184463752182099	0.999990619997199	-4.55510499565535
IFITM1	0.357303412482868	-0.915930646302067	1.24797817229807	0.214759363731679	0.999990619997199	-4.55520676099933
RSPRY1	-0.110126878715169	5.44504530729616	-1.7857400980732	0.0769701905198069	0.999990619997199	-4.55534687474523
TMEM132B	0.99734723023076	-2.0398875825215	1.24493532001434	0.215871434747964	0.999990619997199	-4.55614890066489
LINC00882	0.520835813888247	-0.66697332447699	1.20663171235366	0.230231266540157	0.999990619997199	-4.55617833088203
SLC18A2	-0.212289648877607	2.84231890701433	-1.53050465160813	0.128838912009208	0.999990619997199	-4.55620433517582
ABI3	-0.366881727157717	1.36796487837172	-1.2976567877049	0.197192000624182	0.999990619997199	-4.55622097376068
VASH1	0.193930893834624	2.17483081661138	1.51509770847424	0.132692127132654	0.999990619997199	-4.55631443255243
RASGRF2	0.359730897555212	0.0227704065060919	1.25123646312545	0.213573205518689	0.999990619997199	-4.55658042251669
NRCAM	0.67833097664277	-1.85183960141819	1.21150764161779	0.22836595578963	0.999990619997199	-4.55660391103687
PTCHD4	-1.44982688252187	-3.62910253818689	-1.35000650411516	0.179858838227172	0.999990619997199	-4.55673668959203
S100A14	-0.41007228127365	-1.24635273683586	-1.21224246177504	0.228085795754372	0.999990619997199	-4.55710145331188
RNF152	0.431361162591247	-0.629127497188478	1.20963821260038	0.229079820866251	0.999990619997199	-4.55757486250121
ARL10	-1.22271458427039	-3.09936559546124	-1.27803799358369	0.203997774665897	0.999990619997199	-4.55768231383519
RNU4-1	-0.99639670228098	-2.6863589002056	-1.28392773388902	0.201936654371054	0.999990619997199	-4.55780772483794
CPAMD8	-0.388879247450005	-1.05369475236908	-1.22588021680875	0.222931219868428	0.999990619997199	-4.55816313614533
DUOX1	-0.303465771470515	0.24677809645125	-1.27859366810897	0.203802655120635	0.999990619997199	-4.55821320780064
ZNF219	0.174349202384156	4.29759687971501	1.69112558142864	0.0937195820237313	0.999990619997199	-4.55836606221143
GSAP	0.260191254503165	1.12940382833421	1.35544805243347	0.178125130080189	0.999990619997199	-4.5585412166786
ST6GALNAC2	0.542171945281326	-0.830020241543572	1.19732167465955	0.233823328361352	0.999990619997199	-4.55891327283042
MT1H	1.08552901883423	-4.34476770104374	1.34100341812814	0.182755151012161	0.999990619997199	-4.55992532955405
NGFR	-0.812049229119047	-1.46120035228858	-1.1952175101811	0.234640722413011	0.999990619997199	-4.5602124414106
USH2A	-0.622292073881629	-2.36032704383713	-1.19353359955816	0.23529633935119	0.999990619997199	-4.56033908716428
IL1A	-0.743304694528137	-1.99748975317846	-1.19576392036017	0.234428264234312	0.999990619997199	-4.56074495733707
ADAMTSL4-AS1	-0.89705282364712	-2.65980105989352	-1.21541273330691	0.226879933630959	0.999990619997199	-4.56086166145752
LGR6	-0.655822358047021	-2.19148410080819	-1.19453176849719	0.234907551852013	0.999990619997199	-4.5610582386453
FRK	-0.196195611257083	3.01405541249634	-1.5586476158867	0.12202861311976	0.999990619997199	-4.5611259052883
HTR2B	0.463365305605237	-1.99093987349391	1.19342049459015	0.235340422930752	0.999990619997199	-4.56161969011603
EBF4	-0.397137643502128	-0.654571179953073	-1.22589743136259	0.222924767252523	0.999990619997199	-4.56205316959118
LOC101927040	-1.13355399811394	-2.78659000280306	-1.25048569274125	0.21384609234706	0.999990619997199	-4.5626500264134
SLC2A13	0.283059220356232	1.3753838238737	1.3093398995623	0.193220003710648	0.999990619997199	-4.56277881506284
LIPT2	0.193800978669892	2.35639676826866	1.51380380847331	0.133019802282812	0.999990619997199	-4.56293577056788
NXF3	0.941408705650599	-3.15343493879771	1.21733223521805	0.226152065656754	0.999990619997199	-4.56303715352428
SNORD14B	-0.289562069310981	-0.49802213001955	-1.31097032243406	0.192670468620723	0.999990619997199	-4.56314918798767
PIM3	0.190890795551557	5.78436800069526	1.81918070538191	0.0716764654778868	0.999990619997199	-4.56318472952873
IL36G	0.417519338577968	-2.3762511243591	1.19437678040982	0.234967889551988	0.999990619997199	-4.56320889279808
LINC01164	-0.499759015215393	-0.545416438872459	-1.19757758957624	0.233724054154941	0.999990619997199	-4.56328632316924
MED14OS	-0.377946749253723	-0.303944074531679	-1.22183080807466	0.22445284776384	0.999990619997199	-4.56355111935099
TMEM169	-0.56743870765274	-0.664258751788254	-1.18432671829262	0.238904214953078	0.999990619997199	-4.56363862323914
MTHFS	0.226564165377259	1.56250088161558	1.39895258880949	0.164715214166452	0.999990619997199	-4.56368783512341
FSD1	-0.691318276588633	-2.44238243613868	-1.18376731305589	0.239124696191807	0.999990619997199	-4.56370555485354
SCG3	1.25746322061028	-3.80445459195883	1.26751292447312	0.207719617103079	0.999990619997199	-4.5642954986037
ACTL7A	-1.03315185385023	-4.48309094661859	-1.30317735500051	0.195307640839176	0.999990619997199	-4.56454510731406
LAMP3	-1.09264399024252	-1.64299333831464	-1.20872667622021	0.229428486095469	0.999990619997199	-4.56476733720826
SLIT2	-0.849680144232151	-2.33266182833815	-1.20837900754061	0.229561571164766	0.999990619997199	-4.56482615709689
TCEAL7	-0.764317863079222	-1.84980986253377	-1.20053439714152	0.232579249546057	0.999990619997199	-4.56492169564961
KANK4	0.917498228258309	-3.17134238737394	1.20635518190253	0.230337382855661	0.999990619997199	-4.56501940200709
SLC5A11	0.811561366224542	-2.09385365466451	1.1879718794683	0.237471090277991	0.999990619997199	-4.56529229037845
GUCY1A2	-0.286726792613856	0.386940875209887	-1.32814766562352	0.186951454549575	0.999990619997199	-4.56551256198573
ZNF853	-1.10110376232182	-3.29834911143267	-1.21942015754262	0.225362253622979	0.999990619997199	-4.56591523885283
VAMP2	-0.110561103210415	5.52154282908381	-1.7952199179385	0.0754376751667052	0.999990619997199	-4.56625789925446
MCOLN3	-1.43136940850146	-3.10637210083431	-1.27326515920979	0.205679387092083	0.999990619997199	-4.56674817148191
PCDH12	-0.342517208368393	-0.154793026395557	-1.24522943126372	0.215763762694809	0.999990619997199	-4.56741609956412
HERC2P7	1.10741912370324	-2.57246717179499	1.20525884109493	0.230758441759297	0.999990619997199	-4.56751966957495
FFAR2	0.31991843509002	-0.0961410640397183	1.27300458505364	0.205771488342782	0.999990619997199	-4.56835955762356
RFTN2	0.438413716919147	-0.769868659158473	1.17863190719647	0.241155542963023	0.999990619997199	-4.56836572674236
SSTR2	0.436324739224739	-1.27491322220906	1.18780177078271	0.237537832594704	0.999990619997199	-4.56841371931525
SNORD34	-0.35586129760986	-2.00369334406276	-1.21844778074272	0.225729832105108	0.999990619997199	-4.56859782763933
CYBB	0.584668805363018	-5.34483837629485	1.28644623304172	0.201060017175488	0.999990619997199	-4.56862182052708
HHIPL2	0.457623136047951	-1.08408380191662	1.18732288944682	0.23772579433169	0.999990619997199	-4.56876884404137
MIR25	-0.469897427735702	-1.12844648778219	-1.18276584921338	0.239519771689879	0.999990619997199	-4.56906826328667
PTPRH	-0.899613421472773	-1.99670578090093	-1.17942547597712	0.240840916409278	0.999990619997199	-4.56942250782166
TRIM7	0.207103853239081	2.00415179921849	1.45048281541461	0.149845021267571	0.999990619997199	-4.56953790680369
OGFR-AS1	0.407318895865019	-0.0671139597774637	1.19572872505589	0.234441944898907	0.999990619997199	-4.56962316905525
SH2D5	0.42372220851228	-1.31616743132309	1.18782286511264	0.237529555483046	0.999990619997199	-4.56973342578014
PLCL2	0.335342839795784	0.0518032019833149	1.23082598168302	0.22108294497112	0.999990619997199	-4.56977767679704
TINCR	0.729063743594552	-2.08485600461948	1.16358342905107	0.247177436809874	0.999990619997199	-4.56995310227825
EMILIN1	0.221212193697752	1.48114136472901	1.43627341741972	0.153837798661437	0.999990619997199	-4.57013935726898
JAM2	0.521934375282087	-1.14069908287455	1.16357953669435	0.247179008092663	0.999990619997199	-4.57108463047828
NLRP3	-0.922621124231521	-3.69878924563685	-1.19267409139786	0.23563148827811	0.999990619997199	-4.57110786631339
HCN2	0.225758263099702	2.11546481560224	1.42436667788897	0.15724627281035	0.999990619997199	-4.57127949350368
VGF	0.315968493770756	0.574707498563744	1.30729791937301	0.19390990017521	0.999990619997199	-4.57149452875957
PRR15	-0.905320400487176	-2.2636029025183	-1.17352653310545	0.243186690900135	0.999990619997199	-4.57156461035538
ST3GAL4	0.14126917246165	4.19933239858224	1.68656580007699	0.0945964198861172	0.999990619997199	-4.57182947164608
DYNC1I1	0.319035507815727	0.163226495790679	1.20396426226426	0.231256349520481	0.999990619997199	-4.57228057699961
CDRT15P1	-0.427949973779065	-0.651699292271581	-1.19332044185021	0.235379424239477	0.999990619997199	-4.57250822422741
MPZ	0.556697873053143	-1.12767744528868	1.15419844756421	0.250986635684914	0.999990619997199	-4.57271071705361
PLEK2	-0.480356630558208	-1.90040789784447	-1.17218800615196	0.243721228906546	0.999990619997199	-4.57317037589525
ITGA9	0.626305061700031	-2.71436873593693	1.1525204050993	0.251672078710263	0.999990619997199	-4.57318614832121
MYCBPAP	0.825942060244373	-1.89747903669837	1.16161468373233	0.247973093862695	0.999990619997199	-4.57348144609692
LINC01473	0.743570173452401	-1.9131556855884	1.16021937777854	0.248538098139549	0.999990619997199	-4.57349925761858
C17orf100	-0.182499694025876	2.4788414284711	-1.47333805763012	0.143591577041525	0.999990619997199	-4.57396435801593
CHRNA3	0.369930627510816	-0.641520764990592	1.21422378026117	0.227331629017627	0.999990619997199	-4.57438217717015
DNAJC9-AS1	-0.479672190660822	-0.989893869497029	-1.16257355786106	0.247585343666051	0.999990619997199	-4.57440909972569
NBPF18P	1.1332420899424	-4.15526609912893	1.19975942145907	0.232878910576549	0.999990619997199	-4.57442005256271
SLC16A2	0.182795497585813	2.79331047461228	1.52533518582842	0.130121826126645	0.999990619997199	-4.57463518661909
MOB3B	-0.917970572395495	-3.06503625420273	-1.16253790677523	0.247599752569043	0.999990619997199	-4.57489720014653
SPINK1	0.802609367201541	-2.78045071959518	1.16095646529287	0.248239514017853	0.999990619997199	-4.57528475917244
SNORA55	-0.414935784493376	-1.58018271298698	-1.18283850940748	0.23949109169344	0.999990619997199	-4.57533918703644
MB21D1	-1.0903862708724	-3.34735502600555	-1.17793148335083	0.241433484032928	0.999990619997199	-4.57602784569536
ADAMTSL1	0.826347953483051	-4.17090975776387	1.15593785191412	0.25027752331475	0.999990619997199	-4.57616124954638
RPGR	0.178188306915123	2.60799840435779	1.50381056231393	0.135571992871876	0.999990619997199	-4.57623479816166
ARID3C	-0.504871600077961	-1.44045539699677	-1.14678482327224	0.254024928810437	0.999990619997199	-4.57627059457526
CCNT2-AS1	-0.274452967140407	0.503105853407842	-1.27666398646031	0.204480835269828	0.999990619997199	-4.57655858384998
CORO1A	-0.275777564945689	0.361870533996318	-1.30908199328739	0.193307038031657	0.999990619997199	-4.57697139451961
LINC01301	-0.613563059337921	-1.50302189160335	-1.13836164280796	0.257508355512017	0.999990619997199	-4.57698810041817
P2RY6	-0.676806069149485	-1.59226151429438	-1.13828605919599	0.257539764695047	0.999990619997199	-4.57700394410479
RASAL3	-0.526604774479791	-1.89928152193	-1.15399642192109	0.251069088642568	0.999990619997199	-4.57700918698413
LOC100506499	0.55044838660838	-1.59479505275602	1.14691277886104	0.253972270134731	0.999990619997199	-4.57735324874618
PTCHD2	0.773354983301102	-2.54970211670973	1.13711145108166	0.258028225931617	0.999990619997199	-4.57746944287882
CD163	-1.03315185385023	-4.39540835986753	-1.18699573073371	0.237854265912332	0.999990619997199	-4.57817431196501
ABCB7	0.0853760170923623	5.24837130770573	1.77145550684963	0.0793279713456422	0.999990619997199	-4.5783388722727
CATSPERD	-1.04794725816755	-3.7829817089627	-1.18504857374045	0.238619921369533	0.999990619997199	-4.57839245735489
SNORA65	-0.385089731680137	-0.951839531582024	-1.17252293173354	0.243587398610358	0.999990619997199	-4.57842908680975
ACTN2	-0.999258381239867	-4.39157242229418	-1.16826610881037	0.245292247875813	0.999990619997199	-4.57847138901657
CYP2S1	0.547758898445312	-0.931239084630084	1.14091639041147	0.256448300830054	0.999990619997199	-4.57857697834576
CASC15	0.861480224221112	-3.16039138791717	1.13472491431617	0.259022673699287	0.999990619997199	-4.57906677372019
SYN2	-0.51101599772722	-1.57717340532847	-1.14922854631365	0.253020573502252	0.999990619997199	-4.57929242814035
TRIM48	-1.01946922850194	-3.86563655064244	-1.13042602407938	0.260820768287307	0.999990619997199	-4.57930480206521
HRH4	0.990377596212171	-2.71425659759206	1.14135523520293	0.256266518391708	0.999990619997199	-4.57944398646221
OCLM	0.378387039634212	-0.867240635767389	1.1714121811662	0.244031435919523	0.999990619997199	-4.57976206834557
ARHGEF35	-0.245554181968867	1.95176154701426	-1.36074518450618	0.176449578076229	0.999990619997199	-4.58055724477802
SELPLG	-0.809896905426803	-2.71852708272022	-1.12273219275606	0.264060680101414	0.999990619997199	-4.58139113836324
LOC100288181	-0.23137747952187	1.2133971766873	-1.29070833905701	0.199582885838826	0.999990619997199	-4.58155123577985
DOK5	1.02333059540283	-3.81418473600181	1.15660071885243	0.25000766247614	0.999990619997199	-4.58156620546303
SLC25A34	0.306972102653984	0.948614354992747	1.24887842797894	0.214431151474749	0.999990619997199	-4.58215604591529
ABCA10	-1.04794725816755	-3.43616916209069	-1.14859281484532	0.253281584923425	0.999990619997199	-4.58241373891847
DACT1	-1.04794725816755	-3.1335373357325	-1.14740395004345	0.253770205738874	0.999990619997199	-4.58254286165377
TNFRSF10C	0.246988659337425	1.0285379555986	1.30005925639876	0.196370303181005	0.999990619997199	-4.58372550341534
GPR1	1.05414089752581	-0.36951399500727	1.10873899746844	0.270025198397528	0.999990619997199	-4.58381918767728
BCRP3	-0.639250324309889	-2.39348903109792	-1.11939463198943	0.265474861006305	0.999990619997199	-4.5851136674762
PARK2	0.340561527665001	0.56751973126157	1.20245005568403	0.231839709697781	0.999990619997199	-4.58525370065211
RTN2	0.352311490201306	-0.0283166615914763	1.19538131614554	0.234577015977738	0.999990619997199	-4.58536358845593
LOC101926889	0.280877775468133	1.04275178000463	1.22378543524812	0.223717429211194	0.999990619997199	-4.58541540727971
OTOP2	-0.804180274146308	-4.78730808562096	-1.10969317713009	0.269615531713975	0.999990619997199	-4.58549855989582
MIR3619	-0.821373214072313	-3.15907609878199	-1.10020964609535	0.273706415444033	0.999990619997199	-4.58551158354555
TMCC3	-0.367967409441357	-0.629437305455195	-1.1850641804467	0.238613777541732	0.999990619997199	-4.58559040908533
PLA2G4E	-0.671953967805926	-2.48831350159284	-1.11095344300502	0.269075113265584	0.999990619997199	-4.58565180914969
ZNF516	-0.692294281552806	-2.18306562405136	-1.09854701047581	0.274428031378934	0.999990619997199	-4.58584591371992
MACC1	1.07541787966429	-3.5945467993362	1.10380699921377	0.27214959903908	0.999990619997199	-4.58603522819584
SAMD4A	-0.312988005775034	0.463451760088988	-1.20281372856096	0.231699505234787	0.999990619997199	-4.58613317323142
DNAH11	0.637874664780277	-1.50500062330787	1.11254792131779	0.268392461263196	0.999990619997199	-4.58620499204997
ILDR2	-0.273572469440157	0.82942503432199	-1.26234763455944	0.209564316625892	0.999990619997199	-4.58638493569946
CLDN5	0.43019579914535	-1.73333673847835	1.15241981274206	0.251713210472452	0.999990619997199	-4.58639741203567
HIST1H2AL	0.396849652205929	-0.886047051779488	1.14938940186541	0.252954561383467	0.999990619997199	-4.58662741672521
ADCY5	0.354970226680587	-0.53161113305594	1.16279955723961	0.247494016588844	0.999990619997199	-4.58698823540598
TIAM2	0.309407946212317	0.262158114025669	1.23317823571669	0.220207806382856	0.999990619997199	-4.58704887857215
VSIG1	-1.02311578393613	-4.08064089791464	-1.1023579275814	0.272775968868551	0.999990619997199	-4.58734118026943
DLG1-AS1	0.371510075264299	-0.0143880198819437	1.17860802251777	0.24116501707901	0.999990619997199	-4.58748380738734
HLX	0.344465366224699	-0.16817408803126	1.19648280823011	0.234148952889221	0.999990619997199	-4.58755267114329
ZNF670-ZNF695	-0.444502962376326	-1.30270499762546	-1.13660041160177	0.258240945140704	0.999990619997199	-4.58755392930019
SLC6A4	-0.654426089612928	-2.04816011684433	-1.10300444909424	0.272496382645856	0.999990619997199	-4.58789353806571
FRMD6	0.212284618817836	1.95286183470188	1.38345081755308	0.169402264267728	0.999990619997199	-4.58789894726427
SHC4	-0.335610688322153	0.147254607240447	-1.21681810489227	0.226346856072317	0.999990619997199	-4.58794659162376
ADRA2C	0.296138463656087	0.471604746926689	1.22495276167512	0.223279062829525	0.999990619997199	-4.58794985358967
WNT10A	0.254926202170198	0.517470765373018	1.32421070753221	0.188250860764338	0.999990619997199	-4.58795628936591
THSD1	1.01394960011847	-4.2720957635568	1.08911272537015	0.27854763922971	0.999990619997199	-4.58826762443137
EPGN	-0.886074177456035	-4.4310901926745	-1.08577319809982	0.280016063254974	0.999990619997199	-4.58865661959588
TRAF1	-0.994474188689405	-3.81089908605907	-1.07925159122646	0.282899037029186	0.999990619997199	-4.5890599925652
GNG12-AS1	-0.370382566179015	-0.87070493684225	-1.15930658217584	0.248908212147936	0.999990619997199	-4.58957813866024
YWHAEP1	-0.53677830631029	-2.44610888766086	-1.10090111493161	0.273406692191375	0.999990619997199	-4.59010355455447
LAMB4	0.412314817202658	-1.02375695337677	1.13374066478979	0.259433584590721	0.999990619997199	-4.59023877088283
CECR1	-0.250994278410445	1.33612157931838	-1.30395318717368	0.19504389917026	0.999990619997199	-4.59058562806821
CLIC5	-0.805659293504012	-2.47760753820163	-1.07036183598137	0.286861637662035	0.999990619997199	-4.59082971211164
POU2F2	-0.4340458872645	-1.40255084593349	-1.11749678735502	0.266281364813365	0.999990619997199	-4.59135681003824
MPG	0.149378211760585	5.41867614462411	1.77762581504245	0.0783023070894636	0.999990619997199	-4.59139415184617
ZNF865	0.180378529899015	4.2609415792669	1.6784654875854	0.0961705297187143	0.999990619997199	-4.59145888518641
CORIN	0.594643078467738	-1.88062161933045	1.09320444048626	0.276755725282109	0.999990619997199	-4.59159741946841
DUSP13	-0.957407236753093	-3.14062259520891	-1.05779642369768	0.292527203278719	0.999990619997199	-4.59187532685617
TENM4	-0.725706378087177	-1.64561285032424	-1.09093931237908	0.277746722136272	0.999990619997199	-4.59194725506273
C6orf163	-0.525926570691901	-1.87067038601626	-1.09363168960864	0.276569077451456	0.999990619997199	-4.59197513856005
CCR2	1.09810622924194	-2.97980891570339	1.05605861346017	0.293316714826558	0.999990619997199	-4.59208215891964
SLC35G6	0.745789886221892	-2.26556554425075	1.07097587374006	0.286586715083485	0.999990619997199	-4.59252954654622
LOC286059	0.712944770678561	-2.68466016869137	1.0744346645804	0.285041484971555	0.999990619997199	-4.59274343757415
LINC01105	-0.915082129226469	-3.8928352678528	-1.04951637973444	0.296301938858824	0.999990619997199	-4.59281246084876
COL4A2	-0.272370389562059	-0.0760358294154811	-1.24659355484084	0.215264879486486	0.999990619997199	-4.59298823791811
ANKRD33B	1.06720132680211	-3.33765196036559	1.05629497961556	0.293209245253997	0.999990619997199	-4.59300226991025
LRP2	1.02808400920591	-3.59572827613078	1.04698102382262	0.297464346602373	0.999990619997199	-4.59309775841359
LINC01214	-0.882719429260456	-2.58181450982513	-1.05078818732043	0.295720003991248	0.999990619997199	-4.59352618081352
TBX15	-0.308828038280763	-0.688131784392447	-1.21588600741993	0.226700312684742	0.999990619997199	-4.59359658707197
PLAC4	1.25322296926115	-3.1374789468504	1.04275670215439	0.299407966773374	0.999990619997199	-4.59363347666619
C19orf67	-0.87906621715079	-2.18939708004025	-1.05097631808936	0.295633987825924	0.999990619997199	-4.5936598154198
MSTO2P	-0.207918847950571	2.93298493618445	-1.52963658075296	0.129053643521378	0.999990619997199	-4.59377384958385
B3GAT1	0.370663005561719	-0.829686285723517	1.16176040988621	0.247914137264193	0.999990619997199	-4.59403547119653
CACNA1C	-0.831096760068147	-2.94305857376078	-1.0522644658454	0.295045484041861	0.999990619997199	-4.59407401506729
COX7B2	0.506244594905723	-1.36156844907678	1.0875697254167	0.279225450348208	0.999990619997199	-4.59412312785594
MDGA2	-1.03315185385023	-3.61839234826374	-1.03524665691633	0.302884527933622	0.999990619997199	-4.59414814635888
TEX38	-0.529610381381262	-2.03399326695314	-1.07363519924354	0.285398140945498	0.999990619997199	-4.59445829209806
FMOD	0.658158920089022	-2.32384860085675	1.07185306958796	0.286194282057899	0.999990619997199	-4.59467939950255
RNU6-30P	-0.76761906482204	-2.95659560955062	-1.04804587187123	0.296975760070419	0.999990619997199	-4.59469522051157
LOC653513	-0.617731259774758	-2.10057034749248	-1.06496264035627	0.289286788201751	0.999990619997199	-4.59493379976824
GRID2IP	-0.249202516544452	1.43887790047327	-1.30606625844415	0.194326910606851	0.999990619997199	-4.59521556733439
MAMSTR	-0.342000461970247	-0.409253931980093	-1.1569434527514	0.249868212382357	0.999990619997199	-4.59531142782615
CTNND2	-0.869829907071717	-2.74704725840427	-1.05003913838764	0.296062648712597	0.999990619997199	-4.59549732407532
KCNF1	-0.960716414670788	-3.96257874331208	-1.02437808532075	0.307963845536821	0.999990619997199	-4.59561419351716
RNF32	-0.151282767106919	2.93199527118354	-1.49188349097168	0.138668089912684	0.999990619997199	-4.59568714483691
LOC100289333	-0.692027622593313	-2.19311827424737	-1.06472104293232	0.289395632638688	0.999990619997199	-4.59635699964482
SPIDR	-0.0938481611261883	6.00841146687458	-1.8133381282625	0.0725789270439993	0.999990619997199	-4.59653464310923
KRTAP4-4	-1.02311578393613	-3.17797568828192	-1.01045483714219	0.3145537884094	0.999990619997199	-4.596558736056
POP1	-0.142669287407722	4.76175089075964	-1.76233061327736	0.0808650464172675	0.999990619997199	-4.59669493886006
TFAMP1	-0.459663893368879	-2.0556689329436	-1.09453046493623	0.276176723035165	0.999990619997199	-4.59672835057959
LRRIQ3	0.437757131023587	-0.769714183234614	1.10125067066992	0.273255260804251	0.999990619997199	-4.59682377768234
SCUBE3	-0.455098215572636	0.222698433277568	-1.16109353658464	0.248184016377741	0.999990619997199	-4.59692786784897
NTNG2	-0.981985548235296	-1.21661133589364	-1.02690225744054	0.306779133127673	0.999990619997199	-4.59722753649542
SLC26A4	0.620797631439992	-2.52209426920772	1.06445768658175	0.289514311763362	0.999990619997199	-4.59726891905579
NEK10	-0.292609008458495	0.323462049051319	-1.22285439299026	0.224067510909614	0.999990619997199	-4.59727309562427
PRR16	0.346345828841567	-1.0109861227059	1.17227164889572	0.24368780185009	0.999990619997199	-4.5974552587355
FHAD1	-0.4710350544179	-1.42620445277319	-1.09236931005366	0.277120811286001	0.999990619997199	-4.59760137971239
TBC1D26	0.842682235380758	-3.65655447782029	1.00922592222714	0.315139922467415	0.999990619997199	-4.59765427644757
NIPSNAP3B	0.438264546769505	-1.57837055867033	1.10266233157699	0.272644305524272	0.999990619997199	-4.59769139027078
LOC400685	-0.31274251829124	-0.300291595960707	-1.23898837414718	0.218056993507418	0.999990619997199	-4.5981965698604
WDFY4	0.788608028334778	-4.39884548771188	0.997800343327648	0.320624198528859	0.999990619997199	-4.59834724223266
LRRC19	-0.411799737620688	-1.11426187910958	-1.12486023285464	0.263161748578623	0.999990619997199	-4.5984730648438
FGG	0.81217848161456	-3.36388874846306	1.00718265771206	0.316116072497185	0.999990619997199	-4.59847565725986
EYA2	-0.28228119691479	0.889434562098178	-1.28659539560928	0.20100818523499	0.999990619997199	-4.59870421851451
PM20D2	-0.558940740224362	-1.73505622740977	-1.05355503261846	0.294456673719823	0.999990619997199	-4.59874343539725
GPLD1	0.591991914166261	-1.82291909563368	1.05316157702444	0.29463609985672	0.999990619997199	-4.60011526664515
IGSF22	0.584236480585578	-1.87625337749615	1.03169805990512	0.304536682204356	0.999990619997199	-4.60035035622436
S1PR5	-1.03315185385022	-3.76699051846547	-0.969869667267266	0.334295671502499	0.999990619997199	-4.60038326275593
TAS1R1	-0.34614020306577	-0.0574538077026462	-1.2033054285195	0.231510040407077	0.999990619997199	-4.60040261871042
PLAC8	0.651411716424755	-2.7575084764272	1.02401623436149	0.308133930414079	0.999990619997199	-4.60040996795639
ZNF843	0.425168574407157	-0.536767685652714	1.11260248877909	0.268369120389419	0.999990619997199	-4.60075955353827
C1orf61	0.81482031062319	-3.11208088321835	0.977826637903189	0.330362626799259	0.999990619997199	-4.60117955717931
HTR7	0.489204947316515	-0.352049487655367	1.08508565979125	0.280319041760926	0.999990619997199	-4.60123587079618
PHKG2	-0.119125287133505	5.71878462088596	-1.789450079916	0.0763673945304104	0.999990619997199	-4.60129616217428
N4BP2L1	-0.450835874468475	-0.793897818328011	-1.07721097083148	0.283805299010163	0.999990619997199	-4.60174504743842
ST6GALNAC5	0.58915886497922	-2.4215742428726	1.06668648622088	0.288510973027546	0.999990619997199	-4.60175886564778
MIR631	-0.405125103621567	-1.12770263849134	-1.10797131378477	0.270355109168396	0.999990619997199	-4.60180509392563
IQCD	0.259648196101366	1.0061490715365	1.26690672057546	0.207935492382237	0.999990619997199	-4.60202701391271
KIAA0226L	1.16585510187019	-2.11260894806591	0.984538087859945	0.327068937432443	0.999990619997199	-4.60208615146133
FGF21	-0.414590521213146	-0.698021742092464	-1.10930682834656	0.269781354245311	0.999990619997199	-4.60244118592938
GNG2	1.09810622924194	-3.47487569586066	0.947035442804003	0.34575161073865	0.999990619997199	-4.60244528598296
FAM27C	-0.52926841910883	-2.07676003816417	-1.06904572875461	0.287451505271942	0.999990619997199	-4.6024648290551
IGIP	-0.159947013917847	4.32877651963103	-1.6942862788054	0.0931156734737169	0.999990619997199	-4.60249116818166
EMID1	0.332222774673297	-0.308217797774475	1.18198704852747	0.239827329470475	0.999990619997199	-4.6025938242262
CETP	0.851775798124926	-3.77831331905167	0.939426602251457	0.349624674609054	0.999990619997199	-4.60270139432321
BID	0.149452871369358	3.73844233394158	1.65619355157795	0.100608353023823	0.999990619997199	-4.6027780918333
FABP5P3	1.09810622924194	-3.45337330486616	0.943037197890792	0.347783334531443	0.999990619997199	-4.60280460713976
C2orf82	0.411724162646456	-0.465373489675703	1.11149114572655	0.268844768959424	0.999990619997199	-4.60321779695321
CSF2RB	0.739150187368665	-1.82828383949591	1.02173334160931	0.309208436908298	0.999990619997199	-4.60338045908085
SLC2A10	0.547986244258194	-2.10862275289625	1.03483898517083	0.30307402371851	0.999990619997199	-4.60357430616968
KBTBD12	-0.820509264093549	-3.4518838654474	-0.968853672934722	0.334800061608359	0.999990619997199	-4.60450041770601
ZSCAN10	1.00092708448051	-2.969878723681	0.938901471448031	0.349893003806406	0.999990619997199	-4.60464781444142
ASIC4	-0.779825300101766	-3.52554609712359	-0.930638149637754	0.354132801038507	0.999990619997199	-4.6051625288571
TCP10L	0.451266623114011	-1.55206682832255	1.06179126056147	0.290717784046682	0.999990619997199	-4.60630171977929
LOC101928336	-0.918591450040098	-3.4130659623796	-0.952912360670647	0.342779184052823	0.999990619997199	-4.6064636291157
FAM81B	-0.584846441469336	-2.17407012089595	-1.02319290772543	0.308521162673726	0.999990619997199	-4.60657917059721
NRXN3	0.796175095239191	-3.2072828413204	0.940984659188365	0.34882932472307	0.999990619997199	-4.60666624586131
ITGBL1	0.787952858127568	-3.10207525346724	0.959095308769141	0.339669907453327	0.999990619997199	-4.60674803354189
KLF3-AS1	-0.352455350317707	0.0495105911101119	-1.13470423847987	0.259031300877547	0.999990619997199	-4.60677420423653
CHST1	-1.04794725816755	-2.99478833475908	-0.897701538098402	0.371357372260582	0.999990619997199	-4.6068089574994
C5	0.352770197035804	-0.388112600155118	1.11522471249062	0.267249147577079	0.999990619997199	-4.60703738139848
SCG2	0.646067114186383	-2.38136569268674	1.00580755166696	0.316774148133134	0.999990619997199	-4.60711114588413
PEAK1	0.485926042792834	-0.179035589178235	1.1085843284632	0.270091644609476	0.999990619997199	-4.60765710505958
PPP5D1	-0.431434977456472	-1.26785094510287	-1.05314738620529	0.294642572632854	0.999990619997199	-4.60777672542381
ULBP2	-0.192193476711619	2.81525174150756	-1.46886206272345	0.144800006917669	0.999990619997199	-4.60802754116606
CHRM4	-0.723227207771711	-3.08370061160693	-0.97290760668211	0.332790452496695	0.999990619997199	-4.60815691161051
LMTK3	0.167744908244772	3.83193547230906	1.62126397210029	0.107900160343327	0.999990619997199	-4.60824180943847
AKR1B1	0.616760780634429	-0.782605667304022	1.02464350297652	0.307839128346499	0.999990619997199	-4.60831205128853
DUSP28	0.16165999287006	3.79258631466651	1.61537295420023	0.109170776952864	0.999990619997199	-4.6090689965441
HS3ST3B1	-0.597234524265469	-2.56283797301492	-1.00616666541522	0.316602201521175	0.999990619997199	-4.60938430066686
FGF7	0.82743191674103	-3.28920004227809	0.884198644413891	0.378568710150365	0.999990619997199	-4.60960263297438
CHAD	0.764786977819967	-2.26933169829786	0.934239291224841	0.352281073817252	0.999990619997199	-4.61015443495172
MIR5587	-0.432329587401492	-1.63074150889602	-1.08395609427501	0.280817299158155	0.999990619997199	-4.61038880931679
SYT12	0.513838686017928	-2.3047584557148	1.03597288656929	0.302547156608305	0.999990619997199	-4.61039781048694
CBFA2T3	1.04675622429646	-3.36226396365839	0.881575923085059	0.379979471490679	0.999990619997199	-4.61050481210159
POU5F1B	-0.386779301794093	-0.440135188617334	-1.12227631983968	0.264253529922472	0.999990619997199	-4.61092939375172
CPED1	0.737214901384271	-4.41438185184686	0.914832777979333	0.362333576589209	0.999990619997199	-4.61096734952795
MIR4720	-0.421316317986845	-1.29738975914612	-1.06494995399929	0.289292502961769	0.999990619997199	-4.61161763843569
TLR2	0.851139828494563	-4.25681403901787	0.861714429539202	0.39076903858045	0.999990619997199	-4.61167382615551
TSHZ3	-0.239796376259571	1.52426827860812	-1.28416835845593	0.201852776076422	0.999990619997199	-4.61211749167397
GRAMD1B	-0.79945126426784	-2.47235700433904	-0.89274956981405	0.373991919528785	0.999990619997199	-4.61223988069514
C11orf42	-0.550467439353386	-1.89066770436435	-0.981331295240102	0.328639985782903	0.999990619997199	-4.61230155993837
LOC100130691	-0.798318653389599	-2.91445737188684	-0.906992583010332	0.366445944353155	0.999990619997199	-4.61244657525905
BDNF-AS	0.338254944776967	0.821997732076168	1.14098799768099	0.256418632791971	0.999990619997199	-4.61266756854995
LOC100129518	0.21582571950277	1.68172951936942	1.27976704991527	0.20339108642391	0.999990619997199	-4.61285972813755
DOK7	0.437842518731007	-1.3887791541799	1.05641340211764	0.293155411684914	0.999990619997199	-4.61291028156577
MIRLET7F1	0.76756465087971	-3.78352436777566	0.862050859352613	0.390584718952926	0.999990619997199	-4.61308855090168
RAPGEF4	-0.51437928857095	-1.54794567556529	-1.02710156574112	0.306685718973305	0.999990619997199	-4.61320414770553
NPY1R	-0.61994918352057	-1.83368029907373	-0.989740083910336	0.324530949366653	0.999990619997199	-4.61320483548321
CCRL2	0.762965625431731	-4.38233055315044	0.805700158791021	0.422200188078753	0.999990619997199	-4.61337056477933
P2RY11	0.218583317330641	0.839311535772255	1.36224465225216	0.175977446987102	0.999990619997199	-4.61357445290101
HUNK	0.533982573009693	-2.20609066991906	0.99533078790734	0.321817849121255	0.999990619997199	-4.61362258394783
AMBP	0.535037649334812	-1.38240166986809	1.01889495459295	0.310547900080687	0.999990619997199	-4.61362612878358
SNORD97	-0.452098722796745	-1.41691229196908	-1.05719714579251	0.292799299997814	0.999990619997199	-4.61385128610043
HKDC1	0.908005764625591	-1.98376959889439	0.858186745664067	0.392704973826631	0.999990619997199	-4.61387045692822
HBE1	0.762965625431732	-4.28948498368737	0.79843141027913	0.42638630229512	0.999990619997199	-4.61390479342176
OLFM1	0.331066451375159	-0.346899963155597	1.14478653254948	0.25484830272033	0.999990619997199	-4.61407242773037
PCDHGC5	-0.513500632852946	-1.75889033352517	-1.01254705967309	0.313557570620652	0.999990619997199	-4.61432983721513
HIST1H4K	0.851139828494563	-2.58198781484359	0.830250121190995	0.408243429409725	0.999990619997199	-4.61448496589525
AKR7A2P1	-0.473425220493334	-1.38643155473142	-1.02345386961759	0.30839839009356	0.999990619997199	-4.61448963655489
SUN3	0.851775798124924	-4.08126663048445	0.788790114806577	0.431976485825893	0.999990619997199	-4.61460609393349
TMEM255B	0.447385969122929	-0.983128480161938	1.04106441809752	0.300188995615088	0.999990619997199	-4.6149398774154
VEGFB	-0.213196418626374	2.06538412422785	-1.42806962618278	0.15618008801684	0.999990619997199	-4.61511087290504
ACSL5	-0.32742181804792	-0.960203799545081	-1.1406097787602	0.256575362279669	0.999990619997199	-4.61534036758644
HIST1H2BB	0.824165499813276	-3.08064366871237	0.819482565699851	0.414330213591639	0.999990619997199	-4.61542355284898
LOC101929231	-0.626074124089734	-2.47256118228589	-0.952569493595504	0.342952143030208	0.999990619997199	-4.61550755577
ADAM20P1	-0.464363935904579	-0.46426317661548	-1.07077196075753	0.286677992843863	0.999990619997199	-4.6156722244158
FOXP2	0.58466880536302	-4.52918015035294	0.761416428261035	0.448080948778647	0.999990619997199	-4.61568232254459
NACAD	0.788608028334777	-4.10039112726087	0.814152435398289	0.417363316026442	0.999990619997199	-4.6158837433739
PTCD1	0.55536955346393	-2.42803103960858	0.993658647910406	0.322627739961068	0.999990619997199	-4.61599470436686
SCN3B	-0.805522322693166	-3.29020101793955	-0.851541123303319	0.396367961273494	0.999990619997199	-4.61617175983537
RGS20	-0.685359777668656	-2.89090738609976	-0.901977184321167	0.369092059055056	0.999990619997199	-4.61627574950219
GDNF	-0.787046317408086	-2.47826544414613	-0.918486587808382	0.360427119810356	0.999990619997199	-4.61637864738633
LHB	0.669620145605002	-1.99969376405631	0.941866111977477	0.348379881281506	0.999990619997199	-4.61640329555356
SRL	-0.436769219969389	-1.5917273655327	-1.05544746139807	0.293594714087802	0.999990619997199	-4.6166144733118
FLJ41278	-0.375436523098364	-1.18649860451848	-1.10565570334204	0.271351935985347	0.999990619997199	-4.61673841873524
TENM3	0.696546020205163	-2.1521153559386	0.86882459921537	0.38688499912998	0.999990619997199	-4.61673909405561
LOC100506314	-0.444551240942051	-2.0113132201198	-1.04773600292226	0.297117881740365	0.999990619997199	-4.61733890573872
RFPL4A	-0.705484879930228	-4.05314162245006	-0.796434468044168	0.427540636932158	0.999990619997199	-4.61739594712054
SNORD3A	0.657051327112072	-1.53908781409976	0.937737594727804	0.350488188962708	0.999990619997199	-4.61761445655595
LRRC4	0.647358347379472	-2.91709573033579	0.940117520324795	0.349271833934819	0.999990619997199	-4.6176879698663
RASSF6	0.518959286614977	-1.76636606465354	0.978325130319843	0.330117242376625	0.999990619997199	-4.61799093725849
INHBE	0.346548126945079	-0.0988018206157283	1.13506485424502	0.258880859655935	0.999990619997199	-4.61819642405872
DIO2	0.876941936826356	-3.17913839859873	0.791319251149351	0.430505899231301	0.999990619997199	-4.61844563500013
THRB-AS1	0.291218248276853	-0.135958597977363	1.15732394034952	0.249713465778125	0.999990619997199	-4.61851572833698
GGT8P	-0.806202370611275	-3.0091566828992	-0.872788662113941	0.384729974775607	0.999990619997199	-4.61875427644669
GIPC2	-0.74983005124415	-3.03096346664042	-0.829001549126324	0.408946453312817	0.999990619997199	-4.61916482140587
IL1F10	-0.498603075089855	-1.99017563093316	-1.04466344201454	0.298529610030949	0.999990619997199	-4.61919344071977
PMS2P3	0.210895403961905	2.04977936473203	1.37194615230248	0.172945834233545	0.999990619997199	-4.61929724171242
FBXW10	-0.67216237943197	-2.18716234072283	-0.940436933422324	0.349108792361941	0.999990619997199	-4.61932266822672
CYB561D2	-0.142276906433584	5.10712543708669	-1.74841963059903	0.0832554469141231	0.999990619997199	-4.61940347539083
IGF2BP2	-0.780457633559641	-2.99993923666216	-0.868806897318898	0.386894639312738	0.999990619997199	-4.61978311078421
NEURL1	-0.586300745677977	-2.27333751239411	-0.958778796745826	0.339828628081793	0.999990619997199	-4.62004360666066
ILKAP	0.122124618942978	5.0764884311342	1.73961437152136	0.0847982840220129	0.999990619997199	-4.62009580174278
LINC00917	-0.507982393116196	-4.75057301827302	-0.693540511426956	0.489471132736333	0.999990619997199	-4.62010610300665
TLR5	-0.21746605019598	1.32961871360302	-1.29227752525418	0.199041077585958	0.999990619997199	-4.62024663461861
GCNT7	-0.526078230775573	-1.1344480013136	-1.00218584089756	0.31851172498213	0.999990619997199	-4.62028754224414
NEFH	0.703393296759915	-3.55231961917115	0.80536216813861	0.422394295778786	0.999990619997199	-4.62034951440283
TGFBI	0.522820312975991	-1.86625639786178	0.992563420000675	0.323158936974301	0.999990619997199	-4.62047508653561
TM4SF18	-0.355743439337041	-1.72543047583005	-1.10265872990447	0.272645863091782	0.999990619997199	-4.62060814698522
NOX5	0.206908893378124	0.885307837174096	1.33933288418182	0.183296400641203	0.999990619997199	-4.62075208716117
PIR-FIGF	-0.720420041098297	-3.03525339822069	-0.833208286117786	0.406580714338075	0.999990619997199	-4.62085256436408
CTGF	-0.794949769244814	-3.15557641827307	-0.751875568024922	0.453774297411541	0.999990619997199	-4.62104695172267
HGFAC	0.550429417045089	-2.26323858633094	0.990422844240701	0.324198807002837	0.999990619997199	-4.62124367396741
ALPK2	-0.191810783030109	0.524135721213656	-1.35780794875242	0.17737718667873	0.999990619997199	-4.62131252284573
MACROD2	-0.30151844364406	0.101069291504414	-1.1499065955247	0.25274239720148	0.999990619997199	-4.62144966747822
PRAM1	0.401663583376741	-1.13799863753366	1.054210167237	0.294158079863119	0.999990619997199	-4.62172953389842
PLEKHH2	0.598398244981477	-0.976030854345717	0.966297758614482	0.336071142426727	0.999990619997199	-4.62182957683884
DOCK2	0.525369917383388	-4.8952460559623	0.661779715204968	0.509533113463436	0.999990619997199	-4.62195606597274
NAT2	0.374680385670131	-0.786332561426279	1.07957863984743	0.282753976242699	0.999990619997199	-4.62202982173215
MIR4653	-0.454585899875921	-1.42148344791651	-0.989733380172064	0.32453421164696	0.999990619997199	-4.62208155249967
TLE4	0.666592183927083	-1.97783638228406	0.889995671954575	0.375462109938129	0.999990619997199	-4.62232321509682
SLAMF7	-0.768704473742446	-3.44364894718957	-0.67065174018001	0.503885423657249	0.999990619997199	-4.62258592388022
ZEB2	-0.493847984028755	-5.19654030205058	-0.651756437091121	0.515953866298747	0.999990619997199	-4.62260070629074
TMCC2	-0.2342200525088	1.33557979750649	-1.31514413447718	0.191268991283562	0.999990619997199	-4.62260796980832
TMEM173	0.308886987927066	-0.908284952925845	1.12617237732905	0.262608538162045	0.999990619997199	-4.62275279174847
MYRF	-0.216429111311334	1.77401746096481	-1.33973080275538	0.183167366677822	0.999990619997199	-4.62289150127412
TRIML2	0.584668805363024	-4.23593588742991	0.643331157669009	0.521383709592209	0.999990619997199	-4.62302288851237
LOC730159	0.584668805363023	-4.62672364037036	0.64268768227066	0.521799632912651	0.999990619997199	-4.62305956246766
CXCL11	-0.69872759679159	-3.56607869239554	-0.849621304306222	0.397430024288845	0.999990619997199	-4.62335922300725
SPRR2D	0.525369917383388	-4.66819027338036	0.637169624558972	0.525373432553837	0.999990619997199	-4.6233725713891
DLGAP1	-0.507982393116198	-4.56583247065448	-0.632266320192321	0.528559706304701	0.999990619997199	-4.62371211335425
MAGEB5	-0.732151388477967	-3.21324806738484	-0.752326141483886	0.453504497643102	0.999990619997199	-4.62371651712035
CALCA	0.851775798124923	-2.67541869521486	0.647985797938667	0.518380249214429	0.999990619997199	-4.62389519680126
PDE1A	-0.478653307656193	-1.56475880072375	-0.971570632738331	0.333452340332593	0.999990619997199	-4.62404913757294
OLIG2	-0.493847984028754	-4.32240152751236	-0.625220225292253	0.53315582039761	0.999990619997199	-4.62410572560226
FAM205A	-0.507973376127936	-1.56384129150667	-0.958331264481737	0.340053133433077	0.999990619997199	-4.62426044267557
LOC645949	0.76296562543173	-3.41007122468072	0.641737910786122	0.522413852953304	0.999990619997199	-4.62426588466713
MIP	0.328564156858622	-0.925447679959859	1.09068919461793	0.277856299056633	0.999990619997199	-4.62454834201928
WDR11-AS1	0.535717930480743	-1.72758496679784	0.984957919955821	0.326863623084857	0.999990619997199	-4.62462091931261
GJB7	0.720123415639216	-3.71516415498186	0.75281024767786	0.453214721055227	0.999990619997199	-4.62467208709978
SLC29A3	-0.139711818775536	3.85465195592191	-1.61987716976097	0.108198202206817	0.999990619997199	-4.62468109598131
BDNF	0.78860802833478	-2.61070211042655	0.702529816658545	0.483872252960318	0.999990619997199	-4.62484505063274
COPZ2	0.759124359579002	-2.31686374423959	0.843246046921549	0.400969344755184	0.999990619997199	-4.62490496069669
GRM2	0.437721449130705	-0.267321992366279	1.04440871144437	0.298646852865337	0.999990619997199	-4.62495357679701
PLD1	0.405207887384562	-2.02969623468136	1.06316792451073	0.290096011159439	0.999990619997199	-4.62535686934818
L1TD1	0.513335746065961	-4.58370961036883	0.597901615866718	0.551167210836755	0.999990619997199	-4.62552314499148
ZNF474	0.631406159259968	-4.19295754491579	0.671230637628121	0.503518081005841	0.999990619997199	-4.62584765163899
CYP27B1	-0.381547089742895	-0.8190839341886	-1.10022731776449	0.273698752668867	0.999990619997199	-4.62587124615319
ABCB1	-0.507982393116198	-3.89502982122585	-0.591582514500048	0.555376255921832	0.999990619997199	-4.62592482152532
C1orf54	-0.447298223825491	-0.0986472861593265	-1.03117089225759	0.304782637315384	0.999990619997199	-4.62595027538151
KIZ-AS1	-0.682482480241916	-2.70261786463195	-0.810205045679595	0.419618102028527	0.999990619997199	-4.62606358078389
LOC101059948	-0.724864790229361	-2.80668762194562	-0.759990754633768	0.448929071766532	0.999990619997199	-4.62609661807483
THEGL	-0.705484879930225	-3.72435937591972	-0.684066723630357	0.495409841637448	0.999990619997199	-4.62620729711005
TNFAIP8L3	0.525369917383384	-3.89603156273416	0.581793216638802	0.561928014790378	0.999990619997199	-4.62636629745007
HFM1	0.378256595164319	-1.0104555447918	1.07017836977097	0.28694381584793	0.999990619997199	-4.62654008648791
NR2F1-AS1	-0.644650736100119	-3.37917083936079	-0.877976696744961	0.381920821080675	0.999990619997199	-4.62658024592763
PIWIL2	0.584241016902757	-3.00539740451367	0.894295237165611	0.373168337210915	0.999990619997199	-4.6265989791676
ROBO4	0.689571617236096	-3.58149076736094	0.809712209879147	0.419900123493222	0.999990619997199	-4.62679367054616
SNORD63	0.435890573912354	-0.2793859214343	1.03461034155377	0.30318033783227	0.999990619997199	-4.62680323133895
MIR647	0.348103455354391	-0.930598397306034	1.08289172235595	0.281287357014126	0.999990619997199	-4.62687169179707
CDK15	0.525369917383385	-4.29900791098141	0.56966604325811	0.570096628916313	0.999990619997199	-4.62698605172906
PLAUR	0.37365594754139	-1.11674305487197	1.07616534257591	0.284270445606362	0.999990619997199	-4.62701441722125
TMEM72-AS1	-0.735650881265178	-3.7738128376373	-0.672772772241818	0.502540210957111	0.999990619997199	-4.62702024077282
COL21A1	0.58466880536302	-4.61025815402605	0.568701977870643	0.570748459238523	0.999990619997199	-4.62703476628212
NOG	-0.517555895782285	-4.32395845008393	-0.568367731974665	0.570974535804031	0.999990619997199	-4.62712232004153
FLJ26850	-0.56891406713386	-2.30563085790892	-0.83347231975455	0.406432506702578	0.999990619997199	-4.6271415987559
GEM	-0.999781941115065	-0.954957242448038	-0.794213823129084	0.428826448020957	0.999990619997199	-4.6271797253078
CYYR1	-0.507982393116195	-4.38319527926157	-0.566932765230631	0.571945606616724	0.999990619997199	-4.62719478598521
LOC101929234	0.374589918580433	-0.505234984533926	1.10893310358593	0.269941825985958	0.999990619997199	-4.62719804205936
ZNF534	-0.491173284190034	-1.43822673827748	-0.952931854642893	0.342769352035578	0.999990619997199	-4.62738523454807
TRIM9	0.645300425666501	-3.01847782195599	0.764857846344449	0.446037481477007	0.999990619997199	-4.62754395472341
LOC102546294	-0.643063460414111	-2.4537251698002	-0.827242319907742	0.409938248135765	0.999990619997199	-4.62779785546009
MIR1247	-0.493847984028751	-3.95437056399392	-0.554795194638816	0.580191022937547	0.999990619997199	-4.6278004886495
CXCL2	0.584668805363021	-4.65701860040309	0.552689226516326	0.58162740224982	0.999990619997199	-4.62783196438282
SRD5A2	0.513335746065963	-4.08442847414177	0.548962275433739	0.584173499398066	0.999990619997199	-4.62801428102015
TNFSF13B	-0.607765169642926	-3.4363575524137	-0.729412444575719	0.467340898115828	0.999990619997199	-4.62811198729769
INSC	-0.493847984028752	-4.38193082089992	-0.547913991890543	0.584890589680654	0.999990619997199	-4.62813812361759
CLEC18B	0.434211814947981	-1.26611441162378	1.01379505858173	0.312964335953323	0.999990619997199	-4.62815554218735
RGS2	0.371979616609189	-1.15120490515325	1.06750560719997	0.28814282732906	0.999990619997199	-4.62818505010062
ADAMTS16	0.525369917383382	-4.1050251104883	0.545191625567904	0.586754790765683	0.999990619997199	-4.62819749339339
RRAD	0.575994304626649	-2.0626853112058	0.917385315800751	0.361001059783109	0.999990619997199	-4.62830507126456
KLK6	0.513335746065965	-3.73065338681789	0.542755676430836	0.588425224216585	0.999990619997199	-4.62831518959173
FLJ25758	0.513335746065963	-4.13425404277907	0.540237704562659	0.590154242160499	0.999990619997199	-4.62843630065341
ABCA13	-0.723120706622444	-3.43512826318857	-0.68709687651653	0.493506135426834	0.999990619997199	-4.62846831456291
SNORD21	-0.486752661203653	-2.51054684186952	-1.02773038586953	0.306391121436372	0.999990619997199	-4.62860394805983
OR51B5	-0.579302345288657	-2.60276896236252	-0.879855241755324	0.380906803508023	0.999990619997199	-4.6286422756339
PDE7B	-0.623729847818844	-2.70427513190383	-0.835768067158929	0.40514523411969	0.999990619997199	-4.62864514735043
CLEC4A	0.447024215156487	-2.32235333220493	0.887956672310954	0.376552975324846	0.999990619997199	-4.62889009549091
IL2RG	-0.458160432559536	-2.18356973480658	-0.981604081648899	0.328506151498035	0.999990619997199	-4.6288982018532
AFF2	-0.507982393116195	-4.33861171325877	-0.53078926650164	0.596663269831638	0.999990619997199	-4.62896026850188
MIRLET7A1	0.513335746065961	-4.10526133848134	0.526764831652021	0.599445731347325	0.999990619997199	-4.62907485649777
LINC00632	-0.517555895782285	-3.8895076497632	-0.524119660213598	0.601277821104157	0.999990619997199	-4.62927347911583
LOC100133985	-0.627219342693064	-2.34108978024588	-0.785744942926174	0.433751035379679	0.999990619997199	-4.62935368126989
SCN4B	-0.429549044995025	-1.61870310950333	-0.953135511641905	0.342666646131283	0.999990619997199	-4.62938831851298
RMDN3	-0.0773220205855472	6.16607658856421	-1.80734474032058	0.0735144632595514	0.999990619997199	-4.62946307413018
MBOAT4	-0.505668394044799	-0.686356548765281	-0.932291597112895	0.353281816098773	0.999990619997199	-4.62954015035675
FERMT3	-0.289575847277373	-0.226554535203993	-1.15489201085153	0.250703716732253	0.999990619997199	-4.62969871674344
ANKRD36BP2	0.744107397392816	-2.49000045235357	0.816067894943944	0.416271802102778	0.999990619997199	-4.62980743492181
FOXJ1	0.683763444327088	-2.78758868483882	0.810353145434763	0.419533375161476	0.999990619997199	-4.6300224274923
RMRP	-0.882591231600447	-1.23587065833031	-0.850057894968268	0.397188345242668	0.999990619997199	-4.63011350087137
DNTT	-0.517555895782283	-3.71645983271416	-0.505340262293018	0.614357769139555	0.999990619997199	-4.6301343029983
SIGLEC9	-0.49384798402876	-4.15080866270288	-0.504542736257132	0.614916054420471	0.999990619997199	-4.63017017180681
MIR200C	-0.540732208081441	-3.67927926926932	-0.604521078760296	0.546775225615125	0.999990619997199	-4.63020514881643
OR10V2P	-0.507982393116195	-3.63148784775825	-0.503082689704569	0.615938704287307	0.999990619997199	-4.63023569207086
RP9P	-0.493847984028757	-3.48526077701598	-0.502650858061409	0.616241314074091	0.999990619997199	-4.63025503465889
DSCAM	-0.493847984028752	-3.79813344462187	-0.501875108893012	0.616785093185795	0.999990619997199	-4.63028974064262
LOC727896	-0.586538797281152	-1.96021744814903	-0.900557364067576	0.369843336705932	0.999990619997199	-4.63044146687578
CCL26	-0.507982393116192	-4.28785915390137	-0.498043606940899	0.619473994701421	0.999990619997199	-4.63046037773397
CACHD1	-0.296613252166136	0.0103070081812202	-1.15705840820314	0.249821452145625	0.999990619997199	-4.63072161228614
CCDC177	-0.416044113398376	-2.30012941550508	-1.06049943072142	0.291302067653706	0.999990619997199	-4.63087359070347
P4HA3	0.428167928072577	-1.27482743981204	0.987843744334348	0.325454639568829	0.999990619997199	-4.6308821676665
MMP8	-0.493847984028752	-4.69425217200697	-0.486654555096095	0.627497112849027	0.999990619997199	-4.63095993875191
CPNE8	-0.507982393116196	-4.00507190840029	-0.485553000096669	0.628275507586032	0.999990619997199	-4.63100764887184
FRG2B	-0.517555895782283	-3.39668610926013	-0.484322550166984	0.629145479552799	0.999990619997199	-4.63106081487837
GOLGA6A	0.525369917383385	-3.66963995871207	0.480403510460042	0.631919856448397	0.999990619997199	-4.63115009068026
CELF2	-0.517555895782285	-3.78251824325859	-0.472102825316566	0.637813446761745	0.999990619997199	-4.63158154942584
PHLDB3	-0.178046905335284	3.1380738719349	-1.50789028133672	0.134525471949937	0.999990619997199	-4.63164708986488
SV2B	-0.484194553101704	-3.45502292453908	-0.579329649853731	0.563582771385499	0.999990619997199	-4.6317325754077
MIR3685	-0.635375773640861	-2.50166096762619	-0.813261701700024	0.417871477822291	0.999990619997199	-4.63176145655092
UTS2B	0.503544065228896	-2.51391679900016	0.900009238122862	0.370133627371769	0.999990619997199	-4.63176850013157
ERICH2	0.569207735828566	-3.32071054634993	0.57707228196109	0.565101113897785	0.999990619997199	-4.63186261389866
HNF4A	-0.517555895782285	-3.27406255063359	-0.459672939515582	0.646682307725906	0.999990619997199	-4.63209769520096
KMO	0.525369917383386	-3.74440688383921	0.457180913113799	0.64846659148542	0.999990619997199	-4.63211835755344
ANKHD1-EIF4EBP3	-0.412260979575237	-1.369730975472	-0.952935590633112	0.342767467765256	0.999990619997199	-4.63213639877945
BMP2	0.584668805363019	-3.54936712366312	0.453236416482531	0.651295024686442	0.999990619997199	-4.63227809401879
RPL23P8	0.470794012396915	-2.25950259556411	0.944516422767856	0.347030765049368	0.999990619997199	-4.63227905911361
APCDD1L-AS1	0.542749099963538	-3.5140023505052	0.67266066636495	0.502611263138121	0.999990619997199	-4.63240396855686
LDLRAD4	-0.647542121404934	-3.17859507578874	-0.761604188563529	0.447969320349692	0.999990619997199	-4.63242843954699
FAM225A	0.648465223389312	-2.8592065259678	0.827235429847928	0.409942135370488	0.999990619997199	-4.63247549923362
SEMA7A	-0.24113759681639	1.28360410505901	-1.28541731856172	0.201417820167839	0.999990619997199	-4.63274690394959
NOX4	-0.517555895782287	-3.81218726885588	-0.439755267875628	0.661000067945471	0.999990619997199	-4.63289626511045
CCL20	-0.530696138167349	-4.33666777023478	-0.558219996333707	0.577858737529307	0.999990619997199	-4.63296303826304
CCDC94	-0.142063122951888	4.26650584097953	-1.66180785027189	0.0994743556713416	0.999990619997199	-4.63299083538917
SPRR1A	-0.737252840836445	-2.79534682443881	-0.684582847289914	0.495085304046671	0.999990619997199	-4.63299566726763
XYLT1	0.546696089921658	-2.82919163872193	0.610510004288294	0.54281679820038	0.999990619997199	-4.63307460805899
LAMC3	0.245635325885297	-0.604863479213252	1.14457825687728	0.254934228624896	0.999990619997199	-4.6332235445953
DYSF	0.581816281183022	-2.70978977620295	0.854397190639611	0.394791175024114	0.999990619997199	-4.63345254395691
CMA1	-0.606600209476993	-2.35447297954888	-0.819476069212729	0.414333902342363	0.999990619997199	-4.6335156070411
ANKRD1	0.744972799205982	-2.86404358008809	0.456451317080726	0.648989368305467	0.999990619997199	-4.63364399691081
HPGD	-0.231647674363473	1.90441279131545	-1.47381280140924	0.143463867066011	0.999990619997199	-4.63371265120816
ANKFN1	-0.517555895782284	-3.5022780481331	-0.413359595585364	0.680169271003658	0.999990619997199	-4.63390042866867
FCRLA	-0.552579972053318	-2.4201992953847	-0.59800231289323	0.55110026723883	0.999990619997199	-4.63391887258744
UBE2V1	-0.261126895663489	1.23603484821339	-1.25260820947523	0.213075267248456	0.999990619997199	-4.63412017877363
ACTN1-AS1	0.578200046913594	-3.06898165653679	0.635548133907569	0.526426008626377	0.999990619997199	-4.63414038252363
TYRP1	-0.310906215921574	-0.358068336355279	-1.13454708951012	0.259096879293695	0.999990619997199	-4.63416592884759
ACSM4	0.645244250732514	-3.24061658535682	0.724823467812175	0.470140202379914	0.999990619997199	-4.63424046344168
MYO7B	0.590987861776276	-3.54323830660489	0.658206954988912	0.511816891409721	0.999990619997199	-4.63441804009302
FRG2C	0.717746964256911	-2.07474646055809	0.603200849986163	0.547649787084855	0.999990619997199	-4.63462458490502
LOC643355	0.473217368862786	-1.38675305895151	0.918009303730995	0.360675790295223	0.999990619997199	-4.63463257007107
ZNF214	0.274108710071497	2.40219496607742	1.3707791200425	0.173308410250117	0.999990619997199	-4.63468478467817
POLN	-0.271995027043179	0.748905675760644	-1.27160516354547	0.206266640765944	0.999990619997199	-4.63499023069638
GCSHP3	-0.191404460904451	1.99209340725929	-1.38737447669425	0.168206442563081	0.999990619997199	-4.63510035041912
CCDC144CP	0.533824634763272	-2.28137948513121	0.920661605243514	0.359295292871877	0.999990619997199	-4.63519488565648
CLIC2	-0.416122425619427	0.0087348863378345	-1.0026747705268	0.318276783866104	0.999990619997199	-4.63543126679944
TLR1	-0.528698036764023	-3.28449330422077	-0.511651532000334	0.609947755716054	0.999990619997199	-4.63551764365706
FRY-AS1	0.513467253395991	-3.33672533054924	0.488914174107247	0.625901707878215	0.999990619997199	-4.63585654806647
CD300LB	0.525369917383385	-3.16676230377353	0.351557898049829	0.725860229919787	0.999990619997199	-4.63592073604649
NUTM2B	-0.498854561034883	-1.80544617662062	-0.92088373541306	0.359179829248484	0.999990619997199	-4.6359692250095
PTGER3	0.632566471203321	-2.37367161960173	0.842653642375851	0.40129919906536	0.999990619997199	-4.63612419261056
IFNB1	-0.493847984028752	-3.96755043833549	-0.346098001853244	0.729947718523367	0.999990619997199	-4.63617982370897
CHRNA4	-0.530256821655996	-1.57236635456631	-0.929971753018129	0.354476148445309	0.999990619997199	-4.63631625552283
DKKL1	0.451572190988065	-1.26352045097223	0.939719187576539	0.349475228023413	0.999990619997199	-4.63643479428758
TREML3P	0.745080544359874	-1.42352256106295	0.523440299066171	0.601748771311075	0.999990619997199	-4.63650672790273
CLSTN2	-0.576104546517201	-3.0648050122851	-0.620566828070896	0.536202393702874	0.999990619997199	-4.63652437252225
LINC01431	-0.331818238895486	0.241876597084478	-1.08723742542137	0.27937157226192	0.999990619997199	-4.63653499764699
RND1	0.496433942996191	-1.28977891498215	0.86550436092607	0.388695749439201	0.999990619997199	-4.6365548836417
MUC15	-0.469399148784384	-3.81353014061323	-0.478890285811244	0.632992513368601	0.999990619997199	-4.63718277765862
AZIN2	-0.250316657433293	1.0569849471028	-1.20689944318464	0.230128560595971	0.999990619997199	-4.63721418238542
TLR6	0.458499155453596	-0.555656023896043	0.966971422249095	0.335735817761219	0.999990619997199	-4.63744203547969
SYT11	-0.642513968889224	-2.74642694612234	-0.700074912180274	0.485397755054662	0.999990619997199	-4.63745038385558
ITGB2	-0.301846728719254	-0.285816397610709	-1.11998699024846	0.265223483461425	0.999990619997199	-4.6375491493415
SOCS3	0.569207735828567	-2.80913878845483	0.466738250194032	0.64163478183496	0.999990619997199	-4.63776839856309
CD22	-0.484194553101705	-3.43225394472601	-0.465810157059704	0.642296869774522	0.999990619997199	-4.63781707672824
FAM49A	0.190342060468659	1.2726309583195	1.30858732878565	0.193474051656238	0.999990619997199	-4.63787851354017
LY9	-0.469399148784386	-2.72404533614411	-0.464432399640314	0.643280273254044	0.999990619997199	-4.63788287420684
RNF138P1	-0.256951424403932	0.103841875599845	-1.27387226979972	0.205464918623192	0.999990619997199	-4.63798774368246
LOC285593	0.536781993227236	-2.63176750417248	0.82602239994653	0.410626848996749	0.999990619997199	-4.63805250651053
SRRM4	0.520481959937457	-2.34028205134962	0.816867620268067	0.415816589072572	0.999990619997199	-4.63813221689618
WIPF3	-0.459363078870288	-3.90862923028738	-0.45702041185625	0.648581580253065	0.999990619997199	-4.63823352855051
SLC23A1	0.226770493081581	1.08006243905933	1.31480252355859	0.191383410387038	0.999990619997199	-4.63842293073285
MIR491	0.464253832026898	-3.50389026861689	0.520670972566838	0.603670281096305	0.999990619997199	-4.63872658113455
LINC00540	0.0209161002971809	-5.12042986272873	0.0368925090917203	0.970639357486733	0.999990619997199	-4.63881847421811
LOC400940	0.0209161002971809	-5.09372559988129	0.0354906479591707	0.971754536708636	0.999990619997199	-4.63882276505088
LINC00656	0.0209161002971809	-5.11276889382333	0.0338504670874838	0.973059369993537	0.999990619997199	-4.63882757435753
CAMK2A	0.0209161002971774	-5.12371312043566	0.0336068873561974	0.973253154298107	0.999990619997199	-4.63882826917523
LOC284344	0.0209161002971801	-5.15176848644278	0.0330114923562248	0.973726838382638	0.999990619997199	-4.63882994643325
TREM1	0.0209161002971792	-4.88967253693065	0.0303720588823303	0.975826828503379	0.999990619997199	-4.63883702081876
MIR708	0.0209161002971818	-4.96604098152196	0.0299500335599103	0.976162617079414	0.999990619997199	-4.63883809732635
ICOS	0.0209161002971801	-4.91605108950751	0.0292159163985744	0.976746734751702	0.999990619997199	-4.63883993403244
OR6M1	0.0209161002971809	-5.03974361777824	0.0289667074192892	0.97694502665759	0.999990619997199	-4.63884054717246
TAC1	0.0209161002971783	-4.43374068032513	0.0280942508157699	0.977639238798692	0.999990619997199	-4.63884265233591
CFHR1	0.0209161002971801	-4.84641375611925	0.0271456553510398	0.978394053964709	0.999990619997199	-4.63884486817029
CXCL3	0.0209161002971792	-5.11576092938535	0.0270017749966745	0.97850854398607	0.999990619997199	-4.63884519761528
PRSS55	0.0209161002971809	-4.93425961052347	0.0265306930341007	0.978883401515015	0.999990619997199	-4.63884626400862
MIR1271	0.0209161002971783	-4.98635042362495	0.0263617952928236	0.979017800917963	0.999990619997199	-4.63884664177357
KRT5	0.0209161002971792	-4.84154341618021	0.0261951995182801	0.97915036913588	0.999990619997199	-4.63884701202641
TREML2	0.0209161002971783	-4.45321034691038	0.0261541970953888	0.979182996812598	0.999990619997199	-4.6388471027928
GJA5	0.0209161002971801	-4.86816796346814	0.0260019344533581	0.979304160113813	0.999990619997199	-4.63884743860983
LINC00944	0.0209161002971792	-4.87715452621588	0.0258948682542576	0.979389358545478	0.999990619997199	-4.63884767357149
LOC100507351	0.0209161002971809	-5.02324949077002	0.0255265819604036	0.979682425910952	0.999990619997199	-4.63884847438979
CALCR	0.0209161002971818	-4.74935924285593	0.0251393016616909	0.97999061093768	0.999990619997199	-4.63884930413603
FOLR3	0.0209161002971818	-4.72152581180762	0.0250178087801486	0.980087291635363	0.999990619997199	-4.63884956182017
PIK3CG	0.0209161002971783	-4.82619942133496	0.0249295327637303	0.980157539450388	0.999990619997199	-4.63884974826894
MIR7-3HG	0.0209161002971774	-4.91774864382848	0.02482512521678	0.980240624529653	0.999990619997199	-4.6388499679386
LOC101926955	0.0209161002971801	-4.75460089373607	0.0247573786531697	0.980294535773791	0.999990619997199	-4.63885010998171
ROS1	0.0209161002971774	-4.84875330779177	0.0243993863057044	0.980579419819195	0.999990619997199	-4.63885085413362
YPEL4	0.0209161002971818	-4.54855204300336	0.0242290145671974	0.980714999551607	0.999990619997199	-4.63885120447562
DUX4L3	0.0209161002971809	-4.07915077098606	0.0236787021592567	0.981152935231074	0.999990619997199	-4.63885231933365
F2RL2	0.0209161002971792	-4.94183248248311	0.0236510565628645	0.981174935602313	0.999990619997199	-4.63885237466422
IGF2-AS	0.0209161002971792	-4.73195064089431	0.0235858759770202	0.981226806383243	0.999990619997199	-4.63885250486239
LPL	0.0209161002971809	-4.90935859321374	0.0233736958160872	0.981395660141807	0.999990619997199	-4.63885292620352
OR10S1	0.0209161002971827	-4.05141769316075	0.023211069047594	0.981525079699575	0.999990619997199	-4.63885324656551
LINC00982	0.0209161002971801	-4.56587143121065	0.0226964857926079	0.9819345920052	0.999990619997199	-4.63885424551831
IGF2	0.0209161002971809	-4.75842186293149	0.0226640061473788	0.98196043990874	0.999990619997199	-4.63885430781921
KLK7	0.0209161002971809	-4.27178155429627	0.0219879680665565	0.982498447859482	0.999990619997199	-4.63885558430857
PIRT	0.0209161002971765	-4.19516675040448	0.0217484547703364	0.982689060458309	0.999990619997199	-4.63885602728276
PWRN2	0.0209161002971801	-4.60031472514291	0.0217147311774487	0.982715898889086	0.999990619997199	-4.6388560892641
CDC20B	0.0209161002971836	-3.90802592704535	0.0216873627993915	0.98273767962918	0.999990619997199	-4.63885613949435
GPR142	0.0209161002971809	-4.44346905276151	0.0215337049119169	0.982859966347149	0.999990619997199	-4.63885642033241
NPHS1	0.0209161002971809	-3.49718725651072	0.0212941960383115	0.983050577317622	0.999990619997199	-4.63885685409699
LOC101927136	0.0209161002971801	-3.28378105088472	0.0212550183510729	0.983081756619282	0.999990619997199	-4.63885692458838
NKX1-2	0.0209161002971792	-3.59544458688949	0.0209263963213351	0.98334328930179	0.999990619997199	-4.63885751075841
TREML4	0.0209161002971818	-3.1057807489147	0.0208569883570414	0.983398527618353	0.999990619997199	-4.63885763339464
FAM71A	0.0209161002971792	-3.81650855683466	0.0207520010514996	0.983482081900879	0.999990619997199	-4.63885781812141
EGR4	0.0209161002971801	-4.64654599569735	0.0206906167335684	0.983530934774657	0.999990619997199	-4.63885792569621
MEF2C	0.0209161002971818	-4.04989746702058	0.0202612974449917	0.983872611420255	0.999990619997199	-4.63885866916133
HMX3	0.0209161002971801	-3.30707082698115	0.0196553539086785	0.984354860752386	0.999990619997199	-4.63885969196531
SHH	0.0209161002971818	-4.18385769710824	0.0195012292103916	0.984477524157525	0.999990619997199	-4.63885994716685
CD1D	0.0209161002971827	-3.6695592953775	0.0174935526816375	0.986075408959453	0.999990619997199	-4.63886308797058
ATP6V0D2	0.0209161002971792	-3.71860009558901	0.0159589201268029	0.987296842481936	0.999990619997199	-4.63886525887
LOC649352	0.0209161002971801	-3.19728763625059	0.010422235447115	0.99170379006887	0.999990619997199	-4.63887143549796
ATP5E	0.151070636955423	4.09591387637959	1.62626664067314	0.106830495124415	0.999990619997199	-4.63895956367379
CALB2	0.404505684526129	-4.17671585297724	0.418895251152775	0.676131204750859	0.999990619997199	-4.63905957277275
LHFPL5	0.602349338520269	-2.90808536943575	0.831022171976116	0.407809082173017	0.999990619997199	-4.6390972077917
PLCL1	-0.456736516007426	-1.43085768386103	-0.912026579356784	0.363802113877539	0.999990619997199	-4.63910975442012
BTLA	0.592764372812426	-3.39510782959342	0.722198743116142	0.471745513747731	0.999990619997199	-4.63912876767168
TMEM71	-0.412219858462546	-3.63844659809566	-0.406829368343266	0.684944819233636	0.999990619997199	-4.63956529607489
LOC400863	-0.374856158861974	-0.693070577448496	-1.00015474833796	0.319488940985254	0.999990619997199	-4.63959571377108
CYP2A6	-0.471707598556565	-2.13644478467463	-0.911479023967369	0.364089099593191	0.999990619997199	-4.63969679833466
WNK4	-0.458179811434865	-1.04569351362782	-0.947057968266036	0.345740186106751	0.999990619997199	-4.64007099319481
GABRG1	0.313303802045459	-2.53502474810319	0.355471756705841	0.722935020973173	0.999990619997199	-4.64029792971562
ARL13A	0.426031975269055	-1.56783561844935	0.95807409276417	0.340182187685191	0.999990619997199	-4.64033262757601
SNORD18B	0.395571565198976	-1.93215770296419	1.01525581070957	0.312270921874193	0.999990619997199	-4.64036882616424
LINC00664	-0.598755127009475	-2.80419657517206	-0.763534460012008	0.446822652724378	0.999990619997199	-4.64046920925941
TMC1	-0.447368047418529	-1.12634319742326	-1.00363846572092	0.317814044905992	0.999990619997199	-4.64057939420121
SLC35F1	0.610038438861015	-2.6912631575221	0.839152015844575	0.403252297106698	0.999990619997199	-4.64079719132765
LOC101929572	-0.39230181818944	-3.53295442982205	-0.960200138623901	0.339116248576565	0.999990619997199	-4.6408554732817
HYAL1	-0.303483090740197	0.0848080701541028	-1.09579430858335	0.275625651911058	0.999990619997199	-4.64087808536345
CRYBB3	-0.484087866700404	-1.92337905889024	-0.873411309977847	0.38439215596868	0.999990619997199	-4.64089449947947
FRZB	-0.582581310944662	-3.47369979089312	-0.716666759765382	0.475138950435473	0.999990619997199	-4.64111259672467
HAVCR1P1	0.51370261740569	-1.97345136174335	0.861885123547821	0.390675513847202	0.999990619997199	-4.64116602591287
C9orf131	-0.471062407035416	-1.96533520243701	-0.958592680851131	0.339921981742688	0.999990619997199	-4.6411861894276
PCDHGB8P	-0.567515755503057	-2.50015694677271	-0.893069154182109	0.373821541036045	0.999990619997199	-4.64133002153257
DOLK	-0.126402871262733	5.62661255175969	-1.77897568879629	0.0780793886685609	0.999990619997199	-4.64143595786798
FAM171B	-0.560596591200061	-3.09860408170148	-0.55035831609191	0.583219166692477	0.999990619997199	-4.64155344815338
CTAG2	0.435438660475769	-1.85256029546234	0.969275921254764	0.334590376187529	0.999990619997199	-4.64157473826194
ZSCAN16	-0.159613237383571	3.34002962849311	-1.51199626521057	0.133478618668142	0.999990619997199	-4.64166023921468
LOC400794	-0.26425065665624	-3.30082622859358	-0.310913675385629	0.756470280266669	0.999990619997199	-4.64176101006923
HIST1H1D	-0.604296839636376	-2.97433633393083	-0.640061074533317	0.523499186959367	0.999990619997199	-4.64177501308142
SH3RF3	0.373338195008666	-1.47720100764284	1.03416641994658	0.303386823123276	0.999990619997199	-4.6420011625341
PDE4B	0.568804345336969	-3.04142498141641	0.805397201280084	0.422374173817064	0.999990619997199	-4.64202834919936
PROC	0.57832387063785	-2.85285632162748	0.738793946756913	0.461647388272234	0.999990619997199	-4.64204372034759
REC8	-0.288490364220187	0.175982376537455	-1.22317803959154	0.223945771371407	0.999990619997199	-4.64212387801374
PEAR1	0.49000412825197	-1.54923745177	0.766512663974845	0.445056792540817	0.999990619997199	-4.64214877151514
SDK1	-0.292523236751735	0.341584907154257	-1.12191183274625	0.264407791244673	0.999990619997199	-4.64217840773589
SLC25A53	-0.40484586245022	-1.05149300871119	-1.01473152449393	0.312519680569322	0.999990619997199	-4.64233629237527
CLLU1OS	-0.276284827973661	-3.81664492613896	-0.289294955317294	0.772914677314672	0.999990619997199	-4.64239975777824
EPHB1	0.487461640632803	-3.36120846935617	0.535584090966639	0.593355972630458	0.999990619997199	-4.64253015160967
LOC339666	-0.539018782462511	-2.79366290892478	-0.806163207794	0.421934345574596	0.999990619997199	-4.64265393048428
LOC339874	-0.352401406920784	0.26570110153142	-1.06298407173357	0.290178996061037	0.999990619997199	-4.64300261417438
B3GNT4	0.266369832583195	0.511964375855883	1.17464229349257	0.242741753221572	0.999990619997199	-4.64304468857529
LOC100129924	0.455142450554014	-1.69987405011777	0.947225067081391	0.345655443300011	0.999990619997199	-4.6430645063215
SSUH2	-0.428537574539286	-2.09231838585269	-0.95415891932084	0.342150835242993	0.999990619997199	-4.64307984933892
STX11	-0.588895314206172	-3.22308304384431	-0.632610737598572	0.528335570993605	0.999990619997199	-4.64315158739296
WNT3A	-0.240799072664218	-3.42018344366139	-0.261291826435389	0.794369039887063	0.999990619997199	-4.64315892747438
PYGM	-0.451695785018707	-1.20972027966735	-0.914891169272668	0.362303059353744	0.999990619997199	-4.64320563703282
PNLDC1	0.470311578139776	-2.05772018298808	0.89140729826312	0.37470805024576	0.999990619997199	-4.6432526545247
C19orf40	-0.173307174296109	2.34424752143575	-1.43783866860993	0.153393990835559	0.999990619997199	-4.64327498553082
STON1	-0.218800325059294	0.961583156192047	-1.30690286365567	0.194043583800238	0.999990619997199	-4.64339325241706
OR8D1	0.538581026794513	-2.86942826579708	0.720456677374981	0.47281267036652	0.999990619997199	-4.6434475225071
RPPH1	-0.752239002320579	-1.97490317308003	-0.705725874558368	0.481890148854271	0.999990619997199	-4.64349234971094
PADI6	0.248201541105796	-4.20526477086402	0.245519789369653	0.80652363270835	0.999990619997199	-4.64355049891517
SRSF12	-0.502567255836789	-1.99029555106983	-0.939306335260841	0.349686116449511	0.999990619997199	-4.64357161412236
LINC01057	-0.540844996889476	-1.96376492895546	-0.829842909836762	0.408472634530328	0.999990619997199	-4.64365821393743
LOXL3	-0.288666072187969	-0.161985435130368	-1.14285714517776	0.255645069922233	0.999990619997199	-4.64370402736664
BRWD1-AS1	-0.525178395083118	-1.93436147440418	-0.876636636870626	0.382645195506985	0.999990619997199	-4.64374299924355
FBXW4P1	0.390474681977317	-1.38358697429082	0.94697782334183	0.345780835717496	0.999990619997199	-4.64388024242408
PHACTR1	0.512630614753472	-1.99265205665305	0.900456126711344	0.369896941789862	0.999990619997199	-4.64402153083374
GNGT1	-0.466483910357282	-2.12021080530985	-0.874646500271181	0.383722545868141	0.999990619997199	-4.64408985126028
GOLGA6C	0.0699047210370862	-3.96583662828884	0.081723647631023	0.935018935181261	0.999990619997199	-4.64410338141353
PLET1	0.0699047210370871	-4.10461346785089	0.0778020577603175	0.938130610784196	0.999990619997199	-4.64413302222167
HIST1H3B	-0.50487301028505	-1.40117707540053	-0.836924778385179	0.404497579779944	0.999990619997199	-4.64415615670746
TIE1	-0.469039670336099	-3.17676788932092	-0.505187504152451	0.61446468557472	0.999990619997199	-4.64416180606142
IL2RB	0.0699047210370862	-2.677907213171	0.0681623611545771	0.945783423538389	0.999990619997199	-4.64419968991271
ARHGAP25	0.0699047210370836	-3.77291246801784	0.0630725154706055	0.949826270173819	0.999990619997199	-4.6442313394193
NWD2	0.0699047210370898	-2.55614302188061	0.0600762194639295	0.952206837011753	0.999990619997199	-4.64424882305454
MIR1324	0.0557703119496482	-3.46323785491215	0.0535444816569477	0.957397793648903	0.999990619997199	-4.64428398780716
DEFB1	0.0461968092835567	-3.83718397277959	0.0448926781851105	0.964276410751021	0.999990619997199	-4.64432434242469
NBPF13P	-0.59542628076576	-2.61890939409573	-0.742046963621198	0.459682384665595	0.999990619997199	-4.64434733110059
MASP1	0.450050617421687	-2.10833710431619	0.766664337969581	0.444966968912631	0.999990619997199	-4.64437124141266
RP1L1	-0.0251362500135013	-3.85846168386559	-0.0241201680830945	0.980801618539853	0.999990619997199	-4.64439227143084
MIR5188	-0.0155627473474107	-3.62013983770125	-0.0169869349675481	0.986478628909089	0.999990619997199	-4.64440616603893
LOC100128006	-0.0155627473474143	-3.5370180797844	-0.0163785341768178	0.986962863213663	0.999990619997199	-4.64440712794182
SCEL	-0.0155627473474107	-3.11584361927808	-0.0134540239772078	0.989290584659555	0.999990619997199	-4.64441126211129
LRRC66	-0.0131020786960825	-3.71223511044753	-0.013363921073383	0.989362302329087	0.999990619997199	-4.64441137661229
RIMS2	0.0106058330574506	-2.79192439666412	0.0101347498503382	0.991932623632159	0.999990619997199	-4.64441497228092
RAB7B	0.0106058330574506	-3.12673827082097	0.00956396246895606	0.992386962492461	0.999990619997199	-4.64441550507308
SPINK5	-0.00352857602999013	-3.62731203663612	-0.00350686115499856	0.997208456101215	0.999990619997199	-4.64441925664923
GCNT4	-0.00142833825997268	-3.4048253146257	-0.00129811734000444	0.998966666243731	0.999990619997199	-4.64441975955094
MGC16025	0.554918588001259	-2.54654696357375	0.677783628012089	0.499369861685382	0.999990619997199	-4.64458953283167
SPG20	-0.378024083358396	0.67281163620031	-1.09053364355532	0.277924461233613	0.999990619997199	-4.6447023874892
DDX25	0.470872877836461	-2.30055071072489	0.73841564348655	0.46187621291777	0.999990619997199	-4.64477354997332
GALNT4	-0.366635621706133	-1.01301956017719	-1.00368390514906	0.317792237231011	0.999990619997199	-4.64480867370263
ATP1A4	-0.485108667004271	-3.35288400726141	-0.626058673229552	0.532607834793278	0.999990619997199	-4.64500131550591
PCDHAC2	-0.486868334431814	-3.75032650285282	-0.673609353478248	0.502010159772043	0.999990619997199	-4.64518834096813
MARCH10	0.545350393552024	-3.65996770433271	0.68085558936523	0.497431582374075	0.999990619997199	-4.64519136109539
HIST1H4I	-0.368007607468428	-1.03010355047456	-0.971402377155707	0.333535698616061	0.999990619997199	-4.64531815548536
TRPM6	-0.323890559258746	-3.19968504207816	-0.337262420558241	0.736578841226387	0.999990619997199	-4.64538087250229
PDLIM3	0.397091206998568	-0.8716743098924	0.961296053123812	0.338567637788824	0.999990619997199	-4.64553039194456
LINC00222	-0.493880860383018	-2.81479383016799	-0.768632321813579	0.443802450036058	0.999990619997199	-4.64556932881863
FIBIN	0.473984735067117	-0.575358188355872	0.46518654271037	0.642741909058371	0.999990619997199	-4.64578680662465
MUC5B	0.438812336148707	-1.62011339614047	0.966944976222884	0.335748977487714	0.999990619997199	-4.64580130511028
HHIPL1	0.295908444794607	-4.1440718348777	0.324480291094667	0.746207046999572	0.999990619997199	-4.64583232479621
RP1	0.361338514888375	-3.34694293361301	0.458381661995806	0.647606602400662	0.999990619997199	-4.646164825174
AKR1B15	-0.379943257815439	-3.68781078110295	-0.457795605496106	0.648026282790049	0.999990619997199	-4.64620164830148
FGF2	-0.539134945137842	-2.39464905674071	-0.807948214101876	0.420910481678278	0.999990619997199	-4.64634073286497
C16orf86	0.25312190164468	0.344655132135846	1.17332258052735	0.24326808494503	0.999990619997199	-4.64644382970654
LOC101243545	-0.367455691003272	-1.48285593509199	-0.93056127226969	0.354172399675384	0.999990619997199	-4.64651671011856
ESRRG	-0.367418500441824	-0.646192753298481	-0.974806863306606	0.331851678675309	0.999990619997199	-4.64665128790076
NAV2	-0.381117703208857	-0.453649103189658	-1.0178734407714	0.311030911592441	0.999990619997199	-4.64687622384378
MIR548AR	0.550946696621557	-2.80412526736004	0.802412374920369	0.424090608742457	0.999990619997199	-4.64698834065093
VLDLR-AS1	-0.26033233811785	2.53421579223573	-1.30079493250225	0.196119195058702	0.999990619997199	-4.64700687273895
APOL4	-0.490132950606376	-3.3005276952697	-0.797234797265309	0.427077784288135	0.999990619997199	-4.64701013378593
C1orf127	-0.291102328715673	-3.04469146827469	-0.28781684664597	0.774042889547138	0.999990619997199	-4.64704115150061
ENTPD8	-0.430992279464919	-1.0262125717502	-0.849685069312657	0.397394720937456	0.999990619997199	-4.64705594775014
DMKN	0.248047152750699	-4.28718737963511	0.278740471475462	0.780981243225344	0.999990619997199	-4.64731456531142
INO80B	0.39759439481519	-1.83469155142422	0.887244349235129	0.376934535268792	0.999990619997199	-4.64744111882653
ZNF492	-0.28306885948704	0.892307549294584	-1.23138152333347	0.220876032154282	0.999990619997199	-4.64759892980462
ASTL	-0.486868334431812	-3.12669512433175	-0.65058523512533	0.516706887371214	0.999990619997199	-4.64760623905243
PPFIA4	-0.282964124606579	1.36250600405181	-1.26328300298939	0.209229375972937	0.999990619997199	-4.64776854898629
CTAGE9	-0.462849431357189	-2.7510598647911	-0.682420058683103	0.496446031122757	0.999990619997199	-4.6479566038786
CCDC96	0.195200561546758	2.92641319567079	1.43607852637589	0.153893126854697	0.999990619997199	-4.64796312322045
HEPACAM	0.338051318339464	-2.14583686005403	1.04269430545656	0.29943673988307	0.999990619997199	-4.64804167055583
SP9	0.482573571459819	-2.65088648200417	0.681442949315867	0.497061445963019	0.999990619997199	-4.6480603599638
OMP	-0.461956643999206	-2.86400375275329	-0.755512309375588	0.451599267258332	0.999990619997199	-4.648209148598
ATP8B3	0.2832613109204	0.274026762416088	1.14416554443919	0.255104557006533	0.999990619997199	-4.6482366045081
SHISA3	0.540185795923234	-2.63397003444627	0.763707923209968	0.446719690814182	0.999990619997199	-4.64835305599315
HSD17B3	0.298996039079248	-3.84127929361752	0.38351643357975	0.702096780703392	0.999990619997199	-4.648440805401
NFASC	0.206169861779598	1.49353867925936	1.30209890212567	0.195674697810501	0.999990619997199	-4.6484676506107
CPXM2	0.401100999022223	-1.70669107118485	0.414428197371047	0.6793890342816	0.999990619997199	-4.64847319946037
RND3	0.0621552240853038	-3.71847843309732	0.0602658414381964	0.952056168695451	0.999990619997199	-4.64862499719044
MYLK3	0.523350956855223	-2.58797508910802	0.762989874178873	0.447145989481622	0.999990619997199	-4.64894208337541
RFPL1S	-0.474456249860302	-1.01383926204268	-0.918721523491019	0.360304755706895	0.999990619997199	-4.6494198543805
COL5A1	-0.308538637488902	-0.153665482557923	-1.14850940388497	0.253315844956521	0.999990619997199	-4.64943198571414
EGR2	0.269195776672646	-2.98095767345219	0.193968974613832	0.846567427197496	0.999990619997199	-4.64946859432736
PREX1	-0.148691394195869	-2.62422876983142	-0.124525340046137	0.901132653489946	0.999990619997199	-4.64952433601183
MIR8078	-0.699709898387362	-0.348915852016015	-0.847420967959147	0.398649410009991	0.999990619997199	-4.6495444855733
LOC100128398	0.23813809815788	1.33090294658637	1.24371878364262	0.216317216935999	0.999990619997199	-4.64977751333765
ATP10D	-0.34423775761441	1.16715222762786	-1.06118657080173	0.290991180467868	0.999990619997199	-4.64986574834412
LOC646903	0.197093066433547	1.40988424429636	1.31537239071208	0.191192567629817	0.999990619997199	-4.64987130422465
LOC100506136	-0.385213963984825	-2.81186876206042	-0.381642642223843	0.703482228032516	0.999990619997199	-4.6500493901949
PARVA	-0.132083059877074	3.35108837993241	-1.55504717450563	0.122883629250456	0.999990619997199	-4.6502025209925
LINC01545	0.424011756466454	-1.94928193626302	0.793172379358237	0.429430255679162	0.999990619997199	-4.65032573618833
FAM188B	-0.43328869595621	-1.32844656911555	-0.941804593605448	0.348411236728531	0.999990619997199	-4.65035310567465
RHBG	0.35474978224659	-0.838227248074515	0.987189360014877	0.325773786412212	0.999990619997199	-4.65037873827454
SETD1A	-0.128291916394299	5.73327603784812	-1.77295653593386	0.0790774474232868	0.999990619997199	-4.65052800651387
PCP4	0.466259725788246	-3.08379420285371	0.701034868551582	0.484800914445398	0.999990619997199	-4.65053976683829
TLX2	0.401383217705474	-1.12857889240124	0.89139165862698	0.374716399390899	0.999990619997199	-4.65077984222206
LOC101926913	-0.464819658296095	-2.82747550973603	-0.55142985779601	0.582487161668473	0.999990619997199	-4.65097618273221
RSG1	-0.189819523973244	2.5492490476672	-1.43720320781423	0.153574048775575	0.999990619997199	-4.65102932132052
ADAM21P1	0.45923313912145	-2.92795126877098	0.574888266193558	0.566572014077935	0.999990619997199	-4.65128200160752
C1orf162	0.48600825102791	-3.06621725568509	0.756582124341892	0.450960581755723	0.999990619997199	-4.65148767054859
MMP13	-0.364281354176101	0.741367334755027	-1.08144438277402	0.281927413022383	0.999990619997199	-4.65168607957729
THEG	0.309032108993343	-3.60679383486422	0.302560898536126	0.762811079349991	0.999990619997199	-4.65170091677517
SYNPO2L	-0.476973834740667	-2.49262016728638	-0.579692465571452	0.563338921714295	0.999990619997199	-4.65185863971649
PLEKHF1	-0.197526424771122	1.41264580249223	-1.40319269771381	0.163450598767671	0.999990619997199	-4.65186864092246
CCR4	-0.134798185295343	-4.30903598335304	-0.141300659959149	0.88789774392015	0.999990619997199	-4.6520794127629
EXOC3L2	-0.472140592392588	-3.01214516879115	-0.572624282746228	0.568098734031678	0.999990619997199	-4.65242699295539
CCDC13	-0.425614339165409	-1.10535861145831	-0.944252675714735	0.347164871785002	0.999990619997199	-4.65258383026308
PDZD7	-0.269818123663586	0.417804104982906	-1.15533779610611	0.2505219908404	0.999990619997199	-4.65280939798673
MTRNR2L3	0.0681531668104807	-3.31026963827032	0.0753571687909688	0.94007105215578	0.999990619997199	-4.65286838387438
SERPINC1	-0.356093792032312	-2.76492111962301	-0.403037472918224	0.687723714801667	0.999990619997199	-4.65287238967953
LINC01121	-0.0406320207428017	-4.04795634418955	-0.0448528338656879	0.9643080956178	0.999990619997199	-4.65307263994536
MIR4787	0.622210815118564	-2.21209123287663	0.684094328213915	0.495392481011436	0.999990619997199	-4.653085275493
UCP2	-0.534220389428734	-2.9471894848034	-0.702581835386009	0.48383995656314	0.999990619997199	-4.65321028579217
TRPC1	0.428519698056667	-1.15104934670342	0.753862841780099	0.452585024499792	0.999990619997199	-4.65328289303204
PRNCR1	0.435720361675727	-2.28413168890291	0.899750472883143	0.37027072079912	0.999990619997199	-4.65331250539113
CPVL	0.450527784367683	-3.26974418637042	0.580582618985477	0.56274086523059	0.999990619997199	-4.65353622762546
MEP1B	-0.217439368243109	-3.68053267346631	-0.240310140208015	0.810548999152583	0.999990619997199	-4.65368904708837
P2RX2	0.31400384874855	-0.71169761044916	0.970130496177593	0.334166263241755	0.999990619997199	-4.6537462685982
NXPH3	-0.207859631841342	-3.47911770021764	-0.235223581513815	0.81448416554713	0.999990619997199	-4.65383118752823
GOLGA6B	0.303428403435372	-3.68806851758626	0.381714466629614	0.703429103930903	0.999990619997199	-4.65394218052463
LOC100128568	-0.365634710220863	-2.04734546007741	-0.905893569809472	0.367024752804812	0.999990619997199	-4.65398635799022
HELB	0.235782144382354	2.06044896170597	1.33718059620627	0.183995511931784	0.999990619997199	-4.65399509204893
FAM19A5	-0.207088988243212	-3.87807965388634	-0.227605361930626	0.820386786100842	0.999990619997199	-4.65403839668889
LAMTOR5-AS1	-0.322780622923713	-0.261372900167255	-1.05225953250018	0.295047736373048	0.999990619997199	-4.65405615286085
A2MP1	-0.401961158188455	-1.75304721659213	-0.953416254604837	0.342525097848064	0.999990619997199	-4.65433811111539
LOC101929607	0.0414971346009212	-4.10223657414973	0.0456961441706233	0.963637493486374	0.999990619997199	-4.65434082776589
OR13J1	0.029242870777213	-3.2547194673219	0.0315980305204482	0.974851397033998	0.999990619997199	-4.65440236728661
SHISA2	0.583593936354888	-1.51938529115084	0.549350645537799	0.583907935794272	0.999990619997199	-4.65440844760906
ASB18	-0.217439368243105	-3.00082997761887	-0.212408347524115	0.832192024970265	0.999990619997199	-4.65443140198468
MIR8055	0.190981270221083	-2.52547765948183	0.210056356637307	0.834022589415323	0.999990619997199	-4.65448679265373
MCAM	-0.486550022126823	-1.70426313098886	-0.890829544493931	0.375016558755489	0.999990619997199	-4.6545527047155
BTC	0.46192284621694	-1.6084293245535	0.817848213120516	0.415258831118743	0.999990619997199	-4.65488085892427
LINC01446	-0.223934864865111	0.801660963597036	-1.21067388631112	0.228684137054033	0.999990619997199	-4.65500042969841
KIRREL2	0.347594421930274	-2.78439380404061	0.382035920796784	0.703191362018082	0.999990619997199	-4.65523052901449
FAM225B	-0.290619457896379	-3.97119797537871	-0.345139949703385	0.730665760198477	0.999990619997199	-4.65525623136124
CALCB	0.0572653473472631	-3.66077883394908	0.0606012037031268	0.951789703479051	0.999990619997199	-4.65527359280193
GPR37L1	0.428350413390515	-2.55854148598526	0.559388247275244	0.577064184698398	0.999990619997199	-4.65542994461736
LOC731157	0.402663044662967	-1.08229280055578	0.966595863044961	0.335922730194286	0.999990619997199	-4.65577908548658
JADE2	-0.132227613896606	4.16119432789839	-1.60168274480075	0.112169930426431	0.999990619997199	-4.65600971185672
STAT6	-0.267487747603411	0.763302984208562	-1.13516020644135	0.258841091013797	0.999990619997199	-4.65613960874007
LYPD6B	0.355234225501235	-0.887730652959401	0.924056196201025	0.357533360186974	0.999990619997199	-4.65636876892041
C6orf222	-0.473336614052871	-3.18638436143532	-0.807296760743003	0.421283978105341	0.999990619997199	-4.65640092119135
CPM	0.400636872311443	-0.448662449309406	0.955908169061646	0.341270357076673	0.999990619997199	-4.65672201316957
NKX2-8	0.396952036546289	-2.23260012214509	0.54313777384054	0.588163056569865	0.999990619997199	-4.65683473796626
KCTD16	-0.355306652822671	-2.78290659859858	-0.417207787265953	0.677361156491954	0.999990619997199	-4.65703986414655
HPCAL4	0.309363224321404	-0.0426107024257561	1.00350081565388	0.317880113160708	0.999990619997199	-4.65704322683912
ASPDH	0.422279888508732	-2.10710717783129	0.539585093691456	0.590602757936692	0.999990619997199	-4.65713639406046
MGAT4EP	0.299245667177659	-2.92899560509463	0.297918377597222	0.76634235353618	0.999990619997199	-4.65719102020277
PCDHB3	-0.321164624959486	-0.538330536143921	-1.06540259598625	0.289088651287908	0.999990619997199	-4.65733958204627
SLC30A3	0.407597860280909	-2.00224836039725	0.858329603110367	0.39262646163797	0.999990619997199	-4.65748769941628
LHFPL3-AS2	-0.266420664854739	-2.9479473051047	-0.299424113164119	0.765196491579971	0.999990619997199	-4.65754491998358
KLKB1	-0.335825812589904	-1.15546054916326	-1.02458864377781	0.30786490337447	0.999990619997199	-4.65759311014935
DUOX2	-0.338775231792201	-1.31871394688803	-0.892017724652481	0.374382268137903	0.999990619997199	-4.6576965488981
KRT14	-0.465586692860068	-1.92156394619565	-0.887338087980912	0.37688430976026	0.999990619997199	-4.65806158640889
CLDN1	0.479721804740226	-2.61149865027487	0.670509317845213	0.503975820533962	0.999990619997199	-4.65815131083266
ABCC3	-0.50909655849253	-1.35882557056835	-0.645214947215807	0.520167079574293	0.999990619997199	-4.65816577305422
LINC00941	0.340871343799816	-1.16764615765563	0.990910399248983	0.323961763593323	0.999990619997199	-4.65839750811872
SMARCA1	-0.346057478699132	-0.902098918875928	-1.04216285175244	0.299681885972193	0.999990619997199	-4.6584647653565
LOC388849	-0.408519032653095	-2.25916834208504	-0.874005921053897	0.384069720397937	0.999990619997199	-4.65868565286413
MFGE8	-0.188008843524381	3.252913448895	-1.51063111123687	0.133825963891929	0.999990619997199	-4.65871176019328
SPDYE5	0.297286398330299	-0.515694516351126	1.04382442321183	0.298915896355948	0.999990619997199	-4.65884602778516
LOC101929181	0.347866147026348	-3.1495608720201	0.374308603175055	0.708914451575186	0.999990619997199	-4.65892128544121
FAM167A	-0.4794883835691	-1.05609567175176	-0.818282709852323	0.415011834205131	0.999990619997199	-4.6590892768687
VTRNA1-3	0.50060477700648	-2.7156635313371	0.887328842470559	0.376889263347108	0.999990619997199	-4.65930652418384
KIAA1045	-0.24963937782989	-2.95168360532442	-0.233554449063043	0.815776513948769	0.999990619997199	-4.65937936050825
RNF103-CHMP3	-0.392087419689031	-1.93800346871064	-0.542645849820761	0.58850058943251	0.999990619997199	-4.65956150251503
LINC00578	-0.446002374398018	-2.77287966988505	-0.732646844787595	0.465373536759187	0.999990619997199	-4.65962197071751
FAM46A	0.517699853337278	0.128567100763719	0.799886308820585	0.425546458412781	0.999990619997199	-4.6596236792577
JPH3	-0.383701677112741	-1.45196661173093	-0.936507435201633	0.351117977236876	0.999990619997199	-4.65970389015071
HAVCR2	0.0461629786680327	-3.47711670806681	0.0496282351056697	0.960511038562442	0.999990619997199	-4.65979862707155
GZMM	-0.434243698079487	-2.87301933819106	-0.53113095480724	0.596427304140539	0.999990619997199	-4.65980436656023
LHX6	0.31004190281168	-1.68073282945918	0.953093937739305	0.342687610572553	0.999990619997199	-4.65986441513215
LINC00942	-0.401247748114059	-0.34275060975582	-0.859519884061796	0.391972677285402	0.999990619997199	-4.65989128667869
SLC30A2	0.0343853141213364	-1.77261322717183	0.0146703997337612	0.988322415650552	0.999990619997199	-4.65993656854739
LOC101929080	0.396874352070298	-3.01975221190204	0.892314974686816	0.374223691316167	0.999990619997199	-4.65994040952181
SPATA18	-0.139156477201738	4.16893637964369	-1.61396909116034	0.109475335628256	0.999990619997199	-4.66022737091541
KLHDC8A	0.380300583375061	-2.77764438792176	0.501524985922639	0.617030589735161	0.999990619997199	-4.66024501238484
FHOD1	-0.1431259609272	5.59495886652534	-1.78059778661059	0.0778122084554283	0.999990619997199	-4.66038104732954
LOC100287728	0.122249191494874	-4.36142058918329	0.149758984264632	0.881236299089894	0.999990619997199	-4.66044948540389
ELAVL3	-0.0992215155719913	-4.4112719506307	-0.117560841969772	0.906635719836927	0.999990619997199	-4.66099455106595
WISP3	-0.499091044031172	-2.57414482625546	-0.683804900371334	0.495574519646165	0.999990619997199	-4.66108163455686
DAPP1	-0.240062949206587	-3.212017574326	-0.295697402792129	0.768033456969043	0.999990619997199	-4.66111744042881
RGPD8	0.369521511776213	-1.9133110317172	0.820004095584686	0.41403414955134	0.999990619997199	-4.6611457644235
SGSM1	-0.19309707498049	1.30315880429568	-1.31273486179416	0.192077042817581	0.999990619997199	-4.66115572148798
C9orf171	0.224428168598091	-2.58208680272804	0.251871522862361	0.801622838341752	0.999990619997199	-4.66123008160067
KCNMB4	-0.46493635515562	-2.19883882212242	-0.754273589375068	0.452339437731376	0.999990619997199	-4.66124952979932
TNFRSF11B	0.19725135717418	-2.44055852660423	0.247568180130399	0.804942308005813	0.999990619997199	-4.66137220872251
CDH23	0.552941187611755	-0.918107178265705	0.865465657206493	0.388716887999765	0.999990619997199	-4.66152962623275
LINC00900	0.339612058844733	-2.05994005714376	0.462487720457244	0.644669407871568	0.999990619997199	-4.66166365027265
MEF2B	0.397998767393371	-2.06273914110911	0.626996838801386	0.531995019438877	0.999990619997199	-4.66170467172751
RAET1E-AS1	-0.409610613424361	-2.50698132889213	-0.797578040219637	0.426879368102544	0.999990619997199	-4.66180224150148
CYP1A2	-0.463169721004115	-0.42068170447802	-0.974825621923064	0.331842415238717	0.999990619997199	-4.66183229140882
PLCB2	-0.25152000562077	-3.3073640473174	-0.356542728924965	0.722135291597577	0.999990619997199	-4.66186853467438
NID1	-0.708776803023933	-2.15735437442902	-0.590233713514873	0.556276726690216	0.999990619997199	-4.66195654342468
NR4A3	0.492956574198899	-1.14753624076362	0.685029631897596	0.494804459756513	0.999990619997199	-4.66215728533236
SCARNA16	0.360490173868994	-1.83255460270346	1.04288687983713	0.299347943709385	0.999990619997199	-4.66215795759554
TSPY26P	-0.375089192275755	-2.80566511207577	-0.475131845437381	0.635660087027185	0.999990619997199	-4.66227621238784
RIMBP3	-0.362589902349967	-1.28797531253324	-0.957733116060898	0.340353346138363	0.999990619997199	-4.6626490145372
TTR	0.206928923897713	1.16144807437034	1.24749006374704	0.214937470193175	0.999990619997199	-4.66268126939937
CCL8	-0.374844421801968	-1.60731874534203	-0.881601083781175	0.379965922007475	0.999990619997199	-4.66275308792738
IFI16	-0.243161059038809	-2.63216078991598	-0.274088554601368	0.784544264097578	0.999990619997199	-4.66303294538479
DLX1	-0.248700790969532	-0.642969916966199	-1.14772184462354	0.253639486637545	0.999990619997199	-4.66320066179458
PLAGL1	0.397862313888608	-2.04451788753527	0.6223423220037	0.535038932429573	0.999990619997199	-4.66322886102077
VTCN1	-0.398757541160562	-2.75056568393867	-0.461080491608706	0.645675413272068	0.999990619997199	-4.66330927753469
OTOF	0.243776470992279	-3.32744113997989	0.311845040600365	0.755764278255466	0.999990619997199	-4.66347348947978
CYBA	0.0517760908365048	-2.55305142223483	0.0611966866150951	0.951316570464045	0.999990619997199	-4.66365375366196
FCGR1B	-0.341400359849856	-2.39418516095717	-0.498974548178187	0.618820194664975	0.999990619997199	-4.6637321370362
PCAT18	0.474498012360526	-2.37582312144679	0.798614612502162	0.426280494431965	0.999990619997199	-4.66379302717516
EPDR1	0.198365105586326	1.62397763771783	1.30769590367922	0.193775294878384	0.999990619997199	-4.66379336673143
LRRC4B	0.00694407485486526	-3.13104289974006	0.00690397954123842	0.994504302722117	0.999990619997199	-4.66389354176856
GAD1	0.366734831060415	-0.615445024739992	0.901277381127767	0.369462229585742	0.999990619997199	-4.66411896556586
C1orf158	0.368487938968256	-1.80013509103204	0.488375688447177	0.626281745131472	0.999990619997199	-4.66417375019321
LOC100130950	0.472090971785065	-2.47480978830638	0.762059977713653	0.447698408399109	0.999990619997199	-4.66417676184543
PCSK5	0.415186397091643	-2.0918562593239	0.603972267473096	0.547138690461994	0.999990619997199	-4.66436406670495
RGPD3	-0.412435961352842	-1.87616725359459	-0.667181078769398	0.506090755624487	0.999990619997199	-4.66466758998018
GAB3	-0.087921817619991	-3.09275591329583	-0.101940101709821	0.918994743456765	0.999990619997199	-4.6647415950944
ZC3H12D	-0.300313562890239	-2.29722653341605	-0.380859131030903	0.704061838430322	0.999990619997199	-4.66477293666076
TYRO3P	-0.41602397080297	-2.44116985277424	-0.853088422605417	0.395513245599656	0.999990619997199	-4.66482737177567
H3F3C	0.4298366024711	-2.69896125259644	0.641374045043737	0.522649265786099	0.999990619997199	-4.66490951886347
GPD1	-0.262752946562649	0.0139854599330414	-1.09659264288003	0.275277948176064	0.999990619997199	-4.66512465090276
RAB39A	0.414497064692366	-2.30903329539063	0.520724434705856	0.603633159688966	0.999990619997199	-4.66516776214562
RNU6ATAC	-0.307898320529999	-2.51377159033781	-0.367689877030299	0.713829781734409	0.999990619997199	-4.66517016279143
ATP1A2	-0.304963825552543	-2.34892632892938	-0.312239886353437	0.755465036024202	0.999990619997199	-4.66546659432184
ABCG4	-0.458714712688316	-2.6927884888106	-0.64543484640917	0.520025156285258	0.999990619997199	-4.66553472285304
BEND6	0.386758069216223	-0.746342552130676	0.848905414119007	0.397826506876502	0.999990619997199	-4.66560073428047
SULT1C2	0.10815494465352	-1.79513839016712	0.117130239788526	0.906976116415834	0.999990619997199	-4.66561648824076
TNFRSF9	0.312526811971256	-3.1152037399943	0.345214283121674	0.730610040155082	0.999990619997199	-4.66563071828267
SERTAD4	0.362790492215121	-3.11423203402696	0.373203602525486	0.709734221647226	0.999990619997199	-4.66566432350522
GNAL	0.307580402420189	0.502799217573109	1.07517508895283	0.284711440992325	0.999990619997199	-4.66613856986726
MAGEA11	-0.144528154897513	-2.96051995430515	-0.167391986845205	0.867377142858885	0.999990619997199	-4.66626192898194
NKG7	-0.38476856614851	-1.75613268384852	-0.916666312473749	0.361376089736655	0.999990619997199	-4.66642832902841
COL3A1	-0.20711197760149	0.904854364644077	-1.29918998162335	0.196667320238765	0.999990619997199	-4.66646821397504
TTC24	-0.317257169258153	-3.638073499903	-0.414695671541803	0.679193793179139	0.999990619997199	-4.66650085049814
PAK7	-0.123717605922973	-2.84462946006985	-0.137914956036204	0.890566471087157	0.999990619997199	-4.66651128008272
CD5	0.381032998001817	-1.70374974546821	0.862508719029065	0.390333957682025	0.999990619997199	-4.66658813038556
CIDEB	-0.340753532801497	-0.768277207703772	-1.03026198926994	0.305207008586673	0.999990619997199	-4.66676792338641
GSN-AS1	-0.2053475305686	-2.88265817379875	-0.234069968262697	0.815377311811787	0.999990619997199	-4.66699287175055
MIR7161	0.43577274581636	-2.35762426003784	0.774955807707986	0.440072610051278	0.999990619997199	-4.66704444083575
OLAH	-0.233528373445164	-2.97561682941034	-0.210721682474677	0.833504670509288	0.999990619997199	-4.66719718418069
FOXB2	0.399020194219289	-1.53870231956974	0.975873209548705	0.331325361358971	0.999990619997199	-4.66737384237766
MLLT4-AS1	0.301589494876646	-0.287440016734063	0.984012333610907	0.327326171604913	0.999990619997199	-4.66740530152506
MFAP4	-0.389204284230337	-1.67244642922688	-0.887150697554174	0.376984718307515	0.999990619997199	-4.66740683365597
TNFSF18	0.228661769648527	-3.28604342482118	0.266897920819026	0.790060748039623	0.999990619997199	-4.66756202362531
SRPX	-0.432195384813733	-1.83130215160147	-0.788875042173771	0.431927056290549	0.999990619997199	-4.66764995372692
TMEM232	-0.325848397235911	-0.714969400214402	-0.951169141829482	0.343659136266011	0.999990619997199	-4.66782533696759
SLC44A5	0.453220429537884	-2.5028269756549	0.684003646368634	0.495449512400127	0.999990619997199	-4.66785488343984
BATF3	0.389328698116083	-2.97139056276561	0.578289367802312	0.564282234349999	0.999990619997199	-4.66785856952841
LEPR	0.339063721393054	0.576899126855361	0.987067727477204	0.325833130006836	0.999990619997199	-4.66820999189711
PBOV1	0.441997041546708	-1.86487664850573	0.882087786966752	0.379703882930104	0.999990619997199	-4.66833005802856
PROX1	0.0570558860029582	-2.56028551426904	0.0705683219051116	0.943872863544537	0.999990619997199	-4.66835246090357
RNASEH2B-AS1	-0.411419101290446	-2.11909308206348	-0.781035635251117	0.436503744915481	0.999990619997199	-4.66839656156037
SYT9	0.327389431727771	-2.00053595833988	0.441814944686868	0.659513513719107	0.999990619997199	-4.66863596723385
AUNIP	-0.203626338624281	2.64784977118229	-1.46874356610774	0.144832105685664	0.999990619997199	-4.66875366770086
LINC01348	-0.21039483504113	-3.29364824122262	-0.254957235927317	0.799244841398273	0.999990619997199	-4.66876167358529
HEXA-AS1	0.292284312686792	1.67215639908281	1.15257971726856	0.251647828459073	0.999990619997199	-4.66879430368369
CACNA1S	-0.255075927274428	-2.44762824376913	-0.272080040501706	0.786084057293527	0.999990619997199	-4.66897294643936
MEI1	0.380016715598706	-1.21539989117604	0.92352540570393	0.357808497956666	0.999990619997199	-4.66900518350639
GRIN3B	0.445066268071188	0.175159652250202	0.970733850474618	0.333867039176886	0.999990619997199	-4.66913874485411
LOC100505716	-0.387593244329312	-1.020296418563	-0.937493097438505	0.350613303085002	0.999990619997199	-4.6694122179663
FRG2EP	0.34350573262376	-2.9760004556494	0.455275535844719	0.649832218853343	0.999990619997199	-4.66947175852382
TMEM236	0.339631627240316	-3.03856200665421	0.387734719439575	0.698981534198058	0.999990619997199	-4.66950517472385
FAM151A	-0.422905575757329	-2.00542821106077	-0.870487641257831	0.385979994658039	0.999990619997199	-4.66954883573445
MB21D2	-0.366457744042213	-1.8391755590396	-0.463306620325079	0.644084292818724	0.999990619997199	-4.66962007073003
SLC7A13	0.374030589042903	-2.49470256872185	0.88881446804897	0.376093812949071	0.999990619997199	-4.66974729461462
TMIE	-0.0297371545456162	-2.67065054305453	-0.0369809635734726	0.970568993958337	0.999990619997199	-4.66995113037369
SPOCD1	0.528240345065109	-2.37280898291396	0.665764651673066	0.506992260894476	0.999990619997199	-4.66997978671355
HEPHL1	-0.367400180568629	-2.06361901892678	-0.796108605725487	0.42772917700869	0.999990619997199	-4.67020736945801
BACH2	-0.317413291827378	-2.18753136143107	-0.351817712709122	0.725665918775206	0.999990619997199	-4.67029038058196
INPP5D	-0.364588466014318	-1.24604507718381	-0.974027674857891	0.332236609585539	0.999990619997199	-4.67040425735688
DNAI1	0.405787883035066	-2.5284324875098	0.575274519643758	0.566311742987139	0.999990619997199	-4.67046082203731
RFXANK	-0.1079841987235	5.12671343079246	-1.71016284820979	0.0901299061213418	0.999990619997199	-4.6705832978885
RNF183	0.123925172386979	-3.03317556570426	0.146331611914298	0.883934564317882	0.999990619997199	-4.67060500237051
MC1R	-0.207958588941989	2.70015226597907	-1.41218795699304	0.160792347602787	0.999990619997199	-4.67069545924709
TUSC8	0.259763886670337	0.0926650949550046	1.16841157297616	0.245233850042187	0.999990619997199	-4.67076222631625
ENTPD1-AS1	-0.281358843522894	0.146963992289373	-1.03552524359666	0.302755079999235	0.999990619997199	-4.67078107778954
RPL34-AS1	0.311298383969479	-1.83458024610431	0.410900794380095	0.681965876121859	0.999990619997199	-4.67081311940052
WTAPP1	0.305007364230374	-3.1997571167277	0.567004477726519	0.571897058439776	0.999990619997199	-4.6708442185819
ST8SIA5	0.385987442885953	-3.09905435775901	0.538373850658866	0.591435622662905	0.999990619997199	-4.67086659654552
ZNF571-AS1	-0.387952107235054	-0.869662972103897	-0.897102464925892	0.371675469086705	0.999990619997199	-4.67116874261792
NME1	0.133540783629138	5.64720211725365	1.7677218665583	0.079953960762518	0.999990619997199	-4.67132439497981
ANXA2	0.315466877419245	-0.807524176860391	0.98792479794455	0.325415123633779	0.999990619997199	-4.67149839100234
MPP4	0.386373307311305	-1.9234072509357	0.812172375469183	0.418493438371377	0.999990619997199	-4.67160562763827
CDK18	-0.281656880728064	0.264323523648997	-1.12118250080804	0.26471665428949	0.999990619997199	-4.67166097739002
RGCC	0.397884435003976	-1.01690463993698	0.916218405962807	0.361609841592833	0.999990619997199	-4.67166717510339
LINC00539	-0.431508413419242	-1.56377489842318	-0.861048351460321	0.391134120450927	0.999990619997199	-4.67172986803058
TRAF3IP2-AS1	0.274141340149932	1.22952810961771	1.15481643779088	0.250734533598597	0.999990619997199	-4.67178995892711
PTAFR	-0.370289037639489	-1.56902549172822	-0.856037712408583	0.393887212641445	0.999990619997199	-4.67180645168698
PKN2-AS1	-0.0487332693311342	-2.80820754441747	-0.0647238493865786	0.948514472745365	0.999990619997199	-4.67184800771791
CARD8-AS1	-0.31788196008334	-0.391307775932476	-0.988881959759838	0.32494871944433	0.999990619997199	-4.67191187764075
MIR200B	-0.433759285572658	-2.03860112729732	-0.651407883446141	0.516177907553689	0.999990619997199	-4.67194628445939
PTHLH	0.326630235507641	-1.28442930943354	0.513500016738228	0.608658827592996	0.999990619997199	-4.67206787371143
BHMT2	-0.334808771664648	-1.49559918298441	-0.447853105961429	0.655163391696717	0.999990619997199	-4.67233341014659
C2CD4C	-0.222784307516017	-2.12171856622855	-0.261465467756593	0.794235500016773	0.999990619997199	-4.67235608326875
RAET1L	0.522114163439173	-2.58063928092116	0.655594100931461	0.513490501526089	0.999990619997199	-4.67236678177943
CSF1R	-0.499455302404767	-2.17790141299766	-0.746052941760433	0.457269087915835	0.999990619997199	-4.67250517810779
FOXN1	-0.382659470122218	-1.0521831183553	-0.958780185787182	0.33982793141678	0.999990619997199	-4.67259516094084
FAM131B	-0.419939632307012	-2.57110208401906	-0.629257007420906	0.53052015263698	0.999990619997199	-4.67267674085807
TCF4	0.27324629616834	1.09844365003203	1.10966582105021	0.269627270725827	0.999990619997199	-4.67269168865137
HPCA	-0.294898990973663	-3.21330968450764	-0.411128723033739	0.681799255346574	0.999990619997199	-4.67270893348379
LOC285629	-0.276536801196305	-2.35370994898649	-0.30855362787707	0.75826018709235	0.999990619997199	-4.67278739079441
LINC00954	0.28876181414041	-2.52899669410243	0.351278047722426	0.726069545430578	0.999990619997199	-4.6728230702181
TDRD9	-0.448739774923128	-2.43863209266086	-0.687861602727663	0.493026321411378	0.999990619997199	-4.67296958422794
SPATA32	-0.326706240219634	-0.921428200226442	-0.922750658401979	0.358210334379144	0.999990619997199	-4.67306461280615
GVINP1	0.3731491572945	-0.128845100201331	1.03616777914254	0.302456662057158	0.999990619997199	-4.67309032501704
ZNF90	-0.367408083104107	-1.73885123202574	-0.776703828988545	0.439044784736857	0.999990619997199	-4.67324671684296
BMP8A	-0.203115719479828	2.40828625947733	-1.39040974262053	0.167285794968359	0.999990619997199	-4.67327873515177
MIR133A1HG	0.30938282187406	-2.59020500453197	0.375014690304947	0.708390803529634	0.999990619997199	-4.67360344564872
BEX5	0.400769543888682	-1.59825784592767	0.75250961792576	0.453394659726385	0.999990619997199	-4.6737847436665
PPM1L	0.22665784632528	2.72067394059007	1.36023727834024	0.176609717232832	0.999990619997199	-4.67385981058552
ARHGAP20	0.315334335122109	0.558109235625204	1.12279726163831	0.264033161769434	0.999990619997199	-4.67388873120742
LOC101927418	0.014453254254013	-2.49522487627931	0.018523695520017	0.985255523589758	0.999990619997199	-4.67390727986129
KCNN1	0.340210597644074	-2.53793898682966	0.465971580662899	0.642181691829638	0.999990619997199	-4.67413208288836
PLD6	0.311911131169917	1.00677203216721	1.07351648560326	0.285451127328914	0.999990619997199	-4.67424076308066
ARHGAP24	-0.247040745093254	-2.40096751451721	-0.325213915546449	0.745653335552162	0.999990619997199	-4.67425766708605
KDM8	0.190445131544748	2.52119883261522	1.4224921701581	0.157788125512388	0.999990619997199	-4.67440353712018
[truncated: 13,017 more rows]
