# Supplementary material for: The transcriptomic response of cells to a drug combination is more than the sum of the responses to the monotherapies
Source: eLife. 2020 Sep 18;9:e52707. doi: 10.7554/eLife.52707 (PMC7546737; doi:10.7554/eLife.52707)
Supplement: Source data 6. [file elife-52707-data6.zip › LNCaP/DE_limma_TW_3.csv]

	logFC	AveExpr	t	P.Value	adj.P.Val	B
DDIT4	3.27758927273946	9.29730938279806	38.0311516769555	4.82230608724815e-64	7.24117482061183e-60	135.603430502889
BAG3	3.82251324218137	7.59227406443493	36.2152295600731	6.26778704995882e-62	4.70585451710908e-58	130.748781050761
DNAJB1	5.2906555413033	8.18537542356797	32.1609722819229	7.24381386100045e-57	3.62577029789276e-53	119.271036733723
CHAC1	3.54593277325732	6.19043413186866	30.2330119569955	2.84206126977789e-54	8.53527840539696e-51	113.229275777542
DNAJB4	4.51278978974801	6.14063789689588	30.2399378177637	2.78024042655368e-54	8.53527840539696e-51	113.130573258882
GRHL2	-1.60825986401792	7.10021193663524	-29.9977832548396	6.01253338285543e-54	1.50473668794929e-50	112.502769752135
HMOX1	8.44778261105568	8.09908799650029	28.1596153405164	2.47339233759836e-51	5.30577990591099e-48	106.265312279771
ASNS	1.31191752658151	8.83053929244701	27.908717257789	5.75777136798058e-51	1.08073368576995e-47	105.789057610706
STC2	2.18009600573886	7.77865206668907	27.7787582011722	8.93963100933696e-51	1.49152776929115e-47	105.33811277592
TNFRSF1A	1.52331256192464	6.82203984760087	26.0006594376469	4.31865697381965e-48	5.55033087672417e-45	99.1766926413315
TUBB3	3.68852716366665	6.20668955784321	25.9931642801024	4.43553346568261e-48	5.55033087672417e-45	99.0089421323551
DEDD2	3.36742127239214	4.46364651475266	26.0400824874606	3.75309968983029e-48	5.55033087672417e-45	99.0079684389247
SESN2	3.20078816000477	7.10016023583952	25.088685215656	1.1602743344931e-46	1.34020610821142e-43	95.9100094907423
VEGFA	2.21811881752959	7.6712279635746	24.9000499968825	2.31640520428476e-46	2.48451003910999e-43	95.228796891301
MAFG	2.65281187652229	6.53642251778699	24.8681238553747	2.60490232261574e-46	2.6076808850932e-43	95.0710659494176
SQSTM1	2.36028389684387	10.0356146664611	24.5579308943482	8.19412129913868e-46	7.69018283924165e-43	93.9775772577753
DDIT3	5.11153360344096	6.62520834165039	24.3600440349984	1.71130236262904e-45	1.51158331042574e-42	93.1155897882757
HERPUD1	2.41659074920973	8.34033559735188	24.0855605360093	4.78583308728467e-45	3.99244831325925e-42	92.2180931760224
HSPH1	2.81483376519067	8.54453092036575	23.8719240870737	1.07157743640283e-44	8.46884567632888e-42	91.4145700043722
RNF103	2.02158903387787	6.8897702003151	23.7463597054828	1.72496444430277e-44	1.29510330478252e-41	90.9286272207884
UBC	2.68610031303153	10.2995892278152	23.691180736132	2.12752955602695e-44	1.52128494349051e-41	90.7247510761093
TES	1.89793974878053	6.78184422587473	23.66669957002	2.33527589559256e-44	1.59393194764626e-41	90.6296473180916
BAZ2A	1.47261828481965	7.52962444258592	23.5040093557993	4.34470638682621e-44	2.83652656976445e-41	90.0202623728412
DBNDD1	1.83942620086447	7.47774924109012	23.3095075429499	9.16157079038096e-44	5.73208945784835e-41	89.2757795644598
ADM2	1.65952360295903	7.13857717165746	22.9585459987766	3.55836294038338e-43	2.13729511651188e-40	87.924330387567
OSGIN1	3.67206000568759	5.46328758968415	22.8623221973046	5.17444844124441e-43	2.98844299206639e-40	87.4078531795093
GDF15	3.1482528200186	10.0819525044933	22.5021127223881	2.12154182623239e-42	1.17914888249026e-39	86.1363619533389
ULBP1	3.06077144819671	4.83614882010603	22.4930380503422	2.19873259920934e-42	1.17914888249026e-39	85.9789540921436
HSP90AA1	1.98732604955896	12.1330875110188	22.3282431037094	4.21446771895507e-42	2.18222231958032e-39	85.4313836969795
GCLC	1.52289934600535	6.22062015522295	22.2615903234841	5.48802867840332e-42	2.74694128783014e-39	85.1896259110073
SLC38A2	1.71690559669605	9.39939619865966	21.5871942292205	8.17162970412806e-41	3.95823198829635e-38	82.4925221746471
CLK1	2.79010607693004	6.40821426877316	21.3391873100273	2.23601435637148e-40	1.04924973672732e-37	81.5056660819735
GCLM	1.9506684573609	7.36663496752429	21.2643873224167	3.0335315944361e-40	1.38034880066826e-37	81.203628846999
GEMIN4	-1.99180048651511	5.73292332919182	-21.1880939651802	4.14348516248444e-40	1.82995803529019e-37	80.8766484398871
TRIB3	2.42896968573634	8.65755459136636	21.0884871270034	6.23186840676131e-40	2.67364959988365e-37	80.4764638588295
FASTKD2	-1.21180651981811	5.89709613669709	-20.9606405020434	1.05409852126453e-39	4.39676205425227e-37	79.9558391031211
DNAJB6	1.40958300683338	5.89271806684207	20.5845407764764	5.00436891778979e-39	2.03096226133869e-36	78.4138185531777
STK40	1.76638966758299	7.29980444735113	20.072574850434	4.28752826563255e-38	1.69425064307206e-35	76.2644468047948
DNAJB9	2.97153652157597	5.99268817849321	20.042423685649	4.87058384209445e-38	1.87529966597154e-35	76.1428960155706
TP53INP2	1.58433385426019	6.74736439517426	19.9594619506454	6.92142155939453e-38	2.59830165339671e-35	75.7974815132193
LDLR	1.95817825475832	7.22029136273969	19.9383785617502	7.56900050122393e-38	2.71448499034037e-35	75.7025828329051
URB2	-1.9894437038518	4.39372538016746	-19.9376493267074	7.59245934964676e-38	2.71448499034037e-35	75.5494559558635
SLC3A2	1.91425758122403	9.35015984154183	19.8792838043967	9.72835840634682e-38	3.39723325185358e-35	75.4238458082536
MDM2	1.97961783610677	8.51533940459837	19.8719332506521	1.00371603327938e-37	3.42540908084617e-35	75.3955593743494
NUPR1	1.33204733849517	8.08178778588057	19.7943264286327	1.3966037472213e-37	4.66031152628334e-35	75.0796433301409
RRS1	-1.81051441707173	5.1510255808117	-19.5498889415321	3.97242143697405e-37	1.29673652820875e-34	74.0428794013589
NEDD4L	-1.01164290894712	7.72242217383346	-19.4804297996163	5.35361630857724e-37	1.71042345722544e-34	73.7451602442145
MMACHC	-1.53598336733509	4.35207373465454	-19.3915603598502	7.84936404087405e-37	2.45554271745343e-34	73.2871418027326
ATF3	4.31155657192269	7.30534811382174	19.2599147489411	1.38612105048654e-36	4.16279873882118e-34	72.813507901905
BTN2A3P	2.90694187208663	2.25876727784803	19.3706024460561	8.59188553179233e-37	2.63297455398762e-34	72.5627466980378
C10orf2	-2.27128182479204	4.00193512402822	-19.2365014000343	1.53399210385811e-36	4.51655400618301e-34	72.5180064459733
POLR1B	-1.32203679302816	5.7553208188769	-19.1621452922528	2.11751152402281e-36	6.11472173937048e-34	72.3963375021594
ID2	2.09708386605432	5.50589900121654	18.9934761549904	4.41086468591301e-36	1.24968951176735e-33	71.6665396406228
AZI2	1.40469623554662	6.38660441344106	18.8737218382897	7.4428672402577e-36	2.06966841629092e-33	71.1372366353892
FASTKD5	-1.38654424576614	5.47627953741883	-18.6491323518766	1.9951777322878e-35	5.44719796873338e-33	70.1597331243037
KDM3A	1.82074306775297	6.43346206584365	18.6168990179445	2.29969388503361e-35	6.16646488886869e-33	70.015330340911
METTL13	-1.24679867988599	6.00917621517127	-18.5929536225965	2.55584098949068e-35	6.73307163126177e-33	69.9180951991293
P4HA2	2.35947287109758	4.92443165078256	18.5786209384536	2.72270744369604e-35	7.04899568526548e-33	69.8302832221221
FBXL20	1.74746858815988	5.13367161923248	18.5374734849352	3.26526603635654e-35	8.31037877998811e-33	69.6749440067561
PPRC1	-1.79398310006813	5.8784223670482	-18.3577550911771	7.23926187909785e-35	1.78204518650055e-32	68.8839554555992
MKNK2	1.94973927287394	9.19817636084331	18.3659254173855	6.98129808795397e-35	1.74718620147861e-32	68.8526958359978
KBTBD6	-1.35377540902887	5.33623881694687	-18.2916574757853	9.71206780234304e-35	2.35220016322553e-32	68.5879836098363
XBP1	1.43932020547797	8.43078054526475	18.1908967760587	1.52165795075823e-34	3.62685964898185e-32	68.0874060553112
SH2B3	0.968414865684908	4.80706667110344	18.156886720042	1.77118488536529e-34	4.15564253728831e-32	67.9947990953161
KLHL24	2.35005700630839	6.30857047814562	18.1533571964285	1.79933253130941e-34	4.15673496771418e-32	67.9747032057407
DNAJA1	1.65550632707445	8.73676115358622	18.1168569949526	2.11818906419991e-34	4.8192010587918e-32	67.7418335579639
IMP3	-1.62938570018599	6.03720750649501	-18.1003967741583	2.28003176148235e-34	5.10999357170433e-32	67.7406462770483
TMEM177	-1.61133370951011	3.95332618588013	-18.0370794377992	3.02748760454991e-34	6.6854049808708e-32	67.3423461379343
RUNDC1	-1.13895980038453	5.9086170800726	-17.9186877461344	5.15141698259378e-34	1.12106778855983e-31	66.9315856939648
LCMT2	-1.32139119549271	5.05027445790847	-17.8343334324262	7.53138717318542e-34	1.6155901398936e-31	66.5488640310624
TMEM86A	1.68370220793394	3.7132178217674	17.7865013227303	9.34504012839695e-34	1.97641017701421e-31	66.2410329517916
KIAA0232	1.01794588949122	7.10899884868043	17.7627415279334	1.04033934813735e-33	2.1696855071709e-31	66.1874615662001
PCDH1	1.71649502306108	5.62245842698902	17.7207831029825	1.25757262740959e-33	2.58680966755923e-31	66.0421196511318
TRIM16	1.30057334068201	7.01976816602199	17.6428598735894	1.78954268926776e-33	3.63132067865468e-31	65.6627598070998
PTRH2	-1.26867512142122	5.28316913467432	-17.5240397684977	3.06905582869265e-33	6.14465897648652e-31	65.1601148950674
PHF12	-1.24165858450038	6.71770923850152	-17.3703852931967	6.18158029995408e-33	1.2213501287383e-30	64.4347790743073
CDKN1A	2.07630309292447	8.98263807180801	17.3178551383345	7.85885422470421e-33	1.5325786368592e-30	64.1327584113662
ABHD4	1.28034005904842	7.6287354629928	17.2723987513485	9.67613289589636e-33	1.83920014638962e-30	63.9628708105414
UBB	1.59113628548025	10.042017363741	17.2753836279896	9.54478221172159e-33	1.83749294475912e-30	63.9144191719369
RNF144B	1.91372683256816	5.40282879366205	17.2317689867374	1.16559575865025e-32	2.16081307554223e-30	63.8319149982865
CBX4	1.34928197915423	7.66253958913901	17.2341367780634	1.15301239208566e-32	2.16081307554223e-30	63.7804843899535
GOLPH3L	1.21552232343938	6.74326284322276	17.2077523895048	1.3013062097194e-32	2.38297732257884e-30	63.6839566779824
ARMCX3	1.06568146845982	7.09479876587203	17.1918316697835	1.39992495087558e-32	2.53268350148767e-30	63.6056749780727
FBXO11	1.08048244626921	5.94222880045124	17.1783292607025	1.4894363828446e-32	2.66254484818982e-30	63.5661408226051
SPRED2	1.46440881764581	5.07680726103229	17.1321256891222	1.84164170763357e-32	3.25342257433243e-30	63.3777176240181
OSER1	2.00852331592229	6.53374417076399	17.1293481124341	1.86530807980554e-32	3.25691466585582e-30	63.334423779821
ZNF275	0.868791766786102	5.84577500208017	17.0795552868091	2.34549136653759e-32	4.04826417930212e-30	63.1137670643109
MXD1	3.23120162325572	4.83792121044675	17.0723705065401	2.42437542516855e-32	4.13686606640125e-30	63.1027648819934
ARID5B	-1.79343361729735	5.06901390241087	-17.0374384556394	2.84765412647695e-32	4.80453644530089e-30	62.9300250955535
FNIP1	1.83890900205172	6.6316041327566	17.0045611982338	3.31378909433955e-32	5.52887300451141e-30	62.7585295449773
GABPB1	1.20362897219526	5.17521379606743	16.9918514474233	3.5139242837212e-32	5.73951459023932e-30	62.7307540328629
USP54	-1.41569046781502	8.47560735519869	-16.9916936072226	3.51648469833523e-32	5.73951459023932e-30	62.6596119421462
ANKRD12	1.69058826914124	6.40700647269071	16.9809124736481	3.69588787693025e-32	5.96746799569727e-30	62.6533451913099
ZNF674	2.04248648750268	3.68231888707363	16.9557155292825	4.15192249354553e-32	6.63247533649784e-30	62.4740435335992
CCDC117	1.13444661036758	6.50292841780345	16.9359215127291	4.54955562418004e-32	7.19117128975658e-30	62.4253727979737
FXR1	0.992188622136483	7.71882130649814	16.812604613326	8.05206144774779e-32	1.25947661145188e-29	61.8340157397001
TMEM39A	1.32536825939471	5.66317755189757	16.7726587419902	9.69169944351331e-32	1.50031503962676e-29	61.7197820486242
WDR3	-1.18357748063093	6.51101782139512	-16.7195783158979	1.24020832585026e-31	1.90030287969056e-29	61.4341081560917
DNAJB2	1.08773381870045	7.05363186842534	16.6813762424941	1.48137910761464e-31	2.24690794746882e-29	61.2504232483716
ELF3	2.34424800789938	6.69572823600711	16.595186685925	2.21344910126572e-31	3.3237151704606e-29	60.8636692762201
FOXA1	-2.42308522087454	8.36407166415439	-16.4611441655941	4.14102136355245e-31	6.15659176189144e-29	60.2117292245239
C11orf84	1.34805593103866	4.37961694025783	16.4343686827011	4.69423940773659e-31	6.84356300452162e-29	60.1589641685547
HIST2H2BE	1.1316493857449	7.04293759046112	16.4374093146463	4.62784743155692e-31	6.81291735610379e-29	60.11108427497
TFAP4	-1.4514478167722	4.15678082208915	-16.4128565495873	5.19213863848873e-31	7.42525274243303e-29	60.0425381215069
UGDH	1.2827995500122	7.94452762825301	16.4209534424227	4.99878780036563e-31	7.217480539451e-29	60.0071801108501
TSHZ1	1.37502752646724	5.2358339491283	16.3961254724818	5.61583581314972e-31	7.95541420474115e-29	59.9736082026886
HECA	1.71172260759512	5.28163458303545	16.3819518700485	6.00187356305587e-31	8.42281620774271e-29	59.9183316420089
NAT10	-0.8642470086705	6.53881867925356	-16.3461372182125	7.10054899648661e-31	9.87239293807805e-29	59.6881427927891
SLC1A4	1.22193687264576	5.07944132032652	16.2574314306307	1.07748311482866e-30	1.48435655525387e-28	59.3325910165872
TSPYL2	1.93174149691202	6.29130348791675	16.2284609938174	1.23496400033651e-30	1.68583812991391e-28	59.153455692323
DBR1	-1.25790766346835	4.57625632576826	-16.1514446495303	1.77570736759396e-30	2.38071623498133e-28	58.8385990460295
CHD2	1.74025992410748	8.09404783918758	16.1707821295206	1.62084404066167e-30	2.19266613644826e-28	58.8261536844379
DNAAF2	-1.41307117626265	4.71499423675533	-16.0907516432818	2.36530101455865e-30	3.1431292066029e-28	58.5549363607156
SH2D4A	-1.36089995339864	4.69665597530123	-16.0085690259288	3.48983290381799e-30	4.55681138119399e-28	58.1721136350119
RB1CC1	1.55805892408548	7.64330347785742	16.0277700730117	3.18644388989934e-30	4.19716153076566e-28	58.1697541060306
THNSL1	-1.60892730850336	4.95632747611362	-15.995183810451	3.71835621480286e-30	4.81334801047239e-28	58.1104600230648
MAFB	-2.28817455485033	5.51933565158371	-15.9375911015716	4.88635114579204e-30	6.21808888179774e-28	57.8384297675689
HSPA13	1.80270461066226	7.12984283201964	15.9558657387854	4.4804534742336e-30	5.75029823667451e-28	57.8372216048202
ACER2	1.75425142290789	4.58579834144625	15.9339927457688	4.9705303767508e-30	6.27205749052857e-28	57.8200066334572
MYC	-3.27030022626482	6.87108080325288	-15.8854713249471	6.25889974842563e-30	7.8319698851966e-28	57.5663135011595
COG8	-1.22949093825379	4.9683261933198	-15.8547665091121	7.2427631756898e-30	8.98820924348413e-28	57.4489349093602
KNOP1	-1.33937542722191	4.94562663440371	-15.8412983416926	7.72204473679299e-30	9.5044445711216e-28	57.3783930484524
C16orf91	-1.30774810172519	4.56388818163644	-15.8221317519515	8.45962593839585e-30	1.02443341202381e-27	57.2936546070873
LRIF1	2.01207286797666	5.86896430277534	15.8186216649489	8.60218759479785e-30	1.03336359138788e-27	57.2402630033249
GTPBP2	1.88021606606891	7.62029312911535	15.8271127857513	8.26138927720755e-30	1.00856114948413e-27	57.2288822328593
BYSL	-1.33997048787751	4.80660292496552	-15.802003174867	9.31064156658329e-30	1.10959201399853e-27	57.1941547994349
PRKD2	1.3288166882332	4.56386508240796	15.8002466828089	9.38886902735612e-30	1.11010438830535e-27	57.1894717774049
ZNF473	1.55446468512991	4.96115069429309	15.7485854611135	1.20104387374536e-29	1.40897459438752e-27	56.9298641671672
STX3	1.14523260772419	7.8186658237774	15.7402009369896	1.25005565399255e-29	1.45510354266295e-27	56.8010535823825
RIT1	1.60472918043025	6.19270559275461	15.6916381726882	1.57620175430858e-29	1.8206342725152e-27	56.6327593184942
FUT1	1.71476018283568	3.79079258370281	15.669096344833	1.7554524024591e-29	2.01220406681876e-27	56.5549433997289
P4HA1	1.49655516239388	6.64949978539461	15.6269472369822	2.14746575410103e-29	2.44290498208947e-27	56.2886169847212
USP43	-1.46438213791565	4.22144765897733	-15.5984598954265	2.4611796084646e-29	2.73756096301515e-27	56.2284483578179
MAP3K9	1.07820387075111	5.43966219110956	15.5995921716527	2.44787259302587e-29	2.73756096301515e-27	56.2049026676056
INSIG1	1.74122429863989	8.28307822877681	15.6001402811751	2.44145697024695e-29	2.73756096301515e-27	56.1423788841256
CCDC9	1.7104476069982	4.06796338000795	15.5779190342814	2.71561699248387e-29	2.97647479993706e-27	56.1310664069693
ESRP1	1.14067111725628	7.37223497210529	15.589453538475	2.56964945720967e-29	2.83719531246032e-27	56.0927021828619
TXNIP	-3.86238103336896	6.26709835508204	-15.478543332268	4.37406520658648e-29	4.75949008276106e-27	55.6613937673868
SLC7A1	0.912062949191574	8.30280658252368	15.4744955512883	4.45993466055377e-29	4.81801286783276e-27	55.5038231650019
TBC1D20	0.916780082945933	6.67308014820123	15.4445745478302	5.14952576938893e-29	5.52323421093887e-27	55.4136409965182
ZFYVE1	1.50922128117576	4.88464466396943	15.3558147091319	7.89343614246385e-29	8.40622958264093e-27	55.0785422965389
FOSL2	1.84357354067678	5.95922088840438	15.3223397068731	9.27539326268858e-29	9.67217397448137e-27	54.8720239141502
STIP1	0.970975842506689	8.74459261789647	15.3444106566131	8.33929341763591e-29	8.78951933457747e-27	54.8637270202741
FEM1A	-1.17230218395389	6.2837392444033	-15.312174595292	9.74137820261985e-29	1.00880369027958e-26	54.8036062519542
SURF6	-1.04697247445347	6.16989605893251	-15.262305139459	1.23918573795804e-28	1.26582401640666e-26	54.5605726950693
ADAMTS1	-2.9629367259118	8.07165006916115	-15.2723059185128	1.18077319389443e-28	1.21441714243279e-26	54.5459363215449
BRF2	1.68552856116339	4.71064273005435	15.2408085044378	1.37476591110482e-28	1.39483006223986e-26	54.5267637955718
HBP1	1.8807086080633	6.30158655066712	15.2261154615525	1.47592186977981e-28	1.47749618644091e-26	54.3924287988811
NOL6	-0.946353985090592	6.90341654535945	-15.2294394860916	1.45240132627031e-28	1.46370861176342e-26	54.3599515747803
ISG20L2	-0.822976308619339	6.1583559455083	-15.208423392899	1.60770568479941e-28	1.59876215648661e-26	54.3014968509371
UBE2B	1.65664985924013	6.39548109141144	15.1832517313158	1.81585226876093e-28	1.79387089919172e-26	54.1648753741938
CTDSP2	0.867707112456373	7.25926113694523	15.1778379495557	1.86404604791737e-28	1.82944545460962e-26	54.1110455849029
ATG14	1.30402408059557	5.21238960203116	15.1547808610077	2.08412649317358e-28	2.03215866373341e-26	54.0927249995537
SPRY4	3.49263910492315	1.06648235268682	15.3436377097064	8.37041332475079e-29	8.78951933457747e-27	54.0218848539017
C7orf60	1.72759483346517	4.31653717391087	15.0947270417083	2.78798028094659e-28	2.70092334830284e-26	53.827613366711
PATZ1	-1.19334821576634	5.43640364198499	-15.0919974069346	2.82512602190866e-28	2.71675952234733e-26	53.7892300116429
C7orf49	-1.03599967208891	6.12734528507479	-15.0908773439113	2.84051175418574e-28	2.71675952234733e-26	53.7504516152892
UBALD2	1.68747967654786	4.9321007902623	15.0047498377999	4.31486564508303e-28	4.10076091940296e-26	53.3759901361938
NOP2	-1.36108810305973	5.99678011870492	-14.982000310934	4.81937119857306e-28	4.55142628413667e-26	53.2092008435406
BTG2	1.98666948698782	6.07907836677963	14.9544987998671	5.50909115761128e-28	5.17028205141819e-26	53.0557571879877
GTF2E1	-1.13352235265093	5.62278454268067	-14.9307073169192	6.1853488846453e-28	5.73328387974283e-26	53.0068937346225
UBE2H	1.06849524996047	8.05546991854866	14.9472954331886	5.70560256293913e-28	5.32144894938472e-26	52.970670472549
GAS8	1.60447270677015	5.50805026277642	14.9233498797009	6.41091870193664e-28	5.9059113636982e-26	52.9548859253083
RGS3	1.16916083116336	6.11439071284804	14.8391858806256	9.66198771055898e-28	8.84661021108254e-26	52.508015402958
MAP1LC3B	1.93214545672312	6.87429820809902	14.8242575336682	1.03920710713672e-27	9.45741449743329e-26	52.4377677599748
PPAPDC2	-1.08388369306569	6.27751018140197	-14.8137248248249	1.09403049171566e-27	9.89636256843515e-26	52.4092725138204
DIEXF	-1.39196568725181	4.99384560654034	-14.7858737617097	1.25341615448479e-27	1.11368621158246e-25	52.3293422463078
KDM4A	0.699046684727148	6.83639524542281	14.8005630491793	1.16664232656909e-27	1.04900007040487e-25	52.2893396937567
SPIRE1	1.47252830308453	6.71318768027115	14.7943567690691	1.20254293246761e-27	1.07484432582938e-25	52.2890828605622
TEAD3	1.07333041483513	4.98926907022272	14.7513934430786	1.48345514245212e-27	1.31032720112124e-25	52.1424041405203
FANCF	-1.24391259959391	5.07893546653152	-14.7199581101697	1.72998794820722e-27	1.51915199007483e-25	52.0054464775554
PIK3R1	-1.51303309549826	6.09557868836085	-14.7049059919809	1.8622214257361e-27	1.62576261214263e-25	51.8830653196709
WDR89	-1.17724282186354	5.43206231925489	-14.6826605068491	2.07647837098689e-27	1.80233521495602e-25	51.8079843674149
ZFAND2A	2.86881362321648	4.7766922339549	14.6683715740747	2.22699956463258e-27	1.92187502658177e-25	51.7609887403107
KCMF1	0.965996527950776	6.46339468458491	14.6412636622354	2.54335481721496e-27	2.18234376773142e-25	51.5322306471078
KLHL12	0.725984753872546	6.90955935629097	14.6384274301528	2.57896051524836e-27	2.20032222141871e-25	51.4944027333157
UMPS	-0.852019000819986	5.90117854437778	-14.617869460896	2.85246449066816e-27	2.3928830609985e-25	51.4393471566122
ERRFI1	1.96830051750177	6.54934566930498	14.6162501822957	2.87520745037137e-27	2.39856194859869e-25	51.4110377719388
HSP90AB1	0.841561982218177	11.7264866526892	14.6242039398637	2.76521909750802e-27	2.33272640270677e-25	51.3010648330156
PRRG4	1.26420165595701	5.65242252921852	14.5857386250826	3.33949486924347e-27	2.75526675585495e-25	51.2822757760123
HEXIM1	1.18390982066549	6.65971488408758	14.5822813903347	3.39664448442912e-27	2.78710456711408e-25	51.2248375946856
KDM6A	-0.763441994560575	8.14154768296341	-14.5717373911366	3.5770823988709e-27	2.91921028812203e-25	51.1384177853947
RHBDD2	1.27564638749672	6.83354617167659	14.5568262318328	3.84881979925826e-27	3.12399341111687e-25	51.0971401353081
ZSWIM4	2.36549524616998	3.4003876373352	14.5372837506612	4.23661820269335e-27	3.38388611338528e-25	51.0574181257769
HIST1H2BK	0.723882194441495	6.80853152002269	14.5429324882742	4.12065661275212e-27	3.30886522444309e-25	51.0254160860779
CCNG1	1.04021339111818	8.61157465073711	14.5432175141855	4.11489063619507e-27	3.30886522444309e-25	50.9769935258108
RPL36A	-3.07661930581907	1.87967025854112	-14.6288217171773	2.70331222437614e-27	2.29338623509786e-25	50.5489530420884
GTF3C3	0.925183857738356	6.16112138701713	14.4209861646897	7.50786121623189e-27	5.93358126436516e-25	50.4585086091348
NEAT1	2.33827654378836	11.1888551731986	14.4436785760806	6.7139255383315e-27	5.3341960784966e-25	50.431425792709
C15orf39	-1.84678847348468	4.50736510439242	-14.3254502995888	1.20266687899258e-26	9.40585721612117e-25	50.0966479503308
HEATR6	-1.2560382853144	4.68210008402352	-14.3109838795691	1.29172394080006e-26	1.00500138316341e-24	50.0262012903877
AMD1	-1.68774888611998	9.28014605190019	-14.342069115123	1.10794324599316e-26	8.7104061684991e-25	49.9797846343443
SNORD14D	3.64404678528721	0.22902785046594	14.5924754177695	3.2308930832613e-27	2.68039174244484e-25	49.9501690824769
CEBPB	2.2987659205384	5.66217179809038	14.2961134508839	1.3901799963712e-26	1.07602798069639e-24	49.9033839240586
CPEB2	1.69841685308123	4.50342084306404	14.2790355137618	1.51259012580471e-26	1.15882925148385e-24	49.8709978413897
DUSP3	0.900417858133039	7.5628548537765	14.2804967417169	1.5017057117961e-26	1.15639040863232e-24	49.7144202063617
AKIRIN1	0.81865501492089	7.45719123398778	14.2775186975644	1.523972445098e-26	1.16162285459856e-24	49.6974053379855
ZNF485	-2.30287187466781	3.25818907487483	-14.2658761956122	1.6142525897412e-26	1.22422307512898e-24	49.5957957609135
NCOA5	-0.773487987048729	6.00606521697177	-14.239641281432	1.83787964147479e-26	1.37301496001918e-24	49.5859699105976
GATA2	-1.14489751061862	7.71878000725564	-14.2513174137076	1.73474552746202e-26	1.30244694201849e-24	49.5713392986074
PRKCD	-1.26200415561562	5.80422194172746	-14.2295144454321	1.93230482652709e-26	1.43641036015499e-24	49.5448559386927
CCNF	-1.31061828087951	5.43141964185884	-14.1909470975199	2.33876505931873e-26	1.72151451621225e-24	49.3865923391797
SNX3	0.763377553384788	7.29900817826516	14.1984057139518	2.25396275115879e-26	1.66726623997046e-24	49.3152184566909
FAM43A	1.31864713460289	6.53503857119285	14.1630998408497	2.68470129037577e-26	1.96651095494061e-24	49.1853291043333
CTH	1.61940192722428	5.115332598332	14.1338582603474	3.10345000783831e-26	2.26220414163592e-24	49.1284143524527
SNORA33	-2.80270121425946	1.984442051456	-14.2601520211238	1.66059094715623e-26	1.25303686746221e-24	49.0512093919621
ZNF419	1.29659937602515	5.37722899280268	14.0798398906053	4.05730334194922e-26	2.94321096534828e-24	48.8365856864918
CPEB4	1.88466255221179	7.0505935315365	14.0585206715186	4.51036466028852e-26	3.2561363336006e-24	48.6466343099791
FYCO1	-0.89195110451825	6.56258036646784	-14.0351039239319	5.06679950596188e-26	3.6230029229297e-24	48.5491793075786
FTH1	1.22617381189438	11.6550602860358	14.0568406363714	4.54815759160927e-26	3.26770977969401e-24	48.5243733947214
RSRP1	1.28059206061348	4.79995763564547	13.9713989687926	6.95517909545789e-26	4.94971418471069e-24	48.3514036966132
TMEM203	-0.947461455840898	5.43407221104137	-13.9670604243991	7.10697108594478e-26	5.03388102955409e-24	48.2817193791027
F11R	0.722229576116503	7.86323856071296	13.9146237739848	9.22734982844584e-26	6.50506502459825e-24	47.8884400720594
ZNF544	-0.777906588056437	6.27538610819517	-13.8704598513545	1.14994908106203e-25	8.0689885052465e-24	47.738530757111
PGPEP1	1.0670937710159	5.59658966912807	13.8429765327223	1.31891572809873e-25	9.2115528247119e-24	47.6491082807439
KIAA0895	1.23399055115634	4.73824638054698	13.8086359650457	1.56552246540772e-25	1.08832802502604e-23	47.5361314342955
DCUN1D2	1.00167354484509	4.39966888791643	13.7710689061775	1.88867592689622e-25	1.30692892710938e-23	47.3563942907587
KDM6B	1.48965214474078	7.54947746251436	13.7333964782603	2.28007171825077e-25	1.57053013400246e-23	46.9972723078429
HSD17B7	1.21726053203258	5.18377826626915	13.6859863628234	2.89049505079802e-25	1.97289425830832e-23	46.9103146757681
PDCD11	-0.819122191474292	6.80893562706951	-13.6976927793227	2.72599091491953e-25	1.86910865654939e-23	46.8369490064682
RCL1	-0.901199697758002	4.97995842586492	-13.6737119586315	3.07369925038666e-25	2.07925907911469e-23	46.8327163206555
VLDLR	1.41479522500127	4.04594054422135	13.6454498089986	3.54111052416334e-25	2.37380873351949e-23	46.7431523917842
ZFAND3	0.811171975765158	7.19824743810549	13.6736908287188	3.07402447764691e-25	2.07925907911469e-23	46.719692593448
YTHDF2	-0.675642868211883	7.23579566216483	-13.6692876102332	3.14255735649266e-25	2.11608256794142e-23	46.6929877533654
IER5	2.74807190959894	4.14034906893803	13.6233109034807	3.95660515981982e-25	2.62886650795816e-23	46.6338722273802
EFNA4	1.13451950687202	4.3029992761157	13.616522420548	4.09356388461698e-25	2.69845557823937e-23	46.5881264616095
TRMT10C	-1.22267356487091	5.79178891399503	-13.6254322716602	3.91475701370516e-25	2.61262183634652e-23	46.552662826396
UHRF2	-1.00760163440345	5.32325649999453	-13.6163413221571	4.09728204474279e-25	2.69845557823937e-23	46.5511137735748
GCNT1	-2.10836631539296	5.04593786032334	-13.5658865942241	5.27718948918806e-25	3.46036145718987e-23	46.3419454964691
OPA3	-1.1582911988913	4.28173375176312	-13.534066242716	6.19121013507917e-25	4.01263519706708e-23	46.188584472999
FICD	2.08694558035375	3.73490582094616	13.53160490719	6.2682088353501e-25	4.03963192582047e-23	46.1691991543087
LIN54	1.24870987749805	5.62102851655941	13.5424290340212	5.93661885506261e-25	3.87583777076609e-23	46.1380676692921
YPEL5	1.13761875961605	5.84370081318027	13.5337966872819	6.19959620218142e-25	4.01263519706708e-23	46.1028284711521
CYB5D1	-0.678892550483677	6.24714006718262	-13.4801878629259	8.11594690537753e-25	5.20807943295508e-23	45.7786906311349
CREBRF	2.75089996918314	5.16459805187924	13.4439259478557	9.73945296920852e-25	6.22330322492064e-23	45.7339540619345
GEMIN6	-1.55473407240258	3.03672096777911	-13.4293315412664	1.04815270162185e-24	6.61305082670323e-23	45.6076235427478
LIF	2.01710420012245	2.90547812456474	13.397886908596	1.22790539941807e-24	7.61910226349656e-23	45.5150439658285
TRMT5	-1.11114543008497	5.10182969739992	-13.4019598836488	1.20298075259333e-24	7.49541866429106e-23	45.4942684157033
WBP2	0.994066948098647	7.84772571630618	13.4318190122964	1.035114938687e-24	6.55834848916622e-23	45.489253288982
UBQLN2	-0.704690051796279	7.01608461600941	-13.4238599381639	1.0774145513307e-24	6.7410237094924e-23	45.485108253915
NKX3-1	-1.99644858439349	7.74594844250421	-13.4328800675422	1.02960320573712e-24	6.55106853277485e-23	45.4812547792546
HIST1H2BJ	2.56510028188298	2.12376101238956	13.4263116480488	1.06420286731e-24	6.68622186423725e-23	45.3776974907014
FHDC1	-1.12774890123719	4.94820480361845	-13.3769759604136	1.36427318828255e-24	8.36160252867381e-23	45.3697752334364
SPPL3	0.692733139168558	5.86603798344721	13.3803811018996	1.34107275697615e-24	8.25309365522698e-23	45.3060539405623
SHROOM3	-1.04294104452382	7.16840238425597	-13.3902748566752	1.27588585459028e-24	7.8842395030978e-23	45.2961368468864
DDX23	-0.73273158112357	6.97509572034418	-13.3676855910177	1.42964184294139e-24	8.72662679414954e-23	45.1841031920677
FAM86C1	-1.10136632263261	3.70310443110197	-13.3231355811811	1.78956298017142e-24	1.07060070558781e-22	45.146919789153
RAPGEF2	1.06700100428171	6.32712163015569	13.3465587907219	1.59024183341977e-24	9.62865781073841e-23	45.1207790966187
HSPA4L	1.32300391333433	5.31892829885501	13.3337698549906	1.69613707801637e-24	1.02285921138529e-22	45.0948142665082
MTHFD2	0.8630579558957	7.82208397240244	13.3526020088728	1.54253728621001e-24	9.37762748572046e-23	45.0726873631413
PLAGL2	1.27563950160599	6.02089139384722	13.3257657792494	1.76598558313029e-24	1.06072158065138e-22	45.0276517494233
LRP12	1.19312452977239	4.32518813643971	13.2804555722536	2.21948508433465e-24	1.31669031672881e-22	44.9200450748211
ARHGAP21	0.781113456550592	6.42370565736875	13.3019822595722	1.99104464646136e-24	1.18640977822475e-22	44.8855099794939
GRWD1	-1.05894771407253	5.00998995660815	-13.2797662318576	2.22721990176556e-24	1.31669031672881e-22	44.8606549177895
WBP5	1.15782202682663	5.71092075536772	13.258330325298	2.48173497909619e-24	1.46140127239641e-22	44.7156514163229
FZD7	2.1672009719845	3.02979726888239	13.2343561220408	2.80114140176451e-24	1.63030772437581e-22	44.5981906928786
FAM53C	1.62203161738101	7.58741650217392	13.2429705317365	2.68188008535017e-24	1.56696931368164e-22	44.523771585566
GEMIN5	-1.00886712508187	5.01515533082604	-13.1673255556251	3.93071699375621e-24	2.261442389971e-22	44.2920457354634
STX6	0.709131869908078	6.34724395961159	13.1855469067467	3.58472808745067e-24	2.07031834465997e-22	44.2897203582572
ZNF551	-1.52801495420569	3.75209147909755	-13.1488378650951	4.31604758261714e-24	2.41827501867832e-22	44.2666624494288
CCDC51	-0.959126997649949	4.85637741081011	-13.1571221426094	4.13890325769862e-24	2.36310917557424e-22	44.2646966398062
HSPB1	1.24592791230723	8.40441268495778	13.1880328952526	3.53995589309264e-24	2.05235435099147e-22	44.22113750839
BTN2A1	1.03148181524464	5.57032795996997	13.1512236539753	4.26426557131428e-24	2.40722600822764e-22	44.1896999188346
NAA15	-1.21350944962437	6.65371544000228	-13.1639676121325	3.99804415391383e-24	2.29139813035e-22	44.1729394909807
LMO4	0.953839121088187	5.58607991018873	13.1530937701634	4.22411221939967e-24	2.39355732401907e-22	44.1726862552818
CNEP1R1	1.17629379263167	3.7402368406699	13.1233653302377	4.90985001431921e-24	2.74075493736124e-22	44.1490542414302
LPIN1	1.17051762453052	7.60495056874482	13.1489762047907	4.31302784487162e-24	2.41827501867832e-22	44.0931225600927
ATF4	0.724691412205921	9.48506763517002	13.1560853311779	4.16066782584668e-24	2.36653742700431e-22	44.0445993961998
HSD17B1	-1.0993054542054	4.77224259953094	-13.0959550802854	5.64077064435878e-24	3.12552811792219e-22	43.9913342152383
TOR1AIP1	0.848918674892979	7.08520687550469	13.1218938173879	4.94655724433189e-24	2.75101865114399e-22	43.9500649179488
TMEM186	-1.24737866514013	4.21394654892173	-13.0800144053298	6.11509461053197e-24	3.36352603193216e-22	43.9290770381409
TUBE1	1.31984786059919	5.19894255885536	13.0912102236303	5.77796138590945e-24	3.18977456510354e-22	43.9031733601562
GPATCH3	1.38040699683605	4.53857806336664	13.0559139892237	6.90933843176091e-24	3.7727500324117e-22	43.7772285265762
BBC3	2.66608917275794	4.23658884704849	13.0351245763677	7.67719671416246e-24	4.11717092356655e-22	43.6989437272647
HPS6	-1.26639617678803	5.03934909211651	-13.0399483087671	7.49172909342728e-24	4.04661165708288e-22	43.6913374909929
TRIM11	0.901315110233552	6.26518833705741	13.0621881897055	6.69310663477344e-24	3.66801785502766e-22	43.6754148811953
NFX1	0.814112141235199	7.04390371078206	13.0546360330415	6.95423368493224e-24	3.78350626858487e-22	43.6027769053562
ZBTB11	0.864999320289304	6.00835257454368	13.0437006916551	7.35056868763929e-24	3.98469817377587e-22	43.5950161218537
KHNYN	0.643093749686551	6.64107650874909	13.0388899757003	7.53203203814646e-24	4.05379903529775e-22	43.5445362750959
JMJD6	1.21987506447918	5.12336261421627	13.0120260030018	8.63122932968808e-24	4.57973638214121e-22	43.4847974186277
TNFRSF10B	1.40465813318931	8.16045310305607	13.0232941372231	8.15181234554248e-24	4.35614285340448e-22	43.405123526675
CEBPG	1.15571430656613	7.42863427994775	13.0123481860351	8.61713635763995e-24	4.57973638214121e-22	43.3813805311802
CSTF1	-0.818214698304314	5.48216896931225	-12.9795613821646	1.01766659405966e-23	5.36185318470168e-22	43.3320203390341
AIM1	-1.04375334749376	4.56901317756297	-12.9623118815531	1.11078569645308e-23	5.79151320067342e-22	43.2802322809162
SLC7A11	1.34882907313308	9.90229467857052	12.9859564557362	9.8517012238625e-24	5.20891357667321e-22	43.1797724349207
HSPA8	1.35524796446365	12.2377368924927	12.9754146250854	1.03931104704729e-23	5.45674639246925e-22	43.0571321355857
SPRY1	-3.23365818913006	1.75292518092813	-13.2511337297493	2.57357169744345e-24	1.50956064878167e-22	43.0203122829676
AARS	0.645076451732686	9.82860415560559	12.9474467617973	1.19786633360735e-23	6.2239310953107e-22	42.9822589314393
RNF114	0.692133451472255	6.91933866477306	12.9290245666029	1.31535201979898e-23	6.81080204458673e-22	42.9735884940674
MOSPD1	1.32301533458885	4.96980595660839	12.8896597787387	1.60661969941425e-23	8.23378887590595e-22	42.9085374568111
SIAH2	0.893149580031215	5.31971324350936	12.8910436114549	1.59535812490081e-23	8.20407452175017e-22	42.8759886617219
NOP56	-0.934247513444726	7.51123693536341	-12.9093677101019	1.45349522773477e-23	7.50023516826984e-22	42.832925535153
TEX19	2.52642991811174	1.66127872729026	12.964101476332	1.10074000859426e-23	5.7591330902618e-22	42.775248216301
SETMAR	-0.835399376997779	4.9214107323256	-12.8468808757972	1.99704072290459e-23	1.00968227256348e-21	42.6916385567107
NIP7	-0.947696922986918	5.35281356137817	-12.8483504834439	1.98216696485403e-23	1.00554794406244e-21	42.6616361856822
FAM219B	0.639165354450931	6.62710212535368	12.8577501692108	1.88962762225253e-23	9.62569136797473e-22	42.6228289946633
ESRP2	-1.23416982945836	6.76906829269414	-12.8576037297095	1.89103553113515e-23	9.62569136797473e-22	42.6158193376706
IFRD1	1.46410887654897	7.02133659373693	12.8321518756089	2.15244034372437e-23	1.08459879870353e-21	42.4929550711723
EIF2AK3	1.05738171587174	5.91502092451735	12.7996180276234	2.54006729172514e-23	1.27138834841816e-21	42.3924372081594
EIF5	1.0604941194647	9.00784437334584	12.8284807487082	2.19302658496666e-23	1.10135408695182e-21	42.3875269059476
CYP2R1	0.86999607950212	4.93898374593648	12.7811295730835	2.79081366654644e-23	1.38764430519408e-21	42.3533160244422
APEX2	-0.819127324150148	5.13287458027708	-12.7733605069017	2.90345658363408e-23	1.43888792276731e-21	42.2992168263097
BSDC1	0.691725580176509	7.14882339004118	12.7818775967722	2.78020230424209e-23	1.38696072426908e-21	42.2165407420991
CBX2	-1.00859787170586	5.66398254910275	-12.753050874478	3.21995102202566e-23	1.59048633377425e-21	42.1698126779798
ZBTB21	1.42109572747518	6.98309336579657	12.7364484383804	3.50423152710996e-23	1.72523083970765e-21	41.9993819688268
MSH6	-0.969048129748193	5.78476784338119	-12.7221296161231	3.76956016855887e-23	1.84376923423713e-21	41.9891157458254
POLR1C	-0.930299360510722	5.22077315111605	-12.7128689392884	3.95180339717429e-23	1.92663246142757e-21	41.9789246471749
PRNP	0.782512602905168	7.37828859435053	12.7266143114264	3.68435938111431e-23	1.80798498257557e-21	41.9247726629266
FAM86EP	-1.11668455054656	3.3879077091822	-12.6738838276021	4.82114035666616e-23	2.33529818050642e-21	41.891307857346
PHLDA3	1.36041204950155	6.4531681167176	12.7024860365808	4.16666496567382e-23	2.02481039238052e-21	41.8448530811514
MUM1	0.990966294849279	6.24601752784297	12.6730006151229	4.84291446949508e-23	2.33830236893692e-21	41.6808223038758
TFE3	0.785820347535619	6.96665464157639	12.6672050485331	4.9882629871361e-23	2.4007614427832e-21	41.649582609299
PIK3CA	1.19442105109242	4.5163393827473	12.6282835451914	6.08455095745766e-23	2.90973303112052e-21	41.6348171971484
DNAJC3	0.746575630090256	7.25456363449407	12.6592893610462	5.1938800792052e-23	2.49173492873307e-21	41.5949008491389
PMAIP1	1.75260384940377	4.77785774580435	12.6185732765422	6.39384953214948e-23	3.04793792300814e-21	41.5078965610883
DFFB	-1.16578259957671	3.93462687038759	-12.5996142361127	7.04395606427931e-23	3.34721659054488e-21	41.5038966651616
TULP3	1.19948418189844	5.59850321325984	12.592385975676	7.30892541566191e-23	3.46217110541259e-21	41.3542428718162
BRPF3	0.777367832720986	6.58819434229933	12.587920788771	7.47758068955585e-23	3.53092300737015e-21	41.2479798288292
TSEN2	-1.01490241553002	4.71260228242128	-12.5459901134434	9.26475702757055e-23	4.34748723518748e-21	41.1754453092024
KLHL21	1.02758514345152	7.24775409123551	12.5731153298367	8.06524100432019e-23	3.79647833607749e-21	41.1549479277097
C1orf109	-0.778560151281415	5.45960787639443	-12.540425822906	9.53212551387039e-23	4.45901547402735e-21	41.1001748542922
COG2	-0.858752521749005	5.01033733473769	-12.5111042034463	1.10743371694504e-22	5.14836677821879e-21	40.9837677857754
CALCOCO2	0.683986072695789	7.2936520402671	12.5244631612149	1.0342882157999e-22	4.82325212684822e-21	40.8981007523357
FBXO34	1.00417390851936	5.25086493663597	12.4992503959057	1.17667247558184e-22	5.45336848559779e-21	40.891471251383
PURA	-1.05182024185259	6.39450553573065	-12.47906747308	1.3047016914354e-22	6.00963208545828e-21	40.7190049012265
TMCO3	0.744601469749183	7.14698493502492	12.4847509508019	1.26729728451704e-22	5.85530339209473e-21	40.7143175762353
C16orf72	0.971623739741254	6.62104009951101	12.4739072410362	1.33962087125544e-22	6.15160458800356e-21	40.6787865695254
CSRNP2	1.2079479443167	5.50950066652178	12.421554494561	1.75149677216812e-22	7.94576300026478e-21	40.4903606486763
C1orf116	-1.71214977669191	7.0545757501865	-12.4302179628635	1.67546768848941e-22	7.64705860497174e-21	40.4563586733011
LEO1	-0.744993683017102	6.57110404802333	-12.4287071814881	1.68848360203338e-22	7.68311205094949e-21	40.4345808041165
GRPEL2	1.30001646219734	7.09976287489282	12.4315980155701	1.66366601994716e-22	7.61634419375812e-21	40.4275033776359
NFYA	-0.839440724126032	6.22389399008312	-12.412373605642	1.83584722795014e-22	8.30333794424678e-21	40.4043286843796
HILPDA	-1.20454073033931	3.95236856073731	-12.3774486478427	2.19568450682394e-22	9.90102058692744e-21	40.3762131895098
HSPB8	3.22911855710847	3.78392611016434	12.371643557835	2.26200998082937e-22	1.01695634347706e-20	40.3438075492816
SIAH1	1.51626458573602	4.38388839248918	12.3445779373187	2.5987774750265e-22	1.15453380369817e-20	40.1844788984261
QTRTD1	-0.832528130409152	5.32256810093986	-12.3568340017731	2.44046183508713e-22	1.09065401534727e-20	40.1642329492948
CTBP1-AS2	-0.821326261087768	5.75428056397473	-12.3461873236818	2.5774148783973e-22	1.1484410033832e-20	40.0849985601124
ZFAND5	0.852650403669005	8.06994798921149	12.3695013119325	2.28699044155027e-22	1.02511786478564e-20	40.0807189621103
FAM174B	-1.12132256995018	5.2285271018513	-12.3301016117584	2.79909552311574e-22	1.23621230515018e-20	40.053350940152
CIPC	-0.643065191965511	6.20229853804595	-12.3376723880105	2.69247432822397e-22	1.1926311065667e-20	40.0161787460219
ADO	-0.741368671709326	5.71498545501005	-12.3169483930446	2.99450459555643e-22	1.31863580665324e-20	39.9461343765827
FAM65B	-1.68965926286533	3.0244813109359	-12.2854146352757	3.52054767268648e-22	1.53230561892928e-20	39.9257373707378
TBRG4	-0.966652015742135	6.34069181702581	-12.3135111359695	3.04778720167621e-22	1.33817463802251e-20	39.8553798352034
ATR	-0.804591360134242	6.02238403548702	-12.2933475786057	3.38006825443966e-22	1.47543909618215e-20	39.787865376065
ID3	1.78988973663898	6.36895444094557	12.2974096838746	3.31032553275602e-22	1.44920840232841e-20	39.7754551798306
WDR47	1.05920900982203	5.02047264025524	12.2675018760263	3.85967245169504e-22	1.67505322354488e-20	39.7426188579458
STK17A	1.26141838093929	4.76193758863064	12.2530287213026	4.15746944397418e-22	1.79392417157231e-20	39.6704005447107
DHRS4-AS1	-0.855005180461466	4.8793782686097	-12.2437066332215	4.36137264816215e-22	1.86582255512259e-20	39.6242242883645
TUBA4A	-1.25054732698883	6.38724074674741	-12.2622044411273	3.96610499065221e-22	1.71628335849088e-20	39.6014384574975
FLCN	1.29716387796284	6.11538075334095	12.2459802303016	4.3107355391342e-22	1.85472793282634e-20	39.5474348716508
SELK	0.937042481318639	5.96571679423501	12.2353913659311	4.5517025425981e-22	1.94171492555832e-20	39.5028113371017
JMY	1.35301777369292	7.05588287559849	12.2449077665422	4.33454735796906e-22	1.85964466077896e-20	39.4865903456427
MEF2D	1.14582533325617	6.15072012103961	12.2292495370939	4.69761296100116e-22	1.99828204596015e-20	39.4588052607489
CHCHD4	-0.87670777787833	4.8400209994124	-12.2042910668331	5.34042680719504e-22	2.26530646714239e-20	39.4211176979379
TDP1	-0.788745851135314	5.12343865106362	-12.1756866004568	6.18637096363201e-22	2.60208813417082e-20	39.2424053530119
MTERF4	-0.980383802727295	5.80460856296175	-12.1808394215324	6.02462832133857e-22	2.54117468745e-20	39.2410774266404
SRC	0.683525767779786	5.90357655288784	12.1856174297334	5.87844194942945e-22	2.48649814965162e-20	39.221266200049
PELI2	1.52259502938203	3.95447816161674	12.1458896267192	7.21084177496733e-22	2.99939058429112e-20	39.220386598975
CEP85L	1.61699804121805	3.51957313321646	12.1360561774293	7.58498326812793e-22	3.14630134680135e-20	39.1699099126594
CDK9	-0.804781274173118	5.84020581062986	-12.1590689406899	6.73825087433305e-22	2.81059930913848e-20	39.1413209502576
ZNF638	-0.758015776155528	6.70065892495361	-12.1681737468867	6.43002816002559e-22	2.69701963270794e-20	39.1195812864085
DDX28	-1.29382088185416	4.59541967714476	-12.1293157949466	7.85262577337658e-22	3.23942386299513e-20	39.0853203150738
MKRN2	0.708187514474835	5.50844830570269	12.1319425833328	7.74721494892707e-22	3.20474324168289e-20	38.997161571447
HIST1H2AC	1.39430058034968	5.12517021300893	12.1180272313161	8.32224551668286e-22	3.41439449941284e-20	38.9964184317123
HSPD1	0.788947738505643	11.0139586070672	12.1658772632988	6.50641108526281e-22	2.72145595700018e-20	38.9504890274623
NOP16	-1.02956117713382	5.05378879721578	-12.1199043516482	8.24224655423026e-22	3.39083765091292e-20	38.944757147946
SAYSD1	-0.679680347103694	5.54122787267801	-12.1097295939978	8.68530566366558e-22	3.53437804459627e-20	38.8941849521627
AFG3L1P	1.87051676235585	5.76303378660864	12.1091606844761	8.71077217124131e-22	3.53516094387458e-20	38.8682817685377
URB1	-0.943466512693476	6.15150403446662	-12.1165175963462	8.38714753516018e-22	3.43164597787371e-20	38.854567499951
FAM134C	0.612372632270401	6.16496227146673	12.1117232260548	8.59665101378698e-22	3.50780738106047e-20	38.8456502591144
TSC1	1.05698087072956	6.80269904175019	12.0997219082262	9.14438215353463e-22	3.69118393595366e-20	38.7594187143114
DDX56	-0.559008798866846	6.73504554142472	-12.100990460663	9.08486998973898e-22	3.67704603142643e-20	38.7427587225964
DVL2	0.818489435962155	6.83635485481416	12.0928015296037	9.47599166801484e-22	3.80458531783184e-20	38.7202863416007
SLC6A9	1.17650725121335	5.8614859909969	12.0777973128119	1.02369654169817e-21	4.0882519335478e-20	38.7053109064639
GUCY1A3	-1.60796616400211	7.14167496533311	-12.0902500700583	9.60127163566122e-22	3.84460519682904e-20	38.6976788993032
PRDM15	-1.04747256421615	4.44877511413193	-12.0506240845586	1.17745137836019e-21	4.6737784486922e-20	38.6812279100685
EIF2S2	0.526435620925294	7.99290549678967	12.0971591024963	9.26580745609625e-22	3.73017063701719e-20	38.6803975999255
GADD45A	2.32522254021014	5.30291457373726	12.0531399425507	1.16229247938655e-21	4.62943869243194e-20	38.641492679798
NAA16	1.12102843134543	4.40425966951881	12.0492400863481	1.18587479285544e-21	4.6737784486922e-20	38.6253502840605
TESK1	0.962887415927902	5.47595426062515	12.0494363881394	1.18467637606553e-21	4.6737784486922e-20	38.5797980132032
TMEM185B	-0.562806440638909	6.17506498538482	-12.0494096109561	1.18483977844984e-21	4.6737784486922e-20	38.5212318036713
ZNF239	-1.11351490092988	4.42787472504802	-12.0177114534316	1.39502092158253e-21	5.45511306210502e-20	38.5065219807314
PCNXL4	-0.871214501250955	6.10853862802554	-12.0379184557919	1.25708977403915e-21	4.94148168768897e-20	38.4750367269914
CCDC120	0.992922877121974	4.65883799148511	11.9784858756358	1.70759677718268e-21	6.66007096264288e-20	38.271646774924
AFF4	0.919486409595462	8.70611147851329	12.018027288798	1.39275243034383e-21	5.45511306210502e-20	38.2547283865009
CNOT6L	0.898336879670456	5.80057326928635	11.9764147495796	1.72592816334212e-21	6.71412883438998e-20	38.1743766014838
SEMA4D	0.766237311390466	4.98359173765784	11.9540041129341	1.93735722153924e-21	7.49777217490547e-20	38.1006136072471
ISL2	1.89714365259182	2.07341107617555	11.9520836245347	1.95664116378191e-21	7.53357018342287e-20	38.0961390859626
GEMIN8P4	1.72738381027039	2.43370627824388	11.9178581065858	2.33446293935787e-21	8.94242232076474e-20	38.0265580440502
CACYBP	0.947761962975787	7.54235252942535	11.9612473314432	1.86632567279362e-21	7.24153651231759e-20	37.98608543193
THAP11	-0.961720306466902	4.94086181403631	-11.915702030474	2.36057824564815e-21	9.01945112891926e-20	37.9642505045788
CHORDC1	1.13423882449961	7.26401792512083	11.9527067769397	1.95036298942735e-21	7.5287019663859e-20	37.9487354208374
SMURF2	0.899268605810033	5.06523895126306	11.9184870357886	2.3268997912268e-21	8.93624738236871e-20	37.941023952113
ZFP64	-1.01545240235174	4.69348136740582	-11.8890223557663	2.7090328240079e-21	1.02724335568946e-19	37.8741611077462
ULK1	1.16712354618162	6.95200837254464	11.9106495301332	2.4229293933078e-21	9.23418978931725e-20	37.7665618875936
ALDH1B1	-1.37573422381203	5.84157259434605	-11.8892734078974	2.70552468850453e-21	1.02724335568946e-19	37.6994020903373
EEF2K	-1.12526521736905	5.08664229562501	-11.8692748091873	2.99976034347902e-21	1.12893236385165e-19	37.6931484419678
AP5Z1	1.80550163571276	5.91578228337596	11.8695764983774	2.99509164293531e-21	1.12893236385165e-19	37.6463709110101
DPH2	-1.08473732117554	4.97547705720968	-11.8581686315302	3.1768045330272e-21	1.19257242169841e-19	37.6171696627228
JUND	1.84233661994589	7.08453725601341	11.8727532831118	2.94637024478467e-21	1.11442558175533e-19	37.5707432886429
IGIP	-1.40841603312749	4.32877651963103	-11.8103786347214	4.06622780749851e-21	1.51134843458905e-19	37.505644799026
INTS6	1.03972432028528	6.24717619051419	11.8504539299305	3.30591431907148e-21	1.23794537194956e-19	37.4890399367333
IER5L	2.25701531964765	4.06478963746966	11.7943615969331	4.41707532157667e-21	1.63366509923141e-19	37.4147848726552
STX5	0.906172435325641	6.1485376462777	11.8275162215115	3.72170415165998e-21	1.39017685426185e-19	37.4111963262806
NUDT16P1	-0.767307167348768	4.9819380927774	-11.8086490432136	4.10272742155873e-21	1.52114950523768e-19	37.4016400746158
ARIH1	0.752930472780889	7.11301877002647	11.810425650907	4.06524018102547e-21	1.51134843458905e-19	37.2436027393439
ATXN7	1.1781268973287	5.60596776997053	11.7887095549755	4.5479948769685e-21	1.67795309760587e-19	37.2360403148451
ZNF692	-1.21613046810537	5.30919843627969	-11.7718976418573	4.96085940291739e-21	1.82132676758454e-19	37.182461568996
RNF41	0.705870109600022	7.49074287749171	11.7836158116961	4.66931158734153e-21	1.71848977440001e-19	37.080625800885
ZRANB1	0.838925980270076	5.98439010385816	11.7391050796727	5.87742135965322e-21	2.15256973503787e-19	36.9408853506354
LIN52	1.08626776227369	4.11226230795595	11.6999841681869	7.19553801726166e-21	2.6161791493269e-19	36.9046243901783
SLC7A11-AS1	4.26221376583629	2.64699664563055	11.7177122766611	6.56501951244152e-21	2.39272652909762e-19	36.8739103992837
GABRB3	-0.746544435487763	6.24379069667625	-11.7283778773429	6.21268153049092e-21	2.26982058058033e-19	36.8730431331495
LOC646762	0.990796138512655	4.48529429812937	11.6824582563446	7.87851431571899e-21	2.84384064819318e-19	36.8202310228755
FGD6	1.25925074710103	3.67653122049732	11.6717491051677	8.32744751957086e-21	2.99867990297065e-19	36.7983729008096
URAHP	3.00275863459262	1.66235183141266	11.6960451462586	7.34367813804603e-21	2.66359108504587e-19	36.6993574430029
TRMT12	-0.851096161829297	4.67661196543531	-11.6513472585753	9.25488078857074e-21	3.31369917886273e-19	36.6405133489683
GABARAPL1	0.950376948094425	6.48173614621184	11.6671600799689	8.5275860273006e-21	3.06340267430492e-19	36.5706762131554
TXNRD1	0.922403882362373	10.4299524355075	11.6859710370405	7.73660466951219e-21	2.79934592090108e-19	36.5062681221326
THADA	-0.772849221443058	4.78579947339674	-11.6155332764125	1.11403390125443e-20	3.94536157104634e-19	36.4135469704716
TFB2M	-0.986169005867661	5.24998999977267	-11.6236954165696	1.0679306114896e-20	3.80001091519617e-19	36.4073316831495
NUDC	0.821352161393285	7.54021123072292	11.6510637760785	9.2684713313955e-21	3.31369917886273e-19	36.3884001544886
ANAPC7	-0.58290581712169	6.33313145675813	-11.632812630089	1.01868949319427e-20	3.63340651539316e-19	36.3580146483464
TRIM38	-0.926805074317294	4.77622950456503	-11.5749521042562	1.37462300043951e-20	4.84538473582153e-19	36.2721904819436
UBAP1	0.855366759740297	6.96208329539737	11.6195405294664	1.09115517351555e-20	3.87347188782731e-19	36.26801279411
PPFIA1	0.550853639119506	7.04687767016926	11.6108621037867	1.14131069957166e-20	4.0324521093572e-19	36.2131499400462
CNNM2	0.982215622566346	5.18195043420307	11.5489475418524	1.57289835290213e-20	5.4927073644601e-19	36.0698309774437
SAT2	0.67159887523796	6.31150015256816	11.5623476646971	1.46738758585117e-20	5.16025573516187e-19	36.0213482884986
C6orf132	-1.25595022550902	5.0193181466565	-11.5291235849925	1.74309339705866e-20	6.07292121815146e-19	35.9808113459813
OSBPL6	1.73063903809084	3.39334259507738	11.5080209818592	1.94459381933734e-20	6.71264845774012e-19	35.9719074576908
GNA13	1.03688006672002	6.83909978193899	11.5563528285544	1.51368380829759e-20	5.31062524892443e-19	35.9412142496521
MAGEF1	-0.723107734816331	6.63036329465499	-11.5490866115583	1.57176520778013e-20	5.4927073644601e-19	35.9159866509946
UTP3	-0.799493206402697	6.14985675680641	-11.5102654138595	1.92209795992903e-20	6.65028178946875e-19	35.7691959925596
PAGR1	-0.699361680078145	6.19775799893293	-11.5151215468582	1.8743135408382e-20	6.51497502991352e-19	35.7677550923952
TSC22D3	1.15354822016861	5.95208719107084	11.4989970667108	2.03773458329556e-20	7.01803268412069e-19	35.7311073040999
RELT	1.33750722536684	3.03298458239004	11.4631546411265	2.45397949478047e-20	8.39383965686185e-19	35.7229255260744
DNAJC7	0.587679694575799	7.31692976623586	11.5116931584425	1.90792361730191e-20	6.61648522803821e-19	35.683047829292
SAV1	1.33393019402382	5.80290893973443	11.4876729794178	2.16096734232417e-20	7.42542004859032e-19	35.6733965631282
MAF	-1.60589041873312	3.64953015087327	-11.4253396636664	2.98585371618917e-20	1.01208982849428e-18	35.5478096940366
KDSR	0.759523882878715	5.77052817460411	11.4598953731332	2.49581750077167e-20	8.51754445263351e-19	35.5309105884984
NFKBID	1.90733597842543	2.11234676420252	11.4186259063206	3.09170503906565e-20	1.04560907357229e-18	35.4945215445651
SASH1	0.741521209999353	6.88384025589823	11.4668225598637	2.40773556483145e-20	8.25446512363221e-19	35.4711876630003
PRMT6	-0.857225012026783	6.25315152022199	-11.4483224230529	2.65023416935489e-20	9.02401729864696e-19	35.4134964321551
HOXC13-AS	1.55469189604552	3.27294570167197	11.3901321726704	3.58442971709047e-20	1.19874825460647e-18	35.3698641825721
BAG5	-0.68220520092664	6.47024144308314	-11.4339884374797	2.8548276789366e-20	9.6986634450027e-19	35.3464298608305
KDM7A	1.1818792499801	5.36239777701427	11.4169156394464	3.1192653372454e-20	1.05255928773207e-18	35.3455055889152
RELL2	1.21360645195064	2.88804519586131	11.3743141459946	3.89116781216316e-20	1.29269415635934e-18	35.2890785730234
SACS	-1.31021902352308	5.65205410839167	-11.405552767591	3.30873039834846e-20	1.11398869196414e-18	35.2817487104456
ZSWIM6	1.76601179979641	4.1947934926658	11.3768036209846	3.84120399496029e-20	1.27892503743512e-18	35.2579843427098
PANX1	-0.949777609924466	4.72614765445628	-11.3811183628824	3.75612456029592e-20	1.25337703105341e-18	35.2345196608801
IWS1	-0.741443602324814	6.19125211564005	-11.4048627580651	3.3206001366758e-20	1.11548392958219e-18	35.2135071324613
MED13	0.924226538569579	7.40452684270338	11.402374766956	3.36375461342402e-20	1.12745846596373e-18	35.1217233228967
BRI3	0.778764740200815	6.38061637489507	11.3681715157939	4.01725368198938e-20	1.33163534853758e-18	35.014535085735
MARK1	0.990189969669222	4.29900159667126	11.3246532248338	5.03581110090804e-20	1.65465513109924e-18	34.991452008923
KCNN2	-1.75159516903656	6.02653810336723	-11.3589335478484	4.21462448933383e-20	1.39398240819024e-18	34.9782241136018
ID1	1.41087865685248	5.86158339442705	11.3362205420173	4.74219632347744e-20	1.56159692967845e-18	34.8470140695962
MKRN1	0.493271582321235	7.01404923103086	11.3411253953916	4.62293253594903e-20	1.52566933977606e-18	34.8321881655873
BACH1	1.41818809598626	6.07692836272501	11.3181346989508	5.20922468910439e-20	1.70789777143213e-18	34.7935238292472
FAM102A	1.27542793758199	6.79417648964189	11.2972960267326	5.80475892645518e-20	1.89900348670264e-18	34.6300701553084
NR2F2	-0.793388312513959	5.687500308565	-11.279927318524	6.35292858698633e-20	2.06483930004733e-18	34.6121587921359
EAPP	0.739120974538285	5.85910529431752	11.2845149486174	6.20329032561131e-20	2.02496972889955e-18	34.5998808736004
ARID3B	1.43486969636827	2.94726950601136	11.2224586211988	8.56418360938912e-20	2.72457163302091e-18	34.512154112324
TMEM184C	-0.655498827161468	6.64065878436241	-11.2677528367915	6.76779848351024e-20	2.18548950598688e-18	34.4639743422211
KIF21A	0.738229148388181	6.85562778591929	11.2725099726979	6.60255326423095e-20	2.14133779299551e-18	34.4627324353195
DFNB31	1.32820287216006	4.26420487191854	11.2248788298058	8.45711117703283e-20	2.69622041261836e-18	34.446957853447
YWHAG	0.655152217486259	9.33964444641098	11.2810889196306	6.31470128469886e-20	2.05686669177957e-18	34.4237032048042
CIAO1	-0.464532806818065	6.47631516947092	-11.2442106043159	7.64860377766503e-20	2.45934548876698e-18	34.3433952072094
SSFA2	-0.785261895907632	7.3680686601883	-11.2504120488163	7.40601286434585e-20	2.38645255731797e-18	34.3430509606236
PCF11	-1.02695265955723	6.0709132199431	-11.2254797892696	8.43073259592982e-20	2.69352937575494e-18	34.3268874470557
PQLC2	1.27071902596924	3.76104687004682	11.1885409827063	1.0215770443997e-19	3.18810684601945e-18	34.3238906638451
LIG3	-0.553088897464191	6.06774740464879	-11.22568027899	8.42195062400027e-20	2.69352937575494e-18	34.2848280703471
TMEM2	1.25599452767929	6.24856582224231	11.2099121821108	9.1414051802606e-20	2.88427939138989e-18	34.2315902673917
ANKMY2	1.23171157179294	4.50822811441995	11.1783790192388	1.07701263262839e-19	3.34140944040246e-18	34.2267948554281
PRPF4	-0.63460693389144	5.74728804075759	-11.2094134603867	9.16513825453259e-20	2.88519320817739e-18	34.2166636126687
RBMXL1	-0.901020789637649	4.64229640596673	-11.1754342495339	1.09363296675003e-19	3.38597786159145e-18	34.172070444017
ZNF654	1.36177991631871	5.24125220064046	11.186750003041	1.03113544370062e-19	3.20569975623363e-18	34.1669063512701
CSMD1	-0.656870226937726	6.07076177241248	-11.1997238921646	9.63868959282122e-20	3.02791972648124e-18	34.1559083614337
ZNF217	-0.85112947974912	7.59900264438089	-11.2147797334984	8.91297695664976e-20	2.82954042243241e-18	34.1534830675493
NRP1	-1.10205846324719	6.66047024611455	-11.209878052435	9.14302737281291e-20	2.88427939138989e-18	34.1452101980486
SMAD9	1.00969713581243	6.10569744014302	11.1967138579995	9.79072812716884e-20	3.06286611578265e-18	34.136316659064
ARL5B	1.26000015722025	5.76069710783751	11.1882068721817	1.02335342286985e-19	3.18810684601945e-18	34.1217296059425
GLUL	0.493249262949286	7.33226107970861	11.2099527567481	9.1394770320571e-20	2.88427939138989e-18	34.1217216915397
PPARGC1B	-1.75842833982829	3.027400214901	-11.1453289693206	1.27900973735379e-19	3.91951228900092e-18	34.1150170917991
NIFK	-0.860679936935274	5.58423484949427	-11.1737481634932	1.10326466783142e-19	3.40877001073182e-18	34.0355021686262
RBM39	0.569861729295381	8.67676015046601	11.1977776129009	9.73672474937616e-20	3.05233108218439e-18	34.0131033777972
BRIX1	-1.01790265350718	5.60768849185062	-11.1625826506224	1.16922730710906e-19	3.59776992695689e-18	33.9836678525899
MLYCD	-0.972283779380821	4.20642527528554	-11.1200225645125	1.45897887099578e-19	4.44381880869626e-18	33.9533345712683
KLHDC8B	0.8878011357162	4.78124915914599	11.1376494831987	1.33113782213989e-19	4.07095021125306e-18	33.9481439442203
TUBB4B	-1.12699571902506	8.24643229735987	-11.1693690258603	1.12867907976684e-19	3.48013245621742e-18	33.883403853681
MARS2	-1.19431815128939	5.0003707327623	-11.1169315756018	1.48263176580029e-19	4.50672036341238e-18	33.8327921753206
NUAK2	-3.19586126424232	2.26305451709745	-11.2287702143613	8.28775643783368e-20	2.65916561261775e-18	33.8164082022092
RANBP2	-0.701449550599127	8.2871988357384	-11.1478553991789	1.26231132582132e-19	3.87625089336051e-18	33.7744731276993
SETD1B	0.966932713180263	6.43996943158833	11.1308464569317	1.37909129621431e-19	4.20903148454352e-18	33.759542559879
COA7	-0.742606898648854	5.12802944156852	-11.0990665356387	1.62706103052718e-19	4.9158849968604e-18	33.7197134478735
PI4K2A	0.574905019476497	6.02551330556146	11.1104645455489	1.53336849259226e-19	4.64214945257365e-18	33.6882005037702
HIST1H2BC	1.40075790894688	2.90535112487066	11.0593281005734	2.00088663786733e-19	5.94956708004274e-18	33.6685490784306
KDM5A	1.03480307994062	6.35082696110526	11.1107824947727	1.53083387390234e-19	4.64214945257365e-18	33.6632056487922
PROSER2	1.05791565447315	4.37030827158619	11.0636864329514	1.95600642698151e-19	5.83924304325138e-18	33.5915176944444
FURIN	0.836020323839623	6.47557834581772	11.0843738520104	1.75634485711738e-19	5.28522532554599e-18	33.5249867912243
ARHGAP29	-0.997674895294362	6.98591240564414	-11.0817208532016	1.78076270863804e-19	5.34798656658177e-18	33.5161133219059
C6orf120	-0.689821853112785	6.20883303497212	-11.072883482106	1.86457981541894e-19	5.57739651560373e-18	33.4900709490315
FTL	1.02413407712529	8.91366673414775	11.0946164630319	1.66517837566645e-19	5.02094748775249e-18	33.4813918500586
ELAC2	-0.631419417992604	6.90445449707304	-11.0782113222869	1.81358708173322e-19	5.43569333718683e-18	33.4556378323032
NDEL1	0.93198892687541	5.99597182931151	11.0601865278738	1.99196610995467e-19	5.93479426727764e-18	33.4486329819063
MIOS	-0.79649783777228	5.48798336754764	-11.0420710916712	2.18894991231475e-19	6.48309110124622e-18	33.3879993218759
SLBP	0.66984246499738	6.6538162446112	11.0551850375965	2.04450585111843e-19	6.06725293683684e-18	33.331572644867
MTHFR	0.880947302199838	6.49343003929766	11.0387785517992	2.22679330014596e-19	6.58219058956531e-18	33.304759363496
SNAPC4	-1.16548985802269	4.88288853189519	-11.006449140573	2.63501184034554e-19	7.74311894219737e-18	33.256208711502
NFRKB	-0.687744022655597	6.45093959006087	-11.0324395112571	2.30150699479806e-19	6.78967171589149e-18	33.2502602385436
SOWAHC	0.898675890384569	4.74003563880042	10.9875343080813	2.90777053463555e-19	8.47826841710435e-18	33.2005454860195
MYNN	-0.870361353373784	5.46840457536251	-10.9988045790981	2.74202080815737e-19	8.04183290142403e-18	33.1663536637761
RNF24	0.861676255096005	4.73229730063776	10.9789183542779	3.04121912849158e-19	8.8501834173313e-18	33.1268077388428
KIAA0513	0.874992624936275	5.91605873094083	10.9917315952762	2.8449007143367e-19	8.32729612601948e-18	33.1256698570778
TRIM16L	1.02717426694436	6.42971488515434	10.9910897433382	2.85442591134535e-19	8.33892207874743e-18	33.0845590083444
CCDC121	1.21926763699478	3.94577304416065	10.933607550865	3.85079390952947e-19	1.10985645576765e-17	32.9685073560507
TIMM8A	-1.08157762630792	4.11515106703005	-10.9358097669681	3.80686692477959e-19	1.09930603350943e-17	32.9473350697101
CBLB	1.1694425306514	4.84199949541352	10.92885090535	3.94741304461661e-19	1.13335285426315e-17	32.9290162085903
SNORD14E	3.89750173827117	-0.919555679921749	11.2719865283938	6.62053607725126e-20	2.142542451207e-18	32.903684039137
FTSJ2	-0.763006679954342	5.60611546361571	-10.9480846172723	3.57105697287245e-19	1.03319829488734e-17	32.8807951444509
HMGXB3	-0.598856425087717	6.83175074732225	-10.9630228405146	3.30371975360957e-19	9.57696058305045e-18	32.8721494097602
PCK2	0.839578898271817	8.54476265599789	10.9729351963657	3.13748098915622e-19	9.11265271434619e-18	32.8493165063766
RHEBL1	3.09283705624559	0.72973509183936	11.021360831933	2.43816136888631e-19	7.17871198337191e-18	32.8382487887123
TRIM35	-0.986468314060262	4.55392463243638	-10.9114746514269	4.32146031176585e-19	1.23837877941748e-17	32.8364486259807
KBTBD7	-1.11337889199774	4.55886711082777	-10.8910503429878	4.80674320226785e-19	1.36442449764185e-17	32.7607200669573
LOC729603	2.72189333281861	2.45970759752078	10.8988677908862	4.6148679180814e-19	1.31493086637401e-17	32.7491190258778
GZF1	1.21061026054415	6.09772119467282	10.929734691178	3.92927938824157e-19	1.13030764930719e-17	32.7471576604899
E2F4	-0.738420736457822	5.83919887068127	-10.9105351273044	4.34266722804891e-19	1.242085544693e-17	32.66881705757
SMURF1	0.722026838614718	5.14138024417975	10.8932201697009	4.75269895972115e-19	1.35163877990857e-17	32.6458787282345
ARHGAP9	2.25121447783464	1.86734505825492	10.8856582712427	4.94372378451394e-19	1.40065955374078e-17	32.5463069878313
ZNF696	-0.935055594599483	3.9057069504636	-10.8408346448702	6.24473155911123e-19	1.74295332884041e-17	32.5267804213916
MTAP	-0.87560500861944	5.55259301753386	-10.8780354297274	5.14406930090923e-19	1.45194256809122e-17	32.5146210786997
AZIN1	0.796001138337228	8.40865078862396	10.899612142324	4.59700292788696e-19	1.31233072177092e-17	32.4760270149284
PCAT1	-2.37778119868694	2.40427182883495	-10.8267439040625	6.72069275952409e-19	1.8619542892438e-17	32.4714563774865
RRAGC	0.992374098078215	5.93763732102689	10.8648498844337	5.50999541867925e-19	1.55230940350633e-17	32.4549412218366
C6orf106	0.640602971761445	7.36640777609377	10.8845662622503	4.97193759951127e-19	1.4060002823778e-17	32.4411468508762
SETD6	-0.791078272603986	4.97677891775743	-10.8476112479631	6.02799693940936e-19	1.6855940789976e-17	32.4316856807938
WDR75	-0.7093137684527	6.07658964247483	-10.8633504103937	5.55322571029593e-19	1.56155875029595e-17	32.3987191857815
GAB1	1.37298888302035	4.13695431438177	10.7970623371641	7.8454682612535e-19	2.16160644790794e-17	32.2846226537801
ARF6	-0.628172926886953	7.35692697397771	-10.8540503382605	5.82903798344018e-19	1.63300064103242e-17	32.2801370870838
PPP1R13B	0.7935454728434	5.50330725893508	10.8319641611781	6.54026755499666e-19	1.8186788445524e-17	32.2717633773727
CHMP7	-0.548501019314005	6.09414626604521	-10.8370286889542	6.36986004198512e-19	1.77457919091741e-17	32.2686639138137
PRR15L	-1.45854450139829	4.05053847625814	-10.779384783629	8.60299025851529e-19	2.35734492193185e-17	32.1715171679971
MIR29C	3.2483781852162	2.33937689952494	10.8043983232805	7.55105708050866e-19	2.08431384413452e-17	32.1708260340591
ADIPOR2	0.558775191032085	7.01125327438586	10.8291130114031	6.63820104086893e-19	1.84249957171327e-17	32.1620848672234
DNAAF5	-0.777647791687871	5.64156640823504	-10.8049698457139	7.52859030104407e-19	2.08193944678596e-17	32.1083367520009
LRRN1	-1.77691125851224	4.5173715338718	-10.7765377164788	8.73166215867553e-19	2.38390252681221e-17	32.0946338373254
ARHGAP32	-0.707493380774769	6.24644645938702	-10.7864514461204	8.29175812443452e-19	2.28038534792141e-17	32.0161940834296
TBC1D30	-0.738843843648956	5.76922291517128	-10.7783981177843	8.64736582611971e-19	2.36518843797839e-17	31.9979706388998
RRP1B	-0.472517120161852	6.47437924370733	-10.7830068153187	8.44203380252302e-19	2.31746946213319e-17	31.9372481463541
TRERF1	-1.08172137694139	4.01141655692858	-10.7322196442688	1.10020131340665e-18	2.9820618992986e-17	31.8937135732159
C9orf152	-1.82222550831605	3.96796477905711	-10.7158767070125	1.19809862469461e-18	3.22413063591654e-17	31.8731091821516
CAB39L	-0.884308250808846	6.54095299471142	-10.7680996065045	9.12444596636484e-19	2.48211377954591e-17	31.86413915588
RNF11	0.831531385268078	8.22134954125849	10.776058219587	8.75352156702461e-19	2.38553320962689e-17	31.8447103261866
DHX33	-0.599345278889174	5.9484072092872	-10.7542420377683	9.8082427035346e-19	2.66330149071023e-17	31.8403857613489
ZNF229	0.710126044989457	5.01273582235248	10.7288457838426	1.11973297573509e-18	3.02953339885371e-17	31.8182183654631
UTP15	-0.813481707630639	5.15512191841716	-10.7268626091942	1.13137537083756e-18	3.05552744037712e-17	31.7787134268832
RAB6C	-1.78867015181526	3.00394822156973	-10.6817139016452	1.4318192008477e-18	3.78524597181849e-17	31.7167233848188
MBLAC2	-1.05226908118553	5.23031318856897	-10.7123559774272	1.22030443587168e-18	3.27215918018735e-17	31.7114194682501
ACKR3	-2.06209291682586	5.61415517082552	-10.6911680912907	1.362914333126e-18	3.62863858620923e-17	31.6804159620586
ZNF568	0.945285148221076	4.72422167416971	10.6903125960076	1.36901040910564e-18	3.63841775276642e-17	31.6476005775974
TP53BP2	0.710787468153971	5.91175951874549	10.7123984253819	1.22003427157657e-18	3.27215918018735e-17	31.6266977485784
CRTC3	0.814157143710911	5.26026766296503	10.6916909748462	1.35920176241988e-18	3.62518182317884e-17	31.5969907696933
GPBP1	0.869260740501412	7.1140024014018	10.7223019126694	1.15861112104677e-18	3.12346581573399e-17	31.596311948301
SCO1	-0.644831953319281	5.53351163613255	-10.6950028941336	1.33592047593156e-18	3.56942737839649e-17	31.5706759858508
ZNF189	0.864132603764134	5.39380026008336	10.685244116681	1.40569124804694e-18	3.72930384817541e-17	31.5589328086348
WASL	0.764419943553606	6.36836432045509	10.6983163088166	1.31302806891458e-18	3.51451505932643e-17	31.5294933625248
DNAJC27	1.2494918438552	3.74578719499023	10.6399780204266	1.78014991300638e-18	4.64882279890501e-17	31.5036604153479
DUSP10	1.91898957931593	3.93418887451899	10.6436752781551	1.74613719494847e-18	4.56794357479898e-17	31.503062784051
JADE1	0.798918731997684	5.57233550500339	10.6784889000408	1.45611282278916e-18	3.8427047710021e-17	31.5005925941902
KIAA0391	-0.680601317073254	5.39855177901452	-10.6653076088977	1.55977082652885e-18	4.10903837388724e-17	31.425489250923
SOX4	-1.61511647917308	6.33337667895556	-10.6527632039549	1.66527175316151e-18	4.36400011264804e-17	31.3530046952455
SMAD1	1.23965772642251	6.0462424517514	10.6535903037147	1.65810086550026e-18	4.35280464971187e-17	31.3291917237276
LINC00161	-2.08721836601887	2.5352840070855	-10.6017464087882	2.17319717306816e-18	5.59738057474982e-17	31.3271691722568
LRFN1	-1.5798573432732	4.00751834734884	-10.612460029768	2.05502928772796e-18	5.3203999628488e-17	31.3213568815275
RAB39B	1.79255072013177	4.88702028915635	10.6183830528269	1.99248308310035e-18	5.16737927043779e-17	31.3207411806778
ATXN2	0.648043250919225	6.31016911287259	10.6561419921156	1.63617209219774e-18	4.30276009394769e-17	31.3049720510077
PEX11A	-0.726116355683988	4.34573876583575	-10.6066642355736	2.11813360896052e-18	5.46493028731119e-17	31.2821533275843
SSH2	0.914106074642797	5.34003105211002	10.6208438712581	1.96706074624538e-18	5.11913070461364e-17	31.2127203801922
FIGNL1	-1.08044345401443	5.58928128395094	-10.620454694568	1.97105955439187e-18	5.12066267625404e-17	31.1751613383229
ZNF175	1.09760080258719	3.88686951267859	10.5749628800165	2.4992232297985e-18	6.41510017412893e-17	31.1405393287231
WASF2	0.450024552673896	7.84014853575017	10.6390946957531	1.78837365942428e-18	4.66219077602692e-17	31.1402390377176
GPR89A	1.01259774930577	3.22988111869729	10.5647386359408	2.6362116084088e-18	6.69802935902987e-17	31.1154751681451
ZFP36	1.95316569191473	4.12984553687558	10.5707501763002	2.55478201978638e-18	6.5353674291503e-17	31.1152406484936
LIG4	-1.05040675718934	4.5967788318209	-10.5696128039144	2.56999288915921e-18	6.56309748700929e-17	31.1003178116254
BHLHB9	1.07866843132309	4.44429720289026	10.5683232895416	2.58734810876068e-18	6.59620020393045e-17	31.0615817733618
ZBTB24	-0.959985733925416	4.87075665043181	-10.5676262847966	2.5967776820571e-18	6.60901926674057e-17	31.0209702777298
CLP1	-1.03804774630142	3.67660115502386	-10.5310187999746	3.14353709974498e-18	7.90675931151937e-17	30.9551180982609
KMT2A	1.03540594471823	7.42038287817055	10.5906317962611	2.30297964701113e-18	5.92149698279438e-17	30.901400943028
PDE12	-0.666878891107213	6.07479037604357	-10.5631176105008	2.65861047716071e-18	6.74352954814953e-17	30.8542446127883
ZNF227	1.21044155273889	3.54549326361271	10.5112614874838	3.48505542123565e-18	8.72193203421242e-17	30.8264728260267
RBM23	0.542753083729032	6.91812079398158	10.5707955620595	2.55417691730414e-18	6.5353674291503e-17	30.8206312554364
PGF	4.78940593904094	-0.300638137982935	10.8612222849748	5.61516380000678e-19	1.57602429197947e-17	30.8051928813006
LPAL2	-1.99134093714361	1.50791558608719	-10.5238269765016	3.2637928896646e-18	8.18182204193717e-17	30.7658808003116
CENPBD1	1.89065724880558	6.61794291860921	10.5471649825619	2.8894573077839e-18	7.30439241307796e-17	30.7588356197422
TERF2IP	0.697821573242777	7.2265226604127	10.5601747875807	2.6997613825339e-18	6.83636035752597e-17	30.7563228566844
MAST3	-1.02866685011674	4.81936331986597	-10.5103977671962	3.50080452442253e-18	8.74676884171858e-17	30.7177497193189
ELK4	-1.04278570269912	7.11328288398453	-10.5463634999516	2.90157060360689e-18	7.32268641743882e-17	30.7051974095798
RNF19B	1.19244991270858	4.81109516869385	10.5015761450554	3.665793426448e-18	9.14377974942578e-17	30.6691237468835
OTUD1	1.87896130305657	3.9088091892708	10.4711468710614	4.29695033418211e-18	1.06649597054675e-16	30.6533679903907
RBM12	-0.848738373793348	6.55458424952433	-10.5314737202193	3.13608113528388e-18	7.90124065896355e-17	30.6327205820309
ME1	0.708748287605164	8.47234358432923	10.5249645681689	3.24446896878024e-18	8.14698094234183e-17	30.5454723970704
MIR3189	3.52445115582363	0.561070513904781	10.6071477999806	2.11279524448641e-18	5.46053931001858e-17	30.5225526527467
CD59	0.504151913759502	6.5943208717031	10.50046917533	3.68703886448643e-18	9.18152165657185e-17	30.4819838390823
UFSP1	-1.56220007625309	3.05812234584293	-10.4357193917553	5.17002121476058e-18	1.26851370197459e-16	30.4782865816839
MAFF	4.03285912836145	2.49231257978251	10.4664548808495	4.40351030345486e-18	1.0893428454148e-16	30.4779083162426
BARD1	-1.4277596620186	6.74226537643797	-10.4952426130912	3.78902539036107e-18	9.41986842080495e-17	30.4513320321382
MAGEE1	-1.23166527648746	3.87429206456386	-10.420119111405	5.60877849764187e-18	1.3694539499283e-16	30.3623396551319
CASP3	0.871137424631909	6.2335579951702	10.4683624314709	4.35987255142126e-18	1.08032749557989e-16	30.3428464854421
SNX9	0.790436598259067	5.52731884895255	10.4483376349879	4.84038107870087e-18	1.19348378124421e-16	30.3159811365595
CPM	3.56965657942171	-0.448662449309406	10.6820425662037	1.42936629466709e-18	3.78524597181849e-17	30.2499827012587
PDPK1	0.516956319401618	6.67281476294805	10.4537310438158	4.70597798777974e-18	1.1622527214556e-16	30.2253960103392
FLJ46906	2.13879997713913	1.17389840506852	10.4419084669066	5.00562189486518e-18	1.23018688008667e-16	30.2143897650917
BCL10	1.38244748913892	5.13025532561045	10.4130932429499	5.81836434583588e-18	1.41373072843158e-16	30.1860434437724
GTF2IRD1	1.06715858243693	5.35877629250455	10.4285992939812	5.36584406201031e-18	1.31227222207079e-16	30.1831345485483
HDAC5	0.927930753187962	5.4268978143799	10.4164713879188	5.71663195119708e-18	1.39352184057103e-16	30.1697033973567
PBXIP1	0.714070133682188	4.68365830372122	10.3973471340955	6.31697856587648e-18	1.52993145395486e-16	30.1534681086892
RC3H1	0.986205953964866	6.12060141464398	10.43268886078	5.25247995473645e-18	1.2866433768405e-16	30.1533819859884
C19orf12	-0.86323622894711	4.65767360335611	-10.3846822313724	6.74887368100541e-18	1.62927792916362e-16	30.0982511000416
CBL	0.71398549325272	5.75886650273085	10.4154414123647	5.74745951098363e-18	1.39876583495835e-16	30.0955914944164
PMS1	-1.00233884157535	4.75687402166378	-10.3793692128723	6.93873914598183e-18	1.67242547377309e-16	30.0523377364682
SLITRK3	-2.17377915381335	4.59253110201078	-10.370180612087	7.27980003805347e-18	1.74901563794257e-16	30.0424665384051
RNF185	0.614459184163258	5.97245887656975	10.397868674043	6.29979842315667e-18	1.52823543008272e-16	30.0086616978508
PKNOX1	0.602081107800625	5.49012442926015	10.3776126851568	7.00267827042824e-18	1.68513168122998e-16	29.9307001580833
ADAT1	-0.758291043775668	5.1464743909282	-10.3692617947718	7.3148135727692e-18	1.75462045700802e-16	29.918593357382
LINC01137	-1.30304073729453	3.27259305677765	-10.3202981099645	9.44613466036076e-18	2.23727378643497e-16	29.8865667297371
CREBBP	0.979479703146641	7.18355645602916	10.3904609547444	6.54826162069824e-18	1.58339285823518e-16	29.8719977022421
LINC01128	-0.933538704377771	4.60433312807834	-10.3431970568807	8.38142067278829e-18	2.0008809669728e-16	29.8608707381472
ACTR5	-0.935032652893843	3.73934704980225	-10.3233712081211	9.29574103965853e-18	2.20862100397963e-16	29.8541733139094
CNOT10	-0.709603672690029	5.68887917975683	-10.357999517489	7.75792511805091e-18	1.85498413332249e-16	29.8272320688001
AMPD2	-0.906600447481993	5.81808074947536	-10.3635482107433	7.5363548687371e-18	1.80487886298176e-16	29.8160809769688
DHODH	-0.828404746216539	4.3485066850925	-10.31843976361	9.53825822622734e-18	2.25198876611682e-16	29.7064151271482
FASTKD1	-0.988356015519025	4.59381810500592	-10.308466622933	1.00482282309988e-17	2.36495603631157e-16	29.674292125922
ZNF165	2.13583499656984	4.44433544701069	10.2904107021809	1.10418913869313e-17	2.57861650180653e-16	29.6665872788952
YWHAH	-0.67646289089001	5.46824361037978	-10.3209431146967	9.41436842354542e-18	2.23327261055226e-16	29.6467698859242
RPF2	-0.735888455272478	6.63335932959421	-10.3381175951169	8.60672790182896e-18	2.0514067646645e-16	29.6188860631636
WDR36	-0.825855142722496	6.00577983429852	-10.3190228674055	9.50925575530797e-18	2.24867692002684e-16	29.5799758323897
AHSA2	1.21602858068778	5.17052295329619	10.3053385135241	1.02137335214364e-17	2.39639722746702e-16	29.5670976464148
C9orf114	-0.727380389248562	5.3424923814106	-10.3040100191211	1.02848452279879e-17	2.4093172534082e-16	29.5614270758616
STARD7	-0.618985581201932	7.86826874399694	-10.3326103911183	8.85785871955217e-18	2.10791769465603e-16	29.5456895562766
GTF3C2	-0.453801122961266	6.30573389334324	-10.3155924772169	9.68115269855475e-18	2.28213797364989e-16	29.5261397402872
FAM214B	0.824330488397012	4.94263795371917	10.2746544196369	1.19889781845184e-17	2.79544249097404e-16	29.4829760747292
CAD	-0.864747653901595	6.61656542469463	-10.3080183475043	1.00717803644708e-17	2.36678957672759e-16	29.4554731401886
TPD52L2	0.547499318287262	7.29067167320039	10.2970056027718	1.06680484679605e-17	2.49519339244384e-16	29.3796585732187
LYSMD3	1.23851094333171	6.08409110060831	10.2649835027499	1.26100907982201e-17	2.93570733993912e-16	29.2986295361986
EFNB1	0.862287721398111	3.56009298672797	10.2169727459547	1.62039567307597e-17	3.7318805869492e-16	29.2924680796484
LOC344887	4.2622957887352	0.780997825007556	10.4443413310805	4.94243950795705e-18	1.21665035494235e-16	29.2843765456274
MSX1	1.05755722651548	3.19729922390748	10.2035776987944	1.73782334323095e-17	3.97792001859085e-16	29.2525831970341
PPAP2B	1.31337924328551	4.47944839307132	10.2132965808937	1.65180911382638e-17	3.7925941365775e-16	29.2216032214913
KLHL25	1.06032705860407	4.40665353249088	10.2206416481375	1.58963999525457e-17	3.66995614292423e-16	29.1945740831377
ZNF112	1.37241986183087	3.01661808022809	10.1739690167625	2.02847051057599e-17	4.59419505080076e-16	29.1361788859595
ASXL2	0.934369161596626	6.36695572100634	10.2393940622705	1.44132632913931e-17	3.34512459943676e-16	29.1297327369799
ZNF10	1.32305417728815	4.39082596376676	10.1975715746772	1.79320368353495e-17	4.09221071610347e-16	29.1106449000967
PHC2	0.525369503646966	6.44428990403605	10.236180827413	1.46571970738212e-17	3.39648875402005e-16	29.1042834798282
NUP62	-0.632992988751531	6.55544960327779	-10.2276145547639	1.5327874915397e-17	3.54643096655781e-16	29.0531608808432
CNOT8	0.471888564619297	6.39173278940774	10.2204702348218	1.59106383127576e-17	3.66995614292423e-16	29.0306213042132
NXT1	-1.4166996391308	3.05050077267702	-10.1486999755286	2.3146645928926e-17	5.1876124666978e-16	29.0074746337992
RUNX2	-1.95168159562196	2.12231605822051	-10.1568759982013	2.21789961071523e-17	4.99310053290853e-16	28.994240638159
ARNTL	1.1002098911841	3.78896181880281	10.1543080779415	2.24784758499529e-17	5.05294600842654e-16	28.9765721376628
CACFD1	0.774450754016161	5.98206350800602	10.2017303346217	1.754672595939e-17	4.01037499248402e-16	28.9764884544308
NATD1	1.41071876963038	4.32972210869249	10.1470885014965	2.33422906994373e-17	5.22366374281297e-16	28.9737576073824
DEF8	0.853768049761508	6.66222450432011	10.2057793860895	1.71795361964757e-17	3.93844145841646e-16	28.9578824586031
OTUD4	-0.75392819349996	5.84794030466712	-10.1927005344957	1.83941137603212e-17	4.19129001858851e-16	28.9534876945909
ORC5	-0.88284741486305	5.46685534422392	-10.1864872649112	1.90008393406955e-17	4.32297884151338e-16	28.9491592434451
CDK19	-0.78461612497299	7.71356377030881	-10.2133508420468	1.65134104354664e-17	3.7925941365775e-16	28.9316038177948
CSNK2A2	0.61074838003343	4.9892613145355	10.1702273481621	2.06850303890413e-17	4.67780747472657e-16	28.9313020985507
ZNF470	-0.787286651722956	4.73633275477683	-10.1593573171062	2.18934070163195e-17	4.93620720355936e-16	28.9309578929751
FAM126B	0.942959889683817	5.06228942455713	10.1620687273419	2.15855384080843e-17	4.8741119509142e-16	28.8648182708845
ARID5A	-1.03220965840875	3.6027402663243	-10.1168072734001	2.73421053494311e-17	6.10058029609297e-16	28.774391287463
PLEKHF1	-2.76874232324701	1.41264580249223	-10.2561393561215	1.3206237659547e-17	3.06973474761235e-16	28.7711690635046
IST1	0.468059662218601	7.21155864934992	10.1792277672538	1.97351278863536e-17	4.47647553385929e-16	28.769533351626
NUFIP2	0.701273118868675	8.26633097306861	10.1858107995039	1.90680926080487e-17	4.33171677159544e-16	28.7607424904613
FHOD1	-0.889670650629923	5.59495886652534	-10.1502264402533	2.29628344255368e-17	5.15410944295756e-16	28.7342770141193
EXOSC2	-0.6426137093962	5.72678188006167	-10.1409958012195	2.40970516229904e-17	5.38454355908965e-16	28.6436130997931
CCDC137	-0.790478167437589	5.46631441991572	-10.1037612414999	2.92701324421457e-17	6.52107283013739e-16	28.5064519347297
CHST10	-0.956777051606667	3.6037200159983	-10.0578553524696	3.72008111432958e-17	8.21334215249129e-16	28.495064498328
SERTAD1	2.2090082965592	3.86073885022199	10.0576083073882	3.72488412749505e-17	8.21334215249129e-16	28.4877414260835
BTN2A2	1.05041014301311	4.87913290114965	10.0759740595188	3.38418774256385e-17	7.50619839620956e-16	28.4633093123232
GDPGP1	-1.26797001716668	2.81760468906509	-10.0344627218054	4.20350793170013e-17	9.17440045093157e-16	28.4209973158973
YEATS2	-0.487502050376008	6.06214235612178	-10.0863000676707	3.20650613650979e-17	7.13316979938238e-16	28.3700512346134
CHERP	-0.748814468019516	5.84193911361543	-10.0797974387976	3.3172785510812e-17	7.36867673417682e-16	28.3536972556089
SLC25A19	-1.13502446187993	3.02923851698275	-10.0185890391655	4.56684108664243e-17	9.9097811787605e-16	28.3170866257542
TNFRSF19	-1.15685295867078	4.40563886011166	-10.0368580611689	4.15124913514344e-17	9.07353086074438e-16	28.2709716724157
ARID4A	1.10349754090357	4.89676909785805	10.0377842693596	4.13121675750751e-17	9.04290828436337e-16	28.2358216888041
PIGM	-0.857007190583062	5.76128672915297	-10.0407482661654	4.06775754600006e-17	8.91699960740684e-16	28.1558053987937
SPAG9	0.790866783583674	7.12403827409946	10.0535830191363	3.80402246003115e-17	8.37554270671961e-16	28.134122332536
SARS	0.490356417526085	8.72988867275998	10.0611185269436	3.65721699534243e-17	8.08788960266008e-16	28.1054463559404
ATP6V1C1	0.784623763224253	6.75141098387231	10.0453874152353	3.97038405024317e-17	8.7162700143935e-16	28.1009904523558
EP300	0.789898556062991	7.53043782460385	10.0455270611858	3.96748936254444e-17	8.7162700143935e-16	28.0627179990163
ANKRD16	-0.969745327921609	3.40413059090366	-9.96384915108777	6.07810184056838e-17	1.29827563638656e-15	28.0404049908832
ARHGEF5	0.670201719312421	4.8442718285573	9.98813373912387	5.35415623199344e-17	1.15348651333735e-15	28.0201202258467
MCFD2	0.610636455058978	7.17054491142346	10.03027385822	4.29648154136961e-17	9.35014011959508e-16	28.0113691884892
ZNF146	-0.73568109635193	7.17519239684007	-10.0326464004659	4.24357237469527e-17	9.24840098380611e-16	28.0112847896061
UBL4A	-0.881828145070347	5.83348126091566	-10.0113538010284	4.74270713347962e-17	1.02617421205086e-15	27.9895563062839
DCAF5	0.62627887843226	6.43269171946771	10.02019145975	4.52878173626721e-17	9.84141628824724e-16	27.9867348572441
MAML1	0.556785288074583	6.50383139460723	10.0123317078263	4.71854721193687e-17	1.02241998462401e-15	27.9411011595672
FBXO5	-1.46032967230902	4.05341594801879	-9.95336276067425	6.42022287312853e-17	1.36940435600707e-15	27.8980822767168
SLC16A6	-1.74304586220633	3.37597504149662	-9.94284261629108	6.78278852982863e-17	1.4385643017501e-15	27.891954413972
THUMPD3-AS1	1.51106315823917	5.33533865116863	9.97996472615287	5.58751184908476e-17	1.20031585015532e-15	27.890597167867
BAIAP2L1	0.540015113750987	6.74048491925147	9.99744243724737	5.10009764482417e-17	1.10191462208172e-15	27.8507335062656
ERN1	1.72116343811108	5.45741179335439	9.95298007341772	6.43306579516646e-17	1.37019738979035e-15	27.8013913864169
PRPF38A	0.51639150994528	7.0199272159492	9.99050629040479	5.28822611822427e-17	1.14091958895482e-15	27.7917744944214
COASY	-0.599942138167298	6.50510748443676	-9.97815705687577	5.64050822021392e-17	1.2082435297394e-15	27.7592597170807
PPP2CB	0.508284535305266	6.74119887521201	9.97659414235784	5.68673385535007e-17	1.21641019333243e-15	27.7482539506545
SNORD36A	-2.05201300006837	1.69937651803938	-9.93723651229115	6.98428408449126e-17	1.47712689877071e-15	27.7411345340657
JDP2	0.740239356113808	4.21915324970484	9.93834621231697	6.94392963658605e-17	1.47066357437202e-15	27.7285296751493
CLIC4	0.880265189488078	7.58135702103155	9.97947753118535	5.60174599956231e-17	1.20165454184897e-15	27.7203865186375
GARS	0.75146349409453	9.32821364989574	9.98302190027092	5.49901343849813e-17	1.18299693112447e-15	27.6793782366979
USPL1	1.22808916897434	4.53690026678086	9.93043834058114	7.23666878671657e-17	1.52406477561481e-15	27.6713822795017
ZXDC	0.567917915532695	6.19093640061809	9.95112746297439	6.49560311590409e-17	1.37960362642738e-15	27.6515186683007
MED13L	0.90469897473251	6.65476595559085	9.9522512750889	6.45759521452307e-17	1.37347379236938e-15	27.6289949753132
SLC26A11	0.702798606863375	5.56055985952082	9.9316840511008	7.18974865731922e-17	1.51844255750078e-15	27.6114909407713
SAP130	0.836702612491243	6.12394035876963	9.92670598939144	7.37908936754003e-17	1.54754756903605e-15	27.5376008494716
ZNF462	-0.953328310035328	4.7336199039769	-9.88870581044773	8.9985738547984e-17	1.87931272605915e-15	27.5146295783624
ALKBH2	-0.912507302940556	4.06887152072912	-9.87675103756942	9.57813841268521e-17	1.99204053192356e-15	27.4983042372863
ZNF436-AS1	2.26625242469811	1.12040357817633	9.90448931370016	8.28673209033842e-17	1.73547516134619e-15	27.4981967665339
ADCK3	-0.606900916235007	6.44546069524462	-9.9271312801244	7.36272054069446e-17	1.54627428865829e-15	27.4854352537177
NRBP1	0.493019806871936	7.28053615446019	9.92812672442445	7.32454908093371e-17	1.54041217085855e-15	27.4727231289085
CANT1	-0.754387184205995	7.56058590460229	-9.93098639725504	7.21598844832589e-17	1.52184385589974e-15	27.4695233132528
OR2B6	3.4220203636146	0.245564429156985	10.0625068078233	3.6307952653083e-17	8.04130113626393e-16	27.4271013968357
SMIM14	0.819210878054302	6.9418291941642	9.9016414687555	8.41087402224099e-17	1.75902067295224e-15	27.3716832112801
ZNF850	-1.28320469687198	3.44107114370248	-9.82994650422965	1.22292882558639e-16	2.51210659986392e-15	27.3502457223733
ZNF436	1.05611905017829	4.35313787630802	9.85298845405187	1.08432627602753e-16	2.23964833023787e-15	27.3461336255794
KCTD11	0.739467913834422	4.12545489652409	9.84653898557433	1.12145728402884e-16	2.31315969463971e-15	27.339388517556
POLRMT	-0.93981827693287	5.86513994488763	-9.88056398914349	9.3893460503097e-17	1.95548433136547e-15	27.329618807294
ORC2	-0.685187801590431	5.43775807626564	-9.87002924173012	9.92024437177687e-17	2.06033733729739e-15	27.3100255272684
RNF146	0.857026812069554	5.50158932592856	9.8688875459846	9.97955249313193e-17	2.06979226846504e-15	27.3088430703701
HS3ST1	-2.07936288376125	2.06523674476568	-9.86159538688189	1.03668115672322e-16	2.14418791313441e-15	27.2762240379202
MCM3AP	-0.448348580565984	7.11001150901015	-9.88556724102657	9.14724836168462e-17	1.90770946387578e-15	27.252845637955
SMOX	0.924510980135517	3.48581849464683	9.80749301540469	1.37500542751921e-16	2.80150359560767e-15	27.2279919814327
NFKB1	-0.780833501727029	6.35930935626774	-9.86633200120509	1.01135939410469e-16	2.09469967750014e-15	27.2229845837786
SMG1P7	1.9570706460915	1.88381452677735	9.78842876959345	1.5188710725362e-16	3.06963230487263e-15	27.1007580509505
S100PBP	0.563407735853399	5.48591900673988	9.83497046152988	1.19127241567552e-16	2.45043104024434e-15	27.092580188911
HSPA6	8.6305741994756	2.75596038403417	9.81292027613816	1.33659824684745e-16	2.73438137256967e-15	27.0619499492231
FAM219A	0.735387363121514	4.9031338887447	9.79420867750094	1.47373305968218e-16	2.98242259086087e-15	27.0039260069508
KCTD3	-0.59067539638001	6.52397483864971	-9.82889338333291	1.22967048130371e-16	2.52250436437931e-15	27.0001655654083
TPP1	0.814587795256102	7.69127789978035	9.83924307762687	1.16499551070955e-16	2.39966702178526e-15	26.9965128906561
KLHL1	-0.908002744320508	4.78949223298591	-9.80213277741482	1.41402070222372e-16	2.86931552224209e-15	26.9754166132134
IKZF5	0.968566109819156	5.28491102647438	9.80221825189005	1.41338996624189e-16	2.86931552224209e-15	26.9661330868442
EIF1AD	0.781364744823018	5.07593661456249	9.79805345611757	1.44445229171861e-16	2.92711141868375e-15	26.9624435168728
SEC23IP	-0.557768703043181	7.05601096965657	-9.82793907001816	1.23581168280535e-16	2.53164368744953e-15	26.9575898292237
SMAD7	1.25783401447265	4.4597173317321	9.77684650740447	1.61352282197124e-16	3.25216895231143e-15	26.9361750015745
SIRT1	0.984916310428098	5.73655761405112	9.80407265066392	1.39977493288843e-16	2.84810574420768e-15	26.923171075469
TRIM47	-1.4255880647505	3.52146091650742	-9.7422218528269	1.93309759728213e-16	3.84978693909661e-15	26.8912585761167
FEN1	-0.674775670258729	6.18702241310182	-9.81009563063074	1.35645174512823e-16	2.76745644087574e-15	26.8881191200941
BBS10	-0.889990758990259	5.25494266668429	-9.77182645651215	1.65635720162002e-16	3.32968077433486e-15	26.847755537882
YRDC	-0.665938778443757	5.33193337039326	-9.77181986515872	1.65641418382268e-16	3.32968077433486e-15	26.7979117852019
EIF1	0.52467919509092	9.69732498475581	9.81127639615016	1.34811693700775e-16	2.75419373144331e-15	26.7773132925616
RALGPS2	0.856546290184017	5.14260343988539	9.75240654119449	1.83303504484515e-16	3.66021997784506e-15	26.7650476825761
FAM120C	-0.784990653831443	5.7164027534826	-9.76993380419775	1.67279990312626e-16	3.35812344189089e-15	26.7573778906815
ITPKB	-0.777458743934681	5.066331499133	-9.74482666412439	1.90699791507829e-16	3.80285268164882e-15	26.7140005075893
MOK	1.2852521728927	3.49739259652136	9.70956598713903	2.29223772693546e-16	4.52302781966661e-15	26.7060704022606
RIOK1	-0.947765896406985	4.34505039370116	-9.720827969802	2.16141693861765e-16	4.28177265834864e-15	26.6899576964078
CLDN8	-1.74273742070784	2.17518842231542	-9.6969280340573	2.4484843516038e-16	4.81236139053438e-15	26.6868172595127
EFCAB7	0.978983236334018	4.05549086308775	9.71653607846497	2.21036849449375e-16	4.37297672112228e-15	26.6864107116166
PTGES3	0.792263343156607	9.61149509653751	9.78363186276771	1.55737960674794e-16	3.14322744286655e-15	26.6240292638269
SRSF8	-0.565531421270888	7.18242445471449	-9.76246407522612	1.73930201511487e-16	3.48696382629705e-15	26.6066264327871
PDGFB	-1.51918740124185	3.19476529594464	-9.67283336860015	2.77645896782939e-16	5.41445556635404e-15	26.5732350004903
SOCS6	0.826017878689115	5.16278796108226	9.7160057115352	2.21649403798236e-16	4.37932558872937e-15	26.5625297118177
YARS	0.423567688464292	8.51620932228602	9.76104273476801	1.75225204736181e-16	3.50824223242467e-15	26.5504015751305
BICD2	-0.573352528259097	5.48493519317282	-9.72142868751933	2.15465236699116e-16	4.27401056046754e-15	26.5215591576904
SARAF	0.543896182047289	8.80753090093997	9.75569309290062	1.80186305456049e-16	3.60276639511056e-15	26.5169463979974
FAM134A	0.570148547324272	6.74036342392898	9.73047262541504	2.05532973653439e-16	4.0823850957408e-15	26.4772643741838
BCL2L13	0.491511796613975	7.07148627200453	9.73502878388488	2.00703925707439e-16	3.99174854095749e-15	26.4750955693395
NANP	-0.905298578549019	3.90687618992184	-9.66507554393124	2.89113019586461e-16	5.62347293019469e-15	26.4553147343942
SLC2A12	-1.25007425958787	4.66425061248408	-9.67589567546329	2.73245493315917e-16	5.33557129731054e-15	26.4436443476709
C21orf91	0.948398377102515	5.40469941404113	9.69866121325747	2.42644268562686e-16	4.77529008746696e-15	26.4042830470065
ING5	-0.8627063353183	4.8117610665429	-9.67939475861989	2.68302690017004e-16	5.24587655376996e-15	26.4014360523692
PHF20L1	0.68123233827892	6.06901124545834	9.70129581290167	2.39331635611526e-16	4.71627800569905e-15	26.3677684614054
DUSP7	-0.805782024049616	4.43173835870259	-9.65648442573377	3.02364763858845e-16	5.87362133778062e-15	26.3364152037005
FADD	-0.850405677504238	5.21278823747791	-9.66742059709727	2.85597689359677e-16	5.56230207966915e-15	26.3263890463254
ARRDC4	-0.859313631327639	4.86869616385994	-9.65044637940892	3.12039885453766e-16	6.04592376770807e-15	26.2792796766734
RSF1	0.795106006869386	6.16875670250916	9.6843590743907	2.61442984245435e-16	5.13180111297968e-15	26.2635525359618
NCOA7	0.840098126378649	6.51089075508523	9.67989121620314	2.67608668210881e-16	5.23912876382607e-15	26.2510659628115
THAP5	1.03352357808525	6.31255500384718	9.68070366131695	2.66476779432839e-16	5.22377979107507e-15	26.2466722429703
ITPKC	0.958549291744907	4.98123859250098	9.6426013154968	3.25073914436653e-16	6.29034780822266e-15	26.1987448922052
CLCN5	0.784218558134957	5.12838389583421	9.62666435788879	3.53250703350529e-16	6.82678579345114e-15	26.1058986698844
ITGA5	0.810919963884138	5.02620969958164	9.6248694502674	3.56573221206682e-16	6.88213816149041e-15	26.0549751911048
ZNF792	-1.66008316668785	2.47519502192159	-9.57697445003715	4.57743005350934e-16	8.7560114246492e-15	26.0337343153253
NPLOC4	0.590961938222659	7.95665826576091	9.65334912907863	3.07350631667337e-16	5.96276109188209e-15	26.0094837313775
ZNF554	2.33834696139508	4.91192939456223	9.56237044370722	4.93959043151441e-16	9.38897340754689e-15	25.9235937787415
LPIN2	0.697424516845394	6.86463337294897	9.62193949869948	3.62063998900772e-16	6.97914378368933e-15	25.899601848272
TIMM44	0.545514314357384	6.69966704871375	9.61958749521203	3.66532744368257e-16	7.05622524286377e-15	25.8737149547044
RAB22A	0.561700292295003	6.28917244091206	9.6080551540688	3.89254145804522e-16	7.47447602736663e-15	25.8713788487793
CDKN1B	0.949666945682922	7.08280204236793	9.61699251967173	3.71527085090804e-16	7.14321473716199e-15	25.8706627896435
TMEM69	-0.56422061551214	5.60176029175481	-9.59687263373964	4.12629011044278e-16	7.91320208153369e-15	25.8552692530433
HOXC13	0.874752838964268	4.26273561458968	9.55311426641713	5.18380961717294e-16	9.80353718028575e-15	25.7892484046371
TET2	0.875060779812481	6.3054367058749	9.57481351426251	4.62929770264094e-16	8.83272354547095e-15	25.6940110447521
UBXN7	0.970959915706081	5.73530809703569	9.56815003401568	4.79296239137383e-16	9.12181536994543e-15	25.6836306695913
STK38L	0.797266790723369	5.79111525538858	9.56134299508865	4.96612193176326e-16	9.42746990232075e-15	25.6680145267299
LATS2	1.52566191268645	4.08697167161829	9.51075061194782	6.46478808741477e-16	1.21344072400775e-14	25.6538305752711
TSPYL4	0.606405450004845	6.96960290059181	9.57653341506035	4.58796859318172e-16	8.7650046304347e-15	25.6342185394073
LOC148413	-0.699599183561521	5.13259969210422	-9.53436797616741	5.71598660433463e-16	1.07692917002119e-14	25.6289212584625
EIF4G1	-0.414910694707899	9.98084393636985	-9.59324734320832	4.20503949323888e-16	8.05393788654017e-15	25.6266309967881
E2F8	-1.42965193220288	3.10167523157223	-9.49985152624588	6.84264374288245e-16	1.27638681295805e-14	25.6249610525353
CTAGE5	0.996087900122664	6.56298071870709	9.55638094500349	5.09627286319037e-16	9.65014291471206e-15	25.6070061378479
MRPL18	0.703860139369409	6.72626270723598	9.56928678306532	4.76463885669641e-16	9.07941841017174e-15	25.6050089255185
SEC24D	0.672705798472788	6.95795148475889	9.55685095624034	5.08380012265093e-16	9.63867962648059e-15	25.5895039796649
CYLD	0.740325105298962	6.32610172150476	9.54626556560139	5.37223856322856e-16	1.01343636011859e-14	25.5527308925419
SMCO4	-0.947150567417568	5.48393249632868	-9.52842404046431	5.89586303838326e-16	1.10803854048014e-14	25.518919452488
NDOR1	-0.808141712690488	6.32876191879509	-9.53316817258183	5.75184826082855e-16	1.08232773790227e-14	25.4859768142055
GTPBP4	-0.635017987902006	6.88496240058456	-9.54676980101182	5.35813517473641e-16	1.01204726772128e-14	25.4848842953968
DHFRL1	-1.47461465567855	3.8536386060362	-9.46678188290779	8.12950927799741e-16	1.50707051010382e-14	25.4807841647619
TNFSF9	2.04447054214235	1.94184939575308	9.4526802023371	8.74928735130933e-16	1.60806975357724e-14	25.4457802382042
MAK16	-0.840632279818933	5.19214587876197	-9.5080779511107	6.55547130333132e-16	1.22641168730175e-14	25.4215339162953
ELF1	0.790928820875173	5.79797492064433	9.50799239974497	6.55839494474765e-16	1.22641168730175e-14	25.3975952529524
SKIL	1.62240194190674	5.88537884085914	9.50001615836302	6.83677527523506e-16	1.27638681295805e-14	25.3515017875639
LDOC1L	-0.540595418415152	6.61589086796536	-9.50911206879199	6.52023404643741e-16	1.2223200304782e-14	25.3245918934315
RELL1	0.922905248904413	4.42338780525844	9.46293954745383	8.29390082594487e-16	1.53375880298508e-14	25.3235549948959
CDS2	0.440444035381081	6.19379484237943	9.49908472706479	6.87004337750484e-16	1.27990783320859e-14	25.3018613925217
SIRT2	0.54935322312016	6.51085890733781	9.4968640852855	6.950012097275e-16	1.29320175529964e-14	25.2870313863221
UBIAD1	-0.681486568012787	5.38548660607092	-9.48154020344071	7.52777632467336e-16	1.39724461423109e-14	25.2779072978107
ACRC	2.10802266927332	1.66786790669265	9.4254751805319	1.0081402775884e-15	1.84163435623691e-14	25.2734383414225
RRAS2	0.68451742153991	5.10143807361419	9.45722452003149	8.54457483539949e-16	1.57623262565551e-14	25.209856803254
ARIH2OS	1.6385212306978	2.71820307924468	9.40060131099961	1.147582816186e-15	2.08368846044123e-14	25.1829754192176
UAP1L1	1.07564098685928	5.96604658361656	9.46536205276472	8.18987318065464e-16	1.51638884933058e-14	25.170016506414
SETD5	0.777841718672418	8.34971069723909	9.49003271590085	7.20189579195204e-16	1.3384117229202e-14	25.1492594140635
FAM107B	0.697800824796248	5.68860461820828	9.46201650626613	8.33388448443786e-16	1.53925718841721e-14	25.1343265633734
SUGT1	0.718637405552475	5.12592421480723	9.44310083274277	9.19700358629502e-16	1.68417324209519e-14	25.101246997223
RTN4RL1	-1.85468482085223	1.82496880956256	-9.38639706717382	1.23568601273589e-15	2.23824622041521e-14	25.0936603637405
QKI	0.804741144212482	6.33135088537016	9.44814175509534	8.95862331348507e-16	1.64252365903897e-14	25.0195496099419
FOXO3	0.848434541699165	7.57597301824149	9.45525016001336	8.63292156678644e-16	1.59057607664865e-14	25.0011206023113
MIR4697HG	-1.35076127551532	2.93189383042015	-9.36759985832997	1.36274275487741e-15	2.45653603928441e-14	24.9948486729079
STAU1	0.352212536193761	7.42588604450438	9.45302115660631	8.73375953335143e-16	1.60718300432359e-14	24.9880383199021
JUN	2.2860425196388	6.83319513857423	9.43757872653627	9.46541412262342e-16	1.73121386681259e-14	24.9675768847727
SERINC1	0.570825506613697	8.23682777907744	9.45187264998348	8.78617514858902e-16	1.61287537935468e-14	24.9614139901493
ZBTB42	-0.845967385534371	5.25831126728412	-9.41449113068213	1.06749910672624e-15	1.94769946374256e-14	24.9500355302851
BEND3	-0.994802774810986	3.137048297774	-9.36542428663092	1.37826596113612e-15	2.47856786496048e-14	24.930856152704
HIST1H3E	1.63558324473525	2.54399916507374	9.34327529446792	1.54670893172107e-15	2.76822184966907e-14	24.8907661805806
PALLD	0.749728809720046	6.19064292852654	9.40879040906862	1.0996691539181e-15	2.00153115336172e-14	24.8621928465639
WDFY2	0.858962793562545	4.27102295326966	9.36661491553631	1.36974880600935e-15	2.46620480468063e-14	24.8484681738588
STK24	0.438398822082751	6.11585396656006	9.40658999519059	1.11234377328527e-15	2.02214940673749e-14	24.834037838315
MED11	-0.824933948871152	3.77241588620588	-9.35433336688903	1.46018917225366e-15	2.62275126920585e-14	24.8297171798271
SLC35B4	-0.791988969077567	5.64034885759934	-9.3908738157803	1.20721322290439e-15	2.18931325545076e-14	24.8024045768786
ITCH	0.577340752657318	6.7533377570723	9.4105314292823	1.08974296032601e-15	1.98587139469119e-14	24.8009140172969
YPEL2	0.939097105731565	4.98712135609503	9.36827167120569	1.3579845808129e-15	2.45090101748635e-14	24.7815013714139
PPP1R15A	3.59675368863984	4.50457146433927	9.34033175433524	1.57058983617432e-15	2.8076163071421e-14	24.7757389557786
RABGEF1	0.532032476867613	6.10273996968059	9.38401968806975	1.25107807497546e-15	2.26339618961825e-14	24.7227102597367
AZGP1P1	2.01569244057006	0.866439030395475	9.32740761710949	1.67987576606693e-15	2.99229116290166e-14	24.7154180897201
PHLPP2	0.690715520535826	5.56485787162548	9.37095547126273	1.33914124437395e-15	2.41980083339581e-14	24.7082101856713
DCUN1D3	1.19266382074275	3.39268731413944	9.29140351848183	2.02602552637484e-15	3.58759425755244e-14	24.5735433966114
FDXACB1	-1.78177491143125	1.78005594413194	-9.30405753133459	1.89692606124156e-15	3.36693164723443e-14	24.5654363807386
MEX3D	0.910538848711442	4.58624738544906	9.323257767424	1.7165521161921e-15	3.05399840956643e-14	24.5488798472932
E2F5	-1.10069485017022	2.59879438275862	-9.27328379291788	2.22630442009871e-15	3.92373088875612e-14	24.5224644168888
UCK1	0.524084981273643	6.08632910237013	9.34686288082588	1.51809251712973e-15	2.72024788033652e-14	24.5163544578461
OTUD7B	0.745739020140952	6.61776285297299	9.3474828194805	1.51320140758148e-15	2.71472309871488e-14	24.4920865408301
ZNF490	0.881451393848133	4.25538875934167	9.29110325192143	2.02919316278483e-15	3.58897108744135e-14	24.4859774347888
MTR	-0.548782560397379	6.32980639944018	-9.33822121298426	1.58793888565579e-15	2.83525449548244e-14	24.4501486739958
RNF19A	0.900590343689973	5.80726306741914	9.31820960491627	1.76224706463162e-15	3.13158602633235e-14	24.4339360169098
PELI1	0.967241828624908	3.39545038627117	9.26312194083871	2.34715154107013e-15	4.1077887576584e-14	24.4221072808474
RPUSD2	-1.08680678485338	3.71415510854246	-9.26625120245301	2.309255946176e-15	4.05564763599752e-14	24.4190082882555
FTSJ3	-0.605572266017079	6.50448485905469	-9.33143199750721	1.6450556874109e-15	2.93374776747767e-14	24.4006161933797
VIPAS39	0.52968565472191	5.43276115966366	9.30114649329301	1.92587823113776e-15	3.4142842407042e-14	24.3695663742481
VANGL1	-1.00665009237936	5.70321770577706	-9.2901122690734	2.03968257542119e-15	3.60327924147348e-14	24.3071698300336
PLEKHG3	-0.93583670446108	5.0051321659337	-9.26457522545162	2.3294755680877e-15	4.08161086702508e-14	24.2274382545363
VPS37A	0.547192522174353	6.44298186140357	9.28965778207415	2.0445113426812e-15	3.60756549021162e-14	24.2098987666963
TMEM136	-0.971322498143024	4.33322410942677	-9.22676929189873	2.83561102384444e-15	4.89983143084559e-14	24.1649635239452
RAB20	-1.4450638372425	2.89664605782999	-9.19977193828795	3.26289531952044e-15	5.5995012706193e-14	24.1622358618982
SLC48A1	0.773701175022242	5.88804216039048	9.26543466330427	2.31908500601396e-15	4.06815192176468e-14	24.1597934285366
SMUG1	-0.572306017439982	5.06959215735877	-9.25152141569922	2.49313083996766e-15	4.34806651486113e-14	24.1519226019611
ZBTB40	0.664935502850599	5.94487812843951	9.26987394931029	2.26614635490324e-15	3.98459644791885e-14	24.1450117034162
GKAP1	0.904616427144265	3.75874873295962	9.20970434349675	3.0986964015507e-15	5.32989978988377e-14	24.1415500008765
ZNF286A	0.665091363185482	4.54623051170653	9.23484900735708	2.71894536219171e-15	4.71996341718736e-14	24.1263236061652
TIMM21	-0.969926536268579	5.13785885254676	-9.25091033384474	2.50106706021541e-15	4.35684721301562e-14	24.0953485886596
FAM120AOS	0.467875992767055	6.96357406562531	9.27253697856902	2.2349702583808e-15	3.93438609611326e-14	24.0871666798315
NRF1	0.87709613051096	4.81927412508504	9.23345951082816	2.73866204478949e-15	4.74870083886362e-14	24.0800710620769
CYB5R1	0.576326510569334	6.07306436663259	9.25218759891495	2.48450764417892e-15	4.33806590523147e-14	24.0461450088315
TRMT6	-0.935373443542717	4.02039610688645	-9.20618090290085	3.15597870143987e-15	5.42221695432735e-14	24.0440990087176
PUS7	-0.863218289785852	4.831351328276	-9.23059571182515	2.77975008363712e-15	4.81438607334428e-14	24.0173124077192
KMT2C	0.881547737919265	7.86089623423238	9.26128251178923	2.36971618786172e-15	4.14245148741927e-14	23.9783069892871
JADE3	0.572160731676155	5.15201983976062	9.21931091375401	2.94773454515938e-15	5.08188081861231e-14	23.9735641082689
C1orf131	-0.835505852013116	4.38162607808163	-9.19042343121634	3.42536530071989e-15	5.8582329562198e-14	23.9385672184909
TMEM263	0.748756090693597	6.82971740763251	9.23903972280267	2.66033382908902e-15	4.62891920945547e-14	23.9348915998219
MBD6	1.052583750298	6.82561752274537	9.23648316322821	2.69593822967507e-15	4.68544079361122e-14	23.8975902364805
SMCR8	0.876004665385013	6.86900401720867	9.22763986475696	2.82280409480976e-15	4.88332100088288e-14	23.8589692673728
MYBBP1A	-0.815381498736347	6.38228595609245	-9.22077951112326	2.9253123266769e-15	5.0490218272851e-14	23.8116546642043
DLEU1	-0.831958342509866	3.98094673898335	-9.16169548618016	3.97690891635934e-15	6.75534663891988e-14	23.792245115638
SYTL2	-1.0916378962451	3.52123939167226	-9.14090469206671	4.43055110131275e-15	7.50893401098333e-14	23.790397922827
COQ10B	0.762864056352859	5.8706839849191	9.19645982047251	3.31955833056529e-15	5.69023834380918e-14	23.7790408045799
DENND1C	0.630876595893116	5.40287531099683	9.17670612658742	3.67848696940093e-15	6.27683640142322e-14	23.7582952200461
PLOD1	0.613838998696506	7.54507521378962	9.21648122507915	2.99142239192103e-15	5.15128424737227e-14	23.7522512554004
ZNF425	1.20513298420508	3.44054700672223	9.12410066961919	4.83466349394025e-15	8.16617626827974e-14	23.7313539215373
MTMR3	0.706978804232715	6.27150342461956	9.19046946591616	3.4245457944665e-15	5.8582329562198e-14	23.7117073487025
DENND2C	1.29063707790824	3.14893049409269	9.10814557158393	5.25234182977751e-15	8.83193336124738e-14	23.6674004644965
FLAD1	-0.623006971095946	5.51377402794195	-9.17111395186453	3.78695751280304e-15	6.4545918288593e-14	23.6611429508282
MTF1	0.765846072932361	6.03218404937805	9.17788533066551	3.65601299941074e-15	6.24558489182612e-14	23.6543134665958
LHFPL2	1.14747378305366	3.90145496818586	9.11663372537757	5.02584121237913e-15	8.47955411742527e-14	23.6383685377464
LOC90784	-0.851462787912856	4.52625801068565	-9.14637005823976	4.3065232882156e-15	7.3069778187396e-14	23.6377649768496
NOTCH1	1.00842658384611	5.91221420067016	9.16811424660177	3.84645167085659e-15	6.54856216435177e-14	23.571767510873
KIAA1683	2.14241776908371	2.86191879485096	9.07800335250549	6.14215317804043e-15	1.02592405029427e-13	23.5431689590506
TARBP1	-0.70035260710987	5.27072019919973	-9.14026906538239	4.44520507384652e-15	7.52527614305292e-14	23.5357837344621
SRSF5	0.660331171232213	7.51713215997048	9.16751934256141	3.85836097129148e-15	6.56139845355751e-14	23.4963812352697
PLEKHO2	1.03287818753386	3.07728226410433	9.07159939930605	6.34976714316659e-15	1.05942337135322e-13	23.4757732689826
ZNF559	-0.789562150340235	4.83316460051035	-9.10061133748749	5.46190524011658e-15	9.14336333172692e-14	23.4164942338104
NFKBIZ	1.85942348923833	2.74596193978622	9.05440720769284	6.94241554958436e-15	1.1519039988128e-13	23.4018557624474
DDX11	-0.697983088381187	5.16155111638991	-9.1039140166919	5.36903398282975e-15	9.00797924985157e-14	23.3558530146907
ANKEF1	-0.518986307308589	5.49540655953128	-9.10542076391779	5.32718930871802e-15	8.94777121473263e-14	23.342026704658
XPO6	-0.520136197967329	7.75380686971137	-9.13110941539536	4.6618249497762e-15	7.88310399164858e-14	23.3076191050134
CC2D1B	0.539286670158599	6.2925670974672	9.10946162515603	5.21656798717497e-15	8.78161265643714e-14	23.2902176290577
TNKS	0.61913555737143	6.91845937439789	9.11207313388021	5.14629850036965e-15	8.67304357817628e-14	23.2636114826116
KLHL42	-0.759907439492747	6.69105454830336	-9.10289090500998	5.39763414797e-15	9.04585651405329e-14	23.2602757695802
ZNF816	-1.17893099756331	3.23846151867466	-9.02014898491348	8.29291997629027e-15	1.36094520616366e-13	23.2482135658374
SWT1	1.20166108005672	3.12309503162037	9.01857505346122	8.36090617424957e-15	1.36683094730286e-13	23.2277416731689
SNORD19B	1.39623882216748	1.32925793919095	9.01426688890886	8.54985513829964e-15	1.39548505170334e-13	23.2028620450124
GLRX	0.963501083141672	2.92440795261074	9.00902461274028	8.78552678092597e-15	1.43239381262089e-13	23.1666243494507
WIPI2	0.428230198751681	6.25465079229639	9.08655840951599	5.87533041916486e-15	9.82449460736966e-14	23.1651127350071
TBC1D24	-0.967853987421327	5.07581385739426	-9.05813026793072	6.80956177440544e-15	1.13236300780146e-13	23.1459168786595
ERCC6L	-1.02324266782297	4.1833941571136	-9.03722567755882	7.58981628215941e-15	1.25378087230919e-13	23.1430402610183
PUS1	-0.974332695548124	4.43019854710884	-9.02619951410997	8.03666223484125e-15	1.3232293872629e-13	23.0490743157632
NFE2L2	0.617890782809524	6.84278558398231	9.06991521300286	6.40552111944669e-15	1.06753945759835e-13	23.0462320751728
SCYL2	0.662629993980293	6.63158774677424	9.06279115110773	6.64681237232158e-15	1.10652477364502e-13	23.0204976332447
CCDC127	0.672698497202763	4.51506796706383	9.02187383777195	8.21904788960947e-15	1.35029784584656e-13	23.0130282831485
MCU	0.618293398219161	5.65477959829959	9.04682763326378	7.22092946496754e-15	1.19415723398626e-13	23.0098072456646
MOCS2	0.525326930631076	6.31467131420923	9.05751272591976	6.8314213745105e-15	1.13474140884568e-13	23.0007771031936
CNNM4	0.50566621599273	6.01551885197322	9.04836981231632	7.16337255870145e-15	1.1872538889786e-13	22.9925182397506
ZNF767P	1.00012079332916	4.34083745272583	8.99716736993077	9.3427598139282e-15	1.51665817692914e-13	22.9226680272979
TARS2	-0.641182596688608	5.80259145861393	-9.03210221551512	7.79428018462885e-15	1.28473009058602e-13	22.9175540023348
SIK3	1.11106629425351	4.54638432413231	8.99943237633985	9.23365778860368e-15	1.50056932200945e-13	22.9135904759782
OSGEPL1	-0.760159223928968	3.75065645009072	-8.97214305243591	1.06371850884716e-14	1.71566027162717e-13	22.8889768126831
PCNXL2	-0.491702250816815	5.3496363600905	-9.00783649948789	8.83983398402804e-15	1.4396848926699e-13	22.8684260720659
KANSL1L	1.02334051317453	4.45651043981468	8.98614471714553	9.89234034230664e-15	1.60068300194048e-13	22.8677769431043
C9orf106	2.83004089023685	1.07533390502843	9.01847619870528	8.36519472943081e-15	1.36683094730286e-13	22.8664701189523
GOLGA2	0.443482216238068	6.92674000270202	9.03343129822	7.74071804293773e-15	1.27730353992036e-13	22.8565750873356
C14orf119	-0.624412163422039	5.32756446567948	-9.0013322057463	9.14312650314449e-15	1.48746682092327e-13	22.8557443998252
SRXN1	1.03893944344562	8.94437464496432	9.04689433969607	7.21843034054515e-15	1.19415723398626e-13	22.8496734494306
ABCF2	-0.473311735531728	6.63673681109388	-9.02368595949051	8.14214525779216e-15	1.33912873155539e-13	22.7941802694613
ZNF649	-0.992617734219795	3.63022392718855	-8.94764412469953	1.20774995378278e-14	1.93705244128913e-13	22.787047702931
PCNXL3	-0.637137367023735	6.90288542021972	-9.01913276448539	8.336752398031e-15	1.36515456934388e-13	22.775407325889
ID4	3.0732690088038	0.733907904945023	9.01942639313518	8.32406368754099e-15	1.36456485078729e-13	22.7480019262607
GTPBP1	0.641354589812996	6.45762686201424	8.9948911918647	9.45369537819052e-15	1.53135587701088e-13	22.6850265423632
MEX3A	-0.878557327595888	3.8251347083514	-8.94881646929354	1.20043415074063e-14	1.92788440722153e-13	22.6810348266416
TSSK3	1.44353564034227	3.40895559259159	8.92320374548317	1.37080998615135e-14	2.18282956013241e-13	22.6801818958238
HEATR1	-0.72462702269033	6.34346016162356	-8.99527505659499	9.43489502768938e-15	1.52996094747067e-13	22.6768503143669
EHHADH	-0.9280334076464	3.653913542691	-8.91468446405871	1.43266463391473e-14	2.27890806598131e-13	22.6469144126838
TRAF6	0.918913130319756	4.06693512423773	8.9318277641017	1.31090741740866e-14	2.09187946650461e-13	22.6457961700104
ILF3-AS1	-0.525099463499032	6.10923342220468	-8.97846548308395	1.02941659637477e-14	1.66212038829716e-13	22.6283681319411
PHC3	0.78123916974669	6.57892385333816	8.97959308610382	1.02341584364469e-14	1.65421015157898e-13	22.5867996753402
MAPKAPK2	0.425783270763637	6.56573144900493	8.97189113890205	1.06510861774286e-14	1.71605912060373e-13	22.5493658879459
ASUN	-0.675784087436174	5.35333501002625	-8.95074211369607	1.18851331834612e-14	1.9107832963903e-13	22.5475059318426
SAMD13	-1.5979342412509	3.61477743335945	-8.89307176481935	1.60235966507766e-14	2.5221208313214e-13	22.5324327178721
POU2F1	0.605929959061517	6.09602149081796	8.96022814977211	1.13149071964609e-14	1.82105730398774e-13	22.5107260832914
IL17RA	0.54088825596579	5.06444640486735	8.93220213421639	1.30836700598933e-14	2.09004669807827e-13	22.4999762669735
HYPK	1.63359025173435	1.68094528340548	8.86316522844413	1.87071106984486e-14	2.91094273832026e-13	22.4524141582358
FUT11	-1.05946500171817	3.36837046391429	-8.8641218695413	1.86147026283833e-14	2.89956820194817e-13	22.4297423506507
TRNT1	-0.789598278843791	5.31185198278461	-8.92334967034618	1.36977402883691e-14	2.18282956013241e-13	22.429527012682
LAG3	2.24681074502782	0.687091990656993	8.87337483809815	1.77440624561376e-14	2.77546710251419e-13	22.4205281437981
TOB2	0.510457312046426	5.80241775130642	8.93627684230603	1.28103228066355e-14	2.0507442139066e-13	22.4182508123535
SNORD36C	-2.43187145834239	0.212694716874921	-8.94748876362518	1.2087227873521e-14	1.93705244128913e-13	22.4172362764679
ZNHIT2	-0.926642928315412	4.91238473928584	-8.90449780834163	1.51028945690761e-14	2.39224751950682e-13	22.4017370919847
ZNF202	-0.736610601687443	4.63108058093026	-8.8966449229149	1.5729814280456e-14	2.48368970804761e-13	22.398282597273
RFPL2	1.55126128494873	1.61701258104222	8.84772058079028	2.02639188448548e-14	3.13693819973546e-13	22.3759114512739
SLC30A4	-1.53393131840466	6.44001612784193	-8.93305723784749	1.30258281979863e-14	2.08302274995699e-13	22.3638388874229
HEIH	0.963366682595632	5.41840998057326	8.89926749511154	1.55176121550978e-14	2.4527627802205e-13	22.3366686750486
VIMP	0.556295425602838	6.05259767249459	8.91391886544621	1.43835777812432e-14	2.28554289908092e-13	22.3206483614558
USP25	0.696615405252338	5.81732110203626	8.90480612992804	1.50787953271982e-14	2.39095238261043e-13	22.2839799631256
ZNF222	1.91602018394039	2.08619450528918	8.83319182150316	2.18461097290645e-14	3.37490929723902e-13	22.2837979801406
ZBTB38	-0.755321814570946	5.46587099097571	-8.88479672287795	1.6725144020426e-14	2.62429219028962e-13	22.2757567838841
PIK3R4	-0.589913178054653	5.98438099006619	-8.89584717732402	1.57949350538879e-14	2.4887381402852e-13	22.2179702422634
ATF7	0.554984558701375	5.90647431556322	8.89607936652168	1.57759535278472e-14	2.48835838418229e-13	22.2179325897827
TP53	-0.395237138271063	7.25242136148099	-8.91132043512481	1.4578489908697e-14	2.314065586353e-13	22.1957903958769
MGAT4A	1.09315624970022	3.90322047294143	8.83164549842505	2.20215945534749e-14	3.39852275246639e-13	22.1906826446952
CCAR2	-0.447161251643362	7.45564705165333	-8.90223843495649	1.52806692287246e-14	2.41785594455773e-13	22.1347577186959
ADNP2	0.830634598572975	6.58493726422788	8.88927502125189	1.63417600958066e-14	2.56681871965096e-13	22.1240513437547
EPN3	-0.725714276858631	6.39890747431056	-8.87619205893115	1.74871350745573e-14	2.73813159832693e-13	22.0781720974208
FAM111B	-1.22945281236782	5.37239196293751	-8.86770519957298	1.82725934903102e-14	2.85219608992202e-13	22.0733495994245
MANSC1	-0.536266390204027	5.4601464289586	-8.85411090426738	1.9604696886949e-14	3.04430329322054e-13	22.0698538132712
WAC	0.587563196152328	7.89744257150763	8.89116763969023	1.61823807269124e-14	2.54444637691431e-13	22.0671952684432
PI4K2B	0.756146649235031	5.69513561737845	8.86530851798878	1.850070892901e-14	2.88480420849444e-13	22.0488313318009
MYH10	-0.614108997990936	7.82110572859483	-8.88394004200402	1.67994994417293e-14	2.63320755341343e-13	22.0305706015887
ARL4D	1.20495806024384	1.62735147026714	8.77760764435127	2.91220648921776e-14	4.43056663040465e-13	22.0266896379088
SNORD104	-2.52209317018358	1.23057481130061	-8.8257296344406	2.27060296683072e-14	3.49696145127489e-13	22.0007059066391
ZMYM2	0.52392109581722	7.20825825213339	8.87151438544485	1.79157939109546e-14	2.79941270933293e-13	21.9906982140315
MAP3K3	0.547896651495352	5.33690090707319	8.83893811353297	2.12061214621666e-14	3.2794142108743e-13	21.9898767816654
FAM208A	-0.672163556247196	5.44578848953339	-8.82936059552212	2.22834732900904e-14	3.43540692940449e-13	21.959889245526
ITSN2	0.616813140362029	6.6052497444528	8.85154770056336	1.98665071925845e-14	3.08015298027394e-13	21.9432893770046
RANBP9	0.607071143154602	6.90748410293362	8.85144969502907	1.98765865602387e-14	3.08015298027394e-13	21.9239571731416
LPCAT4	-0.978832433863829	2.6486963663619	-8.75293230426629	3.30834384607403e-14	5.01292544829946e-13	21.8706860093615
RTKN	-0.601551947925288	4.78193249788837	-8.8041985416209	2.5381048983353e-14	3.88107771419581e-13	21.8660952484871
USP31	-0.661253288901692	5.48424103656646	-8.81480093121135	2.40266878807902e-14	3.68523743838556e-13	21.8580874565535
SGSH	0.81399529209667	6.33222118367249	8.82207593131255	2.31392970216038e-14	3.56003774668446e-13	21.7910714302691
TMEM55B	0.769086598173507	5.63184721035169	8.80239781821788	2.56185214564782e-14	3.91340506806182e-13	21.7870372727055
PRCC	-0.484190669834142	6.41506856069394	-8.81944573692937	2.34562870812239e-14	3.60511368282148e-13	21.7738925593774
ZNF320	-0.595528647258544	6.13092144342084	-8.81036249826216	2.45846612788527e-14	3.76697218125767e-13	21.7729836363482
MIER3	0.721782952717001	6.1171610217922	8.80956311877329	2.468651878625e-14	3.77872340565067e-13	21.7489536089879
CDK17	0.87485802817978	4.57233827457624	8.76463775767881	3.11414097501716e-14	4.72342837180381e-13	21.7025005666827
PAPD5	0.759336306023757	6.04527004176011	8.80167797908778	2.57140696587357e-14	3.92400884141845e-13	21.6878172389248
C2orf88	3.21460416964926	-0.393045827490284	8.81834093886138	2.35907247887274e-14	3.62206874670277e-13	21.6874132636785
MCTP2	-0.797927917406627	5.99618701968421	-8.79347336842497	2.68285403730446e-14	4.08577446492533e-13	21.6611262101733
LPP-AS2	-1.36612795107557	3.08932941196463	-8.70025165128951	4.34297734959205e-14	6.53448375565875e-13	21.6227218194493
NT5DC3	-1.08694391113927	4.51522545106964	-8.73728970454681	3.58683968178127e-14	5.41306378508819e-13	21.6219158547054
PPFIBP2	-0.577648728931788	5.70063404903013	-8.76619640778479	3.08915410497607e-14	4.69026673815173e-13	21.6076831793592
RNF169	0.858552692003753	5.69228536954952	8.77565169567634	2.94180214927275e-14	4.47106286168822e-13	21.597009567609
PARS2	-0.835679316153022	3.47205364777661	-8.70721094280309	4.18969056986745e-14	6.3115835883796e-13	21.5965301628333
HSPA5	0.740976065933777	10.7254462798672	8.79874902873125	2.61065230981201e-14	3.97985330803422e-13	21.5168898717263
DDX19A	-0.409950634899002	5.66512166045637	-8.74746099839754	3.40321225488508e-14	5.15147532453169e-13	21.4573795605871
CD3EAP	-1.45516565019	1.63545925470071	-8.66045702173061	5.33320042643356e-14	7.92904332706201e-13	21.4330260394602
FCGR1A	3.55363469159991	-0.222831391759378	8.85755775967544	1.92580446988817e-14	2.99356934988e-13	21.4139788731206
SLC25A32	-0.693443002044233	4.57311601237595	-8.70716756011211	4.19062922057436e-14	6.3115835883796e-13	21.3995899869877
ZC3H12A	-1.30218662527873	4.7545879022133	-8.69721302823902	4.41164785449922e-14	6.63116157989592e-13	21.3882876405732
PAQR6	1.23935783971521	3.60435372956102	8.67406488994793	4.97155830194518e-14	7.42815119024963e-13	21.3694261225481
MAPK8IP2	0.819708830007952	4.92324583541017	8.69591152424984	4.44139086831707e-14	6.66628511097761e-13	21.3374407981608
CIRBP-AS1	-1.05744745224853	2.7507675451124	-8.6384292877666	5.97498504840846e-14	8.84816326300803e-13	21.3032832579776
UHRF1BP1	0.515437631735513	7.45583655875548	8.73972919544031	3.54191752044739e-14	5.35603559788902e-13	21.3028860242097
PPP3CC	0.711683563066144	4.99852310864664	8.69560897424026	4.44833356499705e-14	6.66628511097761e-13	21.294484179257
SEPHS2	1.02567180872163	8.28921713498275	8.73834924924604	3.56725928055467e-14	5.38893011637917e-13	21.2867311833289
C12orf49	0.820138636087095	5.93451493004753	8.69571790191146	4.44583272707232e-14	6.66628511097761e-13	21.2372736586306
CBR3-AS1	1.15591031561016	3.98388362955257	8.65233414769552	5.56144804824059e-14	8.26020810013657e-13	21.2159881137351
FBXO30	1.19913913405285	5.29951455244377	8.6757247670683	4.92915235141682e-14	7.37212666423057e-13	21.2074841741724
PAX9	-1.05755763488748	3.05879705231283	-8.61481854360618	6.74855237008013e-14	9.91548555666568e-13	21.1959106141543
LEMD3	0.541204586359925	6.09104176846628	8.68534527222516	4.69037568054526e-14	7.02200211556008e-13	21.104374873531
B3GALT6	-0.883566273613666	5.89605156009804	-8.66130090374125	5.3100299170101e-14	7.90241915102317e-13	21.0139952144592
NNAT	2.61778699941701	0.593262693873389	8.61598817750261	6.70798187319595e-14	9.86839550595626e-13	20.9641998483513
FAM21C	0.624766053112722	5.76515390255632	8.64123915051117	5.88901873687726e-14	8.72946745833651e-13	20.958273571631
MPP5	-0.515702020760271	6.87680319956216	-8.66281698814078	5.26865445286121e-14	7.84862254604802e-13	20.9478887691914
GSPT2	-0.875848444288354	4.29508830130626	-8.59408921209051	7.50953586760449e-14	1.09798627641625e-12	20.9478718835795
DDX18	-0.538187325675817	6.91798004656693	-8.66660230042407	5.16674669584871e-14	7.70445564894381e-13	20.9465388698699
SESTD1	0.700639576093669	4.67730169525629	8.61052287526645	6.89966325233672e-14	1.01078383802037e-12	20.9294466343247
RAB11FIP5	0.516981082153174	5.22037066189638	8.62574706736673	6.37881681027682e-14	9.43687815006076e-13	20.9272703745988
SERP1	0.513232809425558	8.5960898165402	8.66682132897376	5.16091052675622e-14	7.70340282999716e-13	20.8973141783967
ELL3	-0.584429005191322	4.95195632439441	-8.61332831158125	6.80059770141786e-14	9.98218720278501e-13	20.8837874444731
GID4	0.64791917256886	4.83802401571677	8.60121936707668	7.23859506896412e-14	1.05940295863124e-12	20.8455251425691
PES1	-0.493666170551807	6.55255246502648	-8.64299458234409	5.83593891506784e-14	8.65933386844454e-13	20.8348193959468
AKR1C3	2.23025784091979	1.72873069089169	8.57291689445618	8.37507742591203e-14	1.21039617543306e-12	20.8315182272274
ZNF585A	0.894782473990865	4.61361133302564	8.58761357371851	7.76435060513624e-14	1.13083888153953e-12	20.8217433728451
CDC42EP3	-0.831554531502293	4.06642984907366	-8.57624152919846	8.23286095690315e-14	1.19098882590422e-12	20.8212030282801
PARD6B	1.20757333784025	3.56363550157219	8.54733042163925	9.55469007690649e-14	1.37032689775385e-12	20.800551685254
LYST	1.73573345541937	5.44605981052447	8.59358884186993	7.52892468521099e-14	1.09975032172304e-12	20.7940797198662
HIP1	-0.597228589590472	5.97731933620745	-8.62127810044559	6.52750716039793e-14	9.63786111313032e-13	20.7783517025052
LAMTOR3	0.599954418271114	6.27285068403678	8.62152562247223	6.51918205310558e-14	9.63504308163714e-13	20.775271088579
DIS3L	-0.481646674091583	6.12550797003961	-8.61692950179257	6.67550721646251e-14	9.84670101791759e-13	20.7639166521263
STK36	-0.510086146181521	6.06619490407948	-8.61640454293289	6.69359835113719e-14	9.86369704030187e-13	20.7474629538418
DROSHA	-0.549349941081851	6.48755727422405	-8.61593183495331	6.70993061506482e-14	9.86839550595626e-13	20.7285016943664
SHQ1	-0.610724603985004	4.62710455067413	-8.56692654713144	8.63753023170559e-14	1.2471264803778e-12	20.6751063837446
PCYT1A	0.554411215473697	5.45076933242645	8.58034581769163	8.06060813313436e-14	1.16945016161493e-12	20.6484754050108
TXLNGY	-0.703189035334578	5.91471737059859	-8.59177324975573	7.59969675529355e-14	1.10900919803195e-12	20.6413013309306
GOLGB1	0.488471240304097	8.46251349466312	8.61280585686202	6.81893860495394e-14	9.99933418867074e-13	20.622033010148
NQO2	0.894465865274191	6.15270471688201	8.58513694365617	7.86406706563511e-14	1.14425223893001e-12	20.6203392402118
PTGFR	-1.78333148289879	4.79932144112245	-8.55240487502066	9.30827241792246e-14	1.34010564360042e-12	20.6114451162297
SNORD44	-2.12998576132752	0.370716563311848	-8.55309303292914	9.27534639789553e-14	1.33793085024783e-12	20.6093675869462
CSRP2BP	-0.587293794362108	4.63475197158839	-8.54763959249515	9.53949240471224e-14	1.36945523851969e-12	20.6045319992207
ZNF761	0.707981751357356	5.6437432636005	8.58121905673953	8.02442504027996e-14	1.16532656097528e-12	20.6034146991593
GAS8-AS1	2.03320747011399	0.957482210897063	8.50326102521819	1.19872048518755e-13	1.70293158047079e-12	20.59816659501
ZFAND1	0.574887975027155	6.58090106503428	8.58938122038331	7.69395136457342e-14	1.12167353097509e-12	20.591016305168
NRARP	-1.20091549086583	4.45274252125899	-8.53209330444756	1.03343525567937e-13	1.4779108380268e-12	20.5654630814721
NVL	-0.561713887400815	6.34265983972746	-8.57825408331724	8.14794262296145e-14	1.17984094914551e-12	20.5464584155851
KLF15	0.984657505472751	4.75566446551308	8.54624388090928	9.60829191756347e-14	1.37669953658524e-12	20.5414591491199
SYBU	-1.11100823621761	4.52884752479727	-8.52061570358424	1.09632139466014e-13	1.56337721388573e-12	20.5302689017054
GRIN3A	-1.13857731261042	3.64011524406086	-8.52529150371035	1.07025504025562e-13	1.52765681411392e-12	20.5258339975115
ZNF609	0.567089071024857	7.12913884943568	8.58486145588144	7.87523758267283e-14	1.14476832082687e-12	20.5245354929213
ZNF569	0.853296585930678	4.43759641672074	8.52738106391421	1.05880679432726e-13	1.51275383669059e-12	20.5227234254304
KIAA1551	0.816034257681313	5.39367979492304	8.55219901798985	9.31814458679163e-14	1.3402419455485e-12	20.5153201132433
POLR1E	-0.463529010578859	5.54112165200626	-8.55255437594822	9.30110941914232e-14	1.34010564360042e-12	20.4663471638182
TANC1	-0.638776406620739	7.79272606316016	-8.57840410158464	8.14164776884923e-14	1.17984094914551e-12	20.4662820434617
DHRS4L2	-1.33331834474108	2.57024072621516	-8.46804866077568	1.43668252367435e-13	2.01618923135458e-12	20.4503275126992
BRWD3	0.847591552888027	4.58490115616995	8.5119862816011	1.14609994630749e-13	1.62971939334784e-12	20.4252992876686
GNPDA1	0.793063417588453	6.6623558300739	8.55092539972509	9.37945511105394e-14	1.3477693583501e-12	20.4059201648284
GEMIN7	-0.848900745697035	3.40528690537098	-8.47361931860359	1.39612107845516e-13	1.96293577847216e-12	20.4031293554073
ZSCAN26	1.24722324305084	3.5030921157916	8.46397877809438	1.46705646591482e-13	2.05689261364864e-12	20.3937657350427
ADRB2	-0.798541187511087	4.22821110065889	-8.47166821963625	1.41019608265293e-13	1.98087038139537e-12	20.2582941806512
NAP1L2	0.800749168709152	5.32895323190098	8.48850941722151	1.29321509501462e-13	1.82852333961765e-12	20.2144482537368
SIK2	0.711786003361095	5.76403070225195	8.49620585180804	1.24302343347828e-13	1.76253445487345e-12	20.1855104761337
CLIP1	0.574775721648556	7.34697770045077	8.51493654276142	1.12883317211296e-13	1.60668804857329e-12	20.1758361441654
NUPL2	-0.532181194836062	5.25889550111733	-8.47461330410923	1.38900447150769e-13	1.95476018220801e-12	20.1498188162497
UBQLN1	0.433483872314099	8.3989342295892	8.51499139925414	1.12851458383161e-13	1.60668804857329e-12	20.1194051372154
ZNF644	0.785929480938508	6.69713131514613	8.4934614206324	1.26069441265905e-13	1.78590446231022e-12	20.0937136436627
UBE2R2	0.363665075514075	6.92217713232435	8.49278916127121	1.26506100853004e-13	1.79040114081876e-12	20.0705898690401
GTPBP10	-0.684579836907643	5.84221052329068	-8.47567502181463	1.38144283114855e-13	1.94776953544851e-12	20.0694625916928
PLEKHF2	1.01603800872446	4.15886055217172	8.43030224281256	1.74421722194134e-13	2.42735549626238e-12	20.0541342635293
FAM160B1	0.673654216391179	6.70071217430145	8.48375470106878	1.32522616608666e-13	1.87202221166108e-12	20.0493031610553
ZNF30	-0.775629761697476	3.88379433558787	-8.41569065968043	1.88014735410137e-13	2.60205462388813e-12	20.0426145181253
GNAI1	-1.06673629978788	4.45561900907223	-8.43007931920257	1.74621566283398e-13	2.42788651788103e-12	20.0145960865761
SAT1	0.909571808418865	7.7034347765658	8.48070205529658	1.34619285299214e-13	1.89985262035056e-12	20.0018483838149
METTL1	-0.781626521679473	3.99131933070312	-8.41684734280348	1.86901272268253e-13	2.58903090809971e-12	19.9889932241
SERTAD3	0.809978339898836	4.91370835619944	8.43598159397884	1.6940647655533e-13	2.36193839550124e-12	19.9791727913502
SNORD10	-2.70669166857354	-0.0496485629185603	-8.54517245475356	9.66144146703887e-14	1.38299528187851e-12	19.9778982374349
USP10	-0.484948824945991	7.14836837585855	-8.47542273455698	1.38323591926726e-13	1.94846815794721e-12	19.9667198432205
FAM98A	-0.416585522112245	6.31987432650746	-8.45621106478381	1.52681411575193e-13	2.13271076857032e-12	19.9226772975009
TRIM68	-0.527043696116357	5.8130873319579	-8.43548398773091	1.69840094604414e-13	2.36578744024108e-12	19.9161490252715
ACBD3	0.490364505626268	6.80367495722888	8.45963806761003	1.50015675512662e-13	2.09938059971867e-12	19.9132137624486
IPO8	-0.608052618450312	6.88303034406083	-8.45930516316331	1.50272583314863e-13	2.10101779427932e-12	19.9030636414389
CHIC2	0.981611008638218	3.76468161155287	8.37916890501319	2.26782645817157e-13	3.10708778247302e-12	19.8828582802809
USP30	0.594163211420916	4.97235166568684	8.41427563655084	1.89385873340139e-13	2.61861719528133e-12	19.8810544503705
ARL8B	0.594521625289191	7.39842694092556	8.45477495143996	1.53812489611622e-13	2.14651333086256e-12	19.8637110607331
MIR616	3.33650944493216	0.110211961269502	8.46202781113299	1.48184268170094e-13	2.07568560712886e-12	19.7883390561891
IDI1	0.894372416532499	7.09237671856238	8.4270150740483	1.77391789218143e-13	2.46184390656158e-12	19.7461060562587
TSR1	-0.489050343738723	6.50678236308161	-8.42619645479098	1.78139239268683e-13	2.46993427226089e-12	19.7316222665491
XKR8	-1.26437290591068	3.42873981278021	-8.32308032968477	3.02358186979421e-13	4.10507281707323e-12	19.7030376674793
LMBR1L	0.554293912314832	5.62484456040824	8.3921291667204	2.12189955024613e-13	2.92315996756843e-12	19.6747221397548
LEPROTL1	-0.609658667400864	5.39402955370699	-8.38237630243999	2.23080768177243e-13	3.06195686924084e-12	19.6705020882989
TARS	0.4323866001412	8.74794086272562	8.42802145265917	1.76477182090753e-13	2.45141662005064e-12	19.6590511184503
ZMYND8	-0.528362370407426	6.44417151222013	-8.39833173790948	2.05540814545375e-13	2.83416057962658e-12	19.6408118816921
ASNSD1	-0.582339858009556	5.73320674606017	-8.38721233390472	2.17612628123517e-13	2.98963515453131e-12	19.6284263134548
DDX47	-0.497716718672826	5.96243912190438	-8.39157657706263	2.12792620090898e-13	2.92877542005951e-12	19.6176280450726
GLYATL1	-1.02660217094149	5.99757723175156	-8.3885455896563	2.16128717256698e-13	2.97196778235035e-12	19.6142850882281
KDM2A	0.505127178627135	7.70750922924347	8.40740515106955	1.96186151244185e-13	2.71014834138241e-12	19.5963622097997
YIPF4	0.654208852696004	5.97549251217203	8.38038573257858	2.25371074687843e-13	3.09056808905266e-12	19.5910301219771
HIST1H2BO	3.8277036427943	0.382670538962815	8.49850100794805	1.22843487426975e-13	1.74349509187473e-12	19.5746421110556
C2orf49	0.625942900904093	5.15009874360529	8.35718512825055	2.53855869110156e-13	3.46851658831492e-12	19.5457966140365
NDST2	0.547603363919653	5.59892169310552	8.36303650818483	2.46350413330847e-13	3.36903261072495e-12	19.5305633846736
KRT18	0.418714044029004	8.41977830926022	8.39955818154883	2.04250849745661e-13	2.81896209538681e-12	19.5264035216503
DCUN1D5	-0.521271338805258	6.39494415315147	-8.37028227090886	2.37361938608635e-13	3.24906733832933e-12	19.4716612245814
LINC01004	2.34219559334288	3.9945067085849	8.29507480528105	3.49005678720003e-13	4.70015181314759e-12	19.4702307396679
ARL8A	0.653261072486649	5.31264311561121	8.3447450142894	2.70577628607342e-13	3.68024789055059e-12	19.4655467603552
BEND3P3	1.15387124463285	3.31073190174494	8.27143401440011	3.93913346801276e-13	5.26714409222437e-12	19.3931813864482
PRPF38B	-0.684287315143402	6.1529317872017	-8.34671277183683	2.67861386987376e-13	3.64991523321456e-12	19.3857341253305
POLH	0.746717221313224	6.16012286379944	8.34971474399794	2.63769755977472e-13	3.59742657198702e-12	19.3808012586024
ABHD10	-0.572920706951365	6.22490150674249	-8.34558142028146	2.69419740420979e-13	3.66782123496049e-12	19.3776933914714
CCDC174	1.19984522765754	4.90616927613037	8.31214758157101	3.19779954081889e-13	4.3259601716159e-12	19.3753795953109
CROT	-0.839630084977384	4.87538255969214	-8.31714392498183	3.11697435572894e-13	4.22042262629629e-12	19.3646171782037
COX19	0.665128934388846	4.30543776162857	8.29529847294198	3.48606117016436e-13	4.69898514642621e-12	19.3618595246255
UBXN4	0.55578430045003	7.83956023385476	8.35497220387898	2.56753307024087e-13	3.50491605297608e-12	19.3277351402747
DCAF4	-0.888545087896474	3.53910010891283	-8.2670349249872	4.02883437324476e-13	5.38229332283303e-12	19.3246466510637
ERF	0.860915301380863	4.843689017633	8.31036346824313	3.22716365381558e-13	4.3617542237349e-12	19.2926401467419
ZNF620	-1.46261194824903	2.04711422769911	-8.23214553918594	4.81613722160988e-13	6.36052036233017e-12	19.2796963295936
TMEM135	0.779514225672399	6.22733181154247	8.319835965326	3.07427207982926e-13	4.16636006775416e-12	19.2617731149712
LINC-PINT	2.31650346999757	2.9127025592005	8.22287146113815	5.05002703521447e-13	6.66355061166788e-12	19.2485942530856
DDX42	-0.354451422712033	7.49241005185395	-8.3372321429946	2.81202817244858e-13	3.82130452827945e-12	19.2450000925611
USP12	0.66973097389981	5.21390061289815	8.29790161814731	3.43989195007702e-13	4.64091801638423e-12	19.2392045195058
HDHD1	-0.813460545168879	4.00209597759298	-8.26120341351939	4.15088496886913e-13	5.53549633148657e-12	19.2351739618727
THUMPD3	-0.412002298998286	6.51846244188116	-8.32174213703276	3.04438828186145e-13	4.12958757366138e-12	19.2334169307212
ISX	-2.06748671259099	1.69452413063144	-8.25166190009181	4.35857066199898e-13	5.80215399473197e-12	19.1709861750883
SIX4	0.824398628329536	4.63934720909786	8.26562787923172	4.05795210424644e-13	5.41637411532129e-12	19.1592372133736
SYNE4	0.599322077777548	6.00531952323266	8.29928509136778	3.4156030021738e-13	4.61229268710807e-12	19.1549263122909
PVRIG	1.80294637619727	1.57130716251664	8.20453164584485	5.54634789594344e-13	7.30561052679708e-12	19.152841239411
TIPARP	1.51927759982551	4.3268699024393	8.23731348122495	4.69051425830588e-13	6.22197545077042e-12	19.151182068509
ZBTB5	0.608875957457243	5.768853339164	8.29073697035154	3.56845612908396e-13	4.79712956439792e-12	19.138334200222
LRFN2	-2.01005413459111	1.29508350353742	-8.24474077635608	4.51566155267479e-13	5.99532925508087e-12	19.0980997904363
DPY19L3	0.561976885958469	6.36897043145161	8.29414741425675	3.50667247301771e-13	4.7182969403973e-12	19.0976805801283
IRF2	0.788313208535382	4.15412905001345	8.23693437823825	4.69961764161204e-13	6.22854885317267e-12	19.0970024315284
TTI1	-0.608363466670537	5.09321268969591	-8.2604741647004	4.16640440992385e-13	5.55126252168736e-12	19.0778171551997
LRP6	0.482835616348215	5.83718626783041	8.27959065724942	3.77804097801748e-13	5.06980011849065e-12	19.0706029475582
PTGR1	0.897160311628221	7.1105841735078	8.28329898172817	3.70698725729206e-13	4.97890166864915e-12	19.0105505681106
ZNF561	-0.397695226775473	6.28413288257596	-8.27265851005715	3.91452066726483e-13	5.243572019594e-12	19.0022247973868
NKIRAS2	0.378499412154854	6.64006721653801	8.27595011774108	3.84911441206637e-13	5.16056267960613e-12	18.9766134350654
CFAP44	-1.1326843409972	2.99451559526452	-8.18051634053481	6.27035457109066e-13	8.19457304086139e-12	18.9641968397147
PELP1	-0.622622774707794	6.69462266555838	-8.27198476763362	3.92804412713818e-13	5.25699738084732e-12	18.9505148122732
PLAG1	2.4539383647155	0.870861440898502	8.24764082601068	4.44916372090029e-13	5.91750597281123e-12	18.8947690859246
ZNF292	1.47650165593281	6.1142568514651	8.23368065437937	4.77847583012877e-13	6.31633741771247e-12	18.8732625134212
GPATCH4	-0.557113197791606	6.05077145111275	-8.245446625083	4.49938598983881e-13	5.97900708171855e-12	18.847998800523
TTC30A	-0.687836935648892	4.6736305747884	-8.19378818756649	5.85933763309868e-13	7.68417588634147e-12	18.8358711676464
RAB6C-AS1	-0.99156995698694	3.31632391208265	-8.17182232291222	6.5550272015493e-13	8.52210289683673e-12	18.8339093087164
RAPGEF1	0.439155936871648	6.27422788786783	8.2353165432701	4.73866470445621e-13	6.27476095256741e-12	18.806922007854
HIST1H2AK	1.70068653920874	2.38582228904569	8.13337014612856	7.97639493104684e-13	1.02545844421746e-11	18.8039283553357
ZSCAN20	0.95536073813085	3.63168252057509	8.15444968786084	7.16296027323294e-13	9.28032885788316e-12	18.7647133752008
MARCH5	0.478289775237212	6.8890588987825	8.23425246589514	4.76452247685747e-13	6.30344224779663e-12	18.7582227254071
CAMKK1	-0.760680448259213	4.83464262187577	-8.19985807816081	5.68040446428709e-13	7.46908523955647e-12	18.7510109303392
TRIM62	0.674191700121994	4.22561715353153	8.16988056890577	6.62034356264135e-13	8.59214165398639e-12	18.7470573022047
BIK	0.835984017857633	3.24352393035661	8.14695154084234	7.44238216633724e-13	9.60918405930525e-12	18.7314146816904
PNP	-0.596691897788073	6.11209111057622	-8.22192997766067	5.07439403503515e-13	6.68982448025354e-12	18.7198847096566
PTCD2	-0.618470167713929	4.90449245727578	-8.18595331198864	6.09861695932326e-13	7.9770759809406e-12	18.7171385027543
SOX8	-1.37496806734614	1.80512548406714	-8.11106656616825	8.93728898759346e-13	1.13730789353986e-11	18.6914709256409
PBLD	0.79941276197534	3.97513238290744	8.15093981807188	7.29243321803546e-13	9.43179820861502e-12	18.6909017705301
RLF	0.928995414130055	5.68015967990391	8.19620137788771	5.78753760211715e-13	7.59664900641531e-12	18.6798412724926
NSUN6	-0.723859307658412	4.36951952455446	-8.15357907646718	7.19486069399284e-13	9.31362311905141e-12	18.6645928672819
SLU7	0.646846291376997	6.37452467044003	8.20339519150496	5.57865334222857e-13	7.34172292610905e-12	18.6433483680569
TJAP1	0.856209800112773	5.28650462944461	8.17888123386375	6.32293781028589e-13	8.2561073181959e-12	18.620260956745
CXCR4	1.99556137627202	-0.498214636756011	8.1372913411087	7.81841721439189e-13	1.0060098791029e-11	18.6194609938077
POLR1A	-0.72539923661416	6.18856493307595	-8.19939289621058	5.69392291839364e-13	7.48031028369194e-12	18.6147528351918
CLIP2	1.18845155224032	2.76541178686609	8.09854730508441	9.52624127805284e-13	1.20815911343954e-11	18.6143921971841
DNAJB5	0.758897966673102	3.61869952316536	8.13034194568319	8.10056547861102e-13	1.0387539814417e-11	18.5979974585293
OSR2	-0.812042699130305	3.43643633892778	-8.10633061431502	9.15570009948327e-13	1.16411509478273e-11	18.5831777482286
MUL1	-0.663915991326068	4.71264156370153	-8.14200784705697	7.63251711613519e-13	9.83775768376703e-12	18.5598381714593
CEBPZ	-0.773931172046487	5.65449872960203	-8.16724409073538	6.71006674982759e-13	8.7010675574621e-12	18.5389121610708
TOX4	0.378049153988089	6.9443465852838	8.18986126230559	5.97807571460805e-13	7.82622362079813e-12	18.5352464976504
ZNF517	0.728291667668619	4.03025538762588	8.11393806312551	8.80739467341243e-13	1.1217289093805e-11	18.5239736643608
IKBKAP	-0.422151675754166	5.93839258272531	-8.17229015655703	6.53938640417239e-13	8.51430990101521e-12	18.5178401902908
ZNF701	1.07528912776316	4.4346828872183	8.13219685731052	8.02427898733372e-13	1.0307320211617e-11	18.5008495207352
PSEN1	0.39895044697808	6.58478885921032	8.17755612523679	6.36587357749569e-13	8.30494853515858e-12	18.4963583856105
POLR3A	-0.424031109354516	6.29003065617991	-8.17163737088708	6.56122085242244e-13	8.52277615224701e-12	18.4874328887929
ZNF552	-0.678724673741501	4.49648017302511	-8.12233806410334	8.43809966988867e-13	1.07927176016225e-11	18.478969257111
ENDOD1	-0.937905213257266	7.99903083542484	-8.1899265379613	5.97608254317629e-13	7.82622362079813e-12	18.4721430192666
LRP2BP	1.04122555981491	2.51212082699832	8.07232888254921	1.0887687609883e-12	1.37617438678454e-11	18.4614906511265
HIST2H2BF	1.8095813769595	1.3117944080587	8.06767218440582	1.11489868048987e-12	1.40565227424314e-11	18.4600180837257
UAP1	-0.588801752519879	7.60034521378185	-8.17217111176152	6.54336283016219e-13	8.51430990101521e-12	18.4013523936624
GPRASP2	1.77621724108422	0.826382903849311	8.07076503070911	1.09747527269604e-12	1.38484778947931e-11	18.377331047332
MCL1	0.937008842180029	8.58867602793063	8.17303128808074	6.51468458717857e-13	8.49171039592651e-12	18.3759161203454
ZKSCAN8	0.760642018796855	5.58811088161057	8.13150247320575	8.05275267953236e-13	1.0335054208193e-11	18.3698915850445
ARID4B	1.03202661939476	6.56039652059302	8.14851261027919	7.38332801800317e-13	9.54114057817002e-12	18.3449588156198
OTUD5	0.537659821544329	6.22299287189943	8.13895623341694	7.7522869462355e-13	9.98356267450019e-12	18.3300127292162
RAB8A	-0.422846139296296	6.28243975259942	-8.14237530041602	7.61822006106505e-13	9.82776567327773e-12	18.3265671269445
RELA	-0.478491955026673	6.4052150470616	-8.12874810113585	8.16669124919939e-13	1.04633989588718e-11	18.2776728017401
KAT6B	0.663495975534657	5.94713286133803	8.12302345998759	8.40865590956663e-13	1.07642265249832e-11	18.2763862061694
LOC100287042	-1.83724313234653	1.50574161344865	-8.03910334622409	1.28942506528298e-12	1.61889688798405e-11	18.2621524025234
METTL3	-0.466960928348884	5.91241550207753	-8.11472851158226	8.77196900274554e-13	1.11911543368927e-11	18.2249129964159
CTCF	-0.447552507931681	6.44401836645354	-8.12110003547745	8.49154407030633e-13	1.08518319795506e-11	18.2157352852403
SNUPN	-0.408892183150613	5.42181484982194	-8.09747672905729	9.57836209260634e-13	1.21374417875592e-11	18.2118866994585
AGO4	0.548244695504384	5.73083684695024	8.1049577896751	9.2199985851543e-13	1.17129863582637e-11	18.2091142805636
NAB2	1.49392450091681	3.74003782532157	8.05187304652497	1.20828827719922e-12	1.51829763769235e-11	18.2042842852938
PXK	0.760221437811263	4.64163161817144	8.07199559803261	1.09061849303195e-12	1.37735301020755e-11	18.193779878461
FBXO42	0.871574735571132	5.55680060636238	8.08901463339229	1.00004463412653e-12	1.26616106459056e-11	18.1737875900949
ZNF746	0.729376709872658	6.09391374440769	8.10258065704557	9.33239965589006e-13	1.18457576697249e-11	18.1651402647023
DUSP16	0.752274270794206	7.35105238407756	8.11414519776743	8.79809774378894e-13	1.12149605874987e-11	18.1298321587098
SHC1	0.391052373197895	7.67498101434064	8.11632105885641	8.70102548903053e-13	1.11100849271499e-11	18.1181977449703
ERO1LB	1.09550793274489	4.26970149271348	8.02935997728753	1.35495785961459e-12	1.69268279700272e-11	18.1112407374364
DHX37	-0.673861979742842	4.91475552864095	-8.07458208623876	1.07634506568545e-12	1.36161731308615e-11	18.1098876596637
KCTD6	0.905124440171329	3.61594614545522	8.01876366410675	1.42999218954256e-12	1.78493455678896e-11	18.0752003380484
ZC3HAV1L	-1.11832636320621	3.25379536665363	-8.00054453157483	1.56878981521838e-12	1.94044051608889e-11	18.0733217413111
C12orf66	-0.91762532782334	3.73931455838923	-8.00453070631892	1.53732014261424e-12	1.90780159185912e-11	18.014451864427
ACTL10	-1.5540248103412	3.33037297293311	-7.98561620479784	1.6924425075304e-12	2.08651204376654e-11	18.0142056329001
ERCC6-PGBD3	-0.965006359108552	2.61554953571794	-7.97065580187592	1.82608074666999e-12	2.24389758526976e-11	17.9909385488403
TTF2	-0.586210808758799	5.46100555935847	-8.05654803945015	1.17987156462226e-12	1.48507555862262e-11	17.9461594719337
SARNP	1.33040449560901	1.70288430303488	7.95259056165269	2.00150775383212e-12	2.44744628921361e-11	17.9033004657236
MRPL17	-0.628821118152591	6.11893172114456	-8.05333046327766	1.19935716787425e-12	1.5083372891792e-11	17.8712586524798
FNIP2	0.745573180017149	5.68103306715763	8.03460152002627	1.31930252836775e-12	1.6522641172619e-11	17.8669668905817
B4GAT1	-0.966862565882399	4.5057305462408	-8.00402418557776	1.54128388869131e-12	1.91114111251765e-11	17.8527011211247
PPP2R5B	0.650813040428214	5.03673557992153	8.00832801563629	1.50792565744397e-12	1.87442149604128e-11	17.8401109552372
MFSD5	-0.619524228340112	5.03975532686393	-8.00936186528234	1.50002002591089e-12	1.86613924681673e-11	17.8338388848055
FAM178A	-0.68898149064963	4.61225889873892	-7.9936711519092	1.62456504536853e-12	2.00612407247153e-11	17.8314557611405
MTCH1	0.441948603156985	7.88516842378805	8.0574516179012	1.17445636172529e-12	1.47949972547541e-11	17.8111733483825
SLC25A30	-0.770931036915084	5.27711766964635	-8.01011050447666	1.49432108364493e-12	1.86213488730392e-11	17.8106964732728
TANGO6	-0.569710007107321	4.6690666811956	-7.99650507767557	1.60133365749904e-12	1.97906388485642e-11	17.8007009392485
BCORL1	0.778941764705622	3.67651218172772	7.96756334831856	1.85498706709913e-12	2.27383557547433e-11	17.7696327078926
SEMA6A	-1.00879094926065	5.51360644945617	-8.00982474961206	1.49649381900257e-12	1.86329611825395e-11	17.7690421183557
ZER1	0.449626097413335	6.7190537302794	8.03404411281099	1.32304948100576e-12	1.65557591723187e-11	17.7609759114806
RRAGA	-0.420025839085455	6.7942235252516	-8.03235010872261	1.33450184878634e-12	1.6685162166008e-11	17.7517411819476
RNF34	-0.421026332295895	5.52954085429206	-8.00798811076783	1.51053387936394e-12	1.87611056513887e-11	17.7448472764723
FAM208B	-0.490705657615436	7.34717595107171	-8.03743073530289	1.30044635796587e-12	1.63000855686274e-11	17.7337460032243
PPM1D	0.912878999804235	5.0832527266519	8.0023673165503	1.5543207487115e-12	1.92571620153894e-11	17.731200981252
TGIF2	-0.970077897828555	3.69020566289974	-7.9580977407109	1.94632373991188e-12	2.38190686866477e-11	17.7238903715588
ANKRD11	0.523401704205867	8.48067353705298	8.03764749061492	1.29901283020229e-12	1.62957198482185e-11	17.6880366522416
LOC145837	-0.96604335302671	2.97220270160555	-7.92427212685736	2.31080390713189e-12	2.81419557741221e-11	17.6828801304949
ATP6V0C	0.83589931522599	4.38121371655746	7.9622312928757	1.90590034099496e-12	2.33433927572433e-11	17.6762693444149
DYRK1A	0.730359149381245	6.75485758266752	8.01432751099474	1.4626194900191e-12	1.82414404170489e-11	17.6634811161886
BEX2	0.960939880111648	5.96330235017739	7.99193510705505	1.63896167847636e-12	2.02223899457691e-11	17.657205505169
LMAN2L	0.569857199140694	5.2989767408128	7.98458592788468	1.701325446161e-12	2.09574264967626e-11	17.6351153366566
DGKE	0.557947378448251	5.31197066868921	7.98198513500904	1.72395599056703e-12	2.12187894707824e-11	17.6156945484306
CPT2	-0.448402599106312	6.37992440249011	-8.00081622991718	1.56662463877742e-12	1.9393598990834e-11	17.6131212254473
NPC2	0.631935988524556	5.45895768075185	7.96934973949662	1.83823395306162e-12	2.25698454940093e-11	17.5974147383415
C11orf95	0.796365039382745	2.78897129295545	7.8947753089915	2.6835565621085e-12	3.23405179266623e-11	17.5110846165494
ENGASE	0.838770800346918	6.02846145633951	7.97947070140393	1.74611963213654e-12	2.14739823064392e-11	17.5044021335787
AVEN	0.60855432056594	4.35434512594245	7.92694976721776	2.27963088023075e-12	2.77848517025527e-11	17.4776112247115
ARHGAP28	-1.03011000848102	2.94736395280657	-7.88241269499445	2.85702805929421e-12	3.42002337926058e-11	17.4614199998169
SLAIN1	-0.653631195185568	4.60760829588433	-7.92213990035754	2.33593005632618e-12	2.84018831787805e-11	17.4402162483953
INAFM1	1.44618243501439	1.96753970227794	7.84940187672762	3.37679499609544e-12	4.01154696688046e-11	17.4024242605857
CSNK1G1	0.498367303169895	6.0269831959294	7.94986081174128	2.02943479135128e-12	2.47957630813107e-11	17.3886036137699
LINC01000	0.939034884094371	5.85684118001814	7.94797445147803	2.0489594747748e-12	2.50139637993645e-11	17.3830641500458
PGD	0.594037852016727	8.61367700918984	7.96874174322718	1.84391889889347e-12	2.2621148844595e-11	17.3534961600562
HSD17B7P2	1.51141308221366	2.9509171084644	7.85053459149642	3.35749274534065e-12	3.99177443104001e-11	17.3420828355203
RHOV	-1.12515268251507	4.41878207687653	-7.88231995478904	2.85837063197391e-12	3.42002337926058e-11	17.3358478400961
SDHAF1	-0.770171427468893	4.07195780232121	-7.87210895061788	3.01009386692621e-12	3.59869183963089e-11	17.3192386180093
RNFT1	1.1496201335126	5.0211119955182	7.89711002756024	2.65199140566621e-12	3.20114975462089e-11	17.2990924033051
MTPAP	-0.668499727008646	5.34618881392667	-7.91601044343358	2.40968238026971e-12	2.9251245450388e-11	17.2963832412906
KDM5B	0.332926112978758	7.20535113817396	7.94709268293065	2.05815012646002e-12	2.51057532891337e-11	17.2936247623207
SNORA73A	-2.69439372704865	0.319788913998802	-7.92305069582619	2.32516418394308e-12	2.82938941540432e-11	17.2934856083509
TPCN2	0.661733430946159	4.19647907503727	7.88372614478381	2.83808080462129e-12	3.40660442543511e-11	17.2847119950233
PTPRR	-1.45688945699887	2.80794524798135	-7.82183085587122	3.88218973205487e-12	4.55073856491303e-11	17.2552025053391
PP7080	-0.682007390562737	5.41836070865352	-7.90825660600937	2.50630509767354e-12	3.03505462473112e-11	17.2495802310096
SLC37A3	-0.582932641764404	5.38725952587141	-7.90736908757652	2.51760750821764e-12	3.04628479801741e-11	17.2441272383802
LARP6	1.13275065827413	3.88921091538814	7.84373227829894	3.47507916263451e-12	4.10556952841226e-11	17.2394123660608
CCDC93	0.485369146905146	6.2276310751013	7.91999763648217	2.36144802106866e-12	2.86889186766724e-11	17.2281268611559
C9orf72	0.839047563523075	5.72772459363459	7.89777857555787	2.64302087778227e-12	3.19288829451154e-11	17.2078591239426
RPGRIP1L	-0.585052903547115	4.83682311150194	-7.88425964872854	2.83042042957345e-12	3.40012745363799e-11	17.2074387190175
RPIA	-0.524347411269317	4.19280292036289	-7.86387423478791	3.13826190972217e-12	3.74595714120732e-11	17.1923583863859
ATL2	-0.51365668856835	5.45447688037456	-7.89380563702929	2.69677594432139e-12	3.2473767104996e-11	17.1717140406544
SNX16	0.9853557378347	4.234676680245	7.85197929009209	3.33303313155792e-12	3.96583403355576e-11	17.1712214004712
B3GALNT2	1.56689105623984	6.90985719192654	7.91334210444959	2.44250796504786e-12	2.96257670461702e-11	17.1667113473048
SOS2	0.707545880895585	5.51500044603089	7.88430348786908	2.82979187509406e-12	3.40012745363799e-11	17.1420598683099
THEM4	-0.466030740342902	5.85057304299995	-7.89795487594289	2.64066032266844e-12	3.1926051050877e-11	17.1224695299005
BLOC1S4	-0.810034596407724	4.44247244610202	-7.84546110610159	3.44481186424957e-12	4.07550262594047e-11	17.1121343925755
CENPI	-0.898600843523893	3.68370851418954	-7.83332210230695	3.66300377306785e-12	4.31063202636261e-11	17.1066300333152
TCF25	0.393968267445156	7.42873630757076	7.91100902609835	2.47157326892491e-12	2.99541115465508e-11	17.0911196301102
ZNF322	0.701343385147972	4.0225912295752	7.82907968714961	3.74245390061131e-12	4.39379888753553e-11	17.0674963850844
SMIM15	-0.702010642264227	6.24982840750517	-7.88329449574125	2.84429376522621e-12	3.4086125441849e-11	17.0575806808058
BCL6	0.610442138036572	6.38712668969281	7.8835297038384	2.84090661197277e-12	3.40727265857692e-11	17.0350681483056
ERCC4	-0.683559286108442	5.08601341366693	-7.84037316133876	3.53464636261787e-12	4.16611065785478e-11	17.0154935490327
USP9X	0.401080443977429	7.93043438925265	7.89584574054042	2.66903833832965e-12	3.21913893079181e-11	16.9995467090053
SLC39A14	0.397213514839129	7.43347746289642	7.89324856149155	2.70439972337059e-12	3.25394761587603e-11	16.9965395097539
OSGIN2	0.897647189626214	5.90185606346519	7.85937883351745	3.21050399769353e-12	3.8291444026502e-11	16.9615306395561
LOC101927151	-1.34479123795091	1.69590580530946	-7.75438766734372	5.4578977865164e-12	6.30429178171771e-11	16.9379150612843
MRPS30	-0.512730714884211	5.59262009504028	-7.84895707706471	3.38440481753628e-12	4.01740891226283e-11	16.9295394711628
AGBL3	-1.10923595983991	2.29409282811221	-7.75058325601283	5.56367249387889e-12	6.41167353553994e-11	16.9181430693876
CASP2	-0.523221481548645	5.67025960045109	-7.84239001698605	3.49876083362198e-12	4.13029816648331e-11	16.8944782632921
SOX12	-0.726384588443763	6.18057880867753	-7.85611863263847	3.2639279743793e-12	3.88977321137139e-11	16.8941378026562
RPUSD1	-0.759086437069679	5.14106749159923	-7.82839771506348	3.75538440120243e-12	4.4055353256606e-11	16.8670583034905
ZNF512B	-0.715728610800586	5.97892671061436	-7.8465032331868	3.42669364676708e-12	4.06439429698693e-11	16.8600933505218
LTV1	-0.597470961660528	4.90336371923004	-7.82141559874895	3.89034986162633e-12	4.5567467646007e-11	16.8359488483142
DENND5A	0.380256797600926	6.13364012926998	7.84133909168848	3.51741432965793e-12	4.14905684007412e-11	16.8255522183302
C10orf12	1.03100116341802	4.09011833319384	7.78246818917133	4.73657334473121e-12	5.50924750925514e-11	16.8230142865883
GLMP	0.710715066779634	6.32190556293732	7.83967722952692	3.54711364717549e-12	4.17752615890096e-11	16.8147132712395
RIN2	-1.46300126678471	2.2602749842073	-7.72841103757701	6.22191988191567e-12	7.12649496162057e-11	16.812646101277
RCOR1	0.418822005364555	6.52888013319234	7.8455308355647	3.44359659467415e-12	4.07550262594047e-11	16.8036540874088
ZNF300	0.598629164462621	5.02383807679116	7.8104890514938	4.11129906349126e-12	4.8080425807932e-11	16.7987347436688
NXF1	0.648861263781761	6.78894337709176	7.84573005484372	3.44012687849280e-12	4.07550262594047e-11	16.7909662546975
FKBP4	0.488236336418039	9.20065883627441	7.86480713141995	3.12347373777883e-12	3.7312714118128e-11	16.7865804145382
FUBP1	-0.510085481543975	6.83786430356156	-7.84534046116835	3.44691551341529e-12	4.07550262594047e-11	16.7784009689851
SNHG4	-0.805954914277697	3.75495397977981	-7.76648072303697	5.13476420979739e-12	5.95394744203225e-11	16.7703362117802
TP53INP1	0.811823597548509	8.75322638760015	7.85463619783268	3.28851156107208e-12	3.91596269635673e-11	16.7629327508726
CLCN7	0.834114905056317	6.85124253278811	7.83292682340658	3.67033501006771e-12	4.31587709562857e-11	16.752670585152
MYCL	-0.974254548076712	2.8805712529018	-7.71574369109531	6.63213454604967e-12	7.5732420033066e-11	16.7356402975134
SLC35F2	-0.517980088681475	5.5772984621368	-7.80591379890621	4.20748032849902e-12	4.91287127626293e-11	16.7078361618235
MIR17HG	-2.50050393978504	1.60637825674165	-7.71475962608548	6.66510458712922e-12	7.60510717935656e-11	16.6714192951307
ZNF212	0.926235372408649	4.54509064700603	7.76719062475167	5.11639730375945e-12	5.93723507830386e-11	16.6650248604301
FAM217B	-0.794979517734739	5.16006304654118	-7.76217315636618	5.24762480892182e-12	6.07543054207942e-11	16.6568821079441
SURF4	0.382133900316862	8.6480778156599	7.83035762561496	3.71834264064541e-12	4.36890712769417e-11	16.6473898406764
ZBTB14	-0.543353809299571	4.49490869603271	-7.75527491814915	5.43351815084467e-12	6.2809629371119e-11	16.6469475136922
SLC25A34	1.68561670199071	0.948614354992747	7.70631811734724	6.95470076422731e-12	7.90550996787564e-11	16.6468702675221
RAB21	0.502240568773095	6.29170836753091	7.80076656648227	4.31836088790023e-12	5.03842323952679e-11	16.6234652152473
RNF14	0.409599990987467	6.80103792788632	7.80702411223011	4.18393573324598e-12	4.88918124283437e-11	16.6141898931978
WIPF2	0.454744761288234	6.25398855493979	7.79428509756871	4.46212232293058e-12	5.20211403735447e-11	16.5936181756652
SERINC4	1.43887257929342	1.21080509659788	7.67889010641517	7.98472171064905e-12	8.9878996407126e-11	16.5698573574851
LINC00883	-0.808600115062408	3.17409747672558	-7.69362616638449	7.41380008251598e-12	8.38927068870082e-11	16.5586821064872
AR	-0.98275723197427	8.46276416868889	-7.81426040797568	4.03366266393365e-12	4.72092584268337e-11	16.5554010460953
FAM117A	0.611314486484861	4.77674278885717	7.75350083517722	5.48237452663514e-12	6.32769684027312e-11	16.5530974097852
NUDT19	-0.478808659052221	6.3331217591378	-7.78986220227209	4.56294391181123e-12	5.31552876491524e-11	16.5525006782735
ZNF773	0.910725213824338	4.93648312452308	7.74939910388745	5.59700946002473e-12	6.4451452493659e-11	16.5408107455688
IGSF9	-0.82889377407096	4.37558122942285	-7.74695155728264	5.66654461926587e-12	6.5202171649729e-11	16.5367254412743
THAP7	-0.611529456124864	4.85645358731194	-7.74463943593289	5.73302048010643e-12	6.591656625519e-11	16.5203222612775
EZH2	0.495291349311291	5.9716882011959	7.77999521228603	4.79609761766564e-12	5.5741642280857e-11	16.5160781444059
METTL21B	-0.744122205752148	3.51758990761805	-7.69232595264366	7.46249922021742e-12	8.43801869659524e-11	16.5128552342152
BRD1	0.788188949382565	5.82161470148936	7.77163210973084	5.00295790977825e-12	5.81008630883451e-11	16.5116576432838
RRP8	-0.699459313289914	4.57061949994554	-7.72617141070591	6.29256652266881e-12	7.20191912381059e-11	16.4702572252678
DIS3	-0.678879113341566	4.76058252786946	-7.73263931931426	6.09068450963114e-12	6.98683870104059e-11	16.4556972865377
RAB7A	0.392397617889399	8.46005501583128	7.78646112582226	4.64200959728567e-12	5.4034431095226e-11	16.4337826933281
WDR35	-0.640886196355866	4.75887662779036	-7.73064131977591	6.15235113926787e-12	7.05219119902644e-11	16.4198243284287
FAM73B	0.477093815019725	5.99293608249524	7.75803264025696	5.35843091029702e-12	6.19893671410016e-11	16.4174296618621
AHR	1.32128069290852	3.19876876780417	7.66246189440244	8.67280386377065e-12	9.6897933644628e-11	16.4138996515982
NOL11	-0.62488358223538	6.3008250253928	-7.76472645504446	5.18043290598805e-12	6.00226701514788e-11	16.412561270355
ZFYVE26	0.571963384978956	5.95577750612556	7.75123367465757	5.54544553471642e-12	6.39557681638262e-11	16.411645590476
INPP5J	0.713877895642677	4.43140271627613	7.70592247628867	6.96857618938791e-12	7.91529047351353e-11	16.3839247549364
STX19	-2.68132929817956	2.58599420993395	-7.64129545831974	9.64681234638363e-12	1.07221712948406e-10	16.3685685021975
MBD4	0.602913313548481	5.77983359668913	7.73907426010918	5.89621892396753e-12	6.77411043322849e-11	16.3485418213068
PFAS	-0.644619903254217	5.37836215480948	-7.73687856186811	5.96187006842521e-12	6.84429976662637e-11	16.3274758547808
FAM76B	0.740704939278456	5.14676875662536	7.71712068874368	6.58627153086622e-12	7.52659462005229e-11	16.319288140829
LINC01341	-1.20244482277317	1.86804599094293	-7.62096317838827	1.06845127419975e-11	1.18317583579524e-10	16.2883574050782
RASA3	-0.606204545521492	4.32238520076609	-7.67599869486122	8.1017658724964e-12	9.10599673214116e-11	16.2837196656353
HYAL2	-0.889451175976442	5.32087208270002	-7.71354321972628	6.70608408586321e-12	7.64605608453469e-11	16.2590810899791
CDC7	-0.805921373418402	4.99310628658905	-7.70866683021251	6.87289293002816e-12	7.81843638161385e-11	16.2550639645062
POLR3B	-0.694155869169029	5.36857979107709	-7.71031289200315	6.81612954264703e-12	7.75974232087853e-11	16.2545423527719
KANSL2	0.451248223282399	5.70040922693418	7.72163384038896	6.43815143683184e-12	7.36293084352376e-11	16.2540389527644
RNF182	2.0213948242078	0.876420644378895	7.66294270031422	8.65185293291693e-12	9.67968627915385e-11	16.2466491470914
AKIRIN2	0.712940695418319	4.38595629134347	7.67409219660636	8.17987148078276e-12	9.18004111774543e-11	16.2455659895613
REL	1.34858926402966	2.18895742297204	7.61548949800352	1.09823305425347e-11	1.21372440229996e-10	16.2448616338214
F2RL1	-0.616033843934542	4.6967300785134	-7.68616829101563	7.69748338681582e-12	8.68410297043023e-11	16.2297199251008
ZNF341	-0.921825357238035	2.81776347496174	-7.61952865912882	1.07617790674946e-11	1.19085390182387e-10	16.2128824351054
RNF168	-0.514865312597707	5.88149448493419	-7.69713628490245	7.28390043178318e-12	8.25472067046462e-11	16.1742773892003
TAB2	0.496860059881311	6.58963275030519	7.71205126255689	6.75668852959484e-12	7.69790857059151e-11	16.1564916009933
PAK1IP1	-0.578094249503576	5.14377985578485	-7.6868238796844	7.67211969637634e-12	8.66571433685101e-11	16.1225830281572
AQR	-0.430483309276078	6.37714112872493	-7.70187098148439	7.11225743343357e-12	8.06628833991227e-11	16.1097486897871
ROCK1P1	1.87220264140732	2.81268124206253	7.58872309191111	1.25616674012715e-11	1.37582784607945e-10	16.0883762817101
SNHG16	-0.530228638917715	6.19146898333908	-7.69572603610307	7.33581583397013e-12	8.30728586447175e-11	16.0755786868156
MRPS17	-0.536287121322599	4.837269271106	-7.66017916625375	8.77296243462811e-12	9.79440921326213e-11	16.0574881416063
PRKAB2	0.640961959655751	5.41787698698463	7.66281732378457	8.65731131653145e-12	9.67968627915385e-11	16.048812883348
EFNA1	1.11714395592316	6.64351017327533	7.68673863601144	7.67541293820714e-12	8.66571433685101e-11	16.0291979916729
DOK4	1.13434049002399	2.57392689459509	7.57724081384252	1.33064615846063e-11	1.44999874567814e-10	16.0240697307164
SEC16A	0.397742174121792	8.38650761199378	7.70535264247783	6.98860902437793e-12	7.93204483069229e-11	16.0229373097538
C16orf70	-0.468983853437471	6.07881835865715	-7.66912158717949	8.3870425496939e-12	9.39148627339325e-11	15.9737333538667
HMGN4	-0.457048928324557	5.84410310798824	-7.65683901185042	8.92159122045028e-12	9.952943073275e-11	15.9620449492359
TXNDC12	0.556574138118658	6.38480145095263	7.67117018720313	8.30103459743981e-12	9.3021145906833e-11	15.9587696469097
DLG4	0.859618986738182	4.14371446641644	7.60972726522647	1.13047575665481e-11	1.24634537165408e-10	15.9500292526424
HIST1H3D	1.67380197149345	2.27778482567521	7.55083000602106	1.5190153300158e-11	1.64215508967006e-10	15.9462980095874
GXYLT1	0.812310097358456	5.82002701244428	7.65668620607753	8.92845020859418e-12	9.95320032162214e-11	15.9447545972022
SUFU	-0.6146638282165	5.22845399120379	-7.6371971417032	9.8475921119824e-12	1.09291532264248e-10	15.9396342504482
RANGAP1	0.509651145208069	7.70873330937888	7.68230701031677	7.84856916549496e-12	8.84415350791282e-11	15.9280788453682
FOXO1	0.991886841851535	3.8084333008791	7.58771329176083	1.26254728093122e-11	1.3817305800418e-10	15.9200775158534
SNORA8	-1.23178034727089	2.5991929333948	-7.54821791808015	1.53902621278064e-11	1.66020241459153e-10	15.9098738551719
HYOU1	0.39041724122105	9.26477740592003	7.68224220470926	7.85112987882777e-12	8.84415350791282e-11	15.8913815012281
NETO1	-1.16845924482568	8.23967192860912	-7.67843700911601	8.00295146052916e-12	9.00167184504164e-11	15.8866604832603
HIST1H4H	1.28548368466211	3.87229219612221	7.57230559396792	1.36399038304437e-11	1.48310496682073e-10	15.8702739718581
GCN1L1	-0.479372125210331	8.44454291594569	-7.67561865131675	8.11727619043395e-12	9.11660577977234e-11	15.8656559574221
TCP11L2	1.46717258991523	3.36695467569765	7.54647714967292	1.55250712132544e-11	1.67114314937798e-10	15.8643705437663
ADAR	-0.326514682735079	8.70536762787436	-7.67208570739358	8.26288139614279e-12	9.26627535806424e-11	15.8493896189603
TCTN3	-0.500756015363581	5.97268495001045	-7.6414721039298	9.63825033662396e-12	1.07205901522034e-10	15.8463483964544
SLK	0.604734681109107	7.14903390178847	7.65621518689143	8.94962580384312e-12	9.96940512392495e-11	15.8450311579034
CITED2	1.0269942871181	6.14790099302692	7.64344955057204	9.54291713125989e-12	1.06224198401037e-10	15.8449718546784
ELP3	-0.403975324765664	5.7904784491807	-7.63317207129407	1.00488219414117e-11	1.11442474351727e-10	15.8350054536318
HIST3H2A	0.970710938212252	4.11814786316524	7.5762945351426	1.33697624517876e-11	1.45584012310401e-10	15.8189766585298
MCAT	-0.522222810849582	4.89700104773048	-7.61122329580863	1.12201543871518e-11	1.23883704615788e-10	15.8138387637589
TMEM102	-1.42727057376648	1.65895388958013	-7.52311264656153	1.74520762441681e-11	1.85990331357295e-10	15.8002744545154
ANKHD1	0.873015749968002	3.56516988120546	7.5482977741055	1.53841058507105e-11	1.66020241459153e-10	15.7457363881027
FGFR3	1.02065682583995	2.41806287841152	7.54665049033035	1.55115949307511e-11	1.67089031190932e-10	15.7443495412455
CKS2	0.792493540810198	6.69161048696592	7.63765490322223	9.82496170511318e-12	1.09121024381642e-10	15.7417095820234
FAM86C2P	-0.886262057313822	3.09464585230948	-7.54330647583118	1.5773634547238e-11	1.69546811998085e-10	15.7307113544655
AARS2	-0.462914231031581	5.56139221430258	-7.60794562362571	1.14063393288903e-11	1.25662209363622e-10	15.7254441828963
ANAPC2	-0.588176643433475	5.97328619216369	-7.61036643063199	1.12685343997778e-11	1.24326460357872e-10	15.6901630370716
YARS2	-0.580095653088174	5.22913367111522	-7.58714267548613	1.26616700582169e-11	1.38274645523044e-10	15.6768386457573
RWDD2A	-0.593882923755773	5.21826073986382	-7.58550883721842	1.27658840806812e-11	1.39311421043247e-10	15.6672211004346
OSBPL9	0.615412989022784	6.04538562584282	7.59860130661718	1.19541430513111e-11	1.31215944487198e-10	15.6550887303335
PSMD10	0.498711780718834	6.98098560649546	7.61544788139378	1.09846261502773e-11	1.21372440229996e-10	15.6433658227682
ZFYVE21	-0.634751383251134	5.30009558792851	-7.58366582222064	1.28844628992277e-11	1.4050333688802e-10	15.6310397232208
KCTD5	0.399244343701961	6.2295312857387	7.60439704160235	1.16113729336468e-11	1.27733608770433e-10	15.6261078096156
DDX31	-0.594139083948609	4.87602944353592	-7.56732653307857	1.39847140772882e-11	1.51730105913699e-10	15.6182610338478
NR1D2	0.750086991601258	6.9379360893542	7.60293236430596	1.16970637702779e-11	1.28582071430815e-10	15.6022862041665
PSAT1	0.513606533324301	9.10740757694507	7.62550873449279	1.0443299321907e-11	1.15731795289857e-10	15.5934451013036
FAM122C	0.97499219347784	2.69256537837669	7.48776612157262	2.0827453771589e-11	2.19624329939733e-10	15.5930584741966
SGK494	-1.15535356165698	3.62566956702965	-7.5184802623049	1.78614420247406e-11	1.90058438741129e-10	15.5922989289327
WDR20	0.634662813844462	5.00217749586318	7.56741339694804	1.39786250336134e-11	1.51730105913699e-10	15.5921237709129
HK2	-0.780666662456341	6.01647119683507	-7.58998168049027	1.248259005065e-11	1.3691641504789e-10	15.5762023319035
TTC39B	0.73829655785282	4.51413909280892	7.53460259040185	1.64764637503397e-11	1.76595702837331e-10	15.5711246320752
NPEPPS	0.384606553379683	7.97649829905266	7.60631590450323	1.15000526221394e-11	1.26601752327013e-10	15.5519918935805
KIAA0040	0.815903094670703	3.8049594423044	7.51836474586435	1.78717711442778e-11	1.90058438741129e-10	15.5517083627548
DCP1A	0.433960318541787	6.52919224377535	7.58948693794141	1.25136156815168e-11	1.3715653509026e-10	15.5436540986261
SH3BP4	0.469355351025876	6.54043591944999	7.58726894780793	1.26536510601276e-11	1.38274645523044e-10	15.5425352362752
NOS1AP	1.21306962416938	1.65646357687191	7.46601620384313	2.32186356869873e-11	2.4347139209204e-10	15.5413581964097
RAP1GAP2	-0.510609654867794	6.39294658106908	-7.58757928478848	1.26339643473455e-11	1.3817305800418e-10	15.5278307257192
TMEM138	-0.531501111326941	4.68576545722757	-7.53903621450756	1.61146535351361e-11	1.72964715856758e-10	15.5184689359707
MLLT10	0.632144651331077	5.50643273017712	7.56055567397934	1.44675349650695e-11	1.56855238292768e-10	15.5118215458567
IRAK2	1.06731692956586	2.8105908137465	7.47377440129492	2.23359645188356e-11	2.34543247003381e-10	15.5011386310536
ZNF829	0.972092425293949	4.87555264712005	7.53706837066086	1.62742574559034e-11	1.74553035684175e-10	15.4887821098766
ABHD3	0.630181523013345	5.99739973424365	7.55960793545843	1.45364243060655e-11	1.57488418023001e-10	15.479126769987
NUP155	-0.51003486198342	6.30638053162285	-7.57482842738759	1.34684279926268e-11	1.46552112128466e-10	15.4696816166346
LOC729218	1.18612573609335	4.58425464745289	7.52735591997672	1.70852756493721e-11	1.82469771800122e-10	15.4624142773557
SNORD28	-2.60363557518242	-0.590819175993461	-7.60027828898885	1.18539432158493e-11	1.30211273832621e-10	15.4499917223495
RFWD3	-0.528379081191922	5.77921394265897	-7.55218433717608	1.50874187013605e-11	1.63222391368609e-10	15.418710393946
CHST14	-0.623500606304002	4.60921885803081	-7.51977826939686	1.77457848841903e-11	1.88986316185107e-10	15.4148229254421
LCORL	0.916676160736287	4.08174278753427	7.49333691125814	2.02553866684867e-11	2.14193581840842e-10	15.4137234751228
NUP54	-0.544971796886788	5.88339349116387	-7.54798883954231	1.54079358718019e-11	1.66091575772417e-10	15.387657731525
NCOA3	0.663331706411967	5.90974874017118	7.54281202290147	1.5812751406764e-11	1.69845690360492e-10	15.3827814918504
CRB3	0.548906146837399	5.43084255229716	7.52446953506008	1.73339407294133e-11	1.84862538347209e-10	15.3735422885864
BMS1	-0.432328383806324	6.71916348743942	-7.55790177862291	1.46612635159143e-11	1.58726411647418e-10	15.3710911272975
RAB5A	0.662265389534022	6.35752899822793	7.54914593741977	1.53188697582168e-11	1.65487876467182e-10	15.3671138838172
UBTD1	0.832798158797548	3.41825943749515	7.45968389736554	2.39646691971042e-11	2.50419953141069e-10	15.3606579811122
OMA1	-0.510558004135937	5.51108613888953	-7.52997802390028	1.68624499035647e-11	1.80346543982854e-10	15.3581921670448
SF3B3	-0.360817791511074	8.44289123521756	-7.57128581487765	1.37098313465611e-11	1.48962972141795e-10	15.349609101602
CBX8	-0.873110101210263	4.23766510212053	-7.47883021222527	2.17787574430194e-11	2.29172965497112e-10	15.3386448866741
ARMC7	-0.916273426423527	3.73952272100143	-7.45777583381525	2.41940943887006e-11	2.52641530834998e-10	15.3353455267174
LINC00638	-1.6468882285422	1.12877570572286	-7.44511025673065	2.57732393161509e-11	2.68013131282079e-10	15.3218478649802
NOC3L	-0.79995338606527	3.8845195221798	-7.47838115891734	2.18276847631488e-11	2.29526970870758e-10	15.3198132574988
PRKRIR	-0.581057256955131	5.28587481127127	-7.51330552793383	1.83300144876014e-11	1.94655938858432e-10	15.313510742078
ZCCHC8	0.772514171239851	5.68613084574364	7.52788325670337	1.70402291347968e-11	1.82118206895451e-10	15.3118724854316
DNAJB11	0.414686371745709	6.96585842231121	7.54432765354058	1.56931515672362e-11	1.68802552961045e-10	15.2980390208488
BLOC1S2	0.659432523546268	5.30173365031544	7.51545899782674	1.81335534433631e-11	1.92705901277806e-10	15.2971360000335
ABT1	-0.564005163048392	4.7148822283837	-7.49080592718117	2.05133353048821e-11	2.16768643869184e-10	15.2842442814842
MNX1-AS1	-0.769540634243632	3.14232358396041	-7.43297589109016	2.73819545455549e-11	2.84151644406395e-10	15.2594541392766
NBN	-0.586494552355435	6.34335031675061	-7.53024380339134	1.68400256904084e-11	1.80235086077813e-10	15.254007061942
PMS2	-0.620677332268657	5.54660257609906	-7.5053272408352	1.90764633950094e-11	2.02153969188046e-10	15.2510074258198
RBM48	0.989424527641231	4.56924560792271	7.47992795389721	2.1659609033086e-11	2.28079024713057e-10	15.2457860364623
AP5B1	0.541270845308992	5.75751081968992	7.51285221912401	1.83716382523921e-11	1.94960084804183e-10	15.2414936446255
TSEN15	0.457014732475435	6.12626513360992	7.52524042618584	1.72671781799094e-11	1.84281412615152e-10	15.2406700662102
IRS2	1.99158862148697	3.77960182461102	7.4315403714846	2.75787409280792e-11	2.85601637086922e-10	15.2340674932722
SNRNP35	-0.733669266794062	4.18057548220776	-7.45618288789488	2.43872983284155e-11	2.54482051215766e-10	15.227542831452
TIGD3	1.19362853902762	1.59461852610468	7.4013033416151	3.20657485274328e-11	3.27105489054301e-10	15.223301011903
PPP2R2A	-0.393230960295232	8.00347219030047	-7.53362296458872	1.65574884628718e-11	1.77337551182941e-10	15.2009071964428
RGMB	-0.596197949640525	5.70094324342166	-7.49644691405481	1.99428311892967e-11	2.11037035333671e-10	15.1996058012694
ALKBH8	-0.71617172536144	3.64732543238911	-7.42996246214357	2.77966659092143e-11	2.87660051890256e-10	15.1817775607781
STAC3	1.61179828804515	1.97075626929262	7.38948939986202	3.40094037345659e-11	3.45290876591103e-10	15.15224564766
RYBP	0.753803948032173	6.5488135402672	7.51069733801486	1.85707905706401e-11	1.96934315825376e-10	15.1502611484548
NREP	-0.67563094272902	4.60434720236321	-7.47003417336367	2.27572631001656e-11	2.38800183586364e-10	15.1383877162661
LOC148696	3.55759452604055	0.389882789666807	7.46021549939974	2.39011349156999e-11	2.49929973463893e-10	15.1114724588329
DUSP22	0.645211405403654	5.03083176664847	7.46235160886637	2.36475192796372e-11	2.47450278399325e-10	15.1078903346671
TOM1	0.60878411676587	5.70502665313343	7.4748060148804	2.22211318757825e-11	2.33500711159377e-10	15.0919079260522
SORBS1	0.912591233143744	3.36471326691775	7.40883531837692	3.08845250085584e-11	3.16561110940965e-10	15.0912816941095
PIK3CB	-0.574213326151116	6.72231076454053	-7.5007883383911	1.95145079770743e-11	2.06650107040725e-10	15.0878134257805
NDN	-0.56860617744062	5.04448681384427	-7.45583662412053	2.44294978427018e-11	2.54745374726396e-10	15.0580761643298
ZNF549	-0.605115730783157	4.22403598242223	-7.42025966487136	2.91747792827219e-11	3.01298820983048e-10	15.0513242499226
MT1X	1.98667594778969	6.71466919111856	7.48051565847161	2.159608595518e-11	2.27569702949462e-10	15.0390223583976
ERVMER34-1	-0.868385254686693	2.45796858843757	-7.37876515990031	3.58747543129296e-11	3.62513668077356e-10	15.0090465013739
RAD1	-0.467344498821459	5.6412277195881	-7.46463679187882	2.33791607064037e-11	2.44983584903948e-10	15.0067323346594
CDC25C	0.663782345218965	4.4348831924249	7.43237722000708	2.74638526699507e-11	2.84804704207168e-10	14.9963936582958
HEY1	2.24236397278707	1.85415772912069	7.35201969268716	4.09807379545137e-11	4.09971193287794e-10	14.9929506177761
SPTAN1	0.365138341962483	7.56047896575781	7.4879229578704	2.08111309090967e-11	2.19606424266336e-10	14.9798567372987
NCEH1	-0.821525689976296	3.24742318417578	-7.38051189607907	3.55641549579674e-11	3.59859400841536e-10	14.9664554423712
DNAH8	-0.916960398530802	1.81826667752025	-7.37056821301201	3.73686341374791e-11	3.76090757512323e-10	14.96349991282
DEGS1	-0.69742036996218	8.06382243282061	-7.48942003868748	2.06559586679743e-11	2.18122275216809e-10	14.9558738786692
HS1BP3	0.555047005597309	5.55611048271143	7.43960889480222	2.64906186029724e-11	2.75092067041656e-10	14.9432051464712
TMEM223	-0.62291629334697	4.33704499234539	-7.41468703828654	2.99967023671623e-11	3.08725485089314e-10	14.9304965815759
MARK4	0.631590787368789	4.2390297545749	7.40290955437205	3.18101467782937e-11	3.24718670307858e-10	14.9290700139285
ZKSCAN2	-1.01791419845455	4.08466201977499	-7.38355420605988	3.50295371190287e-11	3.5468882628411e-10	14.925647445061
AMACR	-0.787473775416713	5.98858361967217	-7.44279972773855	2.60721543887377e-11	2.70933889481858e-10	14.8928057676015
WDR43	-0.605901449145407	6.79521990720784	-7.46269059168676	2.3607518860912e-11	2.47203977137695e-10	14.8904527403816
UTP20	-0.535663136589983	6.09549023738211	-7.45527414871731	2.44982018001166e-11	2.55284523407738e-10	14.8757023428939
PARD6G-AS1	1.3726852253207	2.19398573590267	7.3442798420881	4.25884913568593e-11	4.24720849087704e-10	14.8463072696616
HEMK1	-0.687863661561154	5.39822695671969	-7.41951779503919	2.92828968536838e-11	3.02010075237146e-10	14.8370035289366
KMT2E	0.711656818369174	6.98657868432956	7.45003585867637	2.51473150304566e-11	2.61866908805365e-10	14.8259809304082
ESPL1	-0.941044376707919	4.72012281349881	-7.40976462462931	3.07418089742402e-11	3.15364072022338e-10	14.8235242035752
CBX6	-0.539220718088531	6.99220195866954	-7.4490634091196	2.5269682875701e-11	2.62958806695445e-10	14.8199574752746
MFSD7	1.04681973659895	3.39994370428856	7.3572721062297	3.992412362242e-11	3.99667093542839e-10	14.8126234603907
TRIM65	-0.568481938518544	5.36813613538857	-7.4205127097808	2.91379920483502e-11	3.01126007293893e-10	14.799905810477
ZMYM5	0.975113871536107	4.23276259993988	7.37096162180524	3.72955464673095e-11	3.75606925387739e-10	14.7809122108869
MSL3P1	-0.480960503171915	5.13013522393461	-7.39508667118146	3.30743766962301e-11	3.36480244221267e-10	14.7795064125195
ZNF184	1.05010885880493	4.48030059286048	7.37888610611232	3.58531615798848e-11	3.62513668077356e-10	14.7735155079877
SNORD63	2.60845944427031	-0.2793859214343	7.40636791121304	3.1266648913635e-11	3.1982288834274e-10	14.7684157306898
PEX12	-0.596709137309159	4.76086108324676	-7.37644278494011	3.62918829908945e-11	3.66235829967253e-10	14.7637919572732
ATG4D	0.67111516464449	4.99759875963084	7.39722784936805	3.27234753802602e-11	3.33588395322462e-10	14.7602260126255
LINC00667	-0.408650481790831	5.92164657202892	-7.41341367705918	3.01877154355724e-11	3.10266074593125e-10	14.7442521659872
TRPS1	0.712643091857674	5.25559646155315	7.39671259327937	3.28075778049126e-11	3.33992263266825e-10	14.7375771050048
ASCC3	-0.422804114584014	7.15409570365439	-7.43175832394688	2.75487730847776e-11	2.85488182637005e-10	14.7214378791968
ZNF592	0.501329799653165	6.29902199673071	7.41654701622478	2.97198458597914e-11	3.06085874780952e-10	14.7060509874946
STAT2	0.56854473236325	6.31790401826842	7.41951109454881	2.92838751695049e-11	3.02010075237146e-10	14.7058842886995
ANAPC1	-0.523545316883674	5.56238821569623	-7.40973246471722	3.07467369100095e-11	3.15364072022338e-10	14.7046356126058
GNL3L	-0.489279296970735	5.84975695988433	-7.41005099329557	3.06979626005604e-11	3.15294532428191e-10	14.6869199116713
FBXL5	-0.471374354816621	6.25951942235404	-7.40455624562717	3.15502020233212e-11	3.22503630757108e-10	14.6825696085336
HTRA3	4.93439277122712	0.870084329556112	7.41658679042198	2.97139532683312e-11	3.06085874780952e-10	14.6700525183752
PLRG1	0.378497543119592	6.71079720267097	7.41372542806998	3.01408393411911e-11	3.099964681831e-10	14.6530190244371
RBM14	0.616479259596654	6.30470700753248	7.408566989016	3.09258552306101e-11	3.16768514422129e-10	14.6507836098011
AHCYL2	0.469749248975804	5.53715378771493	7.38442868758926	3.48773471661147e-11	3.53624743447926e-10	14.6499092118675
IP6K1	0.630150803107488	6.31988126066978	7.40365647504678	3.16919764812012e-11	3.23732461797087e-10	14.6440000016079
C2CD2	-0.684519008298216	5.51167059021215	-7.38380853201424	3.49852078177372e-11	3.54479001748408e-10	14.6438022092509
LAMA3	-0.658709787795614	7.61516963943829	-7.42310656498713	2.87635456282316e-11	2.97461020078185e-10	14.6433560682645
UTP14A	-0.499575995483941	5.37741208670056	-7.38639035437236	3.45383314654364e-11	3.50424044111482e-10	14.6346187386211
SNORD69	1.82441435185595	-0.0354755682466224	7.31496057740831	4.92666584939647e-11	4.87023136237903e-10	14.63364065326
CEP57	0.540179151157927	6.05989230927318	7.39696295758774	3.27666854620879e-11	3.3380227198013e-10	14.6327810798772
PCID2	-0.359973691204408	5.87687054189676	-7.39007142681777	3.39109667495078e-11	3.44524409141143e-10	14.6212888107752
RBM33	0.808844607959725	6.13165133516858	7.39361306747846	3.33180404497292e-11	3.38729651586414e-10	14.6035159468881
LCA5	1.10186329300651	2.88422773958906	7.28025637021561	5.85240585678239e-11	5.73627456562952e-10	14.5886640199984
ZNF213	0.944133843774812	5.61083086546018	7.36141879529214	3.91090718053753e-11	3.92030588938261e-10	14.5607028649355
LEMD2	0.441088839875437	5.95439133705469	7.37534342516782	3.64910166445956e-11	3.67998056370213e-10	14.5532166253039
LYAR	-0.63194496595081	4.44191527752487	-7.34887808960817	4.16259343420509e-11	4.16148488735177e-10	14.5450195712646
SPR	0.463503427134332	5.40475357824495	7.3694231041279	3.75821826492048e-11	3.77733637657603e-10	14.5449204242189
CRAMP1L	0.596182967679385	5.96217241334866	7.37788267186284	3.60326973633103e-11	3.63864817489891e-10	14.5359570699917
FERMT1	-0.809532643887175	3.48226949005239	-7.32511241847394	4.68443797613298e-11	4.63688336516894e-10	14.5354091659604
ALKBH4	-0.784853729405962	3.41190418759445	-7.29059442676901	5.55992622601397e-11	5.47102570182345e-10	14.5284276610915
BAHCC1	-0.968057723741653	4.26530308342643	-7.32240344176711	4.74789533303295e-11	4.69660054814379e-10	14.5187098987451
RHBDD3	0.564410146159389	5.76340197590995	7.36398863997075	3.86122630375424e-11	3.87386525858621e-10	14.494110184044
ZNF697	-1.19694944633279	2.88830825588738	-7.25145941269411	6.7500122290901e-11	6.5561567679183e-10	14.4864152748583
VLDLR-AS1	1.24594364664447	2.53421579223573	7.25250181240652	6.71525735816186e-11	6.52662164984845e-10	14.4797770746254
SPIN4	-0.683669934976574	4.80611659211628	-7.34424184340931	4.25965369423337e-11	4.24720849087704e-10	14.4768795266086
LOC389765	1.24791921006609	2.35341472284535	7.25014491137566	6.79409363649665e-11	6.58619173955027e-10	14.4686519231245
JOSD1	0.684483495581635	6.69483166562478	7.36985466023628	3.75015610495808e-11	3.77175780790693e-10	14.4620167252391
FBXW2	-0.286846259477707	6.78024785618101	-7.3723801249081	3.70331917863476e-11	3.73215038834762e-10	14.4585323280979
HEXA-AS1	1.64077746273468	1.67215639908281	7.24152299900812	7.09038657915952e-11	6.86013175725898e-10	14.4528565146713
KLHL9	-0.4425450177175	6.51704704883596	-7.36092341180625	3.92055669903155e-11	3.92735686408657e-10	14.4392839888379
SLC4A5	0.647306476711789	4.86505322278018	7.3312229738639	4.54437116472702e-11	4.50715174435541e-10	14.434545462815
TINF2	-0.402155116507131	5.79402889071618	-7.34112287445643	4.32620927416032e-11	4.3107072634898e-10	14.4197845896925
BNIP2	0.492641562483666	6.6997609523922	7.36394846889798	3.861998063468e-11	3.87386525858621e-10	14.4113594932466
TBCK	-0.603143216536983	4.58515179248575	-7.2962503288352	5.40609507173922e-11	5.32663540664279e-10	14.4013845338213
HIST1H2BD	1.01268118677045	3.88856638536762	7.27896955877551	5.88986325785806e-11	5.76170597263821e-10	14.3942187069026
NR4A2	3.57369243513694	-0.139666414231692	7.40710395730983	3.11521701594722e-11	3.18869111870916e-10	14.3786766964573
PNPLA8	0.745701741297182	6.1486218525675	7.3380466597046	4.39286265190858e-11	4.36842553516949e-10	14.3739580100952
TTC30B	-0.738418917346825	3.61983891053771	-7.25917634239434	6.49688750565876e-11	6.33077630012796e-10	14.3727637447508
C22orf46	-0.391200079845339	5.99093834259066	-7.33622994975144	4.43270325027933e-11	4.4051272009394e-10	14.3690675679082
MORC4	0.435606307830937	6.54428355293416	7.34776130417826	4.18577095980207e-11	4.17909153805771e-10	14.3449284558442
LOC284454	3.88325040771393	0.431691876671449	7.29679942405525	5.39138727633164e-11	5.31563173613893e-10	14.3445891230664
DNAJC6	0.925894535392378	3.03390405325833	7.22740933824689	7.60329199515268e-11	7.31396749514495e-10	14.3325744332542
PTPN9	0.379167387226072	5.8058495300356	7.32993795281223	4.57347740229883e-11	4.53003540058834e-10	14.3311849210077
RBBP8NL	-1.23166004232297	2.79186289877231	-7.23634430976135	7.27447392819164e-11	7.02014784741168e-10	14.3269209023042
TUFT1	0.767355815426404	6.56155627489139	7.33964512859966	4.35810194938232e-11	4.33960602598972e-10	14.3257758852848
ARHGEF26-AS1	-1.05571923531339	2.9488795882776	-7.2336749041028	7.37120622974286e-11	7.1089295276698e-10	14.3157825806296
VKORC1L1	-0.465647813071636	6.30801254849071	-7.33850319191068	4.3829068303625e-11	4.36141345027987e-10	14.311141666228
ANAPC4	-0.620002797228842	5.06888485189242	-7.30852593800203	5.08658958175567e-11	5.02501507629231e-10	14.3105650814401
DDX5	-0.431303057026573	9.27662148173204	-7.36643838957952	3.81445013752271e-11	3.83128985050442e-10	14.3103108094554
SUDS3	-0.439495682047752	6.48688827512284	-7.33395140309132	4.48317892833e-11	4.45234224787059e-10	14.286915130955
ZDHHC23	-0.530553009497395	5.28014198523557	-7.30690457212939	5.12769176467886e-11	5.06228925301892e-10	14.2781964167394
SEH1L	-0.538159267261064	6.40139253708016	-7.33278446498964	4.509249933551e-11	4.47527409135504e-10	14.2618950696714
PNRC2	0.502572789385628	6.4887702690425	7.33001328186654	4.57176607917666e-11	4.53003540058834e-10	14.2606150828798
ARMCX6	0.60337493075872	3.84524921981088	7.25077149144829	6.77304597687674e-11	6.57427656036077e-10	14.2365269516568
HSPA9	0.368695186704675	9.4276334541023	7.34785883651009	4.18374170355313e-11	4.17909153805771e-10	14.2179862983642
INHBB	-1.09694379208158	2.9343850319575	-7.20328750266725	8.56642251684278e-11	8.19843215506126e-10	14.1890783317645
JRKL	-0.699070080038021	3.94650996492021	-7.22347931038751	7.75254782427229e-11	7.45276940648353e-10	14.1887977656692
SMARCD3	0.726973498547882	3.94094717350419	7.23697178528037	7.25191915190037e-11	7.00288218552643e-10	14.1738586619479
POLR3H	-0.658510375553623	5.80182308884921	-7.29706830993219	5.38419951091198e-11	5.31203284204036e-10	14.1395491705181
CLN3	0.496494093231708	5.82817078389982	7.28797965939912	5.63250315458751e-11	5.53518765505798e-10	14.1377385825929
ATP1A1-AS1	-0.984092230209163	3.00224638734071	-7.18832866261627	9.22346346893296e-11	8.79920758891343e-10	14.1361725424359
TLK2	0.546251254580945	5.43382941089353	7.28027112207176	5.85197782186782e-11	5.73627456562952e-10	14.1358374620304
SNORD30	-2.78270185541507	-0.803455425005577	-7.28815890367043	5.62749809839152e-11	5.53389072989176e-10	14.1101687717389
SWSAP1	-0.891677046004168	2.63441860495711	-7.17846340724911	9.68386416134174e-11	9.20917696305937e-10	14.108023796531
TMCC1	0.461737753586598	5.07580933326157	7.2607731203793	6.44569841398653e-11	6.28497450548193e-10	14.0998657683541
BRAF	0.814595321799094	5.03849313493772	7.25575792125927	6.60783335896111e-11	6.43470983905059e-10	14.0958581673863
KLF4	1.30749905683446	3.69924565530613	7.20945242105753	8.30933826615218e-11	7.96254137871992e-10	14.0884929809622
PLOD3	0.526714854713259	5.84410139558817	7.27732064127125	5.93820875158016e-11	5.80144063849887e-10	14.0409123392731
INPPL1	0.572207620788629	6.97702875999637	7.29304168942975	5.49283911077521e-11	5.40855554671479e-10	14.0395930043515
HMGN2P46	-1.34817963587078	3.17297177613511	-7.20021565766043	8.69744942919068e-11	8.31323364918696e-10	14.0322559168852
ZNF711	2.44371839282081	0.0208171973354791	7.20310831547183	8.57401156636248e-11	8.20046864207e-10	14.0241046582028
ULBP3	0.878725204787187	2.35316298211372	7.17206067154758	9.99478720654946e-11	9.48084173680017e-10	14.0179288778025
CAMLG	0.575028859589785	5.826990078457	7.26130656316464	6.42868671467683e-11	6.27246001998618e-10	14.0140722834361
PGAM5	-0.425843133062294	6.55674338340456	-7.28199046079753	5.80230212603589e-11	5.69832365759025e-10	13.9980394119051
SKP2	-0.551847770837079	5.30482601242042	-7.25482139769031	6.63855493951686e-11	6.4604368743866e-10	13.9974922903812
MGAT1	0.617247663103809	6.91894544084493	7.27903504331632	5.88795136043314e-11	5.76170597263821e-10	13.9924148096169
SMPD4	-0.393367033609845	6.90676930580775	-7.27878854445468	5.89515138498311e-11	5.76312455709026e-10	13.966229686249
MYD88	-0.507003391685378	5.52776477961224	-7.24133921651916	7.09683976670087e-11	6.86195402039796e-10	13.9175219720039
EIF4A2	0.352202305138285	8.93889418387767	7.28064857920709	5.84103620465495e-11	5.73261435615024e-10	13.9033168024962
SLC31A1	0.526471739743481	8.11717055575202	7.27103425846891	6.12615933142976e-11	5.98117090512024e-10	13.8925291230555
EHF	-0.510405678134646	9.22050144195755	-7.27966650954965	5.86954651809393e-11	5.7493222776059e-10	13.8900367676274
CEP72	0.812354052910813	3.33844312281017	7.1722449409268	9.98570214385008e-11	9.4782113395735e-10	13.8868799107792
SNRK	0.748844539011123	4.47083538057353	7.19036542642306	9.13114709816125e-11	8.71667544984039e-10	13.8630329751714
VPS11	0.54936555923683	5.7607629214785	7.22823067484736	7.5724607634099e-11	7.28897889893353e-10	13.8554367438808
RAB3GAP2	0.511274561913286	6.78030859594697	7.24761390563781	6.87977553262372e-11	6.66494899341147e-10	13.851230230444
HSPE1	0.800580027120986	6.45274818964	7.25049541638727	6.78231172746442e-11	6.57901762917349e-10	13.8404407105436
LAMP1	0.484512874476122	7.42720050635484	7.25313228734258	6.69432272539097e-11	6.51048899251754e-10	13.8337727913004
PHACTR4	0.551113673090604	6.28781823893798	7.23901675607033	7.17889219358392e-11	6.93682401408341e-10	13.8322026903416
DPM1	0.550611916956311	5.93963928084841	7.23169835077234	7.44365202048726e-11	7.1695881167182e-10	13.8214636547568
HEATR3	-0.553373499357799	5.00281795823456	-7.20799033475527	8.36960843016589e-11	8.01518113439866e-10	13.8047650288029
REXO4	-0.485608529769125	5.76653918313747	-7.22291921536105	7.77405442440629e-11	7.4638875471154e-10	13.8016476903137
ZNF883	-0.694242214992861	4.65764678807998	-7.1845567116542	9.39687678611746e-11	8.95326788200126e-10	13.7930701805474
ENSA	0.402667988124884	8.06722476548021	7.24212976252316	7.06912246338933e-11	6.843967950371e-10	13.7505953270269
TAF3	0.84565615969653	3.50819620542275	7.14345632890045	1.15091210489358e-10	1.08468989310028e-09	13.7477142190893
SLC8B1	0.514484838807115	4.59370917402462	7.17384791912199	9.90701473835959e-11	9.41542615893719e-10	13.7379638512522
MRPS16	-0.311188344386565	7.39451149642018	-7.23354322615816	7.37601075865555e-11	7.10899727547957e-10	13.727749209817
ZNF483	1.48010222951533	2.46186710194042	7.09757508531168	1.44262253347561e-10	1.34884308609401e-09	13.7274167547114
MLX	-0.398766643463667	6.38132982532429	-7.2179743224872	7.96651337111945e-11	7.64378049717123e-10	13.723144857148
UTP23	-0.6524256804107	4.88034085931469	-7.17321357424579	9.93807987730348e-11	9.43897580250405e-10	13.7102817326005
ZNF197	0.672634604842652	5.17012122313557	7.18178453739282	9.5263824524197e-11	9.06515582417834e-10	13.7085063448464
PARD6G	1.51971211327481	3.75025682545142	7.14835942433129	1.12342888951863e-10	1.06096906949759e-09	13.7004071874035
ADNP	-0.459374702476529	7.49901326206982	-7.22312538121371	7.76613117204265e-11	7.46105090719081e-10	13.6815268957929
C19orf47	0.693319469243492	4.45458139780273	7.16722852776412	1.02359731936373e-10	9.6973737208617e-10	13.6814881252191
TESK2	0.485072750359831	4.4831297181561	7.15308366543882	1.09756370568657e-10	1.03850136134779e-09	13.6703972744755
MTERF1	-0.709526554848214	4.2826432914058	-7.1359008289147	1.19457246549389e-10	1.12365986801912e-09	13.6540993145592
GRIN3B	2.72281325210885	0.175159652250202	7.11713384261801	1.31024945456025e-10	1.22736779848264e-09	13.6370323669105
ANXA7	0.277062090770551	8.10988893203356	7.21602012527705	8.04386769791168e-11	7.71307262783153e-10	13.6220172258684
EXOSC4	-0.784143969028086	4.65774216300418	-7.15280998614576	1.09904586142414e-10	1.03859488075172e-09	13.6217849408841
ZNF137P	1.00297359932153	2.92076600882742	7.0883352544071	1.50968392771622e-10	1.41066669935201e-09	13.6094459389149
AGAP3	-0.480340478854481	6.56132934232736	-7.19765138944747	8.80834587127658e-11	8.41387542004384e-10	13.6094043470112
CEBPA-AS1	-0.864750909823239	3.73002488639132	-7.11529141866664	1.3221873266711e-10	1.23777836018038e-09	13.6013111569533
FAM160A1	0.845929179535238	4.92958754366736	7.14186616938932	1.15996766969364e-10	1.09204229016424e-09	13.5633743847705
ATG13	0.365112668639333	7.07579107558553	7.18674966846598	9.29566744638525e-11	8.86245983332832e-10	13.5358276916073
FBXW7	0.729615801055796	4.46036467412044	7.12799508163625	1.2420142333869e-10	1.1656303580336e-09	13.5220311516548
SOS1	0.525568954022844	5.19259512190569	7.14398493143434	1.14791738601666e-10	1.08273413746396e-09	13.50301876434
YES1	0.521271655459645	7.0444248913479	7.18200716165987	9.51591727353238e-11	9.06093936457592e-10	13.497462392758
CYP20A1	0.558339667825513	5.13600085783757	7.13446516203044	1.20305229688282e-10	1.13047767772168e-09	13.4862697476232
MCF2L	-0.62225676607051	4.85525878505749	-7.13581996943948	1.19504848776408e-10	1.12365986801912e-09	13.469144753508
PPAT	-0.635662785111249	6.36335962865239	-7.16860229862511	1.01668235779241e-10	9.63794336149671e-10	13.4673580159637
EXOSC3	-0.430341513345073	5.09609927809051	-7.13330727382384	1.20993484551508e-10	1.13623399876514e-09	13.4653021708629
CHAMP1	-0.673343171902003	5.7864201588339	-7.1441680606304	1.14688169682582e-10	1.08243718161763e-09	13.4419460690803
MAPRE3	0.52471121222323	5.00415799159824	7.11867719586949	1.30033163656379e-10	1.21883769379787e-09	13.4388381887531
ZNF467	0.881624650744552	4.29772041308758	7.08608009312441	1.52651495467051e-10	1.42373593536226e-09	13.3534990102822
MUS81	0.576013451812461	5.64119552856924	7.12331828303728	1.27095327992353e-10	1.19204462531741e-09	13.3493034396443
SPSB1	1.17662061848132	2.62355145668277	7.02752008481291	2.03496585460412e-10	1.86225506635893e-09	13.3485347834116
PRRC2B	-0.344605814226664	8.93394156575968	-7.16572199100743	1.03123415993781e-10	9.76356377403921e-10	13.3451422720215
MGC27345	-0.681460812389183	3.31754353152907	-7.05164701494421	1.80782901173757e-10	1.67054525786162e-09	13.3445773883798
TMF1	0.524885336710437	6.89213573502272	7.14336406679061	1.1514355950998e-10	1.08468989310028e-09	13.3362597208059
SNORD19	1.68336643673044	0.380448140670672	7.00615072833371	2.25960859800619e-10	2.05638077016127e-09	13.3309034629137
SNORD110	-2.33611261875608	0.0285027481079795	-7.07333529591638	1.6251867936382e-10	1.5148233949889e-09	13.3172675401228
KCNK5	-1.66148227137954	0.68276592798966	-6.99930171266043	2.33667755885502e-10	2.12265881571488e-09	13.3028268216075
NOLC1	-0.348878897708868	8.37246477254147	-7.15294914633652	1.09829196857147e-10	1.03853603274995e-09	13.2859044860692
UNC13D	1.7206722403901	1.74902720942052	6.99062485168299	2.43806173811009e-10	2.2107448707404e-09	13.2759374458054
TOP3B	0.831559637158647	4.83591360037583	7.086121505056	1.52620421444762e-10	1.42373593536226e-09	13.2736668440665
CNPPD1	0.466739311533866	6.10755197725293	7.10306675789658	1.40417197857353e-10	1.31371005796013e-09	13.2085564504173
FXN	-0.562023076501462	4.09213447765273	-7.0541095056663	1.78610921137717e-10	1.65352749186434e-09	13.1774143056684
TCHP	-0.418211386238184	4.89616206049975	-7.07040814782838	1.64872667317198e-10	1.53485925135465e-09	13.1767581561452
AHDC1	0.677517995581245	4.7057276657753	7.0686309944637	1.66318283798502e-10	1.54669537305829e-09	13.1552728407299
SNORD78	-2.61538408952431	-0.175683779516611	-7.04015787364069	1.9126741279027e-10	1.75661863636618e-09	13.1473465109747
CCDC84	0.959083259678831	4.45113634913792	7.04391941488892	1.87770128532345e-10	1.72766927085888e-09	13.1307159718752
GNB1L	-0.928263159177597	2.41557291256391	-6.98136210798053	2.55110076532952e-10	2.30628110127562e-09	13.1283001360263
ZNF319	0.687341173581825	4.75025947344767	7.05080681825037	1.81529945629368e-10	1.67641676726359e-09	13.1250684603884
AGL	-0.720633174999961	5.12110120367483	-7.0649532291328	1.69349939891733e-10	1.57361305533061e-09	13.114352270128
CCDC163P	0.930985149225616	2.81177814411892	6.97991407480912	2.56923495458762e-10	2.31848750469277e-09	13.111173846367
ZNF248	-0.568526586378498	5.437897834212	-7.06305807311982	1.70933461004677e-10	1.586363937235e-09	13.1108753125518
ADPRHL2	-0.581565955109654	5.43764664966876	-7.06091636797436	1.72740647469022e-10	1.60016876150206e-09	13.0962961287637
AMER1	-0.538808594362487	4.49823983447266	-7.04329366533868	1.88347494379662e-10	1.73086045018666e-09	13.090643837317
TMEM70	-0.408786803589733	5.36002566582868	-7.06156699719408	1.72189649578918e-10	1.59604924572657e-09	13.083946043756
GET4	0.546104506901324	6.4266074930663	7.08642043100823	1.52396303964951e-10	1.42312369423987e-09	13.0757605927991
TARSL2	-0.535830439244585	4.82291727658859	-7.04748460130168	1.84513895422077e-10	1.70188000838938e-09	13.0424127115402
ZNF345	0.817036795783544	2.77864766902641	6.96099568140789	2.81821602961419e-10	2.53100071176356e-09	13.0412320328274
ZNF426	0.795480593636229	4.64537667065448	7.02750300805019	2.03513623061734e-10	1.86225506635893e-09	13.0346966420339
SLC4A11	0.891851889365018	3.29540898654231	6.97715217615348	2.60417769659667e-10	2.34860854607181e-09	13.0299323553501
NOP9	-0.370553631933711	6.14856997380719	-7.07077619625617	1.64574839571946e-10	1.53303709119872e-09	13.0064584478029
PMEPA1	-0.927256158845629	5.75133408342932	-7.06859205990573	1.6635009506454e-10	1.54669537305829e-09	13.0052606566185
BMPR1A	0.584209461618167	4.39253451861411	7.01451656722657	2.16887938195261e-10	1.98101537709248e-09	12.9869385840657
RAI2	2.38489289214752	0.452914786191397	7.00659569221353	2.25468961130151e-10	2.05314852657995e-09	12.979739403927
POLG2	-0.794563473515299	3.47159855429073	-6.97019932793396	2.69424008700734e-10	2.42546217904689e-09	12.9563930504111
WDR45	0.471459611123354	4.85711543050695	7.014891265029	2.16490122937799e-10	1.97858532320998e-09	12.9424993836391
CHTF8	-0.409226797835225	6.91179674244778	-7.06342110318799	1.70628995288418e-10	1.58451762105807e-09	12.9424086828172
PELO	0.44018718662844	6.2986521744297	7.0535438574544	1.79107539365516e-10	1.65608301176883e-09	12.9380068053773
ZNF605	-0.524934972455037	5.80072677466505	-7.03936996861589	1.92008097101213e-10	1.76234326777006e-09	12.9373458504936
TSC22D1	-0.763706710945567	7.24296801331067	-7.0628123531606	1.71139846515712e-10	1.58729829232855e-09	12.9369501273663
CLK3	0.719597844155481	6.3089509092447	7.04664818348988	1.85272772844852e-10	1.70783054452934e-09	12.9257046736886
IL36RN	-1.16163052291549	1.34427433362022	-6.91928424291012	3.45470420980275e-10	3.06232812363625e-09	12.9230171332599
PQLC1	0.542951989318692	5.76354279422617	7.03724543030487	1.94019494842937e-10	1.7797170033974e-09	12.901652917399
MT2A	1.43972520123948	6.45013702405701	7.03376142062122	1.97363231162101e-10	1.80817954797444e-09	12.9009065271776
SH3BP5L	0.408474523496856	6.39055759729185	7.04614309564373	1.8573253251676e-10	1.71101822593354e-09	12.8984682700012
TPM3P9	0.890320271902393	3.72650588437301	6.98345413735545	2.52512519169973e-10	2.28417348666043e-09	12.8970811003805
MKL2	-0.502336283427964	6.50105821320172	-7.04356921587209	1.88093033400079e-10	1.72958052023e-09	12.8759445666327
ZFP62	-0.41324127914334	5.73813884831718	-7.02388156501958	2.07158862345695e-10	1.89445644152434e-09	12.8742148191857
LIMK2	-0.414172973520527	5.95490168684481	-7.03619348294307	1.9502313196345e-10	1.78783110473942e-09	12.8735080592882
SKA3	-0.666478543168468	4.3041291868652	-6.99482661648598	2.38843396429167e-10	2.16705283430838e-09	12.8657800588045
KIAA1958	0.589401429123318	5.18855229719015	7.0116927182201	2.19909384660101e-10	2.00739168392466e-09	12.8653972676597
SETX	0.942211550085133	7.80671312715167	7.05376114476675	1.78916607562717e-10	1.65533689412308e-09	12.8594662285351
RBMS2	0.562015452118377	4.40817405452891	6.98014095683517	2.56638522850996e-10	2.3173085142096e-09	12.859024249263
CCM2	-0.584621151791684	5.02454166623623	-7.01109956228951	2.20549323963238e-10	2.01078849340133e-09	12.8374002354284
NRN1	-0.54284183087718	4.57635482290963	-6.98378337624837	2.52106113307941e-10	2.28187184896446e-09	12.8320175056372
FLJ10038	-0.901019163279813	3.56305882664144	-6.94710540850136	3.01609237037715e-10	2.70063464720235e-09	12.8156778227748
RMND5A	0.602056025276702	7.87139545589475	7.04785939504947	1.84174846675987e-10	1.69979686397456e-09	12.8142795906313
SP2-AS1	-0.975841126167006	2.42509569603671	-6.91461984929432	3.53418236729848e-10	3.12539943623993e-09	12.8123454689138
LINC01213	-1.15781428404578	1.62761342295024	-6.88324647048585	4.11784832405453e-10	3.61811646775909e-09	12.7574796958957
MORF4L2	0.430939110725715	9.18513841521493	7.04439741275846	1.87330271289194e-10	1.72467894155643e-09	12.7458537500431
ADRA2A	-3.17505515575647	3.03685913004856	-6.88796140907763	4.02439816663336e-10	3.54222525616451e-09	12.7415588018991
RPUSD3	0.40590951723917	5.62706755757297	6.99740587909469	2.35846669295471e-10	2.14115694446239e-09	12.7298204501104
ABCD1	-0.614372389895482	5.80734076080797	-7.00738277318043	2.24601454208898e-10	2.04648994927233e-09	12.7123273798352
PANK1	-0.536335601079385	4.10561058276015	-6.93728531843852	3.16422482599921e-10	2.82317290476555e-09	12.7063113978052
METTL14	-0.700236059999687	4.52241820297512	-6.94205945439912	3.09133043291932e-10	2.76141688166071e-09	12.6879940115148
ZNF510	0.719981594063727	4.86615958974089	6.96145193125438	2.81193926542462e-10	2.52687492576996e-09	12.6798323721342
ANKRD42	0.535908212684278	4.32331929370839	6.9421733962859	3.08961116502238e-10	2.76141688166071e-09	12.6624808399783
ASH1L	0.497318559051931	7.32053208896383	7.01129228293646	2.20341201076291e-10	2.01011146741287e-09	12.6553441955918
YY1	0.333617339909918	6.88478605873716	7.00529435935338	2.26910551185148e-10	2.06377276595771e-09	12.6535071045396
TLCD1	-0.69818040230035	4.69809416994415	-6.95943524683801	2.83978841770111e-10	2.54885014227136e-09	12.6477306256278
P2RX2	1.95542282451961	-0.71169761044916	6.9334405112827	3.22416442412742e-10	2.87153339221218e-09	12.6157545771559
G3BP1	-0.471144730514849	7.74785039775776	-7.004563737125	2.27723916389558e-10	2.06991666374431e-09	12.5943486920911
TUBGCP4	-0.417550280441932	4.92288869708964	-6.94843929494849	2.99650815561254e-10	2.68469966973018e-09	12.5940773881663
ATXN1L	0.535053192987471	6.34636479386017	6.98419063213615	2.51604300742651e-10	2.27870336547144e-09	12.5901005350115
KCTD10	0.337977980348513	5.96999012355223	6.97655860418781	2.61174860382209e-10	2.35402263115201e-09	12.584023008346
NT5C3A	0.591887720801365	4.68263575001703	6.93977729429078	3.12596605926521e-10	2.79069597776019e-09	12.5582607286395
ATP6V1G1	0.462869912190815	7.21748228930937	6.9859948160987	2.49393090478353e-10	2.26004022125706e-09	12.5402559782582
LRRC47	-0.329798638483489	6.63873283518837	-6.97550967311026	2.62518085557747e-10	2.36471000164075e-09	12.5131544727571
VRK3	0.40695598431537	5.22072963483376	6.93666189107752	3.17386843042101e-10	2.83009550779109e-09	12.5121847891309
MAPK8	0.338113621674809	5.7728862710604	6.95896625342971	2.84630395733517e-10	2.55317205635274e-09	12.5116134942655
GRM2	2.4602098894758	-0.267321992366279	6.893563523016	3.91608922388512e-10	3.45296510780146e-09	12.4658194955592
MECP2	0.293312249821382	6.48616879115064	6.96205053459732	2.80372508855175e-10	2.52100215147863e-09	12.4654688966648
CHMP4C	0.492771931462523	5.18982783108644	6.92787662935202	3.31289910213754e-10	2.94706711597733e-09	12.4653473300861
GPR3	2.15056483545096	-0.306418810593668	6.86827571572778	4.42903513715949e-10	3.8779237095969e-09	12.4646631215855
RALGDS	-0.50615367585355	6.48494595072226	-6.96388234878054	2.77873579033731e-10	2.5000297560039e-09	12.4611408392215
ZC3H6	1.05974289749412	4.65883622118192	6.88156169794996	4.15175866037409e-10	3.64364746020908e-09	12.4599236063682
SYNM	0.74254806127135	4.03933764041546	6.87836705318605	4.21681956653754e-10	3.69858426466867e-09	12.4543139144568
HARS2	-0.341781056132146	6.04591197038268	-6.94640286872892	3.02645799563076e-10	2.70668810377555e-09	12.4382550719672
ZNF610	-0.894167741704602	3.74821033313565	-6.85518320211365	4.72018118493395e-10	4.12802799493117e-09	12.4267376645038
HTR7P1	-0.913522320143084	3.07406791932531	-6.83372824638591	5.23875714141713e-10	4.55238294187035e-09	12.4228838973757
PLEKHM2	0.545473076581471	5.81463072533229	6.93614900324259	3.18182394139237e-10	2.83550553732628e-09	12.4175440933146
ZFP36L1	0.494394905059011	5.45911754526147	6.92482531724318	3.3625844044036e-10	2.98726508786059e-09	12.404159206107
PURB	-0.478351157187565	7.5277512652173	-6.9542894839291	2.91209151903298e-10	2.61062485073429e-09	12.3812158523711
EIF2AK4	-0.447401006658746	6.74208383670748	-6.946536440053	3.02448450577996e-10	2.7065351215013e-09	12.3626987649943
LOC155060	-0.864549639008205	3.48468076027223	-6.8480829139754	4.88591275675144e-10	4.26551546252207e-09	12.3590360106136
RPAP1	-0.509722821011504	5.56699139149601	-6.91575919498628	3.51460321806782e-10	3.10991643621134e-09	12.3565595015222
KIAA1107	0.862700297911137	3.70347440247085	6.84173355592175	5.03898499208541e-10	4.38639992122635e-09	12.3460019550534
MCOLN1	0.653522252689556	4.92749723669507	6.89037778175421	3.9773221755921e-10	3.50284280285578e-09	12.3293792762561
RBM26	-0.529102742907916	5.66759405785485	-6.91230591741676	3.57427912210937e-10	3.15899795748054e-09	12.3198980869816
ZNHIT1	0.487742784448833	5.8321168576543	6.91590813587959	3.51205168236256e-10	3.10949104141251e-09	12.3065606695004
POLR3D	-0.456521843980269	5.29097627445292	-6.89856665080146	3.82180237658949e-10	3.3737909751245e-09	12.3033683552285
PHF3	0.649869737997433	6.61960549758952	6.92566099487616	3.34890397566166e-10	2.97733227344793e-09	12.2987876941789
GRN	0.69623651622255	6.69302199707339	6.9247356741976	3.36405518351909e-10	2.98726508786059e-09	12.2932008245651
AMFR	0.378860474587594	7.18721694596489	6.93063843351577	3.26855484069464e-10	2.9093431824464e-09	12.2847730524278
RNF216	0.380262021309261	5.80695336530644	6.90620859327099	3.68210520575107e-10	3.25238186879754e-09	12.2619297168176
SETD8	0.37078928180995	6.46248719552713	6.91943892957069	3.452098983485e-10	3.06182624548203e-09	12.2607488011263
XPC	0.550426368328321	6.93121455276637	6.9166185810761	3.49990611383385e-10	3.10056579382473e-09	12.2369293783453
NCSTN	0.318468467609708	7.22123049877067	6.92010363394466	3.44092617329404e-10	3.05372029658294e-09	12.2212154988033
ATP8B1	-0.578287506069078	6.256743950888	-6.896422519394	3.8619314770321e-10	3.40721287068825e-09	12.201915718215
SCFD2	-0.57717570315615	4.31761831120118	-6.85976985394405	4.61609159586035e-10	4.03934914938455e-09	12.1975958157691
CTSA	0.605718305889599	5.43141729600765	6.87469104267724	4.29293292132351e-10	3.76314540260326e-09	12.1879845935222
RPP38	-0.831555099691053	4.56990927803054	-6.83609203360028	5.1789673825516e-10	4.50564161161036e-09	12.1703231788807
ERCC3	-0.358682168682321	6.33146766157944	-6.89132535416305	3.95901060365727e-10	3.48876192632146e-09	12.1454671115996
NEMF	-0.445670632333941	5.99854435811894	-6.8833533540195	4.11570629043036e-10	3.61811646775909e-09	12.1449754616502
ZNF613	-0.452362290601974	4.75669965674197	-6.84436622290029	4.97494842567307e-10	4.33316853595747e-09	12.1339526675404
WNT5A	-1.22170552499913	2.27873799051535	-6.75332887896739	7.73424293784352e-10	6.56514369444083e-09	12.1123579712915
MTERF3	-0.656090132922573	4.51951617357455	-6.82577017897028	5.4451126608487e-10	4.7180503009408e-09	12.0734569901224
AKAP5	-0.961394277517793	3.58249746331907	-6.80336830575847	6.0701726499564e-10	5.22966402487776e-09	12.0716430530199
RNF216P1	0.595461473532801	3.27166227600674	6.78109919699844	6.7617700967222e-10	5.80862355677234e-09	12.064404554591
SLC25A36	0.555538727322967	7.31551444347359	6.88295366061753	4.12372212641664e-10	3.62115856434341e-09	12.0552032708754
NFIA	-0.501257845858182	6.14211323802193	-6.86854338162096	4.42327213850557e-10	3.8751373647491e-09	12.0525388733898
TBCEL	0.532007262167532	5.78667866871894	6.85310005679373	4.76821980050257e-10	4.16761283610865e-09	12.0340826932376
MOCS3	-0.578719362207949	4.45345961863586	-6.80557265510688	6.00564400468367e-10	5.18578208017999e-09	12.0207102962876
DHX57	-0.522619915717851	4.69794842575941	-6.81236558935118	5.81102924550668e-10	5.02062227563454e-09	11.980137542275
DLEU2L	2.53699712435751	-0.11463335643753	6.77290586159204	7.03537325688572e-10	6.01955355130461e-09	11.9501456940127
TCEB3	-0.380678229384324	6.37409207455778	-6.84921881272349	4.85901747412563e-10	4.24450298961433e-09	11.9473956646727
OSBPL1A	0.422966854146518	6.17148551494671	6.84569713333063	4.94288264569856e-10	4.31023959394945e-09	11.9460867826292
SGK223	-1.57902293146965	2.26363988097381	-6.70934800168848	9.56448796866309e-10	7.97447814200139e-09	11.944647884582
ZNF180	-0.81925543604134	3.62736635005053	-6.75914672805033	7.51967708038403e-10	6.39385453222234e-09	11.9369857769747
SAMD8	0.526316807272945	6.11488678119556	6.83023633448786	5.32833333872441e-10	4.62487013955409e-09	11.9024388320351
TMEM201	-0.51843252389013	4.775659506405	-6.81442262375992	5.75333626548817e-10	4.97650330429553e-09	11.8971886198681
TBRG1	-0.385239306467987	6.9530536665333	-6.84461785870533	4.96886999798615e-10	4.33038606440859e-09	11.8905371595885
PPP1R9B	-0.400985194591492	6.28504598510265	-6.83423332615436	5.22592452652138e-10	4.54386118646469e-09	11.8810345464523
KIAA0319L	-0.268172362100109	7.15845591145107	-6.84621262952059	4.930517749852e-10	4.30195552189295e-09	11.8730229229493
MANEAL	-0.492973847649976	5.04191697511136	-6.8033607669184	6.07039450943123e-10	5.22966402487776e-09	11.859896954748
FOXD1	1.87573882842031	1.20852329320387	6.70214071820336	9.90277447514849e-10	8.22456092471404e-09	11.8572085310096
CPEB3	0.98837930939774	3.90649910575807	6.74977239721373	7.86837826790908e-10	6.67522983451541e-09	11.8523257069899
IL1RN	-0.973837525317959	2.6292098756112	-6.7160488472803	9.26023260539977e-10	7.75092824987085e-09	11.8377427849723
LOC285074	1.1209721537061	2.37688814964458	6.69698807251694	1.01518473151153e-09	8.41589992581658e-09	11.8361217858014
JAG1	-0.688650597991905	4.70925787406565	-6.78590139414982	6.60632811455114e-10	5.67834132616485e-09	11.8273719764773
PNRC1	0.96800243182387	4.82881174717465	6.77329935577721	7.0219863642369e-10	6.011524928471e-09	11.8261686232023
FEM1B	0.490688781272529	6.93518212278702	6.83180593422841	5.28788327345824e-10	4.59241499330532e-09	11.8230537458
PPM1F	-0.570147564126928	4.69446513305515	-6.77953593081302	6.81314758610972e-10	5.8494124730145e-09	11.8049659402874
ZCCHC14	0.40704608438577	5.65278836415028	6.80355095780316	6.06479985885496e-10	5.22966402487776e-09	11.7866167678109
ARHGAP5	0.561613611823985	7.03491170114916	6.82683848382433	5.41695071633422e-10	4.69635865799507e-09	11.783395084491
METTL23	-0.460379716780213	5.08383450259249	-6.77880532535602	6.83729148408054e-10	5.8623225011121e-09	11.7796414848896
TTC17	0.343242525680167	6.46125263477005	6.8137516862568	5.77209129306876e-10	4.98985163251126e-09	11.7670838183692
ZBTB26	-0.745839143964172	3.11644914067921	-6.70014045530618	9.99873918583231e-10	8.29508660853359e-09	11.7649194995811
OSBPL5	-0.598165678475062	5.80186810061101	-6.80452909624713	6.03610742684631e-10	5.20909132882323e-09	11.7487217950618
NIPBL	0.549670087406674	6.94026552893713	6.81474642936684	5.74430635657182e-10	4.97155644093847e-09	11.7388169855546
HERPUD2	0.474168807289137	4.75219203880957	6.75782529374096	7.56788974807628e-10	6.4312072697857e-09	11.7289557943361
URGCP	-0.442573972972826	5.93324544148714	-6.79053242041355	6.45977598661268e-10	5.5619263884734e-09	11.7150123517527
MED9	0.507469514079461	4.82216963800662	6.76292932985985	7.38334121464371e-10	6.295755348046e-09	11.7043320263098
MFAP3L	0.524553075464579	4.64981244309038	6.74732453962315	7.96203494139733e-10	6.75087050705942e-09	11.6996095134691
SASS6	-0.696155365723494	4.87002814965703	-6.75921648645009	7.5171403954999e-10	6.39385453222234e-09	11.697127098369
FAM46A	3.57355880971387	0.128567100763719	6.82718413418308	5.40786979990248e-10	4.69119427587150e-09	11.6848244359777
MRPL34	-0.553012096196009	5.41696843475419	-6.77490386855733	6.96766023888614e-10	5.96841906144405e-09	11.6750410795667
POGLUT1	-0.550580692094844	4.19394146151795	-6.73284026933287	8.53920313385503e-10	7.20363338527905e-09	11.6707753040084
FAM110A	-0.732370342094245	4.09695861114148	-6.72289450412681	8.95928452225885e-10	7.5241955473288e-09	11.6683001924711
RPP14	-0.435164564583197	5.43947942333336	-6.76390051934569	7.34873294961904e-10	6.26980533928861e-09	11.6505828578981
PPM1K	0.507960733559951	5.90255870600157	6.77190492665374	7.06953948809861e-10	6.04534196772715e-09	11.6351484115045
OFD1	0.700288655854619	4.45239077810036	6.72855070272619	8.71793906414642e-10	7.35003314343073e-09	11.6302807393176
SNORA62	-2.27059463528368	-0.665123785205853	-6.71480196525518	9.3161140011995e-10	7.79335753994494e-09	11.6172612101519
ATP6V1H	0.356403354119727	6.56147949291769	6.77872664013215	6.83989679138812e-10	5.8623225011121e-09	11.5981047603391
TYW3	0.444609358875272	6.28728640643962	6.77937809376417	6.81835638551807e-10	5.85053939913939e-09	11.5965346593704
RPL7L1	-0.525156453443044	7.07722806696951	-6.78926351769635	6.49960843549675e-10	5.58981215735505e-09	11.588275742101
PVRL2	0.496163045059101	5.64643959531554	6.76067305790268	7.46436671404794e-10	6.35762510369506e-09	11.574612941154
FOXJ2	0.463768961629928	5.83082580571814	6.76011632719646	7.48449447212697e-10	6.37115470484459e-09	11.5729733624077
GPRC5C	0.801468933592983	4.31263854002477	6.70315315586344	9.85454934996525e-10	8.18903779961695e-09	11.5719176339392
DPH5	-0.382606890010645	5.92773261957984	-6.76121626800213	7.44477936960044e-10	6.34454069318503e-09	11.5659063470004
SMARCAL1	-0.455982992123689	5.00722653610333	-6.72444539059088	8.89245976295067e-10	7.4764376148078e-09	11.5581168200608
HSPA7	3.43895416688189	-1.47111438534596	6.70452831665928	9.78941838756031e-10	8.15296209138134e-09	11.5440655626818
STARD4-AS1	-2.12718483390248	1.39521456076963	-6.6199148875261	1.47076887273701e-09	1.19314237671631e-08	11.5385409525216
NQO1	0.683610394936625	9.05325570610876	6.79029937644282	6.46707338575619e-10	5.56501856507249e-09	11.5351878223883
NUCB1	0.563082448913591	6.26771060923004	6.7576976501735	7.57256299496496e-10	6.4315387970811e-09	11.519633371739
AEN	0.858866785336605	6.31584594754256	6.76415839944071	7.33957039736138e-10	6.26554798674124e-09	11.5163967388093
SNORD35A	-2.10209397712832	-0.546104412753739	-6.66740288217203	1.17065379781786e-09	9.63207530303173e-09	11.5161458196494
WDR88	-1.35825741771112	1.36302481329056	-6.61140053654059	1.5320999801281e-09	1.2382138483102e-08	11.5094355613617
IRX2	0.813601069115762	2.59768363214996	6.63948184538725	1.33886561445852e-09	1.09560796003864e-08	11.5073536565988
INO80D	0.853445436416054	5.20226453545399	6.72568379740492	8.83945322219953e-10	7.44020345204866e-09	11.4987965309684
SENP5	0.56274941530349	5.80333027608591	6.73888848697631	8.2933288536445e-10	7.01197218841925e-09	11.4949864853143
MTRR	-0.492998644858271	5.23342531287124	-6.72844154502108	8.72253533670323e-10	7.35003314343073e-09	11.4936330061212
ATP1B1	-0.603062110186005	6.91808466024277	-6.76577444788637	7.2824084275707e-10	6.22243374750604e-09	11.4929143977864
C22orf29	-0.451772606179569	5.59454062888167	-6.73693420089275	8.37199976677148e-10	7.07052578728012e-09	11.4919004417594
FAM86JP	-0.94953067570275	2.20155578833803	-6.62846356432471	1.41163208740307e-09	1.14889254333033e-08	11.4881901898583
TNKS2	0.479826030087484	7.2378326325593	6.7657031289819	7.28492176885697e-10	6.22243374750604e-09	11.4846799048222
C3orf58	-0.749477136350732	3.62474071728554	-6.65416805924266	1.24760951481557e-09	1.02428127252436e-08	11.4753770990561
MEF2A	0.584104847869156	5.6934949789819	6.72501471368463	8.8680525651798e-10	7.46009396743641e-09	11.4506310609045
STAG3	1.24438716798569	1.06559732335007	6.5946221423947	1.66044857079218e-09	1.33475887253829e-08	11.437267282226
KIAA2026	0.587895256985194	5.40443364179326	6.71927963844999	9.11697563107928e-10	7.64380268432643e-09	11.4309288066797
TIGD7	-0.569641622617375	5.15884525077364	-6.70075257916216	9.96927469333974e-10	8.27521441653894e-09	11.4153013427659
CDYL	0.564374762990923	5.44648562694218	6.71446785765681	9.33114422021234e-10	7.80158472219981e-09	11.4132864769431
SALL2	-0.739215943018338	3.81842135831406	-6.66333320326083	1.1938040353537e-09	9.81717491504443e-09	11.4124473992572
IRF2BPL	-0.943602760680613	7.28416642727043	-6.74119003162264	8.20161577014393e-10	6.94616257216476e-09	11.4011986773716
PTPN13	-0.468887804523688	6.18016235644218	-6.73309543171417	8.52868605326728e-10	7.19880549611363e-09	11.3992125095799
TOE1	-0.782690379999	4.18381954419407	-6.67098018462526	1.15067121928229e-09	9.4780466422067e-09	11.3975401177294
HTR7	2.55968390267746	-0.352049487655367	6.68450834122745	1.07810578379542e-09	8.91455751622912e-09	11.3971267866184
BDKRB2	2.48660171529188	0.467765418042321	6.65334682654085	1.2525461022435e-09	1.02777225526166e-08	11.3964849620834
ELP2	-0.313279564210659	6.5179824382754	-6.73891074411745	8.2924371026794e-10	7.01197218841925e-09	11.394782005382
RHPN2	-0.589630963680571	5.99226111416556	-6.72319462993644	8.94631404222657e-10	7.51750708774897e-09	11.3799689900669
FAM50B	-0.968167612349797	2.8012637594985	-6.60189494085635	1.60355972978978e-09	1.29179468361177e-08	11.3781677267924
PTCD3	-0.392550217628087	6.86710004890371	-6.73988073309807	8.25366564938342e-10	6.98630458800121e-09	11.3630478491475
NIF3L1	-0.391639804354884	5.01303764265353	-6.6917059990616	1.04136040899707e-09	8.62021383765162e-09	11.3608761479721
MTMR1	-0.347017456443329	5.84658726854249	-6.71963880010042	9.10118595509456e-10	7.63482727942458e-09	11.3591891792636
AKAP1	-0.569442985223006	6.65789044736765	-6.73747956883924	8.34997173804234e-10	7.0558905806665e-09	11.3545260245602
ATF6	0.448036508743774	6.80005234435732	6.72789339838272	8.74565224044634e-10	7.36537936301415e-09	11.3512339921146
UBE2D3	0.346915414303417	8.69688987821924	6.74480459722498	8.05960110625554e-10	6.82973872525583e-09	11.3211363488227
TCERG1	-0.512297128731143	6.20834607210775	-6.71826826059979	9.16158407572595e-10	7.67691665631143e-09	11.3150940744897
NCBP1	-0.357703772348374	6.51595288168459	-6.72180136285429	9.00668397495621e-10	7.55977454264631e-09	11.3103320413425
MIDN	-0.633358117241138	6.69495415849643	-6.70436626782882	9.79707124092171e-10	8.1548127357916e-09	11.274511402232
NUP50	-0.414976185547305	6.34045699092963	-6.71091948337808	9.49225877321051e-10	7.92305490486543e-09	11.2712751023764
KAT7	0.403659781481394	6.37362787931532	6.70979444159968	9.54391340913023e-10	7.96174465286108e-09	11.2695560560321
UTP6	-0.401962026638812	5.93184721547644	-6.70485038943883	9.77422584760484e-10	8.14482659975773e-09	11.2667105736044
FAM111A	-0.616523439473587	7.26081261231551	-6.71775226954826	9.18442575067903e-10	7.69176447697693e-09	11.2632729308416
OSER1-AS1	1.15005818807634	3.03582539031284	6.5773465704883	1.80369706364926e-09	1.44603924761117e-08	11.258429978769
CCPG1	0.834103547414881	4.47191739182381	6.62929458981185	1.40601021148089e-09	1.14499165368446e-08	11.2460944840883
KCTD7	0.712027670370329	4.2261397507483	6.62516848716718	1.43414271407827e-09	1.16468831771764e-08	11.2383907015816
AMOTL1	-1.63624972398439	0.33697669852145	-6.5622701584363	1.93864061027244e-09	1.54515007451438e-08	11.2356660155295
NRIP1	-0.564190376429219	6.55514142008361	-6.7032039446448	9.85213626883996e-10	8.18903779961695e-09	11.2322260383362
ZNF646	0.532749885424707	5.71497136509209	6.68354093525039	1.08314128188857e-09	8.95126554146325e-09	11.2240869332417
ST6GAL1	-1.05509610930218	1.70810669906699	-6.55629222625494	1.99486601474265e-09	1.58557235682012e-08	11.2205565157483
SMAD2	0.328169527137515	6.66015657544104	6.70338427500815	9.8435731145697e-10	8.1889802708243e-09	11.2198729934122
COX18	-0.493281705459328	5.19162026184889	-6.67675376035302	1.11912925259371e-09	9.23850734301659e-09	11.2137008012223
SNORD96A	-1.70204808255897	0.872267247524437	-6.55620560761232	1.99569243100028e-09	1.58557235682012e-08	11.2120702025093
RFT1	-0.337498178497373	5.23723777073876	-6.67572001153302	1.12471328795278e-09	9.2795025999445e-09	11.2094220199946
THBS1	-0.822661634483952	4.45499859457796	-6.6361211427353	1.36065825770219e-09	1.1116237430716e-08	11.1859354433427
HVCN1	2.95999389558334	-1.76833004992115	6.71423462918688	9.34165048035218e-10	7.80602246037665e-09	11.1858321394345
ARL4C	1.07631355981777	2.51170991472728	6.55696063166153	1.9885002104209e-09	1.58153173515255e-08	11.175621443474
RBM22	0.422348887924662	5.66679435136098	6.67243625830342	1.1426345640987e-09	9.41701460730299e-09	11.166330541586
C18orf25	0.437299609439499	6.12509974783213	6.67771677502866	1.11395196266884e-09	9.20082655194461e-09	11.1612843437729
KLF11	-0.746068967377695	4.35223845743987	-6.62011331942778	1.46936883143815e-09	1.19265093907434e-08	11.1571686546716
CBX1	-0.326001854344067	7.22328724507756	-6.69691191993465	1.0155574497589e-09	8.41589992581658e-09	11.1489017648545
CDK5R1	-1.05173824925675	3.32589086139135	-6.57695417963224	1.80708867746615e-09	1.44745976172864e-08	11.1473001273089
RNF115	0.462588709120591	4.95223508883102	6.63673512055864	1.35665088595547e-09	1.10895316839996e-08	11.1433807695468
SNX25	0.453461388735175	5.46274992446741	6.64852789974881	1.28190500690955e-09	1.05071427858918e-08	11.1234159203237
MRPS31	-0.504557889904738	4.30275675054707	-6.61865279158991	1.47970452587011e-09	1.19974315121305e-08	11.112019370489
LARS	-0.355865807500887	8.01931931839397	-6.69529243894556	1.02351587922448e-09	8.47717288606438e-09	11.1078491921938
ZNF48	0.557143832893526	4.64269150663997	6.63276181623445	1.38279221585062e-09	1.12786572043525e-08	11.0956559316084
OXSM	-0.502778129886446	5.11675090884716	-6.63593769162051	1.36185789280452e-09	1.11199881013337e-08	11.0922028707364
PNO1	-0.44207338470844	4.62296394752471	-6.63051343730165	1.39780472240407e-09	1.13949162386642e-08	11.072980567559
GLTSCR1	0.903967862541188	4.50161069711699	6.61394138779585	1.51353771447163e-09	1.22453029744105e-08	11.0701650802658
METTL16	0.306174468809941	6.56181651582871	6.67266450597297	1.14137981357871e-09	9.41183925354088e-09	11.0685949929948
CCND1	-0.970527516090479	7.58167760708807	-6.68638490816217	1.06840384997075e-09	8.83920232019875e-09	11.066736063936
LHB	3.94623835689234	-1.99969376405631	6.82161680960632	5.55598387740608e-10	4.81134105554381e-09	11.0583667422203
TRIM23	0.609351747778122	5.7907989888692	6.64749849270375	1.28826418922118e-09	1.05535052184098e-08	11.0470426594794
LIN37	0.781033529125078	3.30899116297987	6.55793013450784	1.97930243553786e-09	1.57505062914873e-08	11.0276895159678
TRAFD1	0.428526150078885	5.92458714935429	6.64120410605682	1.32783156753113e-09	1.08717114602222e-08	11.0110874873441
ING4	0.553845740626616	4.87343501841889	6.60507092622703	1.57932488414116e-09	1.27363815576067e-08	11.0008319054906
IRS1	-0.940140469775558	3.01433297549619	-6.5296401772486	2.26578071754359e-09	1.78410924250836e-08	10.9931933756227
RAB19	-1.81446002374945	0.950961272491495	-6.5293640305174	2.26876981239949e-09	1.78552659868924e-08	10.9873992315315
SEC24C	-0.273788798453487	8.14591478230632	-6.66825985927645	1.16583576203929e-09	9.59769177784101e-09	10.9841198428696
LINC00999	1.12764228919332	3.52182877567502	6.5432098948466	2.12359181035151e-09	1.68184887258641e-08	10.9723765611325
LMNB2	-0.515116411527254	6.88176950313663	-6.66024259468779	1.21168660942167e-09	9.95877729998677e-09	10.9715033428747
SLC35G1	-0.827293928598327	3.16511334679549	-6.54513899327879	2.10410685208328e-09	1.66729649028404e-08	10.9678172347077
ERLIN1	-0.472997709846191	4.88444647549123	-6.60789029698137	1.55811466171491e-09	1.25720847717953e-08	10.9673816295971
TMEM245	-0.388110128660275	7.39842916585829	-6.65790793555482	1.22537047402852e-09	1.00657347035078e-08	10.9599469422951
PHLPP1	0.588054116245705	5.34654541806331	6.61394377794654	1.51352035819263e-09	1.22453029744105e-08	10.9557130693762
SLC35F5	-0.60850455720502	6.9547846525013	-6.64952132075582	1.27579754619313e-09	1.04627940762622e-08	10.9552639023997
LOC101059948	4.54125703453138	-2.80668762194562	6.88466649843933	4.08947961807783e-10	3.59740046543976e-09	10.9475366350389
MIR141	3.13273797855851	-1.11199476747843	6.7139496555479	9.35450358481133e-10	7.81241522967335e-09	10.9445370342723
UFD1L	0.3616736783098	6.28573956801184	6.63874916135097	1.34358714542266e-09	1.09887279823892e-08	10.9422742051448
PLEKHA3	0.502081992997747	4.75126558887996	6.58737575549299	1.71911288238509e-09	1.3811770487905e-08	10.924081291097
ZNF689	-0.6726512379195	4.41392475133374	-6.570315444111	1.8654345488709e-09	1.49155299179156e-08	10.9087627970452
KLF9	-0.641987388527299	6.44375287642379	-6.6270740068467	1.42108208711117e-09	1.15595713001416e-08	10.9057430901522
ASB1	-0.394767242639805	5.59337913174387	-6.61033468575396	1.53995338722148e-09	1.24389134279278e-08	10.9043324492206
NAALAD2	0.907146946247871	2.03363406740032	6.51737965174812	2.4023128888334e-09	1.88568376051868e-08	10.9039799786727
C9orf69	-0.465310225829226	6.20988681902697	-6.62547755309835	1.43201631459385e-09	1.16359074566781e-08	10.9023609573154
BCAR3	-0.985650411231059	2.72895045097629	-6.49930689570792	2.61850791926062e-09	2.04363383137305e-08	10.8932824073284
NPHP3	0.615843651530842	4.61452213288615	6.57691856621014	1.80739681222776e-09	1.44745976172864e-08	10.8930338911337
ZNF181	0.695933046434775	4.74682091672133	6.57477575047542	1.82603272429136e-09	1.46160487142639e-08	10.8843610024465
SDAD1	-0.410418063507221	6.2350004847931	-6.62675460951993	1.42326304082845e-09	1.15710437580292e-08	10.8798655250331
PLA2G4F	-0.506704167611441	5.70570678970229	-6.61449749825191	1.50950476722584e-09	1.22258487511668e-08	10.8672185460992
CCNL1	0.694483785535795	6.73602019669477	6.62928475841781	1.40607659123211e-09	1.14499165368446e-08	10.8604163887504
TNRC6C	0.623660261343439	5.21419003419723	6.58575374350565	1.73252201565573e-09	1.39120591374793e-08	10.8336097583615
GPT2	0.351981434308749	7.61235106488783	6.63333723200665	1.37897581952166e-09	1.12536417967051e-08	10.8240243077095
MUM1L1	2.90546116119929	-0.444377814578185	6.56154525214319	1.94537441780799e-09	1.54969454948566e-08	10.811036076588
FMR1	0.476607422303836	6.09246545421328	6.60028498581971	1.61598469900736e-09	1.30110596462705e-08	10.7967742734806
TMEM184B	0.496955902418182	6.14824778428568	6.59894819832758	1.62637371145693e-09	1.30876889878013e-08	10.7877141058888
RASEF	-0.670694134263467	7.03726088141209	-6.61336523400346	1.51772724562815e-09	1.22725860637331e-08	10.7777328981485
MASP2	-1.35131757332549	1.58241610743549	-6.4507726091171	3.29878379607744e-09	2.54545413576048e-08	10.7702744261289
ZNF160	0.561554588330462	5.44411888387503	6.56918014370774	1.87559701549423e-09	1.49888051009374e-08	10.7699862499272
TLK1	0.488501291859717	6.6132924004731	6.6082227186273	1.55563246483102e-09	1.25588048881197e-08	10.7692483835782
NAV3	-1.906651969367	1.04709914100519	-6.46102329473069	3.1419176389809e-09	2.4319090343782e-08	10.7660921379307
ZSCAN30	0.452202885323809	5.29155928254245	6.5672511566382	1.89298958716604e-09	1.51197508728113e-08	10.7533537021407
RAPGEF6	0.543534622013756	6.30684703507302	6.59819803351157	1.63223258727625e-09	1.31278010340333e-08	10.7490947212653
WDR92	-0.695542110698895	2.8919686482645	-6.48287679591923	2.83166088279634e-09	2.20312019772383e-08	10.7436260552782
SH3GLB1	0.41138122780743	5.48805745756601	6.5632905361055	1.92920110142583e-09	1.53926055998992e-08	10.7338077538713
GOT1	0.45306948583236	7.24362402926095	6.60422018638108	1.58578087299315e-09	1.27815810997666e-08	10.7188061646348
TRMT13	-0.523955040832607	4.72279013545203	-6.54735149437152	2.08197668426854e-09	1.65150353359622e-08	10.7155584572574
DNASE2B	-0.982932914609611	3.42207088128556	-6.48715292866023	2.7745904156147e-09	2.16274301016624e-08	10.7108037174641
SLC25A25	0.841809919544465	6.4943086650999	6.57932421681798	1.78669883499763e-09	1.43317680055152e-08	10.6720405508753
UNKL	0.547585540773329	6.88820472327802	6.5845046310238	1.74291877263328e-09	1.39880642917484e-08	10.6453069128642
NSMCE2	0.588266387820529	4.65289774861063	6.52267474601344	2.34237818394021e-09	1.84056257509399e-08	10.6414746163013
CSTF3	-0.448791749145559	5.57215416867612	-6.55160858921802	2.04004053458884e-09	1.6190934813629e-08	10.6226506983569
DOCK3	0.78722157846075	3.9749374781166	6.48485080044928	2.80517268179469e-09	2.18364297510778e-08	10.6091140360399
BCAS2	0.811347406894829	5.08759064802403	6.53744185104742	2.18292148156357e-09	1.72247761256745e-08	10.6041879312462
AAR2	-0.359283160034951	5.74448425990872	-6.54633040303771	2.09216126603071e-09	1.6587061019386e-08	10.5792315271162
UBR3	0.379255756263086	6.87236602783827	6.5706732685719	1.86224282544784e-09	1.48979426035828e-08	10.5789212400792
CSRNP1	1.21212861231044	5.02972264259469	6.51918071381036	2.38175880589901e-09	1.87052773166211e-08	10.5758283290236
ALS2	0.469278164936576	5.68716791914297	6.53982695678922	2.15819253392062e-09	1.70475639607322e-08	10.5629238477115
MNX1	0.899202055788342	3.52199095027893	6.46069953808592	3.14675757317925e-09	2.43440039767438e-08	10.5555271848376
CBR4	-0.546435633694783	5.03647259402319	-6.52306480554308	2.338021987653e-09	1.83810147469097e-08	10.5545635371148
CRYAB	1.36020718426661	1.97640971228113	6.41487960488397	3.91144270213135e-09	2.9905409172711e-08	10.5534406714386
RNF111	0.609269692211582	5.79944761653576	6.54033949380925	2.15291473678363e-09	1.70148250987068e-08	10.5521193728076
MIR27B	3.86504363784467	-1.26183211339485	6.61781525355106	1.48566389191514e-09	1.20392493259567e-08	10.5362003150392
WHAMMP3	0.869231938812246	2.71446567986133	6.42264375329627	3.77005275317841e-09	2.88684916581984e-08	10.5276333058032
KLHL31	-1.548381874908	1.16991207758342	-6.39687739943993	4.25971829404622e-09	3.24196299561064e-08	10.5216490277943
ZNF79	1.02399900727804	3.64865975630756	6.4683829092746	3.03385731162333e-09	2.35069150626088e-08	10.5215162877716
BROX	-0.559924386917798	7.35094076623291	-6.5624877440156	1.9366239079147e-09	1.54436243235513e-08	10.5169890705344
SLX4	-0.487566076871667	4.97268887012942	-6.50688950736794	2.525556488513e-09	1.97725527797243e-08	10.5111301347535
FLVCR1	-0.43153967494303	5.79056968002356	-6.53290735830865	2.23070960837421e-09	1.7592613171926e-08	10.510439650986
MLLT1	-0.518025499096233	7.81029423331986	-6.56643120348409	1.90043079695327e-09	1.51711158144871e-08	10.5067715007054
HIST1H1E	1.47257901441039	0.280663330220208	6.38804166320163	4.44167893560518e-09	3.36509843072893e-08	10.4977177571778
ATP6V1B2	0.431506857490281	7.31079709924907	6.55376668428943	2.01910116610462e-09	1.60332221629968e-08	10.4735089431357
TBK1	0.492653854582407	6.40972080540248	6.54147963673947	2.14121990423933e-09	1.69313102064549e-08	10.4712021929643
GRPEL1	-0.327160139769792	6.29867398208569	-6.54256636270387	2.1301313952821e-09	1.6852504231589e-08	10.4686715681344
RANBP3L	-0.934591144709944	2.39256077227434	-6.41435260778699	3.92122707641228e-09	2.99649596841765e-08	10.4675772370767
TBC1D14	-0.45574525736558	6.00269158930702	-6.52992444630976	2.26270776639623e-09	1.78262433474322e-08	10.4586681705474
ZFAS1	0.489068168853894	6.57673978749599	6.53969034086017	2.15960147789232e-09	1.70497243911836e-08	10.4549258607185
ZBED8	-0.605161356246082	4.15468591116244	-6.44806285183445	3.34152713078171e-09	2.57578908602763e-08	10.4530526897167
SPTLC3	-0.991945354155345	1.89880282339421	-6.38923331998788	4.41669803394036e-09	3.34786156878589e-08	10.4495835143779
MLH3	-0.37184606987061	5.40269838752321	-6.50658282766589	2.5292519017749e-09	1.97911654804856e-08	10.4482339778673
PAFAH2	-0.492804501619113	3.97917126719096	-6.45186128299083	3.28176356889473e-09	2.53362271210917e-08	10.4442929859268
SUGP1	0.486461869700117	5.24471865623573	6.50447621177374	2.55478078642215e-09	1.99701136329594e-08	10.4239016064011
AKAP10	0.468091785745518	5.76413169958763	6.51611950155234	2.41679802279512e-09	1.89606264944052e-08	10.4209930543953
ATF2	0.473973418360869	5.80362660346822	6.51087652524415	2.47799635641352e-09	1.9430597017183e-08	10.4118823617389
OGFR	-0.540374440456523	5.69175195506375	-6.50491600145345	2.54943029715266e-09	1.99386694489814e-08	10.4039353699026
DENND4A	0.505512517826737	5.66311538945927	6.507898233882	2.51343915293625e-09	1.96982266808406e-08	10.3986504683513
MRPS27	-0.322019693270444	7.57476626867205	-6.54264350244686	2.12934645192922e-09	1.6852504231589e-08	10.3982602352732
HTATSF1P2	1.09920291376054	3.91367843959156	6.4466663015995	3.36376911119511e-09	2.5916037441614e-08	10.3959484263054
NKD1	0.649329991132937	2.82897304400361	6.41893445274703	3.83696075995409e-09	2.93658525848474e-08	10.3809799061346
MAPK1IP1L	-0.43880092151635	7.20751037943156	-6.53055070438887	2.25595242437757e-09	1.77823525482696e-08	10.3758955207819
GIGYF2	0.339357792496624	7.30093604854505	6.52923231417941	2.27019692079862e-09	1.7857138272767e-08	10.3621741172318
GLI3	-1.04623327188933	2.32623095375895	-6.37143037957951	4.80476777197668e-09	3.62919481207253e-08	10.3529782262163
ST3GAL4-AS1	-1.20132163015177	1.46852940557776	-6.35462656838012	5.20183213127465e-09	3.90748930881542e-08	10.3436448677028
ARHGEF39	-0.790620888228029	3.67073555812218	-6.43431797167151	3.56689939430859e-09	2.74107273822609e-08	10.3309885911268
ENTPD1	-0.432082384546789	5.05258935907968	-6.4787550512774	2.88776716551012e-09	2.24328565738748e-08	10.3226818866732
NIFK-AS1	-0.82356217536622	2.86977220679231	-6.37413327707592	4.74375431772221e-09	3.5867177661086e-08	10.3144087487093
ZNF580	0.771429518148157	4.6492608963013	6.44939015548534	3.32052256178645e-09	2.5609125212011e-08	10.2995782694881
USP6NL	0.510539062495419	5.28562161216832	6.47315529407484	2.96575444529469e-09	2.30029797265212e-08	10.2835176066982
RBM11	1.38870795407332	1.32135654716979	6.34020780768866	5.56821613412481e-09	4.17019119551213e-08	10.280953184438
LSMEM1	1.92791202851951	1.8685148673383	6.34185097364851	5.5252106066503e-09	4.14004802741821e-08	10.2783920686074
UCK2	-0.423589131778969	6.09890098901782	-6.50016347604969	2.60784058523494e-09	2.03636683452355e-08	10.2757625871102
DOLK	-0.488046003656856	5.62661255175969	-6.48258834930922	2.83555202694523e-09	2.20500513913048e-08	10.275180157427
LIMD1	-0.470939227954684	5.97768631627276	-6.48642319667073	2.78424862321226e-09	2.16847911442714e-08	10.272535012461
SNORA9	-3.09435518565077	-0.637736573102384	-6.56127289298965	1.94791038557359e-09	1.55089195916082e-08	10.2697634807501
FAM83D	-0.719630825212341	5.67480946655819	-6.48708838145948	2.77544338078739e-09	2.16274301016624e-08	10.2558543904765
COG3	-0.357680114697126	6.04951853119601	-6.48172177257803	2.84727392444961e-09	2.2129743917979e-08	10.253168407057
FAM229A	1.70202994843724	1.68945926000596	6.33738743874086	5.6428027903511e-09	4.22183989536184e-08	10.2463632954793
ZNF252P	-0.365971828469216	5.8062531578875	-6.47012994071102	3.00874956045691e-09	2.33244106349102e-08	10.2293962556099
ARFIP2	0.442205307279797	6.98744622122544	6.49848687309696	2.62876034377832e-09	2.05056962712599e-08	10.2270142289099
ZCCHC10	0.534109696253917	5.11491651468291	6.454766387754	3.23676852445998e-09	2.50145734242363e-08	10.2111515932359
RTN4	0.401787916403804	8.09893149739818	6.50035988568506	2.60540067181089e-09	2.03552010863227e-08	10.1938348908329
PCBP2	0.275364412128939	8.955224486784	6.50726153175921	2.52108084354143e-09	1.97478090488358e-08	10.1841661917539
SORBS2	-0.647187787233187	3.29671920849383	-6.39188785500534	4.36154780399559e-09	3.31428404569774e-08	10.1629702374409
STAMBPL1	-0.908459890063141	2.30119194208567	-6.32538865632327	5.97128674081973e-09	4.44325280971997e-08	10.1516334294773
KIF9-AS1	1.05726298843349	2.32451994039268	6.32931446514741	5.86178827566539e-09	4.37043757434913e-08	10.145549796865
SLC9A2	-0.670652782972527	5.94937417148043	-6.46258249705459	3.11871137364591e-09	2.4151918507822e-08	10.1439934515736
JAK1	1.22188764286978	3.90342657694779	6.37066611980166	4.822159628204e-09	3.64050019995532e-08	10.092462972321
EIF2S1	-0.394475005944639	7.50284543056423	-6.47660060402242	2.91752937496039e-09	2.26523376910058e-08	10.0880924445601
SLC7A5	0.565383748809163	4.85875977607073	6.40933836965956	4.01553927302722e-09	3.06544675769073e-08	10.0829824254396
ZFP1	-0.726960161143877	3.80274066657214	-6.36607565814129	4.92793671401344e-09	3.71661967341165e-08	10.0818609071861
IGF1R	-0.554467519357932	5.1375700271785	-6.42901690192518	3.65777273850767e-09	2.80946882053356e-08	10.0738348793883
JMJD4	-0.555840619418064	3.80006834183327	-6.37250013209551	4.78052785929118e-09	3.61270288551164e-08	10.0667582458927
ZNF213-AS1	-0.884181448865909	2.89984763856263	-6.3307016713945	5.82357182639121e-09	4.34626016625698e-08	10.0627810684056
KIAA1522	0.331813206496035	8.28969747132691	6.47476448193277	2.94313299232755e-09	2.28393204200468e-08	10.0523613467641
ANKRD34A	-1.07983786475336	1.95061844672129	-6.29298145061502	6.95569341543753e-09	5.11241763711258e-08	10.0472795028305
SPACA6P-AS	2.8732940158658	-0.565588034816966	6.40515872742739	4.09586137888352e-09	3.12358834257567e-08	10.0367776962941
ABHD17B	0.532995560461003	4.65562772432764	6.39761852617364	4.24479440402931e-09	3.2338829411925e-08	10.0343226747351
GCH1	0.481181476932156	4.88912352152151	6.40809915668547	4.03919030741742e-09	3.08193504350508e-08	10.0255291966548
RRP15	-0.511784406092591	5.1529065047782	-6.42274551620112	3.76823348418756e-09	2.88684916581984e-08	10.015473018282
ETV5	2.99228500578757	0.934981809672796	6.31386815391379	6.30439489344221e-09	4.67721312845496e-08	10.0134582567441
HMGCR	0.528164154065431	7.97229175175392	6.45890307262908	3.17374748145999e-09	2.45401607526278e-08	10.0110476450198
MEIS1	-1.8274188470077	0.778364653166565	-6.29869203671634	6.77130796214389e-09	4.99400591156938e-08	10.0090985455426
SP3	0.494040820073344	7.08090165768687	6.45208765448686	3.27823539822146e-09	2.53220075821468e-08	10.0081675280612
SNORA6	-2.16460819434582	-0.338316997677464	-6.36016136413824	5.0675986267463e-09	3.81428877088834e-08	9.99995543208503
C17orf85	0.282410669970864	6.54793835712853	6.44459149581096	3.39708330468246e-09	2.61458753988272e-08	9.99835372569583
AMMECR1L	0.411749429180873	5.78595726801296	6.42336008704483	3.75726487827754e-09	2.88146524066474e-08	9.98988736099363
PYROXD2	-0.726173460233189	3.06215093351182	-6.32991016815829	5.84534691672213e-09	4.3603442275956e-08	9.98789040707892
PTPRE	-0.715338743973927	3.08571220908107	-6.31511803547575	6.26738707363906e-09	4.66086844702067e-08	9.98770990296855
ZNF614	-0.580279772078489	5.0001035741052	-6.39297900948145	4.33907568623193e-09	3.30068695564633e-08	9.98636930408806
ZFAND2B	0.63326140676166	4.19799636569838	6.3619505669769	5.02494094065923e-09	3.78597657626388e-08	9.98419986844425
GSK3B	0.3973822933433	7.49978925990682	6.44605171161526	3.37360354271063e-09	2.59784773319707e-08	9.957379839997
SUPT20H	0.437838048202895	6.00319078634234	6.42266280424465	3.76971210341981e-09	2.88684916581984e-08	9.94710479882003
SFXN1	-0.377306159886567	6.91871793304875	-6.43912459187313	3.48643026013749e-09	2.68197934355658e-08	9.94246950198554
ZNF584	-0.556129934682111	4.25306359204539	-6.36259885633878	5.00957218667654e-09	3.77629196561922e-08	9.93195217179376
ZNFX1	0.391746650998989	6.00051740531202	6.41379842526732	3.93154223562524e-09	3.00285036674204e-08	9.92585766541368
CCNE2	-0.816009060601258	4.70526312983131	-6.38942966444204	4.41259535457848e-09	3.34644100223992e-08	9.91666027013142
COG1	-0.496754560110879	5.30248996861791	-6.39133185043224	4.37304273510402e-09	3.31979826644702e-08	9.91427227696491
KPNA2	-0.40113540067605	7.62729148647251	-6.4364488357173	3.5310022319814e-09	2.7148760632582e-08	9.89355502349089
ADRBK2	-0.519807101851678	4.51007202326192	-6.36086655185109	5.05074325173279e-09	3.80350855907821e-08	9.89032095703698
NSUN2	-0.316990739161641	7.01836717965808	-6.42790629697073	3.67709874762087e-09	2.82286885451304e-08	9.88132340243365
USP53	0.781460456984976	5.67125508341779	6.38983780859574	4.40407908128601e-09	3.34167011038862e-08	9.86911419472443
CCDC59	0.564450489908639	5.78658420239047	6.39962835597054	4.20458209992948e-09	3.20487334073812e-08	9.86330023118796
DYRK1B	0.517049081252892	5.38676640617201	6.38275335435118	4.5542311056397e-09	3.44689184890553e-08	9.8505905787618
RIC1	0.394062237478575	5.6025820717022	6.39197612581596	4.35972562272355e-09	3.31428404569774e-08	9.84154957621019
[truncated: 13,017 more rows]
