# Supplementary material for: The transcriptomic response of cells to a drug combination is more than the sum of the responses to the monotherapies
Source: eLife. 2020 Sep 18;9:e52707. doi: 10.7554/eLife.52707 (PMC7546737; doi:10.7554/eLife.52707)
Supplement: Source data 6. [file elife-52707-data6.zip › LNCaP/DE_limma_M_24.csv]

	logFC	AveExpr	t	P.Value	adj.P.Val	B
SCD	2.06903674249948	10.1474396371121	22.4308647706732	2.80944433279902e-42	4.21866161013101e-38	85.7833199082278
ACTA2	-2.99705917285455	4.12547613131513	-20.8930845438854	1.39265402025141e-39	1.04560463840476e-35	77.8500939642965
KPNA2	-1.21280572556876	7.62729148647251	-19.2761481670225	1.29210096172348e-36	4.85054701030993e-33	72.8325046067991
TFF1	-3.05686182493579	3.59395810485445	-19.3569582081433	9.11290495697388e-37	4.56131269446399e-33	70.5538591331053
IQGAP3	-1.38583633484356	6.10590730231013	-17.3207944166222	7.75392257852267e-33	2.32865802878193e-29	64.1127742069156
GRB10	1.09646158570876	7.75354896031675	17.2184542528297	1.23897262947075e-32	3.10073550068881e-29	63.7670288863247
TM4SF1	-2.19223211378658	4.10715761355622	-16.4487765055509	4.38790078200541e-31	8.23608976782415e-28	59.8584753579875
TP53I3	-1.92567617368148	3.24507898220901	-16.5640122829631	2.56006099617272e-31	5.49169655978994e-28	59.6130191336593
INSIG1	1.79782930777154	8.28307822877681	16.2693715557792	1.01860646470024e-30	1.57648479421424e-27	59.3896710939449
FADS2	1.54018379393448	8.87620830866239	16.2629474351691	1.04987000147459e-30	1.57648479421424e-27	59.3650940762359
KIF2C	-1.52332169166817	5.8952851258143	-16.1632865693261	1.67919143314604e-30	2.29224896001099e-27	58.8221346491927
AIM1	-1.24790911811998	4.56901317756297	-15.9959459136371	3.70494998306406e-30	4.63612741214083e-27	58.0001063426673
KIF23	-1.48178384111937	5.03432878647856	-15.9129425876489	5.49302798319357e-30	6.34486986120266e-27	57.5858969185229
SREBF2	0.900721713844938	8.26616319240575	15.844482266925	7.60593813978217e-30	8.15791193621207e-27	57.4001406711169
UBE2C	-1.56141346276661	5.39389469011889	-15.5530025872463	3.06002441600191e-29	3.06328844204565e-26	55.9484879048518
FAM83D	-1.79325915767744	5.67480946655819	-15.2001904528188	1.67300223078374e-28	1.57011259359054e-25	54.3023921633667
ACSL1	1.42577058066072	9.10340620786639	15.018192388261	4.04206386861996e-28	3.57033123830573e-25	53.4531227254101
FANCD2	-0.920484437045692	5.98539422262474	-15.0008547551713	4.39731647476846e-28	3.66833912139573e-25	53.3727246111047
LPIN1	1.29453902958565	7.60495056874482	14.7472852498406	1.51355220732719e-27	1.19618420764343e-24	52.1516474396141
MYBL2	-1.05546231074023	6.33846664065937	-14.3249866446278	1.20542317774712e-26	9.05031721852535e-24	50.0959797402058
CDCA3	-1.52084378049116	5.10495134177123	-14.2769957429645	1.5279166551716e-26	1.09253316638366e-23	49.8189458158845
ZWINT	-1.07763007845519	6.67587160005263	-14.2431277312596	1.80645522406047e-26	1.23298780202236e-23	49.6941542467163
BIRC5	-1.25176993315281	6.53960587102737	-14.2287711301781	1.93942470414441e-26	1.26619136336663e-23	49.6249274819857
TIMELESS	-0.755117668333919	6.96489764493572	-14.2197735277741	2.02772782965027e-26	1.26868171208452e-23	49.5771995865809
PIGH	0.921998789233331	4.85858837134395	14.0812468321685	4.02906440758925e-26	2.42001724577441e-23	48.8896751928671
ARG2	1.3391536400999	6.81379780344497	13.9505844039581	7.71435503719343e-26	4.45533673994217e-23	48.2472410604053
CDC25B	-1.16050190992146	5.98763100683548	-13.9020310654315	9.8248798084216e-26	5.4640887112318e-23	48.013178179641
DTYMK	-0.9930942117364	5.19730207929641	-13.7029495045932	2.65521168232245e-25	1.42395209363407e-22	47.0276064588292
INCENP	-1.22229893337131	5.76121752255912	-13.5651166708074	5.29761879592929e-25	2.74307047723015e-22	46.3509644284694
FOXM1	-0.97020753066139	6.90723553438861	-13.5028577244845	7.24198587032575e-25	3.62485532762705e-22	46.0344496978842
CDKN3	-1.18131106739044	5.02356411964621	-13.4589081633911	9.03247486400066e-25	4.37521427605916e-22	45.7886080393089
GINS4	-0.873462284952689	4.97578896569004	-13.4326787752033	1.03064656487072e-24	4.83630900565585e-22	45.6847763301118
NCAPH	-1.1374666788775	5.46529998781544	-13.4116038879953	1.14597018542895e-24	5.21451160739427e-22	45.5875802924111
MAGED2	0.806127461099694	6.91541397753201	13.348355070667	1.5759095307005e-24	6.95995809205846e-22	45.2587982456815
ST7	0.879366214971404	5.74101769248391	13.2840737478722	2.17932695463361e-24	9.34993530022236e-22	44.948654752753
DHCR7	0.946928068972101	7.38840942661552	13.2066557605119	3.22193403692912e-24	1.34390448607021e-21	44.5437106722197
NCAPG2	-0.920732801278522	6.52708637457819	-13.1388557715058	4.53963670660918e-24	1.84235634557955e-21	44.2182828933062
HES6	1.24896367589451	5.16371205342268	13.1327827107956	4.68131836236053e-24	1.84985990866331e-21	44.1961948237671
FTH1	1.13628710348767	11.6550602860358	13.0963916927354	5.62831206749268e-24	2.16704446167872e-21	43.9461940603527
FUS	-0.689888027176194	8.14365512272689	-12.9812334887056	1.00906735933288e-23	3.78803886693561e-21	43.4024406402439
KIF18B	-1.48799083461311	4.90570104631773	-12.9612737113596	1.11665546234007e-23	4.08968254207279e-21	43.3234752294389
BUB3	-0.562807630422688	7.35935380831403	-12.9243706781187	1.3468187029026e-23	4.81519753399653e-21	43.1257411910236
NPC2	0.96488041537707	5.45895768075185	12.828539383674	2.19237234807479e-23	7.65596818109096e-21	42.6696619063741
FANCI	-0.983353944084356	6.77202836531977	-12.7781048602459	2.83413784361132e-23	9.67213951356083e-21	42.3932943961445
GTSE1	-1.68406015649584	4.78275155626204	-12.751865328097	3.23946060200483e-23	1.08097200888232e-20	42.2566465417328
PLK1	-1.84691574666539	5.96017024491119	-12.7329043694071	3.56810526728432e-23	1.1647536672509e-20	42.1885910454413
MAGED1	0.974087860581231	7.76360825874715	12.7259678883999	3.69651998965934e-23	1.18099881201542e-20	42.1103803224871
PIF1	-2.26438200402074	3.71382003263148	-12.697800613266	4.26742510584512e-23	1.33499282061188e-20	41.6235388480068
TRIM68	0.703425753631937	5.8130873319579	12.6213300900702	6.30446796335321e-23	1.93199777423902e-20	41.6167697320891
NCAPD2	-0.915739152786336	7.57687584224625	-12.5636039575213	8.46699169605828e-23	2.54280694616022e-20	41.2988770727787
AURKA	-1.64412676388223	5.52160999559695	-12.5150144066049	1.08550241137194e-22	3.19605964885511e-20	41.0883057815053
PRR11	-1.33590769135528	6.02598944796513	-12.4803494981646	1.29616878017693e-22	3.74293661598783e-20	40.9113151426642
OIP5	-1.1199454260681	4.37021976225025	-12.4443064120143	1.55883293985601e-22	4.41649724997695e-20	40.6905015843249
ID1	-2.04645734484515	5.86158339442705	-12.4234179531186	1.73485650117614e-22	4.82418615215943e-20	40.5939935776208
CTSF	0.868712552950175	5.59987625570456	12.3998998869607	1.95701802913119e-22	5.343015040988e-20	40.502952667522
SKA3	-1.19177357045667	4.3041291868652	-12.3830825688608	2.13318022777578e-22	5.71997041076449e-20	40.4013773276163
CENPF	-1.59126645920079	7.42065187995379	-12.3646771353605	2.34426241274702e-22	6.17569199821215e-20	40.2940643703411
RDH11	1.15921833107872	8.83257828482228	12.3105265610121	3.09482325453762e-22	8.01239068795463e-20	39.9796213575648
KIF11	-1.26327091256086	5.73290729451994	-12.2792231804813	3.6342447206512e-22	9.22912551503626e-20	39.8934984014026
CCNB2	-1.39898286850171	6.07625150645989	-12.2763781887507	3.6877166415968e-22	9.22912551503626e-20	39.8796659372008
ANKH	0.56684528033234	6.7702173383103	12.2548528668675	4.11870232098395e-22	1.01387596806385e-19	39.7371940665039
TPX2	-1.48051927922313	6.94617837454429	-12.2476449046473	4.27403449318967e-22	1.03514357983445e-19	39.7095542781694
ME1	0.814964118103785	8.47234358432923	12.2420713214401	4.39816242293781e-22	1.04829852290213e-19	39.6553380037017
CKAP2L	-1.39762070326611	4.91974968338579	-12.2210449885257	4.89987210749776e-22	1.14963249322166e-19	39.5950118112826
MELK	-1.08574483023342	5.72248070412054	-12.2120011867417	5.13295526290149e-22	1.18579163427275e-19	39.5516900541254
FDXR	-1.04039448194333	5.69478841993586	-12.1728077795088	6.27862329884011e-22	1.42848193114217e-19	39.3536799211531
CDCA5	-0.984642112128641	5.93657631350727	-12.1450490487104	7.24208739124857e-22	1.59922329804395e-19	39.2024436375371
PHYH	0.750802938875818	5.6920583937475	12.1369121449258	7.55165621713658e-22	1.64341550371772e-19	39.1654663531494
DBF4B	-1.26860510776923	4.29024390932959	-12.1248729067903	8.03419894057312e-22	1.72345044702351e-19	39.0150720194711
CDK5RAP2	-0.524454735177091	7.0423701121199	-12.1116231707977	8.60107865785737e-22	1.81906756516037e-19	39.0128385103838
FAXDC2	-1.359100204667	3.61189071072744	-12.1588835855168	6.7446771859805e-22	1.511613024249e-19	38.9944921242807
ESPL1	-1.56798099801889	4.72012281349881	-12.0735068272885	1.04656261644152e-21	2.152764965546e-19	38.850816000647
CDC25C	-1.30795132611918	4.4348831924249	-12.0924895417602	9.49122228558347e-22	1.97944713667113e-19	38.8439936684385
CCNA2	-1.36401553193206	5.78179546194476	-12.034028233782	1.28253713823837e-21	2.56781035570498e-19	38.6405065438269
CCNB1	-1.52190356135232	7.1897793700912	-12.0382752598348	1.25478128645014e-21	2.54618862126153e-19	38.6373152477996
NDUFA4L2	-1.18073086359135	4.45995244039695	-12.0169493260107	1.4005101775123e-21	2.7671132665164e-19	38.5330400082015
CDCA8	-1.23575975994228	5.63215841030446	-11.9639593123931	1.84040725950522e-21	3.4544444260913e-19	38.2942434692605
TMPRSS2	1.36807452090664	7.58743966424778	11.9743536784119	1.74436641670913e-21	3.38205687031537e-19	38.278495661587
FADS1	0.672100008557036	6.94976916067216	11.9675739698934	1.80642208212665e-21	3.43357392217896e-19	38.2679824593
SYTL2	-1.39004073503579	3.52123939167226	-11.9729765963539	1.75679565719632e-21	3.38205687031537e-19	38.1984706546432
CCNF	-1.01427905969401	5.43141964185884	-11.90719610454	2.4664942414113e-21	4.57245401592989e-19	37.9971843446912
KIF20A	-1.64076933274451	5.45661281381022	-11.8440684344695	3.41674885509223e-21	6.25681717171524e-19	37.6823005736353
RRM1	-0.656706515493968	7.62414254519397	-11.8401807164806	3.4860453679019e-21	6.30680207764036e-19	37.6031294782103
PLEKHB1	0.747090404206669	7.03456759916942	11.7624087440461	5.21026242591381e-21	9.31396435565735e-19	37.2119210371901
AURKB	-1.39042957689077	4.39738174552928	-11.7502057671198	5.54956535923106e-21	9.80379687461337e-19	37.1902383522967
CENPE	-1.55982846837426	6.52451895264708	-11.7415661450063	5.80309849211201e-21	1.00048260037545e-18	37.146204097536
APOBEC3B	-1.31450350973637	3.96629574893594	-11.7395721271171	5.86324379548745e-21	1.00048260037545e-18	37.0777234373843
PRC1	-1.11533028519832	6.64212700859979	-11.7105429687716	6.81304577561508e-21	1.14949095917569e-18	36.9720660206227
NUSAP1	-1.32627565694137	6.97693908462708	-11.6952531095267	7.37383244172265e-21	1.23028297716564e-18	36.8823786654021
DNAH8	-1.49931929042841	1.81826667752025	-11.743215186188	5.75382610765376e-21	1.00048260037545e-18	36.8264289992581
MLH1	-0.507264853307776	6.67183365964627	-11.6659564972927	8.58087050480922e-21	1.41593792857379e-18	36.7339440589204
RACGAP1	-1.18938161484935	6.50399361355939	-11.6005606624343	1.20385388350012e-20	1.96489890376498e-18	36.4104537890001
CDKN2C	-0.946633709561949	4.75740350459633	-11.5682938712273	1.42286863987648e-20	2.29739736520272e-18	36.2707616707793
SPAG5	-1.29795931276505	6.66410337294065	-11.5368412377031	1.67474448825657e-20	2.67531523783624e-18	36.0789014638288
STARD4	1.43583459318695	3.86377559983023	11.4924686115131	2.10789322877616e-20	3.29709632534404e-18	35.8551103131174
HNRNPM	-0.546725270731335	8.58568320153889	-11.4996575601531	2.03076818216765e-20	3.20989631825572e-18	35.8339772022993
TYMS	-0.873025266414772	4.65205164288457	-11.4722288946542	2.34116138193725e-20	3.62421436197626e-18	35.7888799654914
MKI67	-1.34822636091912	7.39131593976904	-11.4572940702262	2.52972171851976e-20	3.87615319645843e-18	35.6423336148069
HMGB2	-1.20864630834411	7.46603971936781	-11.4007968807785	3.39141394011575e-20	5.14398704290687e-18	35.358820200129
TCOF1	-0.775602227876864	6.00948024117969	-11.3441531002451	4.55081718728098e-20	6.83350708842112e-18	35.0853019142381
SAT2	0.646082343838022	6.31150015256816	11.3397485973046	4.65610337167491e-20	6.92238101277925e-18	35.0745365889827
HDLBP	0.445070243602958	10.2187515902831	11.3237667207654	5.05905081748923e-20	7.44771637994297e-18	34.9004433196011
KNTC1	-0.879294778639084	5.83695581025501	-11.305945964227	5.54969658375946e-20	8.0907032914303e-18	34.9001672046504
VPS41	0.56403723298762	6.35496983020033	11.2944959540532	5.88981565936694e-20	8.50398768663981e-18	34.8321830438081
KIAA1524	-1.06882387084465	4.88666142398511	-11.2805149579676	6.33356098877987e-20	9.05759541023986e-18	34.8082264663544
PTTG1	-1.23907523890315	5.70998489389414	-11.2496000825005	7.4373319103134e-20	1.05357524495534e-17	34.6351609952146
DEPDC1B	-1.49250470904632	4.85878676910348	-11.235432012811	8.00567960234221e-20	1.11308597137751e-17	34.5786451516496
SIRT2	0.6361165270864	6.51085890733781	11.2445956421174	7.63331257737708e-20	1.07123197814854e-17	34.5766789200787
IGBP1	0.5394143798955	6.00598250150316	11.2124428155489	9.02192318558556e-20	1.24287338123626e-17	34.4209658460388
CAMKK2	0.682601372731328	6.41508169416039	11.2061161564072	9.32361020969222e-20	1.2727575537158e-17	34.3575488302512
CIT	-1.12098695982253	5.18288466877781	-11.1879238620043	1.02486053413148e-19	1.38642394419084e-17	34.3311436290963
ACSS2	0.71142074991287	6.47807275042287	11.1716243679007	1.11551776886689e-19	1.49559060868797e-17	34.2007285545065
KIF14	-1.60331731449973	5.23880109920526	-11.1605197415535	1.18183986896009e-19	1.56292872380624e-17	34.1950742139019
FANCA	-0.912098962539482	5.19325691425123	-11.1484283970433	1.25855458120813e-19	1.64334396447142e-17	34.1199172365486
LPCAT3	0.617919161132098	7.05349824933912	11.1597533556429	1.18656016591577e-19	1.56292872380624e-17	34.1104438353085
RNASEH2A	-0.781202485732768	5.66131705646183	-11.1457224536207	1.27639453556572e-19	1.65227071948749e-17	34.0854706211453
GINS1	-0.841015587725606	5.65363137252162	-11.1113965342384	1.52595076162593e-19	1.95843390056197e-17	33.900145870857
ARHGEF39	-1.40037578289364	3.67073555812218	-11.0989318435408	1.62820181747039e-19	2.07195580433351e-17	33.8350538384524
PRKCH	1.16320273981865	4.78716031625338	11.0762968346919	1.83174785559724e-19	2.29212714997068e-17	33.7623272055486
SMC4	-1.08117495387636	7.48768054325343	-11.0851779693443	1.74901029525359e-19	2.20698643643092e-17	33.726736777821
DEPDC1	-1.46482950138717	5.38543982410008	-11.0631088269884	1.96189591757591e-19	2.43469661969586e-17	33.6900987834505
STIL	-1.00831581785516	5.43323404806733	-11.0480576582683	2.12178458726704e-19	2.61153421003294e-17	33.6061482669933
FAM64A	-1.30800208492821	4.61807400153739	-11.0206187765157	2.4475996796787e-19	2.98806152764678e-17	33.4787214850396
TROAP	-1.31295239341192	5.4665861640522	-11.0132416201984	2.5434438435347e-19	3.08002844794493e-17	33.4313272949601
NUF2	-1.4201983974711	4.82698376773678	-10.9900199544746	2.87037279006456e-19	3.44812142524876e-17	33.3211722606427
STXBP1	0.685556489299908	5.60172621654268	10.9847975628736	2.94951074924951e-19	3.51506773101037e-17	33.2640265728388
LIG1	-0.902000082749062	4.76646416432422	-10.9360936319533	3.80124137408907e-19	4.45933128697824e-17	33.0393922029659
SMC2	-0.942848127762314	6.57918264419188	-10.9404920773176	3.71513040423824e-19	4.39262977559381e-17	32.9980711447757
TAGLN2	-0.795851472803949	6.82315108180573	-10.9058379597348	4.45026452480433e-19	5.18024589957068e-17	32.8050883419362
FANCG	-0.668546651301185	5.41791371899405	-10.8524421426085	5.87810444954074e-19	6.78966280110029e-17	32.5837807131378
ARMCX3	0.671313160780878	7.09479876587203	10.8504732746514	5.93873846170898e-19	6.80733562908565e-17	32.5343419872678
DIAPH3	-1.24222640496469	4.97494893745344	-10.8218923309011	6.89283986644354e-19	7.84112753291789e-17	32.4594882692094
PKMYT1	-1.11965719752852	4.56590854028249	-10.8159488295117	7.10975949467486e-19	8.02707884000283e-17	32.425772307864
CDC20	-1.67069780286375	6.29472647391435	-10.7961489654934	7.88291953987605e-19	8.833576105282e-17	32.2875497885856
TOP2A	-1.33127170219492	7.11878434844176	-10.7935889501999	7.98884518526476e-19	8.88596291125449e-17	32.2235184262218
CDK1	-1.35192109260268	7.28572040063451	-10.7721165339898	8.93530460521003e-19	9.86562749645837e-17	32.1022503279815
MIEN1	0.534939172058043	6.03432541790208	10.76296223555	9.37219660752231e-19	1.02724747633982e-16	32.0952743294438
NUP85	-0.631198901813366	5.6026424920353	-10.7304697664314	1.11028860830828e-18	1.20812273495342e-16	31.9446354682433
PBXIP1	0.704681638751768	4.68365830372122	10.6586505786503	1.61489668540203e-18	1.73209204485692e-16	31.6226979493943
TACC3	-1.13367493475371	6.88281204832955	-10.6623742555557	1.58382549751831e-18	1.71098731444136e-16	31.5561165277505
CDC45	-0.857927168536436	4.95162767856729	-10.6187810165701	1.98834960377373e-18	2.10584990597993e-16	31.3934551643835
NCAPG	-1.21435700616547	6.08665954923793	-10.6184859282743	1.99141373634224e-18	2.10584990597993e-16	31.3633160115026
RAD51AP1	-1.11897676257729	4.91183236243539	-10.566689485355	2.60950556182299e-18	2.74016332282057e-16	31.1369650830423
LOC81691	-0.922887229591447	4.66341267846817	-10.5493788176452	2.85626054716867e-18	2.97844502613088e-16	31.0616821693908
RTKN2	-1.34342251379239	4.19330876809763	-10.5459743294171	2.90747068948412e-18	3.01093654298576e-16	31.0349557863597
RRAGD	0.899244513078568	5.40335852325754	10.5329569843608	3.1118937034663e-18	3.17878883341837e-16	30.9571405933706
PTPRM	0.603060737617737	5.56262991249593	10.5296017768093	3.16687541846195e-18	3.21309468132599e-16	30.922297237065
GNG7	0.797215500443802	4.164173138541	10.5197685318163	3.33367554540983e-18	3.3372314659916e-16	30.9110658382215
KIF22	-0.770391416809295	6.40031142625732	-10.528036800282	3.1928520514598e-18	3.21770915467922e-16	30.8705412283637
SEC31A	0.387530551026098	7.87942817311957	10.5346782515747	3.08405907930924e-18	3.17193363937723e-16	30.8658831442887
DHCR24	0.750326668949048	10.2311916492568	10.5097426133473	3.51279809822791e-18	3.49325670483379e-16	30.6790196458726
PSRC1	-1.52544554564853	4.27590291692797	-10.4317949078495	5.27705419808114e-18	5.21317406831489e-16	30.4564805687076
PRSS8	0.786991619163847	6.26653835866712	10.4252378589605	5.4608547057871e-18	5.35948982105222e-16	30.3383405449053
KIF15	-1.20623208894639	4.46799854776605	-10.4048022129945	6.07579171056294e-18	5.92429144972813e-16	30.3199940950423
COPB2	0.428268052534383	7.60704850050064	10.3720072968868	7.21068743941705e-18	6.98552790905074e-16	30.0284435843479
EXOSC8	-0.701014251260563	5.43410693204533	-10.3372153857711	8.64737577564691e-18	8.32365350302013e-16	29.9436706323652
POLQ	-0.974188455448717	5.48906559513981	-10.300035107849	1.05005857360354e-17	9.91677958567975e-16	29.7305176362964
NASP	-0.548298939603324	7.30152737134616	-10.3117815742902	9.87576403333874e-18	9.44550781685443e-16	29.7160950044206
ANLN	-1.30085438258956	6.56548855616803	-10.301916818392	1.03978963733179e-17	9.88195012289506e-16	29.7094280267368
POC1A	-0.811483263524445	4.90336171793489	-10.2588319942784	1.30218133825286e-17	1.21450652019907e-15	29.5609136432001
OAS3	-0.942368373149679	4.52694507097421	-10.2489336419878	1.37127232263706e-17	1.27105093806902e-15	29.4947864897781
PEX10	1.22682608662853	5.91978536626991	10.2628656417132	1.27503491006764e-17	1.19662026309848e-15	29.48873947151
NEK2	-1.37398787966784	5.35715404928232	-10.2247077046361	1.5562366085261e-17	1.42490542156268e-15	29.3829126208934
CENPA	-1.66074809816536	3.92045922345063	-10.2260988373918	1.54497012285422e-17	1.42326818188828e-15	29.3463526619333
CKS1B	-0.884632753906969	4.78973796023398	-10.175187171647	2.01560524936568e-17	1.81235499547755e-15	29.1423096221732
SHCBP1	-1.11650325379754	5.57579607310868	-10.175400203106	2.01336376417037e-17	1.81235499547755e-15	29.1046573770973
MID1IP1	0.698797055710957	7.62416994639792	10.1784017186157	1.98204596777206e-17	1.80378195467062e-15	29.0213328375933
RCC1	-0.548370108590966	6.71019697681233	-10.1690965342746	2.08075650338286e-17	1.85979997945221e-15	28.9915882751393
PPFIBP2	0.596775243114075	5.70063404903013	10.1560365737693	2.22764511282326e-17	1.97930881740556e-15	28.9634368309396
GPSM2	-0.988056685822845	4.60957071938106	-10.1396058664277	2.42726267374333e-17	2.14398684170176e-15	28.9619204857507
CDCA2	-1.32889034521161	5.26260122216263	-10.1335555708762	2.5051919029409e-17	2.19988079617313e-15	28.9078557891657
ORC6	-0.784474731393344	5.21107361794789	-10.1084951616041	2.85552920947977e-17	2.49294340753188e-15	28.7564117515724
REEP4	-0.763972931863903	6.18550436153863	-10.0911007275069	3.12710690106716e-17	2.71167516671571e-15	28.6401546694939
CKS2	-1.11618887161914	6.69161048696592	-10.0901793680582	3.14219152243296e-17	2.71167516671571e-15	28.6196219264968
SLC39A11	0.65892638797454	4.73937612019516	10.0538164170772	3.7993882196961e-17	3.2415689492589e-15	28.4948062081363
PLGRKT	0.910530389177079	5.62418876693826	10.0587840454323	3.70208093032516e-17	3.17659698570072e-15	28.4546640478831
SPC24	-1.03616568503095	3.6609404367047	-10.0299517547366	4.30371531437538e-17	3.63059489666633e-15	28.399610586559
POLR3G	-0.939931721190732	4.08980199285541	-10.0300793934504	4.30084735948297e-17	3.63059489666633e-15	28.399268790192
TARP	1.01308951104803	3.11788269832454	10.0025599044198	4.96559972958161e-17	4.11952737786726e-15	28.259153876386
DBF4	-1.11368369226223	4.99956844580166	-10.0048704095768	4.90604228511671e-17	4.11559390800628e-15	28.2537771200384
TICRR	-1.04050694339342	4.81928996569957	-9.99726768853357	5.10475416302853e-17	4.21170266549651e-15	28.2031765837067
BRI3	0.67485574227009	6.38061637489507	10.0026447056084	4.96340110177047e-17	4.11952737786726e-15	28.1703835477133
RECQL4	-0.739330949417528	5.92675737588015	-9.97932210807895	5.60629454688933e-17	4.60022507738198e-15	28.0508746895092
CHEK2	-0.804035509157216	4.45100635410425	-9.95893498798014	6.23609735734926e-17	5.03447515687938e-15	28.0203679745721
KNSTRN	-0.887869946815933	5.33883987231063	-9.95758398977804	6.28024837279069e-17	5.04300585913503e-15	27.9851960305749
PBK	-1.31508989419661	5.69821548673547	-9.96086876735701	6.17344023861165e-17	5.01083127691851e-15	27.9779550841283
FDFT1	0.747918801387592	8.5063379988421	9.97615273762055	5.69985753557932e-17	4.65157938881843e-15	27.9623170854018
CENPI	-1.08899917815221	3.68370851418954	-9.88627837832535	9.11334800045698e-17	7.16471379973099e-15	27.6637508821762
ORAI2	0.72267807647934	4.77703207003065	9.8875482785596	9.053123090606e-17	7.15482612255472e-15	27.6385174569491
ABAT	0.844278747253254	5.89070060258088	9.89940609086125	8.50961834886031e-17	6.76086926595166e-15	27.6216741367964
CENPJ	-1.02991020449041	4.35473298625482	-9.87417569456514	9.70779453907892e-17	7.55296594812482e-15	27.602705673255
SNORA33	-1.19539088770009	1.984442051456	-9.87629015979825	9.60121356768618e-17	7.50894911106123e-15	27.5566472035859
FASN	1.28460584977025	10.7623384539517	9.9035055945293	8.32940548933823e-17	6.65289110786717e-15	27.5163913891843
CEP55	-1.3232134291557	5.32442251665513	-9.86178968688297	1.03563008020086e-16	8.01599035272994e-15	27.5065162678227
ALYREF	-0.564923642060366	6.06392518576267	-9.86003552234728	1.0451580580507e-16	8.04825302548171e-15	27.4252787554377
WDR62	-1.1378090016767	4.88297462528536	-9.82578194232566	1.24980642273256e-16	9.47832992108694e-15	27.325098807017
MAD2L1	-0.991077012167566	6.02067241922574	-9.83516986599973	1.19003298918186e-16	9.07083013479939e-15	27.2950679702624
SUSD4	1.04565020546568	2.72788377791799	9.81746744712792	1.30524589275149e-16	9.84903131937503e-15	27.2812493722919
WRAP53	-0.75074575476826	4.54886748032914	-9.80918345581172	1.36292586140893e-16	1.02328473674583e-14	27.2481948465496
EEF1A1	0.579393316696525	12.8266267704822	9.83760659436595	1.17499085503398e-16	9.00186871387258e-15	27.1481221275141
RAD18	-0.697424003236234	5.0543430848036	-9.79071442197741	1.50085851119706e-16	1.12123837831518e-14	27.1245394159258
ALDH2	0.683711913324788	5.77906417375846	9.76299907166268	1.73445239898329e-16	1.28298212921838e-14	26.9468292349029
RAB5B	0.403992997214682	7.78210574316577	9.77049874320262	1.66787490693214e-16	1.23984205952936e-14	26.9082461150678
SREBF1	0.805044141181074	8.64623695826322	9.73720083833589	1.9844184743045e-16	1.46068763775277e-14	26.7077071433881
SLC35D2	0.685115992917457	4.28994834514279	9.66845452694688	2.84061381456245e-16	2.07061441939173e-14	26.5405546459991
DLGAP5	-1.63878199427773	5.95098396831143	-9.66987892227887	2.81958397135491e-16	2.06531087384709e-14	26.4884059343555
ASF1B	-0.753463354819911	5.21667084470839	-9.65314543319579	3.0767738349712e-16	2.22119403393882e-14	26.3947089492429
RSRP1	0.879804137912024	4.79995763564547	9.63880778475353	3.31570304508953e-16	2.37088556786021e-14	26.3941403624224
EZH2	-0.641542587502106	5.9716882011959	-9.6414250589898	3.27074525498181e-16	2.34992874396205e-14	26.327809043176
SLC25A23	0.672884136023384	6.71257286437324	9.62758443844781	3.51559568613191e-16	2.50190449397899e-14	26.1910231933545
FAM219B	0.473420022010475	6.62710212535368	9.61888071522278	3.67886343077288e-16	2.60574590926819e-14	26.1637629386185
ZWILCH	-0.827196127546387	5.71005556562307	-9.57710381959501	4.57434335430244e-16	3.22480468583124e-14	25.9842740316832
SLC17A5	0.808211136113272	5.36676964005583	9.54379618616458	5.44184396673116e-16	3.80068506997373e-14	25.8491111903201
WDR34	-0.659032328368846	6.32332513899048	-9.55076190715883	5.24777408237811e-16	3.68226988883129e-14	25.8182299705156
OS9	0.407724678401411	7.79891986941927	9.54064309600247	5.5320323014463e-16	3.84578689993137e-14	25.7205302648811
DDX39A	-1.00729993677171	6.22084424267335	-9.51683270377986	6.26306530080893e-16	4.33392573995147e-14	25.6616641265891
BUB1	-1.29567883836726	6.16787982983755	-9.50179821413298	6.77357298445429e-16	4.66568678598925e-14	25.6122793084307
TP53INP2	0.762955867040179	6.74736439517426	9.49873041049565	6.8827409718297e-16	4.7192346316436e-14	25.5727117197215
TACC1	-0.572856689948599	7.18273181071996	-9.47280911166201	7.87816954097463e-16	5.35287754874548e-14	25.3953594075966
C4orf46	-0.812713764457641	4.39110710649121	-9.44153495996517	9.27233370927627e-16	6.2717731071393e-14	25.3667523687892
CASC5	-1.35026437863238	5.06339223848581	-9.43986093041195	9.35354852102942e-16	6.27504186771118e-14	25.3415647505127
ASPM	-1.43045020846875	5.59115533038419	-9.43971330704583	9.36074439509392e-16	6.27504186771118e-14	25.3254390112297
RFC5	-0.597956633814976	5.57491738160961	-9.43321367751726	9.68310805866168e-16	6.46229113817173e-14	25.2497686343844
FAM114A1	0.826229191947899	6.25301598459632	9.42775695095726	9.96229059337388e-16	6.61919272345585e-14	25.1848234165538
CENPO	-0.604317754907872	4.95534483442274	-9.40812032554246	1.10351356021552e-15	7.29971789435955e-14	25.1674132795557
NCAPH2	-0.692172920903868	5.44811702830067	-9.40604255495419	1.11551968133928e-15	7.34677348025905e-14	25.1448594029686
EPHA6	0.656954706795879	4.49588544054201	9.38075002982805	1.27256025229578e-15	8.27219253180666e-14	25.0262491576907
POLE3	-0.515624324630112	7.08315538514859	-9.40150287150565	1.14220736953622e-15	7.48968814888906e-14	25.0115676154557
LSM4	-0.496021934455331	7.4464991275837	-9.39461177020813	1.18394175004016e-15	7.72959535591436e-14	24.9722519003132
MIS18A	-0.820800343250235	4.67245270863924	-9.36177983142003	1.40466656850035e-15	9.01387743273555e-14	24.9600543348799
C16orf91	-0.670667415548345	4.56388818163644	-9.36564794129698	1.37666202574621e-15	8.87208454017386e-14	24.959845989412
TDP1	-0.56681530539264	5.12343865106362	-9.35447677431321	1.45909947332346e-15	9.32333518784044e-14	24.8563491975979
NDC80	-1.39956075177412	5.70069087421274	-9.35164374973032	1.4807777401257e-15	9.42176209564722e-14	24.8539502881306
TP53	-0.409946306879723	7.25242136148099	-9.36902427211869	1.35267391468767e-15	8.75506530299574e-14	24.8450857560177
EME1	-0.891173914673275	4.14145848614476	-9.33349195743142	1.62751208490146e-15	1.02683703642354e-13	24.8345713035596
TMEM219	0.591967293427234	5.76381927055588	9.34675722003684	1.51892771844705e-15	9.62372093679363e-14	24.7871940792519
CDCA4	-0.640371244991622	4.60280636978052	-9.330272768028	1.65501112175641e-15	1.03548529184559e-13	24.7730785004192
FAM134B	0.834509093598097	5.15633162717372	9.33059126183027	1.65226992780534e-15	1.03548529184559e-13	24.7332307795234
CEP152	-0.84607157854191	4.35247341439642	-9.29751255309363	1.96263991918151e-15	1.22286311312986e-13	24.6486079201126
SGOL2	-1.3364920892586	5.1926502752478	-9.29338201659888	2.00527658722974e-15	1.24426583610916e-13	24.599033955543
HJURP	-1.3666000455854	5.48876104440974	-9.29064152895656	2.03407371819861e-15	1.25694036841441e-13	24.5473359009162
CENPW	-1.01678077707241	4.47185934883884	-9.2669813550785	2.30050198257229e-15	1.39855618503261e-13	24.4962341590977
CERS4	0.668708424188837	6.19883795975128	9.28353363421648	2.11070214388254e-15	1.29364503643021e-13	24.4432739044165
CSTB	0.630916729912553	7.00172569726248	9.28558676936182	2.08827653702002e-15	1.28514592130707e-13	24.4236543530435
PPAPDC1B	0.472010109641555	7.07555811476511	9.27957279681605	2.15464629336305e-15	1.31521011142844e-13	24.389490746705
CENPM	-0.895082158509313	4.54712163124235	-9.24261562810274	2.61131927964951e-15	1.57651277165184e-13	24.3564617805845
FBF1	-0.663961397486313	5.44674643109628	-9.24221155830329	2.61681233828509e-15	1.57651277165184e-13	24.2969899073323
TONSL	-0.786828853682373	5.55440779528041	-9.24086360047049	2.63522046939672e-15	1.57651277165184e-13	24.2387874909561
PDP2	0.519074165053894	6.14779591460266	9.24137169046684	2.62826670611381e-15	1.57651277165184e-13	24.2313140220185
DDC	0.818412510727177	4.88195735052017	9.22054360294343	2.92890261060686e-15	1.74525403178066e-13	24.1537872136077
VAMP8	0.51429934969337	5.71355491641244	9.21254077365637	3.05333797125374e-15	1.81221039432198e-13	24.1108428860018
LDLR	0.916630856354951	7.22029136273969	9.20955824109937	3.1010509070965e-15	1.83328269373862e-13	24.0591621343718
UBE2T	-0.701431493111813	5.49149803190604	-9.1995469843331	3.26671304300241e-15	1.92364560994997e-13	24.0350896021632
RAD21	-0.584306519581077	7.95703772709471	-9.19130429693314	3.40971809866102e-15	2.00001277224585e-13	23.9124845438483
MGME1	-0.608421057033983	5.43581420583463	-9.16782728367439	3.852191754683e-15	2.2507591979891e-13	23.9003537789986
POLA2	-0.686415360883943	5.22382230874885	-9.15528303055042	4.1116465478997e-15	2.39304203733573e-13	23.836937181057
CPQ	0.775151918071125	3.4923906188885	9.12513387835596	4.80878791359547e-15	2.75605951566983e-13	23.783540320307
ALDH16A1	-0.648754216850905	5.46808106350081	-9.1372021144487	4.51659422187611e-15	2.60850687829583e-13	23.7362716773379
HNRNPD	-0.66130726384984	7.7814248262866	-9.14856979235076	4.25758721992162e-15	2.46841427391286e-13	23.684594762756
BUB1B	-1.19068691235134	6.04958900325397	-9.13322634444582	4.61084327056895e-15	2.65273649620166e-13	23.6844940294077
CHTF18	-0.812826287748896	5.93010745092513	-9.11407659962108	5.09303090880921e-15	2.9078689021551e-13	23.5903712238215
CENPK	-0.933562410920084	4.12171975189954	-9.08528598453404	5.91427134289377e-15	3.36396585170049e-13	23.5719921108685
AGT	-2.79305056546281	0.0581892718792951	-9.65674424537132	3.01955232384814e-16	2.19041534757989e-14	23.460437873416
PARPBP	-0.992011044936179	4.48328435582322	-9.0647139576566	6.58080760535457e-15	3.72895875479261e-13	23.4419698117084
PTPRR	1.08319095406335	2.80794524798135	9.05408366933745	6.95408210176102e-15	3.92565777594149e-13	23.4231897982801
KIF20B	-1.15145927170878	5.39603404089556	-9.05180228907338	7.03690406620849e-15	3.94276684545472e-13	23.3275673059076
ERCC6L	-0.95108906409523	4.1833941571136	-9.03031003145925	7.86709122706218e-15	4.35912331607254e-13	23.2706244428469
STAG1	-0.626844947293624	5.24642118824622	-9.03204966361067	7.79640561250855e-15	4.33595654360846e-13	23.2506979218641
NUDT1	-0.819846747714429	4.15563344022149	-9.01560419505341	8.49075164979869e-15	4.68739436666828e-13	23.2188552461637
KIF4A	-1.27567169594148	5.80000297229067	-9.03264661618077	7.77229623189097e-15	4.33595654360846e-13	23.2185403731767
COPG1	0.50183638543816	8.32860244671846	9.05324145452461	6.98454355003536e-15	3.92808636506857e-13	23.190426810596
MMP7	-2.6784473884818	0.635613666133156	-9.47927344159019	7.61722082833397e-16	5.19909945264831e-14	22.9976798152169
MXD3	-1.1812394825918	3.51303027916503	-8.9507654590216	1.18836952428855e-14	6.46541912199884e-13	22.9007763200926
H2AFZ	-0.697136304665889	9.36815887061044	-8.99974085160434	9.21889765145697e-15	5.07073139686e-13	22.8896094372143
NDC1	-0.683811973097432	6.52774029198921	-8.96432887801055	1.10769301929761e-14	6.04840668282652e-13	22.7801721196473
RLN1	1.09743942397462	2.23660231139167	8.92468413803489	1.36033645221942e-14	7.37430042112881e-13	22.7687569318514
DDB2	-1.11656123499628	5.05518181543827	-8.92242558834802	1.37634752713099e-14	7.40761092021466e-13	22.7114643210456
HSP90B1	0.555219303964673	10.5739672632274	8.966764283895	1.09379663449836e-14	5.9943249137326e-13	22.6932710212417
ORAI3	0.810764145228827	4.03167862122963	8.90056081796721	1.54140180748861e-14	8.26631769330322e-13	22.6373846560142
ECT2	-1.16472546671323	6.52919006612993	-8.92276088091365	1.37395877978313e-14	7.40761092021466e-13	22.5955556137182
SUV39H1	-0.805742282936808	4.07384642037178	-8.86538348702385	1.84935305580079e-14	9.88252152523296e-13	22.4552813725621
NEK8	0.777800769872024	3.84898954641985	8.85486172547359	1.9528660165968e-14	1.03619208852359e-12	22.3958187959508
RAD51C	-0.579189955116946	5.86505919641413	-8.86054019811822	1.89630355849519e-14	1.00974802249517e-12	22.3082696842653
TRIP13	-0.676876930223933	5.0926281436171	-8.8458524490742	2.0460776580081e-14	1.0818275391778e-12	22.2486198753781
MND1	-1.08319407408626	3.32066050480408	-8.81371180980863	2.41624255873679e-14	1.26419157707288e-12	22.2039333569999
GSTA1	1.126452382132	3.37656926989875	8.80809699336912	2.48744282854711e-14	1.29243742261119e-12	22.173383064518
AJUBA	-0.648537512920086	5.68115563997438	-8.82938764300135	2.22803552191168e-14	1.17390110165003e-12	22.1567068251376
YIPF5	0.509990545941651	6.32574209513736	8.82644364615324	2.26223095824325e-14	1.18775035206226e-12	22.1115937747141
C16orf59	-0.800139083273322	3.90094334150801	-8.79672868820496	2.63807054970043e-14	1.36128066578356e-12	22.0957050786275
HMMR	-1.52465525679557	6.64282623767472	-8.80819065584893	2.48623812812795e-14	1.29243742261119e-12	22.0379218964588
CENPU	-0.75241974489432	6.49013678746391	-8.79155944527032	2.70953688348127e-14	1.39337006309434e-12	21.9164361123455
SNRPB	-0.51093541820812	7.64808748175129	-8.80036730860045	2.5888955458038e-14	1.34051225916517e-12	21.9134194162395
SPDL1	-0.893395373602639	5.42029167104907	-8.76825401823838	3.05647417781066e-14	1.55579716115271e-12	21.8638033941799
TK1	-0.751749945547007	6.629102681302	-8.77257002860727	2.98904068826154e-14	1.52664744812705e-12	21.8011518760961
APP	0.549024667822806	8.60196145489124	8.77804815040936	2.90558220700003e-14	1.48908608943046e-12	21.7688584951468
IVNS1ABP	-0.533998571567799	5.46095045714902	-8.74621616310019	3.42517269155397e-14	1.72591923276424e-12	21.7235357623977
RPL36A	-1.02296612301908	1.87967025854112	-8.70589715320707	4.21820954906716e-14	2.07674211766533e-12	21.6602044135531
CANX	0.438571468986405	9.95790178593837	8.75597089769585	3.2568003034537e-14	1.65216599177908e-12	21.6264575717353
CKAP5	-0.495723265512684	8.2635376291828	-8.74326800670925	3.4777468883906e-14	1.74655007612285e-12	21.602913956348
HNRNPDL	-0.720191478251065	7.55761001901218	-8.73864695824409	3.56177681417871e-14	1.78278802139025e-12	21.5939310233489
PSEN1	0.417927693036349	6.58478885921032	8.727672229726	3.76954293302781e-14	1.87428664511078e-12	21.585535386057
C14orf80	-0.866431832200044	4.78865664169213	-8.69918941337576	4.36686111855853e-14	2.13592138619788e-12	21.5455252848969
ACO1	0.542584759365048	6.48597887140946	8.71790475866504	3.96459123574946e-14	1.96476244211267e-12	21.5302227870549
RNF187	0.643960410426262	9.64603470331231	8.73394062050792	3.64943806726288e-14	1.8205967447847e-12	21.5244778975047
DMBX1	-1.42354528438856	2.02901533047377	-8.74797408369705	3.39420169373814e-14	1.71607180583071e-12	21.524292808383
ATP6V0E1	0.470954519150872	7.13858829106048	8.71101250619486	4.1082465070008e-14	2.02925755095802e-12	21.4735612805463
DOK3	-1.43498564098714	2.07790408830899	-8.69931401623042	4.36405273594857e-14	2.13592138619788e-12	21.4095061558916
ACSL4	1.1198693853811	1.81046529251413	8.68238546910712	4.7625822148046e-14	2.31125039989596e-12	21.4061823496202
ZNF652	0.511312277729025	6.49104251567144	8.69060237101898	4.56480466580599e-14	2.22549048252412e-12	21.390030056285
CHP1	0.391930799397334	7.77482626798277	8.68202324965854	4.77149456558171e-14	2.31125039989596e-12	21.3072811460604
KIAA0319L	0.329182422112506	7.15845591145107	8.65597324101512	5.45801233610167e-14	2.62684337304175e-12	21.1806369072572
RPL13A	0.41393621397644	11.2819055222841	8.66223042028425	5.28462423253804e-14	2.55157290918943e-12	21.1110556905836
GGH	-0.760776764606313	4.36597072048312	-8.58861018372473	7.72458053472063e-14	3.68396699771892e-12	21.0424608825361
CTSV	-0.820643291751672	4.05996319287796	-8.58364974900885	7.92455803925924e-14	3.76566973156698e-12	21.0361877629208
TTK	-1.27132391077524	5.1962513790656	-8.59358449294018	7.52909342010778e-14	3.61204047272647e-12	21.0205237789996
NEO1	0.4467951483686	6.26715304622429	8.58852209880238	7.72808740198095e-14	3.68396699771892e-12	20.8822494051964
BCL2L12	-0.717631844582439	4.28784233487575	-8.54866216626396	9.48939788716201e-14	4.46685889259012e-12	20.8423173959352
CD274	1.43595925989048	1.160560643752	8.57282948785747	8.3788492180192e-14	3.96898422264279e-12	20.8145968205287
NEIL3	-1.04908275285987	3.46704509013023	-8.52815833069486	1.05457951915811e-13	4.91787765828515e-12	20.7677594665818
MAP3K5	-0.577102438991197	5.07202536720211	-8.54227411756807	9.80668984399099e-14	4.60178920929277e-12	20.7547361540156
TMEM97	-0.399631850840496	6.75868050993758	-8.56964364885389	8.51748653923987e-14	4.02196785764861e-12	20.7545762169734
EPB41L4A	-1.12105527931353	2.55587769469014	-8.51702738136723	1.11675341761926e-13	5.15974440583719e-12	20.6937580107939
SCHLAP1	0.658349192012551	4.8131771990111	8.51760227702431	1.11345460663082e-13	5.15974440583719e-12	20.5877595844344
EXOC4	0.368159288803551	6.69492283761654	8.53383658787464	1.02420337606246e-13	4.79110214796073e-12	20.5844125104812
HIRIP3	-0.687903958566598	5.59693828631883	-8.52009530045533	1.09926133609242e-13	5.11037406277518e-12	20.582572159482
LTBP2	1.09575195130981	2.39489634435264	8.48948203118318	1.28676249260628e-13	5.8729561060717e-12	20.5502639677084
CUEDC1	0.80765998351872	3.87943097397164	8.47684981103945	1.37312366359034e-13	6.24812876741594e-12	20.5005493914772
TMPO-AS1	-1.0918424515268	2.44002196418443	-8.47513763491459	1.38526500598272e-13	6.28433212381767e-12	20.4848094041104
FEN1	-0.56794609831452	6.18702241310182	-8.49312263224457	1.26289310013977e-13	5.78158621698133e-12	20.3777335804088
SND1	0.346265430288232	8.58861911912984	8.50527978887373	1.18633560561837e-13	5.44771114800167e-12	20.3776275716353
P4HB	0.438282350021877	10.2265467327002	8.50608834276083	1.18141104651717e-13	5.44173873450978e-12	20.3425858403744
FAM72B	-1.83272561680942	2.33920169307177	-8.47356952849207	1.39647851278962e-13	6.31612088796654e-12	20.2360348946266
KIAA0101	-0.784289934141134	5.27708358578891	-8.39498320301007	2.09104241885265e-13	9.42915704549289e-12	19.9696586381825
PGPEP1	0.645039736388235	5.59658966912807	8.38616687322558	2.18783316838418e-13	9.836078699538e-12	19.9318271003795
SMTN	-0.855083357533758	4.96657611460059	-8.35363623599914	2.585184391946e-13	1.14849493578287e-11	19.8067218913948
WBP2	0.619042035369073	7.84772571630618	8.37973648680818	2.26123134910312e-13	1.01357163994425e-11	19.781944041384
KIF18A	-1.355980913663	3.62120587947979	-8.32384194330134	3.01180347028053e-13	1.3301541444039e-11	19.7481330147315
NIPAL3	0.436427712275526	6.12503511079506	8.35505000300528	2.56650886381514e-13	1.14358151629223e-11	19.6971501587147
FTL	0.769180991729094	8.91366673414775	8.36235314950625	2.47215421656182e-13	1.10481749154441e-11	19.6539734607367
ESCO2	-0.924172018445952	5.0223807984318	-8.32570313111188	2.98321195292215e-13	1.32141329454510e-11	19.6202617775575
GBP2	-1.45460652647644	3.43920109901903	-8.29193797583537	3.54657605409183e-13	1.54812168686753e-11	19.5733483076086
LOC399815	-0.779372530000442	2.79883024571494	-8.28970325500271	3.58739606088034e-13	1.56140113768635e-11	19.5670060861584
PRCP	0.481461240434529	5.84608519793685	8.32084390256291	3.05843405053055e-13	1.34678726401076e-11	19.5499220368014
LHPP	0.705271012685313	3.45439575868845	8.27036078171728	3.96083247032605e-13	1.71400173989672e-11	19.4749255181054
TSPAN31	0.708819232095992	4.6130838788162	8.27940534301078	3.78162706238339e-13	1.64118242684246e-11	19.4630771985606
PRDX5	0.630855046986996	7.26187881111747	8.31556001629412	3.14237437754973e-13	1.37582559959965e-11	19.4585633703809
GABARAP	0.47465770209776	8.50009474267962	8.31553964960871	3.14270232194112e-13	1.37582559959965e-11	19.4148397419787
FOXRED1	-0.492333357518859	6.15418704902092	-8.26599890440017	4.05025374935878e-13	1.74766121552792e-11	19.2557562400647
THBS1	-0.979804841943087	4.45499859457796	-8.23050719852948	4.85665701270165e-13	2.07770831061903e-11	19.2231783303095
MAN2B1	0.500069587433774	6.75047459014069	8.26306824888307	4.11145986610196e-13	1.76525050732202e-11	19.2081889322756
SLC50A1	0.467959082234021	7.15524023593749	8.26292243818917	4.11452901946395e-13	1.76525050732202e-11	19.1969648541454
CHRNA2	1.11008536592349	1.79360181683554	8.20728179458893	5.46893907886093e-13	2.3132842030472e-11	19.169376298667
REPS2	0.942258037682993	4.05764498690702	8.18365756632543	6.17055418052745e-13	2.5954353382297e-11	18.9633095038738
CD59	0.389107393173814	6.5943208717031	8.21024552798787	5.38672181359919e-13	2.28494391957642e-11	18.9583011285494
GNS	0.481424051467261	8.34404705565795	8.22030229479152	5.11679724370214e-13	2.18277918782475e-11	18.9446773114263
EWSR1	-0.34434265385161	8.5542425128877	-8.21890341886413	5.15352139853657e-13	2.19221748783074e-11	18.9272676991056
DSN1	-0.600153138717947	5.10614184970291	-8.16408171886425	6.81928429043119e-13	2.8443992473643e-11	18.8196755088274
POLA1	-0.639830017228401	5.06164044847927	-8.16300479164169	6.85688000426386e-13	2.8521581757348e-11	18.797408986202
COPA	0.407957862661165	8.22135065108254	8.18975035153077	5.98146385700648e-13	2.52296801339352e-11	18.7883952403518
SETD8	-0.445366058874146	6.46248719552713	-8.16619797326805	6.74600203498678e-13	2.82167037764238e-11	18.7541446832824
FBXO2	0.983615519745987	3.23766160799945	8.11894664974329	8.58530703718438e-13	3.47288844580405e-11	18.7318791944477
RANGAP1	-0.549938425585797	7.70873330937888	-8.173283946762	6.5062847466149e-13	2.72900479763043e-11	18.7306396441001
TM7SF2	0.807743754348804	7.52101696409859	8.15967721381246	6.97435444483254e-13	2.89300846253054e-11	18.6500933547672
PRPF3	-0.613173260121743	6.26524043671226	-8.13968499469315	7.72351562778876e-13	3.19493968779273e-11	18.6288532352369
KREMEN1	0.601592402217229	5.12071982000985	8.12349111447434	8.3886247403588e-13	3.41364740111728e-11	18.6152910240179
GMNN	-0.732600656212308	5.35891887873132	-8.12950952334963	8.1350344660025e-13	3.32849257606249e-11	18.6146002668482
LAPTM4B	0.542266223574512	6.02957133902698	8.13647007710453	7.85124461135862e-13	3.2346128276119e-11	18.6081495388745
ARHGAP19	-0.589406775803652	5.81393812576306	-8.1265306069602	8.25958543451809e-13	3.37026996969358e-11	18.5902731538105
KLK4	0.762844898731338	6.40365074911784	8.13173518598909	8.04319895151877e-13	3.29990916546464e-11	18.529945802184
ALAS1	-0.569644651578358	6.66842958025798	-8.11982527266097	8.54692617820177e-13	3.46866604032102e-11	18.5124627488511
RNF144A	0.668077204994468	4.05257538995619	8.08848259609523	1.00275939139852e-12	4.01531600566407e-11	18.5080297198182
SHISA4	0.758242918035565	3.82864050114673	8.07492006210347	1.07449374001031e-12	4.2684121693108e-11	18.4912201809639
SASS6	-0.798953014087997	4.87002814965703	-8.08505240909094	1.02043902262929e-12	4.06443298774575e-11	18.4514103305501
RBMX	-0.493222189439762	7.36761000895635	-8.11852957237781	8.60358618699459e-13	3.47288844580405e-11	18.4436594740161
TIMP2	0.781039408017254	4.65360851522833	8.0873266569212	1.00868294553266e-12	4.02829338035065e-11	18.4412009808457
PCNT	-0.438885903881656	6.80355891152513	-8.10432977222086	9.24956237764044e-13	3.72363079524528e-11	18.4117682031497
KIF24	-0.92187638211754	4.06266136853649	-8.05724804478555	1.1756742267491e-12	4.64576952338538e-11	18.3966871082789
RANBP1	-0.574313573650323	6.6542407438731	-8.10170592984415	9.37410275287358e-13	3.76367719083288e-11	18.3864517074828
NEURL1B	-0.988132444828737	4.14694914405575	-8.05059134154023	1.21619726948376e-12	4.78073774831627e-11	18.3645735465624
RYR2	0.691065725967603	3.6528369433363	8.03764631670386	1.29902058971781e-12	5.09297471937404e-11	18.2928147775239
OCLN	0.5390783885076	5.5229900319894	8.06152759804811	1.15033442594547e-12	4.55763106596233e-11	18.2529112900437
LOC642846	-0.953298113080196	3.28815671746465	-8.02163752027401	1.40924279709771e-12	5.49641294577124e-11	18.2509732100527
EXO1	-0.684619239055533	4.32221503299247	-8.03200923849536	1.33681820127218e-12	5.22751617455807e-11	18.2010214088623
LEO1	-0.467268202104119	6.57110404802333	-8.05592191208099	1.18363854628925e-12	4.66496493729116e-11	18.1576640349751
GAS2L3	-1.32405974073449	3.7105183639572	-7.99633536094031	1.60271557940185e-12	6.23481273064719e-11	18.1215024799478
DNAJC4	0.565020482345498	5.13264320636601	7.96896078225346	1.84186880705872e-12	7.08630687130425e-11	17.8429937163069
GAL	-0.69212798624954	3.82116461685856	-7.94481622952061	2.08206749756742e-12	7.91501912492971e-11	17.8314473677448
MTHFD1L	-0.436856348685255	5.31561584749619	-7.96988409032825	1.83325200602348e-12	7.07663550705619e-11	17.8274114727601
DNA2	-0.647616894975452	4.42803071479088	-7.95470404164978	1.98014829124577e-12	7.58518029115982e-11	17.8195838314253
PPIB	0.421277566209384	7.72544170367115	7.98728113367965	1.67818505606924e-12	6.51153147336841e-11	17.7835142485877
GABARAPL2	0.403847875492224	6.76037321888621	7.97788669957787	1.76022716063687e-12	6.81226057838229e-11	17.76896625911
DAPK1	-1.00455863009134	2.32815549221145	-7.92081955983278	2.35162492776653e-12	8.82799997883555e-11	17.7453604507954
DDX27	-0.38866404065605	6.452970378952	-7.96860543886529	1.84519578228554e-12	7.08630687130425e-11	17.7428240934479
GOLPH3L	0.564792583119433	6.74326284322276	7.94654275189032	2.06390278607923e-12	7.86587924765626e-11	17.6443951460689
PRR22	-1.28796315610526	1.59187782620204	-7.91844657524374	2.38009656125894e-12	8.89043033926970e-11	17.5817003578704
C21orf58	-0.75716881614342	4.74584032632716	-7.90927340038176	2.49341836772195e-12	9.24473338511426e-11	17.5684503086911
PSPC1	-0.459131621453502	5.60721555593033	-7.91607623438936	2.40887859269767e-12	8.95339627424462e-11	17.5501644204954
PSAP	0.513764510572319	9.99850289834937	7.95149479677148	2.01267190288702e-12	7.69014791189607e-11	17.5436106394439
NUP205	-0.383307723931678	7.3478344449268	-7.93552609539347	2.18257247699609e-12	8.27613846327608e-11	17.5280856784085
ATP6AP1	0.413264914200045	7.71763586527063	7.93457802392585	2.19309654965323e-12	8.2950976799982e-11	17.5198774324253
CSE1L	-0.573830955047418	8.01406448472021	-7.92771569365907	2.27079113740653e-12	8.54591471661566e-11	17.4649880612714
MALT1	-0.510678106511606	6.07139234359117	-7.9085458655494	2.50263233281146e-12	9.25145583661776e-11	17.4458561935448
MCM7	-0.57888781174879	7.63196662227199	-7.92014355231338	2.35970115653156e-12	8.83622757268774e-11	17.4384443935045
UBFD1	0.385068184446093	7.43057948523921	7.91691065978398	2.39870727080461e-12	8.93771423781687e-11	17.4312304323063
OLFM2	0.931907742736338	2.58198968680855	7.85308351184864	3.31445748923852e-12	1.20217134440593e-10	17.4245376461422
GDE1	0.365119077866357	6.84030586979987	7.90815837037356	2.50755362646739e-12	9.25145583661776e-11	17.4234415313176
EEF1G	0.340443864219461	10.7224797293102	7.92819752555308	2.26524767074399e-12	8.54591471661566e-11	17.4026588455893
HPS1	0.529304536473625	5.77494592517601	7.88767213625271	2.78190574143559e-12	1.01637704655467e-10	17.3947637196033
HIST2H2BE	0.545749538485754	7.04293759046112	7.89945615618353	2.62064381922434e-12	9.64499695820411e-11	17.3920420391335
TPP1	0.649693845662529	7.69127789978035	7.89870477588075	2.63064301324367e-12	9.65812603590881e-11	17.355138210921
E2F8	-1.02291845545784	3.10167523157223	-7.84054148384746	3.53163749244629e-12	1.2656579614934e-10	17.3225592687456
TMEM263	0.631154446821633	6.82971740763251	7.88160009288142	2.8688132109579e-12	1.04558493145009e-10	17.3105939988134
HADHA	0.287793733046165	8.07258388605955	7.89336961713031	2.70274121344072e-12	9.89862489293315e-11	17.3006507279053
PBX1	0.732669639671795	3.88690998430378	7.83496339097923	3.63271815571477e-12	1.29569823815233e-10	17.2605286251067
DENND1C	0.524970863143093	5.40287531099683	7.84534353847602	3.44686183946761e-12	1.2441845524386e-10	17.2410854298919
FAM149B1	0.456605262876312	5.09053017148516	7.84360022520437	3.47740190698993e-12	1.24920256065457e-10	17.2331394565143
CMSS1	-0.479480377807685	5.25464613891211	-7.8471010358189	3.4163431504307e-12	1.23613996980403e-10	17.2209428512302
E2F7	-0.848323334400248	4.11950382108718	-7.82655133247183	3.79061592664934e-12	1.33929150010745e-10	17.2151608848645
TESK2	0.507637945656219	4.4831297181561	7.82451918801419	3.82977187917364e-12	1.34994963703454e-10	17.1999912971675
SERINC3	0.418523483865654	7.64809029472231	7.86832746023682	3.06829108968376e-12	1.11558012113054e-10	17.1925868618865
PKIB	0.655448747880696	4.57054237119994	7.82670592247686	3.7876535782615e-12	1.33929150010745e-10	17.1687604461303
DDIAS	-0.858699594923105	4.48301677322241	-7.81690844252644	3.98002313778484e-12	1.39635578123778e-10	17.1338050620315
RFC4	-0.566099254274953	5.422383927727	-7.83039638548897	3.71761376352399e-12	1.31970894262592e-10	17.1169886637003
ORC3	-0.639178707085691	5.0086001435557	-7.80923174303205	4.13751041328519e-12	1.448225090114e-10	17.0805700492277
TMPO	-0.865794258348262	7.55423149003693	-7.84453893591956	3.46092392368696e-12	1.24626459563749e-10	17.067768154769
NEDD4L	0.387333087457063	7.72242217383346	7.83743201892323	3.58763424198208e-12	1.2826646613715e-10	17.0218674738101
WHSC1	-0.403789331486895	7.48280727663622	-7.83045794730783	3.71645638905794e-12	1.31970894262592e-10	17.0044406559716
SLC7A5	-0.756795726582522	4.85875977607073	-7.77712583758504	4.86609527159621e-12	1.68209462055264e-10	17.0012329940766
PCDHB14	1.05157817363185	1.91540419041383	7.76731497046854	5.11318689906758e-12	1.75697058298395e-10	16.9427004379794
CTBS	0.593871348330814	6.03661404273682	7.80139534234262	4.30466175625908e-12	1.50322792865084e-10	16.9311868259586
GLO1	-0.557677809654002	8.51854593041276	-7.81969063968948	3.92442953960061e-12	1.38007573692372e-10	16.9153691360357
ID3	-1.34493097874155	6.36895444094557	-7.76266398624359	5.2346413787413e-12	1.79459760144245e-10	16.8383947761792
SCNN1A	0.640430531275695	7.05182205676211	7.78921430316673	4.5779018956885e-12	1.59493677182502e-10	16.809369534275
AIG1	0.443979381163186	6.31460721571559	7.77685003423451	4.87287666449387e-12	1.68209462055264e-10	16.7874753958886
TOPBP1	-0.461698424903125	6.3289012279617	-7.77297849259253	4.96906635061814e-12	1.71136468625876e-10	16.7642029890239
TUBA1B	-0.735662401103095	9.22165335514484	-7.78499890584291	4.6764192784078e-12	1.62548870103175e-10	16.7184081178307
TTC3	0.583261349239624	8.12830325310757	7.77866819110972	4.8283447127218e-12	1.67442088236098e-10	16.7168768462728
ANXA1	-2.80879622536389	0.944631365579039	-8.13618916694318	7.86250454234378e-13	3.2346128276119e-11	16.6895611638538
KDELR3	1.25861950675885	1.1234622127873	7.74132814970214	5.82957491455094e-12	1.99400676348285e-10	16.6671653540991
PIDD1	-0.795179788972205	4.99621385516008	-7.72409228613503	6.35886335178612e-12	2.15541065666863e-10	16.6565953580268
ID2	-1.06021504329322	5.50589900121654	-7.70262616405637	7.08525447501396e-12	2.38660724251497e-10	16.623743113555
MAN2B2	0.558673535482369	5.60292151069696	7.73476637701558	6.02570937188156e-12	2.05174720925563e-10	16.6034628609625
SEC11C	0.462462230963506	6.79154826209608	7.74065249430313	5.84947405805755e-12	1.99626596490437e-10	16.5856451196842
KDM5B	0.31972246739445	7.20535113817396	7.72784988691667	6.23954644889759e-12	2.11975179811417e-10	16.511148464285
GALNS	0.631193070151422	4.39175826346404	7.6885339180522	7.60635102551284e-12	2.5551894183244e-10	16.4888570154209
WDTC1	0.391557521714226	6.38194272290298	7.70633313975011	6.95417445860988e-12	2.35188927185779e-10	16.4389411154706
DDX12P	-0.873077725623307	3.73754248673018	-7.64878262913224	9.29045133304203e-12	3.07958978403883e-10	16.3865156003747
EMC3-AS1	-0.63855536399471	4.5749729882619	-7.65761003356818	8.88706213421279e-12	2.95893847022925e-10	16.3702120249447
KDELR2	0.423369421917705	8.22144365020577	7.70253195084457	7.08861767555725e-12	2.38660724251497e-10	16.3432046706834
RFC3	-0.585458381107486	5.35423028397939	-7.67283271955055	8.23187964499055e-12	2.75300456011532e-10	16.3349098800211
POP1	-0.645333699916023	4.76175089075964	-7.6503194292197	9.21893896513017e-12	3.06264574115917e-10	16.2764381518622
SCLT1	-0.775998696911028	4.1288470019194	-7.62616686311604	1.04088263418062e-11	3.40520558493599e-10	16.2733202585042
ACSL3	0.611052263574259	7.95554296580876	7.67684275877637	8.06742319281606e-12	2.70402738087781e-10	16.2187541443903
GEN1	-0.649957202492753	4.97324464518221	-7.62780473457332	1.03235239239869e-11	3.38467325857177e-10	16.1806846419171
CREG1	0.525236938392725	7.03046474638732	7.66017575039597	8.77311316872272e-12	2.92749038536756e-10	16.1780962169917
NUP35	-0.644144911330509	3.97582017050376	-7.61556860975137	1.09779679844634e-11	3.58359059249354e-10	16.1764874606587
TCEAL4	0.362956783648242	6.87225799017676	7.64819128355498	9.3181151383737e-12	3.08195631977576e-10	16.1194859879571
AMACR	0.723008800079566	5.98858361967217	7.63584154296954	9.91491308662683e-12	3.25781914461244e-10	16.0776209745467
C1orf112	-0.68179309903817	4.46443249133165	-7.58742033091499	1.26440440332281e-11	4.09187425006366e-10	16.0311703358645
PALMD	-1.28027502522017	1.20416242409151	-7.58072814430148	1.30757367044107e-11	4.21341764706934e-10	16.0002274659617
PDIA3	0.450438392915833	9.382850307368	7.63725155151837	9.84489953938199e-12	3.24190814656491e-10	15.9863886006887
JAK2	0.672756203301256	4.82593550408064	7.58844505497105	1.25792034811939e-11	4.08243614718067e-10	15.9802449807877
TMEM120A	0.505734538370127	4.90145414526441	7.58134303797481	1.3035468729771e-11	4.20947523540304e-10	15.9315511104453
SMARCD3	0.726595342745196	3.94094717350419	7.55225769787889	1.50818735640136e-11	4.81849815823889e-10	15.9129408662329
MCM8	-0.658278790154355	5.29198737077814	-7.58831059543662	1.25876927020821e-11	4.08243614718067e-10	15.9123212490708
LRP1	0.901591060664745	4.61694404124571	7.5754866801885	1.34240400467036e-11	4.31638940773663e-10	15.9051349414589
TMED10	0.36988624706605	8.8619758974658	7.61118068392106	1.12225554431185e-11	3.65548573826178e-10	15.8705300622612
PNPLA4	0.390956501974476	5.25930805956024	7.5625719161175	1.43220545004839e-11	4.58550043452593e-10	15.7948688681471
KIF13B	0.554188122987139	4.82599530430403	7.53956811237526	1.6071780843667e-11	5.12386117088119e-10	15.778443199628
CUL7	0.43833846282894	6.29895172045682	7.56683998793264	1.40188689723619e-11	4.49802001044842e-10	15.7500434331241
PLK4	-0.969792989229563	4.67645404750195	-7.52888099168411	1.6955322256397e-11	5.38268750532891e-10	15.730700596989
GINS3	-0.51147459165138	4.22819998996791	-7.52116085712943	1.76234088623649e-11	5.55239739506821e-10	15.6951832852242
CCDC18	-0.886730074670057	4.07991409893652	-7.49466220854065	2.0121604113421e-11	6.29470848681519e-10	15.620835284081
FAM72D	-1.78529712290679	1.12658065008671	-7.64056281493224	9.68240426770061e-12	3.195406208435e-10	15.5929725199911
ZAK	-0.638082112328656	4.73890939712811	-7.48342408096249	2.12844353775551e-11	6.63085231596198e-10	15.5095119718929
SHBG	1.37661396497233	1.49375298688645	7.52842226644631	1.69943073215681e-11	5.38368182997186e-10	15.5092325435506
EIF3L	0.342105818059762	8.32931177272249	7.53523851291898	1.64240774999887e-11	5.22508363855574e-10	15.5088206907349
RALGAPA2	0.447710070417897	5.56885136031828	7.50961441588169	1.86716808794174e-11	5.86556401852159e-10	15.5042341434491
SERINC1	0.451456618114551	8.23682777907744	7.52791843518487	1.70372282930355e-11	5.38591621154149e-10	15.4891453407883
NUP62CL	-0.675631345078812	3.1708160045765	-7.45300150969317	2.4777752812617e-11	7.62423639824298e-10	15.4765703815635
SLC41A3	0.465922428604097	5.48319687925903	7.49199931892537	2.03913054810944e-11	6.36581794395246e-10	15.4365794348203
PA2G4	-0.370882345388312	8.2946866138048	-7.52099766052256	1.76378100522612e-11	5.55239739506821e-10	15.4321786900873
WBP11	-0.363018241966955	6.99291881564463	-7.50478689588359	1.91280953650619e-11	5.99639832989081e-10	15.4133585829839
TBC1D31	-0.604878465531489	4.34322970357791	-7.45488103895486	2.45463322693719e-11	7.58410957524461e-10	15.4112761991806
ST6GALNAC6	0.488974823582249	4.86562014599997	7.47236324636013	2.24939996526733e-11	6.97871691703601e-10	15.4029527482866
SGOL1	-1.06520793128905	3.7415242272273	-7.43551804979127	2.70368784040109e-11	8.28542379825769e-10	15.3699682284075
TTF2	-0.52222229503611	5.46100555935847	-7.47729791436153	2.19461608437339e-11	6.82284785154262e-10	15.3363902066203
MTERF4	-0.557492971939208	5.80460856296175	-7.46582678860266	2.3240613372504e-11	7.19548557528909e-10	15.2753029527712
RHNO1	-0.405328603789569	5.78918178304553	-7.45423515163197	2.4625615435081e-11	7.59298236905905e-10	15.2447064517579
MTFR2	-1.00886120197333	2.75550374354173	-7.37491431617353	3.65690375158768e-11	1.10487055802496e-09	15.103140549479
RNF41	0.44381976323043	7.49074287749171	7.44041298048804	2.63845422205023e-11	8.10205083809944e-10	15.0722173255866
UAP1L1	0.833703677157605	5.96604658361656	7.41238805419345	3.03424430939185e-11	9.27947302440489e-10	15.0441789376633
ANXA9	0.573239513582716	3.8614654437544	7.37543653973001	3.64741083116181e-11	1.10422421453076e-09	15.0346122390684
SPATA18	-0.673193726258824	4.16893637964369	-7.36316771686366	3.87702816066911e-11	1.16668246213642e-09	14.988948553195
NUP107	-0.419091595235169	6.0179618484558	-7.40599721418642	3.13244621199877e-11	9.56032770718973e-10	14.9727546741576
ORMDL3	0.407200875399443	6.05525323050259	7.40410240783679	3.16216332108939e-11	9.62716163883397e-10	14.9625020990847
ANXA6	0.552566468378989	6.87356949052061	7.40378510962623	3.16716692167287e-11	9.62716163883397e-10	14.9035419140958
SCD5	0.826642286048968	2.54198235873023	7.331429969018	4.53969985382835e-11	1.34189238198989e-09	14.8937070095117
PLCH1	-0.838224659850795	2.83159949473249	-7.32948131272593	4.58386494519046e-11	1.34994973725316e-09	14.8826402978677
TUBB4A	0.859611448928845	2.75017192164471	7.33212014324676	4.52415890684063e-11	1.33993629477552e-09	14.8433868874297
IGIP	0.644581702964913	4.32877651963103	7.35625035589059	4.01275272642595e-11	1.20510989880024e-09	14.8427917388906
ERCC1	0.476436436640726	4.6015349266902	7.3494103764	4.15159130872042e-11	1.23691061689972e-09	14.8188742500335
HMGN2	-0.434012585248317	7.15485132133513	-7.38185719592202	3.53267576326544e-11	1.07164968204432e-09	14.7964357495192
MID1IP1-AS1	0.888135711462371	3.13301811777746	7.31452996245891	4.93721070059212e-11	1.44799132578303e-09	14.7871841061461
LYAR	-0.598041759967223	4.44191527752487	-7.34275927189959	4.29116263477554e-11	1.27596233908494e-09	14.7672502410601
MSMO1	0.839160890871422	7.26151821259622	7.36735355824897	3.79712025950638e-11	1.14493087985437e-09	14.7566528868185
CEP135	-0.84845416452518	3.76553530088372	-7.28911671623434	5.60082765422483e-11	1.62046296832062e-09	14.657958194158
CHRAC1	-0.46617681185327	4.62704192873766	-7.30433567575313	5.19348950896849e-11	1.5083109255355e-09	14.6218566641061
SSR2	0.352290749673331	7.89403408936137	7.35041867105656	4.13082932677848e-11	1.23317163361642e-09	14.6216859295396
SLC19A2	0.54188804150755	6.4795710905556	7.33687580753058	4.41849864726635e-11	1.31122876852473e-09	14.6117884288132
CD99L2	0.438380562018548	5.34476081547197	7.31018769247552	5.04480257590495e-11	1.47666190019081e-09	14.5743558308676
NIPSNAP3A	0.600698916259876	6.17894036024711	7.32943417715804	4.58493850558811e-11	1.34994973725316e-09	14.5710281028313
FKBP11	0.483329324576077	5.08634833803062	7.30800610952207	5.09973170199958e-11	1.48694313081992e-09	14.5586414149203
TPT1	0.359513548624536	10.8812488189348	7.35287243564407	4.08073269450074e-11	1.22119728772966e-09	14.546418441188
PGC	-1.67484167130814	0.749511418402423	-7.35278115328769	4.08258549840364e-11	1.22119728772966e-09	14.4915445215417
TRPC4AP	0.275247365643753	7.27954788317388	7.31800215271796	4.85281745816564e-11	1.42602557635646e-09	14.4760077943338
SH2D4A	-0.534907937834905	4.69665597530123	-7.28812648303891	5.62840305619531e-11	1.62530962099671e-09	14.4579755576375
BZW2	-0.393398390067913	6.45727854649784	-7.30808804469122	5.09765801269006e-11	1.48694313081992e-09	14.4501438668959
WDR90	-0.660132273102478	6.533152100247	-7.30396121321333	5.20315036912218e-11	1.5083109255355e-09	14.4305611186304
BLM	-0.829038461388992	3.53745670673224	-7.241006109483	7.10855105855122e-11	2.02546494677809e-09	14.3973484793957
GSTK1	0.465729347679931	5.3893003700879	7.27296928551291	6.0676859505083e-11	1.745447743924e-09	14.3665818748337
LRRC75A-AS1	0.37047547445491	9.53510505681209	7.30403369957084	5.20127888404241e-11	1.5083109255355e-09	14.3381045517596
BRCA1	-0.635926512226324	6.11806452857854	-7.27584409890733	5.98183410268012e-11	1.72405414368224e-09	14.3277056906998
NUDT14	0.566123676336701	5.09147236293783	7.24013309156135	7.13933538666769e-11	2.03038371526898e-09	14.2658177934674
C18orf54	-0.847191678355808	3.81425930903398	-7.2018589973623	8.62710900252601e-11	2.42593012700244e-09	14.2366404389973
CD63	0.452367791967561	7.43312307285734	7.2670492208968	6.24834662150779e-11	1.79398036077554e-09	14.226660602037
TMCO3	0.43073872873458	7.14698493502492	7.255047366147	6.63112936638109e-11	1.90024882758738e-09	14.2007709151383
FAM72A	-1.78339245016002	1.53886223161184	-7.25276812649437	6.70640661402418e-11	1.91816003268928e-09	14.1415986782361
PFN2	0.516805691874491	6.89444327919668	7.24477319313221	6.97721834807211e-11	1.99182339761694e-09	14.1344619144562
LRR1	-0.671057976646893	4.34737001435967	-7.18469062362549	9.39066529159965e-11	2.63570523399365e-09	14.0555432603025
SF3A2	-0.617097349496849	6.13604720015751	-7.20890000816514	8.33205911299211e-11	2.35619961658549e-09	14.022900369585
HGSNAT	0.406698630543072	6.36912235253448	7.2170209786825	8.00415766993255e-11	2.267743991919e-09	14.0199130081635
C6orf89	0.320522195960038	7.37364908412953	7.22337359751589	7.75660248014639e-11	2.201760734251e-09	14.0125110329318
PCYT2	0.535114430663296	6.31292593167292	7.20270966744782	8.59091927329967e-11	2.42269211767626e-09	13.9542871765579
SAP30	-0.806192476306159	3.39872350190267	-7.1346607429176	1.20189358964027e-10	3.3174894692299e-09	13.9465067767224
SNRNP200	-0.41062589391826	9.18675178566284	-7.20250859301928	8.59945990091535e-11	2.42269211767626e-09	13.8534859045713
MTHFR	0.568958734875703	6.49343003929766	7.17462264429909	9.86920541070834e-11	2.76485053073128e-09	13.8521914843108
FOXN4	1.25931005680687	1.37179081731461	7.10806708273721	1.37004568896611e-10	3.72692138868026e-09	13.7802726826396
FAS	-1.07619674848924	3.58865486978904	-7.1002336163848	1.42388001098826e-10	3.85938307671476e-09	13.7746033019724
NADSYN1	0.511915192343197	5.94828358754574	7.15759529315359	1.07341376994145e-10	2.99042322253077e-09	13.7511867130906
LYPD8	0.589591919175003	3.37538966808542	7.09584040916103	1.45498347711628e-10	3.92950213891692e-09	13.7280498357297
ANP32E	-0.704201921543938	5.7961881875808	-7.13429350753798	1.20407016564351e-10	3.3174894692299e-09	13.6925631140771
KIF7	-1.21266017370456	1.43011933365014	-7.09912795359418	1.43164540017153e-10	3.87343915837401e-09	13.6873241642797
ANXA5	0.374324159945219	7.82140035607493	7.15770560412963	1.07282993822773e-10	2.99042322253077e-09	13.6821846231987
FKBP9	0.60637204510456	4.24340775090691	7.10649368872325	1.38069425162349e-10	3.74909672375738e-09	13.6704648354963
XRCC3	-0.488257191321327	5.46528126508825	-7.13042900064226	1.22721294696671e-10	3.36889023979016e-09	13.6602630109592
CCNDBP1	0.399546765639935	5.56803721331632	7.12256326791594	1.27568738008941e-10	3.49556965317931e-09	13.6533232153581
ASAH1	0.449447072382232	7.73189732200162	7.14764357660501	1.12740049534442e-10	3.12921364844582e-09	13.6300422178892
DDX56	-0.321606835977695	6.73504554142472	-7.14239388871338	1.1569546385339e-10	3.20531934542897e-09	13.6299934948824
ZDHHC2	0.640692106144062	5.40856604943225	7.11897798341167	1.29840740972787e-10	3.55134529407535e-09	13.6196941568131
DEK	-0.64265627210355	7.58746756512416	-7.14121328163219	1.16370611672751e-10	3.21808674931496e-09	13.6023068122134
EIF4B	0.34909603726976	9.76419380924887	7.15092085238223	1.10933101881485e-10	3.08476195898587e-09	13.5830827878148
ANO10	0.435000997677019	5.44112511632864	7.10947301672377	1.3605993391408e-10	3.70794186507045e-09	13.5810665875437
PCDHB15	1.1473776777245	1.60162444742691	7.07296594646606	1.62813861722988e-10	4.35795534337323e-09	13.5607861198014
HADHB	0.318011878201454	7.58442532526996	7.13050744332103	1.22673883545779e-10	3.36889023979016e-09	13.5544930930315
SERGEF	0.446513389432408	4.50631781995959	7.08073537266878	1.56715036248019e-10	4.20971911323839e-09	13.5391574740406
XRCC2	-0.726503334547005	4.11957811188328	-7.06702736956211	1.67633516960269e-10	4.47897667379965e-09	13.4838598179316
RAD23A	-0.333861703324969	7.3930405164634	-7.11132888542455	1.34822866257961e-10	3.68090938132644e-09	13.4649415350724
SYNGR1	0.877063294992877	2.79804186283076	7.02548380795554	2.05538183727823e-10	5.42418517901053e-09	13.4099596706755
RUNDC3A-AS1	0.701601661955597	3.08863978627577	7.02136118796822	2.09733886378205e-10	5.50075567704351e-09	13.3937013411283
ACKR3	0.99010527688995	5.61415517082552	7.07705088688922	1.59578529968216e-10	4.27898429643344e-09	13.3571727963258
PXYLP1	0.717643493212795	2.39192191201682	7.00720919605254	2.24792483366053e-10	5.80978301243486e-09	13.3534426477402
FAM107B	-0.551410777724787	5.68860461820828	-7.05822558568335	1.75037995251486e-10	4.65198325078993e-09	13.3522853662521
RRM2	-0.905435000868521	6.73483977980525	-7.08327419911835	1.54771601311641e-10	4.16496481235772e-09	13.327438983666
APBB1	0.664028475889162	3.34263431407818	7.00082061186218	2.31936451724521e-10	5.97385550445181e-09	13.2937381424036
ARSD	0.435108193859737	6.01303682196549	7.06250140335671	1.71401373830563e-10	4.5634096266662e-09	13.2877001514886
PRIMPOL	-0.61626399461028	4.33358583535807	-7.01943406321674	2.11724156628352e-10	5.5387629545842e-09	13.2789095034164
SAPCD2	-0.771833925833064	6.46203528134666	-7.06341250821929	1.70636197496448e-10	4.55110682345767e-09	13.2564225349218
C9orf40	-0.529046858491501	4.40377956637499	-7.01500963129257	2.16364604166333e-10	5.64050502805842e-09	13.2434182400315
BHLHE40	1.15821854383507	5.12808083203357	7.01811190311832	2.13100446025554e-10	5.56507182177342e-09	13.2374792674106
TMEM254-AS1	-0.543930094609707	3.82059615662217	-6.99546642801897	2.38096530904152e-10	6.1220162809191e-09	13.2298357887112
BRCA2	-0.820639929960066	5.03111855150694	-7.01091304012769	2.20750938354854e-10	5.71516567299393e-09	13.1856683219043
TIMM44	-0.406726901842226	6.69966704871375	-7.04419339512193	1.87517884885074e-10	4.9748561120747e-09	13.1847060070943
CREB3	0.519495316115348	5.73587598801955	7.02119482409941	2.09904968230283e-10	5.50075567704351e-09	13.1617275374865
ZNF277	0.503027930892438	5.01525655538189	7.00117974850347	2.3152895322956e-10	5.97360611975098e-09	13.1347129406975
EPHX2	0.482104754800204	5.91788963015347	7.0287786772614	2.02244760160547e-10	5.35609756361687e-09	13.1163822809131
MAGOHB	-0.62168517986051	4.46883745327428	-6.98956970212093	2.45068384795126e-10	6.29050746339079e-09	13.1070838422076
TUBG1	-0.634750811454341	6.53797095199828	-7.02780218563143	2.03215335894859e-10	5.372326555981e-09	13.0888643359783
WEE1	-0.512399165541988	6.04171636757912	-7.01289883710903	2.18613802189979e-10	5.67806806248499e-09	13.0820419301642
MICU1	0.303524608154047	6.70057363140521	7.02201508626665	2.09062780919566e-10	5.49920561291881e-09	13.0749584084077
CNTRL	-0.804597712784229	3.29064521820305	-6.9430610491084	3.07624975089204e-10	7.77659364636277e-09	13.0417735054204
SNAP91	1.87684855863603	0.93106117778773	7.09274962942764	1.4772683152682e-10	3.98252442047886e-09	13.0283422567691
TOLLIP	0.438511978964454	6.59868851940101	7.01259460007802	2.18939891327838e-10	5.67806806248499e-09	13.0283402115703
CERS2	0.381285510545549	8.23280139854664	7.02196571923151	2.09113372734193e-10	5.49920561291881e-09	13.005969703936
DDX11	-0.502698422917872	5.16155111638991	-6.98914674539364	2.45576156786794e-10	6.29278424967662e-09	13.0010090554024
AASS	0.544298539295333	4.79015486430185	6.96732940988808	2.732307963735e-10	6.94218889736798e-09	12.9913738972034
SMC1A	-0.451576995311632	7.84037724779176	-7.01339904685439	2.18078709537172e-10	5.67533778580618e-09	12.9728064380383
MMP24-AS1	0.471262885953713	5.50759234425864	6.97018737756037	2.69439750823707e-10	6.86515159380843e-09	12.9268489865582
LTB4R	-0.885583560425956	4.41180855560033	-6.93927998123501	3.13356444730909e-10	7.90816869593164e-09	12.8957326092973
MUTYH	-0.586507978767496	5.08984707036663	-6.95215457879463	2.94262125006074e-10	7.46391903562704e-09	12.8944700889698
RAB6A	0.391138379852769	7.74360921588542	6.98549671119901	2.50001638469736e-10	6.39527189652735e-09	12.8495998138404
GOLM1	0.437176887523743	8.43245034442997	6.98314729502415	2.52891863117813e-10	6.45820444996102e-09	12.809473937446
SARAF	0.386414330454611	8.80753090093997	6.96995838880489	2.69741571680006e-10	6.86515159380843e-09	12.7472235979269
HAUS8	-0.758439722735918	3.56812870121493	-6.88849200773376	4.01401397577111e-10	9.94627621455098e-09	12.7302599984141
PRIM1	-0.577710545884043	4.47710809253784	-6.91918258047594	3.45641746394912e-10	8.62152236522592e-09	12.7277821572019
SNHG1	-0.782649000447965	6.65406090778251	-6.94781551577586	3.00565080571752e-10	7.61093634041388e-09	12.7174575693484
TMEM135	0.640326211138587	6.22733181154247	6.9363037939248	3.17942087318608e-10	8.00850673137561e-09	12.7110073494656
ARTN	0.953918276617309	2.55860319795389	6.862879536839	4.54681559603218e-10	1.11560429722254e-08	12.6775353364716
PEPD	0.539606120807182	5.41285001574099	6.91937627541544	3.45315396778402e-10	8.62152236522592e-09	12.676074863563
CKAP2	-0.655651647646782	6.49199778172026	-6.93600961545642	3.18398942370221e-10	8.00850673137561e-09	12.6697361786258
ALDOC	0.599251538752881	5.85349473723297	6.92848570247548	3.30306876125654e-10	8.28028055409486e-09	12.6544049239006
SEC22B	0.435175869290228	6.50816544574119	6.9308309573504	3.2654856251795e-10	8.1997545397484e-09	12.6491921994701
G2E3	-0.686327729536262	6.17894297739868	-6.91988348315616	3.44462265003549e-10	8.62074228548881e-09	12.6175469614253
SPARC	-2.14458937977399	-0.286721564128835	-7.17059047055102	1.00675667816846e-10	2.81516913954891e-09	12.5552209274268
ALPK2	-1.15279124375145	0.524135721213656	-6.87289440791442	4.33062602139716e-10	1.06429918718985e-08	12.5441605808031
LSG1	-0.318874206961443	6.432599874409	-6.90982782912917	3.61771981133597e-10	9.00890226982105e-09	12.5323681581584
TSC22D3	0.690007160983162	5.95208719107084	6.87688728335019	4.24729689912572e-10	1.05069868595176e-08	12.4701524575422
PDIA6	0.330465581637713	7.98566108187526	6.90701264811756	3.66770396783271e-10	9.11825211605561e-09	12.4584730564891
MYL9	-1.1630056618773	1.70667652623492	-6.83968556065683	5.08936344019063e-10	1.23460228461878e-08	12.424718370835
PPM1H	0.485575365234518	5.8023619702055	6.87581310817739	4.26955705228132e-10	1.05101096224682e-08	12.4147906683813
GAR1	-0.413801756597815	4.88190364168229	-6.85202217497257	4.79326600017774e-10	1.17224238206301e-08	12.4006432321909
XRCC1	-0.634873964348042	4.30935302555934	-6.83034060593439	5.32563669878126e-10	1.28568747056108e-08	12.3899449099756
CENPH	-0.637510668770513	4.81895404305398	-6.84145376071517	5.04583844046795e-10	1.22602443401403e-08	12.3849759988221
PPARA	0.742464027416256	4.34352795418059	6.83153908730787	5.29473867272205e-10	1.2802865685925e-08	12.3774318118182
CALR	0.339978060308233	10.4929892587392	6.90348628199289	3.73128064398982e-10	9.2609768843225e-09	12.3753398988446
EAF2	-0.889546748941076	2.30928283687316	-6.79762841830849	6.24143385190364e-10	1.48059037472646e-08	12.3707319338583
AGR2	-1.00736936692082	4.39655233813477	-6.83420189694487	5.22672214360736e-10	1.26587838239368e-08	12.367393463365
BORA	-0.976816577503662	2.02023524787675	-6.8031137385532	6.07766871183045e-10	1.44860751391819e-08	12.3525443901824
SYNE4	0.486836886633016	6.00531952323266	6.85880905679422	4.63770620094521e-10	1.13604887950071e-08	12.336221061371
TMEM59	0.473725206049274	7.66457482926455	6.87618642767193	4.26180768680564e-10	1.05101096224682e-08	12.3282624833501
CDC7	-0.675915894412401	4.99310628658905	-6.84712032245833	4.90881980818144e-10	1.19466512544007e-08	12.3157451556154
SURF4	0.33291194029734	8.6480778156599	6.87610545167194	4.26348740353959e-10	1.05101096224682e-08	12.2985341054703
FANCM	-0.616591517049708	4.41903656301996	-6.80523803743827	6.01539551540908e-10	1.43604418218415e-08	12.2489579406342
HMGCL	0.402654148734644	5.08160922415764	6.82074128681714	5.57963878901655e-10	1.34269000089539e-08	12.2471054539734
HDGF	-0.346543238468595	8.57673086391122	-6.85009569625592	4.83835526626416e-10	1.17942764088024e-08	12.1661483764804
PCMTD1	0.569049334976146	5.96193802104805	6.82379371091282	5.49759739410037e-10	1.32507098667434e-08	12.1607321526201
RABAC1	0.72299242565259	4.16810967071787	6.7806094620839	6.77782411401434e-10	1.60024853610125e-08	12.148581484552
CHPF2	0.577392016534604	5.73096436631091	6.80758047299162	5.94745922402804e-10	1.42663015507995e-08	12.1121114107641
HSBP1L1	0.472499319643051	4.75375639912537	6.78204239777252	6.73095689072902e-10	1.59168580584546e-08	12.1105325561736
RPL4	0.305048991730864	11.2492682742454	6.85098259788228	4.81754542942692e-10	1.1762644255004e-08	12.097123261864
INADL	0.348412634287254	6.84669232447542	6.81962323383735	5.60999128886649e-10	1.34783406709791e-08	12.0902502459196
ZNF264	0.484273700992701	5.67744507633448	6.79781598646276	6.23576256768217e-10	1.48059037472646e-08	12.0794751417907
SLC1A1	0.689676029810814	3.20744897165223	6.74464160266523	8.06595241683903e-10	1.87780374405046e-08	12.0430493421887
CENPL	-0.693359966519114	4.25002858890858	-6.74616149672503	8.00691920611311e-10	1.86695495029494e-08	12.0204366363614
ENPP5	0.568966701998002	4.52465349511526	6.762373322677	7.40322698893159e-10	1.73970041417522e-08	12.0162605476727
HMGCS1	0.603837090233823	8.01092711096575	6.80654562567388	5.97737820387571e-10	1.43152011338752e-08	12.0080330148086
VAT1	0.511749656663982	7.1130200862216	6.80136331026343	6.12946086892281e-10	1.45863683688978e-08	11.9973002016647
DBI	0.539338861663045	7.43966351569401	6.80617384136465	5.98816335398229e-10	1.43181944145538e-08	11.9835747005754
DAP	0.31898922521528	7.34895138754687	6.78842654668209	6.52601487131812e-10	1.54565677141503e-08	11.9126869016602
TUBA1A	0.73121085336071	2.84976700629853	6.69978782113967	1.0015752243948e-09	2.28914057374617e-08	11.906892834902
AGBL5	0.386874188786701	5.86499913641193	6.76741524245868	7.22482159708858e-10	1.7031070816622e-08	11.9028400266087
SNRPA	-0.407957334412337	5.95259119113127	-6.76669110720612	7.25018078230394e-10	1.70640618537737e-08	11.8932876530601
SUV39H2	-0.497036844490605	4.47092246058907	-6.73238415754694	8.55803474466559e-10	1.98008397112324e-08	11.8525294132713
PSEN2	0.458427654238143	4.89027563093795	6.74388489859355	8.09550332928771e-10	1.8817659131979e-08	11.842089427573
LTV1	-0.487181593291295	4.90336371923004	-6.74337397017011	8.1155166946931e-10	1.88350229810683e-08	11.8397806182719
MIS18BP1	-0.90121252691973	4.80621195559551	-6.72163355185902	9.01398230805137e-10	2.07916986693855e-08	11.8340249966087
PPM1K	0.493204103097398	5.90255870600157	6.74620459347792	8.00525155702094e-10	1.86695495029494e-08	11.8199583036077
SLC29A1	-0.622764694469825	5.08681264342282	-6.74623789721353	8.00396308858571e-10	1.86695495029494e-08	11.8038871133762
SLTM	-0.362624889896148	7.07590029824877	-6.75988668024933	7.49281263806367e-10	1.75800116520569e-08	11.7982411348183
CAMK2B	0.656077677156334	3.92265257607111	6.70146199435068	9.93523446450217e-10	2.27419940120373e-08	11.7451605537756
DHRS1	0.566673664148722	4.77049218561249	6.71283560193753	9.40491849228139e-10	2.15939229480271e-08	11.7424793676547
DDX23	-0.358819539105792	6.97509572034418	-6.74716275262138	7.96826371175935e-10	1.86663725266425e-08	11.7267174354428
PINK1	0.698834213247038	3.31297438577849	6.66359193352378	1.19231888241381e-09	2.696364508784e-08	11.7122090460123
UBXN11	-0.56090549032563	4.27674513805966	-6.68309546619499	1.08546782781465e-09	2.46960377310073e-08	11.7037022972039
TDRD7	0.629289656534386	3.56129181237566	6.66568777557088	1.18035553005229e-09	2.67333614468555e-08	11.6977569923837
MMAB	0.433661596755893	6.48882612505783	6.72340447664187	8.93725616713223e-10	2.06464367085627e-08	11.6407987624627
PDSS1	-0.576024741243435	3.67383991816628	-6.66601957505077	1.17847248232526e-09	2.67310314117767e-08	11.6140517254178
PARK2	1.64346929794116	0.56751973126157	6.7367071804023	8.38118630996007e-10	1.94215885232038e-08	11.5620532405026
NFE2L1	0.390643724751833	8.81082516260305	6.72017829412458	9.07751919370544e-10	2.09061392964235e-08	11.5541331942271
HN1	-0.458123471104085	7.64004369150617	-6.71294947322917	9.39975310905482e-10	2.15939229480271e-08	11.5393589372854
C8orf33	-0.291439601398648	7.04984776335295	-6.70529654813981	9.75321853523722e-10	2.2359439622156e-08	11.5321808526333
UACA	-0.508788381254649	5.29571489165293	-6.6545185071064	1.24550876343092e-09	2.80819213088268e-08	11.4536363973628
NOP58	-0.482321234441235	6.83987436154653	-6.68738668427702	1.06326000779942e-09	2.42274844872777e-08	11.446040019161
LOC101927204	0.635401950062145	3.49492689821486	6.62054412885086	1.46633377597778e-09	3.27655773513131e-08	11.4446477498472
TSPAN9	0.420957690472991	5.26040212820026	6.64952800885744	1.27575652596818e-09	2.86777844220631e-08	11.3954886264607
SHC2	0.960993699673836	2.54790271975531	6.58339120335636	1.75223812144764e-09	3.86935406347908e-08	11.385753639618
TCP1	-0.31664999533616	9.256647865499	-6.67970486102396	1.1033385265316e-09	2.50646464665635e-08	11.3371244751031
RCC2	-0.292614862934484	7.71633499285481	-6.6588107883341	1.22006067161677e-09	2.75495203684172e-08	11.291565041812
LDOC1	0.435477270299499	5.59196769829963	6.63705425556888	1.35457253256227e-09	3.04039778011286e-08	11.2838129001295
LAMTOR4	0.502574078001659	5.52197812450971	6.62727699632587	1.41969772244766e-09	3.18181805974239e-08	11.2667040079353
TRAIP	-0.701869155631288	3.70997096778919	-6.57160878891437	1.85392363406291e-09	4.06995866799543e-08	11.2406381322573
DLEU2	-0.862537125707539	3.29673727161909	-6.55639299213259	1.99390504702349e-09	4.33919973711663e-08	11.2315476948541
SLC2A12	0.665715746758662	4.66425061248408	6.61170470510039	1.52986607049304e-09	3.40837817722901e-08	11.2175461126138
CCNI	0.304729412248076	9.06339843550486	6.65126245678078	1.26516249303573e-09	2.84822788537099e-08	11.2122240321413
HAUS5	-0.445487926574021	5.21285149085955	-6.60473279432387	1.58188774218063e-09	3.51385004979059e-08	11.1838519327819
SCML2	-0.544021352660517	4.40741685897033	-6.57804121080298	1.79770838101789e-09	3.95812156149041e-08	11.178898637595
CADPS2	-0.612155141929946	3.94616898413259	-6.56342285664183	1.927980334864e-09	4.22019718780144e-08	11.1668456225864
VPS8	0.391825034508201	5.53452621016157	6.60504393003909	1.57952934995724e-09	3.51380929169747e-08	11.1607577771459
S1PR3	-1.03070868383361	3.64387533667204	-6.54367960343375	2.11883114495341e-09	4.57131730928455e-08	11.1532739142492
C1orf115	0.363834246277938	5.95682594886903	6.6019391718843	1.6032197084603e-09	3.555974467096e-08	11.1175678556848
CDKN1A	-0.831778162373992	8.98263807180801	-6.61936907610769	1.47462666160501e-09	3.29019226607146e-08	11.1058917912944
SSRP1	-0.358094367052329	8.2735668759131	-6.6236114419813	1.44490285873149e-09	3.23348156880954e-08	11.0972793685684
LINC01420	0.446183332559903	4.32736117290787	6.56564623949483	1.90758154094193e-09	4.18164152099038e-08	11.0942631056974
EPHA7	0.797475127807221	2.30361038097175	6.53129197516358	2.24798219477068e-09	4.82224294809664e-08	11.0841283823747
RCBTB1	0.422566251735883	6.40188990810046	6.59813826689443	1.63270026742816e-09	3.61069620260696e-08	11.0648090283145
TSR1	-0.374516887517512	6.50678236308161	-6.59817095894939	1.63244443221241e-09	3.61069620260696e-08	11.0326484687348
EPB41L2	-0.628448846500743	3.73746187855143	-6.52081637603461	2.36324281808788e-09	5.04068951085335e-08	10.9910899279149
ANO7	-0.739663863100882	3.39238079532134	-6.51613883985845	2.41657508320856e-09	5.12532365105363e-08	10.9854901139565
MOB3C	0.715117885566146	2.71175876580118	6.49961877635331	2.61461896805191e-09	5.51420202588026e-08	10.9733087933183
RLN2	1.0212904000563	0.927140450178259	6.49053934199634	2.73020143199722e-09	5.73380485354828e-08	10.9586400767074
GSTA4	0.698801969212704	5.45004602909938	6.56027667994773	1.95721408633979e-09	4.27173353495323e-08	10.95754368072
ABCA3	0.505282879712159	6.11382481677539	6.57356202350153	1.83667249023605e-09	4.03799035335058e-08	10.9452814261289
SRRT	-0.405727613975134	7.20862601172974	-6.58185738170502	1.76515681237696e-09	3.89215781125587e-08	10.9421216564903
SNAI3-AS1	0.718041453702529	2.97842031685526	6.48934153662993	2.74582149990936e-09	5.75855525735181e-08	10.9301592232259
EFNA4	0.549060025289013	4.3029992761157	6.51840984166318	2.39053481041668e-09	5.08445760810437e-08	10.9250954909727
RBM28	-0.387584612193521	5.17143269201616	-6.54626138322989	2.09285145687876e-09	4.52176366568222e-08	10.9129245931122
GINS2	-0.507909592386386	4.78156315882334	-6.54055911682272	2.15065709447998e-09	4.62006679981565e-08	10.9051803212557
RAB29	0.500761913737279	5.95488060300397	6.56093610537814	1.95105076981705e-09	4.26448011056373e-08	10.8869919451323
ATP6V0A1	0.572536309108827	6.25161009179863	6.55721595788619	1.98607381692138e-09	4.32843025179846e-08	10.8767773519746
TMOD2	0.623355844243596	4.00187900761119	6.50345088752589	2.56729799357462e-09	5.42201781596575e-08	10.8730349267672
DHRS13	0.506870502362931	5.07946502430449	6.54114187551207	2.14467788016743e-09	4.61382278633153e-08	10.8593113471781
LAS1L	-0.375595677835748	5.92493518519208	-6.55342376345808	2.02241418488441e-09	4.39487285097312e-08	10.8582852193346
CCND3	-0.323821269143275	5.93517627985245	-6.54794046281714	2.07612447109159e-09	4.49208718413707e-08	10.8539249629832
DPP4	-0.694692077457955	3.09777536062187	-6.48184660917405	2.8455823563784e-09	5.95945113854645e-08	10.8188866476418
POLD3	-0.491256788308262	4.93894101179092	-6.51892892623972	2.38462178066125e-09	5.07907527069636e-08	10.8156287237532
TM9SF4	0.241979283977789	6.92802457419484	6.55105610230795	2.04543554554098e-09	4.4384769005554e-08	10.8080020633373
CEP78	-0.476239352969427	5.11294171856033	-6.51252008961576	2.45864909990855e-09	5.20720379185145e-08	10.7730364875061
NCAPD3	-0.44350719435425	6.74743189314071	-6.54288135741601	2.12692793227092e-09	4.58220227130275e-08	10.7636691304821
PFKM	0.332194014016507	7.8021546674747	6.54830117252139	2.07254834814245e-09	4.49082049000101e-08	10.7578387637952
CDS2	0.298186859041685	6.19379484237943	6.52822795587106	2.28110804259574e-09	4.87936159082872e-08	10.7565600639287
DDX18	-0.397492597641035	6.91798004656693	-6.52954880855181	2.26676928890917e-09	4.85560736694152e-08	10.6989637988892
STMN1	-0.704234524756092	7.0845415036502	-6.52112468824392	2.35976862457815e-09	5.04043892840191e-08	10.6679753670105
LINC00674	0.347829440911503	7.11927203377655	6.51799651499687	2.39525347583196e-09	5.08728800468071e-08	10.660526238098
ALDH1A3	0.876432287800322	5.58696496339856	6.498146160903	2.6330317814877e-09	5.54524617543048e-08	10.615154720264
FGGY	0.46103294392434	4.11561717859708	6.44717774654262	3.35560674178186e-09	6.92139983991708e-08	10.5863728553858
EVC	0.433144175993359	5.2204767571726	6.47382723525278	2.95628771283779e-09	6.1740773707889e-08	10.5607103750642
WWTR1	0.994323740391371	1.05400028920915	6.40250631672522	4.14765406814332e-09	8.43918339935503e-08	10.5576530976767
TBC1D5	0.366530331373188	6.9621991634517	6.49678678831043	2.650142269864e-09	5.57346447118737e-08	10.5548289270434
CHKA	0.367876588775599	5.29391508429053	6.46475034447107	3.08672729603794e-09	6.41082947127326e-08	10.5453973511811
DONSON	-0.482316288654097	4.38658438959169	-6.43732084945142	3.51641505359183e-09	7.23321759516917e-08	10.5362198332668
TMEM25	0.378735110916481	5.45536338253047	6.46615391026019	3.06619221409806e-09	6.37700031674467e-08	10.520477911205
VRK1	-0.626939161614505	4.82773569442753	-6.44933285932891	3.32142657571116e-09	6.8603220716477e-08	10.513443885872
PAEP	-2.00488249435262	-0.0718238411403239	-6.68977388666586	1.05110085005484e-09	2.39868242620418e-08	10.5045603096304
POLD1	-0.570211096372409	5.47550086895569	-6.46892338472188	3.02606776460897e-09	6.31103243796783e-08	10.501266036213
DHRS2	-2.07757582856896	3.8103730860301	-6.38851965690341	4.43164197397543e-09	8.96840106215837e-08	10.4903320899477
TUBD1	-0.515524198078857	4.06988143274189	-6.41755355790747	3.86216737575177e-09	7.91191068407757e-08	10.4896853147804
ELK4	0.598945040642018	7.11328288398453	6.47876886925827	2.88757725024192e-09	6.03897771443352e-08	10.4430423672971
HS1BP3	0.467243453894309	5.55611048271143	6.437591775214	3.51189508756352e-09	7.23321759516917e-08	10.4285707327387
MYH14	0.443168705319798	6.91672296958566	6.46177407548422	3.13072225367895e-09	6.49322173497833e-08	10.4090672559424
CALU	0.456979410565335	7.73718568426205	6.46835072884865	3.03432173254708e-09	6.31946950567641e-08	10.397010891816
YIPF3	0.307686822881883	6.75565926564154	6.45197904780752	3.27992764785266e-09	6.78393850690847e-08	10.3608887222665
UBQLN2	0.320164757540252	7.01608461600941	6.45509139125997	3.23177281106104e-09	6.69355869391621e-08	10.3547210102511
SIPA1L2	-0.512520396721191	5.56084833827015	-6.40758963494189	4.04895462814482e-09	8.24953903612247e-08	10.3302216515274
DST	-0.593932665501396	4.59457498657109	-6.37653899206654	4.6900925606677e-09	9.41158565644426e-08	10.2829523387167
LAMB3	-1.86919557049504	1.3315446259113	-6.43135177489625	3.61746913085361e-09	7.43090512570421e-08	10.2768574730737
SUSD6	0.482142636460875	5.74173092946493	6.41305388474756	3.94544274583538e-09	8.06051268999511e-08	10.2688962584506
RNF26	-0.407980283946392	6.50097255564425	-6.42713794498053	3.69052803593017e-09	7.57062417862397e-08	10.260179667993
FBXO5	-0.797749742628472	4.05341594801879	-6.38554975040873	4.49436872429665e-09	9.07089257581164e-08	10.2513392945234
PFAS	-0.512266607624166	5.37836215480948	-6.41613192965434	3.8882882357512e-09	7.95456895749865e-08	10.23572866679
MAMDC4	-0.832938341715828	4.85893144253916	-6.37966037101783	4.6213589649987e-09	9.28973577221158e-08	10.2115999658022
TMEM57	0.393818526028247	5.19754152573052	6.38604823127791	4.48377958231435e-09	9.06170043176746e-08	10.1970333015803
ILF3-AS1	-0.359020211362389	6.10923342220468	-6.39610164962347	4.27539483485134e-09	8.68732460624192e-08	10.136920702358
HMGN2P46	0.866754499381527	3.17297177613511	6.36599549842979	4.92980400498681e-09	9.84387459293642e-08	10.1335994896468
FAM134C	0.320412576018278	6.16496227146673	6.38902040240329	4.421151267501e-09	8.95924526758367e-08	10.1204037305584
SNORD28	-1.61386611444082	-0.590819175993461	-6.41200434713436	3.96511992693508e-09	8.08970663354038e-08	10.0736070003366
RRP7A	-0.369874311847164	6.05372806606997	-6.38153332669937	4.58059402732279e-09	9.22013403676663e-08	10.0624885972879
ACAT1	0.370881327577216	7.60552654156148	6.38996718323037	4.40138295637294e-09	8.93123871255352e-08	10.0305494745992
FBXO9	0.427822526563668	7.00218455250584	6.37633988719641	4.69451095942778e-09	9.41158565644426e-08	9.98059435260084
SNORD44	-1.11450399277209	0.370716563311848	-6.28248066175116	7.30775769142579e-09	1.42352897456766e-07	9.97272363614724
PPP1R14C	-0.629631705203344	2.73195189777766	-6.28244035053729	7.30914251059982e-09	1.42352897456766e-07	9.96495662703615
ECH1	0.429500995515408	7.60376249561846	6.37014689983933	4.83401065495495e-09	9.66544660383536e-08	9.93685772245503
ADCK4	-0.396148577294719	5.94878701558657	-6.34270250966498	5.50305294458924e-09	1.09593956254578e-07	9.9317510408141
VEGFB	0.815263239105642	2.06538412422785	6.26594633372877	7.89802772707332e-09	1.52438026156469e-07	9.92622582253034
CLU	-1.09431533780835	5.56258692855931	-6.30703144308784	6.5106688669465e-09	1.28637110139564e-07	9.90313351310509
DUS3L	-0.567995188603434	5.00831268168589	-6.31697581879247	6.21277536742855e-09	1.22913089482618e-07	9.88070852834744
TTC37	0.298691353485068	6.76004530460653	6.3485421169077	5.35344516351678e-09	1.06756085757461e-07	9.87378102410404
CYSTM1	0.574641829797562	4.8268448015689	6.29261352094448	6.96774156500076e-09	1.36816101792362e-07	9.84638383583239
MSRB2	0.453231911277747	4.92491908116762	6.30539011994119	6.56117240755185e-09	1.29464605613402e-07	9.83872475270383
EEF2	0.435295236370868	12.2896525059699	6.37563974259968	4.71008072124905e-09	9.43020961470343e-08	9.83224847628692
TMEM192	0.394437198657657	6.4717194801911	6.33275805452199	5.76737176626681e-09	1.14705767473195e-07	9.81349583075944
DIRAS1	0.527708004690219	4.52337437639101	6.29259634805507	6.96830440722763e-09	1.36816101792362e-07	9.81117773843799
CLEC7A	-0.776098988474003	3.22927001191336	-6.24250111316429	8.81636014769108e-09	1.68003126875291e-07	9.79347822594021
PHKB	0.389366660844261	7.68869180378064	6.33172074765267	5.79565373329737e-09	1.15115788967187e-07	9.75659940091516
CNGB3	1.02864442702934	0.555335146391288	6.21947509500322	9.82047055464433e-09	1.85723155980528e-07	9.73783237364355
GRINA	0.394038101644187	8.47739781104389	6.33000545826306	5.84272113962344e-09	1.15897358827722e-07	9.72338317366165
LINC01003	0.585505278682526	3.84567459395235	6.249977298237	8.5126434384592e-09	1.6304318095906e-07	9.72153282168911
AFF3	0.472363100871897	4.22663035363664	6.26564147054994	7.90934115458127e-09	1.52460419482917e-07	9.67033453368686
ATAD3B	-0.560961651215246	5.44528351438229	-6.2864990441528	7.17100365905833e-09	1.40208061125547e-07	9.66150743922184
ERGIC1	0.582414498023372	9.14749829569553	6.31940771656018	6.14199555642103e-09	1.21673094030631e-07	9.64258008264139
SEPT6	0.525909558139955	4.57431052545143	6.25907701950284	8.15685934692645e-09	1.56628388687273e-07	9.62809241825253
IL32	-2.02613706879244	1.01840178974726	-6.27658341237179	7.51312110314311e-09	1.45570356754577e-07	9.61746507677
BET1L	0.349673911077868	6.96975856852019	6.29038566797942	7.04113510833292e-09	1.38028309121054e-07	9.60952601127167
CCDC115	0.401898074917811	4.73310379556716	6.25404071763936	8.35191902530527e-09	1.60169113772649e-07	9.60350235855201
SFPQ	-0.324298378480316	8.53637297950742	-6.30236349518843	6.65531666246412e-09	1.31149914702836e-07	9.59328484914598
ATAD2	-0.58853025300389	7.21491874723826	-6.29253893872662	6.97018632599606e-09	1.36816101792362e-07	9.58419261148214
PARP4	0.447609387504137	6.64098255606104	6.28027504240281	7.38390918688244e-09	1.43436973286192e-07	9.58127494094474
CACNA1D	0.82461155942581	3.18016021014266	6.19824157959671	1.08458495125826e-08	2.03576595351175e-07	9.5763883554545
PCDHB13	0.96369913123785	1.49350879743375	6.17999499191329	1.18107442685045e-08	2.1976472854506e-07	9.56356777553536
CUX1	0.300255212015291	7.20796042128996	6.28341624173728	7.27569009490586e-09	1.42069912178292e-07	9.56171768278721
IMPAD1	0.444560241503407	7.7581597755762	6.28968707560263	7.06430585773834e-09	1.38301977522554e-07	9.5586420197798
BNIP3L	0.508584127046291	7.57174105789301	6.2811986824843	7.35192472790832e-09	1.43000649888953e-07	9.54264062939436
IPO9	-0.268763982580467	7.25879823777156	-6.27725932357548	7.48929776576839e-09	1.45296247094029e-07	9.51471318723146
PTPRA	0.230287969384797	6.62174269634277	6.261938585029	8.04803665531622e-09	1.54935023610549e-07	9.48728578907859
EXOSC10	-0.318790137524336	6.67279863450389	-6.26151193192335	8.06417062657716e-09	1.55046845235189e-07	9.48523930782653
NUCB2	0.579030623274909	6.55453028385371	6.24923575666599	8.54230154756832e-09	1.63402802596542e-07	9.46668648193033
YY2	-0.590759401701773	2.78719098914575	-6.17030725427688	1.23569161348347e-08	2.28230569102925e-07	9.45957157140456
WDHD1	-0.525399559914638	5.5772713359155	-6.23785488312784	9.01046635529973e-09	1.710507747044e-07	9.44002421262384
GSG2	-0.716397506811389	3.56765164189983	-6.17669356576575	1.19941453093506e-08	2.22076554827632e-07	9.43136536517477
DOPEY2	0.338234287474409	6.604800425507	6.24853863052858	8.57027611937734e-09	1.63729346321336e-07	9.42183427170932
RPL12	0.291052719960962	9.65501142070595	6.27087998256946	7.71714326552928e-09	1.49138511293678e-07	9.41620914932233
APPL2	0.38779913023735	6.2527073905151	6.23817265324272	8.99705769877985e-09	1.71012428360605e-07	9.38222419676805
KLRAP1	-1.25142164211851	0.848626138035016	-6.17163743254817	1.22804756715795e-08	2.27098057493151e-07	9.37137445019776
SAFB2	-0.417859037026507	5.63062617508317	-6.21318746457388	1.01137167973742e-08	1.90788406318305e-07	9.3366509253184
AGTRAP	0.382324240810155	6.66912584620637	6.23071331538899	9.31706168259845e-09	1.766477250327e-07	9.33437632511619
STIM1	0.344550182688975	6.75508276173545	6.2301217541062	9.34291434539825e-09	1.76914504174653e-07	9.33298511262007
ANP32B	-0.273471757102784	7.91339808846988	-6.23867627491401	8.97584710434651e-09	1.70825500784369e-07	9.32678311828356
POLH	-0.584395735112066	6.16012286379944	-6.20724442175387	1.03988165588523e-08	1.95920488642066e-07	9.31271348632557
RPS27	0.369129933257115	9.27686718153328	6.2428535630729	8.80180511570612e-09	1.67938888967526e-07	9.29844303377745
CACFD1	0.466602153302234	5.98206350800602	6.19507701273699	1.10074399380109e-08	2.06351708001462e-07	9.24756898951345
ACTG2	-2.28093990382913	-0.0571753926325825	-6.38461086287654	4.51438038976884e-09	9.09905180305622e-08	9.23475409351656
OSTM1	0.496826509679971	6.00675715153346	6.18931234440806	1.13079165732013e-08	2.11720293345623e-07	9.22254622243745
CYB5R1	0.380246781472828	6.07306436663259	6.18829615721063	1.13617156152381e-08	2.12462667096408e-07	9.20725812050619
RAB26	0.674681004194245	5.16430342615032	6.18655498828509	1.14544834883723e-08	2.13931000076367e-07	9.20352048371551
CCDC34	-0.440576960787348	4.77006235393085	-6.16211418287008	1.28381830277105e-08	2.36247740617771e-07	9.19230858046051
WWP2	0.314876177487477	6.97634059665171	6.19964427649246	1.07749741619935e-08	2.0249938925719e-07	9.19020974155173
CCDC83	-2.30191230637158	0.317157520771702	-6.27177191077334	7.68488082578139e-09	1.48706405257646e-07	9.15791955401035
TMEM150A	0.62018565098244	4.02315386122323	6.12624051065686	1.51721276535408e-08	2.75483275508547e-07	9.15316861069383
C19orf40	-0.809160581183791	2.34424752143575	-6.08593323723384	1.82951037618394e-08	3.25111571701516e-07	9.15003718672985
RPS4X	0.266083897762764	9.9801955833086	6.21469273332856	1.00427371728021e-08	1.89687725014839e-07	9.14705348001172
ARCN1	0.268458878835469	8.48350739278848	6.2027327086174	1.06205267162702e-08	1.998469037237e-07	9.14491310755022
YPEL2	0.609846889280965	4.98712135609503	6.14316924139705	1.40228543982514e-08	2.56164454554919e-07	9.14211644645133
TULP4	0.401367646478729	6.45651920811994	6.18412990360722	1.15849343611581e-08	2.15830489289267e-07	9.1327066928059
PFKFB2	0.357519073067513	6.13858517275709	6.17707577376387	1.19727700972061e-08	2.2195446392549e-07	9.13029532321896
VPS39	0.248139918502095	6.93607894558956	6.18593411872941	1.14877430061222e-08	2.14285650906746e-07	9.12876775662651
SUMF2	0.285813786996983	6.80322215387287	6.17884730336776	1.18741852929136e-08	2.20671740542562e-07	9.08576099695505
HNRNPUL1	-0.267849348255075	7.3647381287344	-6.17825513051504	1.19070501313555e-08	2.21008979941204e-07	9.06656941282372
EXT2	0.34079098896617	6.25890906302409	6.16458786904969	1.2690963493712e-08	2.34112417471228e-07	9.05890696479434
FAM127A	0.490316096992141	5.77935537353795	6.15824778743078	1.30716645503404e-08	2.40249834624127e-07	9.0540224672003
USP1	-0.531624375704588	6.52663325274617	-6.1630380376002	1.27830047518766e-08	2.35520980802673e-07	9.04712517384709
CCDC74A	-1.08426350606956	1.14360445058646	-6.08784230924123	1.81338540846587e-08	3.22627906321368e-07	9.03772621658577
PIP4K2C	0.276127255142689	6.31419010468813	6.15056884554832	1.35478462743938e-08	2.4852223058275e-07	9.0056096101796
SLC41A1	0.313110580061621	6.24395423771197	6.15022922933008	1.35692962956787e-08	2.4852223058275e-07	8.97809502490934
TSPAN5	-0.708535212250221	3.928107145922	-6.05365297490363	2.12454042483934e-08	3.73998816171014e-07	8.95558454677276
NUP155	-0.40233721173177	6.30638053162285	-6.14554747845781	1.3868424932893e-08	2.53651971732425e-07	8.9540787432585
FANCC	-0.377374669209839	4.93210378345156	-6.11003579017356	1.63589337925985e-08	2.94186526742107e-07	8.94797913653564
SDC1	-0.586076133175562	5.647810851443	-6.13381430297803	1.46469167296011e-08	2.66796432169808e-07	8.93348493294671
ZFP14	0.557233104751883	3.69554051034496	6.05643331649918	2.09738656873373e-08	3.69652074132696e-07	8.92914635530906
CENPN	0.424573321342962	7.06896401008706	6.15019585874135	1.35714057723665e-08	2.4852223058275e-07	8.9271676702831
TMCC1	0.376029585793749	5.07580933326157	6.09774869420405	1.73193163045877e-08	3.09972411954338e-07	8.89814509605549
SNRPA1	-0.309558611613603	5.82337304643942	-6.12189071016339	1.54821071629824e-08	2.80433439275445e-07	8.8980931893222
PRCC	-0.326319871930576	6.41506856069394	-6.13189757926872	1.47781162106971e-08	2.68653986706813e-07	8.89415048264753
AMFR	0.33131655689395	7.18721694596489	6.13364926335864	1.46581683897237e-08	2.66796432169808e-07	8.8824329889933
POLD4	0.424326028198982	5.62414388174018	6.10446058368163	1.67880233442926e-08	3.01181551419232e-07	8.87639035523024
PGM3	0.268629723600555	6.74104371289408	6.1259212950842	1.51946665698625e-08	2.75559315474704e-07	8.86273167043226
GM2A	0.396613504798941	6.09222219914288	6.11605307901503	1.59079336025167e-08	2.86974824650078e-07	8.83197050271852
CDT1	-0.599451755542974	5.13465227711963	-6.09405622207334	1.76186243086517e-08	3.14802392806764e-07	8.82796871507074
ODC1	-0.31516046294322	9.16658553382563	-6.13875423701939	1.4314043598766e-08	2.61166073729126e-07	8.81846284666132
COQ10A	0.673157754666762	2.66461402863176	6.02074668583881	2.47341372583191e-08	4.29870144758009e-07	8.80569355430836
DPY19L3	0.408537504936698	6.36897043145161	6.10689136103383	1.65995956348059e-08	2.98157330206034e-07	8.80361391590744
EFCAB14	0.409864428365923	7.04498011963701	6.11589413535087	1.59196875954658e-08	2.86974824650078e-07	8.79148025738798
NOL6	-0.367437533848573	6.90341654535945	-6.11710149499598	1.58306163215189e-08	2.86055998416278e-07	8.78245109770221
PMEPA1	0.735447144323501	5.75133408342932	6.1133136812508	1.61117147024952e-08	2.90088139055956e-07	8.77799554002756
ABCC4	0.725013164632539	7.85864164882614	6.12024794976809	1.56007903343364e-08	2.82242732120959e-07	8.76375941055851
AUNIP	-0.925153455593195	2.64784977118229	-6.00103754622404	2.70875301553627e-08	4.68591970500146e-07	8.76027844955679
RABEP2	0.431878839742008	5.47844020350587	6.08485643996167	1.83866771577846e-08	3.26352652720206e-07	8.74174799060681
MYO1D	0.384535556346944	6.12713443664941	6.09390348239102	1.76311143014443e-08	3.14802392806764e-07	8.74116322255656
SEC24D	0.424954839303724	6.95795148475889	6.08965825579723	1.79817690256242e-08	3.2030159393686e-07	8.72764389435665
ERP29	0.37744547423356	7.58175978239551	6.10333222112599	1.68762053097585e-08	3.02402266027845e-07	8.72108297727021
FANCB	-0.679839060133758	2.61505757065965	-5.99198587818085	2.82408825218878e-08	4.84645819369906e-07	8.69058466043955
ITM2B	0.39060600546509	7.31920358703227	6.09168816011962	1.78132511149454e-08	3.17676696843253e-07	8.67788132017937
DCK	-0.512575767037655	5.84345832039341	-6.0701830677444	1.96804292678178e-08	3.48082316488901e-07	8.67108975946251
DNAJC9	-0.356691119154133	5.62421931895942	-6.06228191516472	2.04137711210864e-08	3.60203510169486e-07	8.64529006478211
CLN6	-0.366739468186899	6.00183100296048	-6.07163867763948	1.95481849867345e-08	3.46559085904139e-07	8.6435427023731
LRP10	0.41100080769687	7.15507361974599	6.0701826580202	1.96804666155485e-08	3.48082316488901e-07	8.59090523675436
C5orf34	-0.910663111403664	3.56687313696687	-5.97377687562445	3.07093127954284e-08	5.2105202365667e-07	8.57999593565615
TOB2	0.33971565085013	5.80241775130642	6.03973819544263	2.26572272269947e-08	3.96990576476724e-07	8.53253156672671
SLC5A6	-0.400612606897846	6.19657249447574	-6.05199980410171	2.14084962260838e-08	3.76428547225848e-07	8.53026468090889
CCT4	-0.302564594535629	7.91214355243142	-6.06427561463937	2.02262285481447e-08	3.57314173975224e-07	8.52812005452412
FKBP2	0.433231511424656	5.01599649875738	6.01880220692536	2.49570736158694e-08	4.33243257128202e-07	8.50515460638497
H2AFX	-0.799601269408983	7.26590907101405	-6.04886231081924	2.17214180709155e-08	3.81483992693412e-07	8.47976324272891
ASS1	0.396934115422137	6.38828572438007	6.03896324179843	2.27385138938528e-08	3.9795049490687e-07	8.4744625672109
CDYL2	0.448961533202653	4.4711150575844	6.00079222612392	2.71181687776123e-08	4.68591970500146e-07	8.46258458599702
IYD	0.694802512043481	3.27571066414247	5.96438603150298	3.20640771590837e-08	5.396067486948e-07	8.46241330316203
SKA2	-0.532328069731519	5.94347472088557	-6.02730967323447	2.39960557102269e-08	4.18982293656707e-07	8.46116950110394
SLC22A17	0.521757094587805	4.42270977023701	5.99310960033521	2.80951142249121e-08	4.82695921282929e-07	8.4540298347807
DNMT1	-0.503244601818236	7.11362761882201	-6.04069281721574	2.25574877710239e-08	3.95704715385157e-07	8.4344346254283
FRMPD2	-0.587568125231186	2.63076375264565	-5.9403209636512	3.58099029891224e-08	5.96805220071767e-07	8.43237569008432
PPIH	-0.380650743858165	4.87511719652505	-5.99053490472495	2.84302025493665e-08	4.87337809910145e-07	8.41699188049404
CBX1	-0.289389013165306	7.22328724507756	-6.03103935300463	2.35863141343238e-08	4.12307442422591e-07	8.39854061247178
PNMA1	0.467030694157069	4.51004342063359	5.98120882951028	2.96771984051854e-08	5.06400921877573e-07	8.38252886102351
GID4	0.44058702378844	4.83802401571677	5.97200224548357	3.09609398619153e-08	5.24728524792913e-07	8.36789067007878
CEP128	-0.57414459480563	3.93038034280636	-5.93942988619443	3.59565661530022e-08	5.98585141190111e-07	8.36098265795178
NUP98	-0.264945872115234	7.70105352526646	-6.02541278866423	2.42071257943268e-08	4.22176772273648e-07	8.35979554196783
IPO4	-0.379132861537336	6.74475704776611	-6.02084275125199	2.47231742080731e-08	4.29870144758009e-07	8.35766057216357
ACPP	0.667259637979507	5.53536533708495	6.00650561039954	2.64133815255616e-08	4.57994615459392e-07	8.34099344898401
UAP1	0.419767450944864	7.60034521378185	6.02437543633058	2.43233256275061e-08	4.23711203738552e-07	8.33707402206149
ZFYVE9	0.302178424621007	6.14320345977865	5.99421529654495	2.79524067521851e-08	4.80794203654997e-07	8.33247762646572
MEGF8	0.572704559589805	5.74555992465859	5.99942337580189	2.72897547051335e-08	4.6993458331684e-07	8.329461233044
TBCK	0.419490274841589	4.58515179248575	5.9642077398426	3.20903587229926e-08	5.396067486948e-07	8.32049835409634
E2F2	-0.71009483012813	3.34696767027431	-5.93491774095414	3.67083394812485e-08	6.09748258462862e-07	8.3018320704209
CRYAB	-2.25269933763247	1.97640971228113	-6.00359173719326	2.67705472703599e-08	4.63652292747087e-07	8.2757455541558
CAPN1	0.49312645166492	7.02439116081455	5.99982056493861	2.72398571962724e-08	4.6993458331684e-07	8.25769368511677
SETD1A	-0.439283836515255	5.73327603784812	-5.97615181272085	3.03757121853008e-08	5.1655911005037e-07	8.25507018749274
MTA2	-0.293964418611103	7.46581846748636	-5.99955830747978	2.72727936248286e-08	4.6993458331684e-07	8.24113610522718
PRMT2	0.422963110265168	6.05469931043702	5.97786138106256	3.01377829905685e-08	5.13676446522561e-07	8.23881972750131
CHEK1	-0.462941683862867	5.53930550777671	-5.97009031968924	3.12343036836337e-08	5.2757514523447e-07	8.23374697155881
GTF2E2	0.318858341438206	6.11365409526939	5.97643258264189	3.03365096195836e-08	5.16477356516629e-07	8.22844445357317
PLK3	-0.789623199247656	2.83573472689272	-5.88467834482661	4.6196775660362e-08	7.48317997104634e-07	8.22417197670959
MVD	0.60475250558959	5.57847895563357	5.95621584727052	3.32904376288104e-08	5.57912066332831e-07	8.22017108451898
DCAF15	-0.641732998799096	4.52211458883636	-5.92224180143965	3.89039644776899e-08	6.41253491324908e-07	8.21475999905381
HEBP2	0.377957072676337	7.01800790604721	5.98696439836161	2.89014070962292e-08	4.94850090030762e-07	8.21247907080395
ICA1	0.294226967060744	5.91123849515103	5.96255802379908	3.23345467064716e-08	5.42497824965786e-07	8.1860785680064
ELOVL6	0.649782931549923	5.99695740442924	5.9709995309853	3.11040114880458e-08	5.26514938919509e-07	8.18205277232761
GTF3C2	-0.254313190551449	6.30573389334324	-5.97403855453852	3.067237957757e-08	5.21014085675103e-07	8.17963207195339
SNORD36C	-1.03077193024063	0.212694716874921	-5.86562961663536	5.03926575379898e-08	8.09300690471074e-07	8.17936012127366
TIMM10	-0.419012110710163	5.21036650958563	-5.94825249460134	3.45301009862756e-08	5.77398659699236e-07	8.17267441618276
POLE	-0.393406454015024	6.7206625928446	-5.96826471817751	3.14975399237163e-08	5.31423662353398e-07	8.15858551606343
ITM2C	0.541328294774694	5.25822004905191	5.94684358034236	3.47541055811841e-08	5.79852943785623e-07	8.15549813522107
NUP93	-0.526713691141031	7.74465930635953	-5.98335862055892	2.93850612159389e-08	5.01986438246347e-07	8.15194812392635
SF3B3	-0.282037462644983	8.44289123521756	-5.98349546932401	2.93665607697709e-08	5.01986438246347e-07	8.1367619266421
ARL15	0.596362248338075	3.12492927710935	5.8815024358981	4.68716687247991e-08	7.5680105115224e-07	8.12989961755922
GABRA3	0.717603429798928	2.23211579191465	5.8538203038888	5.31796479749472e-08	8.50421292856025e-07	8.12899141096191
MYO5B	0.458833778919479	5.25654528911231	5.9279885794179	3.78930017392521e-08	6.26653429643843e-07	8.12511020430869
FDPS	0.474751002171072	7.41229365755239	5.96659416345506	3.17403308701071e-08	5.34918976818775e-07	8.11668524565201
EIF3F	0.325586549016168	7.66600104905541	5.97077266256471	3.1136472147078e-08	5.26514938919509e-07	8.11530049045765
NXPH4	0.509251873248416	4.64947790982267	5.91720509674234	3.98117846855319e-08	6.53348370314697e-07	8.07909944907746
SEZ6L2	0.421771114613599	6.68824576854275	5.95133064730028	3.40456303915673e-08	5.69932202853706e-07	8.06759655094414
TYMSOS	-0.770737039062636	2.59636315404812	-5.83356178875868	5.83175080896147e-08	9.24705070193933e-07	8.04288267557657
CD82	0.739679382734507	2.61153074063562	5.84459635128148	5.54613368612848e-08	8.85965355647929e-07	8.01929190998554
KIF3B	0.380525477359003	7.2973073770701	5.94762037952746	3.46304254041979e-08	5.78432111089472e-07	8.01371830132591
RPL10A	0.302053097713031	9.80781335380562	5.96364582233319	3.21733283760339e-08	5.40396754915576e-07	8.01097331335508
OSBP2	0.419109822212296	4.444470518346	5.88432577939563	4.62712233573653e-08	7.48716260704954e-07	8.00142004770816
DNMT3B	-0.549598972667983	3.84574457399361	-5.85818845457247	5.21315500541729e-08	8.34549419630555e-07	7.98785298548421
RBL1	-0.433673995011835	5.00979831078305	-5.90476718169932	4.21437702022159e-08	6.87859623213558e-07	7.98283337063991
LRIG1	0.37631743625681	6.35604463461716	5.92703579604883	3.8058809028754e-08	6.28703054318779e-07	7.98000441202738
RAD54L	-0.528309182338246	4.82694798828056	-5.90001064890373	4.30706286446068e-08	6.99944328709325e-07	7.97593274278975
DDX31	-0.43306279034043	4.87602944353592	-5.89462666605585	4.41439413213447e-08	7.16611267979797e-07	7.96858742200997
LONRF1	0.368472103571726	5.83282280566206	5.91213546238775	4.07465635536558e-08	6.67067533993624e-07	7.96367657812331
SNORA73A	-1.31378739926644	0.319788913998802	-5.82904803749667	5.9527049319535e-08	9.40903339560145e-07	7.96110154194497
CMTM4	0.382003971673607	7.98824433308191	5.93718765590627	3.63282347112614e-08	6.04102738011408e-07	7.94773475164313
PLEKHH1	0.573827122066933	6.37972124026654	5.93040552115309	3.74755748564859e-08	6.20433552420057e-07	7.94723702544369
UBE2E3	-0.364821697397909	6.24750486466759	-5.9181604552425	3.96380042454863e-08	6.51921436747231e-07	7.94192941126177
CSRP1	0.374476435617709	7.6587333018121	5.93280389001604	3.70658257885448e-08	6.15006011094795e-07	7.94178529513017
MECP2	0.245373144219137	6.48616879115064	5.91870576008468	3.9539147417485e-08	6.51008593882626e-07	7.93565883096234
TOMM40	-0.480039146911859	6.06734812668134	-5.91356752052372	4.0480344572103e-08	6.63594818880675e-07	7.91448660627773
MESDC1	-0.674707078586571	4.27744991714336	-5.8407871287083	5.64314259037265e-08	8.97642257807581e-07	7.90752067296848
TSSC4	-0.49210207931647	5.14383497479955	-5.88051089552487	4.70843529780997e-08	7.59418522362132e-07	7.89940370696512
CTSD	0.480907396247968	8.34781003689763	5.92385804918831	3.86169871318575e-08	6.37222723925244e-07	7.89371251480611
KDELR1	0.281453600302711	6.91056748497414	5.91195071392589	4.07810333115441e-08	6.67067533993624e-07	7.88603297662443
TCERG1	-0.436997981891946	6.20834607210775	-5.90314244339594	4.24581405514194e-08	6.92238261151047e-07	7.87096977334873
RABGAP1L	0.440082902985389	4.87033042172149	5.86848231747689	4.97412463841219e-08	8.0055150664949e-07	7.86903890572317
FOLH1	0.679495185990929	9.69738704617402	5.93060426727492	3.74414515391982e-08	6.20433552420057e-07	7.85475068590903
RPA2	-0.394895339479208	5.93204697109199	-5.89197219265378	4.46827514629877e-08	7.24574725667627e-07	7.85192077821246
PLD3	0.412078816704383	7.5889771080093	5.90921683017589	4.12944755492973e-08	6.74731060770672e-07	7.84966818095871
OPTN	1.11809239703483	3.83995080049734	5.80014299124839	6.78781267207755e-08	1.06283415103145e-06	7.84645057282079
CA12	-0.572192360920932	4.5555574077155	-5.86591284515584	5.03276095811868e-08	8.09121397720665e-07	7.83678355125345
XRCC6	-0.271745353758709	8.94692795564846	-5.91761636552434	3.97368829548219e-08	6.52832641629766e-07	7.82897179459095
DAZAP1	-0.309663224655345	7.2775769301302	-5.90234813548043	4.26126688745412e-08	6.940041603255e-07	7.81431385988755
TAF10	0.395498787733824	6.0271107338795	5.8815802696164	4.68550135073542e-08	7.5680105115224e-07	7.80841217761743
ZSCAN31	-0.611424610636825	4.47726141179572	-5.81331751977544	6.39380595112461e-08	1.00850199750092e-06	7.7853317073736
MTBP	-0.800851166960066	3.14427444081799	-5.78344077121226	7.32174042396177e-08	1.13886826325727e-06	7.78068271683185
SOWAHB	0.407141901839783	4.63396422199362	5.83987344232648	5.66665806651877e-08	9.00388744310822e-07	7.77753190418051
FAM229B	0.544934220022976	3.54906491410715	5.79979496368229	6.79853792799384e-08	1.0634046409037e-06	7.77341830039665
CCT6A	-0.334501734477955	8.91849039169135	-5.90002825335535	4.30671615702545e-08	6.99944328709325e-07	7.7466232083458
LZTS3	0.662957676293805	3.49900401757558	5.79447234034051	6.96465533275596e-08	1.08825457311825e-06	7.72117852844571
NUCB1	0.480245716183494	6.26771060923004	5.86173055009591	5.12965822906512e-08	8.2206457878281e-07	7.71237934926406
ARL1	0.376803470092928	7.42960471211939	5.87924069398854	4.73581959492609e-08	7.63015740744744e-07	7.71028772797973
SDC4	0.547544074182889	5.31779947319616	5.84227969792243	5.60493452041572e-08	8.92510039857503e-07	7.70062549798155
DSG1	-1.24767616279918	-0.426893419164385	-5.76647900995171	7.90612931189046e-08	1.22390142007574e-06	7.67887927340421
CASKIN1	0.691008505408876	3.41207897677866	5.78584446555352	7.24243366257739e-08	1.12930824379296e-06	7.65355342190271
GPR107	0.222183680173879	7.7897448889548	5.86172911755072	5.12969173095027e-08	8.2206457878281e-07	7.62680918512204
RAB4A	0.450448135311591	5.79393510801711	5.84248160076817	5.59978559280054e-08	8.92510039857503e-07	7.61729427149811
VIM	-0.982335126573739	1.99964408335335	-5.72857061015291	9.38273648350562e-08	1.43036721864285e-06	7.60388579094678
DNAJB2	0.38371073239688	7.05363186842534	5.83965086380907	5.67240111959269e-08	9.00388744310822e-07	7.5917213284861
POLE2	-0.622942640746588	2.87837819567669	-5.74322058418853	8.78249909779908e-08	1.34706850309041e-06	7.57701931739107
STAU2	0.471219287492164	6.01628577903924	5.83157462401788	5.8847000485162e-08	9.32116623718557e-07	7.57464470481592
HMGB3	-0.424497184190304	6.11945152249893	-5.82985359131746	5.93093946644434e-08	9.38450864363838e-07	7.57324635796645
TMEM59L	0.936751925946118	1.96469991777875	5.72285314231031	9.62775979007802e-08	1.46474610950164e-06	7.57321754223672
C14orf132	0.539085028168879	3.28415884636117	5.75746285182467	8.23516368300106e-08	1.27090665841669e-06	7.5191847571006
TMEM38B	0.547004716518042	5.61113723574376	5.80669017498617	6.58911550068928e-08	1.03495981546391e-06	7.51607597586533
SLC35F6	0.49082505873148	6.06320579291165	5.8087016278085	6.52922623528482e-08	1.02770294705489e-06	7.49748720200704
CPNE3	0.50870802260865	8.78103413452022	5.84296608868341	5.58744912652176e-08	8.91616749031358e-07	7.48774124625545
RNF130	0.312996707769611	6.12630727767084	5.81110350372563	6.45841255327719e-08	1.01762353515226e-06	7.48134189352956
NATD1	0.80589459615388	4.32972210869249	5.72101722960615	9.70776208580229e-08	1.47092042747457e-06	7.48124348831486
ENKD1	-0.534369327826784	4.22819946916548	-5.75516724846615	8.32106370870141e-08	1.28284489373573e-06	7.47166881922933
CCDC149	0.377389468986372	5.03245921914073	5.77274077991471	7.68524390264283e-08	1.19176048025968e-06	7.46904232273352
HOMEZ	0.358091377963919	4.43330815672114	5.76298079361252	8.0322311940668e-08	1.24086402891057e-06	7.46080508787996
MRPL9	-0.295821251722144	5.97501192298481	-5.80213605781692	6.72671113559992e-08	1.05436632998088e-06	7.4540482827385
RAB6C	0.608899270777015	3.00394822156973	5.73958766759335	8.92773446806585e-08	1.36516151499467e-06	7.45209681545385
PNN	-0.353014575815624	7.67638981276974	-5.81863314417856	6.24127261956693e-08	9.85477914357697e-07	7.43539744021833
SNORD104	-1.01863857610738	1.23057481130061	-5.68711742061759	1.13078432163431e-07	1.6845096600854e-06	7.42539469751209
LIAS	-0.422863793881407	4.54264852125968	-5.75273370139903	8.41308601436331e-08	1.29437397122622e-06	7.41265238391438
PAM	0.654911327470775	2.87264859007868	5.70113401308871	1.06170996835368e-07	1.59108152542902e-06	7.410436366571
SLC44A3	0.755756384986501	2.62670460572037	5.69714848897882	1.08091807878806e-07	1.61825183161332e-06	7.4009914623527
CHAF1B	-0.363991264526747	5.20701804463886	-5.77679586820913	7.54544423491778e-08	1.17168966526913e-06	7.39212094563439
MCM4	-0.4964823549434	7.28442116532678	-5.80735908840708	6.56913954799332e-08	1.03290261206982e-06	7.37742971563307
BRIP1	-0.609310535041993	4.58176018186965	-5.74340689971186	8.77511349762365e-08	1.34706850309041e-06	7.37356322002585
HMGCR	0.470436364861834	7.97229175175392	5.80307169230797	6.69821397721401e-08	1.0509966675219e-06	7.36876493326342
TBC1D8B	0.54688273222842	4.11854827922182	5.72026486438918	9.74073552656936e-08	1.47297970460187e-06	7.35946316474831
ING4	0.466083543514272	4.87343501841889	5.74023122314995	8.9018359401454e-08	1.36258887336619e-06	7.3487834492178
TRIM54	-1.30938848976545	0.04706247917429	-5.76452986306491	7.97614938830737e-08	1.23346919891682e-06	7.32237918307628
GAS5	0.365719318918263	7.7218454983466	5.79367454151265	6.98989548832003e-08	1.09106310449702e-06	7.32207780879161
ZNF695	-0.829610306200222	2.76728113831587	-5.6661577640059	1.24237412455332e-07	1.83979189884543e-06	7.30466547310664
DIO1	0.889550614802322	2.2520078882125	5.66368969231343	1.25620487350635e-07	1.85844062862772e-06	7.29792958956213
EGFL7	0.494794698797516	4.78358399382884	5.74238556146882	8.81567465885697e-08	1.35077725181017e-06	7.29713093779667
SEC23A	0.337365425569981	7.16567913851996	5.78329742832119	7.32649668557888e-08	1.13886826325727e-06	7.29592548028656
DCLRE1B	-0.487872226118876	4.07454216829981	-5.72094578418031	9.71088856671223e-08	1.47092042747457e-06	7.29328642797333
ACAD8	0.306615956379075	5.59703543557493	5.75310583292077	8.39894978010295e-08	1.29352440921052e-06	7.27293561802726
LMO7	-0.700333179373126	2.94186995045903	-5.64356401864076	1.37476817285409e-07	2.01644139545244e-06	7.20396855291842
SH3BGRL3	0.370014107498698	4.98510135249389	5.72194730340756	9.66715170320739e-08	1.4692505058235e-06	7.1984323128762
ACYP2	0.529234473885563	3.40416911951314	5.66304932076885	1.25981803803698e-07	1.86195154125622e-06	7.19764486280573
FHOD1	-0.467861638347317	5.59495886652534	-5.73805127567083	8.98986271980842e-08	1.3732632614511e-06	7.17284981642309
SNORD68	-1.0273087893517	0.395923618983289	-5.64835385469956	1.34559247458975e-07	1.97898301649752e-06	7.16799087339331
RPL15	0.266910827941269	10.010490792538	5.7725877413581	7.69056942842056e-08	1.19176048025968e-06	7.15148437648532
RDH10	0.572058092308499	4.79556012776318	5.69504241696442	1.09120550372442e-07	1.6320260800723e-06	7.11872778859346
CCDC150	-1.00807213397085	2.17694646242792	-5.61437507193952	1.56644992530326e-07	2.2617126998417e-06	7.11365273212064
MAPK8IP2	0.52856779074496	4.92324583541017	5.68515961648581	1.1407768723685e-07	1.69771115118785e-06	7.11318593724572
RBM8A	-0.380887105971182	7.17978921819976	-5.74324627467113	8.78148035722852e-08	1.34706850309041e-06	7.11214420292725
HAUS7	-0.540129466486585	3.53858671016877	-5.66104798348256	1.27117600788148e-07	1.87689075067338e-06	7.10269370187004
GNPTG	0.427011335500601	4.78445312557726	5.68724877893806	1.13011695698768e-07	1.6845096600854e-06	7.1020308502878
YPEL5	0.484784129561762	5.84370081318027	5.70137224812572	1.06057247117992e-07	1.5909646580657e-06	7.09434748378189
CHAF1A	-0.409011271605825	5.99723980727577	-5.71395541278328	1.00216164865172e-07	1.51088948957372e-06	7.05377108379777
CTPS1	-0.380884482240283	6.18092813762533	-5.72159424193132	9.68254797230449e-08	1.47010253136627e-06	7.04958759865961
CYP51A1	0.400944908157836	7.6484790128871	5.72771600137058	9.41896800564291e-08	1.43443431615349e-06	7.04082034122902
H6PD	0.319775906407742	6.78838409399363	5.72079884137479	9.71732195028488e-08	1.47092042747457e-06	7.03984220702397
PRKAR1A	0.298028170181244	8.24752631580835	5.73073129875311	9.29174212709856e-08	1.41793495711902e-06	7.0262767146645
NUPR1	0.388764332254945	8.08178778588057	5.71829504599568	9.82758702208214e-08	1.48461817629362e-06	7.0067535504337
RALGPS1	0.531977730767701	4.15898804902418	5.65307449714019	1.31743270337564e-07	1.93946759547928e-06	7.00523451542705
TMEM214	0.257688693084365	7.05871545474905	5.71150086256065	1.0133021303476e-07	1.52462372638272e-06	6.99222815898626
CAPN15	-0.594581253751771	6.25242651906229	-5.70521246842733	1.04240077818276e-07	1.56683584436359e-06	6.98998984637315
KDM6A	0.28930683176837	8.14154768296341	5.71231050310248	1.00961404388115e-07	1.520598243021e-06	6.93932784739664
FLOT2	0.527766380141165	6.28303366761832	5.69233307731077	1.10458105973976e-07	1.6503869843833e-06	6.91414462823646
RPL5	0.2606173591148	9.76431865262517	5.71595167251023	9.93189917900625e-08	1.49886832233123e-06	6.9094607555951
KDSR	0.373213493188928	5.77052817460411	5.65687166972184	1.29520181996885e-07	1.90861143558903e-06	6.8764190846495
SULF2	-1.45843947049601	0.00742513012659504	-5.6430169190781	1.3781398697297e-07	2.01894129598645e-06	6.85617899238098
ARL6IP1	-0.365560126432253	8.48280991301714	-5.69090534481554	1.11169412092549e-07	1.65936370972338e-06	6.84819651130796
THOC3	-0.399146683000697	4.16269950999338	-5.61587485854737	1.55599190271373e-07	2.25311228651392e-06	6.84228777855982
MGEA5	0.308253344505774	8.13182851216717	5.6844838689243	1.14424593044787e-07	1.70118781105002e-06	6.83041452105331
CLSPN	-0.495882216853009	4.606054908957	-5.64606714980108	1.35944462698814e-07	1.99739926798963e-06	6.82722094098501
UCHL5	-0.45914775723613	5.88103516472673	-5.65898242477338	1.28300376288302e-07	1.89249356615437e-06	6.82688785621443
CTIF	0.528322739409136	4.01071293469491	5.58733924301248	1.7672304132497e-07	2.52250303092751e-06	6.81254150754792
HAUS1	-0.460516645810589	4.64503174117722	-5.61706005517401	1.5477759685439e-07	2.24378381940785e-06	6.79746567149432
AHSA1	-0.349857079566953	7.73570276093452	-5.67409491881519	1.19890026425663e-07	1.78068114422132e-06	6.79656709540309
LAPTM4A	0.304584573855071	7.70897479655585	5.67198279170994	1.21032100553829e-07	1.79586761058923e-06	6.79229140811431
LOC150776	-0.585868840928125	5.24305072991437	-5.62790787376115	1.47452697923787e-07	2.14757489042054e-06	6.7747302631877
CGNL1	0.370326662669044	5.41179990938911	5.6356692172141	1.42421621723094e-07	2.08035318267897e-06	6.77276014707872
RNASEH2B	-0.438283955943022	4.31464453831794	-5.60165638014023	1.65795223164283e-07	2.38237423065538e-06	6.7645134888524
CLDN15	-0.64033594670255	4.55691649513181	-5.58088753775757	1.81875275746438e-07	2.59111872923008e-06	6.75096153651774
IDH1	0.49404943365372	8.83791636717207	5.66772239263696	1.23368362879937e-07	1.82872590030121e-06	6.73270995308363
DHX33	-0.29901392905917	5.9484072092872	-5.63870222016657	1.40501644653548e-07	2.05430642270466e-06	6.71877961573789
METTL8	-0.416404773280147	4.98589877911923	-5.61920790779007	1.53299502703209e-07	2.22840787278933e-06	6.70865554232377
DHFR	-0.400533956769332	6.43154817119331	-5.6410855456566	1.39010762209656e-07	2.03448889409376e-06	6.70411685407419
USP32	0.293302504163537	6.1885776858276	5.63004993987127	1.46047009412898e-07	2.1310982539945e-06	6.69601111639337
HOXA10	-0.789094851032278	1.33821453453653	-5.51134638973625	2.47651887078207e-07	3.43057263502431e-06	6.68635553047233
NSUN5	-0.421920762154375	5.14070732209487	-5.60995881737104	1.59764634210674e-07	2.30012056309443e-06	6.68406853473874
PCSK6	0.323671870793869	5.25297233820575	5.6188305073897	1.53558213409494e-07	2.2300097993781e-06	6.67870666962823
RDH12	1.05722273716452	0.525411422569836	5.50053448532746	2.59782720052213e-07	3.58538357013238e-06	6.63440196036693
RNF138P1	-1.3867320099187	0.103841875599845	-5.53317308276328	2.24829036913578e-07	3.14049564492491e-06	6.62754729532773
SNORD10	-1.10990782836269	-0.0496485629185603	-5.51143088292224	2.47559306680939e-07	3.43057263502431e-06	6.62669226399373
TNFSF4	0.877247532006405	2.06682653162844	5.49494576893693	2.66279416367979e-07	3.66494199466689e-06	6.62076537339005
TMEM41B	0.41579735940427	6.55748785910084	5.61533647195769	1.55973817614343e-07	2.2558198944633e-06	6.6160444817364
COMMD6	0.410522011259932	5.30824667658613	5.59945637241336	1.67430275390106e-07	2.39898188478801e-06	6.61519658155859
ORC1	-0.541269353461816	4.51485303556606	-5.57996635081321	1.82622831185486e-07	2.59930278017181e-06	6.61282844271335
PELI3	0.384292647313203	4.78701522252322	5.57291117456908	1.88448923771981e-07	2.67209541016059e-06	6.60361922003338
CDK2	-0.44416134854162	5.86749658240361	-5.61092428374767	1.59077468387451e-07	2.29462753631697e-06	6.59795068164194
ZDHHC9	0.330306832512009	6.88059227933305	5.62040426085672	1.52482215365441e-07	2.21867533520103e-06	6.5837805415962
INSR	0.360385860201746	5.55816284790138	5.59094721166295	1.73904429829262e-07	2.48699896982495e-06	6.58035910620393
SNORD35A	-1.33612756394127	-0.546104412753739	-5.52756889296147	2.30484340081926e-07	3.21649893184963e-06	6.5776843291816
CLCN4	0.485409198447081	4.62021314993537	5.55201534919457	2.06793946058843e-07	2.92118334338625e-06	6.55713085392322
NSUN2	-0.272924078047069	7.01836717965808	-5.61517459146137	1.56086632282057e-07	2.2558198944633e-06	6.55232370208043
LRRC31	-1.56728209815454	0.0586309029145482	-5.53579188013327	2.22233176903605e-07	3.11292293319453e-06	6.55042413566118
OCRL	0.294958231493821	6.41544396997134	5.60048623990699	1.6666291645755e-07	2.39026776841124e-06	6.52812652310577
GLUD1	0.390556165203165	7.35343906668747	5.61038511156994	1.5946086341681e-07	2.2979504079336e-06	6.52125024996313
DEGS1	0.506038357051988	8.06382243282061	5.61701963967861	1.5480554321434e-07	2.24378381940785e-06	6.50470488612922
ADAP1	0.944630556694587	1.13546816177882	5.46274169949985	3.06933847712141e-07	4.18232183053132e-06	6.49025579082262
C16orf58	0.335597794382684	6.53566201754677	5.59545367090679	1.70445732857942e-07	2.43985998531444e-06	6.48972283212549
HMGB1	-0.505106523175561	7.93464934991489	-5.60636240666521	1.6235006612663e-07	2.33510401624279e-06	6.48867357598982
TMEM229B	0.77936587790593	1.43065075715827	5.46814666293058	2.99709830207202e-07	4.09624798102727e-06	6.48807822909753
BMPR2	0.406673125071634	7.37558287146071	5.60117177650967	1.66154032408279e-07	2.38524756275594e-06	6.48100617951779
ICT1	-0.340915874953915	5.50299487235569	-5.57028843843233	1.90660873617298e-07	2.7009091304126e-06	6.47326197241434
SAE1	-0.249929709415976	6.95945107002077	-5.59000083124936	1.74639467337864e-07	2.49513438776915e-06	6.47033692158066
GPC1	0.604448818070439	4.18540522924957	5.52593826216155	2.32155853929704e-07	3.23381475195588e-06	6.46954412411862
PSD3	-0.391616722721395	6.6509027166597	-5.57339737776528	1.8804164444655e-07	2.66884057940396e-06	6.4056689503568
YBX3	-0.268713887711356	7.38230322259334	-5.58093087588066	1.81840180250904e-07	2.59111872923008e-06	6.40064617976206
IAH1	0.326219225030105	5.3861747627885	5.54714618921263	2.11313876636041e-07	2.9794264521754e-06	6.38695083992257
PFDN5	0.394428983913529	7.16367382028399	5.57394650906398	1.87582689235016e-07	2.66484546977578e-06	6.38165996208575
MRPS14	0.288643440900781	5.41014271837499	5.54522690916396	2.13121973916507e-07	2.99973492861391e-06	6.36886602460694
GRIK2	0.983353977297719	0.778253107939881	5.43002693884828	3.54439303390985e-07	4.75201837474914e-06	6.33985128459655
GRK6	-0.404594330860659	5.78002727103474	-5.54519328966396	2.13153780556143e-07	2.99973492861391e-06	6.33758478382419
SPNS2	-0.788931394998038	1.6322488883935	-5.42969507219712	3.54956292715596e-07	4.75470445264709e-06	6.33715102095229
IPO11	-0.375616875970612	5.23585665207832	-5.53460486492535	2.23406136697511e-07	3.12352565051194e-06	6.33274916817215
SEC61A1	0.276306808058862	9.61049499887528	5.57890133148116	1.83490862474324e-07	2.60918446109323e-06	6.32168142507068
KHSRP	-0.233967738570842	7.82331076737436	-5.56156808562414	1.98199895560895e-07	2.80506091587408e-06	6.29896092433231
CCDC163P	-0.892845733410003	2.81177814411892	-5.41488899935377	3.78787801214234e-07	5.0469189201712e-06	6.29197150261356
PGD	0.412083663286698	8.61367700918984	5.55883597275045	2.00621432052821e-07	2.83665859105948e-06	6.27984192044859
TMEM143	-0.590194775143127	2.48320522366479	-5.42008041921259	3.70258783903892e-07	4.94644652944915e-06	6.26365488349072
SIL1	0.363074215094653	6.78582430863805	5.54034308132309	2.17791519635912e-07	3.05640884004939e-06	6.259078634292
SFSWAP	-0.429640171671203	5.66647227655344	-5.51339854032025	2.4541287713535e-07	3.40584081614086e-06	6.24702815967315
PITPNA	0.331892251512667	7.64074567121189	5.54716108105403	2.11299906398256e-07	2.9794264521754e-06	6.23495792572117
SEPT3	0.380382907811018	5.34127341744482	5.51879124437127	2.39623219187734e-07	3.33473796044764e-06	6.23330923386847
LYNX1	0.424205121692928	5.48239798113181	5.50693554107291	2.52532296687005e-07	3.49173569710135e-06	6.23183058490401
MAGT1	0.350650211747474	7.63619228800397	5.54073851315672	2.17409737904628e-07	3.05390516779785e-06	6.22308479059801
METTL16	-0.25459172412659	6.56181651582871	-5.5259813930753	2.32111489137953e-07	3.23381475195588e-06	6.21464037764832
DSC2	-0.448431629246587	7.91207621410056	-5.54491058621476	2.13421423865642e-07	3.00068923292741e-06	6.20458426263272
TMEM107	-0.479032647867171	3.49682673257063	-5.44429495163253	3.32895771006889e-07	4.4912514801792e-06	6.20323185673938
SNORD34	-2.37706743800266	-2.00369334406276	-5.7853770191841	7.25779008567593e-08	1.13052879591815e-06	6.2023209489718
DIAPH1	-0.254921873447572	8.22512519075086	-5.53672240685055	2.2131788907115e-07	3.10299665947001e-06	6.18144299610538
ELOVL2	-1.17935692762206	0.0701123169839267	-5.41196976405676	3.83667960889011e-07	5.10288582879486e-06	6.18122201033608
RETSAT	0.536757789146786	6.80578470145617	5.51759192373178	2.4089913946662e-07	3.34939025762108e-06	6.16839820834997
PECR	0.424463169270655	4.48527994680606	5.4652836525554	3.03515409195286e-07	4.13949807854351e-06	6.16374034371232
ZGRF1	-0.617853889438588	3.94013724114844	-5.4415510500825	3.36936793167458e-07	4.54169020305435e-06	6.15038296332607
UNC13B	0.233395646626724	6.95283188162322	5.51578325447892	2.42835921288147e-07	3.37319536916079e-06	6.14249614369404
LYRM9	0.58573276744755	3.11298623205094	5.39578540160526	4.11860357966592e-07	5.4202411351677e-06	6.13664828276629
SNORD14B	-1.50630918849313	-0.49802213001955	-5.44649551523578	3.29689248555114e-07	4.4519907880428e-06	6.12530596459433
NDUFA1	0.355484372649058	6.47320261587431	5.50199498695761	2.58110680524479e-07	3.56558415708884e-06	6.10328074579494
HELLS	-0.571919352015324	3.88323239023777	-5.4413034635839	3.37303773436909e-07	4.54255915868039e-06	6.09144512421423
RPS6	0.282727458557357	11.0940963021375	5.53480693810266	2.23206028795312e-07	3.12352565051194e-06	6.08341654225745
HSPB1	-0.534206843803361	8.40441268495778	-5.50797286478134	2.51376141000093e-07	3.47895311820958e-06	6.06818238069339
KIAA1191	0.345559813858448	7.42714262241278	5.49985908998532	2.60559521498558e-07	3.58950621543335e-06	6.05992678875414
SLC11A2	0.246714038583711	7.22518202623942	5.50021807900715	2.6014634989196e-07	3.58710522495655e-06	6.05664855482908
IDI1	0.579947561679616	7.09237671856238	5.48888686826282	2.73502453464338e-07	3.75746829022918e-06	6.04881644492437
LOC100129518	0.828575914500541	1.68172951936942	5.35608553498058	4.89876488127684e-07	6.36330912259974e-06	6.04522079240809
MKRN1	0.236977038628871	7.01404923103086	5.48696255203546	2.75836387377025e-07	3.7860687320415e-06	6.03622147245136
GDPD5	1.03384468879418	0.833865321807972	5.36233916547016	4.76692653166388e-07	6.20278759094149e-06	6.02778616060824
SCGB1A1	-3.85933701540864	-2.29501843810633	-6.51184988263904	2.46652038074418e-09	5.21651690665559e-08	6.02260428359576
PPCDC	-0.416885753353781	4.15879433100622	-5.40705842538136	3.92017526787347e-07	5.20471722567534e-06	5.99359010683243
GALNT11	0.32173636247482	6.13904614882276	5.4737896164928	2.92345361600335e-07	4.00169366434879e-06	5.99213424606126
HEXA	0.276876025584772	5.45660995193601	5.44963930131816	3.25160706248255e-07	4.39875059912054e-06	5.98579992931786
MARS	-0.239329989576508	8.34364247130031	-5.48916556646403	2.73166037542068e-07	3.75628316825246e-06	5.97238109385235
VTI1B	0.353011656436884	6.26619404942242	5.46799906552476	2.99904872911163e-07	4.09624798102727e-06	5.96906951340249
EMG1	-0.320495681559732	5.87813745116768	-5.45601392481712	3.16164329683966e-07	4.29640142491804e-06	5.94993570736695
SIVA1	-0.451153416602786	5.6534869333055	-5.45121878077709	3.22908542574181e-07	4.37222243038224e-06	5.94287783657145
PGM1	0.404654934372254	5.14220555578827	5.43676336574896	3.44103019901542e-07	4.62582895867641e-06	5.94258611384751
PCNA	-0.504407710497995	6.9343544601054	-5.47444028647569	2.9150766727651e-07	3.99386782100736e-06	5.93983267025033
USP9Y	0.426772035367015	7.63339059251156	5.47813390314889	2.86796728912724e-07	3.93291295100772e-06	5.93613768951857
PCBD1	0.241053357750864	7.03800929304933	5.46787308942908	3.00071442403436e-07	4.09624798102727e-06	5.92821401328925
BTN3A3	0.465128513264378	4.49305005904326	5.41674135113497	3.75722729564024e-07	5.01498000634079e-06	5.91687081269926
RRP1B	-0.232582132595308	6.47437924370733	-5.46058618858103	3.09862103385179e-07	4.21839469123467e-06	5.90560406405755
ZCCHC24	0.448921401199366	4.28497280719389	5.41016960004393	3.86707947528382e-07	5.13876684963379e-06	5.89312786650886
C2orf43	0.31875594920635	5.25802864889052	5.42473979011751	3.62764080954076e-07	4.85063707890151e-06	5.86013609356889
ERH	-0.308332293054279	7.26344053100527	-5.45442509962319	3.18383542536282e-07	4.31484411076247e-06	5.85678515898657
HNRNPH1	-0.301827969776603	8.5188356045315	-5.45779876119096	3.1368939188728e-07	4.26663035197409e-06	5.82534215689022
TP53INP1	0.561717637507043	8.75322638760015	5.45510098802798	3.1743762904657e-07	4.30980419327604e-06	5.81749675183821
TCEAL3	0.407599919548884	4.42014667676265	5.38460730656474	4.32505047397048e-07	5.67204872638784e-06	5.81474128121178
BCAM	0.481698299233954	4.89987178888416	5.40140167568161	4.01854754007631e-07	5.30716885327932e-06	5.81225431227907
STOM	-2.44788258472048	-0.545096385006302	-5.70308069560949	1.05245013641973e-07	1.58035912484787e-06	5.80895711015399
HINT3	0.437902291224995	7.16213901772196	5.43586531939133	3.45463735366686e-07	4.63996730793037e-06	5.79841483360858
ATP5G2	0.290275699884498	8.06918351211698	5.44673337839655	3.29344465110783e-07	4.45133797309048e-06	5.79445547601217
KLHL24	0.73124342678037	6.30857047814562	5.39708777416735	4.0951864871137e-07	5.39415090267537e-06	5.7904284011735
ARPC5L	-0.268318425129185	6.56224884539487	-5.42566877882903	3.61287631488513e-07	4.8352006010976e-06	5.78575621162944
APLP1	0.382450302263829	4.94540063636091	5.38992671535154	4.22557482288085e-07	5.54643632345969e-06	5.78489758307746
OR51E2	1.33244172048531	-0.593612942323366	5.31222430908181	5.92903329164391e-07	7.56417705244902e-06	5.78442860628596
CFAP69	0.530197151618291	4.45734654105775	5.39912408522125	4.0588337263871e-07	5.35096112690331e-06	5.78273110801688
ACLY	0.515067811169686	9.04440802687957	5.4545119612007	3.18261824444479e-07	4.31484411076247e-06	5.78221704430317
N4BP3	0.502372978490464	2.6034842979919	5.32732732007061	5.55238335438259e-07	7.11387273459121e-06	5.77503414680929
TRIM2	0.722342041215967	2.88774650009018	5.32704741390116	5.55914631254116e-07	7.11646556087963e-06	5.75043812602506
MYB	-0.778629889176532	1.60721125412568	-5.28807217442606	6.58383524992023e-07	8.31479143084963e-06	5.74748168120166
SLC13A3	0.737516571209777	1.89838192121342	5.29153585056292	6.48576419728837e-07	8.20368737324182e-06	5.74293580422104
TUBA1C	-0.454921004376121	8.17447422809559	-5.43486608056693	3.46983966896701e-07	4.65622095345921e-06	5.74011482497731
RFWD3	-0.361463911754345	5.77921394265897	-5.40654926289826	3.92893236133666e-07	5.21173571888969e-06	5.73654431561057
XRCC5	-0.319254092790322	8.69903668261525	-5.43857927139904	3.41367575520239e-07	4.59316802330817e-06	5.73127285532027
TOR3A	-0.272555792596429	6.21705258910733	-5.40509731870848	3.95400960782291e-07	5.2403714272788e-06	5.72057286338645
STX8	0.375095749614413	4.11419084464532	5.34410239042145	5.16142752421533e-07	6.65841887488121e-06	5.71338824843956
SNX25	0.356452702371592	5.46274992446741	5.37613350439976	4.48826403263533e-07	5.87071190888956e-06	5.70580011894113
WDR43	-0.428468038558623	6.79521990720784	-5.41254808828254	3.8269630053675e-07	5.0944748660105e-06	5.69507750082738
TMEM117	0.841881693703815	1.84803725194235	5.26322363310708	7.33114783225247e-07	9.15083257266027e-06	5.67435909544449
RNF14	0.280125092552923	6.80103792788632	5.40217130917401	4.00502283832814e-07	5.29809258716037e-06	5.67333779769326
NUP88	-0.280357753726528	6.53882483911571	-5.4019933142929	4.0081467627958e-07	5.29809258716037e-06	5.66751573391595
TANGO2	0.447701734958398	4.96396758185281	5.34957571814449	5.03979053806358e-07	6.51830273208981e-06	5.66608983694271
SHMT1	-0.365721845592555	5.95112508949799	-5.39255223993007	4.17730458323938e-07	5.48787450760478e-06	5.66228773204511
TERT	-0.824435617143684	1.16507938438695	-5.26685687120186	7.21692147239504e-07	9.03830632439398e-06	5.64097205755903
NAAA	0.411426242086976	6.10090001202763	5.39272991945847	4.17405750459549e-07	5.48787450760478e-06	5.63514668514256
TTC36	1.13817279455608	1.32108908555839	5.25414675651391	7.62429035838726e-07	9.48519834478401e-06	5.63223779024813
APLP2	0.349238488670572	9.15334432298874	5.41582510895048	3.77235782827727e-07	5.03070383209693e-06	5.63043809683048
PCDHGA2	1.01170498038996	0.344085220256453	5.26523843168853	7.26758767996617e-07	9.08660254807427e-06	5.62204024684603
RRP1	-0.380134062474043	5.37625928985349	-5.37296544248128	4.5508182671453e-07	5.94218148690903e-06	5.6167597724684
MGST3	0.413257453341509	4.85992372858083	5.35201113668002	4.98657206440894e-07	6.460601045657e-06	5.61190517452216
DHRS3	-1.17240275769355	2.46210981814305	-5.24698850028424	7.86351533079038e-07	9.75049927391811e-06	5.60781114110176
GNB3	-2.21831725166749	-1.37278817358847	-5.64351165003494	1.37509056269532e-07	2.01644139545244e-06	5.60391489844922
SNORD30	-1.33907801210401	-0.803455425005577	-5.26853001147925	7.16490557866767e-07	8.98815556969706e-06	5.60134301061216
TTC38	0.306891464486893	5.41807095807327	5.36649434488924	4.68125276218146e-07	6.10188294070458e-06	5.5971795921729
PTBP1	-0.280281847555521	8.29840158230258	-5.40112558340194	4.02341016623876e-07	5.30892153394035e-06	5.59060357710333
HIST3H2A	0.669944497981403	4.11814786316524	5.29953426960976	6.26471772179195e-07	7.96536844288129e-06	5.58559123395892
GPN3	-0.346080310450075	5.22296467284844	-5.35420301478653	4.93914547327816e-07	6.4102168043859e-06	5.5802490732954
SLC25A32	-0.390205626468269	4.57311601237595	-5.33975488028402	5.26008586207939e-07	6.77986689313169e-06	5.58006319327968
PADI2	0.729221335758466	1.37013888958856	5.2425697637453	8.01482975534797e-07	9.92173813737057e-06	5.57863494996302
RPL31	0.308639185080752	9.59692695672076	5.40328145862712	3.98559268986457e-07	5.27757141366899e-06	5.56058469242382
EMC3	0.269328088580385	6.43020823940128	5.36471962110531	4.71765917770483e-07	6.14400435493631e-06	5.54364641224538
NIPSNAP1	0.282544460790323	7.50096097655591	5.38241203522513	4.36676761030843e-07	5.72176112010396e-06	5.532338975845
PRKAG1	0.220973403818722	6.81847414102536	5.37201783904364	4.56969404965457e-07	5.9616442962305e-06	5.53204515865842
CFAP45	-1.1433197572017	1.19273916902802	-5.23668001423684	8.2209450219309e-07	1.01351158004363e-05	5.53042529690412
FAM72C	-1.65245872025655	0.891848719777262	-5.27628919333085	6.92843043709426e-07	8.71334266695204e-06	5.52568181907309
DYNLL2	0.240046018129043	7.46364822953959	5.37745408392136	4.46243787888473e-07	5.84201980726531e-06	5.5200419633029
KIFAP3	0.361155249454445	5.37000293859006	5.33277398605397	5.42237316034469e-07	6.9710920698404e-06	5.50242661898936
FAM45A	0.395214579285446	4.49656743946956	5.29962004595288	6.26238754709809e-07	7.96536844288129e-06	5.481395995154
AGPAT2	0.519784060243053	4.30173164471602	5.30304133663708	6.17013321801577e-07	7.85841564051949e-06	5.47660639157361
ARFGEF3	0.407252025654909	9.55343331508729	5.37336654844006	4.5428514276512e-07	5.93694143060143e-06	5.43321667501977
MAN1C1	0.867300124448779	1.08216954159866	5.20234376966584	9.52968295617842e-07	1.1586859859917e-05	5.43084072232866
SF3B2	-0.187090674677457	8.40267128636373	-5.35848933343787	4.84767173496707e-07	6.30239296729572e-06	5.40829093864019
BAIAP2	0.305189258662954	7.15562424073506	5.34590717463966	5.12100492309819e-07	6.61764285070933e-06	5.40794468396701
PARP2	-0.510717565696438	6.00965445028309	-5.31692495939686	5.80920519911627e-07	7.42391704424935e-06	5.39654266585917
GLTSCR2	0.363388484009761	6.72482313522694	5.33874600021903	5.28324266985913e-07	6.80387409353386e-06	5.3963747000059
MCCC2	0.674065887501404	6.86163364274319	5.35113046325902	5.00575270567278e-07	6.47986057141228e-06	5.39549425462637
SF1	-0.236034557043912	8.04472650827655	-5.35226582272776	4.9810385339625e-07	6.4590047172695e-06	5.39241826061587
CRYL1	0.333561901594136	5.62822538353761	5.31427892693965	5.876363078281e-07	7.50335612104315e-06	5.3846856368911
PDXK	0.297857768809056	7.41545248466703	5.34461731492748	5.14986282062596e-07	6.64921239161818e-06	5.38103707953401
ACOX1	0.258859453517056	6.54574759427173	5.33562390068793	5.35553738532776e-07	6.89106678475421e-06	5.38034879342428
PLA2G2A	-0.615058068751267	2.86025911273743	-5.22480407829704	8.65241130968203e-07	1.06147555740348e-05	5.37865091524687
HOMER2	0.355388797656599	6.25214981477332	5.32967783452906	5.49590778887512e-07	7.04752787000417e-06	5.37112107917015
NRG3	0.913787584627099	1.1312984587098	5.18744496350742	1.01588949437884e-06	1.22724027736064e-05	5.37013763779577
VWA2	0.8946016483129	1.31696898325273	5.20007002467039	9.62318767202689e-07	1.16816318579754e-05	5.36568441653674
ZSCAN18	0.397801525737302	5.03619300085528	5.28460683434203	6.6834028671489e-07	8.43344348345445e-06	5.3555879847509
COL6A2	0.461036312826089	5.53461447662054	5.29850444558918	6.29275984962521e-07	7.99425396801794e-06	5.33625439549445
BTRC	0.292258132410317	4.8175799441604	5.27703198973664	6.90619642252893e-07	8.69266097910264e-06	5.33427649741204
TAF5	-0.465254931962842	3.99128802945913	-5.24183530122455	8.0402546319311e-07	9.9450134722469e-06	5.33143457899887
PEX11A	0.303847774804757	4.34573876583575	5.26783568962341	7.18644659387141e-07	9.00765292600778e-06	5.31647056935077
CERS1	0.804275833726583	1.38262402287278	5.17501756619573	1.07145927522948e-06	1.28609372316914e-05	5.30487226010595
UBL7-AS1	-0.624796125638699	2.72543075893657	-5.18718426882783	1.01702578895074e-06	1.22741979251112e-05	5.30413975323163
MRPL11	-0.304826498901	5.43061641472025	-5.29222696821838	6.46636731521502e-07	8.19400604263871e-06	5.29268374666459
VIMP	0.325857742988262	6.05259767249459	5.29245563788824	6.45996196939017e-07	8.19280311928739e-06	5.28913832229772
NBEA	0.618843930233223	2.96100105458069	5.19536370453636	9.81958259876383e-07	1.19104081020224e-05	5.28312577731481
MLEC	0.355928427999441	9.18141908148162	5.33209646127234	5.43838193959769e-07	6.98569231864833e-06	5.2659397983839
SLC16A6	-0.729301117274524	3.37597504149662	-5.2448285759087	7.93712754262322e-07	9.83365570792329e-06	5.24585362076324
TMEM237	-0.384498418921932	4.96141690357688	-5.26475892627007	7.28266548595906e-07	9.09787894651924e-06	5.2453066242602
GHR	-0.458747280924947	5.01967705333022	-5.27436274616382	6.98642086205303e-07	8.7789201392961e-06	5.24493143836724
FIG4	0.430735433347626	4.84308041889499	5.25913404016471	7.46183479581552e-07	9.29849886256978e-06	5.22748485156968
RPL7A	0.315802152875531	11.0453259825035	5.33143822388231	5.45397923393611e-07	6.99973950228929e-06	5.21295549798657
KLC1	0.208441132542132	6.69159842624561	5.29137106999634	6.49039730914443e-07	8.20368737324182e-06	5.20262410202422
ASNS	-0.254635442642698	8.83053929244701	-5.30821095546681	6.03324993243775e-07	7.69060110233322e-06	5.20115339903929
KLHL5	0.400706202671863	4.79086688950855	5.24050184402964	8.08661635172769e-07	9.98590716591636e-06	5.1880912429853
QDPR	0.317572939732438	4.8152032937715	5.25199213507296	7.69553877813073e-07	9.55799919705633e-06	5.17811390868696
ASCC3	-0.295383936266203	7.15409570365439	-5.29139082042167	6.48984181870428e-07	8.20368737324182e-06	5.17099062657543
BRD8	-0.356754669912	6.83876879686566	-5.28434477448695	6.69099203131177e-07	8.43593084317192e-06	5.17058194030949
NUP62	-0.31607278607212	6.55544960327779	-5.28150294262939	6.77383313234277e-07	8.53321126805864e-06	5.14524300409065
ADCY9	0.332743861420455	5.05470361205938	5.24911444835939	7.79171231470264e-07	9.66945058822933e-06	5.14501641974178
NIF3L1	-0.289626024233893	5.01303764265353	-5.23676161863984	8.2180541767868e-07	1.01351158004363e-05	5.12796488483266
FTSJ1	-0.301930715390086	5.49591087637836	-5.25509392672974	7.59317383794605e-07	9.45431992956865e-06	5.120988673515
COQ2	-0.436307223035239	4.34001287916273	-5.20481507716916	9.42905945384835e-07	1.1473805247892e-05	5.10939161964621
OAZ2	0.262818797313271	6.92791313818921	5.27041880456421	7.1066253113985e-07	8.92249880233779e-06	5.10553382203334
PCCA	0.429015336701036	4.79481077784831	5.21829399056294	8.89823135543211e-07	1.08630765880625e-05	5.08982644674212
ATP2B4	0.345273647136984	6.25865007079571	5.2616157878043	7.38225921376507e-07	9.20697710580534e-06	5.07971673580551
LINC00176	-1.10970515689434	2.29813729621489	-5.10970499056357	1.41592163363877e-06	1.63675744809236e-05	5.06262682906016
CEP76	-0.447887965609196	4.38616830686512	-5.18362567482809	1.03266127424976e-06	1.24250334087615e-05	5.04565684876042
C1orf159	-0.536708989619838	3.91219521371905	-5.16980635930293	1.09563428953986e-06	1.31196527047294e-05	5.03991271636515
EIF2D	0.252908735203819	5.81611560516764	5.24099260217946	8.06952336401916e-07	9.97300105630549e-06	5.0381907359467
PTPN12	-0.403567326618091	5.7942126196911	-5.22249057187274	8.73899990500296e-07	1.07034928689661e-05	5.02597591628417
ABCG2	-1.66062749464041	0.467407438932519	-5.15105209797588	1.18711993092849e-06	1.40381486235248e-05	4.99603209235553
NFATC2IP	-0.249933284303403	5.99994698698763	-5.23417431535257	8.31019463477584e-07	1.02199740078455e-05	4.99390517286376
WDR74	-0.382190907451494	5.46396669317247	-5.22416536113926	8.67623278726506e-07	1.06352907374345e-05	4.99099359307116
BAIAP2-AS1	0.533508340934539	5.03465341955577	5.21059474279452	9.19776235998144e-07	1.12014273801688e-05	4.98058577268058
MAGOH	-0.379919932682101	4.95712547589237	-5.19485211113891	9.84116568564889e-07	1.1926952698604e-05	4.97994020608785
MRE11A	-0.341674616530121	5.73019360000425	-5.22122250382118	8.78681877059638e-07	1.07357909405431e-05	4.97878023660139
RPS11	0.271797024608636	10.0136147770998	5.26608744911497	7.24096551390986e-07	9.06086151307254e-06	4.96733675504274
GPR143	1.0619971003496	1.19037428927887	5.08860225392793	1.54873359419817e-06	1.77254448555485e-05	4.96666831005114
IL1R1	0.418513886588199	5.64602206914743	5.21308938158201	9.0996489721645e-07	1.10999454887102e-05	4.96527973426017
NOP16	-0.403046187159294	5.05378879721578	-5.22161850733635	8.77185810609874e-07	1.07317133343989e-05	4.96513160775615
RASSF3	0.466337143909822	8.66844774946795	5.25385179110437	7.6340059941576e-07	9.48942334505551e-06	4.94317965736334
PIGZ	0.942862221078643	1.59936540989431	5.07914454870617	1.61212589164526e-06	1.83391533249585e-05	4.94107129479278
ACBD4	0.454891663623082	3.85551176955019	5.1508368322215	1.18821211302379e-06	1.40381486235248e-05	4.92003031522288
MRPL18	-0.392254401657581	6.72626270723598	-5.22149994810247	8.77633455956435e-07	1.07317133343989e-05	4.91207105760908
DDIT4	0.468508355340219	9.29730938279806	5.23563855394784	8.25792618644802e-07	1.01640180012872e-05	4.90582441694057
EDN2	-1.03616281554187	0.434442835210722	-5.0688188138887	1.68422436109228e-06	1.90726342429575e-05	4.89380604475443
OGDHL	0.506642389776926	3.77571862954179	5.15169636216675	1.18385701099674e-06	1.40195558967879e-05	4.8920071228381
MCM2	-0.479509421864149	7.0059770569288	-5.22505929449003	8.64291067953236e-07	1.0611769972515e-05	4.88155558558597
CCDC58	-0.444954660242299	4.66021930716648	-5.17288018158586	1.08131107303181e-06	1.29634237479698e-05	4.88018054786808
SNTA1	0.425058455837645	5.67125077885552	5.19228217871027	9.95028830944179e-07	1.20494781656918e-05	4.86435703073772
TBL2	0.243142925080563	6.23164005648414	5.20126612842309	9.57388842736992e-07	1.16311900182352e-05	4.86016937166311
RNF185	0.303828883450323	5.97245887656975	5.18762085865271	1.01512351714272e-06	1.22724027736064e-05	4.85455548527564
U2AF2	-0.322073032414984	8.03489414925466	-5.22617577463055	8.6014683997884e-07	1.0569529418267e-05	4.85389704756425
CEP120	-0.439655358282951	4.66258154633145	-5.13787496539364	1.25581388449137e-06	1.47668764992345e-05	4.8517889135623
MAGEA3	-0.235683911235464	7.00601136245236	-5.21108192578673	9.17852080711581e-07	1.11870672434782e-05	4.84144336735238
SMIM4	0.37377992939818	4.53587589823227	5.14782339179308	1.20360452969199e-06	1.4208589322213e-05	4.83572991110102
CTDSPL	0.342333892310938	5.73110745272552	5.18703592991447	1.01767291001355e-06	1.22741979251112e-05	4.8077237320511
ZNF512	0.382694618108437	5.16306557111272	5.16848793157163	1.10183439686276e-06	1.31624067647503e-05	4.79722818194097
SUGCT	0.869902988035697	1.01948129471418	5.04032930907365	1.8998311874638e-06	2.12103086326814e-05	4.78639560861502
RAMP1	0.44305236540469	4.88743640160053	5.16684335053909	1.10961628716765e-06	1.32238080699282e-05	4.77460524739996
AQP3	0.474954478442934	5.28676189570468	5.15462943939045	1.16911248434906e-06	1.38558745579996e-05	4.7693043898947
DMTN	0.359795941051416	5.43213874126397	5.16093869229035	1.13800054136296e-06	1.35323471773817e-05	4.76000925949032
MCUR1	0.307218180771631	6.48742655971112	5.17817341255718	1.05707304670124e-06	1.26984070954126e-05	4.75613782587672
LINC00957	0.61693624334783	2.58170232389778	5.0575879232212	1.7662106159116e-06	1.9925934341494e-05	4.73878861459887
EFCAB11	-0.457831337755276	3.8341931855891	-5.0941795312177	1.51249659261953e-06	1.73503810808058e-05	4.73191622674766
EML2	0.426225916648217	4.16922631829702	5.11429991533308	1.38851095348912e-06	1.60878707388832e-05	4.7302154621891
CHAC1	-0.713714509452593	6.19043413186866	-5.13331931740881	1.28045309213047e-06	1.49745199621738e-05	4.72991229198732
OSBPL1A	0.313693067082313	6.17148551494671	5.16617366898947	1.11280045215293e-06	1.32512383739321e-05	4.72358574352135
SMPD4	-0.275190203621873	6.90676930580775	-5.1848939156189	1.02706225542363e-06	1.23685643218848e-05	4.72309148962817
SLC30A4	0.802592902023841	6.44001612784193	5.19014477699328	1.00419438598436e-06	1.21506711522492e-05	4.72283724838234
SSU72	-0.210917667945869	7.41475261947903	-5.1848752693179	1.02714435997539e-06	1.23685643218848e-05	4.71784274626327
C14orf1	0.283365398463655	6.35588496860664	5.16734824582747	1.10722151798968e-06	1.32083366976989e-05	4.71225816286269
DHODH	-0.373065777522409	4.3485066850925	-5.13731489903205	1.25881788767572e-06	1.47906176849285e-05	4.70721635086587
CDKN2D	-0.55138520814049	3.24952424672284	-5.04886886650476	1.83252919363415e-06	2.05813450797385e-05	4.7021763488753
OSBPL10	-1.12810288924993	1.28772111496426	-5.02829733574314	1.99875907946393e-06	2.22321232127632e-05	4.70032969523431
SUDS3	0.294834624525994	6.48688827512284	5.17279097685859	1.08172415797857e-06	1.29634237479698e-05	4.69425614914313
SAT1	0.552944113711428	7.7034347765658	5.16926921096311	1.09815619140701e-06	1.31393732033208e-05	4.68099380938771
HIPK3	0.347462781965034	6.52839473947418	5.15905966010294	1.14718090216025e-06	1.36174453967102e-05	4.67623297345542
NPB	1.17284608535495	0.478599931459432	5.02533938797577	2.02383759461629e-06	2.24777702076614e-05	4.66848335649918
LPPR2	0.327111970812598	6.79082202580113	5.16730246370709	1.10743845913711e-06	1.32083366976989e-05	4.66616185433713
ARHGEF9	0.242174556516417	5.91156386509316	5.15083297747418	1.18823167957512e-06	1.40381486235248e-05	4.66392517379474
ZNF561	-0.239156909729362	6.28413288257596	-5.15578924927938	1.16333169791218e-06	1.3798253377448e-05	4.65757455924787
RABEP1	0.227842364363528	7.20659959386056	5.1687766252628	1.10047385030365e-06	1.31566204905729e-05	4.6572071331851
PPP6R1	-0.282201359121506	6.91707548437988	-5.15920114156688	1.14648716034724e-06	1.36174453967102e-05	4.64109198166234
PSMG2	-0.321375829377181	5.53842710147078	-5.13428017672798	1.27521736474945e-06	1.49715902651116e-05	4.6391879525561
EBLN2	-1.05012962948029	0.363392898663062	-5.00635613593138	2.19223412415896e-06	2.41338618829699e-05	4.63082084019327
RPS23	0.244762156693763	9.56146099128378	5.18265858013143	1.03695080168822e-06	1.24666559152525e-05	4.6300667515156
INHBC	-1.60034902051944	-0.0513473761310828	-5.13345509650549	1.27971196119454e-06	1.49745199621738e-05	4.62349962593592
RGS3	-0.43163766403493	6.11439071284804	-5.12238553762442	1.34152780438503e-06	1.56157996206555e-05	4.60851604096535
GGT7	0.43683253121801	4.00815138028604	5.07743003681135	1.62388545836506e-06	1.84589432572368e-05	4.60582330009351
AUH	0.382951552860624	4.82987939406202	5.11013266596385	1.41334826217016e-06	1.63630204354256e-05	4.5956725755308
MRPL39	-0.287307381187363	5.57718720433527	-5.124222152639	1.33107383257622e-06	1.55061324049376e-05	4.58708732567565
EIF2AK1	0.218784867166542	8.23991676714959	5.1608957498435	1.13820954215724e-06	1.35323471773817e-05	4.58272961867182
GAS2L1	-0.44995890225279	5.54831539306311	-5.11751381207651	1.36964691238577e-06	1.59061237713725e-05	4.57201157817381
PGAP3	0.411137660598189	4.58429561070746	5.08471205252481	1.57450876989698e-06	1.79520301357427e-05	4.56095702134877
ADIPOR1	0.201059156900835	7.33588961472721	5.1465709342645	1.21005904826091e-06	1.42735637617328e-05	4.55759498437824
DPH2	-0.420643195991895	4.97547705720968	-5.11908174793693	1.36053480273416e-06	1.58125314224892e-05	4.55340427987156
B4GALT5	0.303523528492001	6.5320988014268	5.13381786998734	1.27773386510615e-06	1.49745199621738e-05	4.53577872288448
ACAA1	0.345467005966296	6.60539864625265	5.13375037277405	1.27810168143383e-06	1.49745199621738e-05	4.53092271332122
DAZAP2	0.340000246697103	7.5394587896838	5.13928819289118	1.2482648644651e-06	1.4701133493967e-05	4.5275499954282
LOC100506258	0.909415273234378	1.33979935149244	4.97148012017103	2.53786319902596e-06	2.75350822229579e-05	4.52201975310258
DCPS	-0.331888360126762	4.90386275078693	-5.08581734571273	1.56714324778624e-06	1.78952266226298e-05	4.5148271465051
LDHD	0.430521101651455	5.95796701037752	5.1097870083196	1.41542776970957e-06	1.63675744809236e-05	4.5094057840396
FAM134A	0.297853107544952	6.74036342392898	5.12040725353021	1.35287771556466e-06	1.57357178752276e-05	4.50617138954886
RSRC1	-0.30977428625031	5.20898256272449	-5.0892116541698	1.54473335017504e-06	1.76931472053611e-05	4.50492875815061
SLC25A42	0.349201861315191	4.38719831049863	5.05649141974434	1.77442044848288e-06	2.00035266174316e-05	4.48536412707254
DPYSL2	0.592707200365291	4.42338365639987	5.05971651868743	1.75037874306372e-06	1.97770407869412e-05	4.48131278162233
TSPYL1	0.323596730269343	7.95774133013311	5.13365679314645	1.27861180094756e-06	1.49745199621738e-05	4.48008481857918
ASRGL1	-0.52501087343488	3.22398640958006	-5.0042579265205	2.21166368313937e-06	2.43121097115818e-05	4.47269093592449
FLNB	0.37378470575409	8.57329917979522	5.13931940711965	1.24809862838868e-06	1.4701133493967e-05	4.47248698766522
DNAJC5	0.273921299601658	7.7725236653862	5.12587140385561	1.32175405772683e-06	1.54214910107428e-05	4.46127260342341
DVL2	0.345848583854045	6.83635485481416	5.10798185260237	1.42633631094864e-06	1.64626180209107e-05	4.45997982171565
RAVER1	-0.396032177752215	5.72462506597086	-5.10024789282663	1.47400767738727e-06	1.69736957696681e-05	4.45716470975024
KRI1	-0.355383563293808	5.92363835513373	-5.10501492603177	1.4444437348624e-06	1.66460223504941e-05	4.45065654746021
ACVR2B	0.473522516541757	3.25897355070794	5.01289790813453	2.13271772701908e-06	2.35304110131657e-05	4.44932629914082
SIPA1L1	-0.274960512407612	6.03549375669284	-5.09501362955936	1.50714877921507e-06	1.73287489040532e-05	4.44313460775576
CHPF	0.513412064264269	6.52403374933705	5.10880057078047	1.42137868423087e-06	1.64180171710852e-05	4.44227181464912
APEX2	-0.29655803884077	5.13287458027708	-5.08529649005895	1.57060996476169e-06	1.79211848258826e-05	4.43726807673949
FLNA	-0.600685965568854	8.89203248387084	-5.12879597339908	1.30538379756005e-06	1.52541969682193e-05	4.43488617030762
EPB41	0.274323342996362	7.65923373906924	5.11649398397773	1.37560558671232e-06	1.59629779675983e-05	4.4322349607971
RPL7	0.276720829590197	10.1274556521155	5.13865505278961	1.25164141264503e-06	1.4729347533133e-05	4.4312715510997
GPT2	-0.272502970601303	7.61235106488783	-5.11596333883738	1.37871604207458e-06	1.59867182145111e-05	4.42717645272391
DCAKD	0.30826335049811	5.67053558167857	5.08772834860737	1.55448773776395e-06	1.77642221234882e-05	4.41682046168111
SBF2	0.316719042489035	5.99224713934947	5.09420074692169	1.51236033936548e-06	1.73503810808058e-05	4.41511264011756
NOLC1	-0.247188716398309	8.37246477254147	-5.12442968362189	1.32989757805602e-06	1.55044580994481e-05	4.41411809971581
SSR4	0.295550082043586	7.02307153913398	5.10758418197621	1.4287504255675e-06	1.64778159679889e-05	4.41210091004165
OSBPL3	-0.582139327793123	3.11570396846109	-4.98233522457985	2.42496318311164e-06	2.64055454369866e-05	4.40748061298016
DNAJC2	-0.428624657601548	5.53478526509571	-5.07240085076791	1.65886417115638e-06	1.88138250710606e-05	4.40076864681374
DLX1	-1.30709176396109	-0.642969916966199	-5.00309878306758	2.22246921994164e-06	2.44130196098344e-05	4.39844695345677
RPL10	0.278720633659942	9.90280508523631	5.12795152874429	1.31009015890468e-06	1.52972891338356e-05	4.39658372037942
TMEM179B	0.285349009855191	6.10209863429263	5.09163132276458	1.52894923386366e-06	1.75257264852646e-05	4.3949946070932
DENND1A	0.212149340613682	5.95717884222344	5.08837665347607	1.55021704708264e-06	1.77289102657981e-05	4.39105028913631
GYG2	0.521574255883363	3.56002768598619	5.01918373399377	2.07701371802729e-06	2.30172974095187e-05	4.38925979172017
SNRPC	-0.276695015192812	6.63121045943985	-5.09456676578242	1.51001154562673e-06	1.73483805425639e-05	4.38209945950611
WDR11	0.244548111760391	6.7061002400626	5.09605443031806	1.5005015397993e-06	1.72655410893688e-05	4.37685242280406
RFC2	-0.4355161258783	5.71723612823718	-5.07128916389628	1.66669462922718e-06	1.88883672094153e-05	4.36329994325334
APBB2	0.315585464242394	5.58593107183922	5.05555368123427	1.7814710485601e-06	2.00529004986345e-05	4.34983346459414
RASAL1	-3.4941612979795	-1.46047610666659	-5.62984719971043	1.46179488653059e-07	2.1310982539945e-06	4.34149193788167
TECPR2	0.324603692569894	4.90691821506466	5.03453953032359	1.9468248994857e-06	2.17026894511338e-05	4.33603892679063
SLC39A13	0.444035641074379	4.50704886133545	5.01728679312634	2.09367311419376e-06	2.31677195893393e-05	4.3345941361165
PSMC3IP	-0.518936053961452	3.51554825859085	-4.98767865453693	2.37119876237056e-06	2.59140615835198e-05	4.33342234008
AHCYL2	0.314236822075512	5.53715378771493	5.0506202625623	1.81901597430132e-06	2.04601826742387e-05	4.32937265260254
GTPBP3	-0.352556395099495	5.12423682946065	-5.05828136143788	1.76103776326185e-06	1.98825135737894e-05	4.32839462956279
LINC01133	-0.746252484855438	3.22093002968644	-4.9513575795959	2.76083269344206e-06	2.96754930026671e-05	4.31136484010056
CACNA2D2	0.483186989983735	3.38806225520337	4.9857797840271	2.39017052198751e-06	2.60478241768843e-05	4.30928132067083
PCYOX1	0.569940159285311	6.08972383999766	5.07262595290372	1.65728297558453e-06	1.8810099139363e-05	4.30789558363831
LIN9	-0.670799547925761	4.32516939432903	-4.99709673112777	2.27924769140912e-06	2.49636639928515e-05	4.29005565414544
SLC25A19	-0.472630859598448	3.02923851698275	-4.976796574323	2.48194382860654e-06	2.69478442012695e-05	4.2615817411412
PLBD2	0.40528057980983	5.50807075159229	5.0446109198302	1.86579136475633e-06	2.09080023381948e-05	4.25873659561446
NDUFB1	0.321574749008176	6.04443180002893	5.05599791001516	1.77812761765097e-06	2.00302808001853e-05	4.25673925002572
GRWD1	-0.358273733452972	5.00998995660815	-5.04199511172053	1.88651636645054e-06	2.10880876772736e-05	4.25226731145251
GPR155	0.567758785734208	3.36004436679817	4.96611102057067	2.59558005761914e-06	2.80599209108776e-05	4.25029283075197
DDX21	-0.349364909639077	8.6894039545908	-5.08293624704976	1.58641320039863e-06	1.80740368870909e-05	4.23627093477598
FAM214A	0.365868590142177	7.58355865453891	5.06702939595252	1.69703423611581e-06	1.9203214837615e-05	4.23050195609307
MARC2	0.331309583675574	4.29371375230553	4.99753952738112	2.27501110312256e-06	2.49354501638601e-05	4.22264686924393
TPRG1L	0.321815272349547	6.09591957645923	5.04683352059556	1.84835617192962e-06	2.07435846619545e-05	4.22033012424092
RPS27A	0.286746418030814	9.1568802970602	5.08040087928079	1.60356164968373e-06	1.82555585531849e-05	4.21915347174831
ZNF75D	-0.283186312302128	5.51858161439968	-5.02601829463855	2.01805462950943e-06	2.24301319886851e-05	4.21733902628328
LMNB1	-0.716336543225527	6.74383071958625	-5.06075926717868	1.74267362785013e-06	1.97048096353897e-05	4.20329985503498
INPP5J	-0.500147584006684	4.43140271627613	-4.96228658682316	2.63746896069017e-06	2.84513174667555e-05	4.19639073603305
LPAR3	0.474129690354518	3.97411655394086	5.00000990410671	2.25151535032776e-06	2.46959492333978e-05	4.18888752662642
PSPH	-0.299357210795456	6.46240892082017	-5.04516102751111	1.86146118381941e-06	2.0875056860517e-05	4.1837387733314
FGFR3	-0.799728351781131	2.41806287841152	-4.90836853807452	3.30287280753705e-06	3.48286082008261e-05	4.17783838178762
DOT1L	-0.447799701237185	6.60120209190608	-5.04187665603595	1.88746017717802e-06	2.10880876772736e-05	4.16757067757849
RPL19	0.224593169629278	10.4731416156433	5.07608656475939	1.63315849997309e-06	1.85503086502239e-05	4.16406280707352
COPE	0.382141002237388	6.68379010704129	5.03717816853822	1.92526918607775e-06	2.14783373686058e-05	4.15180590001565
TMEM241	-0.306183067755301	4.97749391698396	-5.00096381500717	2.24250607331314e-06	2.46151105240279e-05	4.13697551379711
GOLGA5	0.338171128774854	6.59179174314537	5.02849001220484	1.99713604279217e-06	2.22305373006429e-05	4.13579061928191
NFATC2	1.38433804802749	0.54847536604311	4.93685247609119	2.93326286457849e-06	3.13940664109128e-05	4.11619015914597
ABTB1	0.608465717944031	3.41542138362453	4.89823484422716	3.44498960716984e-06	3.61747999589247e-05	4.11541086792557
KIF13A	0.276235179962614	5.64805572224778	5.00875537823232	2.17022061886471e-06	2.39090482853063e-05	4.10944761403949
EIF4E3	0.628252637154179	3.35832556954954	4.91554841431851	3.20564849738228e-06	3.4042445429061e-05	4.10733565058329
NUP160	-0.257035783066172	6.61436711384495	-5.02497565480304	2.02694253076458e-06	2.24956164389956e-05	4.09444178684062
GPNMB	0.907064237188867	4.48592450399077	4.9211522380271	3.13170519814609e-06	3.33515498264976e-05	4.07706202651846
KLKP1	0.613229521532585	2.55776180836391	4.91193479227633	3.25422827625205e-06	3.44669516178019e-05	4.06879100180478
EIF4G1	-0.216055760725403	9.98084393636985	-5.0493303258462	1.82895925933468e-06	2.05566259267737e-05	4.06157212495464
SPRY4	-2.21980077653723	1.06648235268682	-5.01807829763781	2.08670616878721e-06	2.31076547422631e-05	4.0581524418096
MAGEA6	-0.235144705169989	6.4740966730138	-5.01431757783088	2.12001104536792e-06	2.34246400715561e-05	4.05615761232475
SMOC2	1.05261589219865	0.307570480909513	4.85175886579435	4.17661179189745e-06	4.26296736719596e-05	4.04814111036213
DSCC1	-0.594286643516948	4.25147208507207	-4.95958739570317	2.66742834056038e-06	2.87332166153908e-05	4.04601317692897
ADSSL1	0.484148240774045	2.94982027196348	4.89875631202619	3.43753353439649e-06	3.61217659569613e-05	4.03580926136264
GNB2L1	0.306892930433701	10.46364691552	5.04212563699032	1.88547692215235e-06	2.10880876772736e-05	4.0235135279939
COBL	0.313247924205844	5.33402279695484	4.98617366290295	2.38622314199576e-06	2.60403537065468e-05	4.01672399343938
PTTG1IP	0.265262665281973	7.54893578785342	5.01395458408015	2.1232529698998e-06	2.34432107323643e-05	4.01378069193833
ATN1	-0.294953445575349	8.36668976536645	-5.01709292313264	2.09538303850338e-06	2.31695667939372e-05	3.99584523820074
NPEPPS	0.251688128763671	7.97649829905266	5.01234497202013	2.13768679465381e-06	2.35679184350379e-05	3.99090421449787
AARS2	-0.287624804349129	5.56139221430258	-4.97944850954316	2.45450044481654e-06	2.67078106372211e-05	3.98501416025741
FLVCR1	0.304525134183601	5.79056968002356	4.98739933008702	2.37398029036686e-06	2.59255913019264e-05	3.98438828933782
UBE2H	0.359697439006154	8.05546991854866	5.00536938246812	2.20135073653474e-06	2.42164708130444e-05	3.97261096343904
ACAD11	0.40047164010826	3.98005891026482	4.91419356493366	3.22377922351858e-06	3.42107906857632e-05	3.96405529144138
CELF6	0.854219517064724	2.12024711458659	4.83176563151223	4.53589915241927e-06	4.58351693625355e-05	3.96180858914194
RAD54B	-0.614175045485247	4.38304581377823	-4.92239196621646	3.11557229643477e-06	3.32032885757733e-05	3.95982504591989
ODAM	-0.765478907540383	1.14036971995028	-4.82492583779913	4.66557082969158e-06	4.71137939331867e-05	3.95818110668727
AK9	0.513582617348255	3.30654044062509	4.88581295289814	3.62732176357802e-06	3.77986562122745e-05	3.95409693103589
RPL36AL	0.286837855373313	7.66833437811811	4.99555226900241	2.29408500637788e-06	2.51078574750512e-05	3.9238591590313
HNRNPAB	-0.270070027305186	6.99528154086491	-4.99071551245123	2.34116157263699e-06	2.56044298432026e-05	3.91998312292809
YWHAH	-0.302039264487477	5.46824361037978	-4.96155982150183	2.64550324613587e-06	2.85174994572694e-05	3.91793067823227
HEXB	0.250864710232034	7.14332795718965	4.98575919405561	2.39037704553453e-06	2.60478241768843e-05	3.91653525155219
WDR54	-0.408398852202104	3.92817598176372	-4.91093765735411	3.26775881591922e-06	3.45797507962248e-05	3.91304212787972
WNK3	0.439731376927837	3.93240010434083	4.91776174686722	3.17624257562598e-06	3.37779451243624e-05	3.90049707482446
FUT11	0.440584338705681	3.36837046391429	4.88727189541316	3.60543027212814e-06	3.76082133702408e-05	3.89603508788111
SLC7A6	0.263384441929293	5.80113825557156	4.96514230388083	2.60612874228642e-06	2.81536900677502e-05	3.89487143383441
DBNDD1	0.401262785584041	7.47774924109012	4.97063413739444	2.5468737347655e-06	2.7612892419667e-05	3.87731044432482
SLC36A4	-0.506466292844823	3.36222439470755	-4.86141597578726	4.01312664998651e-06	4.1246481708554e-05	3.87328108647209
H2AFV	-0.266369754400917	7.37024470017749	-4.97728150549079	2.47690333606588e-06	2.69125763345624e-05	3.86287666231157
CREBL2	0.346411176468759	6.90735594126085	4.96933633338201	2.56075715107911e-06	2.77152245742775e-05	3.85973967090896
FAM174A	0.332976036230611	4.93074313609464	4.92273234491839	3.11115702200822e-06	3.31797825585763e-05	3.85665076624554
NEBL	0.49569692519108	6.15688998194072	4.94382260629335	2.84913628630639e-06	3.05590217679834e-05	3.85535264942894
HNRNPH3	-0.270771900762141	6.93182502997455	-4.96923451514462	2.56184947450035e-06	2.77152245742775e-05	3.85403168896413
ENO3	-0.517708974866502	4.2227247289229	-4.8871976308432	3.60654150593678e-06	3.76082133702408e-05	3.84262947069176
STON2	-0.540908018688105	3.38458055127482	-4.8593778813349	4.04710339387637e-06	4.15672397827959e-05	3.84236628117367
MASP2	-0.811568428741993	1.58241610743549	-4.80358905274178	5.09363768091251e-06	5.09228118619057e-05	3.83643806246106
MSH2	-0.419427200793642	3.64135229989059	-4.87656413425873	3.76913671420872e-06	3.91318859700443e-05	3.83538249918403
PNKP	-0.420558754002122	5.37980637773368	-4.93052326832277	3.01174359486358e-06	3.21881436444637e-05	3.83530583219876
CDC6	-0.510193186192694	6.46053382081579	-4.95586694505159	2.70926642842417e-06	2.91420807229351e-05	3.82381189426715
LRRC45	-0.440683936487963	4.74130043073407	-4.93275563535135	2.98383238480553e-06	3.19125549075782e-05	3.82309770243546
CERK	1.19268988895431	0.989984245438669	4.78477294346072	5.50258734700235e-06	5.42883387664831e-05	3.79957952648883
RAB6B	0.38933157170458	4.97774160700933	4.91664503581588	3.1910460502282e-06	3.39113570348383e-05	3.79862855398137
RPL27A	0.2388202373676	9.68002016892736	4.97873661522653	2.46183829998878e-06	2.67682577209497e-05	3.78906734511885
EDEM1	0.387438906788965	7.0293986490133	4.9484111187903	2.79504106672985e-06	3.00217000414989e-05	3.78592380868639
LBR	-0.508288424650878	6.52456106058044	-4.94690012291264	2.81274331648364e-06	3.01902456328223e-05	3.78050243133255
ERGIC3	0.362348968437736	7.85293809932841	4.95816263123851	2.6833756241953e-06	2.88842784035245e-05	3.76857694942701
TMEM178A	2.73830228528761	-0.745322953475078	5.31808555903238	5.77998570878658e-07	7.39286758118733e-06	3.76799944597702
CSMD1	0.267899490709283	6.07076177241248	4.93992078417626	2.89593607862023e-06	3.10166734354931e-05	3.76138326152797
SLC16A2	0.549810438271555	2.79331047461228	4.81491201403209	4.86193262886042e-06	4.88666535173815e-05	3.75259431320216
NGDN	-0.38104400711252	5.26431325742222	-4.90461427444328	3.35484565170298e-06	3.53270422903029e-05	3.7391308230913
EED	-0.32369353969641	4.9513109331544	-4.89045868013167	3.55805816239976e-06	3.72578810087829e-05	3.73050916856019
RELN	0.690076961826007	2.50753389848687	4.79447466841862	5.28790322084738e-06	5.24459410596065e-05	3.73037979833234
ALOX12B	1.98593141833743	1.36497848747699	4.76415929453262	5.98718587552291e-06	5.86072901609205e-05	3.72111054002785
PDGFA	0.716293290776072	2.64123655937787	4.7819698100056	5.56617583494362e-06	5.48796430318539e-05	3.71726752558332
BBS9	0.402476121805158	4.18036858117102	4.85494589262073	4.12195594294484e-06	4.22205255383763e-05	3.71267099173745
MVK	0.468951738771049	5.11680087212898	4.88720840447768	3.60638027750764e-06	3.76082133702408e-05	3.70602385946704
CCDC14	-0.340237131377091	6.19329107720301	-4.91817179488222	3.17082363112933e-06	3.37442151984678e-05	3.69370384150194
GOLIM4	-0.308825038160234	5.1371265540167	-4.88748629042324	3.60222410896654e-06	3.76082133702408e-05	3.68731330038416
RAB7A	0.247440633808599	8.46005501583128	4.94114685882365	2.88115012199284e-06	3.0880335640146e-05	3.68542990993953
NAPG	0.285596532828912	6.0176575268277	4.91390781881464	3.22761581968745e-06	3.42273157827873e-05	3.68403164727817
SCAMP5	0.44193118053757	3.8975741486157	4.85323230458663	4.151256128216e-06	4.24338066856987e-05	3.67874270591473
MRPL20	-0.244247456708274	6.84434237718362	-4.92833558673944	3.03934240295914e-06	3.24600039280472e-05	3.6767749403167
BCL2L2	0.353449481808563	5.92033166877968	4.90819000861083	3.30532648461911e-06	3.48300228021337e-05	3.6746094406745
WBP1	0.579577219368895	3.07874367809994	4.79779117007342	5.21639646091188e-06	5.18737809649356e-05	3.67423747468537
RPLP0	0.310980991240108	11.4596452650942	4.96251842170662	2.63491105830509e-06	2.84441584841907e-05	3.67347021312123
CCDC167	0.347873416797023	4.62886798284677	4.86967367926931	3.87827840913206e-06	4.00524268167311e-05	3.67338950600318
REEP3	0.388955428939472	7.12876314823711	4.92626140913576	3.06573638083719e-06	3.27186193991836e-05	3.66549478039369
MPG	0.402878781655398	5.41867614462411	4.89320364363652	3.51773931701567e-06	3.68613911963065e-05	3.66142529161719
COL17A1	-2.28127098364408	-0.966588408267314	-5.04187425097344	1.88747934458283e-06	2.10880876772736e-05	3.64705277369667
CCDC86	-0.391567348512941	5.7376389839104	-4.91189227957823	3.25480403529855e-06	3.44669516178019e-05	3.64579447561754
TIMM21	-0.470828672783096	5.13785885254676	-4.89520307720131	3.48865099131214e-06	3.65821112329211e-05	3.63586361977176
PASK	-0.353108045054096	6.41972627841911	-4.910533688729	3.27325599158989e-06	3.46135295561365e-05	3.63056618186709
NANS	0.273700089534207	6.69958845089149	4.90945959041015	3.28791602049361e-06	3.47440865332386e-05	3.6275576017721
POLR1D	0.24465684076339	6.69887163703311	4.90874172686522	3.29774948676272e-06	3.48234924706252e-05	3.62379315334642
MTMR7	-1.12598314944926	1.35247837304869	-4.7474709138419	6.40960778784833e-06	6.21347130679991e-05	3.60575836290721
XPO4	-0.325541970626664	5.60032322653499	-4.88762153122918	3.60020308049205e-06	3.76082133702408e-05	3.60406619838303
CHCHD3	-0.238687733268812	6.00367723004838	-4.88478150684913	3.64287656071896e-06	3.79344205518418e-05	3.58485978172518
EFNA5	-0.465765599842287	6.87143664827561	-4.90066668039728	3.4103524117021e-06	3.58863712782893e-05	3.56960342549104
SSTR5	-1.01211403712398	0.460275254940517	-4.7283849171816	6.92819572359478e-06	6.65603243669221e-05	3.55960941734182
SEPT8	0.295845960282278	5.91854175275899	4.8829230430583	3.67106707680119e-06	3.82014852565812e-05	3.55746831440511
RPS6KB2	-0.317777547333097	6.54068930618313	-4.88996467594975	3.56536178758512e-06	3.73083432769185e-05	3.55721769902056
ZNF598	-0.382287579690924	7.19061444488321	-4.89539044721792	3.48593709400207e-06	3.65791973469847e-05	3.55129422126963
MGAT4A	0.594493187971978	3.90322047294143	4.7794874203872	5.62308334775076e-06	5.529549413872e-05	3.55065838409219
MCM10	-0.508863293923399	4.96158020147667	-4.87132117131509	3.85190680692817e-06	3.98348709454775e-05	3.55044672783411
ABHD3	0.399820004956307	5.99739973424365	4.86493483959558	3.95511555848018e-06	4.07618498463544e-05	3.54996636924094
BAX	-0.371377823163587	5.22450506593878	-4.84292091596368	4.33188751328279e-06	4.39510965536854e-05	3.53250118324091
DIP2C	0.424161508885212	5.43521038179973	4.85592310355985	4.10533694556571e-06	4.21077456110756e-05	3.52122377084522
XPO1	-0.346677577854047	8.06548351274939	-4.89906842778567	3.4330783358386e-06	3.61002130889023e-05	3.51641756044449
BEND3P3	0.666018594557273	3.31073190174494	4.75641763373001	6.17967395816304e-06	6.02949864559949e-05	3.51611299303522
TRIAP1	-0.30196353906706	5.92607755371066	-4.87067845053328	3.86217411722347e-06	3.99135626594822e-05	3.51597424249864
MMP16	0.600309391080029	5.36648590061518	4.87441092919699	3.80291780281283e-06	3.93791563743834e-05	3.50001102613557
TMEM98	0.317850190000541	5.38763708886627	4.85327686730199	4.15049160573437e-06	4.24338066856987e-05	3.4987405535087
RPS24	0.266048883475772	10.1849853618288	4.90846621202326	3.30153114388087e-06	3.48286082008261e-05	3.48950282877961
SAMD8	0.367784511287147	6.11488678119556	4.85531519767169	4.1156676645389e-06	4.21848912291577e-05	3.48825201011667
LCLAT1	0.319390819393941	5.20217370192791	4.84359662809669	4.31982043872205e-06	4.38582986530428e-05	3.4852875210355
BOLA1	-0.34039633873339	4.59734063897125	-4.80850968239081	4.99165736591763e-06	5.00365333822557e-05	3.48335379005948
GLB1	0.258900761325477	5.91515814254788	4.85615879676144	4.10133837023006e-06	4.20954866489231e-05	3.48308046283421
LARP6	0.685678318132096	3.88921091538814	4.75174163096968	6.29883205587813e-06	6.1258589476079e-05	3.48013374324461
LOC642852	0.364808023956085	5.80462279109827	4.85162432922602	4.17893444626562e-06	4.26296736719596e-05	3.47462335893181
PES1	-0.271828189180343	6.55255246502648	-4.87575794802708	3.78175046909677e-06	3.92173791740035e-05	3.46745659628891
EXOSC2	-0.293355701909624	5.72678188006167	-4.86395638304937	3.97116383998665e-06	4.08991743629901e-05	3.46472551703056
USO1	0.307905052147848	7.67684435206773	4.87852514725973	3.73862477098024e-06	3.88506502152521e-05	3.46161687804216
APH1A	0.264425651462259	7.37187405423609	4.87645125979156	3.77090030625027e-06	3.91318859700443e-05	3.46113690743292
SNX33	0.362839670464364	4.29682499615883	4.80428342535262	5.07912514124215e-06	5.08454287472614e-05	3.46090674178552
TMEM125	0.36273231833122	5.88287085383752	4.8460455195715	4.27636041235382e-06	4.34464329850507e-05	3.45660254793415
STX5	0.372451886238742	6.1485376462777	4.84107845529978	4.36495735674579e-06	4.42268553771219e-05	3.45372942714139
TM9SF1	0.275547414532962	5.99309303523541	4.85475529032042	4.12520504223544e-06	4.22250026681713e-05	3.45224738231775
HGD	0.602967275421092	2.97240395309999	4.77613953394078	5.70072697423696e-06	5.59856875376992e-05	3.45090096792508
GBP1	-1.71385077364827	0.632253781605258	-4.77783459571439	5.66128623395693e-06	5.56347343515035e-05	3.45028631660217
SERP1	0.287804823022341	8.5960898165402	4.88264603462034	3.67528705759993e-06	3.82189130588092e-05	3.45003420911552
LMNB2	-0.37057949726104	6.88176950313663	-4.87472607548439	3.7979552338078e-06	3.93582441620828e-05	3.44653304230022
TRIM45	-0.387300070556943	3.75402544021512	-4.76247509096212	6.02856019187338e-06	5.89738500593946e-05	3.44633526157346
ITGB1BP2	-1.88021199107217	-1.29399514273517	-4.8026410713271	5.11351571765906e-06	5.10698426565194e-05	3.44570404213074
TMEM194A	-0.309796679312947	6.12889460493774	-4.85007971616661	4.20569089528238e-06	4.28374004164344e-05	3.43961264974467
COX6C	0.283765211545264	7.06822574974852	4.86918966231137	3.8860594170819e-06	4.0105201516771e-05	3.43952452249487
PRPF4	-0.258723060902772	5.74728804075759	-4.85064310912025	4.19591233444507e-06	4.27738082919397e-05	3.43310500086895
ITGA10	-1.0587824144282	0.622039013675725	-4.68631796988367	8.2188806844114e-06	7.75705294513649e-05	3.4233406830834
PCDHGB5	0.449084452278246	3.45472105377061	4.76023520703842	6.08401545039465e-06	5.94002444753746e-05	3.42176310601347
CACYBP	-0.39342749520385	7.54235252942535	-4.86552298124596	3.94549942303187e-06	4.06906726210485e-05	3.42054984734032
SLC6A19	-2.90015184328806	-1.52330048713322	-5.02203585966151	2.05220836009493e-06	2.27592029063408e-05	3.41687234382745
BEND7	0.435311915629897	3.67724760572206	4.753087213468	6.26431616959918e-06	6.10019271094042e-05	3.41228708616022
CPE	0.308980847569437	6.04670144950749	4.84610591877246	4.27529390448916e-06	4.34464329850507e-05	3.41051177797665
KLHDC9	0.352124798434099	4.1512960547045	4.76988875995374	5.84848803882939e-06	5.7324344902782e-05	3.40066113093672
PLEKHG2	-0.491312872488797	3.31510645970854	-4.74722510956658	6.41604075919799e-06	6.21569471226561e-05	3.39684505205622
GLG1	0.283631064704617	7.81912389125925	4.86157376870523	4.01050770123212e-06	4.1246481708554e-05	3.38235007121396
EBNA1BP2	-0.265257965447569	5.8031930327741	-4.83470770822094	4.4812050109963e-06	4.53435137770353e-05	3.3657002353138
ST3GAL3	0.421727034706515	3.75516365168645	4.74879059683454	6.37517704583906e-06	6.18808393796505e-05	3.36278911933556
PRPF6	-0.262531874769594	7.35960234938802	-4.85172033294232	4.17727689916306e-06	4.26296736719596e-05	3.36274513565119
ILF2	-0.233551875941913	8.18197430505603	-4.86147372122672	4.01216803433552e-06	4.1246481708554e-05	3.36044592945796
RPS3	0.259491511222507	9.9972007714892	4.87426498129981	3.80521816057741e-06	3.93791563743834e-05	3.35720719108147
CIB1	0.272538627251063	6.58000120382987	4.83955918159889	4.39241077561077e-06	4.44750102539253e-05	3.33863921526602
TRIM13	0.375224750409572	4.33466000615829	4.78678130247314	5.45746230327679e-06	5.39494759354867e-05	3.33152206455592
HSD11B1L	0.545527893157941	2.78519954513182	4.70517533648989	7.61381309090686e-06	7.24518487788703e-05	3.32692590607505
KCNAB3	-0.877356324345249	1.62011145632488	-4.66802596715438	8.85019401621146e-06	8.28003198426363e-05	3.32515129217374
MTHFD2	-0.318081052475845	7.82208397240244	-4.8424651947958	4.34004440507077e-06	4.40041234210281e-05	3.32205650540238
NPTXR	0.29832408353174	5.43417328734745	4.81142805510991	4.93211345958488e-06	4.95057591638547e-05	3.32158749681277
ZNF331	-0.305026666154238	5.53989393314337	-4.80167315091762	5.13388955350012e-06	5.11919082726241e-05	3.32005124612055
MXI1	0.315462763457308	5.89966931822111	4.81964945894486	4.76805557624097e-06	4.79873475421142e-05	3.31035758919231
DESI2	-0.351039275111724	5.79910663767983	-4.80005274317126	5.16817418638281e-06	5.14624029063159e-05	3.29851057863092
CHURC1	0.35345223895872	6.24379397843168	4.81678966762013	4.82451234066512e-06	4.85230256580224e-05	3.28370861802069
CTSZ	0.362550308192613	6.42468348067995	4.82035954662131	4.75413707257129e-06	4.79114914642486e-05	3.27900734362023
SPTLC2	0.311931453376043	6.57694945535159	4.82011335566224	4.75895821317506e-06	4.7927911823633e-05	3.27051851850589
RGMB	0.344030893575578	5.70094324342166	4.80367587049269	5.09182097111671e-06	5.09228118619057e-05	3.26188402860138
RPL23	0.275030390022476	9.96958188068207	4.84781623241105	4.2452008180646e-06	4.31883031734811e-05	3.25075516181535
RPF2	-0.331740952877626	6.63335932959421	-4.82065060634299	4.74844338855463e-06	4.78862497800781e-05	3.24786830163506
SUGT1	-0.383587758234476	5.12592421480723	-4.76145254249784	6.05381542973277e-06	5.91438467747998e-05	3.24010106606279
NENF	0.317711453609955	5.38170771019211	4.78169298547791	5.57249409752975e-06	5.4905886724742e-05	3.22913576155822
LINC00657	0.28404591497698	9.19983733053271	4.83402942638683	4.4937573803589e-06	4.54399062784305e-05	3.22908498716634
MAPK3	0.317096138503047	5.70536480887559	4.78847417045878	5.41970507712982e-06	5.36115226865489e-05	3.21916938317599
RAB8A	-0.241282784963429	6.28243975259942	-4.80256344724325	5.11514673384424e-06	5.10698426565194e-05	3.2108494429046
WSB2	0.305845429302575	8.20134536884019	4.82233284213728	4.71566515927186e-06	4.75876532470606e-05	3.20540586349727
TBRG1	0.260179554924751	6.9530536665333	4.80907363481786	4.98009683169773e-06	4.99539973445378e-05	3.20437803319717
CHPT1	0.311868826291039	7.36480685663586	4.81359841686379	4.88827907851896e-06	4.90985944100606e-05	3.20407742290114
DDX46	-0.299543571570171	7.06445871043402	-4.80750336204144	5.01235082264948e-06	5.02104469332252e-05	3.18859230668833
KIAA0141	0.241078789552069	6.14951701395024	4.7927766148364	5.32488219788424e-06	5.27082604373301e-05	3.18227258848244
AKAP7	-0.532592409897873	2.93329119292943	-4.67297926588023	8.67474736287352e-06	8.13616529674633e-05	3.17006747990158
IL10RB	0.416900642288196	3.93276352910374	4.70602871335687	7.5874781370842e-06	7.22470334219761e-05	3.16681266112051
CFAP126	0.447742384079548	3.22621943926614	4.69423724803885	7.95930622992545e-06	7.54526151190407e-05	3.16601741365045
SSTR5-AS1	-3.08178890163285	-1.4190360686482	-5.29552617086412	6.37455041442703e-07	8.09131437219241e-06	3.16568797695782
SLC22A3	0.544289396063981	4.46002857347045	4.76187215455042	6.04343931810833e-06	5.90809145837986e-05	3.16548708334824
THNSL2	0.232162288206341	6.47500646290452	4.78657480338389	5.4620854329241e-06	5.39596545136765e-05	3.16007071385201
UGDH	-0.385678365016966	7.94452762825301	-4.7970993569866	5.23123465749646e-06	5.19869090780721e-05	3.15970585306675
MYCL	0.437599327464287	2.8805712529018	4.66421403114746	8.98754951634012e-06	8.39116063824086e-05	3.14984825071931
FAM86EP	-0.34784881620127	3.3879077091822	-4.71281530522732	7.38116639259015e-06	7.05061034040291e-05	3.14948346191837
SRPR	0.223798770479448	7.96926710855571	4.80165885211778	5.13419112004341e-06	5.11919082726241e-05	3.14800185414688
EHD3	0.303998611019511	4.47216265098565	4.73561689988108	6.72707677935982e-06	6.49606333883389e-05	3.13952977136089
NT5C3B	0.257619493356579	6.22653039168115	4.78145463177266	5.57793987603246e-06	5.49235050350842e-05	3.13454207406237
NFAT5	0.451555868220831	8.15667621627865	4.8004282992246	5.16020842656591e-06	5.14171796505068e-05	3.12938940331708
FAM213A	0.468296229887672	3.23356107200601	4.68218757558209	8.35750141092228e-06	7.86810289569962e-05	3.12607109815372
TM4SF1-AS1	-2.12523843053107	-1.42423906862495	-4.84995514581357	4.20785599455519e-06	4.28374004164344e-05	3.12298341839999
AES	0.307492001954802	7.64305844086459	4.79649479671857	5.24423497478345e-06	5.20816351728494e-05	3.12263857380162
CASC4	0.358120673971861	7.50029981485852	4.79372974831467	5.30409475349948e-06	5.25718064808899e-05	3.12180439563353
CD3EAP	-0.59842226405523	1.63545925470071	-4.63701907242482	1.00291657955424e-05	9.22781578344755e-05	3.11838300699576
CAST	0.283818425908016	6.83913176603434	4.78074912013164	5.5940893195881e-06	5.50464254409796e-05	3.10815134156443
JDP2	-0.374356692635371	4.21915324970484	-4.70715485528829	7.55286085819687e-06	7.19630448265763e-05	3.10661867566215
ZKSCAN1	0.322661225809638	8.08576224783386	4.79283321531999	5.32364555926838e-06	5.27082604373301e-05	3.103665048259
SERF2	0.273712455244655	7.25907981742334	4.7858902665374	5.47743814047751e-06	5.40757469542474e-05	3.10155037850098
WLS	0.423401341837544	4.01615778579393	4.69855052431493	7.82128866834905e-06	7.42849276685195e-05	3.10136740490238
TLCD1	0.414188389601423	4.69809416994415	4.75175978750573	6.29836509220469e-06	6.1258589476079e-05	3.09764835873481
PPP1R3D	0.382298445680464	4.20684247162009	4.69381766206097	7.97285757622254e-06	7.55333939208566e-05	3.07488479570286
PDIA5	0.287236804378374	5.32987502847636	4.74581706201089	6.45301180437551e-06	6.24748067404918e-05	3.06588590176593
SENP1	-0.341898563107623	5.52956662740984	-4.73611413161695	6.71345894918651e-06	6.48708491512128e-05	3.06246827112561
CCDC15	-0.541634435990149	3.84109845595547	-4.67105551668375	8.74248289076741e-06	8.19064954635936e-05	3.05436877436407
CCDC74B	-1.13945098026162	0.273026423103412	-4.60461523736071	1.14233940585085e-05	0.000103458193716866	3.05027380600979
FUCA1	0.416213791544759	4.75456512144642	4.71159346724415	7.41790426742948e-06	7.08119837760465e-05	3.03032232286264
PINX1	-0.489299186199188	3.04356539161878	-4.64100336811946	9.86956054260667e-06	9.10327525232074e-05	3.02929694207538
FAHD2B	0.607005658390245	1.74759812573059	4.59193274345046	1.20186722718551e-05	0.000108002622881015	3.02778529273741
NCOA4	0.249706237430614	8.00259075368012	4.7729680285627	5.77523909263665e-06	5.66803857614588e-05	3.02407026026964
PABPC1	0.201728844118716	10.8529552567773	4.79605799461639	5.2536473724622e-06	5.21406271942448e-05	3.02244649866458
EPS8	-0.472253748532518	3.55397474916529	-4.64244351659349	9.81247771435407e-06	9.06175678713043e-05	3.02230059132857
TMEM110	0.349735421997238	4.96727371911759	4.70781367186347	7.5326800688255e-06	7.18163326434817e-05	3.01913750601253
CDIPT	0.305450938813009	6.55626258001479	4.75420763964518	6.23571589691454e-06	6.07628227826533e-05	3.0143701093249
GPR19	-1.01799884123996	-0.122460192415953	-4.58080483349952	1.25656170249517e-05	0.000112312681694449	3.01361582520544
KBTBD3	0.528350621644747	3.00300846296661	4.62774237323784	1.04105215735296e-05	9.53779084491279e-05	3.01207320452289
RAB13	0.231816586134218	6.36930405446542	4.7481328376297	6.39231560172119e-06	6.2007113097833e-05	3.00972552794704
TPRKB	-0.415167916439023	4.44002755980283	-4.68733489805077	8.18509478436509e-06	7.73002410578781e-05	3.00716407949778
COX7A2L	0.312170409562032	6.47850771038782	4.74939469190562	6.35947603669585e-06	6.17683649204559e-05	3.00618006354967
LAD1	-0.252298533945562	7.34861251080765	-4.76552729453266	5.95378236161288e-06	5.83183274246438e-05	3.00342870819854
ZNF358	0.37654844884472	6.00857028640729	4.74055151966406	6.59310908468073e-06	6.37489542920579e-05	3.00016157991468
CLDND1	0.313126702637657	5.75023975401163	4.72615790470816	6.9912939526479e-06	6.70806837015725e-05	2.99884186758104
FGF21	-2.65425893724026	-0.698021742092464	-5.02996977282051	1.98471378837528e-06	2.21086515179846e-05	2.99768026634712
DIO3	2.90661821576725	2.69355949956686	4.57099051050982	1.30679206906556e-05	0.000116248754200761	2.99613838571578
LINC01164	-3.54033232101466	-0.545416438872459	-5.23636464301291	8.23212641992759e-07	1.01405750879108e-05	2.99374101179929
SPINT2	0.302745187024586	8.58335905075974	4.77109127990792	5.81977610160867e-06	5.7080181542623e-05	2.98981953083877
NR3C2	0.418096449725038	3.70461620105689	4.65381446469793	9.37286281696944e-06	8.68247427881635e-05	2.98718093773545
SLC2A6	0.43762403743751	4.08831486703904	4.67672466099385	8.54432717136151e-06	8.02386596655188e-05	2.97683096343889
CLN5	0.309915217107025	5.54088852907034	4.72156831896292	7.12309378404406e-06	6.8231215220952e-05	2.96594174062024
YRDC	-0.299022140035618	5.33193337039326	-4.72150818539559	7.12483653878881e-06	6.8231215220952e-05	2.96506691598496
NMNAT2	0.606980388431392	2.43522085215248	4.5886289641885	1.21786042347135e-05	0.00010917846041102	2.95970967877904
DEF8	0.395677940399108	6.66222450432011	4.7306524248229	6.86451769750453e-06	6.60753831703384e-05	2.95372272094686
TIMM23	-0.229329886976372	6.12918111464907	-4.73416572739749	6.76697383541003e-06	6.5303906884651e-05	2.95271671716853
LAMP2	0.401147659001269	8.28205014619437	4.75560463891879	6.20023316324102e-06	6.04562994670306e-05	2.93999918753509
CST3	0.441000352125628	6.30468039073936	4.72973516516062	6.89020828167497e-06	6.62761327168463e-05	2.93592048042149
C17orf107	0.700587852347101	2.00138088242647	4.55916979949409	1.36987290205026e-05	0.00012100006763051	2.92907570966841
SNRPD1	-0.32010090249406	6.43774762072155	-4.73130428158955	6.84631700413817e-06	6.59630979263208e-05	2.9124733186623
MAVS	0.272873081627117	7.89802997767026	4.74461949425326	6.48461884810495e-06	6.27403586489329e-05	2.90857294258099
CCT5	-0.257381464801202	8.53120862447641	-4.75061672707767	6.32782878975866e-06	6.15007618815638e-05	2.90796996641202
SNORD2	-0.961924338595023	0.478428859994064	-4.54273330434108	1.4625006076836e-05	0.000127765667222256	2.90564796064969
TMEM201	-0.336472559877821	4.775659506405	-4.69698343173261	7.87116252630388e-06	7.46641670846362e-05	2.89615923710407
ADPRHL1	0.330956705857142	4.3274276973491	4.64728533173689	9.62289885178131e-06	8.90310838930056e-05	2.88949195119582
ABCF2	-0.241938483914414	6.63673681109388	-4.7295929134604	6.89420080605447e-06	6.62761327168463e-05	2.88944279637265
STX17-AS1	0.938781632088032	0.463516534719907	4.54215322728755	1.46587785335245e-05	0.000127974545615932	2.88758626966913
LTBR	0.248533730583606	7.58470337297958	4.73227688100502	6.81924773894878e-06	6.57661040771065e-05	2.87844697295642
DRAM2	0.324990151742115	4.60891738749307	4.656845880027	9.25892376010831e-06	8.60346529590262e-05	2.87396037779805
LIN7C	0.480975077335769	5.80038375106332	4.70258961816609	7.69414972202515e-06	7.31236406493225e-05	2.86368506177811
ODF2	-0.219313689725239	6.4551182978281	-4.71370158586117	7.35462841397225e-06	7.02973267117806e-05	2.86201505155173
NOC4L	-0.471016808981166	4.41348711893339	-4.65745064031577	9.23635426902647e-06	8.58813095137582e-05	2.86052739303975
ZNF682	-0.44527343850198	4.7936941901479	-4.65593437583586	9.2930418235504e-06	8.62515133819415e-05	2.85810117607385
MALL	-1.27560211732295	-0.454941436175635	-4.55159155813633	1.41185251495184e-05	0.000124051359651942	2.85591183564162
HDAC11	0.390961770025728	4.68710662594869	4.65565871454261	9.3033839279316e-06	8.6287592996801e-05	2.85454961524918
SNORD12B	-1.43179510437599	-1.54326258453787	-4.59110774465166	1.20584180212354e-05	0.000108230248061489	2.85439949211427
NUDT15	-0.384772362083476	5.13742789913978	-4.67930801203542	8.45548043171649e-06	7.95490063265087e-05	2.84860531027649
LOC101926889	0.948139710863711	1.04275178000463	4.53349891111766	1.51716816010937e-05	0.000131762851892437	2.84694825606432
PDLIM2	0.442077202584091	4.21922410166905	4.63787029658327	9.99485837980954e-06	9.20188800927161e-05	2.83371035387725
RTN3	0.287572532483262	8.66902942729477	4.72710857627029	6.96429057597006e-06	6.68643141232522e-05	2.82422316622638
MFSD1	0.332380508845051	6.65973693592385	4.70825918535937	7.51906279219747e-06	7.17320501192104e-05	2.82344788756394
SRSF1	-0.285748423877182	8.59299241776705	-4.73122745667441	6.84845962088e-06	6.59630979263208e-05	2.822230438459
ZBED6CL	-0.508870851596032	2.91977008683728	-4.57430047879543	1.28963815244195e-05	0.000114927041525628	2.81984832953966
HSPA12A	0.44056361049644	3.90937579905451	4.61189760818908	1.10945856931065e-05	0.000100967453798599	2.81284512006332
ATP2C1	0.257149371933728	7.48005002937953	4.71405813888883	7.34397823075956e-06	7.02402401994175e-05	2.81210936963157
FAM117B	0.374945164492908	5.31779095330543	4.68244657381037	8.34874295632099e-06	7.8647882203335e-05	2.81193036518825
ZW10	-0.355999599722892	5.68394002417512	-4.67731979709485	8.52377937092963e-06	8.00957891325903e-05	2.81026093509524
SLC4A3	0.451468454922313	3.97936432852955	4.61192948046452	1.1093166955532e-05	0.000100967453798599	2.8085975651697
PTGFRN	0.324190435257033	6.43468831963849	4.70275729881148	7.68891516898045e-06	7.31201711066564e-05	2.80254781689693
SPIN2B	0.496647668605069	2.32345505931527	4.55249162016086	1.40680227204216e-05	0.000123824987790065	2.80080869765975
HSPA4L	-0.512496450769502	5.31892829885501	-4.64660887713061	9.64917029833937e-06	8.92191756156798e-05	2.79973796919748
FBXL6	-0.402434739337325	4.74086398543257	-4.6594286388357	9.16290749609075e-06	8.53537338469595e-05	2.79830060581272
AP2B1	0.222463678735441	8.91138332966775	4.72217820314163	7.10544182903898e-06	6.81323847412831e-05	2.79038222422219
ZNF239	-0.374252789064799	4.42787472504802	-4.65420813528407	9.35798990137033e-06	8.67404792339363e-05	2.78402889891694
VPS26B	0.273912178134666	6.66816644897697	4.69241144587342	8.01843732962831e-06	7.59173108081328e-05	2.75548546741489
ZP3	0.38591612851147	4.00736019886052	4.62275233495357	1.06214263621254e-05	9.70732430028456e-05	2.75527166551589
CPS1	0.336631788200403	5.21588927789624	4.65950256063997	9.16017363802527e-06	8.53537338469595e-05	2.75409194007395
RPA3	-0.356728286969794	5.45014568668383	-4.65591549282453	9.29374991022785e-06	8.62515133819415e-05	2.74878615482934
KLHL21	0.385015639325057	7.24775409123551	4.68821202607725	8.15606168489935e-06	7.7074526280962e-05	2.74742387447343
MYO5A	0.287258770063131	6.90585011755937	4.69049565773866	8.08094047766333e-06	7.64127217963429e-05	2.74544426467587
KIAA1109	0.307324916609236	7.09935997447966	4.69119061867807	8.05821278753932e-06	7.62458243337684e-05	2.74372289124209
HNRNPA1	-0.182123801013498	9.95726769453823	-4.71729880316938	7.24786320904482e-06	6.93651459190676e-05	2.73615741339981
CEP192	-0.338154004826916	5.81452589617061	-4.66560783925969	8.93708858580401e-06	8.35092235248494e-05	2.73578323537655
KCTD9	-0.369171590390688	5.49242894104996	-4.64134063086788	9.8561637694334e-06	9.09650615622692e-05	2.73507671901568
HTATSF1	-0.26896790757551	6.69626555937062	-4.67916740045277	8.46029322745301e-06	7.95490063265087e-05	2.71494704917834
E2F1	-0.419364656544431	5.51847109023476	-4.66410998102903	8.99132756188702e-06	8.39116063824086e-05	2.71150327039943
NDFIP1	0.305596292827311	7.18606039225627	4.68344954654459	8.31490961315308e-06	7.84275645421524e-05	2.70648004413731
SQSTM1	0.461969106594125	10.0356146664611	4.69808281734375	7.83614162383698e-06	7.43789523536891e-05	2.70637417084137
FAM96A	-0.310116786086368	5.85072322642608	-4.6605547181037	9.12134714513111e-06	8.50721420691234e-05	2.70334816965087
PDCD2L	-0.345563007681029	4.06028058704493	-4.61128685068327	1.11218064306827e-05	0.000101092642471629	2.69753391725895
CLCN2	-0.418264444026267	4.48098194847438	-4.62301641344383	1.06101621221404e-05	9.70293510511936e-05	2.69216656423716
IL17RD	0.474030684637163	3.19254027018655	4.56061735039658	1.36199269579213e-05	0.000120445714487719	2.69213633675913
NUP50	-0.280466714402658	6.34045699092963	-4.67101973859508	8.74374748455917e-06	8.19064954635936e-05	2.68926015677105
SLC38A7	0.325886313094554	5.39360609315231	4.63333515250859	1.01789603567339e-05	9.35990622882529e-05	2.68813474742549
RBM6	-0.291633615936199	6.44903593057883	-4.66942487542456	8.80029908671389e-06	8.2384844816768e-05	2.68733253899768
LOC254896	0.433096757903945	2.62948383988222	4.53617629911433	1.50111791781841e-05	0.000130747022354763	2.68714659341307
MB	0.422339775830744	5.65197143172481	4.65744131607443	9.23670184234946e-06	8.58813095137582e-05	2.68142223525997
SLIT1	0.908018983160795	0.595987096968145	4.47786032896247	1.8908075451883e-05	0.000160408848014392	2.67742322469438
NIPAL2	0.481523238194617	4.18846307213851	4.57948602198423	1.26320118854151e-05	0.000112771873050769	2.67693748927072
TUBB3	0.7174221416146	6.20668955784321	4.60147555341959	1.15680467651917e-05	0.000104390498933965	2.66901160996645
GEMIN6	-0.400264144856071	3.03672096777911	-4.56716169472638	1.32691029436907e-05	0.000117898727693763	2.66870441728556
HPN	0.392217975741194	7.01337378038864	4.67387210643523	8.6434833355682e-06	8.11190911043075e-05	2.6640348261092
SCRN2	0.452638266671296	3.87233925800772	4.58413872428478	1.23992761560203e-05	0.000111027045280366	2.66178485836632
SEL1L3	0.337704796001912	8.75085321345689	4.68303599044562	8.32884399788894e-06	7.8509680773572e-05	2.65629432143112
WDR53	-0.518078707886797	3.63377825608294	-4.55448075663851	1.39570312647145e-05	0.000123064463576602	2.65076150932553
GLOD4	-0.210228563754155	6.28635219423072	-4.65836780919318	9.20222744207359e-06	8.5666861295832e-05	2.64514423962175
TRAF3IP2	-0.369815573923666	5.04039147976711	-4.60087728259216	1.15958108938864e-05	0.000104515423999159	2.64496682282475
LPXN	-0.46141737608036	4.16716547633269	-4.54940243891504	1.42420893259487e-05	0.000125063867437688	2.63691879353946
THBS3	0.40605482835531	4.72899426770603	4.60354397069371	1.14725519863431e-05	0.000103778217245138	2.63648344781882
RNASEK-C17orf49	0.316337076842819	6.41643219368684	4.65064552111583	9.49342270335143e-06	8.788732140168e-05	2.63151255605581
DPY19L1P1	0.54382243382884	2.55090124303179	4.49348634784669	1.77773174650258e-05	0.00015175906711474	2.60461911399758
BEX2	0.553303076685427	5.96330235017739	4.6162991805674	1.09003111107718e-05	9.93801284999083e-05	2.60241491703424
ITGB3BP	-0.404432375518275	4.37505377634607	-4.5730388368851	1.29615076661684e-05	0.000115438908134748	2.59054370027712
MUC19	-2.3464279587108	-1.33093359347011	-4.79802183085853	5.21145827407024e-06	5.18590175238162e-05	2.58542649015986
YIPF4	0.357335480345021	5.97549251217203	4.6215028657188	1.0674879511757e-05	9.75024274626172e-05	2.58291527830053
TPPP	0.58332693588222	3.8680116286627	4.54336807149385	1.45881357316475e-05	0.000127654688896514	2.57467786414621
RNASE4	0.647851094899824	2.23756331271663	4.48162798839292	1.86292414400108e-05	0.000158145295231485	2.57378689397071
PSAT1	-0.316332198088206	9.10740757694507	-4.66624461955937	8.91412626959562e-06	8.33465255692701e-05	2.5680418223365
SLC25A30	0.387031252661862	5.27711766964635	4.62001368656304	1.07389278402292e-05	9.80278057440013e-05	2.56599433936601
ECI2	0.362639857067439	5.99675957599557	4.63828280183956	9.9782738332451e-06	9.19225520736248e-05	2.56359286353824
ALCAM	0.35261751411835	7.38718041729672	4.6454731664802	9.69343415450603e-06	8.95732967778846e-05	2.55850060740215
EXOSC9	-0.298830059904654	5.31483182714948	-4.61034073214985	1.11641014946681e-05	0.000101415697546241	2.5561984340491
TM2D1	0.346490691965561	4.52841010590852	4.57877230863828	1.26680848131778e-05	0.000113026715124586	2.55212788247928
CSPP1	-0.498380542964272	3.96433170662029	-4.54597187685488	1.44378323646767e-05	0.000126560706823109	2.55110611403873
SMAD6	-0.616997751492355	3.49694066003158	-4.52737157823263	1.55452663689607e-05	0.000134618062166271	2.55056822370369
TRIOBP	-0.343532114928067	5.31802171800326	-4.59447788721794	1.18968527390031e-05	0.00010697194055621	2.54852667448394
FLJ36777	0.539965078228116	1.96290896399763	4.46097595554609	2.02079217209628e-05	0.000169984858324647	2.54734136556334
SNN	0.296087370576862	6.41865239291489	4.63052952673919	1.02944929344175e-05	9.4545630521843e-05	2.54376326322875
SYCE2	-0.716602934882423	1.58721151669484	-4.44526623441152	2.14945211341737e-05	0.00017981154838482	2.53808502765479
PJA2	0.294490574146156	7.51135034968453	4.64030533582146	9.89734387056743e-06	9.12329745613509e-05	2.53319194654084
BCAS3	0.286047837266232	4.6324093511171	4.56998155320841	1.31206474164503e-05	0.000116648692483965	2.52895948297564
RIMS1	0.445367187575669	4.81816205304177	4.60723896270005	1.13038569781053e-05	0.000102561157935486	2.52439579000088
CDR2	-0.418734449087244	4.50956042901741	-4.55333244876287	1.40210017300087e-05	0.000123555963602002	2.52036573616973
GMPS	-0.241110751735104	6.69007806147135	-4.62988214230082	1.03213312540931e-05	9.47341748847568e-05	2.51916495386975
CYP4F3	-2.85990850024042	-0.046146286569636	-4.97024783808058	2.55099854349272e-06	2.76376581017942e-05	2.51139126709327
IGFBP3	-0.682225716791811	5.40307121930152	-4.58357892694645	1.2427057020161e-05	0.000111140374160058	2.51014694778791
C11orf54	0.312639945542411	5.50217514780185	4.60110364154599	1.15852986120776e-05	0.000104483389765139	2.50829645542991
FOCAD	0.185706586830532	7.2382435986809	4.63235086808429	1.02193484037526e-05	9.39129349025392e-05	2.50107588212832
CLIP2	0.659274752995384	2.76541178686609	4.45374306910641	2.07907683520658e-05	0.000174312773631837	2.49959016626054
TRDN	-1.66647089669031	-0.520959426753209	-4.52622883568695	1.56159165860299e-05	0.000135151932827565	2.49953325994033
PURA	0.358220690697748	6.39450553573065	4.62835096974816	1.0385078262429e-05	9.52028908355516e-05	2.4938580069213
SMPD1	0.263223021304533	5.79117281536717	4.60250869919086	1.15202526805429e-05	0.000104084304603509	2.49271589903001
SIGLEC10	-1.68129454537887	-0.131744911449718	-4.54011675552852	1.47779412735952e-05	0.000128939898991461	2.48450355214171
ZBED5-AS1	0.314946350191036	4.44955037982972	4.55575538041917	1.38863544595975e-05	0.000122513218898541	2.48310677530195
LSM3	-0.350307084844918	6.08692839159529	-4.60564175204377	1.13764810008944e-05	0.000103157752843859	2.47961781798372
TSC22D1	0.473751347344105	7.24296801331067	4.62839082406115	1.03834141938842e-05	9.52028908355516e-05	2.47621595290425
TMED3	0.262292841127818	7.27848417578647	4.62618532702825	1.04758913235245e-05	9.59182829963681e-05	2.4656127598206
SLC35B2	0.403753171190713	5.85467905457813	4.61131618162386	1.11204977089743e-05	0.000101092642471629	2.45858724151293
PLA2G4D	-1.62664264222436	-1.05069652143291	-4.51186208950241	1.65310528602523e-05	0.000142333881737126	2.45264937849754
C9orf16	0.366630136991066	4.89002330916536	4.56331777179274	1.34740911130369e-05	0.000119247819693687	2.4465206317993
GOLGB1	0.261148414270002	8.46251349466312	4.62599627700786	1.04838552488822e-05	9.59327059215203e-05	2.43950919412148
ANKRD13A	0.241790466768111	6.34856695349424	4.60152536247798	1.15657381650708e-05	0.000104390498933965	2.43875872110056
SAR1A	0.222088934209475	7.15310722269946	4.61477514595489	1.0967202553906e-05	9.99293164741824e-05	2.43672056501602
NBR1	0.262086113035419	8.05450156287672	4.61909655306204	1.07785579191536e-05	9.83297847594227e-05	2.43060278505662
TRNP1	0.486669953954066	3.07077886280643	4.49487387408492	1.76801300609267e-05	0.000151101213998222	2.41722971437388
DNAJC11	-0.221815353681948	5.99318443589988	-4.59614676104479	1.18176241002025e-05	0.000106386956527962	2.4126700075507
EPHA10	0.404270095250636	4.50469780906739	4.5445318396371	1.45207717463685e-05	0.000127213482230729	2.41046153524179
CTBP1-AS	0.533732031800776	5.32305805314653	4.58398313809892	1.24069913412662e-05	0.000111027045280366	2.40843592154328
SIAE	0.320065631617335	5.85770122720895	4.59082160567512	1.20722329467106e-05	0.000108289516085906	2.40839588255625
SCAMP2	0.227781734105735	6.85188492518189	4.60395763722496	1.14535455771041e-05	0.00010366874043749	2.40803437606962
LAMB2	0.446748786129985	7.51076341223144	4.61007802696845	1.11758729962244e-05	0.000101461250853268	2.40150150000606
LRFN2	-0.725468485115302	1.29508350353742	-4.40745427453889	2.492365653825e-05	0.000204175464581758	2.40047386168139
SNX5	-0.234150761548126	7.0656628045816	-4.60313439301086	1.14914006016382e-05	0.000103886135721974	2.39494883384634
LIN7A	0.486162447961586	2.89655288696408	4.45993651329132	2.02907016045862e-05	0.000170500937489909	2.3910567328805
SERPINB5	-0.541131974529615	2.99374970950082	-4.47359112491844	1.92288989441735e-05	0.00016294647096259	2.38765461324502
FZD4	-0.477451571382127	3.08884112135338	-4.47271617917386	1.92952956512727e-05	0.000163232765915217	2.38634113911995
C6orf1	0.462934718124023	5.02553609395923	4.52742757884498	1.55418120765331e-05	0.000134618062166271	2.38148377775924
PIGN	0.374904355074855	6.2980552281372	4.5914938233248	1.20398022031827e-05	0.00010812779299222	2.38055843427495
HIF1A	0.292868702607735	7.00407282794801	4.59780956329374	1.17391916443579e-05	0.00010574427218457	2.38051091148673
ULK2	0.235779191354433	5.43377580484279	4.55897523223911	1.37093544700396e-05	0.000121022731759033	2.37602722835373
GEMIN5	-0.312662879225332	5.01515533082604	-4.56427863300666	1.34225651704436e-05	0.000118999027881395	2.3569977048452
ORC2	-0.293710316051883	5.43775807626564	-4.56423992349744	1.34246372689853e-05	0.000118999027881395	2.35655186902307
NOP56	-0.325097266616549	7.51123693536341	-4.60537321954557	1.13887352443246e-05	0.000103206547030041	2.35514487634179
GPCPD1	-0.409472932172201	5.21323281146611	-4.53410059424556	1.51354683834639e-05	0.000131530792653953	2.3541585900705
SRRM2-AS1	-0.588205741572625	2.81635260649147	-4.43862753495707	2.20616701375434e-05	0.000183635276488555	2.35321319717964
LOC100288181	-0.875075804111832	1.2133971766873	-4.3912055219536	2.65541977502835e-05	0.000216118066893365	2.35134960982337
GSTCD	-0.38656367284525	5.40722529065794	-4.55302784352537	1.4038018343945e-05	0.000123633362728843	2.34211905765983
SNORD116-13	-0.965728263610569	0.747257187840449	-4.38288065706629	2.74289618226205e-05	0.000222634211204578	2.34111859368565
IZUMO4	0.66785481464087	2.31821747180415	4.40845143453078	2.48268024883334e-05	0.000203604186873192	2.3393941823631
PVT1	-0.466321639037218	4.97382014304188	-4.52872018287271	1.54622861235294e-05	0.000134131535777538	2.33930955008227
CDC25A	-0.32286475211929	4.71894853688787	-4.54698048964411	1.43800139680276e-05	0.000126127505691532	2.33892302675405
SGSM3	0.313226483720794	6.67830472656662	4.5757307293582	1.28229346039292e-05	0.00011434037174145	2.32061025926923
RPS10P7	0.589442220927322	2.26321901293661	4.40680147525015	2.49872601442283e-05	0.000204584895488404	2.31765913018918
TMEM170B	0.465244445705667	4.23582100383233	4.49074368757413	1.79709439207443e-05	0.00015321134185529	2.31181348323453
UGT2B28	-0.698488931006881	2.38035270233928	-4.44874046700991	2.12033506405431e-05	0.000177573627004124	2.30881504717999
RNF123	0.294365366955008	6.17155447511572	4.5647939123104	1.33950120040099e-05	0.000118876773198708	2.30843480426823
MNS1	-0.461085634088771	4.2975241282437	-4.50403675156728	1.70510962782324e-05	0.000146308149550822	2.30631403235551
LANCL1	0.355753332314622	7.15483017203062	4.5803186472837	1.25900544238774e-05	0.000112464162539526	2.3024015999788
SMAD3	0.422801898956205	3.88838690125492	4.46084963078048	2.02179646355766e-05	0.000169984858324647	2.29578979878919
PER2	-0.464621918015818	4.02468575939284	-4.50052589046599	1.72895194904207e-05	0.000148015635500659	2.29563589282265
FBXO38	0.321219814585421	5.85251205101173	4.55209375686112	1.40903252275751e-05	0.000123876067691608	2.28942922689816
SNORA52	-1.36334191256936	-0.952015069421582	-4.38919277821978	2.67631946782816e-05	0.0002177010462021	2.28871503981228
UTP6	-0.26407950191107	5.93184721547644	-4.56022423478462	1.36412839921724e-05	0.00012056357882664	2.28072570560365
NAA50	-0.29949322166215	8.26793108725792	-4.58404166909854	1.24040883696919e-05	0.000111027045280366	2.2718314979626
RPL26	0.280771709703302	9.73839288489655	4.59504911247411	1.18696765265875e-05	0.000106791529492653	2.26641662498673
WWOX	0.36031963101184	3.55695561685187	4.4557498634476	2.06274482958584e-05	0.000173136815880721	2.26044219853351
IFT57	-0.263210050288107	6.20807795205571	-4.55230769481948	1.40783285387441e-05	0.000123843105646035	2.25484554682688
LOC100507462	-0.911615132894191	0.598674198443165	-4.35645990096509	3.03930705102718e-05	0.000243403918283862	2.24512202358915
OSBPL2	0.211681628138551	5.90222459242199	4.53842724828262	1.48775119162459e-05	0.000129733286256881	2.23873208430545
U2SURP	-0.337554479528763	7.26994051184358	-4.56389939478346	1.34428789193278e-05	0.000119090424691815	2.23610774839402
HIST1H1E	-1.53301453122299	0.280663330220208	-4.41025745764176	2.46523070502158e-05	0.000202283629872154	2.2353507837556
SRM	-0.350179036462631	7.1459443866052	-4.56602048721322	1.33296441538669e-05	0.000118366609470412	2.23147962076596
CHMP5	0.258461429302561	6.60282371706421	4.54856639335626	1.42895550681184e-05	0.000125407340095188	2.22227116058216
SCARA3	-1.04690208885022	0.537052715412405	-4.3539546161994	3.06896382161339e-05	0.000245255778314777	2.22130340100501
NMU	-0.509784169137351	2.63929825953638	-4.41390574891725	2.43034156838168e-05	0.000199857661505035	2.21247099818642
CCM2	-0.353502525050413	5.02454166623623	-4.52109715267483	1.59370281090771e-05	0.000137692988541946	2.20969482559148
TTC28	0.535711194539294	2.94935008926251	4.40556200921154	2.51084549949608e-05	0.000205465155424703	2.20766161019671
GDF11	0.338364121840705	4.12065253003894	4.49954604259956	1.7356633999012e-05	0.000148420965904991	2.20634034546098
CYTH3	0.250285650477716	6.04938472174314	4.53492361281324	1.50860690496776e-05	0.000131323137884034	2.1954847239599
ARHGEF5	0.297888828381123	4.8442718285573	4.47203443062642	1.93471846768538e-05	0.000163579574947993	2.19013065130805
SF3B4	-0.23187475867955	6.58925984862302	-4.54279985493401	1.46211362727553e-05	0.000127765667222256	2.18982106513785
RPL11	0.205238413335358	9.26922571783722	4.57106324959972	1.30641273766586e-05	0.000116248754200761	2.18956432113328
ANAPC1	-0.305533027281445	5.56238821569623	-4.52788032885555	1.55139122775222e-05	0.000134501678267479	2.17116183718445
UMAD1	0.377623286373055	5.13868109063858	4.49064358957096	1.79780490376279e-05	0.00015321134185529	2.17057640763866
HAUS6	-0.342596267073185	5.83046959040455	-4.5226147689384	1.58414056005066e-05	0.000137024508350926	2.16882469092988
TECPR1	0.339622028597132	5.38686210115326	4.50322956113506	1.71056298811226e-05	0.00014660852642405	2.16313670940947
PSME4	-0.224238686903384	7.57688608305288	-4.54388185749235	1.45583583833479e-05	0.000127468402031692	2.16143358370624
ZNF273	-0.476003342842446	3.93825709579808	-4.43135660927907	2.26993986504445e-05	0.000188213235855922	2.13922006150803
AURKAIP1	-0.323543404853883	6.93586386537513	-4.53475189884512	1.50963628045716e-05	0.000131336607110919	2.13775896087068
MBOAT2	0.346332712692456	7.34006041058435	4.54271029897712	1.46263440300385e-05	0.000127765667222256	2.13722305733845
GTF3C6	-0.28573658602035	6.94666281239475	-4.53624701440349	1.50069623107071e-05	0.000130747022354763	2.13688533457006
RECQL	-0.308914336851298	5.06586759053658	-4.48688182832209	1.8247040866166e-05	0.000155239413963937	2.13626374954149
TMBIM6	0.24636178697966	10.1629599549735	4.56327240962345	1.34765283710833e-05	0.000119247819693687	2.13603337255835
TCEAL8	0.328786660420269	6.44674279994275	4.52237650250276	1.58563815945501e-05	0.000137075086945173	2.1318138523235
ZFYVE16	0.305810187488145	6.70742418090922	4.53097934252617	1.53242375087122e-05	0.000133010838399319	2.12869526708093
ZNF417	0.463683402448555	3.9580872238646	4.42960806225833	2.28553955448598e-05	0.000189297638997029	2.12706969490013
SNORD45A	-1.47405319824371	-1.47135792681167	-4.37077605903427	2.8750627811014e-05	0.000231733455292639	2.12593940769109
GLMP	0.406092472012634	6.32190556293732	4.51020778755756	1.6639697947171e-05	0.000143105214418511	2.11105627363342
ALDH6A1	0.356636176267715	7.39356660713537	4.53408839086658	1.51362020315684e-05	0.000131530792653953	2.1083190997709
YIPF1	0.275342542557458	5.43805175485657	4.48835494721702	1.81412428096775e-05	0.000154426815209817	2.10532586426205
TSFM	-0.247506504822212	5.55707860722186	-4.50379208311881	1.70676082568208e-05	0.000146366193937419	2.09822177240525
TEAD2	-0.620144696297246	2.49318042125344	-4.35297709322145	3.08061088828109e-05	0.000245924790528595	2.09053651818608
L3MBTL3	0.32348162461489	3.86457049658439	4.4275589174257	2.30395269531859e-05	0.0001906124169306	2.08997246828533
SLC9A7	0.399996859259061	6.44706019088135	4.51368489170757	1.64121354337842e-05	0.000141472230581919	2.0829617773792
AP3M1	0.264540048327354	7.08007137409016	4.52015917581626	1.59964071819041e-05	0.000138126538380375	2.07473996355472
GOLGA2	0.219630694476265	6.92674000270202	4.51130713803286	1.65674222665012e-05	0.000142565279515061	2.07342242418344
MCM5	-0.46307694406699	6.0540619254246	-4.50844642964918	1.67561321899796e-05	0.000143941693915752	2.07056461048998
SLC25A1	0.376015594821784	6.66589645156498	4.51465766180616	1.63490118177642e-05	0.000141009053104852	2.0644703488119
SPOCK1	-0.733700787160152	1.21526821461222	-4.30464034633134	3.71277294636685e-05	0.000288267831244284	2.05230669326365
ATG13	0.226594693784443	7.07579107558553	4.5077132885232	1.68048280442116e-05	0.000144277471647731	2.04890445874117
CTSC	-0.507561332675012	2.25909822597907	-4.35887825565163	3.01094139282998e-05	0.000241472623018255	2.0482275216028
NR1D2	0.441765893049689	6.9379360893542	4.50128678527482	1.72375751526461e-05	0.000147655121786728	2.04629798865174
MTHFD1	-0.306464640675622	7.14407201688946	-4.5127089534096	1.64757012822062e-05	0.00014193868643351	2.02446063988902
WDR4	-0.398027851284201	3.96226285859276	-4.43744333091523	2.2164343985474e-05	0.000184387694895223	2.02182343820695
SORBS3	0.403058705807375	4.37518746038808	4.43212490494558	2.26311803906486e-05	0.00018775127334032	2.02141891698293
ACTL6A	-0.2674340050049	6.01746149851135	-4.49409396671097	1.77346942714438e-05	0.000151481324903299	2.02079470245562
PNPT1	-0.326920887868706	5.55510772503111	-4.48900456876032	1.80947760710685e-05	0.000154118637256475	2.0193520134176
YIPF2	0.314355070227155	5.76936189896383	4.47741975533951	1.89409430947427e-05	0.000160596951728208	2.01546760240555
MASTL	-0.390326417390567	4.96240168522853	-4.43519355356518	2.23606777302574e-05	0.000185712354423421	2.00340569105409
SNORA62	-1.01175695319	-0.665123785205853	-4.2855173386381	3.99588705951599e-05	0.000307703795311241	1.99097934141825
HSPA9	-0.227133280121606	9.4276334541023	-4.51578595273071	1.62760902328274e-05	0.000140460787894331	1.98277206323485
AMTN	-1.40128401180016	-0.605050952809885	-4.34049176456066	3.23316927838002e-05	0.000256331942366179	1.98193339289085
SUMF1	0.390146986247175	5.47522587713024	4.46773267401282	1.96777196308001e-05	0.000165814050491635	1.98050547611658
B3GAT3	0.356168031251364	5.50537725430519	4.4695782343519	1.95352494622279e-05	0.000164798486474614	1.97827106375056
ACOT8	0.335021350760048	4.29387187221211	4.41266214541816	2.44218047831956e-05	0.000200721303023791	1.96573801251911
CCDC138	-0.507939388069559	3.93288686169395	-4.40325337781796	2.53357058479605e-05	0.000206986375959181	1.9596266352902
RNF114	0.239840719665205	6.91933866477306	4.48160774352069	1.86307290399904e-05	0.000158145295231485	1.95944634584157
BRIX1	-0.375068119710213	5.60768849185062	-4.47278750565005	1.92898746455311e-05	0.000163232765915217	1.95524546786867
C1R	0.483426588660364	2.74625474241616	4.34197937263388	3.21461728692983e-05	0.000255265431943619	1.95417103164114
SULT1A1	0.375635321128434	5.01179603095953	4.43654874098798	2.22422130730132e-05	0.000184830698120845	1.95047856782385
PLEKHD1	0.635176096421089	1.33430259571222	4.28713815222727	3.9711072231585e-05	0.000306581727830067	1.94774317435871
KMT2B	-0.449789389998644	6.14006715288917	-4.46725006695674	1.97151402031522e-05	0.000166036200387287	1.94652498374283
SLC12A8	0.271597012627652	5.14548142226271	4.44977672773375	2.11172427689079e-05	0.000176951181594822	1.94443007336477
NLN	-0.30435954559626	6.57185741647062	-4.48183683089921	1.86139023170593e-05	0.000158145295231485	1.94360020249185
STK36	-0.254449685147431	6.06619490407948	-4.47133310227545	1.94007045527042e-05	0.000163939774655828	1.93039272766008
NTMT1	-0.350412707949456	4.75369965511196	-4.42036075822414	2.36977494329498e-05	0.000195412084286202	1.92904130783136
PPAPDC2	0.291762062538409	6.27751018140197	4.47320224537861	1.925838242789e-05	0.000163104269902536	1.92860070205843
ATP6V1A	0.277028092701769	7.90161554110705	4.48277618251166	1.85450592537378e-05	0.000157685509487048	1.90146018863154
TMEM183A	0.225494397012797	6.08504863129487	4.45514863397656	2.0676248095731e-05	0.000173449464472344	1.89613799071432
UTP15	-0.306784662630525	5.15512191841716	-4.43972275846445	2.1967119836333e-05	0.000182949679125	1.89552833010139
RPL3	0.283514879319334	11.3737246166055	4.50967333674411	1.66749448461805e-05	0.000143326257475814	1.89202834777453
PCDHB11	1.24430261127817	-0.137762635655816	4.27835786567967	4.10713618723887e-05	0.000314978329865061	1.89199774009582
RNF126	-0.397878332228605	5.55333943896951	-4.44355254194753	2.16395608325361e-05	0.000180722828398978	1.89155334220115
CXorf38	-0.39576641151265	3.71546803919649	-4.35919301032769	3.00726834961011e-05	0.000241352974547009	1.89111364907684
CKMT1B	-0.358318391213761	3.39727239467744	-4.36391177851373	2.95271738793728e-05	0.000237228487411804	1.8894752798652
NCAM2	0.406831807555484	8.95138507068156	4.49205589148846	1.78780520644346e-05	0.000152532289658835	1.88821560960963
SCARB1	0.3116634122646	7.00199250589207	4.46966898450303	1.95282696532303e-05	0.000164798486474614	1.88046097075426
LINC01278	0.290154145532185	6.35112993844583	4.45663763896495	2.05555937554113e-05	0.00017263019901077	1.87893996473355
SGCB	0.304766269532075	5.26861780049404	4.42343731729197	2.34142288096568e-05	0.00019349920737799	1.87486816545746
PDE7A	-0.286929145338472	5.11034092271983	-4.41429579171283	2.42663984057495e-05	0.000199662596416841	1.87027613802033
KIAA0556	0.299378787243537	5.54785859216912	4.43476527606285	2.23982423593456e-05	0.000185921507610798	1.86419218747464
LOC100288123	-0.852942292299704	1.34021503864498	-4.24605171597739	4.6472773277481e-05	0.000349792061922133	1.85883567397078
QARS	0.230059228770133	7.64375161190333	4.47045765691086	1.94677123068899e-05	0.000164413480315106	1.85522269499939
UBE2S	-0.501454142291757	6.32278770111731	-4.44269108780582	2.17128269883242e-05	0.000181233913316663	1.85446116821177
HSD11B2	-0.438195359667461	4.66532502883665	-4.41060580595094	2.46187864872165e-05	0.000202119025638077	1.85300533091697
ZNF850	-0.463797317459713	3.44107114370248	-4.35466601562116	3.06051427153202e-05	0.000244710768377661	1.85074244001284
AKR1A1	0.324753572244582	7.58197020485878	4.46824518620241	1.96380553529361e-05	0.000165572733958275	1.84791791179015
PCDHB10	1.42123253539525	-1.25488647838835	4.31910848818738	3.51150848157161e-05	0.000275346273416602	1.84673986936126
LETMD1	0.244088715496273	5.88071793467383	4.43712426484181	2.21920866847784e-05	0.000184516264484293	1.84320082596476
ZXDA	0.518777343000161	3.68681388658822	4.32424254346138	3.4426475628434e-05	0.000270653381170976	1.83497605792909
SMIM14	0.367181252989767	6.9418291941642	4.43997226165787	2.19456350608708e-05	0.00018287217318204	1.8299017818439
ENTPD4	0.27513198158808	6.42120023519609	4.44114303360264	2.18450901806003e-05	0.000182135410411935	1.82374336237513
ARL4A	-0.87657729583508	1.53736831548141	-4.23381730680551	4.8691512184116e-05	0.00036484618111611	1.81690037554055
IGSF3	0.474106795575367	3.73772752062235	4.35560672837525	3.04937549566242e-05	0.000244080076987564	1.810211027939
BSDC1	0.240487180902448	7.14882339004118	4.44502296439023	2.15150531892369e-05	0.000179883095038743	1.80757983434063
SNORD62A	-1.06267093687708	-0.524975674013511	-4.26393885156992	4.34030184529318e-05	0.000330161968130306	1.80609720791263
GNB4	-0.434190077581906	4.59320346517223	-4.39359482603532	2.63081424889491e-05	0.000214231598489187	1.80493204027534
CNTROB	-0.343394083745529	6.01633582357762	-4.42757117030722	2.30384216957093e-05	0.0001906124169306	1.80247630844231
SGMS1	0.380262016795859	5.67769576981061	4.41435688951974	2.42606048059073e-05	0.000199662596416841	1.79383419504264
ABT1	-0.304505411373721	4.7148822283837	-4.38384721716103	2.73259891410038e-05	0.000222038448561316	1.78900738575634
LOC100129550	0.567803764665754	3.1908279486981	4.28522336546504	4.0003973851385e-05	0.000307893219555303	1.78812921506358
GLP1R	-1.42144940069756	-0.615791000957432	-4.26181001039344	4.37578748604955e-05	0.000332188194593124	1.78744757935204
PHTF2	-0.399737037801531	5.8526719312535	-4.41435380563714	2.4260897203113e-05	0.000199662596416841	1.78557555058054
TNFSF10	-1.30587596356416	-0.602971752325383	-4.2522745225714	4.53818739297034e-05	0.00034284446724611	1.78168573909263
SNRPF	-0.317189167317154	5.87059887215367	-4.42429118356049	2.33361226609589e-05	0.000192959921738414	1.77983214300524
DDB1	0.203170510390359	7.48619879289365	4.44812615140279	2.12545569746796e-05	0.000177903248345478	1.77931759123639
SCP2	0.354594798355182	7.00813826727825	4.44225697411977	2.17498387613508e-05	0.000181441988244691	1.77715424164493
RPS3A	0.304429440280275	9.88182761775404	4.46607315067028	1.98066847166215e-05	0.000166713664632729	1.76886813680107
C19orf47	-0.451397320972547	4.45458139780273	-4.34583447209005	3.16701623130255e-05	0.000251885146870969	1.75669191299112
DGKZ	-0.3035029879553	5.6998959904141	-4.40219477441344	2.5440571928322e-05	0.000207730085957414	1.74698576805695
MTF2	-0.379101302907887	5.10077224765489	-4.37470244453786	2.83153309068998e-05	0.000228839079062437	1.73711944295335
PDZD11	0.240226350435548	5.48973045309054	4.3955886222516	2.61045015022328e-05	0.0002128041229954	1.73412668071902
APPBP2	0.253208696926086	6.64578622080149	4.4207004393593	2.36662841660019e-05	0.000195259847822354	1.73169055354715
MEX3D	0.426540609147486	4.58624738544906	4.35732554054277	3.02912422347589e-05	0.000242717872677235	1.73001447060566
IQSEC2	0.369434183180827	4.52837467093429	4.34906181190625	3.12768933541497e-05	0.00024928547272076	1.72493696855336
TIMM50	-0.241983461228508	6.40287859236249	-4.41955432535498	2.37726124727195e-05	0.000195921816075937	1.72273545061731
ZNF585B	0.308411502646698	4.83841664637887	4.3463348685815	3.16088757465248e-05	0.000251664304459075	1.71274338801233
SIGIRR	0.356006082091864	5.05399732904226	4.37513840905013	2.82673916030714e-05	0.000228678574791465	1.71024027498545
UNC119	0.297521187942945	5.05920037425391	4.36870481101828	2.89828472283659e-05	0.000233479846556407	1.70805693860768
LSM8	-0.282957433857724	5.21022750067974	-4.37502147675817	2.82802419677511e-05	0.000228678574791465	1.70669407246476
SLC25A16	0.343927290266849	5.74720286788305	4.39721753197113	2.59392580568941e-05	0.000211571916883391	1.70339645240949
DAD1	0.251400646346427	7.2443786200752	4.42234277487492	2.35147193922396e-05	0.000194222786795308	1.7024234296313
ZNF335	-0.414206295810795	5.6411287652085	-4.38337259359734	2.7376506603318e-05	0.000222328622582706	1.7020526982182
SELL	0.765939195583817	0.681962221474405	4.20252995461828	5.48383593889243e-05	0.000404446367673913	1.69483972262166
S100P	-0.747704682362174	4.52749029034297	-4.31300249934914	3.5951328727363e-05	0.000281022983951111	1.69192984003188
C14orf159	0.240501953352458	5.03716041999682	4.38191455916297	2.75322590344866e-05	0.000223351918780038	1.69004822011477
SLC25A28	-0.386543828241045	3.67976229637182	-4.30864944477691	3.65591720818034e-05	0.000285032465202679	1.68936676799714
IFT46	0.284078782604113	4.47910263092024	4.34163513361133	3.21890115798671e-05	0.000255470506280806	1.6838942063758
HNRNPA2B1	-0.269637079447874	9.9556224497206	-4.44398884153023	2.16025449005162e-05	0.000180514086937202	1.68271752445965
RRAGB	0.376348638814257	3.86564010181827	4.31323078095672	3.5919722365103e-05	0.000280922161997077	1.68162342722682
PDCL	0.300782984706625	5.35213100244081	4.37212476307933	2.86003820890402e-05	0.000230894267445714	1.6801677293712
CALML4	-0.279263084367511	4.18629701189977	-4.34472752272069	3.18061440442227e-05	0.000252832746939147	1.6737834074714
AKR7A2	0.277665677492521	5.14282232329767	4.37088943754424	2.87379682061522e-05	0.000231733455292639	1.66893721565935
RASSF4	0.555341539347567	1.7196076843509	4.21779018365975	5.17525332723424e-05	0.000385237339781222	1.66110859482786
RSPH3	0.413995497375428	3.35293946992955	4.27663407896334	4.13436344013035e-05	0.000316742864372435	1.65581197999042
CA5BP1	-0.398747498311835	3.31925944979435	-4.2793626608741	4.09134509543306e-05	0.000314248787483493	1.65494423856413
DNASE1	-0.347473689288278	4.66073327937631	-4.3341788151635	3.3130520803897e-05	0.000261698001257926	1.65319535886143
RPS4Y1	0.277167998625954	8.30628026983239	4.42164973904392	2.35785624240654e-05	0.000194643041978981	1.65281250422659
DNAL4	0.330079018552021	4.64112989693483	4.32658071426991	3.41171936789528e-05	0.000268925868915042	1.64764880445619
ERLEC1	0.309244927317129	5.49718247011471	4.36849651079363	2.90063007439604e-05	0.000233543491673625	1.64279791588702
SGK494	-0.564725192619527	3.62566956702965	-4.30723435227608	3.6758892121147e-05	0.00028599560833738	1.6394541159239
KIAA0586	-0.284807444151741	5.57961519291116	-4.36807658977634	2.9053637273665e-05	0.000233799259003941	1.63633358637969
PQLC3	0.36739501165686	4.50218041521786	4.34132440880418	3.2227726843401e-05	0.000255642655193085	1.63629637208845
RPS14	0.313668347422734	9.80106647895965	4.43014283601219	2.28075761440707e-05	0.000189005829679561	1.63610486274283
PLCB4	0.384638690538486	6.52367018924233	4.40424894156767	2.52374649961104e-05	0.000206296012183774	1.63151055996062
METTL4	-0.358681988351087	4.27223260982572	-4.30121306730987	3.76205147107643e-05	0.000291792174016961	1.62864736130404
AOC3	-0.627444807271031	2.13441589770445	-4.21152875811874	5.2997940704044e-05	0.000392802111358304	1.6254199768467
TMBIM1	0.229048287994475	6.97202083721613	4.40025277783519	2.56340369571076e-05	0.000209196032036917	1.62502288747012
EIF3H	0.16650837003964	8.09173379654219	4.41172740051488	2.45111570421285e-05	0.000201345478197266	1.6244172021759
FAM111A	0.387553382825354	7.26081261231551	4.40479474784353	2.51837616175899e-05	0.000205969152750398	1.61971170964363
FBXO44	0.344306014457755	5.08688273890462	4.35046280659762	3.11076428794427e-05	0.000248199981656595	1.61661031210178
SDCCAG3	-0.253215357315337	6.10396249769012	-4.38849925320242	2.68355748260035e-05	0.000218171625114926	1.60854142670675
PTCH2	-1.13429244115786	0.427396401563294	-4.1782935629498	6.0105544253751e-05	0.00043643368109977	1.60631512184118
FAM195B	0.372161707224146	5.03656751175319	4.34712267511233	3.15126198230851e-05	0.000251031034092014	1.59907562102711
ATXN7L2	-0.57203905011037	3.48269995823585	-4.26894625282632	4.25792138025695e-05	0.000324882863038305	1.59861413206942
SEC62	0.299890248499792	7.18792203369968	4.39417489123501	2.62487387183826e-05	0.000213863841885639	1.59504160574821
KRT8	-0.286625810649362	9.06502668100817	-4.40768373088185	2.4901337237067e-05	0.000204103973772816	1.58768140736051
ERI1	-0.338511561398875	5.02382971128635	-4.3368111576607	3.27951452786328e-05	0.000259458325344547	1.58735772913393
CYP2C9	0.443257153287018	4.32300549226554	4.30056885682418	3.77138416072159e-05	0.000292214161802866	1.58544280524492
SLC37A3	0.291098199310217	5.38725952587141	4.36639997805934	2.92433802112309e-05	0.000235200105651764	1.58263674836145
CLSTN3	0.3326242306171	5.63931430260952	4.36049989751828	2.99206370348437e-05	0.000240261115355729	1.58130812672419
RSPH1	0.509874831347662	2.56641738737747	4.23160815810641	4.91028525888161e-05	0.000367744855099084	1.58129424746856
RBM17	-0.204782861767797	6.22399411086917	-4.37363194123727	2.84333777384111e-05	0.000229669499795579	1.58061854185203
STAG3L4	0.292278001215264	4.73144431920836	4.32500700627054	3.43250603046779e-05	0.000270280600700075	1.57750696434768
PNO1	-0.271236391618518	4.62296394752471	-4.33630083226937	3.28599070821422e-05	0.000259833788702184	1.57248346145339
PMF1	-0.335837848120151	3.71581694755053	-4.27006791602597	4.23967534583233e-05	0.000323655134687434	1.56961930386567
ZC3H15	-0.236171654511091	6.7776383928489	-4.38103558179599	2.7626566884294e-05	0.000223995965623412	1.56921243483831
ALG10	-0.444095539705025	4.00801477136447	-4.2858758735756	3.9903928086903e-05	0.000307596193096989	1.56342898592669
ASIC1	0.402720623210941	3.07375057717968	4.27884173383267	4.09952453924357e-05	0.000314716055630273	1.5596968601431
CEP85	-0.344664276675019	4.86092951912232	-4.30813385867822	3.66318184074843e-05	0.000285302585688166	1.55628715222897
ZNF552	-0.326642081968237	4.49648017302511	-4.31081023610187	3.62562213587578e-05	0.00028296435546939	1.55404268535279
SLC22A31	0.520695305388795	4.04254993638878	4.29633924582566	3.83321437122993e-05	0.000296698695867983	1.53704209062339
SLC25A17	0.269874584615451	5.75381477277075	4.35878971684776	3.011975379017e-05	0.000241472623018255	1.53531481495013
NCEH1	-0.414940435162512	3.24742318417578	-4.25424709772116	4.50412384885863e-05	0.000340896792915631	1.53133771107617
NBEAL2	-0.433519397829391	6.99267101056079	-4.37749376098502	2.80097437198863e-05	0.000226735478004212	1.53036677312587
TMEFF2	0.615111114039705	6.05640526932268	4.37875497040699	2.78727143384889e-05	0.000225747938784654	1.52810733651661
KRBOX4	-0.386566123434103	3.46472720984381	-4.24009879014042	4.75399276333211e-05	0.000357465975634426	1.52579798996102
PPFIA3	-0.371570783663175	5.13165961658237	-4.32400375113102	3.44582134453371e-05	0.000270761137150801	1.52552574588576
FAM217B	0.373702770737291	5.16006304654118	4.32463869034101	3.43738859422518e-05	0.000270523202992061	1.52302283613837
METTL5	-0.276800901944515	5.12432009301043	-4.32750043962015	3.39962715955651e-05	0.000268113452877629	1.52125405556994
TMSB15A	-0.55553549542591	2.11553837795163	-4.1915782811483	5.7161072918119e-05	0.000418086055011435	1.51928941529775
ZMIZ1-AS1	0.560035653343571	1.96416168709379	4.19208492750143	5.70515662062952e-05	0.000417895764953038	1.51475114868855
SC5D	0.36930788131266	7.23609097455152	4.36468449973602	2.9438757580536e-05	0.000236644745090647	1.50592938035516
TLR5	0.61445534005854	1.32961871360302	4.15664751083622	6.52176087161908e-05	0.000467896613703928	1.50381024370139
SUPV3L1	-0.313066538474513	5.91947665909193	-4.34405881911397	3.18885623941609e-05	0.000253353784608847	1.50341539804624
GFPT1	0.350362505981799	7.80202610602707	4.37124018663288	2.86988383156049e-05	0.000231564619101087	1.50126783359731
RRP15	-0.326950409521054	5.1529065047782	-4.33521139491201	3.29985723357706e-05	0.00026079292747049	1.49245394133425
PCDHB7	2.07041499509759	-1.84550625640009	4.31062723893494	3.62817842582624e-05	0.000283016764894581	1.48810068341907
COG6	0.357165851418063	5.07979058467665	4.31696336290805	3.54067129391565e-05	0.000277343349762323	1.48659670424244
FERMT3	-1.2302221770455	-0.226554535203993	-4.17293737333206	6.13334399118493e-05	0.000444061202370458	1.4857172314607
FAM89B	0.31775168681438	5.45283577471234	4.32618967197808	3.41687318689435e-05	0.000269190806791215	1.47785052096707
RRP7BP	-0.487054404199314	2.75652468596717	-4.21414382410487	5.24743374843398e-05	0.000389690727826333	1.47683375690879
THAP7	-0.313052926077392	4.85645358731194	-4.30550008996192	3.70050910188306e-05	0.000287613067670166	1.47268892455024
TSPAN14	0.251278131510574	6.43007804628126	4.34957679270095	3.12145770167665e-05	0.000248920917941458	1.46372866065027
INPP5D	-2.17015604938382	-1.24604507718381	-4.35470197432458	3.06008777259716e-05	0.000244710768377661	1.46335761442516
RNF215	0.357212900645365	4.05938079756834	4.26471004641363	4.32751522808017e-05	0.000329523167671663	1.46289839802192
TRIP10	-0.373847511590382	3.95531463345678	-4.25185388906275	4.54548310683002e-05	0.000343162264113422	1.46008842809083
COLCA1	0.857584186916796	5.59808718643973	4.35371783693664	3.07178111743444e-05	0.000245350347124444	1.45828374502582
ANGEL1	0.274048206427043	5.75984072974877	4.33767214650721	3.26861618270315e-05	0.000258732422770008	1.45591539083814
RPL32	0.223572047341865	10.0371117384666	4.38089151581434	2.76420537858508e-05	0.000224000582648859	1.44438216484249
ARF5	0.277415498751144	6.71320192146941	4.34609231287698	3.16385687193912e-05	0.000251767221987482	1.44340052250334
MYH15	-0.85645484787513	0.689378193124005	-4.12094965574117	7.4571637838633e-05	0.000525465844103667	1.44132437106533
CLK1	0.595908175558404	6.40821426877316	4.31096820083911	3.62341691873152e-05	0.000282939305520918	1.44026037975115
NINJ1	-0.315198228483581	6.59482331802492	-4.33892796037055	3.25278269366532e-05	0.000257614899409696	1.44018078496948
UGT2B7	-1.50473391477318	-1.19368153106025	-4.23421758408335	4.86173364157563e-05	0.000364472253429354	1.43848928506246
PACRG	1.22503710006326	-0.805085016435506	4.14893786226197	6.71371788790504e-05	0.000480520437582374	1.43230247221519
TMEM194B	-0.528279554435373	2.17154653521319	-4.16293352309147	6.36915862933943e-05	0.000458042557366671	1.42078392801042
BYSL	-0.312901904101007	4.80660292496552	-4.31429069111495	3.57733243339628e-05	0.000279923000624693	1.41996114035091
PAK1IP1	-0.305592849172104	5.14377985578485	-4.31755691709769	3.53257871795651e-05	0.000276853872801852	1.4167495255975
COASY	-0.251808413275584	6.50510748443676	-4.33897586552337	3.25218016359322e-05	0.000257614899409696	1.40936046157577
PAPD7	-0.269864656082293	5.47826978345525	-4.30106018026048	3.76426433482135e-05	0.000291813078222392	1.40701440347411
APOL3	-0.973296833620465	0.362861442246242	-4.10928907446315	7.78965783228832e-05	0.000546076106487588	1.40279947100948
IL17RB	-0.350447506553623	3.97043218497664	-4.25359590470747	4.51534174125664e-05	0.000341573660386447	1.40209880757113
LOC100130872	0.590901726608069	2.77427018631243	4.21942005418763	5.14329912852927e-05	0.000383094145406724	1.39838312974408
PCSK1N	0.925684496922433	3.17141677079746	4.17907298275598	5.99288428696729e-05	0.0004355718802183	1.39160020763271
RRAGA	0.217273676685976	6.7942235252516	4.33351850284756	3.32151652136694e-05	0.000262228665009705	1.38294762501082
RPL13AP5	0.528988617153528	2.13997722103111	4.14522111661845	6.80818395394963e-05	0.000485852660616818	1.37375233318858
MYLK-AS1	-0.876452678774475	0.542841866925308	-4.10089442217811	8.03777553265254e-05	0.000560851474899212	1.37103499990495
LMO4	-0.329440247419031	5.58607991018873	-4.2825281351077	4.04197832270584e-05	0.000310774943644398	1.36789101524592
HOXC13-AS	-0.714416127057995	3.27294570167197	-4.13106339791658	7.17983608806748e-05	0.000508921964532731	1.364006695119
ACOX2	0.553863121406095	1.812304662519	4.14359271415923	6.84997254074141e-05	0.000488178394265653	1.35419156847674
TNS2	-0.442678850987692	3.99913389715001	-4.22853171056628	4.96812509821208e-05	0.000371705861857263	1.35173585993074
RELT	-0.578024863751952	3.03298458239004	-4.16613161231439	6.29284149767868e-05	0.000453205313808839	1.3484987816918
TMEM230	0.273314715029676	7.08144525391113	4.32787800769915	3.3946749935095e-05	0.000267863582251911	1.34610668087077
PHF20	0.22261605562358	6.8654400723671	4.32426611369207	3.44233444430039e-05	0.000270653381170976	1.34492103350374
BLMH	-0.209507842334229	5.91401213352056	-4.30821792343081	3.66199641695978e-05	0.000285302585688166	1.34170500777064
BCS1L	-0.259095969564719	5.19696780997835	-4.28665926145272	3.97841332074386e-05	0.00030683027439286	1.33610617608045
STK17A	-0.491172395426817	4.76193758863064	-4.22735489879107	4.99042285134713e-05	0.000373188194899545	1.33101727685659
TRMU	-0.267256717069797	5.19944598048265	-4.27992989238402	4.08245644983969e-05	0.00031372654068983	1.32280572845337
ANKRD9	0.697778268808757	3.45193454110547	4.17856102057717	6.0044852938093e-05	0.000436203924392068	1.31607972472709
LLPH	-0.306886141651511	4.62677588362542	-4.25706325166434	4.45591868268372e-05	0.000337418431362474	1.3140611885605
QRICH2	0.495965184258434	3.28734543476498	4.19006326748003	5.7489734087258e-05	0.000420285222519117	1.31377025750378
SEC11A	0.199678371880407	6.96211494029267	4.31498746978068	3.56773962765102e-05	0.000279317926219018	1.31272327077794
RRAGC	0.393448293587304	5.93763732102689	4.27050795591199	4.23253780155379e-05	0.000323439122789474	1.30448685148068
ABHD4	0.323322063613591	7.6287354629928	4.30754636101512	3.6714766499404e-05	0.000285800380381053	1.30226684241447
URB2	-0.318727182625501	4.39372538016746	-4.26398472838522	4.33954017994056e-05	0.000330161968130306	1.29406549032707
UNC5C	-0.921807339815812	1.08965527799809	-4.07622832459984	8.81141525071968e-05	0.000608611827988992	1.28890584260083
UBASH3B	-2.53505789887794	-1.07568646884242	-4.4999932522547	1.73259712868396e-05	0.000148243182246828	1.28674023378501
PSMC3	-0.253979165161901	7.40125511067084	-4.31155470082595	3.61524056177486e-05	0.000282447722557811	1.28644250293995
ZMYM1	-0.341999321501619	4.95534265910857	-4.25151870450554	4.55130481694701e-05	0.000343429111212444	1.2841858576886
OST4	0.356491454964468	5.82435838537175	4.28671446978301	3.97757038716828e-05	0.00030683027439286	1.28371040460677
ACSL5	-1.41575198380782	-0.960203799545081	-4.14664747381982	6.77178135876673e-05	0.000483523865350648	1.27935611057789
TCFL5	0.267607557861617	5.08985320409755	4.26695787329153	4.29045203153494e-05	0.000327032627946846	1.27606241049023
CALCOCO1	0.357941767967916	5.3160282283201	4.24879116829331	4.59894577959736e-05	0.000346489223266971	1.27200508817214
SEC24A	0.293249182608755	6.98429870770317	4.30148132400536	3.75817179030148e-05	0.000291641899757969	1.27074323044716
UQCRC2	0.219106593511176	8.29414776468116	4.31957430981877	3.50520630775841e-05	0.000275139455918977	1.2704674871933
SNORA81	-0.914996330571645	0.306703002132314	-4.07053362190433	8.99990427366672e-05	0.000619068083249562	1.27043035876218
DNPH1	0.419027284832126	5.77308768673701	4.28563527994134	3.99407890385179e-05	0.000307703795311241	1.27040853976266
HSD17B14	0.845651943491311	1.23199733925404	4.06920179313065	9.0445404505057e-05	0.000621853568703267	1.26773221609828
FBXO18	0.174079918627213	6.3905655330842	4.29035244856133	3.92240207885484e-05	0.000303308292865006	1.25858746566796
NUP188	-0.230225384251396	7.34169010127585	-4.30488018880815	3.70934777540225e-05	0.000288150885646354	1.24763966262506
PIGY	0.208086395442802	7.18556211847717	4.29992349088695	3.78075593173185e-05	0.000292789226770941	1.24588392244278
[truncated: 13,017 more rows]
