# Supplementary material for: The transcriptomic response of cells to a drug combination is more than the sum of the responses to the monotherapies
Source: eLife. 2020 Sep 18;9:e52707. doi: 10.7554/eLife.52707 (PMC7546737; doi:10.7554/eLife.52707)
Supplement: Source data 6. [file elife-52707-data6.zip › LNCaP/DE_limma_TMW_6.csv]

	logFC	AveExpr	t	P.Value	adj.P.Val	B
DDIT4	3.23650772511096	9.29730938279806	37.6623813006138	1.27470764769081e-63	1.91410100377252e-59	134.719618904888
BAG3	3.7460526312918	7.59227406443493	35.5744327248881	3.67001166779784e-61	2.75544476018262e-57	129.077588430802
DNAJB1	5.05593981046471	8.18537542356797	30.739302918641	5.75399648090925e-55	2.88006703857778e-51	114.964408299743
INSIG1	3.29889138267368	8.28307822877681	30.4800935165626	1.30006445340501e-54	4.8804419580824e-51	114.127801398015
HMOX1	8.6992022965609	8.09908799650029	29.0817095807468	1.16369050824335e-52	3.49479533435643e-49	109.36445358159
SEC24D	1.95078801128726	6.95795148475889	28.912665282088	2.02645623982753e-52	5.07154448287503e-49	109.094384650418
GOLPH3L	1.98531560980943	6.74326284322276	28.7788526789784	3.14923353434124e-52	6.75555582166686e-49	108.655772869754
ESRP1	2.02546378362527	7.37223497210529	28.3334414178776	1.38203376201428e-51	2.59407737130081e-48	107.203941226009
TRIB3	3.14157521106941	8.65755459136636	27.6671891897507	1.30583900212162e-50	2.1787198284287e-47	104.984073976113
VEGFA	2.42611617068845	7.6712279635746	27.4501440202623	2.73833170064768e-50	4.11187888169256e-47	104.238603075193
ARMCX3	1.6528911917061	7.09479876587203	27.1969545481633	6.53232180999189e-50	8.4774631930094e-47	103.363367583846
LDLR	2.62505607931264	7.22029136273969	27.1863812154462	6.77474416063617e-50	8.4774631930094e-47	103.328382157748
SQSTM1	2.57835671557658	10.0356146664611	27.0090010106927	1.25046356944155e-49	1.44438161221033e-46	102.738503274612
DNAJB4	4.03510987443069	6.14063789689588	26.9623382194874	1.46997698411186e-49	1.51374136111207e-46	102.472964908877
TMEM39A	2.05246372864247	5.66317755189757	26.9541875574248	1.51212842412634e-49	1.51374136111207e-46	102.463505629689
TES	2.12022292866431	6.78184422587473	26.6891759271276	3.80465886321564e-49	3.57067234312787e-46	101.605859455268
TUBB3	3.75140343343507	6.20668955784321	26.5508590068009	6.17504149538292e-49	5.45437782909823e-46	101.015882821868
HSPH1	3.04507103326044	8.54453092036575	25.9998025509645	4.33186022588871e-48	3.61373406399694e-45	99.2038913778832
DDIT3	5.40644129031041	6.62520834165039	25.8985815492647	6.21587351332797e-48	4.91250298295436e-45	98.7181645863364
HERPUD1	2.56480953738212	8.34033559735188	25.7192642769674	1.18148015358545e-47	8.87055299311955e-45	98.2029592836407
DNAJB9	3.74388089388796	5.99268817849321	25.6637287338018	1.44243628820904e-47	1.03141063351176e-44	97.9309887061664
FBXL20	2.3204791512399	5.13367161923248	25.3435243529573	4.58641074918196e-47	3.13043380953256e-44	96.7741501548819
LPIN1	2.19264023966888	7.60495056874482	25.3154154689615	5.07915041099795e-47	3.24415550655363e-44	96.7449591040049
SPIRE1	2.4488844476656	6.71318768027115	25.3097304831218	5.18511801793335e-47	3.24415550655363e-44	96.715020027573
MAFG	2.67165660398077	6.53642251778699	25.1677757710244	8.69258019127553e-47	5.22111136608774e-44	96.1874055634548
KDM3A	2.35191780714531	6.43346206584365	24.4680493654431	1.14431194990059e-45	6.60884163065661e-43	93.6345588492633
GTPBP2	2.80827822013581	7.62029312911535	24.1458954131009	3.81487991032728e-45	2.12163839753609e-42	92.444576082412
RB1CC1	2.28837313253445	7.64330347785742	23.9760525322831	7.22985361241673e-45	3.87726720871606e-42	91.8072571766489
EIF2AK3	1.89953372666978	5.91502092451735	23.9510584336473	7.94516254416359e-45	3.97996578379505e-42	91.7000950489942
DEDD2	3.09820987536769	4.46364651475266	23.9508489425739	7.95145002090114e-45	3.97996578379505e-42	91.5582572682888
HSD17B7	2.01526820452833	5.18377826626915	23.9159424843356	9.07232860268202e-45	4.39451891283462e-42	91.5202172169961
TMCO3	1.39271278901048	7.14698493502492	23.8824637557362	1.02968105465058e-44	4.83177834894786e-42	91.4550959146933
GCLC	1.61298982196779	6.22062015522295	23.8368189162542	1.2239202590777e-44	5.56920806373054e-42	91.2728380315085
HECA	2.38112581477836	5.28163458303545	23.6336176001725	2.64887603556896e-44	1.16986831029716e-41	90.4562409027635
AZI2	1.71318967162186	6.38660441344106	23.3717970741488	7.21119181743382e-44	3.09380732373103e-41	89.5138932000906
RNF103	1.97903586282878	6.8897702003151	23.3461222562016	7.95859353190287e-44	3.31961779097371e-41	89.4166012316372
TRIM16	1.69217822451933	7.01976816602199	23.3126994136277	9.04978103112206e-44	3.67274356657646e-41	89.289274930634
CTDSP2	1.30945782407812	7.25926113694523	23.2624606431444	1.09803633899692e-43	4.33897728062574e-41	89.0956041600717
ATF3	5.12176385698042	7.30534811382174	23.1623168667115	1.61577445856542e-43	6.22114596662008e-41	88.7096934434999
TP53INP2	1.8149915926496	6.74736439517426	23.1424795470859	1.74449848903495e-43	6.54884732783719e-41	88.6344940690185
SESN2	2.94841096702047	7.10016023583952	23.1094875735976	1.98188394074559e-43	7.08570696529424e-41	88.5079991546467
CBLB	2.28246337163225	4.84199949541352	23.1348341721093	1.79682481386561e-43	6.58076131829416e-41	88.4979601671087
TNFRSF1A	1.34435434772986	6.82203984760087	22.983198634718	3.23341463257328e-43	1.12913846797024e-40	88.0203386888792
HSP90AA1	2.04313104371939	12.1330875110188	22.9552300424112	3.60451227722128e-43	1.23012173533533e-40	87.870436878603
RNF144B	2.47822404941638	5.40282879366205	22.8886429073724	4.67022876628238e-43	1.55840344787769e-40	87.6305256187839
STX3	1.63248230827512	7.8186658237774	22.7717910257699	7.36669589554785e-43	2.40474577320753e-40	87.1955267716555
KLHL24	2.89381693250139	6.30857047814562	22.7116821127237	9.31864317020508e-43	2.97720735837871e-40	86.9594624542794
SLC3A2	2.16957629148854	9.35015984154183	22.7023519775566	9.66526055628675e-43	3.02361567735837e-40	86.9120985517732
UBC	2.56438106068315	10.2995892278152	22.6564839362582	1.15677819264835e-42	3.54493496751175e-40	86.7182049049847
RAPGEF2	1.75701649403032	6.32712163015569	22.6104458137486	1.38573648040957e-42	4.16164379796603e-40	86.5708772176913
NUPR1	1.50820233964432	8.08178778588057	22.5977504422491	1.45655522726427e-42	4.28855554756868e-40	86.5138541143602
NFX1	1.37959276834873	7.04390371078206	22.5426542783823	1.80867932667441e-42	5.22290937871979e-40	86.3020077766892
ABHD4	1.64618593825592	7.6287354629928	22.4913099754943	2.2137495377811e-42	6.27201189798511e-40	86.1000633675647
BAZ2A	1.40315386015012	7.52962444258592	22.4732625444081	2.37689251611066e-42	6.60952185591069e-40	86.0255573797699
FXR1	1.3100381766624	7.71882130649814	22.4529883942294	2.5746612574888e-42	7.02929335317306e-40	85.945224408466
LRIF1	2.78895573186133	5.86896430277534	22.4352895422676	2.7608215248006e-42	7.40294571721531e-40	85.8807697118582
ADM2	1.61096051847208	7.13857717165746	22.3775843487734	3.46733801469043e-42	8.97681855665371e-40	85.6541157594575
BTN2A3P	3.28155017188589	2.25876727784803	22.3949618567708	3.23726490822929e-42	8.52820523894229e-40	84.8064068961873
STK40	1.92746478071363	7.29980444735113	22.0776356122753	1.14041079228446e-41	2.90244211134635e-39	84.4648869383412
P4HA2	2.74083742642602	4.92443165078256	22.0619489966294	1.214023685083e-41	3.03829660920106e-39	84.3383709197411
GRHL2	-1.12160885853434	7.10021193663524	-21.9225404508806	2.11933398181954e-41	5.17310854466497e-39	83.8498174316623
MT2A	4.21185195095782	6.45013702405701	21.9205915942162	2.13593986260807e-41	5.17310854466497e-39	83.8465496950038
ZFAND3	1.26380692454215	7.19824743810549	21.6682747564857	5.88941300495393e-41	1.38180352628731e-38	82.8282074889745
ASNS	1.01948997661254	8.83053929244701	21.672424372948	5.79163974213801e-41	1.38043273599912e-38	82.8260566982564
DBNDD1	1.70335528510747	7.47774924109012	21.633407751042	6.77948481205725e-41	1.56616529135157e-38	82.6872103689917
PCDH1	2.05164077490959	5.62245842698902	21.591630934473	8.02632635308195e-41	1.82611085633149e-38	82.5257520416837
ZFYVE1	2.02883727739254	4.88464466396943	21.5419207608918	9.8146975368466e-41	2.19966415243714e-38	82.280571227836
NOL6	-1.34673766697694	6.90341654535945	-21.5198849622229	1.07310685596176e-40	2.36967243369438e-38	82.2315933379936
CPEB4	2.81923490552237	7.0505935315365	21.4949678538063	1.18715648060066e-40	2.5835277844492e-38	82.1310526014618
OSER1	2.48267146717137	6.53374417076399	21.4827066477762	1.24768446519015e-40	2.67646141847076e-38	82.0873574361188
MAP1LC3B	2.73598450983642	6.87429820809902	21.4415438067483	1.4745696299654e-40	3.11861092444513e-38	81.9212269434036
GEMIN4	-1.94270875258826	5.73292332919182	-21.4216381195279	1.59876887828281e-40	3.33432131615204e-38	81.8402080735065
CBX4	1.64969425651106	7.66253958913901	21.3014692379705	2.60758639821048e-40	5.36376950075734e-38	81.3380182454621
UBE2H	1.49293994279875	8.05546991854866	21.1550612123369	4.743415002485e-40	9.62528644288037e-38	80.7346295938649
ZNF473	2.01185484898675	4.96115069429309	20.9753935023909	9.91966540182544e-40	1.98604927565081e-37	80.0209561568229
CLK1	2.72520453413202	6.40821426877316	20.9100242649872	1.29864206236416e-39	2.56584331690266e-37	79.7555600903381
DNAJC3	1.2094357580233	7.25456363449407	20.8591630622319	1.60203234028265e-39	3.12417111969925e-37	79.5303788039319
GCLM	1.90464359352862	7.36663496752429	20.8472351161523	1.68296394691563e-39	3.23992136242117e-37	79.4873476359699
ULBP1	2.83133873817224	4.83614882010603	20.8206877079638	1.87818478019038e-39	3.56997755181504e-37	79.3487669419115
FOSL2	2.43137148326003	5.95922088840438	20.6557922616675	3.72068109671083e-39	6.98371841852623e-37	78.7085570986946
STX5	1.52738378614431	6.1485376462777	20.6459535788335	3.87598086737571e-39	7.18539860549551e-37	78.6658702525897
RALGPS2	1.6956714212891	5.14260343988539	20.6327067616428	4.09544093038311e-39	7.4092940976666e-37	78.6074842794108
XBP1	1.62100777908744	8.43078054526475	20.6380377349088	4.00565657035674e-39	7.33523647078985e-37	78.5992714548639
ME1	1.3597130823598	8.47234358432923	20.5527157173274	5.71390207515879e-39	1.02142801857839e-36	78.2475691265958
HBP1	2.48937593420682	6.30158655066712	20.5429774809778	5.95063905975091e-39	1.05123289554376e-36	78.2378507800179
UBE2B	2.20199471726572	6.39548109141144	20.5304942913284	6.26861242310216e-39	1.09452888541049e-36	78.1793077989995
FNIP1	2.18619961065155	6.6316041327566	20.476488180945	7.85370717513738e-39	1.35553180392946e-36	77.956797102943
KIAA0895	1.74062380506755	4.73824638054698	20.409959328477	1.03726984947774e-38	1.7699595522452e-36	77.6697284558573
MT1X	5.12735009366506	6.71466919111856	20.3428812069329	1.37386459655944e-38	2.2922167535485e-36	77.3958596224265
MARK1	1.65888881885256	4.29900159667126	20.3438448285995	1.36832379872286e-38	2.2922167535485e-36	77.3501635878535
MT1F	4.49687325757642	5.11658730308506	20.2435146167073	2.08538433255702e-38	3.40370990626915e-36	76.9852110810613
FICD	2.95811459889882	3.73490582094616	20.2677830916166	1.88309632619923e-38	3.10731587189094e-36	76.8720709154641
JADE1	1.44301945412611	5.57233550500339	20.1783076911478	2.74414825366436e-38	4.4307666857015e-36	76.7192593338282
LOC646762	1.60350009092095	4.48529429812937	20.1683365635302	2.8619254893879e-38	4.57177373921794e-36	76.6325941449922
P4HA1	1.896422568901	6.64949978539461	20.0904515382179	3.97556242951186e-38	6.28389952016316e-36	76.3336207584085
KLHL12	0.98269384156025	6.90955935629097	20.0799774884536	4.15546030535573e-38	6.49983249429393e-36	76.282868510617
CHD2	2.13456996372835	8.09404783918758	20.0486515523882	4.7439408946643e-38	7.28896722139246e-36	76.1318262293963
FGD6	2.0145563956808	3.67653122049732	20.0479991194572	4.75705106350866e-38	7.28896722139246e-36	76.0556566475058
DNAJB6	1.35670725429996	5.89271806684207	19.9365826325023	7.62690588670347e-38	1.15682443227009e-35	75.6932723154409
MT1G	4.13354600256938	6.8092748307979	19.8991689819267	8.94005470409798e-38	1.34243861436735e-35	75.5183797681129
AARS	0.982033982099676	9.82860415560559	19.8956100247767	9.07625946970927e-38	1.34939715046687e-35	75.4608810079175
TULP3	1.82089366625678	5.59850321325984	19.8109668208919	1.30102262792954e-37	1.91530939029314e-35	75.1695859427176
ANKRD12	1.93709880294114	6.40700647269071	19.6948139985973	2.13552182394659e-37	3.0833649719598e-35	74.6647488265284
OSBPL6	2.75336400059212	3.39334259507738	19.6965844505458	2.11942520639725e-37	3.0833649719598e-35	74.4411709930518
SMAD9	1.70846155072011	6.10569744014302	19.5590850138456	3.81871724162567e-37	5.46112934288105e-35	74.0860022395363
CCDC9	2.06733390935421	4.06796338000795	19.5197870513427	4.52048707851893e-37	6.40373905387172e-35	73.8812594570799
JMY	2.10530323030091	7.05588287559849	19.451965043381	6.05104241699299e-37	8.41319008644137e-35	73.6081293857662
USP25	1.45282835333486	5.81732110203626	19.4343594524235	6.52748800715266e-37	8.99236329499123e-35	73.5568027121389
NATD1	2.48446040410697	4.32972210869249	19.4630119763093	5.77012376527379e-37	8.09758677190198e-35	73.5500127263737
ATG14	1.62459367177797	5.21238960203116	19.4292352437944	6.67313016219141e-37	9.10942931958784e-35	73.5450234181525
ARHGAP21	1.11160767983959	6.42370565736875	19.3175156306589	1.08050386450852e-36	1.46169784049188e-34	73.0422169824575
CTH	2.13353212371527	5.115332598332	19.2690193906781	1.33257170129406e-36	1.78659791666354e-34	72.8562087366381
KDM7A	1.90814152682829	5.36239777701427	19.2588362443715	1.39260617689126e-36	1.85056410196453e-34	72.8113374585873
STC2	1.52117756683999	7.77865206668907	19.2440983515082	1.48434894827846e-36	1.95517401818854e-34	72.6974905646781
EIF4G1	-0.834582003485151	9.98084393636985	-19.2404267376596	1.50813630067846e-36	1.96923258182502e-34	72.6460187885193
ERRFI1	2.54676556205614	6.54934566930498	19.2213489696029	1.63805595154754e-36	2.12043518693429e-34	72.6274908533761
SELK	1.4276495018829	5.96571679423501	19.2130563399454	1.69798786632746e-36	2.17922955562163e-34	72.6027832684369
TUBE1	1.86254771547921	5.19894255885536	19.1419452724507	2.3115948188859e-36	2.94160235596531e-34	72.3077811390815
CPEB2	2.18142373238348	4.50342084306404	19.1302173325981	2.43239576202078e-36	3.06931552626085e-34	72.2228747530383
TMEM135	1.71786158043316	6.22733181154247	19.1162811639799	2.5842344294021e-36	3.22393458565833e-34	72.1765117949747
CREBRF	3.79451196177774	5.16459805187924	19.115070292902	2.59786950495909e-36	3.22393458565833e-34	72.1731221935389
MBNL2	1.91404612337486	4.61731045271458	19.0986367026731	2.79024500146532e-36	3.43428843786912e-34	72.1089745024158
RRS1	-1.6767004444948	5.1510255808117	-19.0689555244741	3.17478845716521e-36	3.87582304656852e-34	71.9935673381352
FBXO11	1.18290090568056	5.94222880045124	19.0660529394704	3.21514685204811e-36	3.89343912341568e-34	71.9644362752506
HSPA13	2.12915582112586	7.12984283201964	19.0553248011694	3.36884852891066e-36	4.04693036080979e-34	71.8917745762752
YPEL5	1.55086180847305	5.84370081318027	18.9980058346769	4.32458755873599e-36	5.15381006206188e-34	71.678812909284
CREB3L2	1.18371346689755	6.65156215721206	18.9710878852997	4.86343047801941e-36	5.75033638251492e-34	71.5317005076692
ERN1	3.1040767608773	5.45741179335439	18.9268021324835	5.90107856230344e-36	6.92270278840222e-34	71.3770826022772
DNAJB2	1.22093742414749	7.05363186842534	18.9102115518731	6.34487839232851e-36	7.38563518908565e-34	71.2671077574031
PIK3CA	1.69739069435682	4.5163393827473	18.9014603989426	6.5923555838681e-36	7.53015187803883e-34	71.2518530298085
ALDH1B1	-2.36608121767331	5.84157259434605	-18.898795837899	6.66962040343077e-36	7.53015187803883e-34	71.25079006756
MCFD2	1.12884408213952	7.17054491142346	18.9082404155478	6.39979221372322e-36	7.39225229855906e-34	71.2499401662222
KIAA0513	1.44375077273993	5.91605873094083	18.8993510204346	6.65344683755767e-36	7.53015187803883e-34	71.2498231057116
NCOA7	1.57940528853067	6.51089075508523	18.8291961203184	9.0452651280785e-36	1.00518579119893e-33	70.9251846226919
ZNF554	4.31809402211436	4.91192939456223	18.8344342354354	8.84002693340644e-36	9.90610779343516e-34	70.9141912918646
TMEM86A	1.74488972926742	3.7132178217674	18.8277197483179	9.10397360169519e-36	1.00518579119893e-33	70.8616983610571
BTN2A1	1.42838637103712	5.57032795996997	18.8041329677619	1.00956723192028e-35	1.10654463901569e-33	70.8362747776816
WBP2	1.36959235682073	7.84772571630618	18.7478113351365	1.29265587650605e-35	1.40655946678369e-33	70.5389002838162
MEF2D	1.70403697064556	6.15072012103961	18.6766593518749	1.76744239848125e-35	1.9093464068773e-33	70.2619540515805
CTAGE5	1.88072661187641	6.56298071870709	18.6680695417696	1.83554904317931e-35	1.96875745945575e-33	70.2175421165545
TCF12	1.14652390884831	6.12501210886346	18.6297129391524	2.17340074216081e-35	2.31459471945296e-33	70.0543241589527
RIT1	1.87260515395476	6.19270559275461	18.6124160133684	2.34560110702903e-35	2.48039057909492e-33	69.988806923677
ZNF419	1.65768538666304	5.37722899280268	18.5191398120069	3.54087868477105e-35	3.71817023290364e-33	69.5900958644733
TSC1	1.58111295748001	6.80269904175019	18.4741649003232	4.32037048664975e-35	4.50518633524532e-33	69.3545648779202
TIMM21	-2.20915378224828	5.13785885254676	-18.4319958348249	5.20764058406846e-35	5.392960759336e-33	69.2085191903405
HSPA4L	1.77824884735498	5.31892829885501	18.410457232056	5.72944022423961e-35	5.89269002788918e-33	69.1019571394582
MMACHC	-1.35985625406371	4.35207373465454	-18.3941234787325	6.159972576536e-35	6.29239103464385e-33	69.0335789126232
RSRP1	1.61374145177853	4.79995763564547	18.311165923977	8.90473377039837e-35	8.97405921451691e-33	68.6728373257555
DNAJA1	1.66684812668562	8.73676115358622	18.31431503833	8.78089413685651e-35	8.90904772696198e-33	68.5922756085546
IMP3	-1.59435688537307	6.03720750649501	-18.2733194287958	1.05380515461354e-34	1.05492921344513e-32	68.4936409096894
HDAC5	1.54672524452995	5.4268978143799	18.2100895170586	1.39678528707505e-34	1.38901509077608e-32	68.2230706801141
HIST2H2BE	1.24045289061326	7.04293759046112	18.1791887169054	1.60329060284158e-34	1.58388234817561e-32	68.0400149972063
DVL2	1.20703676856815	6.83635485481416	18.1718680786502	1.65655781471803e-34	1.61525143803934e-32	68.0110004945031
HSPA5	1.50705844864476	10.7254462798672	18.1723204793516	1.65321497221839e-34	1.61525143803934e-32	67.9357611725479
GOLGA2	0.87244844774848	6.92674000270202	18.1466085332145	1.85441205831422e-34	1.79650654629977e-32	67.8923655590579
ZNF165	3.54184138430914	4.44433544701069	18.1343566591981	1.95877995639886e-34	1.88545127085162e-32	67.8666423202577
ARNTL	1.82111592432199	3.78896181880281	18.0817523807103	2.47843846954631e-34	2.370460640682e-32	67.6263845027685
FZD7	2.82292918850109	3.02979726888239	18.0664235377846	2.65451768335558e-34	2.52279984387769e-32	67.2372036951025
GKAP1	1.62545026433023	3.75874873295962	17.9695102655414	4.0995533509082e-34	3.87162849793947e-32	67.098165710685
APBB2	1.08314471340978	5.58593107183922	17.89575602652	5.71122246497366e-34	5.35998228337778e-32	66.8115767925843
KNOP1	-1.49400915715851	4.94562663440371	-17.8797784678913	6.13708349452476e-34	5.65732886121606e-32	66.7585289548834
LARP1B	1.14417021871381	5.63317671823907	17.8796338630525	6.14108021029713e-34	5.65732886121606e-32	66.731679782857
MXD1	3.35612218959065	4.83792121044675	17.8715924592185	6.36750807188837e-34	5.83015251265096e-32	66.7211549976118
CEBPG	1.56642335505894	7.42863427994775	17.8814112283072	6.09213703995985e-34	5.65732886121606e-32	66.6935473294066
DNAJC27	1.95441397931855	3.74578719499023	17.8455091872629	7.1614196238314e-34	6.51732588311832e-32	66.5476157151469
ELF3	2.50056093138178	6.69572823600711	17.8361908988686	7.46859003947784e-34	6.75592458028911e-32	66.5195496626629
HMGCS1	1.5564669494883	8.01092711096575	17.8095573795429	8.42164869734075e-34	7.57242376283046e-32	66.361267160447
ANKMY2	1.84920400465923	4.50822811441995	17.7922080900024	9.1074043572189e-34	8.14028475166661e-32	66.3606581317774
SPRED2	1.49804281916569	5.07680726103229	17.7737981965631	9.89665906869819e-34	8.74166073973953e-32	66.2778903929013
GTF3C2	-0.786180647927058	6.30573389334324	-17.7809523101657	9.58208918327405e-34	8.51388468497296e-32	66.2715053183836
GAS8	1.87428568868113	5.50805026277642	17.7653645068192	1.02808668916828e-33	9.02792381552683e-32	66.2290750984727
LIN54	1.59665467678347	5.62102851655941	17.7373636057922	1.16674636404283e-33	1.01859670944576e-31	66.096085391525
BRF2	1.90944286523156	4.71064273005435	17.7145176421704	1.29371780851108e-33	1.12291714523714e-31	66.0184614051501
NDEL1	1.44452573579967	5.99597182931151	17.6976456248771	1.39633608441791e-33	1.19813615106396e-31	65.909099664541
CHORDC1	1.6554632254737	7.26401792512083	17.7061742161871	1.34347902322427e-33	1.15940695475492e-31	65.8892511921779
CLIP1	1.16799509927181	7.34697770045077	17.6597308172525	1.65784078798511e-33	1.41443961774911e-31	65.6941883164348
RAB39B	2.81359014462325	4.88702028915635	17.6375186623771	1.8333946415536e-33	1.55538157839372e-31	65.6700576630253
CSNK1G1	1.06626776299088	6.0269831959294	17.6322142730081	1.87801443844219e-33	1.5842845397555e-31	65.6013868251059
CPEB3	2.3129630570843	3.90649910575807	17.6045458581595	2.12909976848639e-33	1.78606492310568e-31	65.5076438267439
POLR1B	-1.16602619131941	5.7553208188769	-17.6009907189791	2.1637219491842e-33	1.80502493271944e-31	65.4749550094972
C10orf2	-1.81508673861747	4.00193512402822	-17.5690686964331	2.50112460566569e-33	2.07496613694343e-31	65.3508894042247
WASL	1.22390697159053	6.36836432045509	17.5610431123071	2.59397928980921e-33	2.14017544042721e-31	65.2726210889231
ATXN7	1.69783428649928	5.60596776997053	17.5445139415219	2.79629471212622e-33	2.29448969384084e-31	65.2271655172569
ZBTB21	1.92567173406482	6.98309336579657	17.536313839223	2.90248179943173e-33	2.36867753805798e-31	65.1449509216628
ATF6	1.13197388650631	6.80005234435732	17.5304552730174	2.9808235657146e-33	2.41946198177137e-31	65.1225976666828
WBP5	1.49041940320836	5.71092075536772	17.5017516915565	3.39651907426843e-33	2.72738665343394e-31	65.0319746634671
NRP1	-1.76623225162311	6.66047024611455	-17.5034871684071	3.3698044932556e-33	2.72048302530785e-31	65.0100179952526
METTL13	-1.1306729574621	6.00917621517127	-17.4925111103641	3.54239111351334e-33	2.82939068938917e-31	64.9847670490985
ELF1	1.39912641400938	5.79797492064433	17.4855218711542	3.65689666534056e-33	2.89257634862153e-31	64.9497132712013
SMAD1	1.97238982795734	6.0462424517514	17.4853339661594	3.66002601383917e-33	2.89257634862153e-31	64.9432973554969
CNNM2	1.41918445378958	5.18195043420307	17.460529367094	4.09769240889516e-33	3.20473693812342e-31	64.8687606396489
HSPB8	4.40364969558101	3.78392611016434	17.4789787056729	3.76746752450838e-33	2.96190012293287e-31	64.7564345128884
CNOT6L	1.26993047654741	5.80057326928635	17.3911882753164	5.62150501381077e-33	4.37370566255868e-31	64.5184668270558
ZMYM5	2.09655621030943	4.23276259993988	17.3697807788048	6.19866929039715e-33	4.79789783838163e-31	64.4608043845506
JMJD6	1.58351605219802	5.12336261421627	17.3615165568932	6.43711343681657e-33	4.95690745473013e-31	64.3999860388821
THAP5	1.79791464506537	6.31255500384718	17.3520331126005	6.7221300460409e-33	5.14997473323215e-31	64.3229288530994
ZRANB1	1.20873989476397	5.98439010385816	17.3463146263485	6.90009608405004e-33	5.25948440599469e-31	64.3076636727374
GABARAPL1	1.37610521337095	6.48173614621184	17.337612164564	7.18006647020066e-33	5.44524636952188e-31	64.2681172476897
ZNF568	1.45403116824364	4.72422167416971	17.3207738076737	7.75465338494619e-33	5.8514510165001e-31	64.2366623224704
WDR3	-1.20712687008761	6.51101782139512	-17.2986529011005	8.58042836078442e-33	6.44218561327694e-31	64.0708452172515
CLASP1	0.97633700747631	6.65499004180224	17.2931758967776	8.79820425756248e-33	6.57282761848548e-31	64.0382512352714
CYP2R1	1.13330106139109	4.93898374593648	17.2368693864122	1.13866001063411e-32	8.38143074494207e-31	63.8477088035154
OTUD1	2.89361874977163	3.9088091892708	17.2483033237216	1.08052931856535e-32	8.0322912116719e-31	63.8166167133832
LYST	3.29224672710599	5.44605981052447	17.2285664311062	1.18283548964291e-32	8.66412571340389e-31	63.8109216820883
FAM102A	1.90356434982444	6.79417648964189	17.2386632288575	1.12933612977226e-32	8.35374942101494e-31	63.8005270012268
GDF15	2.42629020683107	10.0819525044933	17.2265265558012	1.19394987952997e-32	8.70308319952525e-31	63.6728665082833
TMEM203	-1.16134896687523	5.43407221104137	-17.1821027533231	1.46385630908389e-32	1.0567916508271e-30	63.5957248920859
TMF1	1.22943598083167	6.89213573502272	17.191163441001	1.4042248031012e-32	1.01863959629795e-30	63.5679107143677
GRWD1	-1.38207382423988	5.00998995660815	-17.1589648740443	1.62795569063236e-32	1.16406584050169e-30	63.4960784651483
RHBDD2	1.48811685267482	6.83354617167659	17.1600808854722	1.61963155852694e-32	1.16365490348519e-30	63.4269052778621
MTHFR	1.33496622673955	6.49343003929766	17.1486405826305	1.70703304334352e-32	1.21482503217281e-30	63.3954318865427
NCOA5	-0.922696121173016	6.00606521697177	-17.131796545592	1.84443032705891e-32	1.30641348071305e-30	63.3364307846799
ZNF674	2.0339206838524	3.68231888707363	17.1243349543507	1.90879993190397e-32	1.34565914448216e-30	63.2869526334182
ATP6V1H	0.87428271167925	6.56147949291769	17.1084614738992	2.05335628420426e-32	1.43410223086564e-30	63.1979898280582
ZSWIM4	2.70561478429236	3.4003876373352	17.1199783550558	1.94742352686728e-32	1.366472508385e-30	63.1914621159918
INTS6	1.4689076219974	6.24717619051419	17.0877489907636	2.25867587695753e-32	1.57019800779603e-30	63.1102244206967
EFCAB7	1.60677725000902	4.05549086308775	17.0544794132274	2.63260439470633e-32	1.81335722894084e-30	63.0211872509741
MDM2	1.69992643854586	8.51533940459837	17.056132275708	2.61263543337349e-32	1.80789556071596e-30	62.9039553971242
FBXO34	1.32692744070005	5.25086493663597	17.026170680524	2.99947045552303e-32	2.0566232127915e-30	62.8697488635414
ZKSCAN8	1.51423358352287	5.58811088161057	17.0209804924517	3.07211416703903e-32	2.09685756055718e-30	62.8355828489489
TEAD3	1.20863437703459	4.98926907022272	17.0143677236908	3.16723882619822e-32	2.15200263412636e-30	62.828055617802
RNF19A	1.57397544688449	5.80726306741914	16.9892488387774	3.5563831689686e-32	2.39473765314944e-30	62.6873809036878
CRTC3	1.24079008283156	5.26026766296503	16.9829456126556	3.66136486185436e-32	2.45442208775022e-30	62.6754736254254
SH2D4A	-1.40526414214117	4.69665597530123	-16.9783457822747	3.7399387301802e-32	2.48490796337991e-30	62.6727181170184
SNX9	1.23424200855577	5.52731884895255	16.9758333488193	3.78356989548262e-32	2.50282315200736e-30	62.6354977770501
DNAJC6	1.94818268982244	3.03390405325833	17.0117432954725	3.20580755571973e-32	2.16839667822916e-30	62.6118387118249
NAT10	-0.886734739645688	6.53881867925356	-16.981092844645	3.692811958066e-32	2.46450063832529e-30	62.6088175897341
CHAC1	2.03295646816367	6.19043413186866	16.9497513867284	4.26790698210433e-32	2.78638657579472e-30	62.4945838984606
RAB3GAP2	1.1634919938822	6.78030859594697	16.9509318967111	4.24469376528428e-32	2.78333282006589e-30	62.4656863710442
UBB	1.55740451070781	10.042017363741	16.9628003448262	4.01825679767176e-32	2.64640982779996e-30	62.4405797585524
PRKD2	1.39450873144742	4.56386508240796	16.922284735654	4.84558007198533e-32	3.12279958630608e-30	62.4163451749912
FBXO42	1.72696126681456	5.55680060636238	16.9274573380023	4.73107909373398e-32	3.06215015825472e-30	62.4109339010222
NFE2L2	1.12865548003071	6.84278558398231	16.9309100484172	4.65616823027593e-32	3.02671091540361e-30	62.3717835815532
CDKN1A	2.02163697832579	8.98263807180801	16.9116969744475	5.08871920793451e-32	3.2654789583908e-30	62.2317949792717
PNPLA8	1.63523329386239	6.1486218525675	16.8591300580852	6.49032146732314e-32	4.14717732567337e-30	62.073104920116
ZNF490	1.4921575734001	4.25538875934167	16.8346999005544	7.26811074273679e-32	4.62448944546337e-30	62.0152764845676
BYSL	-1.39071703058325	4.80660292496552	-16.8254705258383	7.58578003495179e-32	4.78605348759815e-30	61.9651823549001
BRPF3	1.02400532036391	6.58819434229933	16.8259574288012	7.5686773921402e-32	4.78605348759815e-30	61.8908070162923
RNFT1	2.27586697476402	5.0211119955182	16.7971874163728	8.64894481207599e-32	5.41135647075555e-30	61.8344162198246
LMAN2L	1.14161068215547	5.2989767408128	16.7993273774751	8.5635070575924e-32	5.38031891116349e-30	61.8158949286507
F11R	0.864813028702858	7.86323856071296	16.7961980648607	8.6887339057254e-32	5.41369412150923e-30	61.719191418049
BCL10	2.1236499749507	5.13025532561045	16.7705764408409	9.7858435785147e-32	6.04708753806488e-30	61.707832187581
ZFAND2A	3.23015362471434	4.7766922339549	16.7663555780803	9.97950715220552e-32	6.12795531400623e-30	61.7008390130383
KDSR	1.07892532226397	5.77052817460411	16.7726265199655	9.69314929026676e-32	6.01455908027462e-30	61.6863966779769
AIM1	-1.36424695046025	4.56901317756297	-16.7617368913477	1.01958443173596e-31	6.22360968575088e-30	61.6767668943342
KHNYN	0.815120712789287	6.64107650874909	16.7659497651507	9.99832879549499e-32	6.12795531400623e-30	61.6171460447989
VIPAS39	0.9143241167809	5.43276115966366	16.744230909727	1.10595274842764e-31	6.72347630380137e-30	61.5665087379474
SKIL	2.76159840455226	5.88537884085914	16.734250315022	1.1584495023247e-31	7.01422488988211e-30	61.5007652073066
HIST1H2AC	1.85156890099978	5.12517021300893	16.7240240023512	1.21484016958195e-31	7.29681599457703e-30	61.4981986593674
TCP11L2	2.93024628765399	3.36695467569765	16.733013678738	1.16512623371271e-31	7.02631948812451e-30	61.3915110161655
SWT1	2.04545781371241	3.12309503162037	16.7188352309065	1.2445002247148e-31	7.44518540809459e-30	61.3378555155227
PRKCD	-1.47403927090004	5.80422194172746	-16.6794322746862	1.49484214916971e-31	8.87215403633692e-30	61.2571883350397
DDX5	-0.983235631819337	9.27662148173204	-16.6952940895963	1.38848660905251e-31	8.27361703235417e-30	61.224704119512
ACBD3	0.945214038090385	6.80367495722888	16.6573170591492	1.65694777437398e-31	9.79556211811013e-30	61.1031149602669
GALK2	0.988299602518347	5.37777173424137	16.6388084101514	1.80613798356317e-31	1.06356737102685e-29	61.0766421521082
OSGIN1	2.71202064788712	5.46328758968415	16.6221616007285	1.95183272139028e-31	1.14041712624111e-29	61.0352937877414
PRNP	1.0116911605453	7.37828859435053	16.6289865998475	1.89072153633622e-31	1.10902635115721e-29	60.9555804987351
RBM12	-1.35857999475797	6.55458424952433	-16.5862018368917	2.30820078936928e-31	1.34340864547167e-29	60.7907774432722
PDCD11	-0.987911555061713	6.80893562706951	-16.5830338293988	2.34257378885034e-31	1.35815011634659e-29	60.7553144190775
RRP1B	-0.726474278431395	6.47437924370733	-16.5754157524223	2.4273527680367e-31	1.40188958326304e-29	60.7309844299175
C7orf60	1.85326026134675	4.31653717391087	16.5475697509194	2.76436591196726e-31	1.59041067180461e-29	60.6899186408673
CEP85L	2.09898247206078	3.51957313321646	16.5300047109889	3.00077511677958e-31	1.713294264394e-29	60.5771468841689
DCAF5	1.01210745326749	6.43269171946771	16.540630403522	2.85543872944395e-31	1.63653694508895e-29	60.5686503029361
ZNF189	1.28462227265304	5.39380026008336	16.5220579653744	3.11431272174731e-31	1.76469886150029e-29	60.5402438979892
GPBP1	1.31978043486574	7.1140024014018	16.5277906710344	3.03198281226478e-31	1.72455507230939e-29	60.4840397567395
FAM86C1	-1.3696996872953	3.70310443110197	-16.4981886953258	3.48199492453173e-31	1.96562540551761e-29	60.4377173931087
QSOX2	-1.12092958808381	5.43776399669378	-16.4711070107908	3.95234024209875e-31	2.22278430993838e-29	60.2947733670135
SAV1	1.85700590001577	5.80290893973443	16.4483870993817	4.39590989248463e-31	2.43575582824905e-29	60.1780892783686
SPAG9	1.27167339856652	7.12403827409946	16.4570966991347	4.22023832687993e-31	2.36459323568765e-29	60.1631428769296
STX6	0.871406658869752	6.34724395961159	16.4371793083887	4.6328364177393e-31	2.55759822238137e-29	60.0885595944149
AMD1	-1.9358180097455	9.28014605190019	-16.4501087782842	4.36061009413904e-31	2.43416063842349e-29	60.086572520696
PLAGL2	1.54440747589362	6.02089139384722	16.4211744076322	4.99361397635473e-31	2.74667060325797e-29	60.0367053137154
CLIP2	2.18628760957374	2.76541178686609	16.4492653885758	4.37786645582197e-31	2.43474232224528e-29	60.0172401902824
DNAAF5	-1.20068111633532	5.64156640823504	-16.4075663657521	5.32251145094164e-31	2.90628479808508e-29	59.9881884031524
TSPYL2	1.94167348159626	6.29130348791675	16.4117828599381	5.21833661061519e-31	2.85980082281013e-29	59.9862125515578
SMAD7	1.99125459584171	4.4597173317321	16.3934783453265	5.68598779774162e-31	3.09350698445247e-29	59.968779566272
GADD45A	3.08106005076624	5.30291457373726	16.3836589774459	5.95399943238353e-31	3.21601638405292e-29	59.9087671736442
ID2	1.8112367444735	5.50589900121654	16.3861148930544	5.88579856104718e-31	3.19065527771424e-29	59.9047634180306
FAM126B	1.44958723685296	5.06228942455713	16.3428739274524	7.21020023052259e-31	3.88058661869273e-29	59.7116719084405
TMEM177	-1.32530557258963	3.95332618588013	-16.3207312414631	8.00058995176209e-31	4.21532837598805e-29	59.6317016693001
GZF1	1.76493645379625	6.09772119467282	16.332379215431	7.57451680929096e-31	4.01450591127398e-29	59.6133749262258
DDX23	-0.891723987014769	6.97509572034418	-16.3379844685812	7.37768877948957e-31	3.95654909688627e-29	59.6100708855065
SLC33A1	1.00802193445295	6.86647537317388	16.3362772285817	7.43708740369307e-31	3.974210122913e-29	59.6035505087582
KIAA0391	-1.05580815119866	5.39855177901452	-16.319732832241	8.03821385263372e-31	4.22034332906112e-29	59.5975561181552
KPNA2	-1.02827507447034	7.62729148647251	-16.3318688359238	7.59269897976698e-31	4.01450591127398e-29	59.5608625241257
ATXN1	1.74078623909809	5.31463671279326	16.3049368371991	8.617105522069e-31	4.49286307358986e-29	59.5507912007452
MKNK2	1.73308487381574	9.19817636084331	16.333145758426	7.54729109787461e-31	4.01450591127398e-29	59.5332567788356
SNX25	1.04988133234039	5.46274992446741	16.3062518471836	8.56400098325873e-31	4.48073305800045e-29	59.5281625405127
PIGA	2.47074586146068	5.26513736532114	16.2791174822951	9.72955005947707e-31	5.03789392045199e-29	59.4162074418153
OPA3	-1.39145980848028	4.28173375176312	-16.2720161632474	1.00600987156093e-30	5.19114922039824e-29	59.4069902262539
QKI	1.35450419770426	6.33135088537016	16.2905351223914	9.22082641305049e-31	4.79100101793655e-29	59.3977527244583
ZSWIM6	2.40585829421259	4.1947934926658	16.2596689690093	1.06619502451272e-30	5.46415852835596e-29	59.3495970593986
AGO4	1.05661327974826	5.73083684695024	16.2668030493023	1.03099240513617e-30	5.30184313545366e-29	59.3214691162153
ZFYVE9	0.80836503666921	6.14320345977865	16.2553048309558	1.088322912579e-30	5.55859076710418e-29	59.2578963889299
ATF7	0.979362611833319	5.90647431556322	16.2176535054085	1.29947212640047e-30	6.61453337289134e-29	59.0800783446742
OVOL1	2.28089262123125	2.71080557617858	16.1739664439436	1.59667762900046e-30	8.09990245846989e-29	58.8927939681391
MLLT10	1.28655010436624	5.50643273017712	16.1712685654776	1.61712871388627e-30	8.17602854131858e-29	58.8819182011946
MOK	1.99475237665632	3.49739259652136	16.1436202054242	1.84252131396737e-30	9.22844847502704e-29	58.7901424672545
ITSN2	1.09803941917054	6.6052497444528	16.158778801596	1.71529346902507e-30	8.64323715801357e-29	58.7794954559561
GAB1	1.94075331927284	4.13695431438177	16.1324482305683	1.9423265166105e-30	9.68969268220043e-29	58.752417143841
HERC4	1.01764326237063	5.98996471073868	16.1434820986277	1.84372305707786e-30	9.22844847502704e-29	58.7272434233021
FASTKD5	-1.12435160060522	5.47627953741883	-16.1192147722764	2.06760716840082e-30	1.02465971091441e-28	58.6604545367082
PXK	1.41863809365868	4.64163161817144	16.1011982665557	2.25133672276558e-30	1.11204184963973e-28	58.5958921911308
SETX	2.0954045180204	7.80671312715167	16.1207837830079	2.05233865291842e-30	1.02046083484182e-28	58.5608928328028
AZIN1	1.16211064525823	8.40865078862396	16.0917570104129	2.35408551815967e-30	1.15898190625199e-28	58.4062300412751
FAM129A	3.07186749898589	4.70960633955465	16.0587105683956	2.7523297382213e-30	1.35062037088664e-28	58.4006187907208
ZNF10	1.97638849211264	4.39082596376676	16.0532919810169	2.82381334226169e-30	1.38118505366129e-28	58.3742148084271
PRMT6	-1.21099126239694	6.25315152022199	-16.044419047556	2.94492208196796e-30	1.43574512931269e-28	58.2589679950131
TMEM263	1.26967459144328	6.82971740763251	16.0398919846712	3.00871164008118e-30	1.46209754004722e-28	58.2149218519992
TUBB4B	-1.62894012548792	8.24643229735987	-16.032335081424	3.11830462635528e-30	1.51046652481777e-28	58.1405884449925
PELI2	1.91719985336383	3.95447816161674	16.0047751695685	3.55313161663219e-30	1.71456605255882e-28	58.1314599344174
BACH1	1.95271452048098	6.07692836272501	16.0042196033121	3.56249739210411e-30	1.71456605255882e-28	58.088645813238
DFNB31	1.80576984414842	4.26420487191854	15.9910597950022	3.7917528947837e-30	1.807522586288e-28	58.0877055368634
FOXO1	1.91364046169958	3.8084333008791	15.9896630148471	3.81694077051586e-30	1.80804992460776e-28	58.0811976123434
LYSMD3	1.87847139538374	6.08409110060831	15.9978001091139	3.67253526142662e-30	1.75626718106949e-28	58.0392993486174
SIAH2	1.08052879938448	5.31971324350936	15.990218596461	3.80690198258748e-30	1.80804992460776e-28	58.0384502121212
GTPBP4	-1.07271294099243	6.88496240058456	-16.0009201085626	3.61863425807199e-30	1.73601955332936e-28	58.0185567009393
SERP1	0.934617813163099	8.5960898165402	15.9844113470724	3.9131579149715e-30	1.84779808966075e-28	57.897755527834
ZNF654	1.87384449411189	5.24125220064046	15.940867661491	4.810947351795e-30	2.26461396346563e-28	57.8178562963798
NOP16	-1.36816738818092	5.05378879721578	-15.9328412866539	4.99777415970761e-30	2.34520552444279e-28	57.7786775004426
CNEP1R1	1.37620604568723	3.7402368406699	15.9215628838522	5.27269191215238e-30	2.45884291158013e-28	57.7554961915519
TMEM185B	-0.740169689616208	6.17506498538482	-15.9309301125976	5.04332479748161e-30	2.35920763735152e-28	57.7219841867298
ZNF425	1.94721365331197	3.44054700672223	15.9002023410421	5.83573999498478e-30	2.70461332607073e-28	57.6245690418524
GPATCH3	1.62767386279253	4.53857806336664	15.8869484481974	6.21511209207365e-30	2.87157302075624e-28	57.5929351965661
SLC38A2	1.26948104140227	9.39939619865966	15.9127220585522	5.49878458228417e-30	2.55633898723155e-28	57.538537265681
KCMF1	1.03499210116136	6.46339468458491	15.8590284017315	7.09741742153182e-30	3.25916880739211e-28	57.3691795232728
ROCK1P1	3.56513993731217	2.81268124206253	15.8629077939203	6.96766720442971e-30	3.20940155649437e-28	57.3302865234982
CBX2	-1.2496820596026	5.66398254910275	-15.8127782992193	8.84489330040465e-30	4.04389023702599e-28	57.2022641335961
FURIN	1.16978649877741	6.47557834581772	15.8124164212908	8.86014842822025e-30	4.04389023702599e-28	57.1429767134584
ARID4A	1.65789268605437	4.89676909785805	15.7949682735586	9.62794873400336e-30	4.36777275497868e-28	57.1363254738956
DCUN1D2	1.11662963306493	4.39966888791643	15.7870781669904	9.99678519181577e-30	4.50785965286203e-28	57.1232452420821
ADCK3	-0.971962751605901	6.44546069524462	-15.8004128397051	9.38144081989973e-30	4.26883985913983e-28	57.0822879290122
RNF146	1.31787865978383	5.50158932592856	15.7831204668567	1.01871118444707e-29	4.57993028313092e-28	57.0563721485071
RANBP9	1.0607002682757	6.90748410293362	15.7938002501022	9.68167479495937e-30	4.37891652774427e-28	57.0404886470645
ZC3H6	2.20593515267283	4.65883622118192	15.7515814668024	1.18400316136132e-29	5.27566512492627e-28	56.9613157313604
CCDC117	1.05189128258458	6.50292841780345	15.7711665745505	1.07843875371641e-29	4.83398099277781e-28	56.9335814571456
IFRD1	1.77546176579646	7.02133659373693	15.758124452144	1.14762816617097e-29	5.12880492357837e-28	56.8762288866432
TTC39B	1.43030898650929	4.51413909280892	15.7320612048317	1.29955976875205e-29	5.75639807893236e-28	56.8642873280056
RGS3	1.22750219850848	6.11439071284804	15.7476164663636	1.20660793618894e-29	5.36048070112816e-28	56.8492352117106
ZSCAN30	1.02067790235472	5.29155928254245	15.7111493085397	1.43597013574254e-29	6.32332186460704e-28	56.7223744443566
APEX2	-0.998730083437164	5.13287458027708	-15.7033328454636	1.490577108068e-29	6.52551191100557e-28	56.6973742771047
MSMO1	1.76184805282263	7.26151821259622	15.7135902861855	1.41933268800343e-29	6.26844107148809e-28	56.656942984302
ZXDC	0.875503405174915	6.19093640061809	15.7056315938155	1.47430447658484e-29	6.47314503520407e-28	56.6428440183128
ARIH1	0.987448582403196	7.11301877002647	15.6769298493064	1.69094878063753e-29	7.38118804943404e-28	56.473403270499
CDKN1B	1.5149598383447	7.08280204236793	15.6409734833811	2.00810054264874e-29	8.74018485461261e-28	56.3054026473063
VIMP	0.941492428967115	6.05259767249459	15.5893698960946	2.57067902518097e-29	1.11564497809588e-27	56.1064719173754
SSH2	1.29182554264451	5.34003105211002	15.5391597983281	3.27000789953722e-29	1.4150558679957e-27	55.894797001496
SIAH1	1.83974746245264	4.38388839248918	15.5059915488043	3.83401581144358e-29	1.64370471123235e-27	55.7881012040771
GTF3C3	0.984159354118269	6.16112138701713	15.5200154502433	3.58449875087875e-29	1.54225883218325e-27	55.7576711823437
YARS	0.667511881757484	8.51620932228602	15.529758661626	3.42081758931716e-29	1.47606312991915e-27	55.7288789794223
TSHZ1	1.28873840698015	5.2358339491283	15.4992322764952	3.96044287673988e-29	1.68948892719108e-27	55.7136366254769
FEM1A	-1.16056054463103	6.2837392444033	-15.4933696252734	4.0734888077924e-29	1.73279059313911e-27	55.6359862737542
HSD17B7P2	2.72180068196906	2.9509171084644	15.484869501645	4.24317806168821e-29	1.79987462639294e-27	55.6284301878227
ZNF184	2.03370779513177	4.48030059286048	15.4437834607203	5.16914486188706e-29	2.16419900328551e-27	55.4834004999403
WDR47	1.29337675234142	5.02047264025524	15.4435829075369	5.1741305419519e-29	2.16419900328551e-27	55.4623615279002
TBC1D15	1.56899527601528	6.20629442409616	15.4537683278244	4.92693439937944e-29	2.07816985789555e-27	55.4357440220758
SEPHS2	1.78060242049054	8.28921713498275	15.4608743369275	4.76153774090266e-29	2.01406340048998e-27	55.4106186509879
SETD5	1.24965584021506	8.34971069723909	15.4504912928738	5.00514340933871e-29	2.10524463402325e-27	55.3504567922442
TARSL2	-1.24054816228633	4.82291727658859	-15.4095477020209	6.0942525365117e-29	2.52793635602927e-27	55.3173357162359
EAPP	0.98666628334583	5.85910529431752	15.4204928311589	5.78168928924513e-29	2.41160684353625e-27	55.2949326190347
GEMIN6	-1.77228406056001	3.03672096777911	-15.4009190423501	6.35259520852078e-29	2.62062004536121e-27	55.1730096624829
SRSF1	-0.946524768706626	8.59299241776705	-15.4022038664722	6.31344097003832e-29	2.61164268887315e-27	55.1138727313468
MED13L	1.37016791678483	6.65476595559085	15.3767734557007	7.13554772552207e-29	2.92752417066774e-27	55.0498555972559
TMEM2	1.67827791603496	6.24856582224231	15.3668656695119	7.48424981538704e-29	3.06222057841558e-27	55.049081910718
TOR1AIP1	0.984534714964752	7.08520687550469	15.3773077601902	7.11721403595502e-29	2.92752417066774e-27	55.0447719406533
RPL36A	-3.01442688462884	1.87967025854112	-15.5055488426855	3.84217070886092e-29	1.64370471123235e-27	55.0099505225718
TFE3	0.941178027295462	6.96665464157639	15.3531192103741	7.99660896716924e-29	3.2629641372558e-27	54.9328726755095
SMIM14	1.24341954834153	6.9418291941642	15.3442418004132	8.34608185785476e-29	3.39633509966252e-27	54.8969170005478
HEY1	4.31032530551615	1.85415772912069	15.4158254821516	5.91295586853016e-29	2.45952757124235e-27	54.872328740639
KDM4A	0.718354046182331	6.83639524542281	15.3313494190012	8.88113421550592e-29	3.60430030756856e-27	54.8248905557013
LMNB2	-1.20637452275625	6.88176950313663	-15.3290575072601	8.979800222202e-29	3.63451968023141e-27	54.8086719289726
SLC30A1	4.16151406096609	5.48117190469349	15.2972269798578	1.04696922064945e-28	4.2035534270781e-27	54.7360941561767
ABCF2	-0.806176084565513	6.63673681109388	-15.3112513021611	9.78485195100857e-29	3.94971335742862e-27	54.7315307686518
UBALD2	1.69687803384294	4.9321007902623	15.2831103952197	1.12077178846453e-28	4.47593329137854e-27	54.6970365422216
UGDH	1.19214476739515	7.94452762825301	15.3089061699744	9.89615252569305e-29	3.98393100069187e-27	54.6869732793844
DPH2	-1.41122413539275	4.97547705720968	-15.280687937214	1.13395241996792e-28	4.51655955921439e-27	54.6765243690004
RAB5A	1.29955128133564	6.35752899822793	15.2870483449728	1.09967315574306e-28	4.40338456177008e-27	54.62874262996
GLTSCR1L	1.00268582689178	6.36098224442788	15.2623608602172	1.23885236745436e-28	4.90833961733367e-27	54.5044736175206
VLDLR-AS1	2.36437179578619	2.53421579223573	15.2647193717399	1.22482403146027e-28	4.86559726359986e-27	54.4625513329477
SUGT1	1.1142475490615	5.12592421480723	15.217865247852	1.53596761275287e-28	6.0377198097113e-27	54.3498481158353
SAP130	1.24961911355073	6.12394035876963	15.2182431708698	1.53316413894532e-28	6.0377198097113e-27	54.3115344792198
MYBBP1A	-1.36823546490451	6.38228595609245	-15.2181931190408	1.533535133154e-28	6.0377198097113e-27	54.2895949905106
KDM5A	1.39145308890614	6.35082696110526	15.2164933222541	1.54618807803818e-28	6.0620261566113e-27	54.2879106572226
ZNF292	2.61819929236353	6.1142568514651	15.2050563183121	1.63409501977501e-28	6.3899924002452e-27	54.2729452402377
BTN2A2	1.51000811989891	4.87913290114965	15.1815806123316	1.83059350881499e-28	7.10289202283356e-27	54.2171547090292
SURF6	-1.0186445868347	6.16989605893251	-15.1809051900101	1.83658560722741e-28	7.10777563869246e-27	54.1283732192695
ZNF213	1.83920856948492	5.61083086546018	15.1710370428327	1.92641437475478e-28	7.43255896895102e-27	54.1263711580031
SNX3	0.810928213438125	7.29900817826516	15.1863780281491	1.78859425994408e-28	6.95790969101563e-27	54.1085959784389
STIP1	0.957754650175744	8.74459261789647	15.1940933472708	1.72307148256244e-28	6.72042633302794e-27	54.0984382220222
ATF2	1.05570295475545	5.80362660346822	15.1706093198337	1.93040623194652e-28	7.43255896895102e-27	54.0973437425527
FAAH2	1.59081730600618	3.65137404869234	15.1510787015906	2.12182128982056e-28	8.09777563193963e-27	54.0931543339324
ZNF585A	1.48559670992152	4.61361133302564	15.1517173201348	2.11527041327301e-28	8.09777563193963e-27	54.0815729222341
KIAA1551	1.3846989893922	5.39367979492304	15.1615532785282	2.01690378808322e-28	7.74573587771294e-27	54.0741163950145
TBC1D20	0.89300488257739	6.67308014820123	15.1507938989874	2.12474933336722e-28	8.09777563193963e-27	53.9635310296768
ZFAND1	0.99166188182003	6.58090106503428	15.1495679445887	2.13739975571297e-28	8.12536575488253e-27	53.9550044244942
PANX1	-1.27585231751194	4.72614765445628	-15.1159848501546	2.51499795468686e-28	9.46496473372879e-27	53.9219197155032
TNKS	1.00951326564297	6.91845937439789	15.1407901537222	2.23021532900336e-28	8.45679630816022e-27	53.9045495251547
ZCCHC8	1.4887961042531	5.68613084574364	15.1206813748998	2.45840609139724e-28	9.27523263025652e-27	53.8508658631454
C6orf106	0.880345321872771	7.36640777609377	15.1329261837441	2.31680407168128e-28	8.76300502276225e-27	53.8504609977954
SRSF8	-0.877674121584231	7.18242445471449	-15.1136949820712	2.54306324880047e-28	9.54665943599697e-27	53.7666412331851
PHLPP2	1.07309743999413	5.56485787162548	15.0827868618128	2.95417644380752e-28	1.10623225636443e-26	53.6866696785972
WDR25	1.18670917311002	3.64051335450008	15.0606589514658	3.28895933752106e-28	1.22548420377708e-26	53.6640940741436
PARD6B	1.96942003606731	3.56363550157219	15.0626050273429	3.25804621102329e-28	1.21698561952054e-26	53.6516458050148
SLC1A4	1.12134567901828	5.07944132032652	15.0585541654294	3.32272547811477e-28	1.23500113315276e-26	53.6083848883422
PTPDC1	1.79549582769829	5.03649018864352	15.0489649070205	3.48102587270955e-28	1.28746513558144e-26	53.5788015355397
ZNF569	1.4147724548049	4.43759641672074	15.0286921750945	3.84109281659047e-28	1.4067768227786e-26	53.4908991666438
OSBPL9	1.17301213416287	6.04538562584282	15.044451192521	3.55814097104843e-28	1.31275294401138e-26	53.4790156289342
UMPS	-0.859566912106573	5.90117854437778	-15.0424252697239	3.59330911825182e-28	1.32247866959974e-26	53.467680757844
MKRN1	0.64560832036821	7.01404923103086	15.0383759041364	3.66465283815021e-28	1.34543831339031e-26	53.4093180668584
ARHGEF5	0.963310948022865	4.8442718285573	15.0092946143041	4.22062390876024e-28	1.54201675459717e-26	53.3921642431702
PCDHGC3	-1.67937333793879	3.42409616247297	-14.9900612594632	4.63416078717719e-28	1.6849045612652e-26	53.2957419246162
PQLC2	1.62127536654026	3.76104687004682	14.9726610646686	5.04327567832219e-28	1.82481512254665e-26	53.237376712491
WIPF2	0.850575967782115	6.25398855493979	14.9935566982028	4.55608820821688e-28	1.66053933336371e-26	53.214386552887
SNORA33	-2.63701705454546	1.984442051456	-15.0575520296212	3.33892451030366e-28	1.2379577888079e-26	53.1965356293039
ZNF773	1.65416959055791	4.93648312452308	14.9710224854115	5.08362455035282e-28	1.8349929386562e-26	53.1867111972676
ICMT	-0.984036212046322	6.87105956682885	-14.9827916487927	4.80086462419624e-28	1.74129911103697e-26	53.1408034133902
THNSL1	-1.41161432820463	4.95632747611362	-14.955873751071	5.47236209604093e-28	1.96586098646293e-26	53.1300509853019
TPP1	1.22171911438028	7.69127789978035	14.9655666446432	5.22032401532811e-28	1.87981739602319e-26	53.0309006867574
PHF20L1	1.02251632398011	6.06901124545834	14.9411761073036	5.87806583687999e-28	2.10656411948902e-26	52.9701095424322
PHF3	1.36110143427459	6.61960549758952	14.9341938822887	6.08125765802363e-28	2.17419440459245e-26	52.9081692527648
KDM6B	1.60811689227108	7.54947746251436	14.9331568436548	6.11203311015842e-28	2.18000686893441e-26	52.873452565787
ENDOD1	-1.73760053620991	7.99903083542484	-14.9307029652633	6.18547991559707e-28	2.20097550740772e-26	52.85693756008
CCNF	-1.34190895581726	5.43141964185884	-14.9062917214286	6.96622466735969e-28	2.4670950378555e-26	52.8532443905289
GEMIN8P4	2.07286010240652	2.43370627824388	14.9071672153461	6.93658141595817e-28	2.46240440997702e-26	52.813302946389
UBL4A	-1.33955375133436	5.83348126091566	-14.8969097753865	7.29199153617428e-28	2.56432189478204e-26	52.7865186235153
SERTAD3	1.35648463999999	4.91370835619944	14.8839730842652	7.7664521482442e-28	2.71843928806608e-26	52.7572095861675
B3GALNT2	2.86136515187453	6.90985719192654	14.9021575334974	7.10793286178002e-28	2.50546290733542e-26	52.7527874628728
CREBBP	1.38533527796351	7.18355645602916	14.9043009984191	7.03410304879288e-28	2.4852727383688e-26	52.739047150393
DHX15	-0.773410009033567	7.94307112966558	-14.8957647549472	7.33278405825543e-28	2.57264218268139e-26	52.6778389597114
MED11	-1.37918728746504	3.77241588620588	-14.8455154606834	9.3682065622717e-28	3.26387447190422e-26	52.6228787942397
GOLGB1	0.833902840125351	8.46251349466312	14.873623602774	8.16827342563926e-28	2.85243706417207e-26	52.5573217402364
LRP12	1.29747551731837	4.32518813643971	14.8280492223647	1.02015421487133e-27	3.53779115254225e-26	52.5335113760818
ARL5B	1.63167238106741	5.76069710783751	14.8446418818883	9.40821266333821e-28	3.27022503131219e-26	52.5251917739958
CCPG1	1.70448019971388	4.47191739182381	14.800209299416	1.168659361721e-27	4.01569541775801e-26	52.4017872460666
RNF185	0.852875730975048	5.97245887656975	14.8104001124167	1.11193228524205e-27	3.83833912533209e-26	52.3492447271269
RNF111	1.31535806527811	5.79944761653576	14.8017345771035	1.15998736920393e-27	3.99503906788216e-26	52.3072792331395
TMEM109	-0.930400421087413	6.64390485681534	-14.7991719788458	1.17459425564896e-27	4.02687382256272e-26	52.2516088111684
RPF2	-1.05705058326322	6.63335932959421	-14.7955100220193	1.19578889605488e-27	4.09019728090208e-26	52.2342873948427
HSP90AB1	0.849667115377235	11.7264866526892	14.8184765688881	1.06894644921257e-27	3.69845619386541e-26	52.2077501322468
GCN1L1	-0.928056269231893	8.44454291594569	-14.7947344394852	1.20032689148038e-27	4.09638831874304e-26	52.1719844591304
ADAMTS1	-2.82429256341197	8.07165006916115	-14.7883807235796	1.2381606074274e-27	4.21592283018816e-26	52.1515031489455
KIAA1107	1.69781751920177	3.70347440247085	14.746702569294	1.51787038860177e-27	5.11039052808166e-26	52.1470077575458
C16orf72	1.13502282557568	6.62104009951101	14.7620768837737	1.40797220070514e-27	4.77248545503125e-26	52.079401655687
HYOU1	0.743266080817865	9.26477740592003	14.7788755689308	1.29700911916756e-27	4.40630971344345e-26	52.0791903237908
APTX	0.816704415518577	6.44743957988052	14.7516035437778	1.48193218846772e-27	5.01186795991695e-26	52.0256360645377
LOC389765	2.29857791352341	2.35341472284535	14.7505399608802	1.4896579545406e-27	5.02667502143409e-26	52.0166440515307
ABCE1	-2.19906458703384	7.11026929306543	-14.7456011837551	1.52606647954168e-27	5.12649088518967e-26	51.9970506808821
FLCN	1.53379073707674	6.11538075334095	14.7258726749842	1.68064796790657e-27	5.59570063993016e-26	51.9302940578917
KMT2C	1.38236804740047	7.86089623423238	14.7368128245954	1.59307966332533e-27	5.32776931503187e-26	51.8997269629981
AFF4	1.1189692260323	8.70611147851329	14.7384647641914	1.58026141339857e-27	5.29669763026629e-26	51.889889248229
HSPA8	1.53831310421269	12.2377368924927	14.7308735614197	1.64003470295725e-27	5.47261357769023e-26	51.7725529934508
SMPD4	-0.799178239912818	6.90676930580775	-14.7003483755828	1.90422930691366e-27	6.32608567978219e-26	51.7561564034923
RNF114	0.778877535773269	6.91933866477306	14.6926166949067	1.97768225387925e-27	6.55560192588318e-26	51.722464978485
ASXL2	1.31340679625771	6.36695572100634	14.6674397112883	2.23718845106319e-27	7.39947616325219e-26	51.6137909456505
ESRP2	-1.40045885331661	6.76906829269414	-14.6632608149296	2.28345915878128e-27	7.53591708313399e-26	51.585927441987
ZNF112	1.86608821980671	3.01661808022809	14.6399699406816	2.55953435405014e-27	8.35521040443846e-26	51.5838360679292
ARFGAP3	0.670449639042356	6.81327974473827	14.6594416368499	2.3265874571686e-27	7.66141167913239e-26	51.5623742805942
PPRC1	-1.32465389551721	5.8784223670482	-14.6456268647615	2.48954163503721e-27	8.1622177274495e-26	51.5444704002421
C9orf72	1.48261620438245	5.72772459363459	14.6311212463699	2.67300557600565e-27	8.68784669465387e-26	51.4979003582221
OTUD7B	1.1451763490798	6.61776285297299	14.6436977157282	2.51319208592869e-27	8.22180661488132e-26	51.4919844407385
DDX3X	-1.3338599437606	8.54396257581565	-14.6541851696863	2.38728820174828e-27	7.84409620075541e-26	51.4916012865421
CNNM4	0.796427041183124	6.01551885197322	14.6326087173504	2.65358351958279e-27	8.64342952929615e-26	51.4668022089501
RRAGC	1.29655844446811	5.93763732102689	14.5803953757751	3.42823434074193e-27	1.10468598413263e-25	51.2405838003278
TOX4	0.662460270166718	6.9443465852838	14.5936378275106	3.21251643840211e-27	1.0418822211457e-25	51.2351893017065
PNP	-1.07427401925107	6.11209111057622	-14.5817255197871	3.40592453632765e-27	1.09985726532249e-25	51.2109109370298
SASH1	0.932581709106256	6.88384025589823	14.5863146403567	3.33006741396529e-27	1.07767871310566e-25	51.1952525517711
LGALS8	2.27520114153461	6.69035838927605	14.5576271555598	3.8337103488232e-27	1.2326979571291e-25	51.0789155024252
HOXC13-AS	1.89866861374282	3.27294570167197	14.5234957362157	4.53362811543206e-27	1.44230846994339e-25	51.0396069484039
SCYL2	1.04261696864865	6.63158774677424	14.5502085671092	3.97597395299374e-27	1.27570993329389e-25	51.0332559012268
MKRN2	0.829808284853671	5.50844830570269	14.5343937742995	4.29720801723723e-27	1.36999735853151e-25	51.0194852955015
CNST	1.01630830664106	6.29486324673277	14.5373088586829	4.23609557883855e-27	1.35338747259233e-25	50.9843618011652
DUSP3	0.911989434993735	7.5628548537765	14.5452274113961	4.07446057304996e-27	1.30452238731169e-25	50.9778532068188
FAM86EP	-1.25532985024293	3.3879077091822	-14.5024293305808	5.02833484483471e-27	1.58958896905343e-25	50.9605205016235
JADE3	0.865366246471408	5.15201983976062	14.5066468889053	4.92512944485381e-27	1.56354637936416e-25	50.9086566395197
RAB8A	-0.757371431105373	6.28243975259942	-14.5032009073235	5.00929297621941e-27	1.58691019685465e-25	50.8266704846289
ARHGEF2	1.61217620747635	5.59013050838173	14.4711809552895	5.8638375546453e-27	1.84594097946654e-25	50.7280704230187
WDFY2	1.2579681458588	4.27102295326966	14.4533063504067	6.40309650476263e-27	2.00310202323991e-25	50.7037271732395
GNA13	1.28370079413689	6.83909978193899	14.481897116897	5.56266569643598e-27	1.75481067432107e-25	50.6880767904966
TTF2	-1.07683771965065	5.46100555935847	-14.4579368072647	6.25879382266388e-27	1.96615163265943e-25	50.6478296509917
PFAS	-1.24561249795592	5.37836215480948	-14.4562625878927	6.31058787904148e-27	1.97828366579722e-25	50.6360156559675
NOL11	-1.18583480954128	6.3008250253928	-14.4328187670681	7.08276480753917e-27	2.20653104460598e-25	50.4796502285312
HMGCR	1.15966906882069	7.97229175175392	14.4441491728613	6.69838594503718e-27	2.0911218991825e-25	50.4677865876413
GABPB1	1.01715719635362	5.17521379606743	14.4134553047652	7.79166946362735e-27	2.41236512713048e-25	50.446130511027
NIFK	-1.11070971713041	5.58423484949427	-14.4112392218218	7.87721952622921e-27	2.433833917816e-25	50.4086091714962
MAP3K9	0.986925396910169	5.43966219110956	14.4013771509768	8.26952820059697e-27	2.54979949610193e-25	50.3714326410859
NAA16	1.30316684162601	4.40425966951881	14.3895397225093	8.76642725401609e-27	2.6864626866593e-25	50.3496656884011
MOSPD1	1.44457419601606	4.96980595660839	14.3861069396014	8.9160584789157e-27	2.726752222391e-25	50.3381023558239
TNFRSF10B	1.54419080660655	8.16045310305607	14.4168081938108	7.66400497239088e-27	2.37774170796325e-25	50.3261715677621
HSPD1	0.930459966554928	11.0139586070672	14.4307852607891	7.15406038590712e-27	2.22412775889817e-25	50.3212901791259
TUFT1	1.46093600296223	6.56155627489139	14.3982832945468	8.39660046450157e-27	2.58367525768352e-25	50.2936133594303
UBAP1	1.04737713541576	6.96208329539737	14.3965629379102	8.46810651320558e-27	2.60034943562976e-25	50.2686384253761
B3GALT6	-1.52655757244812	5.89605156009804	-14.3745780904972	9.43762415204472e-27	2.87455099933273e-25	50.2423270353995
CSRNP1	2.49064596546061	5.02972264259469	14.3645581614779	9.91576550603643e-27	3.00191804110167e-25	50.2239268845276
MEF2A	1.18880894051303	5.6934949789819	14.3719882901699	9.55894120712556e-27	2.90560852563153e-25	50.2166148496639
CALCOCO2	0.77907642942575	7.2936520402671	14.3836448281529	9.02495686252013e-27	2.75444618389436e-25	50.1904280587349
BRAF	1.51499511825921	5.03849313493772	14.3427575008238	1.10418546076349e-26	3.32273524625742e-25	50.115739322681
ITCH	0.867437583852529	6.7533377570723	14.3634373735157	9.97073967804234e-27	3.01248746489907e-25	50.1041580167903
DIXDC1	2.31615493189157	4.06613196627185	14.323230093292	1.21592306760924e-26	3.63711170980486e-25	50.0841492684817
SRPR	0.666274413226319	7.96926710855571	14.3655152607143	9.86906129256955e-27	2.99381463372171e-25	50.0811512184953
C18orf25	0.907661554236641	6.12509974783213	14.347434857979	1.0789893477578e-26	3.25343454737574e-25	50.0629985346168
LCMT2	-0.982342147104608	5.05027445790847	-14.3293352536635	1.17981928399875e-26	3.53616095180145e-25	50.0559819471431
LRRN1	-2.6121289159012	4.5173715338718	-14.3145886698417	1.26893100892255e-26	3.78812485685508e-25	50.0375167915615
NUDC	1.0022311069573	7.54021123072292	14.3420890671895	1.10783415034347e-26	3.32704752031151e-25	49.9646453197859
SCYL3	1.50445662723085	4.43186751587759	14.3023059228453	1.34829558594892e-26	4.00911020170474e-25	49.9516690328182
ZNF181	1.40681818113873	4.74682091672133	14.287276490054	1.45222497366917e-26	4.29263980405832e-25	49.8655538922694
ID3	2.05957996961222	6.36895444094557	14.3065037871987	1.32062545930279e-26	3.9346253763672e-25	49.8435648356161
CCDC163P	1.73331998931803	2.81177814411892	14.2795458404013	1.50877982166521e-26	4.45104868411096e-25	49.8371906642316
FYCO1	-0.893160600901817	6.56258036646784	-14.2932323526426	1.41011018637584e-26	4.17637368020112e-25	49.7827483359666
MED13	1.14719545453144	7.40452684270338	14.2982161834389	1.37581304746727e-26	4.0828475732744e-25	49.7643072022478
CYLD	1.07992198575663	6.32610172150476	14.2537124678516	1.71431968757711e-26	5.03761730502111e-25	49.59502287514
CSRNP2	1.35768021259934	5.50950066652178	14.23881631202	1.84539532695224e-26	5.41219848232712e-25	49.5775597277389
KIF21A	0.92352596039295	6.85562778591929	14.2578446630983	1.67964523435563e-26	4.94540251746747e-25	49.5762215120391
ZNF644	1.28947113946949	6.69713131514613	14.2356130065273	1.87487211600773e-26	5.48104876239151e-25	49.4799356991733
SLC9A1	1.59140895366001	6.82794523334113	14.2339881625361	1.89000425051544e-26	5.51073860693979e-25	49.47139787521
ADIPOR2	0.726302989582567	7.01125327438586	14.2354729707524	1.87617145968916e-26	5.48104876239151e-25	49.4659199291667
SAT2	0.811616440108144	6.31150015256816	14.2213654946053	2.01181519980947e-26	5.84321412772515e-25	49.4428253144784
GRPEL2	1.47507235191667	7.09976287489282	14.2311688342801	1.91655229679346e-26	5.57731575361445e-25	49.4408869541071
SLU7	1.09256839535516	6.37452467044003	14.2138824901887	2.08771967729775e-26	6.05196885604304e-25	49.3882267585361
JAK1	2.47121544281593	3.90342657694779	14.1792761041658	2.47793873228119e-26	7.08737676265416e-25	49.3788911175064
ADAT1	-1.04224822279154	5.1464743909282	-14.1884716763955	2.36761243777369e-26	6.84486502812311e-25	49.3541480776299
FHDC1	-1.16359869300918	4.94820480361845	-14.1839734352672	2.42095078195952e-26	6.94006176527963e-25	49.3492179156242
TET2	1.26795571187153	6.3054367058749	14.1875973297451	2.37788684945571e-26	6.85342589854644e-25	49.2636776058575
MTO1	0.976870529550673	5.99529148327507	14.1848373822285	2.4106136221929e-26	6.93443949249974e-25	49.2551072698652
SETMAR	-0.901010551471903	4.9214107323256	-14.165606377012	2.6515633394759e-26	7.55519451718597e-25	49.2518333143067
MTMR3	1.06485973647511	6.27150342461956	14.1839016543534	2.42181164425048e-26	6.94006176527963e-25	49.2496422289773
SLK	1.0996188449215	7.14903390178847	14.1882376442804	2.37035816104423e-26	6.84486502812311e-25	49.2301890701517
PPFIA1	0.665937211524873	7.04687767016926	14.1768920214968	2.5073759479155e-26	7.15793863762341e-25	49.176182526525
PPP2R5B	1.09008271424067	5.03673557992153	14.134739392429	3.08992070487584e-26	8.73790005732874e-25	49.099935451369
SLC25A25	1.74730571070999	6.4943086650999	14.1491437496766	2.87696373195403e-26	8.15103535830599e-25	49.0670128382353
ZNF227	1.55033188993599	3.54549326361271	14.109337066437	3.50479939785965e-26	9.85544340042332e-25	49.0382425342964
USP30	0.95132886856657	4.97235166568684	14.1221387926954	3.28915862563604e-26	9.28383569972759e-25	49.0331585803991
FAM53C	1.72236038179144	7.58741650217392	14.1523936631665	2.83099174691633e-26	8.05116895297264e-25	49.0280430566016
NOP56	-1.01949755826013	7.51123693536341	-14.1502876036516	2.86069833170577e-26	8.12027337408202e-25	49.0161743577237
KANSL1L	1.52201592875827	4.45651043981468	14.0977120215729	3.71290077513658e-26	1.03822938620951e-24	48.944836225471
UAP1L1	1.55677560950446	5.96604658361656	14.1027060784398	3.62202245559341e-26	1.01470688793266e-24	48.8720795242818
PAPD5	1.18985811301979	6.04527004176011	14.1039382181181	3.59994657626837e-26	1.01040743531301e-24	48.839212608756
GNL3	0.959366645410288	8.97695778571001	14.1197522743917	3.32832272087493e-26	9.37675309130544e-25	48.8314953695871
HILPDA	-1.34496894110021	3.95236856073731	-14.0589872052052	4.49992590251602e-26	1.24211189985626e-24	48.783920134218
ANAPC7	-0.700254490850132	6.33313145675813	-14.0882885446974	3.89066795379603e-26	1.08591579914872e-24	48.7661903011403
PMPCA	-1.04918586013617	6.44766289967222	-14.0817057195542	4.01989677028399e-26	1.11782907227008e-24	48.7378870023827
ZNF160	1.13586105263426	5.44411888387503	14.0645536303608	4.37723246978457e-26	1.21047003252827e-24	48.7279052323209
PIGM	-1.2141851445771	5.76128672915297	-14.0676197018138	4.31109194561146e-26	1.19437927408306e-24	48.7205637198266
WHAMMP3	1.7156288496526	2.71446567986133	14.0552643136966	4.58390665395488e-26	1.26002932654378e-24	48.7186969192023
GID4	1.00993426517106	4.83802401571677	14.056483999951	4.55622107897404e-26	1.25534340774081e-24	48.7154150077289
KMT2A	1.36078246634636	7.42038287817055	14.0837204130678	3.97989456497201e-26	1.10875875301706e-24	48.6963925120867
DEGS1	-1.32361013790223	8.06382243282061	-14.0809797164593	4.03441050309227e-26	1.11979127753112e-24	48.6717984703873
EEF2K	-1.32256619555232	5.08664229562501	-14.0372681079209	5.01260372830354e-26	1.37102472830976e-24	48.614051806354
RPL7L1	-1.10118585186211	7.07722806696951	-14.0542039409374	4.6081132536743e-26	1.26269030323309e-24	48.5707991962928
PSME3	-0.65680475325729	7.80706412596272	-14.0549963857307	4.59001093246835e-26	1.26002932654378e-24	48.5457127412929
RAPH1	1.42251836756736	6.05455773017609	14.0343107689332	5.08680883426242e-26	1.38879129918699e-24	48.5274280349806
MYC	-2.60178541689524	6.87108080325288	-14.0287706208192	5.22880396856883e-26	1.42235670837527e-24	48.4825607099145
MPDZ	0.881394565724496	5.4068578774659	14.0193949409716	5.47823377233713e-26	1.48218303289035e-24	48.470516066075
GNL3L	-0.940675714717596	5.84975695988433	-14.0196702159262	5.47074280561561e-26	1.48218303289035e-24	48.4588831634398
CAD	-1.18066242220525	6.61656542469463	-14.028410610419	5.23816768601175e-26	1.42235670837527e-24	48.451984130975
CRYAB	2.66500585669902	1.97640971228113	14.0120638490952	5.68156805397593e-26	1.53443212047667e-24	48.420829087274
EIF3B	-0.725391135285568	8.55563986871982	-14.031134717154	5.1677311070852e-26	1.40832396195992e-24	48.4041454269242
VPS37A	0.808328844161077	6.44298186140357	14.0058888362289	5.85870821867655e-26	1.57943200379977e-24	48.3587099979688
COX18	-1.07028895821316	5.19162026184889	-13.9799142799904	6.66665574253516e-26	1.79081400053503e-24	48.317125451192
TRERF1	-1.42999320392283	4.01141655692858	-13.9619368541088	7.29051929689732e-26	1.94794373242367e-24	48.2942940226658
CLCN5	1.09312986699392	5.12838389583421	13.9656378109837	7.15746471371483e-26	1.91580196330021e-24	48.2579230112688
PPP3CC	1.09325833257812	4.99852310864664	13.9605685306833	7.340339032389e-26	1.95777141936684e-24	48.2213111782687
NRBP1	0.686026951799239	7.28053615446019	13.9783899830638	6.717405323743e-26	1.80122425609509e-24	48.1882571928646
NEAT1	2.26032007992641	11.1888551731986	13.9943490752379	6.20475105692919e-26	1.66972297259585e-24	48.1626677407036
NOP2	-1.22754037897272	5.99678011870492	-13.9537125825477	7.59515576017521e-26	2.02214288820551e-24	48.1101500866381
LRRC37B	2.35842365110364	3.28921237217693	13.9176710643037	9.08832478038515e-26	2.38584414164796e-24	48.0884848009898
KIAA1324L	0.892700575660951	5.45325731881067	13.939803457453	8.13974641001046e-26	2.15947759881125e-24	48.0884095768194
BHLHE40	2.212410231706	5.12808083203357	13.9271203907497	8.67045552380056e-26	2.28013240184569e-24	48.0743052493575
TBRG4	-1.08450442327278	6.34069181702581	-13.9331227938807	8.41509337120787e-26	2.22176924211116e-24	47.9928024304532
MAGEF1	-0.866686527441953	6.63036329465499	-13.9286025419634	8.60668525997273e-26	2.26733308532896e-24	47.9657989814379
ITPKC	1.32604122108017	4.98123859250098	13.9052783085916	9.66717552517507e-26	2.5245618728005e-24	47.9645585269041
TERF2IP	0.9106090342947	7.2265226604127	13.9330312387557	8.41893113186769e-26	2.22176924211116e-24	47.9594016436447
SLC7A11	1.44077357324314	9.90229467857052	13.9445978752585	7.94773561724398e-26	2.1122689916555e-24	47.9526681689391
HIST1H2BJ	2.62162262826864	2.12376101238956	13.9359288150812	8.29832026396048e-26	2.19766449882946e-24	47.9517702376385
ADNP2	1.27481297803153	6.58493726422788	13.9161858499127	9.15581922862566e-26	2.39936791513164e-24	47.8975390686009
PPIL4	0.956393320094284	5.68901593628276	13.9023871864984	9.80745919230592e-26	2.55675012554975e-24	47.8730491776995
IPO9	-0.604136593167405	7.25879823777156	-13.909384805001	9.4713759275659e-26	2.47773834369912e-24	47.8370166992664
SIRT1	1.35915821680572	5.73655761405112	13.8906527103275	1.03981475835682e-25	2.70135958676229e-24	47.8185479117511
ATP1B1	-1.26465132865464	6.91808466024277	-13.8961600251772	1.01165984472162e-25	2.63277023021488e-24	47.8020161714132
PDGFA	1.91075628139923	2.64123655937787	13.8631043247034	1.19291594328272e-25	3.06726469252283e-24	47.7736932345779
AHCYL2	0.846618638532118	5.53715378771493	13.8751624392556	1.12329711835811e-25	2.91320026412182e-24	47.766887466245
TFB2M	-1.16775308295692	5.24998999977267	-13.8666632377112	1.17192908420904e-25	3.02365758221357e-24	47.7488467158514
CDK17	1.31506874310955	4.57233827457624	13.8521940780989	1.25963514969048e-25	3.22226259075848e-24	47.7139973957099
ERO1LB	1.76124478662956	4.26970149271348	13.8408870564401	1.3327386656459e-25	3.38619353694397e-24	47.7108283027474
ATG13	0.692566237839586	7.07579107558553	13.8733434576319	1.13353184815401e-25	2.93467486756563e-24	47.6715314793489
ZBTB11	0.908196969726881	6.00835257454368	13.8635591094181	1.19021319040137e-25	3.06556453980566e-24	47.6675556810623
LARS2	-1.00519358468398	6.54461091115823	-13.8675568588674	1.16671790907824e-25	3.0153934806745e-24	47.6660062171637
TUBA4A	-1.4014081766736	6.38724074674741	-13.8465717912649	1.29546741930858e-25	3.30828890617986e-24	47.5707032405586
MYH10	-0.96040202046738	7.82110572859483	-13.8572656769801	1.22816709698039e-25	3.14712578980505e-24	47.5669389105277
YIPF5	0.797516915863772	6.32574209513736	13.8444156179762	1.30947927032069e-25	3.33729676483434e-24	47.5660786707788
NOLC1	-0.677112069178019	8.37246477254147	-13.8591904335361	1.2164321741767e-25	3.122383850844e-24	47.5498710223712
HEIH	1.43320052253722	5.41840998057326	13.8255219774684	1.43895651851227e-25	3.63149093814794e-24	47.5495334764546
CCDC28A	1.27870067440521	4.17683328720963	13.8088545625522	1.56381460880054e-25	3.93337356210199e-24	47.5452864149182
SPPL3	0.706547085813771	5.86603798344721	13.834319653014	1.37713982303845e-25	3.48720600046297e-24	47.5358136276225
FEM1B	0.973736438991126	6.93518212278702	13.8441415183142	1.31127137137204e-25	3.33729676483434e-24	47.5263003245295
RABGAP1	0.710294448932835	7.05707689192152	13.836868184609	1.35973589293087e-25	3.44895171760978e-24	47.4821892485689
RUNDC1	-0.829647657252786	5.9086170800726	-13.8179215234029	1.49460036899652e-25	3.76559045987444e-24	47.4665364444442
RAB33B	1.37954432902782	4.60910109649363	13.8003193247108	1.63190894122346e-25	4.08412411023525e-24	47.4559812079134
DAG1	-1.08996861883134	7.83835452832498	-13.8288122838063	1.41551757547953e-25	3.57835217397317e-24	47.4274235837092
NIP7	-0.996473981436591	5.35281356137817	-13.8033341558706	1.60752293276798e-25	4.0298104104247e-24	47.4186260445568
SIK3	1.61956343086892	4.54638432413231	13.7856628967978	1.75585864737087e-25	4.36522739220546e-24	47.3875562053914
CASP3	1.12703026247401	6.2335579951702	13.8065300416858	1.58207184923251e-25	3.972640616735e-24	47.3777742389733
IER5L	2.56483899299389	4.06478963746966	13.769829650771	1.90040858736454e-25	4.70124140821515e-24	47.3605275528935
RBM23	0.70047747194728	6.91812079398158	13.7984250109993	1.64742113684374e-25	4.11608582210408e-24	47.2960552993593
MBD4	1.03912794855873	5.77983359668913	13.7831632875279	1.77792253003633e-25	4.41155548286292e-24	47.2739602534198
UBR2	0.786431046439718	6.39302804700222	13.7863251055925	1.75005958550285e-25	4.36522739220546e-24	47.2607862603747
ZNF544	-0.75821008844509	6.27538610819517	-13.7828880086632	1.78036935443189e-25	4.41155548286292e-24	47.2566014789895
MAML1	0.754688064578561	6.50383139460723	13.7857149761135	1.75540188269595e-25	4.36522739220546e-24	47.2510259076928
TSPAN5	1.30899483617656	3.928107145922	13.7313408212149	2.3036336652998e-25	5.65218351603623e-24	47.1673430066203
SOCS6	1.12487010617658	5.16278796108226	13.7449431003935	2.15215065535157e-25	5.2891479935776e-24	47.1576641276016
ZSCAN26	1.88832217957576	3.5030921157916	13.7243163773602	2.38600870154361e-25	5.8352290981073e-24	47.1311196136322
PPM1K	0.992578025938681	5.90255870600157	13.7527088023151	2.07019502302367e-25	5.10827828681704e-24	47.128236916476
ETV6	1.212696469861	4.46874494272937	13.730262049752	2.31609621121825e-25	5.67349114317346e-24	47.117734448879
RBMS2	1.03612815651838	4.40817405452891	13.7222768738063	2.41047527759127e-25	5.88547914931879e-24	47.0930923266429
EXOSC2	-0.869426902762124	5.72678188006167	-13.7458648311067	2.14225519050718e-25	5.27345966240259e-24	47.0879048914647
FASTKD1	-1.33480387935494	4.59381810500592	-13.7190043748143	2.45026082208638e-25	5.97290852344952e-24	47.0759944003856
TACC2	0.908975404063777	7.14236543094497	13.7525584995725	2.07175111659002e-25	5.10827828681704e-24	47.0680287652976
DOLK	-1.06805152721863	5.62661255175969	-13.7155135089958	2.49342835062861e-25	6.05846603770862e-24	46.9876271036439
BAZ2B	1.58320282593775	4.83886107697609	13.7073060114012	2.5979537902023e-25	6.28194430171945e-24	46.9841922438762
ZNF410	0.881036902069918	6.40509282712671	13.7161213215283	2.48585769858767e-25	6.04986048654658e-24	46.9080051454871
CCDC120	1.10607392408449	4.65883799148511	13.6892737809639	2.8433171323763e-25	6.85317015405499e-24	46.8916828277364
TIMM8A	-1.35820447716624	4.11515106703005	-13.6794512142911	2.98662876938631e-25	7.16446054330758e-24	46.8898507969707
RIOK3	0.943405203207966	6.49292110652203	13.7113037315968	2.54650289447301e-25	6.17742931557459e-24	46.8858584356506
DEF8	1.12728364183248	6.66222450432011	13.7105301971974	2.55637785838017e-25	6.19138224539299e-24	46.8834961387467
PRDM15	-1.16735341240365	4.44877511413193	-13.6761834938583	3.03589528141703e-25	7.25907699773218e-24	46.8645451584023
BRWD3	1.29314538620046	4.58490115616995	13.6794409472302	2.98678229895481e-25	7.16446054330758e-24	46.861032426694
URB2	-1.14614141942002	4.39372538016746	-13.6754593453143	3.04692305809675e-25	7.27386274091905e-24	46.8432428995557
GTPBP1	0.956336300787717	6.45762686201424	13.6953273960866	2.75845473920692e-25	6.65931774339729e-24	46.808530714955
PKNOX1	0.772910993701363	5.49012442926015	13.6809419777527	2.96442038180514e-25	7.13361161108751e-24	46.7951884176266
RABGEF1	0.75790711289483	6.10273996968059	13.6789825321577	2.99364533884614e-25	7.1694702405285e-24	46.7471986584287
MITF	2.06874998209847	3.680424971935	13.6388844231473	3.65953702200488e-25	8.65379652321659e-24	46.7145409995197
GEMIN5	-1.01780524506822	5.01515533082604	-13.6540974095215	3.39097613163122e-25	8.06955587837947e-24	46.6915948747065
GOLGA5	0.908651026222916	6.59179174314537	13.6716876141633	3.10501498913997e-25	7.40077858363901e-24	46.6848638479386
DHRS4-AS1	-0.934001233170768	4.8793782686097	-13.6460629538672	3.53024902011363e-25	8.38769292500417e-24	46.6740418382286
ZNF829	1.66097754445397	4.87555264712005	13.6444881715368	3.55821299284415e-25	8.44077824653203e-24	46.6624667973019
PGPEP1	1.03889220033554	5.59658966912807	13.6414257548119	3.61323185984214e-25	8.5577743860236e-24	46.6088743057655
FAM21C	0.950738031581273	5.76515390255632	13.6192874930837	4.0372126654975e-25	9.5169207825919e-24	46.486606301553
CLK3	1.34447216975433	6.3089509092447	13.6264752487613	3.89434549881083e-25	9.19457421543135e-24	46.4791612331863
SOS2	1.17051662195269	5.51500044603089	13.6121754048338	4.1837556663628e-25	9.83995053765349e-24	46.4606477688867
STK17B	1.79941493995574	4.25784016759994	13.5944916213782	4.57170071356621e-25	1.07096190194868e-23	46.4521507786613
UVRAG	1.12681609170255	4.70895166630546	13.5946892124341	4.56717238586312e-25	1.07096190194868e-23	46.4240375268393
CIAO1	-0.557424597935906	6.47631516947092	-13.6120040073227	4.18735241979261e-25	9.83995053765349e-24	46.3882914582826
RRAS2	0.948120669151884	5.10143807361419	13.5921262835146	4.62626002851669e-25	1.08205483782253e-23	46.3863102478411
PPM1M	1.29368737431605	4.19918613626998	13.5676445893184	5.23083849054929e-25	1.21777163990834e-23	46.3444128963914
DLEU1	-1.26878927192595	3.98094673898335	-13.5545310377644	5.58668638086826e-25	1.29659478663242e-23	46.2836839982068
FAM134C	0.677039831312745	6.16496227146673	13.586593589397	4.75644503350965e-25	1.11077416210235e-23	46.2824775204431
RAPGEF6	1.08698786194716	6.30684703507302	13.5781914719266	4.96121761481958e-25	1.15679570969147e-23	46.218607138262
CCDC174	1.85866922544246	4.90616927613037	13.5530170712488	5.62930396930528e-25	1.30446957412173e-23	46.209667736803
C2orf42	1.51846523854149	3.59075679302184	13.5248037976897	6.48600590142352e-25	1.48240280998136e-23	46.1492443370816
ANKRA2	1.07321407971962	5.20587459055452	13.5426247942383	5.93078687846023e-25	1.36590024182452e-23	46.1322762531449
TSEN2	-1.06903056538033	4.71260228242128	-13.5336147673968	6.20526230784528e-25	1.4203996770519e-23	46.1206925528536
TXNIP	-2.80059568916204	6.26709835508204	-13.5484063409006	5.76111567091139e-25	1.33295705569192e-23	46.1205855433335
NFYA	-0.900663325828781	6.22389399008312	-13.5444424726252	5.87690955934443e-25	1.35557102831207e-23	46.0886860441088
SEL1L	0.932516345309249	8.08081880563845	13.5591887289171	5.45759466936273e-25	1.26859507051317e-23	46.0681964409435
HNRNPAB	-0.748518286671885	6.99528154086491	-13.5470127474845	5.80156235795285e-25	1.34025015949261e-23	46.035559801655
RCC1	-0.741307454194682	6.71019697681233	-13.5407915202141	5.98562880546072e-25	1.37641963465235e-23	46.0131686978462
CYB5D1	-0.670595978509327	6.24714006718262	-13.5346862268087	6.17196517227876e-25	1.41493479430439e-23	46.0058107426851
RNF11	1.03538828158204	8.22134954125849	13.538301250372	6.06094108785216e-25	1.39160690176129e-23	45.9575647830939
EDEM2	0.949352563790177	4.61751623232229	13.4949219012504	7.53662057693985e-25	1.70436588227905e-23	45.9466599910477
SNHG16	-0.940475286662862	6.19146898333908	-13.5092408159082	7.01341180653387e-25	1.5908367324307e-23	45.8895106930937
ELAVL1	-0.62303501428178	7.03174634470622	-13.5160057368782	6.77906461428871e-25	1.5423399128509e-23	45.883838810021
LATS2	2.05511325920605	4.08697167161829	13.4728833087853	8.41952557220131e-25	1.90116685702519e-23	45.8836931604844
AKAP1	-1.16034476172237	6.65789044736765	-13.5107818904393	6.95932116375227e-25	1.58095562170808e-23	45.8698430346154
WAC	0.883456745996019	7.89744257150763	13.5195926563858	6.65801420972181e-25	1.51709774466135e-23	45.8672354492729
TUBA1B	-1.29633104808566	9.22165335514484	-13.5225831232087	6.55875315069161e-25	1.49675132691163e-23	45.8487561870669
MUM1	1.04670760422684	6.24601752784297	13.5027889604939	7.24448855184706e-25	1.64077285210461e-23	45.8325020982885
SMCO4	-1.36359866660359	5.48393249632868	-13.4613975691114	8.92010030518773e-25	2.00515308656735e-23	45.7182632190126
OSBPL1A	0.808167690889332	6.17148551494671	13.4624689817282	8.87216859589818e-25	1.99736857025498e-23	45.6521817228133
DNAJC7	0.68220947785543	7.31692976623586	13.4684836201172	8.60785246466603e-25	1.94077346260398e-23	45.627764297912
POLR3B	-1.25271199345301	5.36857979107709	-13.4319676794806	1.0343408947735e-24	2.31125935653555e-23	45.5877894420842
GOLGA4	1.16111861175574	7.67137050631994	13.4595970460522	9.00123645320324e-25	2.02036721347234e-23	45.573802123149
AP5Z1	2.01429088281781	5.91578228337596	13.4367210487536	1.00989615527358e-24	2.26000009949152e-23	45.5731844800634
SARAF	0.743910237453356	8.80753090093997	13.4539295261847	9.2614979419369e-25	2.0756813894944e-23	45.5177228501095
TBCEL	1.00197729114207	5.78667866871894	13.4255979482315	1.06803195596831e-24	2.37946110546293e-23	45.4974317244901
LOC90784	-1.27758870139757	4.52625801068565	-13.397424901632	1.23076520083726e-24	2.72583632091038e-23	45.4605343047989
MARCH5	0.767657233356847	6.8890588987825	13.429498987052	1.04726990345759e-24	2.33667234328666e-23	45.45148126298
SCO1	-0.800660258514757	5.53351163613255	-13.4005043478716	1.21182906756111e-24	2.68976029648981e-23	45.3934535460287
STXBP5	0.867333476036019	5.66887118619181	13.4003641227384	1.21268494986921e-24	2.68976029648981e-23	45.382333304062
ZNF319	1.22939297518533	4.75025947344767	13.3830106819532	1.32342786658454e-24	2.9224401242108e-23	45.3618793018995
ARID4B	1.66000170202372	6.56039652059302	13.4057872835539	1.18002195736665e-24	2.62506810545447e-23	45.3444264791576
STK17A	1.34885764783739	4.76193758863064	13.374763290153	1.37956444598851e-24	3.04192947444398e-23	45.3145740728877
ADAM17	1.7016026653332	5.34742676691511	13.372975634781	1.39204409392388e-24	3.06494635107931e-23	45.2830896463035
SIPA1L2	0.969969503944994	5.56084833827015	13.3704402419556	1.40993831018089e-24	3.09979995105068e-23	45.2429689198785
GIGYF2	0.685553816076457	7.30093604854505	13.3891599036871	1.28306996580593e-24	2.83749316738467e-23	45.2326237857912
AP4E1	1.13684089275526	4.53534138988938	13.346954896508	1.5870701483297e-24	3.46891489771743e-23	45.2035755184218
FAM120AOS	0.66452401873158	6.96357406562531	13.3569088203777	1.50941893806171e-24	3.3136600546688e-23	45.0899421814025
PHC3	1.14123783404072	6.57892385333816	13.3546107024617	1.52700110336056e-24	3.34736475446164e-23	45.085711315686
LARP6	1.78828605513754	3.88921091538814	13.3075607355456	1.9357983976812e-24	4.19130461680478e-23	45.0685984018171
URB1	-1.02738557556112	6.15150403446662	-13.3455220750307	1.59857314185246e-24	3.48640700783722e-23	45.0588828193739
NIPBL	1.05505093092882	6.94026552893713	13.3515587480503	1.55066886616471e-24	3.39429208372146e-23	45.0563761392415
PHACTR4	0.989703657701231	6.28781823893798	13.3406472108778	1.638340054991e-24	3.56540786460069e-23	45.0281813866016
CCAR2	-0.669744870878097	7.45564705165333	-13.3453802124975	1.59971658790613e-24	3.48640700783722e-23	45.0070286965798
ZNF841	1.33479779396204	5.21664719232532	13.3176966230152	1.83932559553601e-24	3.99123022291455e-23	45.0045785769613
PI4K2A	0.677652176945216	6.02551330556146	13.3281861961101	1.74456428250254e-24	3.79108209349611e-23	44.99173909308
FGD4	1.325471074448	4.628024131209	13.3036361869907	1.97450197033085e-24	4.25993126242644e-23	44.9773398120487
KLF15	1.46552242007381	4.75566446551308	13.3056351183906	1.95469257478524e-24	4.22326096445686e-23	44.9563792693898
FUT1	1.45449503632324	3.79079258370281	13.2808971921072	2.21454401790978e-24	4.71682169828841e-23	44.926668717307
AMMECR1L	0.822222189688866	5.78595726801296	13.3074263842069	1.93711068464472e-24	4.19130461680478e-23	44.8965630269106
ZNF441	1.91254931358785	4.90499065554476	13.2876453089624	2.14040153729045e-24	4.57187332630916e-23	44.8858252086025
SAYSD1	-0.73113880390881	5.54122787267801	-13.2933779102613	2.07937723950884e-24	4.47334221038177e-23	44.8636759756759
KLF3	1.2121523121452	5.9477061999896	13.3011991285173	1.99892603194396e-24	4.30643806250652e-23	44.8517823673986
RSF1	1.06979085014717	6.16875670250916	13.2912301961988	2.10203263365016e-24	4.50916028955583e-23	44.7902818490146
MAPKAP1	-1.01683544147766	6.94160439280327	-13.2897240052669	2.1180685113699e-24	4.53707799810705e-23	44.7683360325873
PNPT1	-1.03301059301048	5.55510772503111	-13.276337242784	2.26609917568792e-24	4.81979394081159e-23	44.7552217303167
LEO1	-0.787692104241967	6.57110404802333	-13.2862169135164	2.15588475943198e-24	4.59840419710662e-23	44.7416355537425
CLU	1.8977306087081	5.56258692855931	13.2750259060994	2.28114709573325e-24	4.84493702822214e-23	44.7375684306985
SLC7A1	0.781666078408948	8.30280658252368	13.2917307133792	2.09673082899757e-24	4.50422176369493e-23	44.7089870825055
ADRB2	-1.29641617325234	4.22821110065889	-13.2391696301709	2.73385979031733e-24	5.73346907980517e-23	44.7080935746054
SERINC1	0.794804363173857	8.23682777907744	13.2890848149587	2.12491080359541e-24	4.54525080153686e-23	44.705305140176
CSNK2A2	0.76983428802611	4.9892613145355	13.2501602484346	2.58625362185512e-24	5.46205124975759e-23	44.6928974045888
UBIAD1	-0.955532457895824	5.38548660607092	-13.2547472914719	2.52703987323802e-24	5.35204946918789e-23	44.6724433267148
CPT2	-0.745144300413324	6.37992440249011	-13.2568039074791	2.50093489839318e-24	5.30424271670509e-23	44.6214950781377
CLCN6	1.30840133355479	4.74211055588089	13.2294580776616	2.87131114747349e-24	5.98827891534194e-23	44.5945725393337
TMEM184C	-0.764709256740169	6.64065878436241	-13.2522417949014	2.55921244101645e-24	5.41255408652155e-23	44.5794199460291
GABRB3	-0.832452816740813	6.24379069667625	-13.2427203845722	2.68527030102284e-24	5.64376065957968e-23	44.5548946977312
CEP57	0.939217563662698	6.05989230927318	13.2425688517441	2.6873260998931e-24	5.64376065957968e-23	44.5507823730215
TSR1	-0.769910778482627	6.50678236308161	-13.2477455047029	2.61798289683141e-24	5.51355276000286e-23	44.545688324515
AGO3	0.85414499993646	4.85766815946312	13.2212726167148	2.9925373369524e-24	6.23244669232694e-23	44.5428723558724
NFXL1	0.778328542377903	5.36807852255155	13.2335174801454	2.81303254126118e-24	5.88343179854663e-23	44.5403692818405
LINC00999	2.07774404437203	3.52182877567502	13.1933063875919	3.44683059340027e-24	7.10956156462891e-23	44.4985975916457
GCNT1	-1.90843457686564	5.04593786032334	-13.2058250214846	3.23548946189651e-24	6.70125651859835e-23	44.4974575084435
LNX2	1.11828178294395	6.10665836629561	13.2312024122375	2.84612164795229e-24	5.94400037074431e-23	44.4944081290354
SH3BP4	0.800466079085448	6.54043591944999	13.233505558831	2.81320193883623e-24	5.88343179854663e-23	44.4859698559075
OSBPL2	0.610893383377112	5.90222459242199	13.2175626865336	3.04916041845583e-24	6.34157795616796e-23	44.4343508698874
KDM4C	0.73679134085389	5.43286111456788	13.2074252283672	3.20942925004529e-24	6.66566938017705e-23	44.4294194928348
ZNF211	1.24050135834976	4.35746725952758	13.187680034663	3.54627650431947e-24	7.28466319957062e-23	44.4239239161909
CIR1	1.16495814986557	4.95157635377398	13.1965501150086	3.39077468819561e-24	7.00355883327996e-23	44.4194288968979
TMEM55B	1.11539355585521	5.63184721035169	13.206972196476	3.21678565873458e-24	6.67172008999427e-23	44.4190835421218
HIST1H2BN	2.47908961829216	2.01424320444187	13.2018428570156	3.30126682876284e-24	6.82807475216293e-23	44.4071830480338
YPEL2	1.26986357952874	4.98712135609503	13.1831742672004	3.6279889025944e-24	7.42205468138385e-23	44.35507275667
SMAP1	0.908604216964222	5.13214492972205	13.1881828168882	3.53727384739143e-24	7.27612384827803e-23	44.3546245153142
TNFRSF10D	-1.50635914510773	6.00131727151201	-13.1897941515122	3.50857608031053e-24	7.22699292482071e-23	44.3500808764769
ZNF436	1.35570089211639	4.35313787630802	13.1738566793617	3.80300875723706e-24	7.75896460579779e-23	44.34812748992
SPRY4	3.03809985547588	1.06648235268682	13.2495635283592	2.59405832081154e-24	5.47083985186883e-23	44.310526559771
ZBTB40	0.922756044840576	5.94487812843951	13.1834150118792	3.62357557339806e-24	7.42205468138385e-23	44.2669852430427
FEN1	-0.905768190802538	6.18702241310182	-13.1869371818172	3.55961989749726e-24	7.30208365858182e-23	44.2526806083733
BET1	1.25036941439381	5.15230238920901	13.1659202867466	3.95875321655322e-24	8.05482903790828e-23	44.2474569769779
CYP20A1	0.979728440440501	5.13600085783757	13.1603522605344	4.0718270082192e-24	8.26250734532695e-23	44.2197330924829
ATG2B	0.823646927396942	6.69906714512364	13.1761607369783	3.75895643961766e-24	7.67952243500664e-23	44.1789772756872
ZC3HAV1	-1.17203204178678	7.12221848714818	-13.1664105562535	3.94894922860263e-24	8.04578312302539e-23	44.1362562672345
DGKE	0.886300109064138	5.31197066868921	13.1503133817109	4.28394846642891e-24	8.68121054951369e-23	44.1319803350306
ARL8B	0.912861862476245	7.39842694092556	13.1638112177448	4.00120793813691e-24	8.13019464128062e-23	44.1004759253469
FAM206A	0.884573390005207	5.36037375982961	13.1412602011279	4.4847390476045e-24	9.03930758910458e-23	44.0966939624116
FOXJ2	0.870635327346029	5.83082580571814	13.1442260063329	4.41794105404144e-24	8.91664017036105e-23	44.0711451926628
ZNF175	1.30969457373222	3.88686951267859	13.1099020949364	5.25614859039612e-24	1.04399903747868e-22	44.0655416347509
TOMM5	-0.877188319526036	5.0739879449585	-13.1261146641298	4.84199822735846e-24	9.72024670882548e-23	44.0459955182773
PDPK1	0.642251814706285	6.67281476294805	13.1478318765498	4.33807064613755e-24	8.77903892485195e-23	44.0395061750902
MTAP	-1.04951242563124	5.55259301753386	-13.1316991682119	4.70705955701914e-24	9.47469253461118e-23	44.0357992881633
SH3GLB1	0.784461645382225	5.48805745756601	13.1231075089833	4.91626161359754e-24	9.82990471235427e-23	44.0204177158085
FUBP1	-0.857977576870772	6.83786430356156	-13.1445663111949	4.41034060943437e-24	8.91328056410047e-23	44.014478049935
OAS3	-1.2888093878876	4.52694507097421	-13.1115001777889	5.21379323766519e-24	1.03833314664165e-22	44.0059241262605
CHMP7	-0.657205510204566	6.09414626604521	-13.1295181042896	4.75930563356972e-24	9.56703258282234e-23	43.9931703652376
LCA5	1.82197719475543	2.88422773958906	13.0929944184974	5.72598539286537e-24	1.13431921714072e-22	43.9630035488108
TRMT10C	-1.13835946540563	5.79178891399503	-13.1179624346119	5.04598316890134e-24	1.00758621361998e-22	43.9513512126053
DBR1	-0.939931735337667	4.57625632576826	-13.0935869784796	5.70882733545167e-24	1.13241415150782e-22	43.9357566392428
ZNF222	2.67391911049585	2.08619450528918	13.1254124630567	4.85923808698006e-24	9.72884254854567e-23	43.9224968424557
KAT6B	1.03994927817706	5.94713286133803	13.1131922478893	5.16932016323638e-24	1.03084344716013e-22	43.9113264140044
NSUN2	-0.649050305490006	7.01836717965808	-13.125487939444	4.85738210195452e-24	9.72884254854567e-23	43.910098553134
FKBP14	1.06768921506321	4.46716095146976	13.0817951499492	6.06018052020497e-24	1.19422140014958e-22	43.8523945613784
NEDD4	1.15049282896698	4.62381829633955	13.0739764897947	6.30503480381256e-24	1.2408440709574e-22	43.8338355234434
EIF1AD	1.01043219230436	5.07593661456249	13.0842109877593	5.98647190471578e-24	1.18280081738437e-22	43.8271438030045
SSBP2	0.987707632312532	4.59144133820297	13.0641364637352	6.62735390747001e-24	1.29747517959022e-22	43.7787151249492
NRBF2	1.57101676488146	4.64225802866855	13.061430113182	6.71886771257712e-24	1.31197031953261e-22	43.7652828461241
FTH1	1.1408830494526	11.6550602860358	13.1106666608618	5.23584173173733e-24	1.0413430389903e-22	43.7322592393452
FTSJ3	-0.848615053450334	6.50448485905469	-13.082218662252	6.04719338646894e-24	1.19322806690168e-22	43.720031410716
HIST1H2BC	1.59210904607165	2.90535112487066	13.0432753834515	7.36643322617172e-24	1.42746825085647e-22	43.7199157302049
CACYBP	1.03008253975364	7.54235252942535	13.0871158436121	5.89903342115274e-24	1.16706041965783e-22	43.6888624199198
HIP1	-0.909734648525262	5.97731933620745	-13.0692971948228	6.45629914379113e-24	1.26895010396816e-22	43.6860455104299
TRIM11	0.893660405246853	6.26518833705741	13.0683889267653	6.48607951336134e-24	1.27313686238737e-22	43.6637142351614
ZNF699	1.93975564476854	2.18525073796931	13.0432496538221	7.3673940757443e-24	1.42746825085647e-22	43.657029165858
REV1	0.919460755173208	5.93667247870923	13.0642368699933	6.62398289533078e-24	1.29747517959022e-22	43.6541603980667
CEP164	1.13373551888549	5.7655748183357	13.0576985454056	6.84713233644356e-24	1.3318204554927e-22	43.6363918622624
CCDC127	0.932112300985053	4.51506796706383	13.0318739439345	7.80477240442506e-24	1.49867599008755e-22	43.6030841150311
ELAC2	-0.739942908711576	6.90445449707304	-13.0616478771076	6.71145745378674e-24	1.31197031953261e-22	43.5941705548863
ZNF503	1.81640678208037	3.08631825110353	13.0030867420326	9.03161299175329e-24	1.71669241372364e-22	43.5466196096534
STARD7	-0.780322680743108	7.86826874399694	-13.057727561552	6.84612554863221e-24	1.3318204554927e-22	43.5463327237516
CUL3	-1.30036850830528	6.4111889634356	-13.0356582285788	7.65645367847339e-24	1.47396549276867e-22	43.5294131035379
ZMYM6	0.908176031743955	5.6767733973508	13.0345295494724	7.70039189084646e-24	1.48052605163829e-22	43.5291211312194
UTY	1.46837503506587	4.49623736663975	13.0089771104251	8.76574489442516e-24	1.67038610830823e-22	43.5160096622446
CHST10	-1.25006523201137	3.6037200159983	-12.9954833441338	9.386802179535e-24	1.77745550476542e-22	43.5077109454209
NR1D2	1.25912436200477	6.9379360893542	13.0409274322644	7.45463533368571e-24	1.44171679804727e-22	43.4992570496218
E2F4	-0.872586169976989	5.83919887068127	-13.0274399018036	7.98223029557517e-24	1.5307939989573e-22	43.4941342294955
ANKHD1	1.40449002268477	3.56516988120546	12.9916875626067	9.56933289233115e-24	1.8097368099653e-22	43.4803198799372
PRKAB2	1.04319916395195	5.41787698698463	13.0177914294216	8.38249795583282e-24	1.6034597363667e-22	43.4798275990197
C5orf51	1.17586691979041	6.84032389090939	13.0372366071282	7.59543079831308e-24	1.46409485067355e-22	43.4734691262145
KDM5B	0.539283158845334	7.20535113817396	13.0380182059394	7.5653937582356e-24	1.46017934027848e-22	43.4671452260336
CCNG1	0.930756242536683	8.61157465073711	13.0449809858843	7.30301874903681e-24	1.41865626824756e-22	43.4562626561154
GARS	0.974128326386062	9.32821364989574	13.0407819410742	7.46013553597983e-24	1.44171679804727e-22	43.4145715756191
DUSP16	1.18926277380741	7.35105238407756	13.0270831706929	7.99668206894217e-24	1.53160941259229e-22	43.4047039502738
TMEM69	-0.761001074589757	5.60176029175481	-13.0046813586953	8.95884947075423e-24	1.7050200716457e-22	43.389938627949
PRDM4	1.00258531273422	6.34513903070483	13.0122760635369	8.62028914182357e-24	1.64684811391378e-22	43.3780755088694
SNX16	1.53132634210036	4.234676680245	12.9751962332185	1.04046368855987e-23	1.96276416424812e-22	43.366691009919
MYO10	1.0053092326322	6.53719537247863	13.0105486192032	8.69615005229143e-24	1.65922984987558e-22	43.3650559366949
MARVELD1	-1.5087816641746	5.65872998712929	-12.9971648962635	9.30706082158504e-24	1.76458112748638e-22	43.3574747411741
OSER1-AS1	2.06185954077936	3.03582539031284	12.9667613804517	1.08597714448742e-23	2.03583430731874e-22	43.3314067352643
PES1	-0.742477954075302	6.55255246502648	-12.9999952148486	9.1743755457902e-24	1.74162355493787e-22	43.2883144430334
TNRC6C	1.16596085475533	5.21419003419723	12.9698415154512	1.06913001118344e-23	2.00926861676228e-22	43.2393638120582
P3H4	-1.12670527677698	6.05127367105119	-12.977799026443	1.02680957650487e-23	1.93944309443988e-22	43.2330109376801
FHOD1	-1.13524049271587	5.59495886652534	-12.9576422265272	1.13743367536149e-23	2.1243413021428e-22	43.1596376558203
DCUN1D3	1.57525206992443	3.39268731413944	12.9261474864029	1.33471685706839e-23	2.46520397610566e-22	43.1593761987677
PHF12	-0.890368703971315	6.71770923850152	-12.9691853926029	1.07269662309244e-23	2.01345156154451e-22	43.144283399547
DHODH	-1.03331972710412	4.3485066850925	-12.9385305906371	1.25335181323943e-23	2.32636969438854e-22	43.1394418186879
AGPAT3	-0.967611910474359	7.41561188911925	-12.9733408298883	1.05030813739985e-23	1.97636929714238e-22	43.1349224469221
PALLD	1.00856783021644	6.19064292852654	12.9591567503135	1.1287212919137e-23	2.11332654855064e-22	43.1323361266492
NAB2	2.25336158779295	3.74003782532157	12.9243117922497	1.34722165433686e-23	2.4852432876563e-22	43.1251973913004
GLYR1	-0.394977505630027	7.66454796233602	-12.9740520942275	1.04652329155364e-23	1.97171816135125e-22	43.1247106012289
FOXN3	0.83912468720388	6.54672426113975	12.9582160572774	1.13412476879301e-23	2.1207991940468e-22	43.0938224904977
ZNF275	0.657400642142828	5.84577500208017	12.9499843075361	1.18253055011137e-23	2.20582344602141e-22	43.0914353230787
TRAF6	1.26523635406527	4.06693512423773	12.9178458316313	1.39221180731623e-23	2.56508619615467e-22	43.0839793094999
DUSP10	2.25147270784683	3.93418887451899	12.9114870501136	1.43792651535089e-23	2.6428279748481e-22	43.0730694205519
TRIM16L	1.18836911485399	6.42971488515434	12.9455849466615	1.2092451037927e-23	2.25285663505597e-22	43.0730135088114
CLPB	-0.860447886711758	5.61146723963284	-12.9394715076447	1.24737676864053e-23	2.31814474726561e-22	43.0722077195963
PATZ1	-0.969328827037718	5.43640364198499	-12.9362769877465	1.26777976360244e-23	2.35024455929065e-22	43.0661322233134
SMUG1	-0.797669561167716	5.06959215735877	-12.9266257665214	1.33147797065099e-23	2.4622503949871e-22	43.0594881056591
SLC29A1	-1.29313423100853	5.08681264342282	-12.9338630409158	1.28341920162575e-23	2.37630366604344e-22	43.0522276223316
SMAD2	0.62166118290309	6.66015657544104	12.9408542515007	1.23864784944838e-23	2.30477523015079e-22	42.990869833698
ABCD1	-1.15975436083566	5.80734076080797	-12.9148772370578	1.4133693187923e-23	2.60087667781682e-22	42.9137179100433
VPS11	0.945518860360328	5.7607629214785	12.9089784100618	1.45637336930481e-23	2.67345996497323e-22	42.8960497488176
ARHGAP42	2.13968656989654	2.29338558054831	12.8914067191607	1.59241631080262e-23	2.91251197600636e-22	42.8846923136924
NSMCE2	1.09243562731377	4.65289774861063	12.8848860042626	1.64608429890123e-23	3.00700752217773e-22	42.8691054003331
ADGRA3	-1.17476726520201	5.30504449881188	-12.8774874604973	1.70917868837263e-23	3.11847231890685e-22	42.7984756442979
EFNA1	1.8304365064861	6.64351017327533	12.9003556051187	1.52160983796151e-23	2.78980382500977e-22	42.7927540504239
FOXRED2	-0.724418976707024	6.92510344222454	-12.8965988728696	1.55094124103803e-23	2.84011386285695e-22	42.7651238411024
R3HCC1L	1.02892443944875	4.54414694511797	12.8544574052071	1.92154071423871e-23	3.49320282869352e-22	42.7307135611115
ERVMER34-1	-1.71736918471636	2.45796858843757	-12.8462507944375	2.00345196867806e-23	3.63770674264447e-22	42.6901085309906
BEST1	1.899525980769	4.21706602179226	12.8329920918589	2.14325780533352e-23	3.88216636970906e-22	42.6635171612888
TP53BP2	0.838397265258182	5.91175951874549	12.8655719878023	1.81593522244631e-23	3.30522221821258e-22	42.6568795655164
PELI1	1.27191168448368	3.39545038627117	12.8119771226672	2.3851814310633e-23	4.29962597465145e-22	42.5836197370131
EIF2S2	0.556723036727548	7.99290549678967	12.8674789068109	1.79841096581575e-23	3.27729842993803e-22	42.5707687933043
FAM214B	0.996134430763153	4.94263795371917	12.8252264187821	2.22964657725287e-23	4.02892575259075e-22	42.5556559414905
ZNF197	1.1436426928371	5.17012122313557	12.826138353797	2.21932340510223e-23	4.01510364470061e-22	42.5248315428574
ANKRD42	0.932953035006147	4.32331929370839	12.7972099467981	2.57140063841572e-23	4.62420981873657e-22	42.4441828641515
ZFAND5	0.880217621009146	8.06994798921149	12.8412829999093	2.05472935146029e-23	3.72630627313137e-22	42.4411858622311
UHRF1	-1.82435961846015	3.71980381810399	-12.7906525223769	2.65870429465382e-23	4.76978538692017e-22	42.427431899156
CTBP1-AS2	-0.833462981941074	5.75428056397473	-12.8125715525061	2.37797555655223e-23	4.29178857658513e-22	42.4119169993693
B4GAT1	-1.65183763084591	4.5057305462408	-12.773706775551	2.89834027339197e-23	5.17496760347846e-22	42.3551822821179
ISG20	1.70486912021646	4.26106453763919	12.7732075423648	2.90571960384719e-23	5.18198165930753e-22	42.3537720709774
TRAPPC13	0.789203653275063	5.7502765600416	12.7955742186987	2.59290523130789e-23	4.65730442025351e-22	42.3149306006959
HYAL2	-1.54385269620466	5.32087208270002	-12.7831470045842	2.76228721714029e-23	4.93791724435459e-22	42.3124407261265
FOXA1	-1.81291093530637	8.36407166415439	-12.8057655938725	2.46180299987464e-23	4.4324261206376e-22	42.2661701171169
DUSP22	1.05158367791093	5.03083176664847	12.7718066933091	2.92652683526739e-23	5.21289762258305e-22	42.2658484036079
ESCO1	1.31156095863681	5.94028026793918	12.7852724233103	2.73255023880731e-23	4.89058097567706e-22	42.2520620839237
TMEM41B	0.937273900042965	6.55748785910084	12.7888084246961	2.68378761915841e-23	4.80903996292156e-22	42.2348381416426
PLAG1	3.62977503471356	0.870861440898502	13.0592617832643	6.79310295753972e-24	1.32474329883658e-22	42.2342778754429
PTRH2	-0.853857859770749	5.28316913467432	-12.7628476986562	3.06317910675938e-23	5.44984567145721e-22	42.192015577667
ZBTB2	2.50480841796657	4.72218332542184	12.7534240316455	3.21383470186699e-23	5.70436665286463e-22	42.1736314649117
BEND3	-1.38760135118404	3.137048297774	-12.7297816812865	3.62535200175261e-23	6.41204778072051e-22	42.1725601147519
SIK2	1.03852965768129	5.76403070225195	12.7620044338913	3.07636663407559e-23	5.46683093222238e-22	42.1424154865644
ZNF844	1.90838078803188	5.06415489558096	12.7406968779975	3.4291731166913e-23	6.07222447172601e-22	42.0868160803126
HDHD1	-1.30456827040481	4.00209597759298	-12.7121918711242	3.96546933159808e-23	6.96438450096804e-22	42.0712501741747
F2RL1	-1.0441267307891	4.6967300785134	-12.7189895065641	3.8303903587884e-23	6.75877104906775e-22	42.0425693343883
BBC3	2.58152324855507	4.23658884704849	12.7082721759743	4.04552141902306e-23	7.09667635841709e-22	42.0347669828676
PRRG4	1.10036895481528	5.65242252921852	12.7413805039079	3.41724687103057e-23	6.05825017891322e-22	42.0346628042743
TOM1	0.996103063476313	5.70502665313343	12.7223301208597	3.76570907568317e-23	6.65245735064218e-22	41.9654535205186
FAM174B	-1.1227366827422	5.2285271018513	-12.7147066093811	3.91494958353024e-23	6.89177994681009e-22	41.9651567717223
KCTD11	0.917145678160202	4.12545489652409	12.6949625850569	4.32964213355738e-23	7.56855719179251e-22	41.9490019404658
POLR3H	-1.17532811140927	5.80182308884921	-12.7168305963292	3.87278316922081e-23	6.82555305974409e-22	41.9200181749412
FAM76B	1.16878163010916	5.14676875662536	12.7054499862666	4.10416124475374e-23	7.19114180294307e-22	41.8963629799344
SERTAD1	2.68563257153826	3.86073885022199	12.6701535585275	4.91377774251219e-23	8.53996372471795e-22	41.8604485061482
RNF19B	1.397331545397	4.81109516869385	12.6798967504586	4.67548961387249e-23	8.15414077141804e-22	41.8274886221462
VEZT	0.753905729048677	7.17287005409124	12.714116436018	3.92674755447539e-23	6.90445448220169e-22	41.8197390068603
TNKS2	0.886673421491369	7.2378326325593	12.7041148495874	4.1321992984955e-23	7.23183038067697e-22	41.7644979468603
ZNF529	1.08144425014008	5.14556896485236	12.6734949228818	4.83071601745159e-23	8.40533391866199e-22	41.7460232036202
SLC9A2	-1.3738774656446	5.94937417148043	-12.6739253715878	4.82011858189492e-23	8.39662420252137e-22	41.7190561800718
LINC00963	0.904398623209167	6.29004399636404	12.6842001603974	4.5739663377432e-23	7.98635796831998e-22	41.7182862791001
NDN	-0.985626451099814	5.04448681384427	-12.6553628336689	5.2990090417591e-23	9.18821244469453e-22	41.6995166549669
MAK16	-1.12338300333829	5.19214587876197	-12.6489346381172	5.47574628652888e-23	9.48371467572292e-22	41.6111437704493
ING5	-1.12912540939693	4.8117610665429	-12.6317571500136	5.97759056439764e-23	1.03171838982753e-21	41.594064742039
XPC	0.986938957526021	6.93121455276637	12.6586160774739	5.21175679404775e-23	9.04736878837238e-22	41.5525091932263
CEBPB	2.03187260697055	5.66217179809038	12.6299545177147	6.03286024456682e-23	1.03767960403683e-21	41.5304833840706
UTP20	-0.916003143460271	6.09549023738211	-12.6461262195566	5.55480604120004e-23	9.60955846943085e-22	41.517703840886
FAM107B	0.912078955667322	5.68860461820828	12.6404439091014	5.71828882212242e-23	9.88099251472846e-22	41.5111497271911
PHLPP1	1.07007086927347	5.34654541806331	12.6302521119287	6.02370063852719e-23	1.0372923026161e-21	41.5103892237016
SOX12	-1.18790358049423	6.18057880867753	-12.631473400384	5.98625667453961e-23	1.03202790154864e-21	41.4671313926074
C2orf49	0.910547889534101	5.15009874360529	12.6148729075661	6.51582486780158e-23	1.11310154965766e-21	41.4417712422243
STK38L	1.02730228544165	5.79111525538858	12.616227217083	6.4709142207955e-23	1.10795037559253e-21	41.4027447702229
ATR	-0.809002799777062	6.02238403548702	-12.6145575146818	6.52632851324907e-23	1.11362896539714e-21	41.3773410702307
IP6K1	1.0472879026569	6.31988126066978	12.6158826591991	6.48231066530195e-23	1.10863755068535e-21	41.3588527398295
USP7	-0.60796415824792	7.65693201488421	-12.6257085048268	6.16507989839365e-23	1.05920869284072e-21	41.3553934150893
CHST14	-1.07108242469098	4.60921885803081	-12.5799510397176	7.78836997973252e-23	1.3229656517609e-21	41.3434273865155
SFXN1	-0.742636652918229	6.91871793304875	-12.6180664665925	6.41041916543812e-23	1.1001011907225e-21	41.340705148093
LPCAT4	-1.48224649903614	2.6486963663619	-12.5648727068226	8.41226187999874e-23	1.42250590529348e-21	41.3112820591591
SLC46A1	-1.139290051913	4.77459569650614	-12.5758132512267	7.95480501745882e-23	1.34818681876029e-21	41.3076443358789
DNAJB5	1.110596342154	3.61869952316536	12.56268643207	8.50679326226066e-23	1.43525851265288e-21	41.298063728912
MAGEE1	-1.48616884427135	3.87429206456386	-12.5572285012201	8.74746365077195e-23	1.47255509170394e-21	41.2973610463824
ARHGDIA	-0.76252462019358	8.0894941437756	-12.616808195672	6.45174353081687e-23	1.10592900523683e-21	41.2956897481188
ASB3	1.19026000614227	3.75380178372663	12.5587058531167	8.6816527592625e-23	1.46311669846336e-21	41.279463550606
IDI1	1.31378280172671	7.09237671856238	12.5965651301815	7.15453263602947e-23	1.21805512542651e-21	41.2371283931205
EIF5	1.03814056083425	9.00784437334584	12.6042087577567	6.88056408838361e-23	1.17274177470112e-21	41.1983474009549
MRPL16	-0.813975184738006	5.59952663089761	-12.5704138008095	8.17736587368389e-23	1.38434414835668e-21	41.1821513709668
FLVCR2	2.14375362554851	3.88912822640841	12.5337758886804	9.86183275694817e-23	1.65273750757069e-21	41.1758519557907
CDKL3	1.94984876902125	2.28465621443774	12.5452424188314	9.30024210064288e-23	1.56210777833617e-21	41.1660440947214
KAT7	0.739765375407002	6.37362787931532	12.5773910514359	7.89092408487957e-23	1.33887136789324e-21	41.1539506443178
MAFF	4.76052634756603	2.49231257978251	12.5845358702197	7.60802995377486e-23	1.29379589791487e-21	41.1463164060217
TMEM201	-0.977609852626502	4.775659506405	-12.5461921174096	9.25519338349958e-23	1.55628201396002e-21	41.1169942720539
CACUL1	0.873701657877816	6.19750747086685	12.5632440242261	8.48258301615649e-23	1.43278365096295e-21	41.1107151522713
CROT	-1.29987824830653	4.87538255969214	-12.5292233091142	1.00941257412104e-22	1.68789968964382e-21	41.0569960732408
SNRK	1.22869798804701	4.47083538057353	12.5212697368784	1.0513202050606e-22	1.74837471719284e-21	41.0428869642003
KLHL1	-1.16227305166445	4.78949223298591	-12.5303807572679	1.00345522672832e-22	1.67980866048523e-21	41.029622223205
CXorf40A	1.38030814521727	4.4458924385985	12.5169570049901	1.07476940883797e-22	1.78328590531613e-21	41.0275354648179
IKZF5	1.2045331521235	5.28491102647438	12.5338749656546	9.85683747829803e-23	1.65273750757069e-21	41.02227150805
CCDC121	1.35407548421568	3.94577304416065	12.5056302747035	1.1388842587711e-22	1.87928417908866e-21	40.9967168531661
ASB7	0.895182479266086	5.08007270651214	12.5268008499158	1.02199597533471e-22	1.70514350729177e-21	40.9961591303464
CCM2	-1.07288223651538	5.02454166623623	-12.5215647617658	1.04973497710173e-22	1.74837471719284e-21	40.9902643521719
PARD3	2.00061572529263	3.13401943200937	12.4845703992003	1.2684688324458e-22	2.08623526703243e-21	40.9279377222367
DCAF13	-1.42239110954816	5.6471674676027	-12.510115316961	1.11305019116745e-22	1.84070062451216e-21	40.9116454103557
CHIC2	1.38347167075265	3.76468161155287	12.4834875661419	1.27551785856506e-22	2.09553349717866e-21	40.9098197414771
POLR1C	-0.887316226773436	5.22077315111605	-12.5112782825083	1.10644796528967e-22	1.83179963029655e-21	40.9016747669834
CENPBD1	2.21485562156646	6.61794291860921	12.5212548820838	1.05140008632468e-22	1.74837471719284e-21	40.8988299272659
TAB2	0.791071846276273	6.58963275030519	12.5268230531657	1.02187992957594e-22	1.70514350729177e-21	40.8945923605261
SUPT16H	-1.04246647433272	7.60804662592608	-12.5192014969935	1.06250090486779e-22	1.76487982162552e-21	40.8162454041754
DDX18	-0.776731060030873	6.91798004656693	-12.5137049954873	1.09279760371862e-22	1.81119744121841e-21	40.8057684941284
COQ10B	1.01075144153002	5.8706839849191	12.4910038104427	1.22738701480595e-22	2.02092987336129e-21	40.7623801199647
ERBB2IP	0.952240127662382	7.5624446066165	12.5062837188845	1.13508328247978e-22	1.8750726699358e-21	40.748429398908
CCDC51	-0.871533589399198	4.85637741081011	-12.4672636345377	1.38596209216565e-22	2.2744925438207e-21	40.7219074711258
ZFAS1	0.913222051979536	6.57673978749599	12.4909991766662	1.22741611914325e-22	2.02092987336129e-21	40.7047812375818
PPAP2B	1.54759686977618	4.47944839307132	12.4486341502	1.52466667948037e-22	2.49394279510646e-21	40.6878862530873
ZDBF2	1.27302817488122	4.22875975787935	12.443406812521	1.56603086968257e-22	2.55881605431485e-21	40.672483983488
DPY19L3	0.827173805646112	6.36897043145161	12.4536796927934	1.48578068050507e-22	2.43298611760786e-21	40.5287437433557
RBM8A	-0.843324605075408	7.17978921819976	-12.4561366483592	1.46720665045753e-22	2.40519378419982e-21	40.5069627192623
TRIM23	1.09803879555526	5.7907989888692	12.4354793787593	1.6309192335516e-22	2.65905355168412e-21	40.4749839490334
TFAP4	-0.984383434835474	4.15678082208915	-12.4057949588689	1.89878420413377e-22	3.07906518458669e-21	40.4619573172131
C9orf114	-0.866783712900737	5.3424923814106	-12.4234418131081	1.73464446817374e-22	2.82203914778948e-21	40.460054076201
COLGALT1	-0.882527618480753	6.59888772061739	-12.4416470662758	1.58020759228106e-22	2.5791736093144e-21	40.4560178706871
RNF115	0.821458245868534	4.95223508883102	12.40673860664	1.88962521475733e-22	3.0675256459239e-21	40.4233283057257
FAM160A1	1.38983425587364	4.92958754366736	12.4022547910895	1.93354351636869e-22	3.11859177677683e-21	40.3978174829665
DDX56	-0.568469684076707	6.73504554142472	-12.4330844428803	1.65104792801805e-22	2.68895180988277e-21	40.3960077876803
BANP	1.1097413540302	5.15575217127863	12.4051922941684	1.90465691831975e-22	3.08525655722647e-21	40.3636219704531
FAM111B	-1.77498902954744	5.37239196293751	-12.4027995828541	1.92815319021175e-22	3.1132417531419e-21	40.3384986314624
RALGDS	-0.909590138019396	6.48494595072226	-12.411913255556	1.84018242832473e-22	2.99049559997014e-21	40.3102977959986
SLC6A9	1.19330328436108	5.8614859909969	12.3994446947622	1.96158840585179e-22	3.16043041869856e-21	40.3079016425349
PCYOX1L	-1.18175511000261	5.62570937120684	-12.3868894063536	2.09195952468987e-22	3.36326169408384e-21	40.2856536482255
TESK1	0.975049844606823	5.47595426062515	12.3871963113577	2.08867134333939e-22	3.36157437208835e-21	40.2645416241456
ULK1	1.20691516041115	6.95200837254464	12.4029007865318	1.92715351324387e-22	3.1132417531419e-21	40.2466035842003
CLDN8	-2.68148619638545	2.17518842231542	-12.4032325042696	1.92388049096216e-22	3.11303765649653e-21	40.2267419324906
TRAPPC6B	0.754328939246216	5.79799787764174	12.3847936608077	2.11455255984084e-22	3.39594879556899e-21	40.2141820775371
GNAI1	-1.64786994317425	4.45561900907223	-12.3474188756761	2.5611865911181e-22	4.06540992095447e-21	40.1896609854233
SEPSECS	0.855518628477761	5.48972074373293	12.3728949192912	2.24754482168417e-22	3.60567660709503e-21	40.1847061784138
LINC00161	-2.57885986265178	2.5352840070855	-12.3347689689234	2.73287375703162e-22	4.3287797822349e-21	40.1709181157821
RFT1	-0.627247274647801	5.23723777073876	-12.3558026711416	2.45340267942327e-22	3.91501537026777e-21	40.115127958276
PMM2	-0.71273284346025	5.70544464572288	-12.3608439653561	2.39079320056099e-22	3.81916496804508e-21	40.105581760075
PURA	-1.02063815505455	6.39450553573065	-12.3613066084094	2.38512839001405e-22	3.81417336575623e-21	40.064105653243
ZNF585B	0.85101157283122	4.83841664637887	12.3270630547919	2.84306996360113e-22	4.4938461656247e-21	40.0336811918648
MRPS16	-0.531350905894375	7.39451149642018	-12.363094173909	2.36336683857669e-22	3.78340260640379e-21	40.0187839617251
SLC10A7	0.967959579528267	4.87342909879261	12.3336546940489	2.74853920276757e-22	4.34900576066995e-21	40.0157017080625
DYRK1A	1.10478178920775	6.75485758266752	12.353807769958	2.47862977615883e-22	3.95107268777081e-21	40.0033956978475
ATXN2	0.740770824095577	6.31016911287259	12.3494610924746	2.53450164089e-22	4.03157591521231e-21	40.0014289851665
JUN	2.94318739962181	6.83319513857423	12.3485854243277	2.54590937808478e-22	4.04543653135672e-21	39.9895252284177
MCL1	1.40014782116172	8.58867602793063	12.3647053583185	2.34392320498516e-22	3.75628077332521e-21	39.9877898119141
SUPT20H	0.817554092618433	6.00319078634234	12.3424382770711	2.62745404505738e-22	4.16619323554188e-21	39.9720366016088
PCDHB5	-1.65038574373927	3.85637631771476	-12.293791813032	3.37236993192569e-22	5.29148452432562e-21	39.9678934774106
EEF2KMT	-1.10402675653038	3.80506977801796	-12.2991171102952	3.28144306592167e-22	5.15959676208165e-21	39.966047758974
IST1	0.563029650212056	7.21155864934992	12.3502344790395	2.52446901488218e-22	4.01987558085586e-21	39.9577886023759
C1GALT1C1	-1.34958390503055	5.08965017970774	-12.2944797427606	3.36048319720204e-22	5.27834892146296e-21	39.868833176097
VKORC1L1	-0.785306756605114	6.30801254849071	-12.3204970490315	2.9404750398172e-22	4.63804340314024e-21	39.8600674710213
ZFP37	1.51412884415429	3.37223344234142	12.272083067243	3.76994249250572e-22	5.87844823130487e-21	39.8491795751257
OTUD5	0.795168319147252	6.22299287189943	12.3129335350178	3.05683373844036e-22	4.81651788210077e-21	39.8223154452314
EP300	0.96033219940696	7.53043782460385	12.3229464190566	2.90375386118725e-22	4.58493879911544e-21	39.8073330781184
MTF1	1.00561715484652	6.03218404937805	12.3044791265163	3.19237309650786e-22	5.02480863911552e-21	39.7866924933524
HIST1H4H	1.94862197951272	3.87229219612221	12.2590180320448	4.0315368089608e-22	6.26682781815273e-21	39.7755308174254
MAFB	-1.53892737069343	5.51933565158371	-12.289419358606	3.44891360678028e-22	5.40030101349454e-21	39.7738850416691
CCNB1IP1	0.74933076744574	5.36414125535874	12.2818435720505	3.58568234191269e-22	5.6027685792051e-21	39.7288967383222
WDR77	-0.909240518154379	6.10229394502723	-12.2919228310764	3.40487740232532e-22	5.33691430827944e-21	39.7193181091355
RLF	1.34863922053706	5.68015967990391	12.2841295957895	3.54384843634559e-22	5.54316959585055e-21	39.7175637610492
ARIH2OS	2.03643493457384	2.71820307924468	12.2394027681742	4.4588666401329e-22	6.89540076912828e-21	39.6803087892054
LIN52	1.11188750588357	4.11226230795595	12.2437437228386	4.36054182819654e-22	6.75029856620611e-21	39.6558798862824
RELL2	1.26918724692024	2.88804519586131	12.2271785318567	4.74786364337408e-22	7.31970436025721e-21	39.6331092879965
LRRC47	-0.580256033959097	6.63873283518837	-12.2737467119453	3.73787771424976e-22	5.83450849866677e-21	39.5936361695101
HIST1H2AK	2.39740193880882	2.38582228904569	12.2285765368702	4.71388380365754e-22	7.27478717324991e-21	39.573962236971
JOSD1	1.11437017171427	6.69483166562478	12.2687219325224	3.83556851554493e-22	5.96838309113189e-21	39.5733488222235
C12orf49	1.12032210864957	5.93451493004753	12.2482389939487	4.26101262571382e-22	6.60985181691308e-21	39.5453420584583
KCNN2	-1.86585715461892	6.02653810336723	-12.2542080109005	4.13236533385053e-22	6.41691808201649e-21	39.5411994833648
SEC31A	0.452772694078605	7.87942817311957	12.2714686029222	3.78185519783777e-22	5.89090639530415e-21	39.5367624875209
LRFN1	-1.81021215565864	4.00751834734884	-12.1913166200424	5.70871560530471e-22	8.77400957310701e-21	39.4157914802839
B4GALT4	0.598123425661591	5.36897802178071	12.2190407603265	4.95059366922171e-22	7.62442200379827e-21	39.4152516103611
FAM65B	-1.57234458236668	3.0244813109359	-12.1875942323088	5.81900554884948e-22	8.92524896031908e-21	39.4027416599182
SYNCRIP	-0.881819166038509	8.33712120097991	-12.2456056355805	4.31903768803685e-22	6.69294839252438e-21	39.3820043256959
PNPO	-0.864174965781979	6.94202455817695	-12.2291341585158	4.70039841471975e-22	7.26143853862467e-21	39.352021706286
CA12	-1.33291585166987	4.5555574077155	-12.1845397100365	5.91110171333436e-22	9.04802276528325e-21	39.3159239471754
TCOF1	-0.848690890548514	6.00948024117969	-12.2087529592947	5.21935790742579e-22	8.03011048544115e-21	39.2836909162042
NRF1	1.11754332052666	4.81927412508504	12.1828919484851	5.96138844322228e-22	9.11570355024702e-21	39.2718775372834
TSFM	-0.704025951835665	5.55707860722186	-12.1903347281285	5.73760271828764e-22	8.80939084026658e-21	39.2400926189301
KBTBD6	-0.821432249637607	5.33623881694687	-12.1847060038775	5.90605041365226e-22	9.04802276528325e-21	39.2386447702025
SORBS1	1.40026215037453	3.36471326691775	12.1458362365157	7.2128223469687e-22	1.09170956121738e-20	39.2080436333743
LHFPL2	1.45988237751749	3.90145496818586	12.1445330881447	7.26133366863106e-22	1.09694352483062e-20	39.1861851893896
TDP1	-0.765951732351551	5.12343865106362	-12.1728902678659	6.27596084431484e-22	9.55779189028718e-21	39.175957012717
MRPS17	-0.859869450365714	4.837269271106	-12.1618646036903	6.64206585533424e-22	1.00846573188776e-20	39.1679181724487
TRIM5	0.830828404637031	5.83187891225289	12.1777295775168	6.12172910629595e-22	9.34185815651829e-21	39.1604898374832
UXS1	-1.34346388895818	4.63296893407551	-12.1381704166928	7.50293185067179e-22	1.13003033771001e-20	39.1147186035292
TTC33	1.10727894070105	4.7598459157728	12.1456585818082	7.2194165842359e-22	1.09170956121738e-20	39.1139542960111
CTPS1	-0.836799085882426	6.18092813762533	-12.1772618432554	6.13646864950235e-22	9.35484398385048e-21	39.1138403148156
BHLHB9	1.20333636267757	4.44429720289026	12.136736473551	7.55848397692584e-22	1.137256466909e-20	39.1001980028801
TLK1	0.88203104471072	6.6132924004731	12.1778039224946	6.11938957162471e-22	9.34185815651829e-21	39.0953276242127
DDX58	1.33817269067173	3.2882880755027	12.1204155850943	8.22059276055765e-22	1.23440420892534e-20	39.0849932048565
CAB39L	-0.991635408391184	6.54095299471142	-12.1720003320417	6.30474494444673e-22	9.59189970474287e-21	39.0741638088895
KIAA1841	1.17304923283896	3.4743924541865	12.1085846959801	8.73663183811158e-22	1.30666597291916e-20	39.0201462647404
TARS2	-0.860362938688578	5.80259145861393	-12.1474942595404	7.15156986062651e-22	1.08363242207031e-20	39.0075631864818
KMT2E	1.141757370354	6.98657868432956	12.1621558260117	6.63212584461041e-22	1.0079757255331e-20	39.0044151485786
KLHL28	1.40946274528382	5.91203735130239	12.1430946701311	7.3152605383231e-22	1.10397941953226e-20	38.9843144837312
TBC1D23	0.958709797541592	5.81504651134165	12.141668804736	7.36911315310241e-22	1.11098999103399e-20	38.9749411979698
NBR1	0.686694483778766	8.05450156287672	12.1570622305195	6.80815185606183e-22	1.03263846738004e-20	38.9443989899483
ZBTB43	1.1642527419675	5.88630969596821	12.1230042051685	8.1118217602239e-22	1.21929044596118e-20	38.8727960870101
RPTOR	-0.9426283840484	5.80975811970348	-12.1188004271791	8.28919964528193e-22	1.24346275597955e-20	38.8690373163175
MCPH1	1.54235125480339	6.00013671714926	12.115278869762	8.44078160557629e-22	1.26493789011311e-20	38.8363085399401
PLA2G6	1.19446068124787	5.9553052320724	12.1105511892508	8.64865969960335e-22	1.29479834545607e-20	38.808653497518
ALPK1	1.63211327320859	4.55903065980808	12.0619432370091	1.11077333363604e-21	1.65305970048352e-20	38.7237692051504
ZNF510	1.18473758276244	4.86615958974089	12.0731603639361	1.04843128339262e-21	1.5633807498931e-20	38.7081781563302
SPRY1	-2.05545556163173	1.75292518092813	-12.0899917597178	9.61404722289014e-22	1.43646301590964e-20	38.6780465135767
YIPF4	0.91815114625	5.97549251217203	12.0785329550183	1.0198265610377e-21	1.52223813524275e-20	38.6474598985665
BICD2	-0.70407140340791	5.48493519317282	-12.071509338473	1.05738223008138e-21	1.57516384592281e-20	38.6449402397743
PLEKHF2	1.38479314872023	4.15886055217172	12.041505128857	1.23407677285809e-21	1.82570412031892e-20	38.6078873456984
LMO4	0.867133742829787	5.58607991018873	12.0576031175721	1.13588018652307e-21	1.68875018622084e-20	38.5530553359221
HBEGF	2.24181827512333	3.10454507748973	12.0141978559418	1.42050860529741e-21	2.0891632925706e-20	38.55192918413
KLHL25	1.21456397087963	4.40665353249088	12.0392017043739	1.24880710628446e-21	1.84386307846287e-20	38.5426019102004
LOC100129034	-1.06206450617996	6.05477283818739	-12.056891893986	1.14004841816392e-21	1.69327072672101e-20	38.5107133281646
HIVEP2	1.17799229736832	6.1485347158925	12.0516442477802	1.17128079992108e-21	1.73451208004092e-20	38.4947044795239
DENND2C	1.62071641914243	3.14893049409269	12.0011561179639	1.51926475308265e-21	2.22785932932511e-20	38.485428397674
PPP2CB	0.606647499781294	6.74119887521201	12.0526858979844	1.16501370788369e-21	1.72693443608899e-20	38.4584217297329
C7orf49	-0.791487126472191	6.12734528507479	-12.0408121218003	1.23849011698422e-21	1.83042988155857e-20	38.4418233490791
ANAPC1	-0.85621137037221	5.56238821569623	-12.0310438051812	1.30240894411569e-21	1.91923186504821e-20	38.4108932286806
PDK3	-1.3080948642146	5.46194915331091	-12.0100410737079	1.45126556590328e-21	2.1323095633663e-20	38.3653530436626
MAP3K3	0.722520266867923	5.33690090707319	12.0095033126083	1.45529305436245e-21	2.13613690169174e-20	38.3363985449323
COG8	-0.854270299844996	4.9683261933198	-11.9911064965002	1.60003566126187e-21	2.33490140811547e-20	38.2987919860418
ODC1	-0.623558485319453	9.16658553382563	-12.0355351158457	1.27261935484484e-21	1.87717605425835e-20	38.2800716815294
NDC1	-0.936247417005294	6.52774029198921	-12.0160135546779	1.40727973959364e-21	2.07173652644491e-20	38.273053324074
MAF	-1.59622511431977	3.64953015087327	-11.9523214187359	1.95424303305887e-21	2.83246251421727e-20	38.2259805259677
PPP1R12B	0.841330503014888	5.4661284887817	11.9889198159899	1.61817307736969e-21	2.35907640094984e-20	38.208885187888
INCENP	-1.08748164995131	5.76121752255912	-11.9848984061229	1.65206849361233e-21	2.40615523764139e-20	38.180803032704
CDCP1	-0.904636476187263	6.52034606207895	-11.9921603515018	1.5913673883184e-21	2.32451096332579e-20	38.1703364411597
ZNF16	1.33544083321914	3.97373446515956	11.949746527943	1.98036810933941e-21	2.86485621674765e-20	38.1687475405408
COASY	-0.715859981858728	6.50510748443676	-11.9942092225469	1.57464932486463e-21	2.30233050264531e-20	38.1637919761062
DNAJB11	0.649364578742874	6.96585842231121	11.9959476944832	1.56060216885361e-21	2.28401580579979e-20	38.1561650021425
FOXO3	1.06587108584421	7.57597301824149	11.9978273455293	1.54555557730051e-21	2.26420122426775e-20	38.1411027449011
CENPB	-1.02422985383076	6.5420677643857	-11.9793997874823	1.69957000328391e-21	2.47294022958442e-20	38.0982217963045
FBXO30	1.59175274975836	5.29951455244377	11.954233118364	1.93507049166278e-21	2.80744140123752e-20	38.0920349503486
C21orf91	1.1423857173222	5.40469941404113	11.9569016763883	1.9086222957511e-21	2.77174781363622e-20	38.0489388973371
HIST1H3D	2.46357199665295	2.27778482567521	11.9290905454245	2.2030232557375e-21	3.16258099504343e-20	38.0428552716803
CCNA2	-1.38540438067165	5.78179546194476	-11.9521383247651	1.95608925628883e-21	2.83246251421727e-20	38.0155328001438
ZBTB42	-1.0703552091737	5.25831126728412	-11.9393695766429	2.08925105559664e-21	3.01076716418802e-20	37.9877632230621
EIF2AK4	-0.772788533058659	6.74208383670748	-11.9589805033316	1.88827031941027e-21	2.74484676827344e-20	37.9703760653937
KLF4	2.01758312712937	3.69924565530613	11.9035526943416	2.51330729561921e-21	3.59084893920248e-20	37.9585856608931
FASTKD2	-0.640243731363229	5.89709613669709	-11.9404680640996	2.07744643313251e-21	2.99663166569816e-20	37.9229949537822
KIAA0930	-0.951796985347128	6.66032670982788	-11.9472205224222	2.00633739955412e-21	2.89963064405242e-20	37.912565045407
GFM1	-0.958130562382263	7.09069672124656	-11.9390381010353	2.09282636608582e-21	3.01302787278473e-20	37.8605226288861
SACS	-1.33405480120484	5.65205410839167	-11.9154697001641	2.36340975097992e-21	3.383123052499e-20	37.8574341745328
LCORL	1.37161293074734	4.08174278753427	11.8843377629289	2.77533695154585e-21	3.95393355449834e-20	37.8304011356996
PCNA	-1.12980560224503	6.9343544601054	-11.9318906707342	2.1714286567808e-21	3.12020791485364e-20	37.8189737826456
EPG5	0.79769529751723	6.36717086391583	11.9216994706092	2.28865031973363e-21	3.28236611280994e-20	37.8032924144069
ATP5G1	-0.844552774630019	6.41779695550586	-11.9198929688081	2.31008154474314e-21	3.30994126678082e-20	37.7932243142692
SARS	0.578097376627786	8.72988867275998	11.9367452589993	2.11772558523139e-21	3.04595473063549e-20	37.7885454305142
PPP1R15A	4.48472696070481	4.50457146433927	11.8702249922282	2.98508071232115e-21	4.21277932107279e-20	37.7858610308111
UCK2	-0.781095383676327	6.09890098901782	-11.9085112733569	2.44981160797521e-21	3.50346391479578e-20	37.7422959116992
ID4	3.94982560635428	0.733907904945023	12.0530901673697	1.1625904860308e-21	1.72504532986547e-20	37.7041014921953
CALCOCO1	0.973855628981891	5.3160282283201	11.8798397232951	2.84053117206954e-21	4.03532791672623e-20	37.6856023258351
NCOA3	1.01440762014447	5.90974874017118	11.8885738962553	2.7153108297451e-21	3.87208997335731e-20	37.6691119683764
ABTB1	1.39491248841007	3.41542138362453	11.8403497945614	3.48300254229962e-21	4.87880281484805e-20	37.6668499963125
CEP95	0.934982566355097	4.96541212918253	11.8741855470496	2.92466465979707e-21	4.14309099353895e-20	37.6562388410496
MCM9	1.09108077070207	4.80266000631126	11.8651891244612	3.06371024891037e-21	4.31563537501295e-20	37.6554897682128
ZNF140	0.933812273306168	5.41542388515413	11.8776242967228	2.87320346209178e-21	4.07403429525687e-20	37.6450131682732
UBN2	0.992133719484573	6.57281148913155	11.891183646895	2.67898025017767e-21	3.82391325443612e-20	37.6270416101068
UBXN7	1.18291057683255	5.73530809703569	11.880969883217	2.82400771471451e-21	4.01945970086759e-20	37.6214179208406
AKAP10	0.825534991813801	5.76413169958763	11.8792147442473	2.84971023372239e-21	4.04454148105628e-20	37.6188235804143
AFG3L1P	1.82222841601743	5.76303378660864	11.8728258271084	2.94526698712787e-21	4.16441893396535e-20	37.6122731333619
PTPN3	-0.851618465006302	5.86169776733843	-11.8664923047837	3.04316556572704e-21	4.29072057605232e-20	37.5877659317512
ARHGAP44	0.697012800936042	5.27728110878103	11.8582756797992	3.17504903990984e-21	4.46409516697436e-20	37.5805449229838
PPP1R13B	0.854516271333427	5.50330725893508	11.8624732765212	3.10697359264191e-21	4.37247567639278e-20	37.5504494550059
PBXIP1	0.790210550763346	4.68365830372122	11.8378986114271	3.52737709434706e-21	4.93635549382251e-20	37.5481595518412
RSRC2	1.44330777036891	7.07068754038876	11.8799579528399	2.83879807246686e-21	4.03532791672623e-20	37.5396863243146
FARSB	-0.808483256562291	6.79257415960218	-11.8733209456577	2.93774821616227e-21	4.15770284768074e-20	37.5219784097732
TUB	-0.971497751788479	5.72612491153554	-11.8577980149917	3.18288982221712e-21	4.47093298132949e-20	37.5177247055048
UHRF1BP1	0.693579994465969	7.45583655875548	11.8724729497466	2.95063748270056e-21	4.16808771780165e-20	37.491234629872
MNX1	1.52325404810508	3.52199095027893	11.8051312821506	4.17797921067595e-21	5.78216920069217e-20	37.464767137802
INTS10	-0.658366841971552	6.71190073695612	-11.8516750853341	3.28513258420237e-21	4.6102384004096e-20	37.4269060373112
TIPARP	2.06703086702262	4.3268699024393	11.8004407237483	4.28047621822702e-21	5.91856638056141e-20	37.4187017156899
RRAGA	-0.617484089442582	6.7942235252516	-11.843489008976	3.42698857238043e-21	4.8048235670275e-20	37.390734804006
ZBTB5	0.846334077720065	5.768853339164	11.8307662709651	3.65974611097728e-21	5.11206954441255e-20	37.3756301371695
ZNF440	0.884949518152133	4.86166206779558	11.8112538815905	4.04788166085495e-21	5.6072869944094e-20	37.3639252197768
SMURF2	0.877208464213671	5.06523895126306	11.8114850871165	4.04304920521821e-21	5.605764253514e-20	37.3474615000749
DMGDH	4.08849451961458	1.60708391876025	11.9466485509857	2.01226495468875e-21	2.90540101534675e-20	37.33788433393
MBD6	1.33069131389295	6.82561752274537	11.8263315898455	3.74454818332072e-21	5.22566315248549e-20	37.2821675636766
RNASEL	1.35811508346481	3.95276454982642	11.7677057864663	5.06952630368501e-21	6.89529048696867e-20	37.2728014389606
UBQLN4	-0.577046728629543	6.53979751137538	-11.8209485902893	3.85013550027857e-21	5.35311432149843e-20	37.2653570481249
URI1	-0.811752822247591	6.83318319737067	-11.8212106132345	3.84492750181603e-21	5.35311432149843e-20	37.2638578245875
PCNXL3	-0.832735666955195	6.90288542021972	-11.8211172118858	3.84678314741628e-21	5.35311432149843e-20	37.2627617597671
CANT1	-0.894836948549594	7.56058590460229	-11.8246718918176	3.77678983316524e-21	5.26576380081794e-20	37.2515282574755
FBXO8	1.17338224459849	4.60562325463179	11.7834753809635	4.67270175370749e-21	6.41543244503022e-20	37.2445754822637
ZNF451	0.876575507429599	6.39045467783948	11.812268531857	4.0267172842339e-21	5.58827973567987e-20	37.22696043615
MRPS31P5	1.59320012013335	2.54606008701262	11.7528125408499	5.47527126311355e-21	7.41358641000117e-20	37.2214652624216
CDK19	-0.904239574385675	7.71356377030881	-11.8177441707319	3.91440186222146e-21	5.43743370611632e-20	37.2090781909423
MYD88	-0.831027111788543	5.52776477961224	-11.7839274069768	4.66179810499539e-21	6.41039929895703e-20	37.1699279856916
ZNF229	0.760987280853357	5.01273582235248	11.7721237537391	4.95506464441226e-21	6.76411370004495e-20	37.1612395669226
RFX7	0.996061547964431	6.20977925612739	11.797457598447	4.34697019780027e-21	6.00497741399897e-20	37.1573538036557
NBR2	1.58086232135032	5.29050016737953	11.7698019110887	5.01489273751427e-21	6.8333601947835e-20	37.1502012029189
MAP3K1	1.21852317860683	4.79583344038596	11.7660094124753	5.11417720917364e-21	6.94972714687343e-20	37.135380677203
TMEM248	-0.568935015484399	6.63432955399847	-11.7922008815085	4.46667243443999e-21	6.16466482312048e-20	37.1276325061973
C17orf80	0.653544053912315	5.67925734028478	11.7801331890049	4.75411842503011e-21	6.50755171105307e-20	37.1098194409723
STK24	0.539477991039288	6.11585396656006	11.7834215013683	4.6740031265737e-21	6.41543244503022e-20	37.1082537969973
BSDC1	0.634811082204154	7.14882339004118	11.7916634734641	4.47909455391972e-21	6.17613258233778e-20	37.0975000498894
ZNF571	1.47154325442262	3.33172410629945	11.7334342537495	6.05232967826454e-21	8.14352889326347e-20	37.0974563148489
SESTD1	0.919521977735593	4.67730169525629	11.7522793742881	5.49038518876784e-21	7.42735351302143e-20	37.0963864326808
POLR1A	-1.04748876956914	6.18856493307595	-11.7806583302393	4.74123231645718e-21	6.50176661770968e-20	37.0883948382684
MANSC1	-0.706766912389161	5.4601464289586	-11.7616859012749	5.22976876958367e-21	7.10038045606406e-20	37.0773690928758
GNPDA1	1.072621920917	6.6623558300739	11.7803608968592	4.74852654088009e-21	6.50582796878244e-20	37.0716851476833
MRPL18	0.858584259608482	6.72626270723598	11.7880215955453	4.56419349980913e-21	6.28769996267283e-20	37.0714764462803
RC3H1	1.09851704933745	6.12060141464398	11.7771538532375	4.82789384637351e-21	6.59651082776566e-20	37.0703040319531
RCL1	-0.740532497511875	4.97995842586492	-11.7608926330368	5.25125983974346e-21	7.12311813492211e-20	37.0698362331417
AKIRIN1	0.674272339765291	7.45719123398778	11.7863479927873	4.60384185765161e-21	6.33650681342774e-20	37.0507766179778
VAMP4	1.04181724846346	4.38184472480528	11.7388175393347	5.88616693901618e-21	7.9484426939089e-20	37.0454477743532
SIRT2	0.669962218561428	6.51085890733781	11.7705271958897	4.99612660306199e-21	6.81397248606529e-20	37.0296130859442
RBM15B	-0.520956271676101	7.33523974904025	-11.7773660801404	4.82260085329033e-21	6.59528000118466e-20	37.0136563808933
JUND	1.8180979565813	7.08453725601341	11.7693276473751	5.02720210065548e-21	6.84392264219788e-20	36.9915825813765
IRS2	2.95096438546761	3.77960182461102	11.7080709287526	6.90072725516631e-21	9.24365035357513e-20	36.9847775920411
POLR3C	0.92453654591167	5.00117365141683	11.73496860074	6.00449654704189e-21	8.08641436326287e-20	36.965055625829
OSBPL11	0.852609190854738	5.18453864576142	11.7383857061714	5.89932571431023e-21	7.9590543509508e-20	36.9569938441162
RUNX2	-2.34507398633655	2.12231605822051	-11.7279381637812	6.22682572731108e-21	8.37081603592688e-20	36.9438062342706
NUMB	0.48879612414697	6.32683946422775	11.7465548670819	5.65531915835506e-21	7.64358888225558e-20	36.9068512243432
HIST1H3E	1.96047962322506	2.54399916507374	11.696629269885	7.32151868121343e-21	9.77243773485341e-20	36.9039207103298
ZNF609	0.767948149338713	7.12913884943568	11.7539727948109	5.44252495259177e-21	7.37589843755577e-20	36.8925371122069
HK2	-1.22805498832444	6.01647119683507	-11.7377114088498	5.91993182127129e-21	7.9796854782953e-20	36.8916856093093
MCU	0.782618188143885	5.65477959829959	11.7175536167357	6.57040928662567e-21	8.80904159356884e-20	36.7956689765578
SPC24	-1.2984948569641	3.6609404367047	-11.6760153147996	8.14561236205403e-21	1.08242933830622e-19	36.7933899318717
THEM4	-0.690159088581185	5.85057304299995	-11.719366025348	6.50910379183107e-21	8.73464723307734e-20	36.7908580731365
ZXDB	1.0361418159758	5.40597988848711	11.702607836461	7.09853171353509e-21	9.49167873645975e-20	36.7679264672393
ZNF330	0.987161945424254	5.53302965401496	11.7027484336383	7.09337049763546e-21	9.49167873645975e-20	36.7345851410271
RBM7	1.00882431102042	4.86434064201315	11.6852567190456	7.76525274021653e-21	1.03371485059478e-19	36.7107801457452
KDM2A	0.697577532709434	7.70750922924347	11.7219062311969	6.42414387632536e-21	8.62834923496436e-20	36.7085479121087
SDC1	-1.19035076729868	5.647810851443	-11.6982330066484	7.26102290034476e-21	9.70031315583424e-20	36.7032955169803
MEX3A	-1.1494796092826	3.8251347083514	-11.6625615428603	8.7329753521304e-21	1.1584307233886e-19	36.6725116983264
ARMCX6	0.91831702798909	3.84524921981088	11.6542184368647	9.11835299563473e-21	1.20529215301453e-19	36.6573475023719
TTF1	1.0562669708388	4.96052167717132	11.6627683402349	8.72363336063016e-21	1.15821466439631e-19	36.5775400147358
DANCR	-1.26094391304679	7.38216547164089	-11.6905379101025	7.55593482363722e-21	1.00763692106338e-19	36.5772379126065
GPRC5C	1.30644019932046	4.31263854002477	11.6415524542589	9.73623818396235e-21	1.28583423544748e-19	36.5683347235494
PTCD3	-0.681502435085539	6.86710004890371	-11.6847206698002	7.78682106380295e-21	1.03566789277294e-19	36.547019806229
ERCC6L	-1.33119280821397	4.1833941571136	-11.6357722494883	1.00319924655285e-20	1.32256715419118e-19	36.5436919708374
IER5	2.35917077136069	4.14034906893803	11.6309717709171	1.02844498192491e-20	1.35110497362943e-19	36.5298744224286
SLITRK3	-2.46410360385129	4.59253110201078	-11.6303387499881	1.03182121489499e-20	1.35435553871182e-19	36.5269567221743
THRIL	-1.42560401740383	4.71696081826172	-11.6391722253011	9.85695355119298e-21	1.30063281656163e-19	36.5099958669743
GTF2E1	-0.832359082217812	5.62278454268067	-11.6557236108167	9.0475885754763e-21	1.1980475312994e-19	36.5062121705514
SLC35B4	-0.976656365841369	5.64034885759934	-11.6552017141153	9.07206253527563e-21	1.20022987691365e-19	36.4994352402895
TARS	0.595108236936232	8.74794086272562	11.6853111737561	7.76306506897952e-21	1.03371485059478e-19	36.4830620974946
DAGLB	1.04406886011896	4.88165150165549	11.6352699401919	1.0058115340446e-20	1.32484789431699e-19	36.4459148174683
C15orf39	-1.31429712838874	4.50736510439242	-11.6136440832589	1.12498606477515e-20	1.47149745197419e-19	36.4096819851317
TUBA1C	-0.992569270802774	8.17447422809559	-11.6587330202022	8.90774983166568e-21	1.18057168113232e-19	36.3755492838973
PLA2G4F	-0.902741411767092	5.70570678970229	-11.6316422479029	1.02488104855219e-20	1.34760191112607e-19	36.3610705200979
ISG20L2	-0.608520797197597	6.1583559455083	-11.6292229686216	1.03779932978621e-20	1.36101264070479e-19	36.3003867045748
C6orf120	-0.711510145062134	6.20883303497212	-11.625805086377	1.05632848305533e-20	1.38410370868751e-19	36.2976278023828
BCL2L13	0.581625628934668	7.07148627200453	11.6348641590065	1.00792679876809e-20	1.32647053552162e-19	36.2895453683684
FAM13B	0.693433890960125	6.43597217701051	11.6164882780604	1.10853822290389e-20	1.45124759852875e-19	36.2278687069649
KIZ	0.863441114359203	4.39331834418625	11.575963562727	1.36743878062268e-20	1.77778880777751e-19	36.2191736724364
PTEN	0.704202671493247	6.70777567922009	11.6020597422626	1.19454331057115e-20	1.56111943877602e-19	36.1444447487838
PIGU	-0.77735953263279	4.84043228880901	-11.5717005505042	1.39797547938193e-20	1.81197309925389e-19	36.1437300209389
ACTR5	-1.01655730789404	3.73934704980225	-11.5492802085849	1.57018913389551e-20	2.02733964183792e-19	36.1424723250734
FEM1C	1.43189645524811	6.23643012708694	11.5958917776121	1.23332020938755e-20	1.61039445775334e-19	36.1412624855276
PCYT1A	0.727289399806941	5.45076933242645	11.5776277436047	1.35570017116233e-20	1.76405491942579e-19	36.0985856945106
NREP	-1.06449292468961	4.60434720236321	-11.559582327479	1.48856443282706e-20	1.92526128538598e-19	36.0931161126948
RYBP	1.14069859679414	6.5488135402672	11.5895206116619	1.27469960916424e-20	1.66297909046136e-19	36.0726629930255
NBPF11	1.30724250668287	4.21510580763291	11.5434764778906	1.61813240639328e-20	2.08565461067824e-19	36.0593894775722
RAI2	3.71389069356955	0.452914786191397	11.8341636459134	3.59608447153109e-21	5.0278216410159e-20	36.0564198426094
CCDC93	0.694642077237299	6.2276310751013	11.5805797569901	1.33512546937036e-20	1.73878959653646e-19	36.0560855696664
NCAPD3	-0.800561643228669	6.74743189314071	-11.5828594556082	1.31945097965941e-20	1.71986770056994e-19	36.0216470375516
SLC26A11	0.801063857530687	5.56055985952082	11.5621304232346	1.46904022981739e-20	1.90164724921879e-19	36.0139841194365
INTU	0.965265391363127	4.159542491063	11.5335683620842	1.70339545732093e-20	2.19178973325887e-19	36.0017493074677
PGAM5	-0.676691867530418	6.55674338340456	-11.5716199433157	1.39855941797766e-20	1.81197309925389e-19	35.9729802061126
ZFP36	2.08099534220107	4.12984553687558	11.5142794345612	1.88251378608618e-20	2.40987442556437e-19	35.9490210375957
SIX4	1.10491099748115	4.63934720909786	11.5322087333457	1.71544166047779e-20	2.20539999775124e-19	35.9490161844449
SREK1	0.797674468642477	7.24689356687053	11.5726897343066	1.39082944928299e-20	1.80507303460963e-19	35.9465802855236
GOT2	-0.583103359321798	7.93225669981011	-11.5740540629151	1.38103333074046e-20	1.79390973134938e-19	35.9348248945603
AAK1	0.888446008471758	7.10562975256012	11.5581007221006	1.50003622993781e-20	1.9384289181365e-19	35.882109788488
FNIP2	1.03875898590378	5.68103306715763	11.5365252706065	1.67748929551301e-20	2.16030696924729e-19	35.8751782991
ARAP2	2.09026584506088	2.73469335358607	11.482025995639	2.22518280550149e-20	2.82445858050807e-19	35.8389811504341
WDR19	0.651512697445862	5.19824674215383	11.5183700355867	1.84301464634043e-20	2.36132320217133e-19	35.811180270868
SAMHD1	-1.63629450346031	5.07451023945165	-11.5016913341551	2.00946693560111e-20	2.56801323446692e-19	35.792732902231
G3BP1	-0.777614748613945	7.74785039775776	-11.5449262691735	1.60602028649734e-20	2.07182135928214e-19	35.791043010333
FMR1	0.808506973201653	6.09246545421328	11.5260726355338	1.77087783717338e-20	2.27277791478594e-19	35.7833889607177
NUCB2	1.05825247581532	6.55453028385371	11.5281948067527	1.75150504524552e-20	2.24983744734018e-19	35.77871234371
BRD1	1.13735678200206	5.82161470148936	11.5228420375508	1.80078221224941e-20	2.30918409044724e-19	35.7764331268405
NMNAT1	0.737359208307735	5.08293221688402	11.5056286725986	1.96886239009173e-20	2.51826555788905e-19	35.7635056421113
PDE4DIP	0.727456383626881	4.76344260098027	11.4904807979966	2.12973236191529e-20	2.71247337968787e-19	35.7372451420562
C9orf152	-1.88759120767579	3.96796477905711	-11.4596528560923	2.49895902067783e-20	3.16127789844131e-19	35.6729472735299
SPIN4	-1.08996883396374	4.80611659211628	-11.4833016233084	2.21051164968674e-20	2.81058788583371e-19	35.6692625732573
SEC22A	0.726663829772551	5.01715319277223	11.482611012036	2.21844238450679e-20	2.81828518153587e-19	35.6458548252597
FANCD2	-0.705206960520063	5.98539422262474	-11.4979201401584	2.04914460419343e-20	2.6142697856048e-19	35.6266792910888
KDM1A	-0.617211171967533	6.50114412515004	-11.5006114041161	2.02074982829028e-20	2.58023634537473e-19	35.6134295781584
BEX2	1.33860165550048	5.96330235017739	11.4849722209467	2.19144437410783e-20	2.78870582386467e-19	35.612331829248
NKIRAS1	0.982421248638611	4.52821764118202	11.4532475059605	2.58338242934364e-20	3.26532580463166e-19	35.5555509743616
ARHGAP28	-1.59684809571081	2.94736395280657	-11.4247439419108	2.99509741236768e-20	3.76985605566749e-19	35.5467567603836
SP3	0.86608745205168	7.08090165768687	11.4910835310593	2.12308658627995e-20	2.7063045992852e-19	35.535994859694
ZNF365	1.66815675621505	3.34644929709605	11.4179789150176	3.1021022504527e-20	3.89149268110257e-19	35.5027898116794
LRRC20	-0.969500173172947	5.42004789699566	-11.4601949104909	2.49194281182444e-20	3.1550601401649e-19	35.4911796828011
PIK3CB	-0.88062542320399	6.72231076454053	-11.4691409720182	2.37895718120935e-20	3.01709637103375e-19	35.4554341530715
DCBLD1	-0.856568572211641	4.30377998601915	-11.4230217858539	3.02198133108145e-20	3.80050851486759e-19	35.4370277188718
ZFP14	1.02411673039421	3.69554051034496	11.4069362650579	3.28505899361623e-20	4.11413226423196e-19	35.4254566015689
DIP2B	0.808048330089168	7.08165945887384	11.4673751603915	2.40084464509275e-20	3.04228550132596e-19	35.4182488173472
ALG3	-0.865288141295048	6.20797308400905	-11.4413245675891	2.74821316725278e-20	3.46782932096367e-19	35.3387593569332
CCDC149	0.737741834507756	5.03245921914073	11.4183346417748	3.09638135989841e-20	3.88756375420021e-19	35.3376985878251
ZNF517	0.974888904202096	4.03025538762588	11.3862597045549	3.65720744118721e-20	4.56497314520924e-19	35.2886638147632
RNF41	0.682195553868937	7.49074287749171	11.4440916569548	2.70904383417587e-20	3.42127857140327e-19	35.2775356211931
NPHP3	1.01184398007076	4.61452213288615	11.3967851439408	3.46276760995989e-20	4.32586675799981e-19	35.2571176184041
STK36	-0.672267913004847	6.06619490407948	-11.4254912167737	2.98350666094589e-20	3.75841745140633e-19	35.2530276327521
MRPL51	-0.7512522751326	7.01429688132201	-11.427170068106	2.95763014469119e-20	3.72894829997337e-19	35.2244257004552
ZNF449	1.07265547361677	3.91535805167906	11.3707132756169	3.96459160237881e-20	4.9363439055821e-19	35.2089711099027
CBR3-AS1	1.4550185800847	3.98388362955257	11.3600136029256	4.19105635477149e-20	5.19248368178619e-19	35.1310007713645
NKX3-1	-1.66583741429056	7.74594844250421	-11.4191840181955	3.08276418173629e-20	3.87370602116754e-19	35.1304927394556
SAT1	1.2080633324856	7.7034347765658	11.4090157260244	3.24979854797505e-20	4.07337020003283e-19	35.1161118686805
NUP50	-0.706754805705947	6.34045699092963	-11.4002923882562	3.40030535304631e-20	4.25491543177862e-19	35.1151775230377
DHFRL1	-1.80398225702843	3.8536386060362	-11.3406522134326	4.63430599946063e-20	5.68071337860415e-19	35.1116248436686
MAST3	-1.08530901487198	4.81936331986597	-11.3685584530917	4.00919183310735e-20	4.98774022915825e-19	35.1114535299242
DOCK3	1.2885068977155	3.9749374781166	11.3487034707942	4.44454828077755e-20	5.46595716495951e-19	35.0961918752634
ZER1	0.628218189444461	6.7190537302794	11.398286533449	3.43588911357357e-20	4.29586269187516e-19	35.0818432134676
EPB41L4A-AS1	1.01413078114174	4.59688091839684	11.3543035981617	4.31716960386887e-20	5.33113641214597e-19	35.0206523817949
C16orf91	-0.849927822290336	4.56388818163644	-11.3517850394103	4.37399701186271e-20	5.38801797622071e-19	35.0185554779387
SEMA6A	-1.46793632978347	5.51360644945617	-11.3575460179828	4.24509706328765e-20	5.2507724466497e-19	35.0093867759653
TCTN3	-0.744796641918897	5.97268495001045	-11.3734258923214	3.90915224848235e-20	4.87135520026647e-19	35.0085958184017
ZNF467	1.33628043621653	4.29772041308758	11.3444753977226	4.54320722763064e-20	5.58271683552387e-19	35.0074422737464
CDKN2AIP	1.53692872819687	5.06732337224414	11.3590300152127	4.212514063453e-20	5.21476596676095e-19	34.9927749552833
SLC5A6	-0.775434660212497	6.19657249447574	-11.3766959714483	3.8433511682674e-20	4.79333564308167e-19	34.9891965618305
ZNF383	1.40604368398008	3.15648525968612	11.3187574598229	5.19240198911382e-20	6.32866138543288e-19	34.9860511436761
DENND1C	0.758295131094786	5.40287531099683	11.353114030697	4.34391760099366e-20	5.35535851367166e-19	34.9795751280995
ZNF286A	0.790794696908002	4.54623051170653	11.3382692040014	4.69201180861653e-20	5.7467576931636e-19	34.9611931431538
RTTN	1.04586438961603	4.27748761423254	11.3326883577748	4.82998763419734e-20	5.90611517224e-19	34.9552905431389
CHMP4C	0.775653115449134	5.18982783108644	11.3507962847322	4.39651104935833e-20	5.41131228829218e-19	34.955237248697
TESK2	0.733784868428011	4.4831297181561	11.3279529495716	4.95024471928238e-20	6.03841386716037e-19	34.9214327621571
LMNB1	-1.68800380093695	6.74383071958625	-11.3676021359967	4.0291462671466e-20	5.00841559167825e-19	34.920066481736
HEXIM1	0.922701699266134	6.65971488408758	11.3633295376167	4.11952031054238e-20	5.11651918801525e-19	34.9022747477512
PRKAB1	0.88415038629335	4.90019322423594	11.3327641613307	4.82808657166983e-20	5.90611517224e-19	34.8929861561132
RBAK	1.09990137369976	5.45971405389571	11.3419016632823	4.60433459254551e-20	5.65320427159962e-19	34.8824068606379
SEPHS1	-0.55716515881941	6.65977971259222	-11.3569463017267	4.25833610210765e-20	5.26281274973239e-19	34.8729005561735
TPD52L2	0.599769175166913	7.29067167320039	11.3625006005665	4.13728781692973e-20	5.1343399883485e-19	34.8649410493043
FAM160B1	0.887480175234399	6.70071217430145	11.3533993498682	4.33748696573444e-20	5.35182450924144e-19	34.8545364472448
LAD1	-0.609908032343341	7.34861251080765	-11.361000443024	4.1696377352385e-20	5.17021306625444e-19	34.8500795556186
GTF2IRD1	1.14147959657148	5.35877629250455	11.3324276378242	4.83653190556856e-20	5.9093053778696e-19	34.8205298461487
SLC25A37	-0.63052329636773	6.39218260244231	-11.3412957796897	4.61884400747965e-20	5.66638575296686e-19	34.7980815895344
ARHGEF39	-1.50413089968627	3.67073555812218	-11.2813322274492	6.30672346431728e-20	7.58220652843781e-19	34.7830490963248
PROSER2	1.06034275268796	4.37030827158619	11.302180674168	5.65931471981316e-20	6.86431904949227e-19	34.7815953761676
DNAH8	-1.50395939764874	1.81826667752025	-11.273193858154	6.57913223275933e-20	7.88445727111844e-19	34.7698084162821
THADA	-0.726189875230794	4.78579947339674	-11.3061568524262	5.54362032409354e-20	6.73487077561396e-19	34.7634470423402
GPR89A	1.05176393942667	3.22988111869729	11.2714878917632	6.63771225549996e-20	7.94198304610258e-19	34.7307186139648
DGAT2	-1.10179743898854	5.25895114511593	-11.2964239740766	5.83111616220221e-20	7.04992272879456e-19	34.6907524409658
FBXW7	1.10045246030084	4.46036467412044	11.2873504130185	6.11257455640632e-20	7.37240317582307e-19	34.6906363891324
RNF169	1.08342563791842	5.69228536954952	11.3085833449222	5.47418415958686e-20	6.66129249111478e-19	34.6668373904841
NAA15	-1.01756814400161	6.65371544000228	-11.3161743378209	5.26253739667524e-20	6.40894254245542e-19	34.6478629697268
ADAR	-0.481167541386959	8.70536762787436	-11.3285933694413	4.93380730074358e-20	6.02325613235493e-19	34.6455598717947
UCK1	0.623860771027204	6.08632910237013	11.3073768894016	5.50859833152946e-20	6.69774190657865e-19	34.6409269566856
DIS3L	-0.627108274436301	6.12550797003961	-11.3037461637209	5.61347793467374e-20	6.81422673137113e-19	34.6338757426969
ZFYVE26	0.81270413218228	5.95577750612556	11.3009171534565	5.69658328820604e-20	6.90394629989523e-19	34.6306564994874
DDX19A	-0.523651655296879	5.66512166045637	-11.2993567947466	5.74294679011585e-20	6.95452330648222e-19	34.6305524603721
LGALS3BP	-1.19051410173397	4.29834962830418	-11.2511818116962	7.37644367739368e-20	8.81182802384594e-19	34.573885707808
ASCC1	0.692991068864439	5.76699342052337	11.2831771705346	6.24655724763007e-20	7.52191689097139e-19	34.5461478672252
PJA2	0.71363242607224	7.51135034968453	11.2971278179854	5.80983362199378e-20	7.02985186687015e-19	34.5217697596519
USP10	-0.643951517594565	7.14836837585855	-11.294095314689	5.90208740243945e-20	7.12425598352338e-19	34.5203875388994
EIF4E2	-0.625688809115946	6.37852929321601	-11.2824303654154	6.27084204771978e-20	7.54510930998078e-19	34.5169145095905
PRCC	-0.615120781670595	6.41506856069394	-11.285318642277	6.17744144717262e-20	7.44465977293291e-19	34.5130051672388
NOP9	-0.589872549980289	6.14856997380719	-11.2777814338631	6.42415855047704e-20	7.71721318351706e-19	34.4828105383948
LIF	1.69711397630505	2.90547812456474	11.2189173146269	8.7233063440715e-20	1.03712722139808e-18	34.4699175355522
MTR	-0.657145583088694	6.32980639944018	-11.2770341309329	6.44915169836713e-20	7.74104411692093e-19	34.4693722830982
DNAJC11	-0.560259994476156	5.99318443589988	-11.2726768472263	6.5968306187666e-20	7.89936272499196e-19	34.4634277505202
URAHP	2.87076283875606	1.66235183141266	11.2360858403074	7.9785185492251e-20	9.5234844622547e-19	34.4590946351195
PPAP2A	-1.45685230559176	6.74951392089721	-11.2748227053166	6.5236836961959e-20	7.82425194745029e-19	34.4548698270384
SERBP1	-0.687370217841325	9.06007200584829	-11.294628361214	5.88576559748738e-20	7.11027000900004e-19	34.4503349452247
CALML4	-0.784652049300318	4.18629701189977	-11.2299594147334	8.2366827483308e-20	9.81603398007423e-19	34.4333700480991
TNFRSF19	-1.27214583644069	4.40563886011166	-11.2273147783211	8.35069629592331e-20	9.94401709592263e-19	34.3939963597159
DSCC1	-1.58448701550601	4.25147208507207	-11.2132957088756	8.98200790464634e-20	1.06535411292393e-18	34.3842719011444
ZNF461	1.52245323628293	3.23931929627174	11.1988771572399	9.68121801001319e-20	1.14557265278454e-18	34.3787446380136
HSPA9	0.561400878258919	9.4276334541023	11.2700972988918	6.68584920055607e-20	7.99320952193869e-19	34.3150129934254
LCA5L	1.36148251253657	3.05067972292538	11.1655962675931	1.15104406352845e-19	1.35455154059116e-18	34.211159631674
GADD45B	4.24488976500635	3.25575169103933	11.1636418960979	1.16280358602125e-19	1.36624872047692e-18	34.2105237996771
APLN	-1.66237199161806	2.38319782364309	-11.1642543663715	1.15910544251166e-19	1.36297003326195e-18	34.2038600241685
MRPL17	-0.876244508056852	6.11893172114456	-11.2243142824691	8.48196678454035e-20	1.00923306843628e-18	34.2031608020775
PRUNE	0.698397594653668	5.93346125794126	11.2170217983086	8.80969152850384e-20	1.04574172325703e-18	34.1960356808156
CYP39A1	1.0525395162806	3.60010402766251	11.1680205855328	1.13662223547717e-19	1.34073208860371e-18	34.1957837194668
ZNF484	1.56799983651958	3.26409929285904	11.1571488922172	1.20274305779641e-19	1.40766872610062e-18	34.1648294088956
ZXDA	1.27490416286457	3.68681388658822	11.1619853877107	1.17286502473156e-19	1.37484318589922e-18	34.1578876894166
SF3B3	-0.534421612785662	8.44289123521756	-11.2322323853936	8.13993887009003e-20	9.70844496213438e-19	34.1475448954531
COA4	-0.859035024703241	6.32210964232566	-11.2111879650787	9.08097322831833e-20	1.07624225727252e-18	34.129828634176
CD276	-0.722789275385918	7.18437797053833	-11.218210807085	8.75540468569821e-20	1.04011991107946e-18	34.1261433586194
ATP6V1C1	0.867025733374194	6.75141098387231	11.2103345524597	9.12135364873225e-20	1.08017544471107e-18	34.1037764664009
DDX47	-0.659111805514887	5.96243912190438	-11.1889592194829	1.0193577407388e-19	1.20525006574282e-18	34.0429785500188
PI4K2B	0.935536103981924	5.69513561737845	11.1818060035886	1.0579889133441e-19	1.24994189793667e-18	34.0032389717083
GPR137C	1.78315430020229	2.98234646705579	11.12125165708	1.44967894586435e-19	1.67577975759038e-18	33.9886001416704
USP53	1.31132210245948	5.67125508341779	11.1673554041942	1.14056116619267e-19	1.34432232900699e-18	33.965306048176
ATAD2B	0.98428468803895	5.42451018318767	11.1669521372975	1.14295580079741e-19	1.34608818076658e-18	33.9577993550701
EXPH5	1.09375725681601	5.47142776766043	11.152166292685	1.23432109727311e-19	1.44237864565393e-18	33.9218867456483
SART3	0.750979420569272	7.01487630105502	11.1779960523584	1.07915971129564e-19	1.2739514327685e-18	33.915147353419
GDPGP1	-1.36243007759772	2.81760468906509	-11.1028220428438	1.5955737054313e-19	1.83454324354949e-18	33.8957469701883
TTBK2	1.25747938723181	4.35362608386028	11.1249286867687	1.42220969201616e-19	1.6491043038853e-18	33.8826481043731
TXNL4B	0.931254681111913	4.97368282589967	11.1360788126555	1.34205880803741e-19	1.56219806678215e-18	33.8637277244201
ESPL1	-1.46534467163944	4.72012281349881	-11.1265801542345	1.41004263337049e-19	1.63625967408743e-18	33.8539142627189
SETD2	0.75777487378437	6.9293662196107	11.1621695172201	1.17174234989021e-19	1.37460024421496e-18	33.8351811389574
FNBP4	1.04667857828642	6.94125596990221	11.1602138687505	1.18372153051918e-19	1.38648693465492e-18	33.8223173275927
BCCIP	-0.672891074190916	6.66457244728867	-11.1556390016564	1.21222582808237e-19	1.41766223010007e-18	33.8191670167177
MTMR1	-0.574596913836825	5.84658726854249	-11.1432561932454	1.29287481335421e-19	1.50728324513407e-18	33.8185715924694
GLOD4	-0.515895368390391	6.28635219423072	-11.147292372947	1.2660136328451e-19	1.47711427434359e-18	33.803221280716
TGS1	0.988168791263972	5.52093728661065	11.1380385001815	1.32844673908915e-19	1.54755284981867e-18	33.8023011600201
CSGALNACT2	0.881762998054382	5.10776468891535	11.1237143641254	1.43122315113112e-19	1.65827521893402e-18	33.7963134340044
CBX6	-0.807585537662284	6.99220195866954	-11.1489283929276	1.25528560898724e-19	1.46573629117826e-18	33.7837859856498
SNX11	0.801178702296717	5.04547835153632	11.1113297893362	1.5264807899316e-19	1.76184746668815e-18	33.7511587241651
ZFP30	0.805733983122525	4.88671734303124	11.106677488952	1.56388316039437e-19	1.80086422825781e-18	33.720927011478
MEX3C	0.764453465961172	5.86485686164792	11.1231312933831	1.43557137333173e-19	1.66203082050496e-18	33.7196511501612
UBE2G2	-0.76215097536077	6.57012282719536	-11.1325022349882	1.36726300300957e-19	1.59030373766009e-18	33.6998364931664
ALS2	0.770166894050424	5.68716791914297	11.1137586039251	1.50731152379495e-19	1.74106075702345e-18	33.6855058144477
MRPL20	-0.560934784940091	6.84434237718362	-11.1273587101087	1.40434289466217e-19	1.63090587055275e-18	33.6610798175444
BRIX1	-0.98673452461974	5.60768849185062	-11.1111602855338	1.52782766632433e-19	1.76204763729079e-18	33.6576023193291
PRPF38A	0.570676812591485	7.0199272159492	11.128319111528	1.39734365871652e-19	1.6240334658891e-18	33.6564532770628
FAM227A	1.44141528404044	3.20868346833091	11.0635814200289	1.95707586037268e-19	2.23819125052218e-18	33.6200047886016
C14orf28	1.43727733852856	2.31706508726596	11.0504991308026	2.09498894784997e-19	2.38863736073767e-18	33.6081880637441
FOXD1	2.88783134041037	1.20852329320387	11.1626364272385	1.16890032777068e-19	1.37233833634125e-18	33.5899251757294
MPZL3	1.12791198082839	6.1613317141681	11.1009917599457	1.61084238627147e-19	1.85068165816775e-18	33.5828203869668
AP5B1	0.777214636051908	5.75751081968992	11.0934480215618	1.67533411586331e-19	1.92330405839477e-18	33.5662450808929
SMEK1	0.980828310199481	6.63397914032407	11.1071356139625	1.56015966547096e-19	1.79795529828948e-18	33.560715520564
DHX37	-0.924878939344539	4.91475552864095	-11.0763551412085	1.83119208206331e-19	2.09902139727196e-18	33.5492602628318
PTGES3	0.895744159069325	9.61149509653751	11.122816120521	1.4379272659269e-19	1.66347579546674e-18	33.5400403683218
ZNF548	1.14930844645414	4.52118879105228	11.0621156756483	1.9720640151727e-19	2.25190214842838e-18	33.5380741518662
AZGP1P1	2.30614607895057	0.866439030395475	11.0632678487055	1.96027270225924e-19	2.24014116416474e-18	33.5315979351213
ALDH18A1	-0.63754832749053	7.38236560994829	-11.1052537645602	1.57551164213984e-19	1.81286458378328e-18	33.525034564089
WDR75	-0.71073904123752	6.07658964247483	-11.0886855433172	1.71737384504683e-19	1.97006001965036e-18	33.5117711393822
TRAFD1	0.693178304211379	5.92458714935429	11.0676228608264	1.9163378529471e-19	2.19494501905825e-18	33.4253799166051
WASF1	0.781032602026082	4.30743322841885	11.0370438834836	2.24699381718968e-19	2.55828168543507e-18	33.4080877066978
ZNF596	1.69767419606064	3.58524504238426	11.0152547230403	2.51692278142833e-19	2.85454021797038e-18	33.404038830589
KIF9-AS1	1.69141167579211	2.32451994039268	10.9983794313037	2.74809818200677e-19	3.10033375665016e-18	33.3576086465484
RSBN1	0.928892816363787	5.24966886278682	11.0343287313905	2.27898127537329e-19	2.58859174213353e-18	33.3067296569309
KIAA2026	0.929771945483178	5.40443364179326	11.0351943134761	2.26873456698593e-19	2.57890372883125e-18	33.2922451524465
UBXN4	0.729191691639864	7.83956023385476	11.0610558806884	1.98297263643818e-19	2.26263807817293e-18	33.2839456226839
UBE2T	-0.867110447214306	5.49149803190604	-11.037027509706	2.24718536433728e-19	2.55828168543507e-18	33.2766779966889
BCHE	-2.31210138418814	5.00551886307563	-11.0100549542708	2.58599894674755e-19	2.92625170944696e-18	33.2676457262054
TRPS1	1.02251169432502	5.25559646155315	11.0143641400746	2.52862119117301e-19	2.86564345710595e-18	33.2077463904285
PRR15L	-1.41834051908525	4.05053847625814	-10.9831885869004	2.97432998580878e-19	3.34801642180694e-18	33.1740882157985
PPIF	-0.953170392418467	7.39211037712799	-11.0363544140257	2.25507368100998e-19	2.56531715106408e-18	33.1675276807579
SOWAHC	0.881633134732638	4.74003563880042	10.9856618570706	2.93626431809847e-19	3.30852254227591e-18	33.1476521897669
CEP120	0.847916144813321	4.66258154633145	10.9819670876886	2.99331175487228e-19	3.36685912443162e-18	33.0969229088318
TIMELESS	-0.58592388970269	6.96489764493572	-11.0185241613186	2.47443925295546e-19	2.80847920048218e-18	33.0886322012372
PAPD4	0.689608730576786	5.54844858363708	10.9988077044678	2.74197618170118e-19	3.09575295822744e-18	33.08157387043
LOC145837	-1.38096910994528	2.97220270160555	-10.9418391872156	3.6891499923198e-19	4.10646970234797e-18	33.073665964043
KLHL21	0.89724648152057	7.24775409123551	11.0112971422794	2.56932648405444e-19	2.90957816625652e-18	33.0599954958032
UNC5B	2.02278673885331	2.59055989348362	10.9377473387075	3.76863380513373e-19	4.17945385656485e-18	33.0540521981322
BOD1L1	0.715596751544566	6.73126213942105	11.0072217842532	2.62443178338213e-19	2.96750509482425e-18	33.0529935749504
BTD	-1.32514150563592	4.38806600393754	-10.9512695108508	3.51229967029852e-19	3.92415861973233e-18	33.0406250602702
TRIM14	-0.993839985308663	5.34009491929174	-10.9856110824431	2.93704085565649e-19	3.30852254227591e-18	33.0374987049807
CDK13	0.795953465624947	6.48509445718393	11.0010336305444	2.71037667736998e-19	3.06237894562736e-18	33.0322103889485
USP31	-0.815894981967322	5.48424103656646	-10.98067756424	3.01348223684338e-19	3.38700967578146e-18	33.0292729627028
CD3EAP	-1.95397597296723	1.63545925470071	-10.9484347525121	3.56454955922004e-19	3.97957443726752e-18	33.0006805483172
PRSS16	1.00354286387727	4.37424749071674	10.9359144235587	3.80479190257952e-19	4.21643949882908e-18	32.9493610437121
LINC-PINT	2.94442787947296	2.9127025592005	10.9195285402746	4.14387005294408e-19	4.56190269171615e-18	32.9380138112533
RAB21	0.69274907532845	6.29170836753091	10.9743138562774	3.11503294454992e-19	3.49852914699787e-18	32.9099906544194
NFIL3	2.06955677704411	4.54743575164587	10.9399234404582	3.7261520669119e-19	4.13845410035127e-18	32.9055764315312
CECR2	2.03524003804333	1.18547215693581	10.9473928563994	3.58394863164987e-19	3.99529121402037e-18	32.8969330298774
ABCD3	-1.20334050028757	6.43396310494055	-10.9656608382658	3.25863570046707e-19	3.65434456147973e-18	32.8919167707788
CCDC86	-0.910429627871707	5.7376389839104	-10.9697043761359	3.19072347891858e-19	3.58085977275346e-18	32.8908138993518
USP8	0.793252913599437	6.20942416865938	10.9653526089914	3.26387147084982e-19	3.6574846273344e-18	32.8640992784799
ZNF300	0.810605826873939	5.02383807679116	10.9412618179222	3.70026280843083e-19	4.11274214148019e-18	32.8381394878415
TBC1D14	-0.768387162002868	6.00269158930702	-10.9531849708341	3.47742900013906e-19	3.88809187387105e-18	32.8341677210787
AHSA2	1.27126118537563	5.17052295329619	10.9415592441091	3.69453396966941e-19	4.10941645100414e-18	32.8192623446478
ZSCAN20	1.21878764941612	3.63168252057509	10.9023176374743	4.53265024452718e-19	4.96804934830804e-18	32.818316988488
EDEM1	0.852179559376051	7.0293986490133	10.9596062548635	3.36303959816042e-19	3.76299572324715e-18	32.7959635214623
N4BP1	0.672522580653101	5.93004907843579	10.9475231122528	3.58151762702369e-19	3.99529121402037e-18	32.7900141946448
C1RL	-1.07542443978385	5.13889333113926	-10.9254095620665	4.01882499342687e-19	4.43725559568366e-18	32.7890745218837
CDCA4	-0.779158439234397	4.60280636978052	-10.922563166811	4.07886745470287e-19	4.496936394994e-18	32.7849645634956
LMBR1L	0.704667824574185	5.62484456040824	10.9395210426573	3.73397135935042e-19	4.1440734613456e-18	32.7840523400295
SLC37A3	-0.803768413825571	5.38725952587141	-10.9307462435119	3.90862653849999e-19	4.32512425218245e-18	32.7714119150088
IVD	-0.958457947720623	7.84250948311936	-10.9621975525349	3.3179519893443e-19	3.71531447218448e-18	32.7682607928739
RAB4A	-0.93773006758937	5.79393510801711	-10.9303710759119	3.91627361952631e-19	4.33039504203293e-18	32.7547181311419
RTKN	-0.736317695485612	4.78193249788837	-10.9167737894964	4.2037753057844e-19	4.62446080524971e-18	32.7510796861307
GOLGA1	0.432336356332626	6.50533398419144	10.94547071146	3.62001488454862e-19	4.03250322747641e-18	32.740635339538
ALG8	-1.00016920190628	5.8245929121552	-10.9287164781303	3.95017857553164e-19	4.36467119133062e-18	32.7334760947716
GPATCH4	-0.735440007308058	6.05077145111275	-10.9348682034279	3.82558629538754e-19	4.23635721324036e-18	32.7018975585358
CRB3	0.768529318067709	5.43084255229716	10.9124691439776	4.29912560127546e-19	4.72589092450602e-18	32.6854200889351
ELF4	1.54465384711067	2.57504019090805	10.866137010316	5.47315601322125e-19	5.9511159083657e-18	32.6818826682507
SLC19A1	-1.07089788055003	5.30683842421257	-10.9214463965469	4.10266942719638e-19	4.5198594364476e-18	32.6785877942827
LTV1	-0.831777467815511	4.90336371923004	-10.9017382634382	4.54635486177118e-19	4.97943578441692e-18	32.6406878156687
GINS1	-0.838641791774119	5.65363137252162	-10.9089758463267	4.37809349428962e-19	4.80566168934598e-18	32.5950177121656
PCNXL4	-0.768021833795958	6.10853862802554	-10.9100996187811	4.35253282892484e-19	4.78109970439908e-18	32.5848025186754
WDR26	0.670342702788682	7.67234225499212	10.9238763400472	4.05105630873746e-19	4.46955632123452e-18	32.5777469390451
ZNF420	1.03617102819045	4.38365431228228	10.8679097494574	5.42282099561857e-19	5.90065797610206e-18	32.5480209064564
PPM1D	1.20442631630316	5.0832527266519	10.8898662444026	4.83649479991085e-19	5.28949788167963e-18	32.5478127981509
BEX4	1.30124499189555	4.58923517555354	10.862217794085	5.5861043494299e-19	6.06953277214467e-18	32.5353850728667
RAB9A	1.247913988275	5.24933391448129	10.8837156927528	4.99402507072538e-19	5.44987503357648e-18	32.5330480411872
ZNF615	0.867479478083168	4.76454312906258	10.872129694236	5.30485698096727e-19	5.7764853100946e-18	32.5147994880148
CAMSAP2	0.85162737873972	7.073645957584	10.9083390436874	4.39264448620498e-19	4.81811173154522e-18	32.5145142059072
BIRC2	0.871495759492153	6.08897305961873	10.8920975310471	4.78058432363754e-19	5.23216138511234e-18	32.4978765627705
TBL2	0.507767578585788	6.23164005648414	10.8869496700153	4.91056520176301e-19	5.36269433233988e-18	32.4541695981879
HPS6	-0.980065392385117	5.03934909211651	-10.8577448918025	5.71786357892032e-19	6.20820242234761e-18	32.4418202105191
ZNF761	0.879270871156129	5.6437432636005	10.8783593189098	5.13539369072613e-19	5.60007782570397e-18	32.437478975889
POLR2B	-1.22964441857576	7.745929978885	-10.8890096449124	4.85813253714247e-19	5.30929535500228e-18	32.4052898820789
FAT1	-0.851540473767292	7.51507018185315	-10.8767393250648	5.17893351250401e-19	5.64345904381424e-18	32.3376882032981
BRAP	0.959935186223497	5.24393170587797	10.8448482193056	6.11544190491999e-19	6.63507771996232e-18	32.3229282544861
ZNF776	0.85231732898959	5.3755557334849	10.8402921050035	6.26241713046464e-19	6.78963578563589e-18	32.2897238248297
CCDC130	1.08270052435189	4.6554648508048	10.82559643832	6.76101533770443e-19	7.30910052634771e-18	32.2872045972795
INPP5K	0.620886780710059	5.29369354630923	10.8365289932815	6.38647388281286e-19	6.91415225842234e-18	32.2829522201409
ZCCHC7	0.799080067598777	4.77448215067144	10.8260955584869	6.74344630383109e-19	7.29535948835214e-18	32.2709708656224
RBM48	1.36727552850574	4.56924560792271	10.8173127739033	7.05938316663797e-19	7.62068279153384e-18	32.2608454449386
ZFAND2B	1.01304377706211	4.19799636569838	10.7984227176402	7.79001807352774e-19	8.37329358569024e-18	32.224671482838
SYTL2	-1.27097508473163	3.52123939167226	-10.7816613071549	8.50147076904267e-19	9.09245620142057e-18	32.2171122279039
SLC35G1	-1.46697110071098	3.16511334679549	-10.7698979529287	9.03927840226211e-19	9.64018497786703e-18	32.1881411380183
TOP3B	1.21324324736211	4.83591360037583	10.8087963121301	7.37988441280362e-19	7.94952254968861e-18	32.1796561763443
C19orf12	-0.867265349420964	4.65767360335611	-10.7956777311827	7.90231164599394e-19	8.47579369116036e-18	32.1753139477792
RFPL2	1.811351736579	1.61701258104222	10.7713028635525	8.9732975197481e-19	9.57661944253998e-18	32.1716443292204
WDR48	0.80280755931904	5.40209058364127	10.8171087975049	7.06689410687522e-19	7.62331048195678e-18	32.159957952328
ABHD17B	0.857412740107717	4.65562772432764	10.8002789137807	7.71499035200753e-19	8.29858847605624e-18	32.1578334145721
TGM1	1.99822148183891	2.97537462339467	10.761736880751	9.43227739371405e-19	1.00521701450681e-17	32.1450473623497
ZNF345	1.18489336078868	2.77864766902641	10.758416729771	9.59701345561794e-19	1.0220479010607e-17	32.1338332494157
LRRFIP2	0.855979430678759	6.14371960081343	10.8214519511393	6.90868259776179e-19	7.46336531568281e-18	32.1291683871309
CCSER2	0.787301129972098	5.12237821496328	10.7956911305632	7.90175957925482e-19	8.47579369116036e-18	32.0989584104596
IRF2	0.991023009980032	4.15412905001345	10.7745326903505	8.82343277103882e-19	9.42337599501557e-18	32.0985882176122
C11orf84	0.896398153095768	4.37961694025783	10.7870939433151	8.26402625138744e-19	8.85111399364007e-18	32.0707565310819
PGF	4.85171054237586	-0.300638137982935	11.0640936133652	1.95186530313455e-19	2.2339336426729e-18	32.0646724335381
NCL	-0.701568886887305	9.95771603608955	-10.8395245970231	6.28752182727239e-19	6.81193562469857e-18	32.0584026845265
PTPN9	0.545019860932604	5.8058495300356	10.8038960560874	7.57085681073088e-19	8.14938966809569e-18	32.057480502666
SLC25A36	0.860434074864904	7.31551444347359	10.8164634912839	7.09070868498623e-19	7.64350908928594e-18	32.039690380859
PNKD	-0.897447411992688	5.9744954424273	-10.7975872545519	7.82402555023252e-19	8.40383173550011e-18	32.0143058970473
MTERF4	-0.836190565069916	5.80460856296175	-10.7903097602739	8.12661219412615e-19	8.71015051441815e-18	31.9945319496048
UGCG	0.984120367169177	4.10474975624423	10.7506871537927	9.99177583753982e-19	1.06182948320239e-17	31.9873573620019
MIER1	1.01719876964983	5.66628269822219	10.7834837201665	8.42106683182402e-19	9.01288236255663e-18	31.9639324389038
YPEL3	1.2795143835069	3.76466548461503	10.7361497828228	1.07787885928797e-18	1.14062219528317e-17	31.9526502545673
SIDT2	0.722682072192208	5.89473846476851	10.777273626511	8.6982195705387e-19	9.29626085916079e-18	31.923075474766
LINC01128	-0.940123447219801	4.60433312807834	-10.7465813894883	1.02080322199002e-18	1.08251279529676e-17	31.898424212977
HSPBAP1	1.53901983602921	3.68295762528638	10.7230293388692	1.1542234633942e-18	1.21712215774771e-17	31.8792194822637
USP6NL	0.816011072102039	5.28562161216832	10.7543092635252	9.80480464958593e-19	1.04269792222509e-17	31.84435138637
FAM117A	0.816775533433091	4.77674278885717	10.7415770210772	1.04779647623406e-18	1.10957065494574e-17	31.8334642483183
SYF2	0.911455825844143	4.82186789800093	10.7270228594046	1.13043012536602e-18	1.19370877373391e-17	31.7832580599292
GLYATL1	-1.32128169826837	5.99757723175156	-10.7492974496231	1.00644551968272e-18	1.0687967414113e-17	31.7797277449925
MEX3B	1.15196181067333	3.76666421890878	10.7053428106359	1.26577272804422e-18	1.33287821068106e-17	31.7766158525342
DCP1A	0.605282886168515	6.52919224377535	10.7580324653817	9.61626451614647e-19	1.02337227480124e-17	31.765150366205
CAP2	0.729167866938221	4.90754028965204	10.7300962367687	1.11245380726029e-18	1.17555287613093e-17	31.7371210480341
LIN37	1.19359290175585	3.30899116297987	10.6830757472957	1.42168276248267e-18	1.4855941796409e-17	31.7058565602467
OSGIN2	1.19556727185544	5.90185606346519	10.7338719571914	1.09076065465984e-18	1.15344098523747e-17	31.6963864450607
NFKBID	1.76871137244909	2.11234676420252	10.669875135742	1.52304113856816e-18	1.58599068909428e-17	31.6808412357106
ZNF57	1.40676268422016	3.88659746717823	10.6937085220884	1.34497142949555e-18	1.41034154925316e-17	31.6793803817495
SMCR8	1.00888214468512	6.86900401720867	10.7432486400375	1.03870131839468e-18	1.10071552554795e-17	31.6776318032572
CCDC84	1.38661503215346	4.45113634913792	10.7024945487309	1.28471945816017e-18	1.35093469073761e-17	31.673576428561
LOC285074	1.65977496114906	2.37688814964458	10.663737588893	1.57259978378988e-18	1.63532952585795e-17	31.6478244831477
CCNE2	-1.43252291274246	4.70526312983131	-10.7014215725332	1.29193031131966e-18	1.35756651887866e-17	31.6464050543339
AHI1	0.784428409213116	5.19775929726866	10.70510710433	1.26732998269672e-18	1.33358283252796e-17	31.6108416875378
EIF1	0.572062916091847	9.69732498475581	10.7491117878555	1.00742050044944e-18	1.06907605899285e-17	31.6066208142923
ZNF559	-0.914329764863674	4.83316460051035	-10.6910554357951	1.36371553611983e-18	1.42899877811412e-17	31.6045234837825
DAPK3	1.20238810713398	6.51760403439226	10.7202474488657	1.17109351400557e-18	1.23404492675843e-17	31.5724666525936
TBC1D8B	0.99896766704562	4.11854827922182	10.6704409304708	1.51855198501205e-18	1.58241336619993e-17	31.562260403375
BAHCC1	-1.47041114206747	4.26530308342643	-10.6651291641387	1.56122364351947e-18	1.62462468683911e-17	31.5562897320788
CCND1	-1.57289885403602	7.58167760708807	-10.7245143331348	1.14531790286994e-18	1.20858001612755e-17	31.5377930674965
SENP5	0.864779344899001	5.80333027608591	10.6947127765159	1.33794382092735e-18	1.40395278931132e-17	31.5041449433925
E2F5	-1.23622149716622	2.59879438275862	-10.6355230706802	1.82201496118378e-18	1.8855531810569e-17	31.5004895323226
ZNF230	1.70620226192035	1.97597742958454	10.6345799182013	1.8310037778011e-18	1.89355046332379e-17	31.477435886571
HEXA-AS1	2.25887391477089	1.67215639908281	10.6631082508328	1.57777183633552e-18	1.63957244944042e-17	31.4710344795395
PHLDA3	1.14439453806644	6.4531681167176	10.6979610030136	1.31546396543984e-18	1.38132915419892e-17	31.469239900879
CHD9	0.878965290857794	6.35536432258525	10.6902150749336	1.36970705387715e-18	1.43427622880191e-17	31.4227807055101
TSPEAR-AS1	1.52092045932141	2.17292260678246	10.6193237761359	1.98272602172757e-18	2.04061781646753e-17	31.4159197907848
ALG14	-1.0670759015944	4.1187021831918	-10.6315629217131	1.86005671935891e-18	1.91962966995831e-17	31.4080940797395
PLXNA2	2.33201438071052	1.39730089200988	10.6788720849302	1.45320486734264e-18	1.51747734965348e-17	31.4060591877904
ALG2	0.435766117938125	6.32799000028059	10.6844398102765	1.41160181685647e-18	1.47608724804434e-17	31.3949686717185
CCDC59	0.914170045955905	5.78658420239047	10.6772066864482	1.46588584201907e-18	1.52965544153984e-17	31.3861733650042
SUCO	0.784259560518007	7.48615553005035	10.6846999267738	1.40968759458725e-18	1.47511281674719e-17	31.3455614781017
ACTR3B	-1.00128521086991	3.95685566625327	-10.6176513131193	2.00010580642851e-18	2.05709512255689e-17	31.3270010524237
HDAC2	-0.753690057185596	7.60307958724056	-10.6757735577067	1.47688685070361e-18	1.54006478820593e-17	31.2857978116774
USP43	-0.880369293884874	4.22144765897733	-10.6242939565657	1.93196409430904e-18	1.98973750618275e-17	31.2733629363361
DIEXF	-0.910656455277532	4.99384560654034	-10.6321649349403	1.85422286578699e-18	1.91492507239735e-17	31.2503804241472
SPSB2	1.37909890517631	3.40027040397456	10.5921969003238	2.28424545696548e-18	2.33652791429112e-17	31.2352590446086
ZNF266	0.644198796190024	6.24100568105854	10.6438754537038	1.74431436360596e-18	1.80763453995218e-17	31.1841257878267
ZC3H11A	0.678652634451089	7.50581412346713	10.6540413840818	1.65420306700397e-18	1.71780866211145e-17	31.1748197196139
MRPS27	-0.523350004223635	7.57476626867205	-10.6465383042404	1.72024640432242e-18	1.78515687680066e-17	31.1324770048691
TMEM181	-0.956751361321933	6.27405116801228	-10.6283937393905	1.89107215640163e-18	1.95029804261861e-17	31.1169773853092
PHF8	0.579629902407882	6.70120736693486	10.6329107849001	1.84702054219016e-18	1.90879975647126e-17	31.0889079655665
INO80D	1.29005901375949	5.20226453545399	10.6031750652107	2.15705489522096e-18	2.21245466575396e-17	31.0771012723331
KIAA0100	-0.72755819480537	8.69689931204786	-10.6423130271423	1.75859281003039e-18	1.82117445761492e-17	31.075517172346
RBMXL1	-0.817576344808584	4.64229640596673	-10.588318915103	2.33094654985379e-18	2.38105397228602e-17	31.0737772754021
AMPD2	-0.909007860534961	5.81808074947536	-10.6129633820741	2.04963842364329e-18	2.10659620598409e-17	31.0532639187447
PVRL1	-0.749053998386659	5.71658794469522	-10.6073066207369	2.11104486358315e-18	2.1667429713988e-17	31.0480554359538
LDOC1	-0.771676482692373	5.59196769829963	-10.5977612965516	2.21886642308569e-18	2.2727488546422e-17	31.0469191753119
E2F8	-1.55454153783454	3.10167523157223	-10.5567108395243	2.74901685413348e-18	2.79291184585036e-17	31.045532057615
TAF3	1.18537728339194	3.50819620542275	10.5606435654973	2.69316381023493e-18	2.73801948371616e-17	31.0364870614694
GFPT1	0.846616976952424	7.80202610602707	10.6272349509403	1.90254149414557e-18	1.96077989540768e-17	31.0323546439965
IL20RB	3.43045387666046	0.555154194497671	10.645528310235	1.72933578019826e-18	1.79334986708958e-17	31.0024144910665
SOS1	0.752010963436377	5.19259512190569	10.5887861832405	2.3252691725476e-18	2.37687147004593e-17	31.0011723301929
PDSS1	-0.993250021364954	3.67383991816628	-10.5539228726246	2.78931260449819e-18	2.83002149115843e-17	30.9832230567454
NHSL1	1.13022816565761	3.88593973952848	10.5550178338768	2.77341662593407e-18	2.81579608215186e-17	30.9761195515632
COG2	-0.692402796203742	5.01033733473769	-10.5811699198048	2.41955786919872e-18	2.46821202200326e-17	30.9757419961893
RAB11FIP5	0.616743721958432	5.22037066189638	10.5782209419265	2.45708512517021e-18	2.50479227695559e-17	30.9614723524333
ZNF624	1.49140546188316	2.95071430640372	10.532431527807	3.1204408427123e-18	3.15107866134283e-17	30.9550568359556
MORC4	0.618589474837585	6.54428355293416	10.6020664337279	2.16957076122154e-18	2.22377300686024e-17	30.9501713401358
WASF2	0.446432639103135	7.84014853575017	10.6103856933655	2.07739540793513e-18	2.13366412076292e-17	30.9395169481914
THAP1	1.22197818561897	4.18377099689659	10.5524751304415	2.81047008810164e-18	2.84956237967145e-17	30.9227250503716
BIK	1.03478558527055	3.24352393035661	10.5273599181837	3.20415338796076e-18	3.22693274806297e-17	30.8861822419259
TTC21A	1.82098481865566	2.98049171172593	10.5174764568052	3.37380247675185e-18	3.38869685557898e-17	30.8762888536735
FAM86C2P	-1.26671785658078	3.09464585230948	-10.5114317121501	3.48195991197725e-18	3.48567400255003e-17	30.8322050217281
XRRA1	0.925710221553846	3.90201615326525	10.5182089909413	3.3609258671184e-18	3.37802294649598e-17	30.7918841939134
NCK1	0.759005243081144	5.28203518856526	10.5497679916108	2.85046439699144e-18	2.88621533278648e-17	30.7784982179667
MCTP2	-0.951523495597433	5.99618701968421	-10.561780442985	2.67723034749569e-18	2.72366469498613e-17	30.7743337831382
TCFL5	-0.738187744700054	5.08985320409755	-10.5332525399624	3.10709645870146e-18	3.13971469877935e-17	30.7628970204316
JMJD1C	1.36302315496231	6.81827209626717	10.5634654496997	2.65378814074079e-18	2.70347915341681e-17	30.7432506988181
PUS7	-0.969942148099048	4.831351328276	-10.5376409366174	3.03673165050332e-18	3.07274679676265e-17	30.7422348393456
MORF4L2	0.642273612432165	9.18513841521493	10.5812998462792	2.41791774443928e-18	2.46821202200326e-17	30.7422200876412
SH3D19	0.726100825564123	6.87293911199372	10.5627392858794	2.66386540998558e-18	2.71190528788769e-17	30.7322293717627
ING4	0.843447455071302	4.87343501841889	10.5257931243369	3.23046663346765e-18	3.25125247775806e-17	30.7319563113817
IGSF9	-1.13366512533449	4.37558122942285	-10.5143277928506	3.42971470031479e-18	3.44255320454057e-17	30.6961794360194
MFAP3L	0.781571374704589	4.64981244309038	10.5118230483872	3.47485395130921e-18	3.48320473517083e-17	30.6800413165997
SAMD8	0.789903470715603	6.11488678119556	10.5333065763791	3.10622017915207e-18	3.13971469877935e-17	30.6444731326988
EPB41L1	-0.572512439279159	5.70205279151407	-10.5242712069513	3.25623321596021e-18	3.27498981720418e-17	30.622040319064
TFRC	-0.887189992857067	8.69312267884588	-10.5515888854448	2.8235009471224e-18	2.86084279500607e-17	30.5974845772899
SRSF10	-0.619714496536797	6.51244222352939	-10.5304549042317	3.15280375440602e-18	3.17948295340234e-17	30.5752351568085
NACC1	-0.650331547323859	7.50125782815014	-10.532034853583	3.12690874973224e-18	3.1554880232513e-17	30.5440671428768
SLC31A1	0.754806706376354	8.11717055575202	10.527643040632	3.19942146678202e-18	3.22432971444288e-17	30.4993217291755
AGL	-1.0842433661381	5.12110120367483	-10.4853271395921	3.99032838873483e-18	3.97867005878102e-17	30.4935770080623
WSB1	0.982649973436066	6.52970062290657	10.5127708766428	3.45770317326033e-18	3.46832804607062e-17	30.4853169530184
SCFD2	-0.889019277044348	4.31761831120118	-10.4734405930367	4.24580033490398e-18	4.22218131317339e-17	30.4850946411846
VANGL1	-1.12032782754086	5.70321770577706	-10.4882421001104	3.93006332992328e-18	3.92640259229061e-17	30.4698448702819
ARL6IP5	-1.16028254839684	7.41463415837271	-10.5116184547549	3.47856719098652e-18	3.48460072981012e-17	30.4612412298388
SLC7A2	-1.49829796538882	4.24422151726396	-10.4620233698926	4.5065812892758e-18	4.46377471238559e-17	30.4420729367937
PMEPA1	-1.40198002736164	5.75133408342932	-10.4917616416342	3.85851121886472e-18	3.85748365262801e-17	30.4237790735917
ARID5A	-1.02103224864825	3.6027402663243	-10.4411019664528	5.02674484993625e-18	4.95286093613142e-17	30.4037269338484
CSMD1	-0.600475599901866	6.07076177241248	-10.4863338241423	3.96941197981701e-18	3.96044453747058e-17	30.3912382081871
CLSPN	-0.985409130722186	4.606054908957	-10.4659560949896	4.41499258691214e-18	4.37883280614747e-17	30.3808215540717
AR	-1.32429585825361	8.46276416868889	-10.5079221363014	3.54634094394287e-18	3.54775853525957e-17	30.3784642498227
ZBTB8A	1.00636042219489	4.23209540670561	10.4515049085477	4.76099447480388e-18	4.70336138379309e-17	30.3767437358806
POLH	0.922874271378291	6.16012286379944	10.483211282106	4.03465082942868e-18	4.02019355372933e-17	30.3478347506671
DCAF10	0.618429266280357	6.17192821588635	10.4784139582731	4.13697704793928e-18	4.11668968534501e-17	30.3285344581458
ZNF540	1.74540192949931	2.19688634850927	10.4071595846373	6.0014600319998e-18	5.84801582352427e-17	30.3224920730228
NAIF1	1.08567847958533	4.95601741755398	10.4441717087076	4.94681867125506e-18	4.88051439997148e-17	30.2976640679909
STEAP3	-0.957643975922186	4.05728704467787	-10.4346858295205	5.19799719829327e-18	5.11153411457575e-17	30.2961208903373
SLC35A4	-0.554014318745486	7.13751640598856	-10.4813639063244	4.07375178630491e-18	4.05646265405534e-17	30.2960931777223
TLK2	0.760248844492866	5.43382941089353	10.4541584829902	4.69548731642968e-18	4.6447587314564e-17	30.2769156517657
RAB17	0.717323899209494	5.6307657104744	10.45249641666	4.73641140734076e-18	4.68215626679584e-17	30.2613434208582
GUCY1A3	-1.35427996451171	7.14167496533311	-10.4707327333078	4.30625109925304e-18	4.2794617145191e-17	30.2459060722018
XPOT	0.599260161129923	9.53968451388439	10.486461920965	3.96675832498615e-18	3.96042839148883e-17	30.2404774266947
TMEM245	-0.609735006934179	7.39842916585829	-10.4704614777349	4.31235391011059e-18	4.28269221654898e-17	30.231445495099
FAM214A	0.753102631972352	7.58355865453891	10.4699396199869	4.32411921265584e-18	4.29153827476801e-17	30.2165555395463
FOXJ3	0.650817595437683	6.86438225252458	10.4646953288774	4.44414974429979e-18	4.40484175316208e-17	30.2137936941731
UNG	-0.89513452305527	5.58491074683267	-10.4500641246	4.79694441663962e-18	4.73576051020779e-17	30.2056422278385
ARHGAP9	2.13273221343708	1.86734505825492	10.4022684098052	6.1567138796609e-18	5.99152401924744e-17	30.1878720350549
ARID3B	1.31329573393119	2.94726950601136	10.3803780096891	6.90228243611776e-18	6.67383599876009e-17	30.1740426884037
MCF2L	-0.913923269788485	4.85525878505749	-10.4207427767962	5.59054322826859e-18	5.46178250589988e-17	30.1616681368795
TSC22D2	1.38484458705711	5.23016772829611	10.4267773452169	5.41713415186659e-18	5.29926295924617e-17	30.1576409644683
ARHGEF26-AS1	-1.61726704457856	2.9488795882776	-10.371787646273	7.21896307651766e-18	6.94871471519161e-17	30.1521741087832
SYNE4	0.73963321964312	6.00531952323266	10.4406093587256	5.03969052468228e-18	4.96236019138552e-17	30.1518609914443
GLTP	-0.653116706069631	5.76022823749075	-10.4269899585773	5.41112363573906e-18	5.29926295924617e-17	30.1317605138109
ZNF221	1.94383391278563	1.44041807732547	10.3774415937413	7.00893755956438e-18	6.76824478420699e-17	30.1144316188975
UBE2D3	0.53353906623218	8.69688987821924	10.4578832715224	4.60505421688606e-18	4.5583054792855e-17	30.1135937918548
DROSHA	-0.660036876163324	6.48755727422405	-10.4384564183614	5.09666214351834e-18	5.01516898735724e-17	30.1106955202667
ZFP28	0.804734092217462	4.82977630978917	10.4089897856673	5.94437879128267e-18	5.79615532012341e-17	30.106553794701
TEX19	2.05378548031689	1.66127872729026	10.3902053541049	6.55700753846679e-18	6.35636056795463e-17	30.0950105032997
BTG2	1.39703902568759	6.07907836677963	10.4298849284225	5.32994451859022e-18	5.22896175337359e-17	30.0818362830344
CIRBP-AS1	-1.26005005184666	2.7507675451124	-10.3547859845196	7.88921552194129e-18	7.57930008173196e-17	30.0632551443038
H2AFX	-1.42396089876318	7.26590907101405	-10.431322391505	5.29008982995553e-18	5.19529031305509e-17	30.0467992772909
DKC1	-0.595271889088569	6.97089339238598	-10.4335696881975	5.22837850758316e-18	5.13804526635267e-17	30.0386482281138
PCAT1	-1.94826326828718	2.40427182883495	-10.3505169491572	8.06707289483797e-18	7.74521525504393e-17	30.0247270062844
KBTBD2	0.802111941551674	5.23164389119252	10.4007861638873	6.20455137601828e-18	6.03416732268721e-17	30.0222005054071
TRAF3	-0.553205474240234	6.12910421048396	-10.4159832136821	5.73122251554896e-18	5.59558109840593e-17	30.0129845033107
RCOR1	0.549307134329722	6.52888013319234	10.4221531756071	5.54952320204895e-18	5.4252370053364e-17	30.0044473105929
OFD1	1.02906619495889	4.45239077810036	10.3784386220697	6.9725403697218e-18	6.73743025686889e-17	30.0010079400512
PPARGC1B	-1.463992062336	3.027400214901	-10.348338397763	8.15937619309974e-18	7.82883021824828e-17	29.9996623798314
PUM2	0.569977527532631	7.78783590590341	10.4298347846315	5.33134020006324e-18	5.22896175337359e-17	29.9996620059729
ZNF592	0.690852322024465	6.29902199673071	10.4130540437549	5.81955539299434e-18	5.67813149975329e-17	29.9847987381162
CBX5	-0.808143476084406	8.03743865910625	-10.4268671835399	5.41459363488656e-18	5.29926295924617e-17	29.9781502813819
ACSL1	0.999953297411894	9.10340620786639	10.4267782279056	5.41710918471793e-18	5.29926295924617e-17	29.9527834470088
LOC100287015	1.41830604345723	3.67181622536792	10.3448352752988	8.31002079118986e-18	7.95783238483479e-17	29.949732569308
HS1BP3	0.750081643837262	5.55611048271143	10.3843218239421	6.76158721957675e-18	6.54622783295709e-17	29.934625466597
PP7080	-0.891985776926852	5.41836070865352	-10.3845998002086	6.75177936749291e-18	6.54094961175958e-17	29.9345890965985
UBQLN2	-0.534023685763835	7.01608461600941	-10.4025048206895	6.14911822833073e-18	5.98801292585047e-17	29.9063305269135
SEH1L	-0.761565036442421	6.40139253708016	-10.3924137749528	6.48182578255236e-18	6.29373839967332e-17	29.8621998337609
MARK4	0.845941142012129	4.2390297545749	10.344720038142	8.3150233163331e-18	7.95783238483479e-17	29.8618958734274
SP1	0.569817754798636	7.05517875538606	10.3946132983854	6.40780409155887e-18	6.22780493455327e-17	29.8417761011535
HEATR6	-0.825080528530723	4.68210008402352	-10.3469725415103	8.21778436992852e-18	7.879837171063e-17	29.8324098945189
SMAD4	0.689086592567672	6.343697078503	10.3770741601064	7.02239884830164e-18	6.77688567519906e-17	29.7891273478216
ZNF131	0.700075004066705	5.47193320645893	10.3645426996611	7.49731722642419e-18	7.20740816081854e-17	29.778772162113
TFDP1	-0.732671826651933	6.17563063919967	-10.3711595919051	7.24267834452025e-18	6.9670761064264e-17	29.7697533377902
NASP	-0.555093545237792	7.30152737134616	-10.3814266407454	6.86458926718991e-18	6.64166703841003e-17	29.7582692250325
MED24	-0.607137540105123	6.64501728520715	-10.372321867689	7.1988520800717e-18	6.93687720321612e-17	29.7531531625983
GPBP1L1	0.592212775904287	6.94051805131128	10.3756241129724	7.07577564536978e-18	6.82401073159105e-17	29.7500619658998
ZMYM2	0.607593565753882	7.20825825213339	10.3722369385174	7.20204552464966e-18	6.93687720321612e-17	29.7190152016226
ZNF134	1.1651284157955	3.85594881968583	10.3072739856459	1.0111010741727e-17	9.60322184046633e-17	29.714680745084
TMCC1	0.634870775625758	5.07580933326157	10.3357657876818	8.71308806104254e-18	8.31230815277095e-17	29.7103875927483
YWHAH	-0.659511800265944	5.46824361037978	-10.3397813080895	8.53227199138834e-18	8.15016515411497e-17	29.6831120288661
C15orf65	1.6278203121541	2.18780806016594	10.284244678985	1.14032668884612e-17	1.07422494101087e-16	29.6796594982888
HIST1H2BO	4.64130299610899	0.382670538962815	10.5951744694402	2.24902418631175e-18	2.30206865587302e-17	29.6612217624559
NUAK2	-2.04076724002988	2.26305451709745	-10.2802056269983	1.16463743918868e-17	1.09506548446194e-16	29.6490908906639
SFMBT2	2.24140005688889	1.24601297384348	10.3325308962023	8.86153687940342e-18	8.44856112896011e-17	29.6318311834073
PPM1B	0.709866085474051	5.34650284645456	10.3255162883794	9.1921851467688e-18	8.75268561597212e-17	29.627131939927
NT5DC2	-1.49592257711122	6.98979486079177	-10.3459517139071	8.26171101492798e-18	7.91690188896992e-17	29.6235086346161
RORA	2.55944868789478	1.94257644938843	10.2968557934721	1.06763984820607e-17	1.00891629708385e-16	29.6233654055179
CDCA7	-1.13499261525164	3.74549539786046	-10.2978697977064	1.0620007663696e-17	1.00421936447141e-16	29.6048670565463
PGM3	0.453881711105526	6.74104371289408	10.3432415065801	8.37947530771917e-18	8.0144077210644e-17	29.5951839615189
MAP3K13	0.596212029063008	6.38057509223107	10.3390683373042	8.56410025175929e-18	8.1753674113425e-17	29.5916163116365
RP9	1.41557324471512	2.41143568059291	10.2602314306115	1.29269826969178e-17	1.20941789518329e-16	29.5749936969012
PLOD3	0.731693145586857	5.84410139558817	10.3289056511553	9.03090732701116e-18	8.60457515370556e-17	29.5618523498012
DIS3	-0.902364499031289	4.76058252786946	-10.2943900720389	1.08147749917323e-17	1.02070811612729e-16	29.5406168552642
THUMPD3-AS1	1.54019104317786	5.33533865116863	10.3053402811394	1.02136392328221e-17	9.69456426801879e-17	29.5296671565183
OGFOD3	-0.755424666897846	5.33091235542285	-10.3034287390731	1.03161155570138e-17	9.7732991295974e-17	29.5207880652522
APTR	0.933537664562309	3.55672883763832	10.2641848833832	1.26627983206128e-17	1.18691997242398e-16	29.517458856666
SLC25A19	-1.10701236631031	3.02923851698275	-10.2571048252143	1.31398122079387e-17	1.22779975180092e-16	29.5110528338233
OR2B6	3.50698783775878	0.245564429156985	10.4437425857909	4.95791473548014e-18	4.88825001102887e-17	29.494217338408
LCOR	1.11816510558239	5.97611772105207	10.3131905371605	9.80336074828446e-18	9.3169155060911e-17	29.4913136471703
METTL16	0.466910371268812	6.56181651582871	10.323026022503	9.31251388037609e-18	8.86164185220072e-17	29.4875670828031
CBL	0.697542880159981	5.75886650273085	10.3038364758359	1.02941711585521e-17	9.75866629525367e-17	29.4623729384118
SNORD14D	2.65257117434241	0.22902785046594	10.3047018453523	1.0247751543725e-17	9.72079830578487e-17	29.4575689314975
KLHDC8B	0.808229969517847	4.78124915914599	10.2795383227093	1.16870349770451e-17	1.09820098382547e-16	29.4549202858689
C10orf12	1.30380609533592	4.09011833319384	10.2605826835286	1.29032892127741e-17	1.2079538080986e-16	29.439739162005
TLCD1	-1.04390556930537	4.69809416994415	-10.2757710539808	1.19192623534345e-17	1.11862277186982e-16	29.4393063320763
UBR3	0.586892307334083	6.87236602783827	10.3149235290329	9.71503412288053e-18	9.23881902401356e-17	29.4388522002834
DDX11	-0.773968833900213	5.16155111638991	-10.2842916227892	1.14004714224301e-17	1.07422494101087e-16	29.4159739848927
TRIP13	-0.812860201925737	5.0926281436171	-10.2826484667903	1.1498729151639e-17	1.08186038183591e-16	29.394131893892
MIER3	0.830558776080455	6.1171610217922	10.2960743912774	1.07200580742799e-17	1.01240498140495e-16	29.3905228227103
ZNF254	1.0518388238983	5.46364429532848	10.2760540159315	1.19016604239843e-17	1.11766937414977e-16	29.3375778958754
ADPGK	-0.601088646091547	6.05447312080161	-10.2839266626264	1.14222225715361e-17	1.07533601338048e-16	29.334826474505
SRSF6	-0.453830802256732	8.20471466910349	-10.2989863232226	1.05582599881176e-17	9.99639545911561e-17	29.2999116741616
TBC1D12	0.887973829149818	4.1505528062663	10.2368218425879	1.46082067212571e-17	1.36246479581613e-16	29.2900689509598
HSPB1	0.973262818421748	8.40441268495778	10.2980486034444	1.06100948596857e-17	1.0039142055012e-16	29.2860225747066
CBX1	-0.499477298953813	7.22328724507756	-10.2875086607342	1.12105234131724e-17	1.05739459530274e-16	29.2811359848577
SNORD36C	-3.14430499817303	0.212694716874921	-10.3923487843211	6.48402590856062e-18	6.29373839967332e-17	29.2661316798305
SNORD44	-3.05236859110745	0.370716563311848	-10.3904559424223	6.54843301569311e-18	6.35214923537776e-17	29.2629356088577
SLC25A22	-0.90193742039237	5.89925306291583	-10.2664014803597	1.25170467787727e-17	1.17399109575297e-16	29.2513187795699
ZSCAN22	0.817202936942947	4.03056572963905	10.2228967288622	1.57102651047399e-17	1.45981027730677e-16	29.231349891323
L3MBTL2	-0.575300228457197	5.88700855314673	-10.258525821566	1.30426533011931e-17	1.21947996245776e-16	29.2204175589915
MBP	0.636315870564361	6.26349070509783	10.2611483383748	1.28652246779799e-17	1.20514169534963e-16	29.202448206389
ZNF341	-1.24876531285078	2.81776347496174	-10.1765172303819	2.00165130883758e-17	1.84171544445497e-16	29.148811189139
RRAGD	0.884882183816149	5.40335852325754	10.2270917203763	1.53697889824582e-17	1.42994269740144e-16	29.1404688877851
ZNF91	1.00976304546256	6.43881044048597	10.2520193286127	1.34934960731447e-17	1.26006428503943e-16	29.1386143777209
HMG20A	0.814818934922139	4.45992922555197	10.2119578833629	1.6633991656918e-17	1.53897731805471e-16	29.1356869446929
FAM219A	0.750021079215516	4.9031338887447	10.2145753108528	1.64081366864297e-17	1.5218318745116e-16	29.1311148437434
WDR45	0.66099613363953	4.85711543050695	10.214965958061	1.63746922064036e-17	1.51966859191197e-16	29.1120193151998
ABHD3	0.831357427950586	5.99739973424365	10.2341441527539	1.48139454523916e-17	1.37908372543777e-16	29.1079565035018
SH3BP5L	0.582120674543739	6.39055759729185	10.2361601396658	1.4658780893811e-17	1.36633304718477e-16	29.0664881488475
CCNL1	1.05507184325308	6.73602019669477	10.2426475155576	1.41704127899644e-17	1.32245443414609e-16	29.0648049769516
SLC16A6	-1.68065181044408	3.37597504149662	-10.1780819609341	1.98535899898083e-17	1.82784492511932e-16	29.0523981895298
FTSJ2	-0.691218722668304	5.60611546361571	-10.2227079896766	1.57257597404282e-17	1.46034637144261e-16	29.0480447495833
CDC123	-0.69869080165975	6.76672969490113	-10.2354221265139	1.47153940781284e-17	1.37075904142169e-16	29.0418764473772
NDST2	0.653467735047351	5.59892169310552	10.2137469060041	1.64792851214446e-17	1.52721644306195e-16	29.0171209398615
WRB	-1.18458091831526	5.63954686853412	-10.2031563869657	1.74165170244738e-17	1.60939335162769e-16	29.0136161297862
TRANK1	1.65605502103696	2.57461531560098	10.1473042304253	2.3316004061788e-17	2.12705417370479e-16	28.9993853315865
AMMECR1	-0.798181802454408	5.90835140435797	-10.2121222523441	1.66197173868327e-17	1.53860466264291e-16	28.9877192035603
MAPK8IP2	0.933130418136331	4.92324583541017	10.1888579195397	1.87670188785312e-17	1.7309923555284e-16	28.986250077979
RNF14	0.529493097701077	6.80103792788632	10.224354745953	1.5591081901358e-17	1.44963272960243e-16	28.9779372862077
CENPI	-1.17134144282038	3.68370851418954	-10.1610333440935	2.17025872997061e-17	1.98711006641699e-16	28.973129849328
DHX33	-0.556743493010279	5.9484072092872	-10.2136627128257	1.64865333924042e-17	1.52721644306195e-16	28.9691232350698
UTP11L	-0.936635190279079	5.85085145546183	-10.1996367089689	1.77396550430435e-17	1.63723823064746e-16	28.9358759604682
ZNF671	1.00310454462412	3.82457211407042	10.1595094781171	2.18760140933049e-17	2.00176860222465e-16	28.9321997236172
SMPDL3B	-0.986780815992292	4.86957419793063	-10.1752459617003	2.01498642001e-17	1.85284972950828e-16	28.8885163136291
FAM98A	-0.497381889452734	6.31987432650746	-10.2013936432363	1.75776101175683e-17	1.62328040298527e-16	28.8851684487879
LRRC37BP1	0.683234894614699	4.81441526562956	10.1724664198579	2.04445301545226e-17	1.87879476621978e-16	28.8797308059611
MRPL34	-0.833928584873085	5.41696843475419	-10.1817170410452	1.94801982321808e-17	1.79456844573268e-16	28.8708980710871
PLEKHA3	0.742388155930573	4.75126558887996	10.1638255753143	2.13883713013025e-17	1.961929037632e-16	28.8599261710881
LETM1	-0.688611058197976	7.14583696919759	-10.2066935835963	1.70977010181553e-17	1.58090565571811e-16	28.8570514512198
GM2A	-0.70966871878493	6.09222219914288	-10.1861478669642	1.9034552117705e-17	1.75459075874437e-16	28.8471543722283
AASS	0.791104491848846	4.79015486430185	10.1590755455844	2.19256517258363e-17	2.00508883261363e-16	28.831838024187
MIR4697HG	-1.40273981253445	2.93189383042015	-10.1152727247688	2.75621332805274e-17	2.47383737800598e-16	28.8099721116931
MIR29C	3.03840163726777	2.33937689952494	10.1197903042163	2.69194028028293e-17	2.42484554581454e-16	28.7755894642838
ZNF641	0.829543883951532	4.75779036347725	10.1444197317364	2.36699425949035e-17	2.15672243935116e-16	28.767486130872
CCNE1	-0.817262955921894	3.77057170013243	-10.1303164913833	2.54793517144967e-17	2.30480689966797e-16	28.762118738699
SERPINB5	-1.5069272914251	2.99374970950082	-10.10112497823	2.96759467524365e-17	2.6572094003255e-16	28.760126617723
RAB6C-AS1	-1.22388475507432	3.31632391208265	-10.1158356517268	2.74812143588616e-17	2.46804972974082e-16	28.7594115103964
VOPP1	-0.876373028019075	4.40064216551311	-10.1320590814372	2.52484990688501e-17	2.2866795055359e-16	28.756568050335
PISD	0.912533006849018	5.16882802628472	10.158116925512	2.20357080791965e-17	2.01392691732936e-16	28.7524961282136
CHERP	-0.738039247649599	5.84193911361543	-10.1670730830406	2.10286399304648e-17	1.93129086969944e-16	28.7455642404236
SGTB	0.8581344499848	4.8245182509424	10.1325461109837	2.51843537568059e-17	2.28362473437317e-16	28.7029683515153
ZNF426	1.09829770139387	4.64537667065448	10.131047627488	2.53822372950894e-17	2.29740611948802e-16	28.6989160565613
FAM172A	-1.27214164504392	5.13371671037643	-10.124632115515	2.62471723854799e-17	2.36855493113201e-16	28.697645737052
BTBD8	1.91263300373399	1.46564516965886	10.1125569463772	2.79558774352086e-17	2.50468648906379e-16	28.68932280132
CHST3	1.3548074952489	3.74901573243051	10.1164910551487	2.73873014854396e-17	2.46126064284861e-16	28.6858501928953
DFFB	-0.861697588025542	3.93462687038759	-10.1165533075528	2.73783980324464e-17	2.46126064284861e-16	28.672861435484
C5orf28	0.884097725228242	5.18734718726797	10.1391133472377	2.43351477208437e-17	2.21196475893577e-16	28.6691324515742
SMEK2	0.734066968213076	6.37986152827563	10.1611448005001	2.16899568567988e-17	1.98711006641699e-16	28.6688617487329
SRPK2	0.582255925064704	6.80623507592899	10.165918404103	2.11558469752975e-17	1.94178605245151e-16	28.6684290756544
SZRD1	-0.541498360271855	6.51086188388791	-10.157882532619	2.20627019826914e-17	2.01516747549935e-16	28.6523724553924
FXN	-0.805279692146667	4.09213447765273	-10.1138434709326	2.77686558521767e-17	2.48939782851514e-16	28.6487015844621
MAST2	0.694280720161187	5.69818864189307	10.1465295294244	2.34105395773052e-17	2.134381677552e-16	28.639534617971
ZFYVE21	-0.844740632885561	5.30009558792851	-10.1336869639189	2.50347323952146e-17	2.27142925466189e-16	28.6311768017504
LRRC45	-0.971864714528007	4.74130043073407	-10.1281431745494	2.57702254785836e-17	2.32971526662499e-16	28.6195687024928
HNRNPR	-0.565987536995494	7.36564956005124	-10.1619011425226	2.16044407709322e-17	1.98053896591158e-16	28.6179734228415
MED30	1.30591015278681	2.82408863890436	10.0773763654798	3.35949209928853e-17	2.99206010456208e-16	28.6122769232975
PIK3R1	-0.969469014332477	6.09557868836085	-10.1418503513798	2.39897367383174e-17	2.18453539637704e-16	28.5908350023822
EZH2	0.634438396388818	5.9716882011959	10.1412304503462	2.40675365364315e-17	2.18896504319234e-16	28.5762091067701
DARS2	-0.994034937366913	6.44201187871353	-10.1417312760087	2.40046615846522e-17	2.18456968700084e-16	28.5704070976325
MRPS23	-0.651989281349203	5.91576278854614	-10.1357286492545	2.4769183314919e-17	2.24869441751405e-16	28.5656240442183
LOC729603	2.51016272115543	2.45970759752078	10.0674016959028	3.53914938629578e-17	3.14460752571701e-16	28.5652542459991
GOT1	0.687710804358685	7.24362402926095	10.1499120783615	2.3000569047259e-17	2.09955346391271e-16	28.5649924919521
QTRTD1	-0.652792680422229	5.32256810093986	-10.1257286760387	2.60972738837295e-17	2.35786200143251e-16	28.5648807001309
DCAF4	-1.07335935386561	3.53910010891283	-10.0720046653671	3.45508017167762e-17	3.07354762191417e-16	28.5388469724621
CNOT8	0.463128821323149	6.39173278940774	10.1322569929015	2.52224130166515e-17	2.28569555738104e-16	28.5178190849829
FERMT1	-1.1261956990522	3.48226949005239	-10.0798729704493	3.31597015588161e-17	2.95505091161533e-16	28.5106776558951
HSD17B1	-0.782187164684509	4.77224259953094	-10.0921360011317	3.11024363261709e-17	2.77831162328246e-16	28.5034232249836
PPP1R15B	0.948902470648525	7.64465569265966	10.1363558212949	2.468817790556e-17	2.24269618529878e-16	28.4715305792611
ERP44	0.678597863136648	6.59350545140313	10.1230006479431	2.64717868307809e-17	2.38738949580184e-16	28.4652166830353
PRPF39	0.733684818899511	6.27908951689032	10.1211994566139	2.6722001234649e-17	2.40850882676765e-16	28.462857180905
MIEF2	0.993592047551993	4.98445874820962	10.0914941016983	3.12068860228266e-17	2.78598454529587e-16	28.4616961026739
CRAMP1L	0.800624069138384	5.96217241334866	10.1164775850516	2.73892283843902e-17	2.46126064284861e-16	28.4584382930822
BEND3P3	1.34890226182619	3.31073190174494	10.0497211254612	3.88152800183065e-17	3.43661700916799e-16	28.4474817216548
TBC1D24	-1.05931988040544	5.07581385739426	-10.0925465166955	3.1035820678586e-17	2.77401121017647e-16	28.4454050395271
RNF26	-0.657692938169214	6.50097255564425	-10.1144801890584	2.76764617051604e-17	2.48261498784163e-16	28.4343844699953
MANEAL	-0.729841629818696	5.04191697511136	-10.0895947883841	3.15180004278696e-17	2.8120873109025e-16	28.4299861761827
UBE3C	-0.556537729574785	7.84647496046462	-10.1251435159546	2.61771577320695e-17	2.36365724897628e-16	28.4099951299807
CDC37L1	0.907409766498504	4.98165219151532	10.0857093031918	3.2164151950095e-17	2.86803388172581e-16	28.3989251435734
COPB2	0.419695867455896	7.60704850050064	10.117062229959	2.73057194769935e-17	2.45816956634613e-16	28.3816799415249
LINC01512	5.10676873972051	0.874436683707452	10.3399330364448	8.52551385751291e-18	8.14889344903971e-17	28.3528042129694
TMEM19	-1.48947621514252	4.89995948043771	-10.0520738595582	3.83412434236967e-17	3.39664962389516e-16	28.3265414593483
ZNF44	1.0964633395746	5.2337790655412	10.0749489034393	3.40235627054293e-17	3.02843993826157e-16	28.3205277860021
FAM219B	0.499745993759677	6.62710212535368	10.0943699895278	3.07416400152961e-17	2.74935358230903e-16	28.3128604370724
DSC2	-0.827135728811762	7.91207621410056	-10.0991915230395	2.99771455998466e-17	2.6825793702461e-16	28.2606258488734
FGFR3	1.2940025983095	2.41806287841152	10.0130546788323	4.70076481226305e-17	4.13755477262262e-16	28.2272035775638
USP32	0.524003603206647	6.1885776858276	10.0683700171193	3.52129562135287e-17	3.13059650978299e-16	28.2049566947893
HOXA10	-1.95210402542063	1.33821453453653	-10.0261756326729	4.38943272367564e-17	3.87033011031787e-16	28.1996406491483
RTN4RL1	-1.88814424199117	1.82496880956256	-9.99144344465474	5.26240798173904e-17	4.60491365115346e-16	28.1942740130901
NOS3	2.09591965831097	3.67691123813049	9.98964808275443	5.31198037505641e-17	4.642881100806e-16	28.1629905140854
CAMKK1	-0.92247145892265	4.83464262187577	-10.03675750212	4.15342989980396e-17	3.66554699922882e-16	28.1521683323313
UBE2R2	0.42674329188738	6.92217713232435	10.0667677795671	3.55088643404297e-17	3.15317035444052e-16	28.1478859521187
BTG1	0.808511225135449	7.07925931754749	10.0651414125577	3.58117715352543e-17	3.17818889700579e-16	28.1262119716613
TCEANC	1.5032612992862	2.48373816522843	9.97757547331324	5.65766541604401e-17	4.92210335384222e-16	28.1210434438889
TMEM168	-0.942129915147952	6.20186945704507	-10.0437386416308	4.0047211444248e-17	3.5415131157057e-16	28.1095854305137
NUP62	-0.613778651955672	6.55544960327779	-10.0560760930526	3.75481199097215e-17	3.33031641207548e-16	28.1030620153109
ZSCAN9	1.21657237652339	3.51587455377461	9.98162686416982	5.53922147467477e-17	4.82744919696555e-16	28.0564754675057
HIPK1	0.534332747942106	7.3352971806956	10.0522346860501	3.8309051730518e-17	3.39580118527425e-16	28.0486463713744
MGAT1	0.839873048312812	6.91894544084493	10.0451782609862	3.97472350898117e-17	3.51705646498888e-16	28.0397418367181
PPM1F	-0.844199025493273	4.69446513305515	-10.0015190868229	4.99266429459298e-17	4.38676694251657e-16	28.0250369742454
FBXO5	-1.39164095125299	4.05341594801879	-9.98973181384288	5.3096581012093e-17	4.642881100806e-16	28.0233908956546
NUP205	-0.488830368395665	7.3478344449268	-10.0409405845132	4.06367383888298e-17	3.59153186372377e-16	27.9857504657996
TSC22D3	0.999658816172453	5.95208719107084	10.0132825438748	4.69517407665779e-17	4.13505770880313e-16	27.9770819509516
HDAC1	-0.598435852011464	7.72894195035015	-10.0392666471391	4.09935626369327e-17	3.62093727385989e-16	27.9768937311054
RNF216P1	0.83058912262164	3.27166227600674	9.95964445873977	6.21303603598853e-17	5.37103909708715e-16	27.9656463977414
MSH6	-0.731365305427124	5.78476784338119	-10.019475813801	4.54573981561571e-17	4.00579982812708e-16	27.9643211644741
HMGN2P46	-2.04421869896154	3.17297177613511	-9.9529817417948	6.4330097490052e-17	5.55161347075069e-16	27.9633505384515
AIDA	-0.993704888667582	7.41840152178324	-10.0366970117657	4.15474227003693e-17	3.66554699922882e-16	27.9584248379809
KRCC1	0.998001587371926	5.07034794164051	9.99435313772996	5.18304760685007e-17	4.54341172588795e-16	27.9436172897464
SUPT7L	0.539936020863184	6.21648699250925	10.0129123479037	4.70426031965475e-17	4.13820579730145e-16	27.904430814034
KIF20A	-1.37559521839603	5.45661281381022	-9.99387078682011	5.19612026107982e-17	4.55221364296234e-16	27.8936774323763
NETO2	-0.92546294348011	6.0214272889255	-10.0013264111795	4.99769062622156e-17	4.38861534756391e-16	27.8627271780494
AMER1	-0.759892411070991	4.49823983447266	-9.96398471103658	6.07380063059864e-17	5.26279228327001e-16	27.8420196698334
JAG2	-1.24401414145464	6.268903507017	-10.0000154676116	5.03202378773601e-17	4.41618171809724e-16	27.8338889271468
FERMT2	0.869145637447979	4.27313675138323	9.95199314189716	6.46630569683492e-17	5.57714223685659e-16	27.8242383444242
FOXP1	0.969552717232694	5.49699812951662	9.98245794254857	5.51523269832446e-17	4.80933415784205e-16	27.8189624704247
ZCCHC2	0.670289241777533	5.97861910290522	9.9929335594857	5.22161527588804e-17	4.57188192319154e-16	27.8176264379867
PAK4	-0.968791237026861	7.18198137302398	-9.99878854093173	5.0643701519485e-17	4.44197325944268e-16	27.7764637907645
NSRP1	0.664151080194671	6.33509314285857	9.98769308519974	5.36649160724092e-17	4.68779743887898e-16	27.7647157289206
EID1	-1.05970501210193	8.57134871593455	-10.00412474287	4.92518473132697e-17	4.330010182998e-16	27.7638906226928
CHMP2B	0.810943820731456	6.41950618639258	9.98571722568105	5.42215274491528e-17	4.73091491096153e-16	27.7504718981427
MAML3	-0.795526848479295	5.28880964169016	-9.9543442245291	6.38740213874094e-17	5.51542441146256e-16	27.7461013647255
HARBI1	1.22701097869417	3.17410733203538	9.91120427677995	8.0012185236451e-17	6.8303750625955e-16	27.7326555424557
FAM120C	-0.782279264509333	5.7164027534826	-9.96787466822486	5.95166330805579e-17	5.16292179282298e-16	27.7229338674307
ZNF485	-1.19758149316951	3.25818907487483	-9.91277637659516	7.93580755550954e-17	6.77838943421679e-16	27.7225460197731
CEP350	0.951342757433677	6.50751210103317	9.97984753963334	5.5909323275349e-17	4.86968908528213e-16	27.7165820922561
CC2D1B	0.582395767409357	6.2925670974672	9.97441521484731	5.75181172455396e-17	4.995327059335e-16	27.7159846852559
FGFR1	0.876153348106858	3.75115922929175	9.92429658389607	7.47251306881342e-17	6.41550921905673e-16	27.7128631729849
MRPS12	-0.787208720272353	5.44781210204432	-9.96461301516021	6.05390473614295e-17	5.24858161188929e-16	27.7102893282923
RELT	1.1504826385112	3.03298458239004	9.91305205228158	7.92439261504563e-17	6.77249171926723e-16	27.6994761891096
NMT2	-0.971872810302874	4.15630938371401	-9.91904193752686	7.68038102083109e-17	6.57517681920181e-16	27.6988879975275
SC5D	0.838926496499191	7.23609097455152	9.9787814009989	5.62214743744644e-17	4.89403860409831e-16	27.6826813960469
MSANTD4	0.809534501166832	4.49424319453513	9.93417682459062	7.09676856252713e-17	6.10688118824684e-16	27.6814890648612
PXDN	-1.00728462039183	4.24230639382662	-9.92512591891064	7.44022326144279e-17	6.39144121818221e-16	27.6737296082288
NCBP2-AS2	-0.933486454846532	4.94999426897451	-9.93661801362826	7.00687755491519e-17	6.0329858580623e-16	27.6705043805498
EFNA5	-0.97528293853779	6.87143664827561	-9.97278909704934	5.80086351576658e-17	5.03501540767347e-16	27.6688819811002
ATE1	0.626297095257351	5.99973258093219	9.96204521048841	6.13563014597866e-17	5.31023759492885e-16	27.655730266568
CLIC4	0.875236124646015	7.58135702103155	9.97488463210829	5.73772904639314e-17	4.98598028707404e-16	27.6440481948862
TMEM223	-0.829594095966841	4.33704499234539	-9.92082639595521	7.60914963840757e-17	6.52535642320549e-16	27.6413070757176
MARC1	-0.918608055851371	7.02972644308117	-9.96357738026058	6.08673408717156e-17	5.27095726949066e-16	27.6011192793587
SLC4A4	-1.1899443623895	6.37917095465343	-9.95531393785853	6.35513906996169e-17	5.49072314583112e-16	27.5691533914129
NCDN	-0.769545582646999	6.37805955765527	-9.94613256008869	6.66725728829044e-17	5.74716047307516e-16	27.5594393724669
CGRRF1	0.940733331960582	4.06102090744143	9.89582251003502	8.67034079565979e-17	7.38060302650949e-16	27.5543800932918
BRI3BP	-1.19040947372418	3.50050796663879	-9.87798740356339	9.5165096598093e-17	8.08257404138555e-16	27.5516495741542
PVRL4	0.988410649338721	4.74951930024961	9.9198452706874	7.64823173485719e-17	6.55138891789022e-16	27.5490116776177
SAMD13	-1.74166772823908	3.61477743335945	-9.87618480181332	9.60649641227012e-17	8.15438949274438e-16	27.5484575743036
STX18	0.598492157217058	5.17023154031526	9.92001228441636	7.64156477604899e-17	6.54941419390135e-16	27.5235729738498
BUB1B	-1.33265606188606	6.04958900325397	-9.93196075044906	7.17936802083151e-17	6.17088667434494e-16	27.5184035318433
SP2-AS1	-1.47044679021096	2.42509569603671	-9.85746809148182	1.05926157390915e-16	8.94090601114095e-16	27.517033405954
RBM33	1.0656594961051	6.13165133516858	9.93364044726266	7.11667333728853e-17	6.12050210954894e-16	27.49952613521
FANK1	2.32815647422541	1.09406782366079	9.89732350966431	8.60265543584783e-17	7.32713976317022e-16	27.4916467395169
DHRS4L2	-1.53936705078704	2.57024072621516	-9.85258883932814	1.0865908136425e-16	9.16128447931261e-16	27.4876576777038
SH3GL2	2.64495336370394	0.76063055708749	9.97537847285261	5.72295085835758e-17	4.97601795536175e-16	27.472425253379
DPM1	0.739924365147698	5.93963928084841	9.92403402697784	7.48276477439214e-17	6.420639762987e-16	27.4597385292609
UBQLN1	0.503031349405594	8.3989342295892	9.94417604401793	6.73572401225572e-17	5.80284749099438e-16	27.4505913946736
NLGN4Y	0.954754544538236	3.58125698791501	9.86045800671593	1.04285529915781e-16	8.80737636229112e-16	27.4385217441598
HAT1	-0.930847451280944	6.31008544448047	-9.91849358806392	7.70240342880759e-17	6.59027292803275e-16	27.4237022895067
WDR4	-0.975001402103187	3.96226285859276	-9.87312080907024	9.76140802088289e-17	8.27652754610827e-16	27.4142441123467
TM4SF1	-1.15863142576397	4.10715761355622	-9.88061325429782	9.38693126011929e-17	7.98154925265862e-16	27.398906313585
FAM105A	-1.24915404510204	3.29019789291176	-9.84468324830524	1.13237470340985e-16	9.48975562824806e-16	27.3965124748503
ANAPC2	-0.760910800276658	5.97328619216369	-9.90722465242571	8.16921913903827e-17	6.96982923817037e-16	27.3861283943143
FAM13A	0.679572072641828	5.36799002896491	9.89250840611436	8.8216764110128e-17	7.50517240723899e-16	27.3546280191598
C21orf58	-0.995862147988219	4.74584032632716	-9.87228125929392	9.80428868764021e-17	8.30819407074523e-16	27.3448886386689
TMEM261	-0.698873866866044	6.04234183001795	-9.89766457951826	8.58734918045833e-17	7.31825398943032e-16	27.3347294134395
LINC01137	-1.14739036360368	3.27259305677765	-9.82628692894536	1.2465161015844e-16	1.04044945977717e-15	27.31361517426
IARS2	-0.880300125683083	7.87875760990795	-9.91406444174287	7.88261309058828e-17	6.74062176356911e-16	27.3121924220922
AGRN	-1.16007487075376	6.90361822525012	-9.90292235573079	8.35480983259005e-17	7.12412404577923e-16	27.3065098213125
PAQR4	-1.10349781054536	3.6363997848492	-9.84363494704242	1.13858880817793e-16	9.53544313641926e-16	27.2926277504578
LOC100272217	0.965342605990188	3.44997127531277	9.8233674965506	1.2656584873028e-16	1.05525418352798e-15	27.2635142831096
ZNF77	1.88757028872256	3.70889785669692	9.82771110893313	1.2372831886492e-16	1.03331726144363e-15	27.2462865520808
KLHDC2	0.561450580024299	5.94031093070491	9.87982663117362	9.42556280699601e-17	8.00986140972564e-16	27.2382661150383
LEPROTL1	-0.705660416779279	5.39402955370699	-9.86193241792241	1.03485864743179e-16	8.7447593977691e-16	27.2333623625434
ACTL6A	-0.605208349555303	6.01746149851135	-9.8750175496244	9.66521934771058e-17	8.19960077543628e-16	27.1977361346955
SNORD19B	1.47238430866501	1.32925793919095	9.79683791040688	1.45364615138886e-16	1.20396859400193e-15	27.189098554862
CSTF1	-0.591919376989215	5.48216896931225	-9.85717391901622	1.06088963126803e-16	8.94961724894423e-16	27.1709390663751
MIR99AHG	0.991796999346982	5.05361647532896	9.84715680491306	1.11784600475348e-16	9.39315926546071e-16	27.1664058831773
TOMM22	-0.491656260333026	6.41132395589402	-9.86928785807905	9.95871708648165e-17	8.43429756179405e-16	27.1447646076806
PHF21A	0.806660224895954	5.68302290619727	9.84793509351185	1.11331328753521e-16	9.37080287311025e-16	27.1001070966687
C6orf132	-1.00270489986319	5.0193181466565	-9.82961580833868	1.22504181949187e-16	1.02366321432888e-15	27.0992744566141
MAP3K2	0.730910449268896	6.82230323901832	9.86372718024183	1.0252071897573e-16	8.66808060889395e-16	27.0935071347886
TMED5	0.8403623988461	7.14541263187063	9.8661377453709	1.01238561818429e-16	8.56449715079172e-16	27.0876392464356
KIAA1683	2.25631637852778	2.86191879485096	9.77383221831177	1.63910807971829e-16	1.34864914657807e-15	27.0869533314179
HSPA6	8.61946348080055	2.75596038403417	9.80377052096172	1.40198420447567e-16	1.16439130610657e-15	27.0821723987481
DNAJC25	0.858006256815985	4.87817498836738	9.82481046563425	1.25616066434854e-16	1.04791714088098e-15	27.0805783333176
TRAPPC4	-0.600152895825312	5.85609324251109	-9.84478517004679	1.13177234409966e-16	9.48975562824806e-16	27.0768779163946
ERCC3	-0.509640612030966	6.33146766157944	-9.85175302703789	1.09134248940995e-16	9.19102569881085e-16	27.0719830084294
TYSND1	-0.772839925481858	5.9997961368111	-9.84466180562528	1.13250147081916e-16	9.48975562824806e-16	27.0606149176551
U2AF2	-0.614720141410197	8.03489414925466	-9.86759767256472	1.00469845200683e-16	8.50425702104544e-16	27.0594121047407
GRPEL1	-0.490337662359612	6.29867398208569	-9.85192595653142	1.09035766722768e-16	9.18788480981525e-16	27.0574763575185
BDKRB2	3.48764274418425	0.467765418042321	9.96140017186245	6.15633249767738e-17	5.32508575951172e-16	27.0524505464382
LRP8	-0.961103791090665	5.21088453780893	-9.83046822288563	1.21960268785152e-16	1.01968563256005e-15	27.0466208301821
FBRSL1	-1.02347321393787	5.65208772238811	-9.83769371581088	1.17445657957531e-16	9.83034559582103e-16	27.0464612603394
SERPINH1	4.0895839651309	-0.770978269958583	9.98668025602074	5.39495188080261e-17	4.70991845593791e-16	27.0404311964042
LINC00665	-0.641295919445954	5.64646115806665	-9.83340327217675	1.20105852117316e-16	1.00474065481539e-15	27.0224128236143
PPME1	0.437767311944418	6.69485860098473	9.84736598844606	1.11662592015024e-16	9.39315926546071e-16	27.0106724592707
VRK3	0.557598643232312	5.22072963483376	9.81786835711819	1.30251716256349e-16	1.08538278096855e-15	27.0082432102921
NCOA6	0.6214134688413	6.79718255896516	9.846565471453	1.12130222975949e-16	9.41693192509426e-16	27.0061445181827
EFTUD2	-0.491892800982262	7.22847381700606	-9.84517468794683	1.12947323538436e-16	9.48025159448385e-16	26.9746996955194
C9orf41	-0.958205632824825	4.44044448583659	-9.78673269373	1.5323768352314e-16	1.26568594927583e-15	26.9562988334497
ARCN1	0.426605942988324	8.48350739278848	9.84717700419031	1.11772813228661e-16	9.39315926546071e-16	26.9458456460885
RRP15	-0.783379389229023	5.1529065047782	-9.80578506907509	1.38731874669875e-16	1.15412622163039e-15	26.9184173286607
SKA3	-0.935182937730883	4.3041291868652	-9.78311578185132	1.56158028748268e-16	1.28697527973875e-15	26.9159795127873
NQO2	1.00569970831885	6.15270471688201	9.81184620070643	1.34411311842443e-16	1.11942332702502e-15	26.8925736033755
DFFA	-0.485858644438604	5.7191851246368	-9.80383545579731	1.40150908584893e-16	1.16439130610657e-15	26.8617598786375
SLC30A4	-1.67059979439864	6.44001612784193	-9.81162613984436	1.34565799922848e-16	1.12008872042211e-15	26.8569708815599
PAN3	0.698761345755781	5.54813874272754	9.79948865769054	1.43367182987572e-16	1.18939316007811e-15	26.8509569698214
LINC00662	0.892632700567235	3.63807674932083	9.74799150688127	1.87576017084998e-16	1.52995191338856e-15	26.8332572508601
METTL1	-0.889329326384184	3.99131933070312	-9.75647793132957	1.79449777947466e-16	1.46845660253904e-15	26.8196523413214
SPATA7	1.08295909784576	3.42906494511764	9.73256042866843	2.03305877761138e-16	1.65018435700608e-15	26.788925324616
SMIM13	0.931019076379087	6.05791033243251	9.79699603951332	1.452446830589e-16	1.20363916159627e-15	26.7884683052926
RPS6KA4	-0.798662172085814	5.14451897689392	-9.77285715646119	1.64747086650814e-16	1.35404611557122e-15	26.7666978421128
PIK3C2A	0.776140192042115	7.63128066037044	9.8045281993324	1.39645038722591e-16	1.16107967965583e-15	26.7508435592805
CCDC137	-0.742857966990189	5.46631441991572	-9.77775953739676	1.60585206689562e-16	1.322010670861e-15	26.7474659589851
SSR2	0.470736642992398	7.89403408936137	9.80330711975991	1.40537951902862e-16	1.16656599545239e-15	26.7394233580403
CMBL	-0.567917288354408	6.45678400236768	-9.79244580635728	1.48735620518496e-16	1.22985356701857e-15	26.7385411377761
KIAA0319L	-0.381811525943235	7.15845591145107	-9.7966239613733	1.4552704105443e-16	1.20464942032708e-15	26.7353533341354
AHR	1.60142413364931	3.19876876780417	9.70487790540004	2.34900029563858e-16	1.89027805140991e-15	26.709077435241
PHC2	0.497911686264688	6.44428990403605	9.78461486473475	1.54940959810295e-16	1.27905082600956e-15	26.7026308337181
COA3	-0.743746768666214	5.44423494401058	-9.76045296171282	1.7576537945979e-16	1.43909102397394e-15	26.7017775087283
FAM127A	-0.869534289903046	5.77935537353795	-9.7616655168813	1.74656597524289e-16	1.43079294513079e-15	26.7004765213831
E2F3	-0.801291955634102	5.38053229066567	-9.76579478696019	1.70932883154241e-16	1.40258370133556e-15	26.6954763151901
RAB7A	0.490331717968056	8.46005501583128	9.79828887114554	1.44267844284749e-16	1.19620427928205e-15	26.6929689291923
NUP155	-0.65455603015594	6.30638053162285	-9.78111598533427	1.5779650029619e-16	1.29976535844629e-15	26.6899999851637
UBTD1	1.03496079137096	3.41825943749515	9.70509815917451	2.34630232547268e-16	1.88911934151731e-15	26.6698139651482
N4BP2L2	0.659535295420486	6.07775750461073	9.77200897446477	1.65478011308781e-16	1.3593095283439e-15	26.6670910737386
ACER2	1.09993364558591	4.58579834144625	9.73650491325199	1.99163828797588e-16	1.62006720109674e-15	26.6655999908798
TFG	0.382034665102041	7.55721645860413	9.78696607510364	1.53051133512197e-16	1.26484084800173e-15	26.6646769651343
MMP16	-1.39510897332733	5.36648590061518	-9.75473912693891	1.81085618148938e-16	1.4810357527911e-15	26.6625405575932
TMEM167B	0.691335279139879	6.1594025807658	9.76964197893379	1.67534965181272e-16	1.37545382020884e-15	26.656890966575
WNT7B	-1.26694831268452	4.11645321073288	-9.71959099820617	2.17541315560968e-16	1.7609705630531e-15	26.6514268720762
PRKDC	-0.798116838057277	8.85265119057455	-9.7934738414048	1.47939651736373e-16	1.22394590108726e-15	26.6471902633031
EPC2	0.998279569080947	5.1822910657405	9.7533101150156	1.82441159194815e-16	1.4904986107015e-15	26.6465562627447
ARHGEF17	-1.09062340491198	3.47622982170852	-9.70522464859694	2.34475430942733e-16	1.88888576772322e-15	26.6388269246037
MTHFD2	0.632138665827433	7.82208397240244	9.7837141644984	1.5567107501632e-16	1.28437190244234e-15	26.6347973484339
SHB	1.25306918567766	4.8546536083106	9.73438919160574	2.0137492408557e-16	1.63716613972329e-15	26.6287006396329
AARS2	-0.586500361494015	5.56139221430258	-9.7538628071997	1.8191568474342e-16	1.48701465547479e-15	26.6286163259712
YRDC	-0.64688942123157	5.33193337039326	-9.7507119238183	1.84931796522453e-16	1.51002493560693e-15	26.6246323063005
ZNF512B	-0.88484673563391	5.97892671061436	-9.76180896085141	1.74525892988477e-16	1.43050262506275e-15	26.6227678959464
PMAIP1	1.36104099591635	4.77785774580435	9.73386929086057	2.01922004848557e-16	1.63983819621738e-15	26.5813616716486
FKBP4	0.603725606306252	9.20065883627441	9.78330736992721	1.56001952165719e-16	1.2863950102803e-15	26.5777788977778
MAT2A	-1.01217925466598	8.01234694795082	-9.76402586919259	1.72518254179968e-16	1.41481928168563e-15	26.5284532581085
NCBP1	-0.516168963983132	6.51595288168459	-9.74653822958356	1.89004036440923e-16	1.54076254679528e-15	26.5039165769243
WHAMM	1.145360959876	4.81638826270451	9.71469345417617	2.23172312765151e-16	1.80460713434653e-15	26.5005315085215
PAGR1	-0.576902720509829	6.19775799893293	-9.74181996127981	1.93715612980306e-16	1.57745859246869e-15	26.4952370645637
PNRC1	1.32579003739893	4.82881174717465	9.70321886249028	2.36942238240305e-16	1.90467058319937e-15	26.4873562620377
FAM83D	-1.09099522416531	5.67480946655819	-9.73058102895061	2.05416740037662e-16	1.6655171535667e-15	26.4816424887592
EPC1	1.34665406233488	5.89272570698742	9.73409502791462	2.01684284252856e-16	1.6387939460719e-15	26.4779109079924
DMTF1	0.615737269015678	5.71731249243292	9.72633908887676	2.10014450714263e-16	1.7018764122641e-15	26.4593593690788
ZNF550	0.843169179945144	4.73642764003615	9.71100426605374	2.27509953940024e-16	1.83572781749779e-15	26.4540740889088
KIAA1467	-0.653467437093251	5.27941561594542	-9.71229273397776	2.25985520925491e-16	1.82440783990171e-15	26.4507999864956
RFX5	-0.677291891407683	6.56541377294632	-9.73819564222577	1.9741433545679e-16	1.6067065914467e-15	26.4498101432174
FDFT1	0.734049712395614	8.5063379988421	9.74989526705518	1.85721643131982e-16	1.51565010503796e-15	26.4491147832015
ZNF12	0.787369546063123	5.69847766485289	9.72238021354488	2.14398067104212e-16	1.73646244640607e-15	26.4457353080201
SNRPD3	-0.589779549631266	7.55080437720768	-9.74380795195275	1.91716301578254e-16	1.56202495089477e-15	26.4421720171821
SORBS2	-0.995839579077456	3.29671920849383	-9.66459383073675	2.89840461751271e-16	2.31010847858656e-15	26.4247933454637
DDX28	-0.952886653902172	4.59541967714476	-9.69238716609851	2.50718601077026e-16	2.0132569592367e-15	26.4164386538871
SHROOM3	-0.740664838462077	7.16840238425597	-9.73074970611802	2.05236009767934e-16	1.66495079561064e-15	26.3841343248174
IMPDH1	-0.814027877306722	6.1749550753721	-9.71293023959363	2.25235043214627e-16	1.82030646335352e-15	26.3524752928733
ZNF692	-0.943674592115816	5.30919843627969	-9.69730044912168	2.44373135930906e-16	1.96335313490555e-15	26.350392908269
THBS1	-1.2251483636846	4.45499859457796	-9.6656731924345	2.88213036586938e-16	2.29957861710386e-15	26.3455755193721
APBA3	1.20593947747561	4.05191364352952	9.66136309439016	2.94766727329229e-16	2.34688079404862e-15	26.337515178877
NLN	-0.675272081776103	6.57185741647062	-9.71262958982415	2.25588660232919e-16	1.82218360519501e-15	26.3214294217527
MYO1B	-1.08870655875751	4.39196978367368	-9.66858930776307	2.83861720985303e-16	2.26847663774098e-15	26.3095696619407
GLUL	0.425611158566388	7.33226107970861	9.71560804544159	2.22109805921643e-16	1.79698321428847e-15	26.3006535764436
RPS6KA2	0.617026825843603	6.86976292566208	9.70975419123802	2.28998781765399e-16	1.84575722328998e-15	26.2980220363013
TMEM164	-0.613358883999917	5.71593502667753	-9.69138932123697	2.52027283620968e-16	2.02268396090457e-15	26.2925065550006
SEC24A	0.659369273915011	6.98429870770317	9.71085937219971	2.27682024490892e-16	1.83612958096414e-15	26.2904471534264
ZNF212	1.11455739131335	4.54509064700603	9.66572486550086	2.88135355072073e-16	2.29957861710386e-15	26.2903394585308
SPOP	0.616117616282326	6.5940452133934	9.70385565561765	2.36156284641738e-16	1.89936945376558e-15	26.2685665576941
RBM11	1.95968068636211	1.32135654716979	9.63020998470113	3.4677807616165e-16	2.74064189033859e-15	26.2252447829413
ACSS2	0.623425533744035	6.47807275042287	9.68640462536097	2.58667669677072e-16	2.07376066624181e-15	26.2140523836958
GXYLT1	1.00484789634018	5.82002701244428	9.67711721379664	2.71509697592902e-16	2.17092098991215e-15	26.2013753771239
WNT10B	-1.01874154511767	2.66830664461125	-9.6113311904709	3.82660184080823e-16	3.01470373775322e-15	26.1973334533567
AGPAT6	-0.55442449745102	6.95796920612327	-9.68873790944714	2.55537889355322e-16	2.04976332615359e-15	26.186479267461
MRPL14	-0.747685462958274	5.00132637307436	-9.65754214228605	3.0070103635121e-16	2.39285996918377e-15	26.1784486163351
FANCF	-0.743277183033451	5.07893546653152	-9.6550294629804	3.04668372503024e-16	2.42314633554312e-15	26.1635411542303
RANBP10	0.990725912558271	6.59287670286625	9.67863409280525	2.69369551080619e-16	2.15495640864495e-15	26.1490767523971
IPO8	-0.690388056587844	6.88303034406083	-9.68078235147208	2.66367403645698e-16	2.13321223101003e-15	26.1458897256036
MCM3	-0.880960061572585	6.67686453523221	-9.68271546465086	2.63694502629006e-16	2.11293311178076e-15	26.1415808262166
PNO1	-0.639005667156495	4.62296394752471	-9.63439103658454	3.39297528075125e-16	2.68576261548555e-15	26.0940392069754
SENP1	0.661340983895549	5.52956662740984	9.65454216845391	3.05443807405466e-16	2.42802764002143e-15	26.0845741475702
FAM134A	0.56113635165495	6.74036342392898	9.66520520296038	2.88917531320177e-16	2.30397538518522e-15	26.0835355283861
NETO1	-1.47512529704366	8.23967192860912	-9.68025375494232	2.67102991329274e-16	2.13796296258016e-15	26.079320986718
TXNDC12	0.690376043818678	6.38480145095263	9.6620906230533	2.93650135646205e-16	2.33923100098855e-15	26.0737195931419
MKI67	-1.1375743999779	7.39131593976904	-9.66817178207561	2.84480687674362e-16	2.27221383304161e-15	26.0505002245029
INTS12	0.844612134993852	5.60750810923917	9.64516613895687	3.20753876837867e-16	2.5429990573376e-15	26.043780125934
LAS1L	-0.565497872895566	5.92493518519208	-9.65319948981882	3.07590636589278e-16	2.44379947038338e-15	26.043164289242
ERC1	0.595191509881057	5.94567707976808	9.64753446845809	3.16815750698449e-16	2.51443198334456e-15	26.0291755170022
LRIG2	0.95389851924816	4.42350989306478	9.60806295185836	3.8923831652688e-16	3.06331371119897e-15	26.0021073951288
S100A11	-0.618597860001613	7.24418956974261	-9.65286419471904	3.08129093064206e-16	2.44678289870551e-15	25.9859083627989
SHOC2	0.788640054762924	6.54408966758241	9.64742525511441	3.16996286830628e-16	2.51453578607961e-15	25.9848172305197
NEK7	0.793974451787322	6.48437112051122	9.64237183784909	3.25463254472485e-16	2.57897426340835e-15	25.9704864985123
AVL9	0.733829206530349	5.86331872499642	9.63184009237359	3.43842163728063e-16	2.72030238700769e-15	25.9628596295925
TUSC2	-0.633115157700142	5.33925585916507	-9.61517589275104	3.75063798241157e-16	2.95951549889081e-15	25.9583968532293
SLC4A1AP	0.596569768855655	5.97347727171676	9.63047669652884	3.46296005845604e-16	2.73827320894028e-15	25.9397795502746
HIST1H2BD	1.27585014327865	3.88856638536762	9.57526755793889	4.61835107025848e-16	3.60817688194596e-15	25.935927129449
GREB1	-0.922707572608713	4.37889365284744	-9.60264514712358	4.00392742144358e-16	3.14779969426161e-15	25.9301958903652
CDC7	-0.999421851128911	4.99310628658905	-9.61255226686668	3.80231065921664e-16	2.997138942719e-15	25.9266835468955
FNDC3A	0.664017681317255	6.81105480687494	9.63651445485515	3.35560349422516e-16	2.6575813327682e-15	25.9170686662679
REST	0.671400007498091	6.67855310877315	9.62908810802674	3.48813172101072e-16	2.75527542991567e-15	25.8759611292669
SLC35B2	-0.914682291051533	5.85467905457813	-9.61068686763121	3.83948193532787e-16	3.02326485269446e-15	25.8581380180298
LSMEM1	2.71757078528035	1.8685148673383	9.53891410795989	5.58211898706905e-16	4.3296022060862e-15	25.8550689022653
YES1	0.691153661404492	7.0444248913479	9.62773956814674	3.51275233552217e-16	2.77326440957944e-15	25.8530127549063
RHEBL1	2.7068489644496	0.72973509183936	9.58493660116598	4.39127918204172e-16	3.43792743469961e-15	25.849853815595
ABL2	0.896693095350889	5.8019013431863	9.60738483222985	3.9061728523731e-16	3.07255586962989e-15	25.8393384576081
FAM122C	1.18451300611118	2.69256537837669	9.52614728514699	5.96625048910166e-16	4.61562170759147e-15	25.8124017508721
SMARCD2	-0.732964842517918	7.32421164246852	-9.61384128295474	3.77683504632352e-16	2.9786215890543e-15	25.7668294580733
LGALS8-AS1	1.99465186721667	1.88625402093556	9.51853069869334	6.20787949974894e-16	4.78529356099744e-15	25.7578921396438
MRPS25	-0.563951951830079	6.16408240047868	-9.60066527748887	4.04548173813943e-16	3.1788044887442e-15	25.7529557164714
ZNF79	1.43062602147637	3.64865975630756	9.54000397288987	5.55049441255622e-16	4.30729840304621e-15	25.7442368930681
AGPAT9	2.82516024607449	1.73618980321239	9.53677216343758	5.64479707543279e-16	4.37595626663391e-15	25.7335516574099
FNDC3B	0.635064333365336	5.67542258864372	9.58455043018302	4.40013064063346e-16	3.44306210003919e-15	25.7334816857426
MRTO4	-0.69201741396286	5.06458746943601	-9.57714605104857	4.57333618108965e-16	3.57486809449464e-15	25.7314395785358
CNPPD1	0.616378790345788	6.10755197725293	9.58683954243646	4.34792078201231e-16	3.40575787494506e-15	25.7203516190273
CD59	0.456899713931679	6.5943208717031	9.59324948737823	4.20499247620229e-16	3.30068829182716e-15	25.7124717947004
ZNF701	1.22586261480536	4.4346828872183	9.54672009488842	5.35952380292779e-16	4.16555949403539e-15	25.682046647759
HEATR1	-0.76225257889916	6.34346016162356	-9.58350654227261	4.4241469878541e-16	3.46005162341756e-15	25.661293121082
IPO4	-0.612253162594501	6.74475704776611	-9.58918286155636	4.29511548062884e-16	3.36790882804818e-15	25.6558884845063
ZKSCAN5	0.719012652713153	5.24994716904914	9.5563995689627	5.09577805604668e-16	3.97084604512698e-15	25.6444305859937
HPS4	0.443308534155914	6.06153437173803	9.57487639716956	4.62778010099351e-16	3.6136633383525e-15	25.6436310195492
MLLT1	-0.756423800772133	7.81029423331986	-9.59140435218602	4.24564715280676e-16	3.33085881120932e-15	25.6398271422432
SHC1	0.458681797482284	7.67498101434064	9.58712550163587	4.34144228180761e-16	3.40245810561707e-15	25.6190685597258
SCAMP1-AS1	0.834086157554097	4.00479525224114	9.51805902581948	6.2231602383728e-16	4.79461129499261e-15	25.6182398365517
TMEM125	0.71090323658823	5.88287085383752	9.56437576960055	4.88821463125017e-16	3.81306134560273e-15	25.6153975987413
AMBRA1	1.0090392760137	5.5497054634102	9.55842446199504	5.04226530093495e-16	3.9311866956822e-15	25.6060620539577
CCNT2	0.696896639988567	6.46461773259876	9.5727957856175	4.67825787597032e-16	3.6511808869839e-15	25.6045800716237
YWHAG	0.555884949740687	9.33964444641098	9.59525556235242	4.16123284122429e-16	3.26804771672719e-15	25.603208127566
NRARP	-1.31273296779294	4.45274252125899	-9.5229403179865	6.06682201466772e-16	4.68859492394496e-15	25.6011612909319
CDKL5	1.52734002483203	2.23280568675452	9.47422577758212	7.82022891153134e-16	5.97905078083272e-15	25.5597637673658
SOCS2	1.18591484616623	3.24261213208934	9.49570710466528	6.99204440828121e-16	5.36497388016099e-15	25.5477542969028
B4GALT2	-0.793795763640749	5.99180301418456	-9.55208437710271	5.21171758050396e-16	4.05908460523068e-15	25.5256421763721
SNAPC4	-0.954044455008507	4.88288853189519	-9.52852101977805	5.89288334221579e-16	4.56121320962435e-15	25.5113841223574
SLC7A11-AS1	3.48994905615055	2.64699664563055	9.46688453281867	8.12516239118519e-16	6.19956496270512e-15	25.5104935517305
RPGRIP1L	-0.695076893028393	4.83682311150194	-9.51955949320018	6.17467963031818e-16	4.76424987894201e-15	25.5065705715947
RUFY1	0.554413399172022	5.94978978211579	9.54573402035219	5.3871459493365e-16	4.18486205769461e-15	25.4995840283762
CHKA	0.543464429847228	5.29391508429053	9.52888588446063	5.88168631706586e-16	4.55724467167497e-15	25.4880340169325
XYLT2	-0.908578495126152	4.62637407338786	-9.50138236374328	6.78826911708397e-16	5.21661458864549e-15	25.4749177823062
PPAT	-0.844538545216857	6.36335962865239	-9.54675240769645	5.35862104678953e-16	4.16555949403539e-15	25.4726017447122
KIAA0232	0.550262075632566	7.10899884868043	9.55134025645155	5.2319751158347e-16	4.0727495251101e-15	25.4632629040458
WDR20	0.775085739582119	5.00217749586318	9.51429323550871	6.34651512238622e-16	4.88714210655136e-15	25.4355512493604
ZNF436-AS1	2.14986396932678	1.12040357817633	9.47514450825613	7.78288115140253e-16	5.95352742585127e-15	25.4298624244235
COL5A2	-1.17917460877159	3.59463940267583	-9.46772244477253	8.0897662617492e-16	6.17569548482085e-15	25.4277562637753
F2R	-1.55240769613352	3.00844197876914	-9.45413187804083	8.68336539546783e-16	6.61539395120979e-15	25.4235814575383
NUP210	-0.816097924016495	7.4457952438972	-9.54773939100849	5.33111972612732e-16	4.14777688121906e-15	25.4218556668476
TGDS	1.0595851260563	3.76223573603724	9.48807930438682	7.27558313116209e-16	5.57683288910311e-15	25.4199586799828
ECHDC3	-0.817598712736151	5.04391176748507	-9.50431560317113	6.6852844976553e-16	5.14273729594222e-15	25.4129013090845
C2CD2	-0.877248863385082	5.51167059021215	-9.51348454539243	6.37332201788756e-16	4.90526926809839e-15	25.4107106185558
PEX26	-0.491916386374658	5.67091944170698	-9.52009976523922	6.15731577403152e-16	4.75363772045539e-15	25.408177359185
RAB8B	0.859158031731498	5.79178199410905	9.52140398052914	6.11560015968558e-16	4.7238606994773e-15	25.3962830791121
SAMD11	1.13170132141726	4.10834552115716	9.49125771824358	7.15606651653629e-16	5.4880232284121e-15	25.3962074071857
LDOC1L	-0.534495104414002	6.61589086796536	-9.52863389924963	5.88941700665972e-16	4.56088116410533e-15	25.3669587731931
CARS2	-0.685743093033636	5.15631646129357	-9.50356267558659	6.71156961111143e-16	5.16031383924471e-15	25.3636927148501
WDR36	-0.7418972944812	6.00577983429852	-9.51947476631276	6.17740710861753e-16	4.76424987894201e-15	25.3599291562643
IL23A	1.77076758433761	1.08729159886055	9.44679614131058	9.02164569707044e-16	6.84187029228332e-15	25.3493292850449
USPL1	1.15957491173272	4.53690026678086	9.48776665295367	7.28744678819994e-16	5.58022952430445e-15	25.3276713491988
FBXO10	0.869226518690189	5.09195690026323	9.4878612589723	7.28385489602546e-16	5.58022952430445e-15	25.3269806296066
TMEM107	-0.912992158119069	3.49682673257063	-9.44622871556007	9.04835384464752e-16	6.85866134938048e-15	25.3168060702579
POLE3	-0.525602325687227	7.08315538514859	-9.52384921746813	6.03814792830401e-16	4.66883775959902e-15	25.3060068636866
FIGNL1	-0.93026477770119	5.58928128395094	-9.4982213912991	6.90102365556849e-16	5.29784106400902e-15	25.2728235849557
KCTD7	0.968775124361777	4.2261397507483	9.44919971822892	8.9093820288189e-16	6.76356322268679e-15	25.2659550523171
C1orf52	0.794349123772215	5.12030847362006	9.4809442132376	7.55119145403143e-16	5.779240105695e-15	25.2511277331679
UPF3B	0.800540943725139	4.60718842761957	9.46553738222527	8.18239491411007e-16	6.24006307924209e-15	25.2437189560349
ZC3H12A	-1.37841950152618	4.7545879022133	-9.45096039196473	8.8280325901995e-16	6.70858994809897e-15	25.2064743856951
ZFPM2	1.81490707636846	2.6274515454103	9.40284233533577	1.134267365491e-15	8.5075718082981e-15	25.1945184957003
PMS2CL	1.08286229372634	3.63618313078577	9.43151311118086	9.76926574120829e-16	7.36052656146431e-15	25.1805949420854
TBC1D16	-0.777448528094915	7.3637908097942	-9.49872517500343	6.88292877105944e-16	5.28665260492218e-15	25.1766417303227
EIF4E	-0.693133043747829	5.90058506684251	-9.47395472106322	7.83128191257996e-16	5.98445441217815e-15	25.139058799518
NT5DC3	-1.13959365504894	4.51522545106964	-9.43228092608172	9.73027070136568e-16	7.33482654878047e-15	25.1369965840093
IRAK2	1.28321221178841	2.8105908137465	9.391952307845	1.20045234376208e-15	8.97261940962236e-15	25.1111240459882
NAPB	0.715538634533508	4.60071700606586	9.43873610928567	9.40851733039084e-16	7.1065541364763e-15	25.1055502139314
MIPEP	-0.65132004371814	4.51132045667646	-9.44081893908794	9.30698461098114e-16	7.03694264443569e-15	25.0974484481188
USP27X-AS1	1.20329668870476	2.36781020360225	9.37580816575491	1.3057300885879e-15	9.74011078501536e-15	25.0548305129092
MAGI3	0.758568642201802	5.13008998983495	9.44192421078298	9.2535505036106e-16	7.00006621472125e-15	25.0540451356884
PAK1IP1	-0.702370601781618	5.14377985578485	-9.44931355217863	8.90409993192238e-16	6.76297241162096e-15	25.0538751717824
IL6R	0.886640720173452	6.68262120010395	9.46355566229025	8.26731905445822e-16	6.30162755947942e-15	25.0425897813675
RABL3	-0.799447297787821	6.06683672281316	-9.45212140841854	8.7747957100855e-16	6.67827330880101e-15	25.0300147232902
SNORD36A	-1.68507497423486	1.69937651803938	-9.3718223219726	1.33311091642719e-15	9.92956027830884e-15	25.0209200988621
STAU1	0.350708090785536	7.42588604450438	9.46958464795568	8.01165115650286e-16	6.1191736401855e-15	25.0197314974875
HIST2H2BF	2.02722966573524	1.3117944080587	9.36881577689531	1.3541430640551e-15	1.00712294451963e-14	24.9795436580429
IRF2BP2	1.39829128933368	6.78721991476656	9.45163187258914	8.7972035293917e-16	6.69193557230728e-15	24.9698860948805
CTBP1	-0.580852966909418	6.8029601877216	-9.45235157592611	8.76427982130235e-16	6.67365242376654e-15	24.9650772716125
YAF2	0.96860439104254	4.02932467865045	9.40148085280103	1.14233835343896e-15	8.56383061170218e-15	24.9627265795749
KIF18B	-1.05081297932761	4.90570104631773	-9.4191724495035	1.04178563770707e-15	7.83740137064599e-15	24.9624313504739
SCMH1	-0.451261262441831	6.35723744504433	-9.44514523238378	9.09957180049707e-16	6.89052799577731e-15	24.9493173479894
RAB3GAP1	0.433057533845754	7.03993509764963	9.45134148417946	8.81052264505714e-16	6.69867382471788e-15	24.9440312953711
ZNF721	0.815975939550276	5.93515090049987	9.4377479393303	9.45707424809785e-16	7.13963936196266e-15	24.9403622364693
LAMTOR3	0.648432694907376	6.27285068403678	9.44053866432971	9.32058333076223e-16	7.04367787089711e-15	24.9375550993054
HMGXB3	-0.507726116193882	6.83175074732225	-9.447304402443	8.99778921222813e-16	6.82722601368457e-15	24.9333814309858
LIG3	-0.453033904895641	6.06774740464879	-9.43408958493377	9.63902745939498e-16	7.26969544602084e-15	24.9152329463518
RHPN2	-0.826061893521842	5.99226111416556	-9.42677300102271	1.00134810938662e-15	7.54074383678508e-15	24.9051428145455
MRPL49	0.484505932298001	7.53308721290738	9.44594242075432	9.06185940081025e-16	6.86543293453919e-15	24.8899836411322
FCGR1A	3.76446976560666	-0.222831391759378	9.54348907722586	5.45056331173734e-16	4.23193685051954e-15	24.8867832070669
ZDHHC14	-0.844376830910611	3.8039682161271	-9.37268756744615	1.32711879248696e-15	9.89474468122352e-15	24.8829631843107
[truncated: 13,017 more rows]
