# Supplementary material for: The transcriptomic response of cells to a drug combination is more than the sum of the responses to the monotherapies
Source: eLife. 2020 Sep 18;9:e52707. doi: 10.7554/eLife.52707 (PMC7546737; doi:10.7554/eLife.52707)
Supplement: Source data 6. [file elife-52707-data6.zip › LNCaP/DE_limma_MW_24.csv]

	logFC	AveExpr	t	P.Value	adj.P.Val	B
ME1	3.07678941867569	8.47234358432923	47.7915782019826	4.399335295995e-74	6.60604188046609e-70	158.709795879833
FTH1	3.93606334820929	11.6550602860358	46.1273801853592	1.64792462677432e-72	1.23726180978216e-68	155.219843349404
LPIN1	3.69115109837046	7.60495056874482	43.6501644286687	4.5391373946138e-70	2.27198957058403e-66	149.51528641095
TRIM16	2.98100552234366	7.01976816602199	42.0645888143293	1.92620268390879e-68	7.23096487539359e-65	145.786337566314
TXNRD1	3.13896643677663	10.4299524355075	41.2005984500469	1.56579954987634e-67	4.70240920818863e-64	143.83636075967
GCLM	3.55222185473989	7.36663496752429	39.9780836030243	3.24774232742014e-66	8.12801646475681e-63	140.727870836635
TRIM16L	3.27329130140337	6.42971488515434	37.3496746775343	2.9253940266922e-63	6.27538810068716e-60	133.936360192586
PGD	2.65367075168009	8.61367700918984	37.0281382333553	6.91608131213618e-63	1.29814846228796e-59	133.173924309471
PTGR1	3.66537281931619	7.1105841735078	35.8355281553982	1.78041306336847e-61	2.97052028439344e-58	129.920030690666
GCLC	2.36112026471093	6.22062015522295	35.5201665255654	4.26780485866865e-61	6.40853577577685e-58	128.986619859516
ABHD4	2.5526061540938	7.6287354629928	35.4688287701316	4.92360174227631e-61	6.72116397836555e-58	128.907578704891
SLC50A1	1.94137473061469	7.15524023593749	35.2013351072738	1.03985436913127e-60	1.30120443390626e-57	128.165915432405
SQSTM1	3.2601187460877	10.0356146664611	34.5013383711512	7.52614554951825e-60	8.69327704396662e-57	126.217433820767
FDFT1	2.51662270745841	8.5063379988421	34.4458224327919	8.81800696292514e-60	9.45794232537742e-57	126.053922383398
INSIG1	3.64987369688555	8.28307822877681	33.9146028621352	4.05885769151436e-59	4.06318713971864e-56	124.52025228076
SAT1	3.40700316763768	7.7034347765658	33.425023463849	1.68715355620324e-58	1.58339361249674e-55	123.104942407366
SCD	3.01387596401155	10.1474396371121	33.0254051646171	5.46750561317567e-58	4.82941554632034e-55	121.944077735861
RBMX	-2.13832019084266	7.36761000895635	-32.7446823310453	1.25761838810328e-57	1.04913320643105e-54	121.083260046186
MTHFD1	-2.47974485440145	7.14407201688946	-32.624300830674	1.80078265616023e-57	1.42318696657379e-54	120.707996553406
TMEM97	-1.61302292998321	6.75868050993758	-32.2275176154715	5.9252975990212e-57	4.44871343734511e-54	119.529114383043
NQO1	3.09512738918441	9.05325570610876	32.0522655809857	1.00652566217028e-56	7.19713778245186e-54	119.036687196243
FDPS	2.39839210124999	7.41229365755239	31.1564055678384	1.56790006428716e-55	1.07016306206073e-52	116.295118625602
IPO4	-2.16381100889816	6.74475704776611	-30.8506447323495	4.06110198022713e-55	2.65136988413438e-52	115.317778118005
SRXN1	3.34663529362949	8.94437464496432	30.3331658608496	2.06864058474941e-54	1.29427945919155e-51	113.719958655984
PA2G4	-1.49840052265932	8.2946866138048	-29.5226008004244	2.77094370827924e-53	1.66433962894084e-50	111.13240627281
EMC3	1.43603437797305	6.43020823940128	29.4701364283488	3.28401135804291e-53	1.84766942643334e-50	110.960678306152
FEN1	-2.27545076957031	6.18702241310182	-29.4665627673691	3.32226122227625e-53	1.84766942643334e-50	110.914361428858
PALLD	2.19705826644704	6.19064292852654	29.157832313911	9.07219811489923e-53	4.86529024619024e-50	109.944193702926
SEL1L3	2.03873213645141	8.75085321345689	28.9979685153426	1.53122145554878e-52	7.92855909535187e-50	109.421123178361
TRAP1	-1.69049932773177	7.84129265965665	-28.9688458430271	1.68482606677062e-52	8.21114310294433e-50	109.331956097276
FANCD2	-1.99513040224277	5.98539422262474	-28.9669835434419	1.69516140244589e-52	8.21114310294433e-50	109.286259691738
NCAPD3	-2.18010059180874	6.74743189314071	-28.8945156775655	2.15112955084671e-52	1.00941754173482e-49	109.078149060672
RFX5	-2.26845463712024	6.56541377294632	-28.8703123142538	2.32950805311304e-52	1.05999675531956e-49	108.985049438785
FTL	2.57959192960416	8.91366673414775	28.7711451431825	3.23038488658842e-52	1.42668998402975e-49	108.674074909557
KAT2A	-2.6031783966569	6.92604382583338	-28.7285828059508	3.71802415042639e-52	1.59513858979436e-49	108.530514032569
UGDH	2.19371768185623	7.94452762825301	28.6913630058285	4.20497380250794e-52	1.7539412949572e-49	108.416496572174
MCM7	-2.22260717214329	7.63196662227199	-28.5236507490516	7.33296005028914e-52	2.97599265176059e-49	107.864731032172
SMIM14	2.25772988967378	6.9418291941642	28.4730651418237	8.67641642942956e-52	3.42855445011353e-49	107.696943251768
WWC3	1.70758882523581	5.93163434997865	28.2368463307787	1.90914195156093e-51	7.35068603708689e-49	106.907909602819
SLC48A1	2.20290586378519	5.88804216039048	28.1843690787484	2.27627031352435e-51	8.54511875697042e-49	106.728403328906
EGF	2.54701862801951	4.72302213111865	28.14785235258	2.57301072627673e-51	9.42349489409056e-49	106.552765050093
MYBL2	-2.35199388987878	6.33846664065937	-27.8094868561708	8.0552920116188e-51	2.87995868682066e-48	105.447751589601
MCM4	-2.62752163630157	7.28442116532678	-27.7429277881093	1.00952389756987e-50	3.41700699457257e-48	105.248612946607
TAGLN2	-2.24301730763828	6.82315108180573	-27.7387309570825	1.02400982122913e-50	3.41700699457257e-48	105.230753785239
ATXN1	2.85573079558514	5.31463671279326	27.7402054639193	1.01889663987401e-50	3.41700699457257e-48	105.195656356519
HNRNPD	-2.08112167409866	7.7814248262866	-27.450377871598	2.73614132140484e-50	8.93171697439457e-48	104.251498897404
RNF103	2.30948924237173	6.8897702003151	27.4433614403081	2.80263600374556e-50	8.9541238792007e-48	104.230558503233
CTNNA1	1.36779974225828	9.05959923183132	27.4133780241729	3.10564776623284e-50	9.7155014286984e-48	104.109366197355
DAZAP1	-1.50070403173842	7.2775769301302	-27.247071373329	5.49691934549637e-50	1.68452532432599e-47	103.55759792136
HIST2H2BE	1.83275429663674	7.04293759046112	27.2188563263724	6.05761111840259e-50	1.81922177107867e-47	103.459322790646
TP53INP2	2.11835056979658	6.74736439517426	27.2051464424333	6.35052694582171e-50	1.86979436506782e-47	103.41478327475
FANCI	-2.28438312209585	6.77202836531977	-26.9349759423536	1.61636699552998e-49	4.66757053939964e-47	102.481968548932
NASP	-1.48428461458077	7.30152737134616	-26.8834416511751	1.93319913526641e-49	5.47715438021895e-47	102.301083694576
IPW	-1.92953610525333	7.88429812161231	-26.8310095012201	2.31996545234889e-49	6.45122245045759e-47	102.117740224249
MRPS25	-1.71276700221879	6.16408240047868	-26.7672471601812	2.89705842041072e-49	7.90949622561588e-47	101.897917106682
GABARAPL1	2.08121517586947	6.48173614621184	26.6968856068893	3.70353271073344e-49	9.93075842578095e-47	101.656115924198
MKRN1	1.12907097481512	7.01404923103086	26.6470293698555	4.40877534606345e-49	1.16144158941208e-46	101.477370760884
KIAA0513	1.99621648269909	5.91605873094083	26.6055718460965	5.09738046958591e-49	1.31969422640176e-46	101.335896281057
ABHD3	2.07126504529369	5.99739973424365	26.5626012913349	5.92588430943823e-49	1.50158048050618e-46	101.187532666884
TUBB3	3.74983026296743	6.20668955784321	26.5590608558937	5.99992200521917e-49	1.50158048050618e-46	101.15547320716
TIMELESS	-1.45916537186567	6.96489764493572	-26.4144752671515	9.97283525999377e-49	2.4549523649847e-46	100.665882004624
SRM	-2.22063368023849	7.1459443866052	-26.398940863833	1.05336986580094e-48	2.51069871505823e-46	100.613224351974
ACSL1	2.46972022022343	9.10340620786639	26.3636661225052	1.19282642341713e-48	2.75561254985101e-46	100.459448273654
CDC45	-3.08377121741111	4.95162767856729	-26.39918024383	1.05248191921607e-48	2.51069871505823e-46	100.322374584675
MIPEP	-2.33799307118773	4.51132045667646	-26.3721052727352	1.157855313938e-48	2.71661803032703e-46	100.274654958415
PTMA	-1.71634510108579	9.55018295765247	-26.280696938446	1.59878860100364e-48	3.6374863079804e-46	100.169709985751
TDP1	-1.87142855639236	5.12343865106362	-26.173383402065	2.33759462287674e-48	5.23900311300255e-46	99.7711865814142
CYP4F11	2.49566295262565	4.49753784799711	26.1628524367877	2.42652988125379e-48	5.35834892601573e-46	99.7632090763165
CDK4	-1.54039210771189	7.41455795978682	-26.1510162215953	2.53056632206869e-48	5.50709911480919e-46	99.7331237009978
NEBL	2.47498518023545	6.15688998194072	26.0411779006445	3.73849892071084e-48	8.01961425619914e-46	99.3498217402961
PES1	-1.55036590398876	6.55255246502648	-25.9835937858507	4.58941884366857e-48	9.7062976558489e-46	99.1445277268001
OSGIN1	4.11389905162392	5.46328758968415	25.8797816911901	6.64781642660281e-48	1.3864390480815e-45	98.729050752441
NOP56	-1.91557489761756	7.51123693536341	-25.8602009091913	7.12991296427109e-48	1.4546808023546e-45	98.693541351295
PACSIN2	1.65990113922234	7.71662090827788	25.8586809285037	7.1687785944486e-48	1.4546808023546e-45	98.6810325244819
CLIP1	1.68581894713899	7.34697770045077	25.7796956829363	9.51194758174949e-48	1.89281518975369e-45	98.4039414958767
DNAJB2	1.6474320719443	7.05363186842534	25.7777056405719	9.58004491351097e-48	1.89281518975369e-45	98.4035265939689
ATF4	1.38523710391112	9.48506763517002	25.5366616467602	2.27987944430617e-47	4.38906022252583e-45	97.5038857007344
CBR3	3.38967520485987	3.927720076627	25.5115364734366	2.4963667842493e-47	4.68568045403594e-45	97.3513567754856
TCOF1	-1.94394055852104	6.00948024117969	-25.4776614429755	2.82142836634821e-47	5.23044053692404e-45	97.3348627677436
TYMS	-2.60435527096116	4.65205164288457	-25.5405127325259	2.24841157624458e-47	4.38469457518034e-45	97.3290217213134
NOS3	4.94432602661502	3.67691123813049	25.5256599295363	2.37224337357784e-47	4.50906411362594e-45	97.1852749969619
RANBP1	-1.9813864985555	6.6542407438731	-25.409393819285	3.61207871715187e-47	6.61450902643323e-45	97.0886297795644
DKC1	-1.50249119160485	6.97089339238598	-25.4010078169255	3.72349504192708e-47	6.7363857288647e-45	97.0494378800154
EPHX1	1.76829525351104	7.82517671025557	25.3620377504697	4.28847495287694e-47	7.66615951100001e-45	96.8874281844474
FAM129A	4.7016591924627	4.70960633955465	25.2724124219668	5.93827759425895e-47	1.04904913359285e-44	96.4622388650605
DST	1.95454235661121	4.59457498657109	25.1688690089524	8.65799151139366e-47	1.49434943143778e-44	96.2116167276637
HNRNPA1	-0.987913781508183	9.95726769453823	-25.1799404167074	8.31542545448381e-47	1.45191196075034e-44	96.2090166674005
TFE3	1.52005594319466	6.96665464157639	25.1491648761273	9.30324031812652e-47	1.58747109792032e-44	96.1313153906753
SH3GLB1	1.44874842369622	5.48805745756601	25.1125769505218	1.06327711878793e-46	1.79395159727186e-44	96.0128201100296
MCM3	-2.55186385939247	6.67686453523221	-25.0560174947274	1.30750483943027e-46	2.18149918543166e-44	95.8062645067405
MCM2	-2.60347495003559	7.0059770569288	-24.9788261183802	1.73472037486551e-46	2.83136534228049e-44	95.523447714867
SLC29A1	-3.71700944947584	5.08681264342282	-25.0111255902078	1.54105749373583e-46	2.54291421164146e-44	95.4033730868268
GINS1	-2.20805522987027	5.65363137252162	-24.9010048369415	2.30829142803971e-46	3.72702194445638e-44	95.2315155043437
AIF1L	-1.60579325677162	6.45595732333653	-24.8961813387487	2.34957442506044e-46	3.75332016667102e-44	95.2211830737882
RRM2	-4.61911141382656	6.73483977980525	-24.8376623750702	2.91388837586325e-46	4.55780706791277e-44	94.9639436166923
FAM216A	-2.9172676966622	4.45236064564699	-24.8534122154672	2.74977599033182e-46	4.34638276534975e-44	94.7863911086489
CTSD	1.96602083171712	8.34781003689763	24.7795083200098	3.61017380316333e-46	5.58869792044336e-44	94.7525643862337
SEC31A	0.903495638710749	7.87942817311957	24.74336887823	4.12509879083591e-46	6.32066157583591e-44	94.6275756470306
SSRP1	-1.37226884304506	8.2735668759131	-24.716729107348	4.55153070396853e-46	6.9036146515951e-44	94.5302559928219
DNMT1	-2.24549645440304	7.11362761882201	-24.6912827201752	5.00031131049531e-46	7.50846746383975e-44	94.4612278393576
FAM177A1	1.51712301134705	6.32688476843276	24.6805594251742	5.20254704898983e-46	7.73479668194369e-44	94.4170185437916
TONSL	-2.60791696202196	5.55440779528041	-24.5620205407788	8.07071055687866e-46	1.18813519335382e-43	93.9734088881303
CLN6	-1.67201551609089	6.00183100296048	-24.5466135865774	8.54564135121697e-46	1.23715392388796e-43	93.9355756304652
WBP2	1.77766371171257	7.84772571630618	24.5458952036579	8.56846084738601e-46	1.23715392388796e-43	93.9005470781435
NUPR1	1.63178254042123	8.08178778588057	24.5298938294459	9.09297285208978e-46	1.30038171759029e-43	93.8389698398568
TRIP13	-2.35838292277576	5.0926281436171	-24.5085142255169	9.84464534729305e-46	1.39459617485804e-43	93.7477809440282
APEX1	-1.27781691296291	7.90502282516888	-24.4996324479482	1.01750433779934e-45	1.42792945199952e-43	93.7295204862553
KPNA2	-1.56267046464533	7.62729148647251	-24.4001031704792	1.47379484121804e-45	2.04912067923426e-43	93.3652361031568
FUBP1	-1.65869392441281	6.83786430356156	-24.3902458799853	1.52896465407333e-45	2.10632415096928e-43	93.3431347859879
TMEM2	2.60351358673634	6.24856582224231	24.3555886708783	1.7399964510357e-45	2.37525333715928e-43	93.222289959186
NOLC1	-1.20187697979818	8.37246477254147	-24.346512835969	1.79995669065352e-45	2.42481723019056e-43	93.1490015670289
FAM69A	2.43542417945868	3.11211556003675	24.3452295794319	1.80860102411656e-45	2.42481723019056e-43	93.0636933842516
SLC19A1	-3.14443737210027	5.30683842421257	-24.3268708372149	1.93695106993562e-45	2.57391657222595e-43	93.060413534099
PFAS	-2.40066054515358	5.37836215480948	-24.2541716084283	2.54204223484248e-45	3.31924401725172e-43	92.8364116442992
HMOX1	7.31236607530079	8.09908799650029	24.2501666701121	2.58044117488327e-45	3.34033661052131e-43	92.8168008566926
GDF15	3.36970840993338	10.0819525044933	24.2579679436824	2.50617501512626e-45	3.30111614273122e-43	92.7956389843584
MGST1	1.63583482407773	8.37010620699623	24.2196454659193	2.89294175500723e-45	3.68139096552445e-43	92.6653500504672
RTN4	1.45769488697754	8.09893149739818	24.2097608449753	3.00211488964714e-45	3.75664643191179e-43	92.6359961311094
CLSPN	-3.4766683071638	4.606054908957	-24.2309882352538	2.77258259732551e-45	3.55838463943931e-43	92.4687872297029
GTF3A	-1.47018352221907	6.65251796107045	-24.1354152211532	3.96802201716083e-45	4.9242825297262e-43	92.3958939208355
RNASEH2A	-1.93956266316737	5.66131705646183	-24.0562822312187	5.34325838363484e-45	6.57658753185744e-43	92.1046207907384
MYH14	1.61175713815624	6.91672296958566	24.0432956156061	5.61103120659674e-45	6.79477779018199e-43	92.0298623064655
CDCA4	-2.05542652960576	4.60280636978052	-24.0523457925127	5.42303546504188e-45	6.62051223927389e-43	92.0094184849432
ARSG	-3.58419477907083	3.99721234612014	-24.2157925674617	2.93501209313699e-45	3.70354131012983e-43	91.8262574673815
NCAPH	-2.43678835114641	5.46529998781544	-23.9586671859408	7.72016358301013e-45	9.27407810899841e-43	91.7232037753916
SFXN2	-1.84161334050323	5.67443094726723	-23.8761534247238	1.05456282388615e-44	1.25677106059321e-42	91.429993028997
NOP14	-1.37851351301771	6.18436149902686	-23.8228530618762	1.29043412737237e-44	1.52576053989162e-42	91.2228295571004
IPO9	-1.04779062160548	7.25879823777156	-23.8013233749364	1.40018035747486e-44	1.64258658186269e-42	91.1162863619639
SDCCAG3	-1.4990117897171	6.10396249769012	-23.7556491159727	1.66516937519475e-44	1.93830878588561e-42	90.9700168998217
KNTC1	-2.12377977769317	5.83695581025501	-23.7491257409233	1.70693697461873e-44	1.97164350852884e-42	90.9510120309895
PAICS	-1.83795570668678	9.03217662917822	-23.7277545187649	1.85131121953076e-44	2.12208315057053e-42	90.812630805606
IVNS1ABP	-1.64485380337622	5.46095045714902	-23.6942846027328	2.10255591927134e-44	2.37383305893071e-42	90.7421168522617
NCL	-1.55600442432296	9.95771603608955	-23.7104065756313	1.97751163767626e-44	2.24956929934445e-42	90.7278606276207
EXOSC2	-1.59355740852484	5.72678188006167	-23.6758646852534	2.25520852139777e-44	2.5271799371126e-42	90.6719253929272
ALDH3A2	2.53171207023512	8.05392114536679	23.6715183311449	2.29282794687405e-44	2.55030403335265e-42	90.5946839740079
CDK1	-3.50089868901984	7.28572040063451	-23.6163406146834	2.82918656376828e-44	3.10095368186456e-42	90.4448159678509
HMGCS1	2.04480343558188	8.01092711096575	23.6209900599566	2.7794802531397e-44	3.06887319714307e-42	90.4170487618905
ASF1B	-2.23804886659777	5.21667084470839	-23.4861330255598	4.65225673999789e-44	5.0621947252035e-42	89.9336557663542
AARS	1.15476100301032	9.82860415560559	23.4790315430749	4.78043839344998e-44	5.16424913065072e-42	89.8437410387767
PHB2	-1.16004736589682	8.19188974962069	-23.4686291350874	4.97465459689085e-44	5.33567238763664e-42	89.8347325773717
TALDO1	1.37059558897923	8.32919490342326	23.4305001541466	5.7570661915479e-44	6.13107134271512e-42	89.6743798753714
CBLB	2.30033059356637	4.84199949541352	23.3763728010779	7.08561280225227e-44	7.49278604497325e-42	89.5186005314916
TTC39A	1.75640887871659	4.98343181741514	23.3628058627944	7.46452299951936e-44	7.83827114411067e-42	89.4807986428252
SLC25A10	-2.10927037073486	7.37110892467118	-23.3371663699448	8.23727389960018e-44	8.58964617197196e-42	89.3548180276309
C19orf48	-2.00384114549846	8.23696514967449	-23.3304801380864	8.45172210122897e-44	8.75248683255547e-42	89.3090766451966
CYB5D1	-1.19161680989247	6.24714006718262	-23.3094270261443	9.16440867205573e-44	9.36141228704686e-42	89.2608422951338
POLD2	-1.37252791499459	8.1703318438719	-23.3158092064291	8.94218768991921e-44	9.19697879122102e-42	89.2498370833365
RCC1	-1.30644347766922	6.71019697681233	-23.2460115822448	1.1698746706698e-43	1.18694851721471e-41	89.0061700321427
CD320	-2.12076573084708	6.06188652694172	-23.2295621155779	1.24645253583088e-43	1.25615646161319e-41	88.9702262375669
GLB1L2	-1.68040626169544	5.89044457334717	-23.2027500720007	1.38225195820668e-43	1.38372636029544e-41	88.8665809423281
SLC37A4	-1.5025531379724	5.74309600342415	-23.1942873363847	1.42813723750647e-43	1.42019263300643e-41	88.8346158794666
CCT3	-1.2860734440117	9.37236956397451	-23.1813765940296	1.50111442387254e-43	1.48294303874145e-41	88.7090881654772
RTN3	1.38758665785053	8.66902942729477	23.1762462588172	1.53114616895162e-43	1.50272489365866e-41	88.6909559986381
TMCO3	1.35000502798352	7.14698493502492	23.1582696505253	1.6412358451591e-43	1.6003115227863e-41	88.6564170305114
CAD	-2.06294488107751	6.61656542469463	-23.1473395837362	1.71203639354759e-43	1.65857667648455e-41	88.6360405110758
NUP93	-2.1497467297275	7.74465930635953	-23.1287852526478	1.8393430785949e-43	1.75920864128542e-41	88.5398386458582
SLC7A11	2.3558932279381	9.90229467857052	23.130871165395	1.82456774826211e-43	1.75626341717333e-41	88.5003336397106
CCT6A	-1.3411955162235	8.91849039169135	-23.1177030144957	1.91988860836814e-43	1.82462324957316e-41	88.4699488674393
MFSD6	1.99005412938732	5.2180205029077	23.0682909942682	2.3245519949678e-43	2.18159204727728e-41	88.348320656322
NIPAL2	2.19039979194517	4.18846307213851	23.0354982436272	2.63955458585685e-43	2.46183550690848e-41	88.210759815217
EXO1	-2.98501717012863	4.32221503299247	-23.0792763127089	2.22772870982191e-43	2.10387259790477e-41	88.0995194476802
MYO10	1.74415883848248	6.53719537247863	23.0064976684955	2.95381566795024e-43	2.73793185616918e-41	88.0777758649411
PIK3R2	-1.84933965279601	7.13639999846657	-22.9995430173446	3.0346241644276e-43	2.79557769650582e-41	88.0579393306538
YBX3	-1.14465997733549	7.38230322259334	-22.9769386775544	3.31298212021579e-43	3.03339875104636e-41	87.9559670200249
KLHL1	-2.62880469414415	4.78949223298591	-22.9526873795664	3.64030749467773e-43	3.31290044485338e-41	87.8568022500648
POLA2	-2.06483888043434	5.22382230874885	-22.896130875718	4.53604347481908e-43	4.10320655529417e-41	87.6732094529161
GINS4	-1.67331194132675	4.97578896569004	-22.8759889750377	4.90614258134428e-43	4.41141538930932e-41	87.5967445183143
HN1	-1.62066996880588	7.64004369150617	-22.834044695581	5.77747571137904e-43	5.16396281440879e-41	87.394048786493
GPR158	-2.80309156773846	6.19310152516177	-22.8082423148651	6.38934133038032e-43	5.67706209567993e-41	87.3415565078766
POLR1E	-1.30354754186566	5.54112165200626	-22.7876787361942	6.92342839351097e-43	6.02898903939743e-41	87.2596447757871
FANCG	-1.57023553064031	5.41791371899405	-22.7868443445273	6.94602493217738e-43	6.02898903939743e-41	87.2587824886633
TNPO2	-1.46035898393267	7.69614074268859	-22.7953516807756	6.71907446307988e-43	5.90021182091272e-41	87.2403528228567
LRRC45	-2.96162249660575	4.74130043073407	-22.7956650475075	6.71085893081012e-43	5.90021182091272e-41	87.2023314425263
AIDA	-2.39725020546305	7.41840152178324	-22.7380476244316	8.40534452367973e-43	7.23492467296305e-41	87.0328320619744
TRIB3	2.5998639273528	8.65755459136636	22.7372455503804	8.43175158343456e-43	7.23492467296305e-41	86.9961819511244
PIR	1.92732985695518	4.09076459439261	22.6945718233954	9.9642089868794e-43	8.50128194016938e-41	86.8834476205539
KLK2	-4.33113611297972	6.5995755946349	-22.6875272414309	1.02429231142654e-42	8.68970245671235e-41	86.8571987715411
MMP24-AS1	1.47239004078674	5.50759234425864	22.6380917387842	1.24328432323093e-42	1.04882906728291e-40	86.666973791946
ZWINT	-1.81183664043994	6.67587160005263	-22.5998038681152	1.44485814538645e-42	1.20533277284016e-40	86.5054104435835
DSTN	1.37225845563039	8.32691349561695	22.612763443411	1.37318745281587e-42	1.15194317270855e-40	86.4987950349599
TPP1	1.82101835276014	7.69127789978035	22.5823902493845	1.54713286424715e-42	1.27646962030414e-40	86.3964281909343
OAS3	-2.86732788598934	4.52694507097421	-22.5895078153697	1.50447635199688e-42	1.24813353047431e-40	86.3889832037609
ARMCX3	1.37629424461959	7.09479876587203	22.5446591936265	1.79447359083185e-42	1.47244893114377e-40	86.2692621739933
E2F1	-2.68397525233888	5.51847109023476	-22.5230185116863	1.95393934962526e-42	1.59458441706375e-40	86.2141897547619
RBFA	-1.60040358889386	4.71425961030222	-22.5111372138093	2.04748472166687e-42	1.66189354489458e-40	86.1686028209834
ILF3	-0.965099054861103	8.88719611079809	-22.5023120907492	2.11987696465714e-42	1.71140174738127e-40	86.0633503138537
SLC38A6	2.30466236897029	3.96534157035619	22.4698911740628	2.40868557226853e-42	1.93416163386012e-40	86.000220989123
DNAAF5	-1.72525290828163	5.64156640823504	-22.4367816895225	2.74461651837134e-42	2.19218944892894e-40	85.8849946440201
SNHG16	-1.64371675166114	6.19146898333908	-22.3487918394591	3.88538672623911e-42	3.05460560634589e-40	85.5278230165068
HNRNPDL	-1.93802451206674	7.55761001901218	-22.3554706404048	3.78410126942589e-42	2.99063498219469e-40	85.5213298524716
MYL12A	1.38389810542094	7.04851129607279	22.3581742321908	3.74386084392356e-42	2.9744875361035e-40	85.5182325762207
MCM6	-2.31476274504822	6.50256431554122	-22.3462599910404	3.92449278961152e-42	3.06928040254201e-40	85.5161076790842
TOMM34	-1.21102719575933	6.2957364090838	-22.3362244386841	4.08343883976979e-42	3.17704236362607e-40	85.4726956532189
PANX2	2.66669186435303	4.24977082447739	22.3209313394586	4.33821913466741e-42	3.35787105804978e-40	85.4247941373017
VEGFA	1.9823273445837	7.6712279635746	22.2812830538437	5.07589452851151e-42	3.90869908923738e-40	85.2155756706032
ISOC2	-1.91527591223918	5.96923820672886	-22.2434522293115	5.89740345806683e-42	4.51813317991488e-40	85.1233684185209
NPC2	1.63504434188842	5.45895768075185	22.2120235614744	6.68095570368318e-42	5.041267881734e-40	84.9954328635579
STX3	1.59281832860335	7.8186658237774	22.2258220087495	6.32479240337721e-42	4.82096866645239e-40	84.9910317029455
PPA1	-1.25159983027123	7.73751681937951	-22.218588791974	6.50904294870782e-42	4.93635297564629e-40	84.9676017204315
AIM1	-1.94702871667441	4.56901317756297	-22.1853372054411	7.42814464387697e-42	5.57705099862283e-40	84.8872476612432
QSOX2	-1.57493867100615	5.43776399669378	-22.1645378149178	8.0684517935604e-42	6.02765532995537e-40	84.8119612709477
CTBS	1.64392662464187	6.03661404273682	22.1549632741612	8.38161746076267e-42	6.23061226687189e-40	84.737752564822
IMPDH2	-1.08883405433453	8.68022170354649	-22.1018048428078	1.03568985191277e-41	7.6610437518828e-40	84.4825201662768
GPNMB	3.62557569621864	4.48592450399077	22.0847502371651	1.10852224865827e-41	8.15959317933947e-40	84.4788510183319
TOP2A	-3.18104882306026	7.11878434844176	-21.9988275070095	1.56194469719794e-41	1.1428764158281e-39	84.1460458867993
SNX24	2.30915306999358	2.80074017124001	21.9978786866574	1.56787787467094e-41	1.1428764158281e-39	83.903261393768
ARHGAP21	1.25579450014624	6.42370565736875	21.9378375039312	1.99342610492588e-41	1.4460524826844e-39	83.8701259426457
GNS	1.26784850170674	8.34404705565795	21.8954669423346	2.36213783893772e-41	1.70528181680235e-39	83.6534164760914
PEG3	-3.97883297150649	6.75122348986378	-21.8602245203774	2.72069661363594e-41	1.95473590193097e-39	83.6052949022707
UNG	-2.11140802906494	5.58491074683267	-21.8312347003742	3.05642242913045e-41	2.18548758075347e-39	83.485558532982
DENND1C	1.40387353461358	5.40287531099683	21.8267587896481	3.11185475791429e-41	2.21457872250431e-39	83.4621685763208
NUP205	-1.07865556391271	7.3478344449268	-21.7811885112016	3.73724399576906e-41	2.64709697360699e-39	83.2216467456178
GINS2	-2.1373369084475	4.78156315882334	-21.7686432727532	3.93065356758765e-41	2.7710184962862e-39	83.2180673381844
UBE2T	-1.90066352582079	5.49149803190604	-21.7598712339304	4.07185250730949e-41	2.85714660045604e-39	83.2009783903692
CHAF1B	-1.58628390991442	5.20701804463886	-21.7262214728233	4.66255792147426e-41	3.25641719762128e-39	83.0691264652923
PPP1R14B	-1.9969212294307	6.13839551022527	-21.7051243295435	5.07620686872768e-41	3.51264158252603e-39	82.9754901651861
FAM43A	1.97303491016197	6.53503857119285	21.7094459210289	4.98856557557185e-41	3.46797688346236e-39	82.9550977514604
LSM4	-1.17710373382547	7.4464991275837	-21.7001094365972	5.17985434787686e-41	3.5679216920972e-39	82.8982155496565
ORC6	-1.98750971681234	5.21107361794789	-21.6785737465439	5.64974631503352e-41	3.87381692541294e-39	82.8754033962501
PTEN	1.29282653129492	6.70777567922009	21.6648520303178	5.97130938418052e-41	4.07569007785703e-39	82.7644411907127
DVL2	1.4297962586404	6.83635485481416	21.6596956280309	6.09685893741388e-41	4.14255356580121e-39	82.7435789207
PPP2CB	1.07429021777554	6.74119887521201	21.6361263126367	6.70546032226468e-41	4.53554919815885e-39	82.6446885538886
OS9	0.915566907394842	7.79891986941927	21.5808371279219	8.38445724406616e-41	5.62058080254006e-39	82.3962778206657
AKR1C2	5.40504228204686	3.0361363416893	21.6316118806595	6.82883600621233e-41	4.59828706140288e-39	82.3549142445161
DDX56	-1.00104002870781	6.73504554142472	-21.5275316486971	1.04037009295826e-40	6.94319880704943e-39	82.2102218313991
TCP1	-1.03636093110028	9.256647865499	-21.5102855017053	1.11567688431665e-40	7.41283367030918e-39	82.0897610096233
MCF2L	-2.27418097132395	4.85525878505749	-21.4678096440748	1.32542345085127e-40	8.76764693303201e-39	82.009657098795
GTPBP3	-1.78451403511838	5.12423682946065	-21.4427568536238	1.46732297537141e-40	9.66373763077941e-39	81.927362196912
HSD3B7	-2.172009014998	4.92072206730623	-21.4063984693809	1.70093380784548e-40	1.11533720779946e-38	81.7695781820831
BLMH	-1.12143308933412	5.91401213352056	-21.381092001233	1.88532405080062e-40	1.23087069334009e-38	81.6534961625378
PELI2	2.48015689416363	3.95447816161674	21.3706821508111	1.96690067125424e-40	1.27305950342903e-38	81.581787298885
PODXL2	-1.5821815954346	7.17576540762143	-21.3672019625393	1.99495870069968e-40	1.28567810513761e-38	81.5639152837873
DTYMK	-1.71792880463143	5.19730207929641	-21.3434175157996	2.19781614052682e-40	1.41035928060473e-38	81.5249342826836
TMEM201	-1.85703553853974	4.775659506405	-21.3162573839174	2.45501242419283e-40	1.5554627241215e-38	81.4134319352337
CCDC86	-1.9383585011617	5.7376389839104	-21.3089106087523	2.52965350071557e-40	1.59602004061954e-38	81.3672681454275
NFE2L1	1.2252892906241	8.81082516260305	21.3236220907641	2.38241494297511e-40	1.52231245888146e-38	81.3311214178871
SENP3-EIF4A1	-1.46748423587314	10.4263354963822	-21.3189274264959	2.42843855770166e-40	1.54514548230712e-38	81.288621136494
MAFG	2.27464931157801	6.53642251778699	21.2929962407844	2.69927253691312e-40	1.68884485059531e-38	81.2873028686194
CSE1L	-1.58670382941318	8.01406448472021	-21.3066649742889	2.55292145579545e-40	1.60396102846127e-38	81.2849521912306
MYO5B	1.56725956291814	5.25654528911231	21.2870899915214	2.76509807383712e-40	1.72285114841238e-38	81.2795563300945
FKBP5	-1.60824362454734	6.49470679615061	-21.278597881294	2.86258734345622e-40	1.77622361774127e-38	81.2159443306653
BAIAP2L1	1.12112074994099	6.74048491925147	21.2708980440957	2.95397119209807e-40	1.82538400907591e-38	81.1581379999113
AMFR	1.13179518152734	7.18721694596489	21.2600154211245	3.08816361003158e-40	1.90048626099321e-38	81.1047825573143
CAB39L	-1.82633865087133	6.54095299471142	-21.226493792226	3.54136022321474e-40	2.17049245354255e-38	81.0081620764277
FANCA	-2.04943664768855	5.19325691425123	-21.2120210713179	3.75719526966972e-40	2.2934164296488e-38	80.9896687976706
TTF2	-1.67705158013875	5.46100555935847	-21.2076703916566	3.82463261822328e-40	2.32512888239841e-38	80.9650700975147
RFC5	-1.49015765513737	5.57491738160961	-21.204258229056	3.87837453179511e-40	2.34829322457401e-38	80.9519749848102
CHP1	0.948778271246749	7.77482626798277	21.1927090983041	4.06598297758192e-40	2.45200001571767e-38	80.8160822261045
GEMIN4	-1.89024958426892	5.73292332919182	-21.1296639535625	5.26357352595007e-40	3.14891713409029e-38	80.6288968958395
DUS1L	-1.40061686512628	6.69926391886159	-21.1345178919831	5.1599019111722e-40	3.09924348392647e-38	80.619806407326
FAM219A	1.47464747035519	4.9031338887447	21.1144731386323	5.60177777368011e-40	3.32475474504271e-38	80.5899482689581
DNAJC1	1.18884214424626	6.05054126469354	21.1146241546641	5.59831013048198e-40	3.32475474504271e-38	80.544896568737
GDF11	-2.35748167744025	4.12065253003894	-21.078777072748	6.48522619682873e-40	3.83394317210946e-38	80.3300011434385
LAS1L	-1.29988022593996	5.92493518519208	-21.0409264165141	7.57592511635031e-40	4.46118006067122e-38	80.2597824212146
CDCA5	-1.89191022358325	5.93657631350727	-20.9963173729867	9.10115241874672e-40	5.31762275174711e-38	80.0974253546258
SUCO	1.51774850568432	7.48615553005035	21.0116351448307	8.54537121639976e-40	5.01239430411948e-38	80.0784332771375
MTA2	-1.05353685921155	7.46581846748636	-20.9833749662464	9.59903904907298e-40	5.58678954887131e-38	79.9689526845558
AKR1C3	5.0095565525788	1.72873069089169	21.3709278238701	1.96493508608539e-40	1.27305950342903e-38	79.9267873632167
SLC25A11	-1.45603780058636	7.06918892773721	-20.9670143822185	1.02678803309929e-39	5.93009580962269e-38	79.9210992597238
MARCKSL1	-1.68232171035206	8.27835699696347	-20.9718144691524	1.00669219416927e-39	5.83648262071263e-38	79.9109463678301
MAP2	2.67679456444961	4.15009006368624	20.9300351157191	1.19578189845042e-39	6.87964022495457e-38	79.8376105665584
PNP	-1.60461840454464	6.11209111057622	-20.9187833146585	1.25256502269262e-39	7.15152714097048e-38	79.7536906266659
LIG1	-2.07351112678283	4.76646416432422	-20.890586071944	1.40708859946316e-39	8.0033493975526e-38	79.665507082401
PKMYT1	-3.23110506598816	4.56590854028249	-20.9237002467274	1.22742465912056e-39	7.03473613792152e-38	79.6620625568659
GTPBP2	2.43934357857833	7.62029312911535	20.8665752847112	1.55372633290371e-39	8.80405834523854e-38	79.4943343735662
VPS9D1-AS1	-2.43761231664778	4.45926987813282	-20.8279362009207	1.82272279992206e-39	1.02509384133444e-37	79.3788869131741
MYCBP2	-1.89651947823533	8.02068614636938	-20.8301708117365	1.80595949928132e-39	1.01948450530858e-37	79.3309192544094
NATD1	2.63195229293887	4.32972210869249	20.7936550910164	2.10044329418415e-39	1.16815764835071e-37	79.2311162130133
VPS54	1.27993363561425	5.24684752422542	20.7874111410405	2.15543854425539e-39	1.19220565322117e-37	79.2241988466272
EBNA1BP2	-1.24260313501138	5.8031930327741	-20.7869493843343	2.15956271760894e-39	1.19220565322117e-37	79.2220229712732
PRMT5	-1.08403408431095	7.52794083598872	-20.7967725680156	2.07351638581803e-39	1.16178813617327e-37	79.1970796792583
DSC2	-1.74156484449323	7.91207621410056	-20.7947989650188	2.09052253234115e-39	1.16696231768159e-37	79.179367436856
RAD54L	-2.49462693881976	4.82694798828056	-20.7727361069632	2.290471328814e-39	1.25068063539894e-37	79.1673828230045
PDCD11	-1.2502698352632	6.80893562706951	-20.781234888828	2.21126423943389e-39	1.21183736566932e-37	79.1495757458865
WWP2	1.04127229751784	6.97634059665171	20.7829596659345	2.1955294394127e-39	1.20762161400077e-37	79.1454698563257
AADAT	-1.95683701904475	6.04671125785296	-20.7634541326268	2.38024633881319e-39	1.29031693226061e-37	79.1252064075984
POLE3	-1.17188057786698	7.08315538514859	-20.7702670547002	2.31401365246297e-39	1.25895757265884e-37	79.099098108446
PARP4	1.44768354386463	6.64098255606104	20.7464801303365	2.55368663231967e-39	1.37935821837814e-37	79.0027811987815
G6PD	1.85130005850058	7.05726382351509	20.691757263099	3.20440734109992e-39	1.72463729870811e-37	78.7587363404966
BZW2	-1.16557970908625	6.45727854649784	-20.680474067387	3.35809784100177e-39	1.78812755959158e-37	78.7473091167041
BLVRB	2.0868529466397	7.20700180372777	20.6865895197999	3.27389883172751e-39	1.75574517347215e-37	78.7365505421584
MCM5	-2.66030986851943	6.0540619254246	-20.663274013558	3.60679144247939e-39	1.90702747536164e-37	78.7347942899803
DDC	-3.10699918903412	4.88195735052017	-20.6826178643527	3.328336126098e-39	1.77858702026646e-37	78.7088509965762
LINC00674	1.08806218592785	7.11927203377655	20.6652491386705	3.57731556414393e-39	1.89812616647298e-37	78.6545357576844
PSAP	1.32169323185289	9.99850289834937	20.6623065530855	3.6213185061899e-39	1.90799012943675e-37	78.577932273933
SH3BP4	1.23220389381996	6.54043591944999	20.6377673472509	4.01016235824245e-39	2.09813930213828e-37	78.5577025908923
TCF3	-1.42813575757148	6.2440441133612	-20.616836118007	4.37491469304988e-39	2.28103191079295e-37	78.5033819364483
WDR90	-2.07455892939356	6.533152100247	-20.6114484979041	4.47409160376917e-39	2.32466987966083e-37	78.4845611981903
DNAJC6	2.30856653015486	3.03390405325833	20.6425489488678	3.93122854436841e-39	2.06403244133693e-37	78.4588221574787
ATP5G1	-1.53034016777076	6.41779695550586	-20.5903192269066	4.88539484621657e-39	2.52962375899269e-37	78.3898055742286
NREP	-2.26660458515529	4.60434720236321	-20.5756018181229	5.19419016951796e-39	2.68027352527429e-37	78.3577128779995
CDK2	-1.86763400654496	5.86749658240361	-20.5675799460112	5.37070338130814e-39	2.76186582101791e-37	78.3243458782841
SMAD3	1.77465099165319	3.88838690125492	20.5517273477339	5.73749052420459e-39	2.94041493895755e-37	78.2695632403967
GHITM	1.28340400957812	9.38649167847765	20.5399340148355	6.02663306915587e-39	3.07809259069539e-37	78.0790243824116
APRT	-1.23405678873564	7.97530020063614	-20.5236750134642	6.44948478508429e-39	3.28289706890935e-37	78.0571320956225
SLC25A5	-1.170986099439	8.60369509869232	-20.5143097077553	6.70648477513378e-39	3.40218160079084e-37	78.0029626735802
ATAD3A	-2.14519964116694	5.71141604856208	-20.4515713031301	8.71558475851827e-39	4.39171881657417e-37	77.8510369764904
MEX3A	-2.58017189252815	3.8251347083514	-20.4697691901363	8.07729255626519e-39	4.08379208837973e-37	77.8383981193769
CHEK2	-2.01017950832861	4.45100635410425	-20.4461975445572	8.91361179902309e-39	4.47648143057293e-37	77.8195196073466
NHP2	-1.53560203592354	6.86684537123693	-20.42450593577	9.76011500452389e-39	4.88526289693102e-37	77.6837953982781
FADS1	1.13901321981814	6.94976916067216	20.4192194499683	9.9784073524071e-39	4.97793238550648e-37	77.6267094822095
RAN	-1.22428200936741	8.77450038169385	-20.4052280251967	1.05801733460963e-38	5.26065837632389e-37	77.5371276285256
MSMO1	2.26030147942059	7.26151821259622	20.3701426023005	1.22549509461804e-38	6.07327866032493e-37	77.4289130926833
CDC42SE1	-0.770321846104791	7.55295763843646	-20.3691927669505	1.23038263454599e-38	6.07744264484955e-37	77.4144308435358
RNASEL	2.21529906471052	3.95276454982642	20.3046180095052	1.61314302301806e-38	7.89569941337999e-37	77.2293773008859
TK1	-1.89544480429472	6.629102681302	-20.3076584824483	1.59268254917875e-38	7.84122005195678e-37	77.2086152632884
MRPL17	-1.68560279730687	6.11893172114456	-20.3014956296074	1.63443019913197e-38	7.9683778799239e-37	77.1901608921337
VWA5A	2.88290577128308	3.70933046493865	20.2883661998223	1.72708181877107e-38	8.39283514261046e-37	77.1541193825493
SLC3A2	1.94518652307299	9.35015984154183	20.3044524654688	1.61426459770089e-38	7.89569941337999e-37	77.1023554078766
PSME2	-1.3845853265322	6.00293672908108	-20.2598027436917	1.94733635935668e-38	9.37218037567306e-37	77.0299316919514
ATAD2	-2.02530114746453	7.21491874723826	-20.2661041452282	1.8964318332052e-38	9.18607109916428e-37	77.0065301497924
RRP1B	-0.893266688562495	6.47437924370733	-20.2612303072572	1.93568484915168e-38	9.34605906587192e-37	76.987229525732
MAP1LC3B	2.58778967511543	6.87429820809902	20.2479726815088	2.04664939363069e-38	9.81868603666403e-37	76.9454445088194
C1QBP	-1.13878740915197	7.89311195758403	-20.2453217580207	2.06959437466937e-38	9.89714303504308e-37	76.8893946370882
TRERF1	-2.46372009590126	4.01141655692858	-20.2295365670843	2.21168807324454e-38	1.05430819389968e-36	76.8862369147934
NOP16	-1.82635983839432	5.05378879721578	-20.2199791813769	2.30245485720851e-38	1.09410323214693e-36	76.8834261846082
SIPA1L2	1.43411183269339	5.56084833827015	20.1955487925251	2.55189418143179e-38	1.20880892834006e-36	76.748236551458
PTTG1IP	1.05177469358855	7.54893578785342	20.1458919806165	3.14600491459082e-38	1.48554747790867e-36	76.4639043215341
CPQ	1.62037724899315	3.4923906188885	20.1140605509254	3.59828874762061e-38	1.68323687957231e-36	76.4354865397433
ATP6V1E1	1.2411984315174	7.07720824455212	20.1309262694588	3.35104236316281e-38	1.5774060227352e-36	76.4127757176967
PCNA	-1.99450188525471	6.9343544601054	-20.1154798892976	3.57679190894821e-38	1.67840960327395e-36	76.3773680626776
MCM10	-2.93630264586545	4.96158020147667	-20.0964898322337	3.87543610845423e-38	1.79609717915274e-36	76.3698856420107
STEAP3	-2.2660675399571	4.05728704467787	-20.1016855404226	3.79131590243732e-38	1.7680248320186e-36	76.363045373379
B4GALT2	-1.82769966416102	5.99180301418456	-20.087444806025	4.02638710158128e-38	1.86031472976445e-36	76.3052616936312
MAOA	-2.33245499969054	8.28826132769166	-20.0988337372823	3.83725731801498e-38	1.7839088510004e-36	76.2716839248588
LHFPL2	2.29152215925561	3.90145496818586	20.0559641577627	4.59946476785591e-38	2.11857555074001e-36	76.1987803468463
DHRS4-AS1	-1.45637475424809	4.8793782686097	-20.0495376052758	4.72619453277386e-38	2.17029165456062e-36	76.1761923404413
DHODH	-1.76328114290221	4.3485066850925	-20.0420950782002	4.87735980159688e-38	2.21934650850844e-36	76.1472657850617
GAMT	-1.71896735274714	6.24325194186598	-20.0224282253677	5.30066610232404e-38	2.39743380097885e-36	76.0312568304016
POLD1	-2.1182122025971	5.47550086895569	-20.0151853727191	5.46571878345235e-38	2.46466165922885e-36	76.0271198812289
ANXA5	1.03744860714649	7.82140035607493	20.0424774851687	4.8694753871769e-38	2.21934650850844e-36	76.0204372064501
MYBBP1A	-1.85626121307836	6.38228595609245	-20.0272955751524	5.19257564389938e-38	2.35564096280342e-36	76.012392389139
CKB	-2.3833818247947	9.34143691817812	-20.0422131556359	4.87492392646724e-38	2.21934650850844e-36	76.0114434756266
KIAA0368	0.727752152803959	8.44395641370866	19.9973998626922	5.89331899039437e-38	2.64952329220844e-36	75.8141126127464
TOR1AIP1	1.26895169680532	7.08520687550469	19.9710647747662	6.58914199461604e-38	2.94471893426055e-36	75.7456921885983
MMACHC	-1.48778381830674	4.35207373465454	-19.9396268081013	7.5290147611709e-38	3.33497597798649e-36	75.7158263322246
DIRC2	1.68635161902979	5.40878447606844	19.9480331343325	7.26521312568312e-38	3.22764616258159e-36	75.7113894234122
LMNB2	-1.59744467523142	6.88176950313663	-19.955239581604	7.04648488377889e-38	3.13976311616688e-36	75.6875893663681
GAL	-2.49178430854362	3.82116461685856	-19.9773768032458	6.41517320836083e-38	2.87552957900735e-36	75.6563700279674
CCT7	-1.09479487919421	7.82465685345424	-19.9378953544082	7.58453668399818e-38	3.34968831902696e-36	75.5894007108716
C16orf13	-1.5819085810496	6.3431679950341	-19.9170716055675	8.28548394298188e-38	3.64852864773654e-36	75.573473498413
SKP2	-1.66662327304079	5.30482601242042	-19.9048567699555	8.72663675020021e-38	3.82038418195354e-36	75.5592465027139
CDC25A	-1.68925075727768	4.71894853688787	-19.9015898640052	8.84858303781968e-38	3.86250938650873e-36	75.5547356795197
MCTP2	-1.95773446472201	5.99618701968421	-19.8779983709224	9.78166181680479e-38	4.2574328649606e-36	75.4178094754536
CTAGE5	1.99402819714175	6.56298071870709	19.8597978757843	1.0568727707188e-37	4.58670564309638e-36	75.2956378788856
BSDC1	1.05743330808228	7.14882339004118	19.8567639377666	1.07059961065829e-37	4.63288868981121e-36	75.2527012976285
HOXC13-AS	2.5044043843122	3.27294570167197	19.8441515782142	1.12961454077086e-37	4.87422182305037e-36	75.2454785331476
FOXRED1	-1.26778868643155	6.15418704902092	-19.8335642886075	1.18167610159222e-37	5.06972809757393e-36	75.2175660065902
NRD1	0.871177157822554	7.74782086981221	19.8432340892623	1.13403329026663e-37	4.87926758929621e-36	75.1734774425425
SYNE2	-1.38842332622652	6.70966875779559	-19.7939049177489	1.39911458347206e-37	5.98549988188503e-36	75.0262335115029
ALYREF	-1.20139056360421	6.06392518576267	-19.7803036017876	1.48262068938985e-37	6.30680800903057e-36	74.9854168724648
RUVBL1	-1.92549474999552	6.94861417197395	-19.7831595666551	1.46467977553394e-37	6.24819076972092e-36	74.9668171467348
GBP2	2.3521345025447	3.43920109901903	19.7562816580852	1.64255642609862e-37	6.90885918607756e-36	74.9390687613628
FAM111B	-4.38941994155038	5.37239196293751	-19.7632839246695	1.59422063128856e-37	6.72438679759242e-36	74.9177021390052
CARS2	-1.5728476531951	5.15631646129357	-19.7500520784795	1.6867975732504e-37	7.0554184846596e-36	74.9055135488875
C16orf59	-2.45961650218832	3.90094334150801	-19.7727825813705	1.53093286830954e-37	6.49392314986893e-36	74.9005054940746
IDI1	2.03023113382051	7.09237671856238	19.7663876382174	1.57325660320895e-37	6.65465384613677e-36	74.8714604637723
IMMT	-0.824385367159042	7.15740136917522	-19.7542598303259	1.65678546140596e-37	6.94924315320446e-36	74.8219186122017
TMEM109	-1.26112623469432	6.64390485681534	-19.7485610319077	1.69756342454058e-37	7.08072566191705e-36	74.81728376915
SHMT1	-1.48007656360416	5.95112508949799	-19.7325950826166	1.81727159738906e-37	7.55904440620337e-36	74.7976735923421
HNRNPAB	-1.10367347962078	6.99528154086491	-19.725509659686	1.87308500793193e-37	7.76968079533313e-36	74.7027299376874
NKX3-1	-3.04285077610961	7.74594844250421	-19.7206702610042	1.91219491207404e-37	7.91006027540048e-36	74.6790356217021
ISYNA1	-2.25688368792708	4.34128374537848	-19.695948246136	2.1251953486614e-37	8.76605797761393e-36	74.6427016605382
PRKAR1B	-2.8353733407875	3.94420322352618	-19.6953318136245	2.13080125321596e-37	8.76605797761393e-36	74.5398098456973
OXA1L	-0.835011884202648	7.08225399665541	-19.673773275005	2.33651225585178e-37	9.55996404192653e-36	74.481666403539
GPR107	0.740049722161085	7.7897448889548	19.6745347660321	2.32891623548695e-37	9.55491972460986e-36	74.4549908805019
NUP85	-1.237513870976	5.6026424920353	-19.6220974912611	2.91481030677724e-37	1.18936933604802e-35	74.3311147150748
PDE9A	-2.64891798232694	4.40051961083023	-19.6194234008816	2.94838477680719e-37	1.19980882949964e-35	74.3207177204141
CDT1	-2.57876221427276	5.13465227711963	-19.6089904916095	3.0831402445293e-37	1.2512549705906e-35	74.3091359653951
VPS37A	1.11909740760401	6.44298186140357	19.5989566296698	3.21858933707258e-37	1.30270451443347e-35	74.1746407834167
B4GALNT1	2.094725301377	3.60361058210751	19.5770996754505	3.53474915833618e-37	1.42299714106102e-35	74.1715144740603
WDR54	-2.26831030596094	3.92817598176372	-19.5797289714389	3.49511958942874e-37	1.410825692335e-35	74.0812399736078
KDM1A	-1.07395782753106	6.50114412515004	-19.5737121474448	3.58647470159972e-37	1.43996000318774e-35	74.0725987086307
COLEC12	-2.40457435102498	5.09489839596591	-19.5495033104658	3.97900128522222e-37	1.58484571084607e-35	74.0593502684977
AKR1B10	5.45207081551137	0.71470635739066	19.9100222796861	8.53726309947078e-38	3.74840768133489e-36	73.9778100220735
VPS41	0.96879404872729	6.35496983020033	19.5496007510786	3.97733766491494e-37	1.58484571084607e-35	73.9640850186071
LDLR	1.91042797984738	7.22029136273969	19.5518464310196	3.93919022300989e-37	1.57735681036577e-35	73.9637676264138
XRCC3	-1.50064809439452	5.46528126508825	-19.5217569821679	4.48239860196215e-37	1.76660623115653e-35	73.9171297144166
AKAP1	-1.73350838876088	6.65789044736765	-19.5355694305183	4.22425652926636e-37	1.67365266605445e-35	73.9109029965894
SC5D	1.61486980100658	7.23609097455152	19.5427360055934	4.09627119073652e-37	1.62723831217195e-35	73.904304341212
BRCA1	-1.94106860703382	6.11806452857854	-19.4889560459372	5.16090091627393e-37	2.01812729580128e-35	73.7644027091849
SLC5A6	-1.38421881531337	6.19657249447574	-19.4965865686585	4.99435939623029e-37	1.96322776685325e-35	73.7607098285181
SAPCD2	-2.41903371866688	6.46203528134666	-19.4898957766747	5.14009244455349e-37	2.01523833283068e-35	73.7479090934238
OSBPL9	1.50203123876282	6.04538562584282	19.4879215234705	5.1839064484259e-37	2.02185816180684e-35	73.7169411567114
IGFBP2	-1.65780937041679	6.0155442000645	-19.4703590768319	5.59059657514141e-37	2.17482896819491e-35	73.6818784457985
STK36	-1.1855004129835	6.06619490407948	-19.4583857890477	5.88613173441449e-37	2.28387995152372e-35	73.600479555881
HIST1H2AC	2.12511276072614	5.12517021300893	19.4321149590564	6.59088379569268e-37	2.55073997618869e-35	73.538013531956
NSFL1C	0.949684774103746	6.47318674683508	19.4230427526633	6.85350850237464e-37	2.63877650440148e-35	73.4106908921495
SDCBP	1.37586086487737	7.49099440361155	19.4251023546319	6.7929769076603e-37	2.62219386235031e-35	73.3924611505872
CENPO	-1.39255860254533	4.95534483442274	-19.3944701721814	7.75150977020369e-37	2.96737295186731e-35	73.3914706203261
PTPRM	1.09346952000771	5.56262991249593	19.3971092086946	7.66382375846271e-37	2.94322193240604e-35	73.3482752217114
CDCA7	-3.06605410939731	3.74549539786046	-19.3940299994807	7.76623315186369e-37	2.96737295186731e-35	73.2618875600746
ITPR2	1.87019950864177	3.95810210393688	19.3533844517805	9.25455375973297e-37	3.50041257572167e-35	73.2193563879859
RIT1	1.94260216261657	6.19270559275461	19.3664078384979	8.74878636276653e-37	3.33430903612442e-35	73.2080509794605
RAMP1	-2.35810139830268	4.88743640160053	-19.3434190223338	9.66136132848062e-37	3.63596495509937e-35	73.1697880787361
TPM4	1.64314769208098	7.49549417093139	19.3640401804068	8.83861981796506e-37	3.3515332117819e-35	73.1164616729617
VPS39	0.768824159986165	6.93607894558956	19.3477072581757	9.48414593553029e-37	3.57823958210861e-35	73.0730159816493
SMC1A	-1.27667879733878	7.84037724779176	-19.3399702400426	9.80630141257765e-37	3.68128555028165e-35	73.0251275719414
PCDHGC3	-2.64981893284257	3.42409616247297	-19.3644182560983	8.82421284892471e-37	3.3515332117819e-35	73.0224263032624
E2F3	-1.7558556320537	5.38053229066567	-19.3084073371303	1.12387953398325e-36	4.17727105997337e-35	73.0072426159752
MAPKAPK3	-1.27261146741021	6.37320633546148	-19.3223951399382	1.05796391300443e-36	3.96169229867196e-35	73.0058682915502
GCAT	-1.74788476008187	5.55127888889051	-19.3059153433436	1.13604947701987e-36	4.21207875232849e-35	73.0041175236867
FTSJ1	-1.22240265412419	5.49591087637836	-19.2969352440438	1.18101586067854e-36	4.35728112136339e-35	72.9427005529683
SERINC2	1.88257519399452	7.01753593459728	19.3163541423634	1.08593999068942e-36	4.05633703984883e-35	72.9296663169435
ZFYVE9	0.952237893243409	6.14320345977865	19.2970767371675	1.18029364512356e-36	4.35728112136339e-35	72.8940012031479
DDIT4	1.69585632993259	9.29730938279806	19.3112784830287	1.1100205711207e-36	4.1359972446522e-35	72.87542632359
NOP14-AS1	1.30085762268387	4.99015831980131	19.2775140242676	1.28448926504276e-36	4.71586572222057e-35	72.8591718464974
TNFRSF19	-2.90969657880459	4.40563886011166	-19.2765861723859	1.28965509717262e-36	4.72328315588881e-35	72.8428171334598
NPLOC4	1.1606307994624	7.95665826576091	19.2914162763724	1.20953586272487e-36	4.45156630261682e-35	72.7989320857172
NAMPT	1.46617982848434	7.09667414910393	19.2453805178615	1.47613143183995e-36	5.39308748917485e-35	72.6220423368822
FAM21C	1.31820341917417	5.76515390255632	19.2202687569888	1.6457405340763e-36	5.99816501448781e-35	72.5820352378686
MRPS2	-1.58898243577207	6.24673670753545	-19.2094956311386	1.72439441348194e-36	6.26961416775904e-35	72.5327219529631
KCNMA1	-1.95176127006373	6.26486928984711	-19.2028583032136	1.7747260998427e-36	6.43702587324589e-35	72.5251784553991
MSRB3	5.04669510583825	1.27624622272955	19.5329047428641	4.27286447291053e-37	1.68845612961117e-35	72.4217861569458
FGF13	2.2938410101605	3.53621692994559	19.1635770060452	2.10439477560944e-36	7.59605575734409e-35	72.3870056300036
FKBP10	-1.50735380912558	7.84538836623744	-19.1734661620249	2.01600067805336e-36	7.29452197148175e-35	72.3103316372214
PIP4K2C	0.847731817706559	6.31419010468813	19.1597166104781	2.13995056968334e-36	7.67861054395881e-35	72.2805879004926
LEO1	-1.15463397897201	6.57110404802333	-19.1533996564359	2.19944156794732e-36	7.86352728197546e-35	72.2527579804131
GSR	1.02964262835225	8.45321573469761	19.1608084479877	2.12983341276767e-36	7.66944329163532e-35	72.2143333373097
CCT8	-0.920233480902569	8.88655413704154	-19.1594308524799	2.14260643175196e-36	7.67861054395881e-35	72.2136171326581
UBQLN4	-0.950148841842711	6.53979751137538	-19.1442048206522	2.2890241021685e-36	8.16436720146372e-35	72.2131295166025
SNRPA	-1.25460697867751	5.95259119113127	-19.1307162323242	2.42712982036758e-36	8.6160239675271e-35	72.2097600582239
WDR34	-1.40660854757682	6.32332513899048	-19.1354541415838	2.37768911276705e-36	8.46051652068958e-35	72.2052854936516
NR2C2AP	-1.69024819339917	4.1095314203862	-19.0958256552719	2.82455993558675e-36	9.97966870418132e-35	72.1041119791552
RRP9	-1.64384516100018	5.40201554152345	-19.0975998988834	2.80285232309104e-36	9.92632794422996e-35	72.0835916040377
TSEN2	-1.60661230505655	4.71260228242128	-19.075578423463	3.08460049116125e-36	1.08220469568405e-34	72.0158662677758
DFFB	-1.90045399919891	3.93462687038759	-19.0586427867701	3.32053783480886e-36	1.1595627006393e-34	71.933443328629
EPB41L5	1.05322211396314	6.61821346330154	19.0825988673592	2.99181262062436e-36	1.05457883359848e-34	71.9301678127315
RBCK1	1.40862796083291	7.54641359897765	19.0798042655911	3.02840692828352e-36	1.06497794929989e-34	71.890512722368
CAPN2	0.815077877524175	6.65727198765853	19.0687262583869	3.17795760707932e-36	1.11235924074366e-34	71.8664867363119
FAM134A	1.08814163845787	6.74036342392898	19.054576961691	3.37983460386861e-36	1.17753123925037e-34	71.8123132636934
SIRT2	1.06857926950479	6.51085890733781	19.0498382686882	3.45029121528601e-36	1.19929566872071e-34	71.8035390907548
CD59	0.893273086203991	6.5943208717031	19.0444578107853	3.53208415526394e-36	1.2248908931973e-34	71.7705134279334
NOL6	-1.17928151361644	6.90341654535945	-19.040434929334	3.59451230100273e-36	1.24366812700131e-34	71.739575749585
NCOA7	1.59338008369134	6.51089075508523	19.0274090472707	3.80437534475426e-36	1.31325287762828e-34	71.7129793458971
DPH2	-1.84020326276375	4.97547705720968	-18.9868871810583	4.53946842310109e-36	1.55983198721478e-34	71.6176693725426
HIPK3	1.25196927983245	6.52839473947418	19.0073404543789	4.15210964227111e-36	1.43000179789778e-34	71.6105635799081
POLR1C	-1.41859382290543	5.22077315111605	-18.9703426608102	4.87927343795588e-36	1.67276643708551e-34	71.5316624168712
ARHGAP44	1.08511536525403	5.27728110878103	18.9532798593562	5.25657735350132e-36	1.7858091751171e-34	71.443356199913
SEC22B	1.17118876458705	6.50816544574119	18.9647807929706	4.99916739160739e-36	1.70221082885208e-34	71.4233056311042
SNX25	1.20724493489457	5.46274992446741	18.9422006975972	5.51716035790897e-36	1.86589369221534e-34	71.3856144404996
TAX1BP1	1.11205786782891	7.85457446717192	18.9648322138527	4.99804547010919e-36	1.70221082885208e-34	71.3794848149445
SARAF	1.04237931054539	8.80753090093997	18.965398045119	4.98571666193977e-36	1.70221082885208e-34	71.3638354781793
ZDHHC7	1.07650632197538	6.91636909232787	18.9479125287755	5.38123315286045e-36	1.82403153551586e-34	71.3312729290708
DTL	-3.10748539037425	5.25605431495128	-18.9164678420306	6.17370640097241e-36	2.07857343760093e-34	71.328126907089
TOPBP1	-1.18867317738987	6.3289012279617	-18.9353077881039	5.68580503677507e-36	1.9186078299374e-34	71.3266148024028
SPTBN2	-1.92626448203216	7.02320241580706	-18.8872989777904	7.01358754978694e-36	2.35606332544968e-34	71.0913657866865
PAGR1	-1.15886134958966	6.19775799893293	-18.8623027026667	7.82433369952593e-36	2.61670812543611e-34	71.0081698432241
RCL1	-1.24759447336957	4.97995842586492	-18.8357160966404	8.79051942109597e-36	2.9074546173387e-34	70.9510712902949
FADS2	1.78433992238917	8.87620830866239	18.8688165568212	7.60438409351302e-36	2.54882659705784e-34	70.9274595042948
KLK3	-3.3967982767556	9.2897428225808	-18.8603212700718	7.89250153207982e-36	2.63330364434438e-34	70.9257417528769
RNF10	0.773894791153547	8.22100578583093	18.8598434326039	7.90902999200395e-36	2.63330364434438e-34	70.9141407387805
ANAPC1	-1.40546017417663	5.56238821569623	-18.8331288160384	8.89073275739874e-36	2.93413721066153e-34	70.9121931962254
ZFAND5	1.28150389526385	8.06994798921149	18.8571976069094	8.00118204492675e-36	2.65809180501372e-34	70.9067105945121
SMPD4	-1.0324941464136	6.90676930580775	-18.8436212358487	8.49131766043926e-36	2.81469373044494e-34	70.8860855527863
CCDC88C	-1.54621849895648	5.64665956587602	-18.824172915148	9.24658715625732e-36	3.0448849284728e-34	70.8782072166253
F12	-2.62149452899089	4.27643715095958	-18.8139466880067	9.67048585698016e-36	3.17750581243795e-34	70.8375611322742
VDAC1	-0.975100068244639	8.55124156101609	-18.7983655080742	1.03542800063925e-35	3.39475695580765e-34	70.6427858683802
RECQL4	-1.50738689280983	5.92675737588015	-18.7662027701791	1.19236767971963e-35	3.87545304733116e-34	70.6164863140356
ADSL	-1.33913712874417	6.20194562058413	-18.7701531991283	1.17186905849255e-35	3.81709019139353e-34	70.6131555975777
FAM120AOS	0.926708956259328	6.96357406562531	18.7734910643825	1.15482569501958e-35	3.77796571599433e-34	70.5730501417546
MTR	-1.12340326920477	6.32980639944018	-18.762308558419	1.21292784812207e-35	3.93376340548618e-34	70.561014366041
TTYH2	-2.02311468115876	4.37962204344515	-18.7426066722223	1.32254864236011e-35	4.27083664810309e-34	70.5564339751937
SRSF1	-1.15744938642976	8.59299241776705	-18.7723667570621	1.16053843576091e-35	3.78840111986648e-34	70.5244803364342
WDR3	-1.31223707890974	6.51101782139512	-18.7528104514409	1.2645840667889e-35	4.09245567821166e-34	70.4991285060501
POLA1	-1.68054184741043	5.06164044847927	-18.7165848485642	1.4827731360984e-35	4.777965968166e-34	70.4437565929148
PMEPA1	-3.03059776184859	5.75133408342932	-18.7008517745346	1.58898398502047e-35	5.09832981176655e-34	70.3723827713215
KIF16B	1.34482831628947	4.17357715132763	18.6972200352452	1.61456982450797e-35	5.16937750209205e-34	70.3718886630193
ESCO2	-2.72537524421941	5.0223807984318	-18.6854780080246	1.70016581043406e-35	5.43184889563359e-34	70.324805408584
SMPDL3B	-2.10347553335704	4.86957419793063	-18.6773240504493	1.76227940333397e-35	5.60643803399637e-34	70.2873829375325
ADAMTS1	-3.71240620387104	8.07165006916115	-18.7058736473673	1.55427542516624e-35	4.99764449342533e-34	70.2664716764491
NOP58	-1.41129175047232	6.83987436154653	-18.6783253181307	1.75453077462613e-35	5.5936378156658e-34	70.17093798334
PCSK6	-1.25491510729231	5.25297233820575	-18.6468403062826	2.01542315947037e-35	6.3982228673588e-34	70.1300187051305
PDSS1	-2.13465177957366	3.67383991816628	-18.6344819272368	2.12820098161538e-35	6.71366931511273e-34	70.0488140206218
SLC4A4	-2.4247993383399	6.37917095465343	-18.6431569042619	2.04839238187817e-35	6.48916877769677e-34	70.0471871987586
WRAP53	-1.6397985734942	4.54886748032914	-18.6210624181805	2.25786968968814e-35	7.07811508566954e-34	70.0421910903104
MRTO4	-1.45712457585132	5.06458746943601	-18.6128848244847	2.34075747768231e-35	7.30744579727186e-34	69.9763243432264
TSFM	-1.11169174697352	5.55707860722186	-18.614259569438	2.32661194996598e-35	7.27841771681025e-34	69.9522747219241
SAT2	1.05182348672275	6.31150015256816	18.622976933465	2.23889487733442e-35	7.0333149535677e-34	69.9436198628379
CCT5	-1.0289741666772	8.53120862447641	-18.62828031842	2.18716672004714e-35	6.8852191757291e-34	69.8951283623441
MARVELD1	-2.38263364553115	5.65872998712929	-18.5854718076035	2.64162137935552e-35	8.1618491013174e-34	69.8534705265924
ABCF2	-0.985886996003462	6.63673681109388	-18.6070928069419	2.40131176544432e-35	7.48093308504396e-34	69.8528756505624
SORBS2	-2.68304904228984	3.29671920849383	-18.6345930267053	2.12715935124877e-35	6.71366931511273e-34	69.8506594655385
C4orf46	-1.92675180020008	4.39110710649121	-18.5754306262104	2.76131800636279e-35	8.46203085378441e-34	69.8406667460133
POLR1B	-1.2324252194676	5.7553208188769	-18.5912063305674	2.57561969350868e-35	7.97433099334564e-34	69.8252715803332
CCNF	-1.73993759990068	5.43141964185884	-18.5781098119085	2.72885656937135e-35	8.41406781225466e-34	69.8143115711956
ORC1	-2.43455149150536	4.51485303556606	-18.5705234858165	2.82178496497761e-35	8.6297195588806e-34	69.810526139889
SPC24	-2.79283638727459	3.6609404367047	-18.6051252914589	2.42223848952464e-35	7.51494486750041e-34	69.7971458781001
UBE2C	-2.01421022312833	5.39389469011889	-18.5656407021939	2.88327470868769e-35	8.79984817594601e-34	69.7801997416654
MAP4	0.978992384108714	8.92307800307029	18.6063482226327	2.40920976406444e-35	7.48999871991546e-34	69.7746030917724
C12orf49	1.66225235409857	5.93451493004753	18.5759620991752	2.75484783959809e-35	8.45946731276176e-34	69.7648417896353
TTC7B	-1.25455147113517	5.46738541175874	-18.5597355994595	2.95944342915141e-35	9.01399645682304e-34	69.7394140090971
FOXM1	-1.37710733382608	6.90723553438861	-18.5776215647765	2.73474349632911e-35	8.41494023378647e-34	69.7352379360712
DNAJC25	1.5524682375644	4.87817498836738	18.5467275302363	3.13445426862996e-35	9.50847783792878e-34	69.6729976121753
CYB5A	-1.37939899795364	7.06061581660179	-18.5457723076945	3.14770916354865e-35	9.52943564513035e-34	69.5821707340587
ANXA7	0.701684342717719	8.10988893203356	18.5530825574826	3.04768904438957e-35	9.26398758918093e-34	69.5646974128605
LPXN	1.57447367809325	4.16716547633269	18.5118064005072	3.65757377043021e-35	1.0984425547356e-33	69.5557766428905
NOP9	-0.992186328593823	6.14856997380719	-18.528535374632	3.39682718041455e-35	1.02423206709046e-33	69.5353504634852
CREG1	1.25487758040906	7.03046474638732	18.5315222403184	3.35227998556986e-35	1.01283372763213e-33	69.4952889629812
ECHS1	-1.02468518037376	7.96462967879629	-18.5140557276994	3.62137492688242e-35	1.08975081968069e-33	69.4064083155243
RASD1	2.82391742135416	2.67260797747958	18.4862496889169	4.09535607458709e-35	1.22501726725099e-33	69.3862194366436
SCPEP1	0.998659176102521	6.20171595536744	18.4922894622858	3.987356351591e-35	1.19509267416149e-33	69.3582296074792
ARID5A	-2.23895369625239	3.6027402663243	-18.4732377966961	4.33813832871911e-35	1.29505934680012e-33	69.3305944175765
FARSB	-1.28339656209791	6.79257415960218	-18.470148528781	4.39787637130718e-35	1.31028792840374e-33	69.2469281711945
STOML2	-0.930999023321178	7.20427563274427	-18.4692016690351	4.41635131603132e-35	1.31318675963418e-33	69.2296356478943
SLC39A4	-2.30983954238991	4.83831025971999	-18.4139830334795	5.64055378280612e-35	1.67058295074195e-33	69.132219005413
NAT10	-0.962182252068683	6.53881867925356	-18.4096272235797	5.75056915655516e-35	1.69981390659119e-33	68.9769777392144
ACPP	-3.07194283846535	5.53536533708495	-18.3753376454666	6.69556714773321e-35	1.96368430254613e-33	68.9619575455818
TOMM40	-1.63800441879095	6.06734812668134	-18.3816963583756	6.50922302534563e-35	1.92028473376405e-33	68.9048364837623
MTHFR	1.4253596769833	6.49343003929766	18.377431361791	6.63362464525607e-35	1.94932500338875e-33	68.8515591809811
ZFAND3	1.07495847315678	7.19824743810549	18.3794853126138	6.57341900475921e-35	1.93542077991106e-33	68.8301806684924
E2F7	-3.89434110070671	4.11950382108718	-18.4501151076847	4.80588366694306e-35	1.42618871823749e-33	68.8247795900086
ERI3	-0.993891727493326	6.28232638663448	-18.3613161588982	7.12566836574104e-35	2.08575119259196e-33	68.7923962586944
STAM2	1.34147510331332	5.16658671745535	18.3519546343424	7.42820455018213e-35	2.16166510708401e-33	68.7869940248709
PRMT1	-1.96366482316358	7.20611450104338	-18.3543794289137	7.34862350543602e-35	2.14265884577917e-33	68.7451793775774
CCNE1	-1.6770182188613	3.77057170013243	-18.3199444622746	8.56381807534877e-35	2.48731706420575e-33	68.7107409143668
SLC25A22	-1.73368610601257	5.89925306291583	-18.3174555393102	8.65911927731026e-35	2.5101416036311e-33	68.6381446817586
LINC-PINT	4.73477899447931	2.9127025592005	18.3569515587613	7.26514452947808e-35	2.12243988822262e-33	68.6314910752568
MCM8	-1.8377281807711	5.29198737077814	-18.2687643111046	1.07539625476852e-34	3.11139694828596e-33	68.462427433686
BYSL	-1.52123174803224	4.80660292496552	-18.2570196821434	1.13314189694488e-34	3.27216513933159e-33	68.4045550646474
THYN1	-1.33991226570508	5.1259624964653	-18.2380772417344	1.23292782894645e-34	3.53989374368259e-33	68.3375837354625
RNF115	1.1759799827382	4.95223508883102	18.2394625801599	1.22533933634496e-34	3.5248458763517e-33	68.3185949195977
TIMM50	-1.05186958619644	6.40287859236249	-18.2506885401763	1.16555500111328e-34	3.35930401088618e-33	68.2952256803758
LOC646762	1.45744446740147	4.48529429812937	18.2236548652761	1.31479484373615e-34	3.76056369019848e-33	68.2844777310466
SLC25A36	1.43157441627726	7.31551444347359	18.2344660804565	1.25293183131402e-34	3.59046266775024e-33	68.1732419635455
HIRIP3	-1.65210967524503	5.59693828631883	-18.1934565681534	1.5043748937384e-34	4.2702634034737e-33	68.1162512375386
UBE2E3	-1.19616602604751	6.24750486466759	-18.2034957738985	1.4384780581684e-34	4.09094441694256e-33	68.1014568652214
KIAA0930	-1.49196824279912	6.66032670982788	-18.2099024896632	1.39795095041298e-34	3.98323177825453e-33	68.101137025685
MRPS27	-0.903249540320883	7.57476626867205	-18.2121574680954	1.38396163178527e-34	3.95086841499765e-33	68.0693464934789
GREB1	-2.04558101193251	4.37889365284744	-18.1737816187135	1.64246473830166e-34	4.63594934404846e-33	68.068104556326
APOL2	1.45843195354542	4.85706774605761	18.1822385638634	1.58161078344694e-34	4.47259275409403e-33	68.0624223606652
POLD4	1.22483621732009	5.62414388174018	18.1895292972164	1.5309725609194e-34	4.33756301410674e-33	68.0507680464647
DDX19A	-0.862603434711373	5.66512166045637	-18.1710395128235	1.66269783398486e-34	4.6842534099656e-33	67.9713516566725
NPM3	-1.7331642003023	5.41717362724418	-18.1341750031378	1.96037107545503e-34	5.48173781546234e-33	67.8627032103788
BRI3	1.20916120347405	6.38061637489507	18.1458501072306	1.86070710495072e-34	5.22250053980186e-33	67.8223530126576
ALCAM	1.35340130697569	7.38718041729672	18.1526176141628	1.8052874483397e-34	5.0764412592264e-33	67.7999406577392
RAD51AP1	-2.33469905578059	4.91183236243539	-18.1095474844981	2.18858077145673e-34	6.08587571559153e-33	67.7830825261272
CMBL	-1.07942735906415	6.45678400236768	-18.1372460419953	1.9336459745149e-34	5.41709476740966e-33	67.7807596649487
ZNF160	1.43967033540786	5.44411888387503	18.1217901384382	2.07197417405059e-34	5.7830416724059e-33	67.7699043253477
NUP210	-1.59113350732209	7.4457952438972	-18.1166895290419	2.11977600241454e-34	5.90548357184726e-33	67.6579091102558
SYNM	1.75358669352416	4.03933764041546	18.0387287896593	3.00518950084836e-34	8.27998633848421e-33	67.4666965334642
SPIN4	-1.89642188561815	4.80611659211628	-18.0408544624509	2.97669543013e-34	8.21655488581472e-33	67.4643462435238
ZNF229	1.13493836116543	5.01273582235248	18.0438027638617	2.93762371739581e-34	8.13862688937556e-33	67.4390436030791
C10orf2	-1.84930334960727	4.00193512402822	-18.0197426820622	3.27218563207826e-34	8.94993432628182e-33	67.3812054577714
ATF6	1.16265139863971	6.80005234435732	18.0421424205565	2.95956312996358e-34	8.18430938481274e-33	67.334267321754
BEX2	2.0532397338593	5.96330235017739	18.0279250771863	3.15430964448812e-34	8.64326890905724e-33	67.3228224402254
CANX	0.900086712749907	9.95790178593837	18.0578288228176	2.75869707857897e-34	7.65704165100588e-33	67.3133063530093
CDCA7L	-1.77852298229851	4.78615754129023	-18.0019984154925	3.54326867168781e-34	9.62128795191033e-33	67.2977860590626
SH3D19	1.22408498322093	6.87293911199372	18.0364626702424	3.03586858379049e-34	8.349194625311e-33	67.296591083752
MAD2L1	-2.01512842487053	6.02067241922574	-18.0133965131401	3.36665328021023e-34	9.19157557375216e-33	67.2784840265747
RNF187	1.31886171738311	9.64603470331231	18.0347761267984	3.05890567715578e-34	8.39717141648467e-33	67.2177012463231
CAMK2N1	-4.69831426304681	6.33118258788692	-17.9762750662549	3.97689783225459e-34	1.07404852246646e-32	67.1838269581098
LPIN2	1.27574275508582	6.86463337294897	18.0104545096165	3.41137370131788e-34	9.29676724119588e-33	67.1834871223593
PPM1G	-1.04746547981846	7.34246606965816	-18.007470940712	3.45733654395951e-34	9.40495752610434e-33	67.1647595135443
MGME1	-1.30026458750918	5.43581420583463	-17.9794630784592	3.92038150934535e-34	1.06069277016811e-32	67.1546146915128
DNAJC11	-0.913287885672365	5.99318443589988	-17.9905009124362	3.73087491775239e-34	1.01124219792364e-32	67.1415690130059
TSPAN31	1.47830893292983	4.6130838788162	17.9692706780647	4.10396653643912e-34	1.10637632874632e-32	67.1254073222075
SKA3	-2.00391835732808	4.3041291868652	-17.9613078285759	4.25339369601982e-34	1.14051713820417e-32	67.1239506526134
GGT1	-1.86145803145732	3.86060850080104	-17.95647149872	4.3468103467677e-34	1.16141822361323e-32	67.0677860333231
DLEU1	-1.82416339925516	3.98094673898335	-17.9470998493343	4.53374764722535e-34	1.20493371098647e-32	67.0585793226372
TMEFF2	-3.53388779492593	6.05640526932268	-17.9494891494245	4.48533314631079e-34	1.19418018661352e-32	67.0480383150626
ULK3	-1.25351598761518	6.26814599392091	-17.9634074651439	4.21346936868172e-34	1.13183284508273e-32	67.031349940348
TICRR	-2.27213556742616	4.81928996569957	-17.9190624458344	5.14274374017695e-34	1.35717820742526e-32	66.9329955856375
AMN1	2.10361144567058	3.35025486579946	17.9155717835053	5.2241152738106e-34	1.37623359564105e-32	66.9166235370553
NUP188	-0.9850718236259	7.34169010127585	-17.9526612870218	4.42185883020511e-34	1.17937179741314e-32	66.9150647983041
FXN	-1.58582196527255	4.09213447765273	-17.9131099353017	5.28228185036315e-34	1.38911986453683e-32	66.9087380913291
C14orf159	-1.13845455889659	5.03716041999682	-17.9097441047238	5.36286311795093e-34	1.40784532481034e-32	66.8628617328349
LAMP1	1.17211032975202	7.42720050635484	17.9375275460143	4.73304377526329e-34	1.25125678396749e-32	66.8336994786532
LDHB	-0.960008147273543	8.8365063271342	-17.9425857753276	4.62665656499286e-34	1.22528880035155e-32	66.8297811558447
IDH1	1.54184598066885	8.83791636717207	17.9453791455441	4.56893976765907e-34	1.2121413348263e-32	66.8273257801659
CRIM1	2.77574327929959	1.91007388279041	17.9573726719005	4.32924846729496e-34	1.15878778939218e-32	66.8131907684638
CYSTM1	1.54897404296227	4.8268448015689	17.8865968577445	5.95157228427558e-34	1.55694789931502e-32	66.7501610919977
LYNX1	1.33095320405294	5.48239798113181	17.8972295344043	5.67347793924189e-34	1.48678786624182e-32	66.7370630395544
IFT172	-1.36607812812276	5.40431604240618	-17.8831153830956	6.04557847422411e-34	1.57878967598173e-32	66.7353424967361
C1orf233	-2.36154691613417	5.23400928478721	-17.8755923677354	6.25384844564304e-34	1.62751799410357e-32	66.733861949372
RRS1	-1.53240004973123	5.1510255808117	-17.8795721209374	6.14278749098583e-34	1.60139057230283e-32	66.6914671836108
AHR	2.75762367903104	3.19876876780417	17.8656634790012	6.53981912992588e-34	1.69313662163736e-32	66.6616437874079
ABCD1	-1.67752608606822	5.80734076080797	-17.8750104736728	6.27025552559423e-34	1.6289646535004e-32	66.6495104358444
CDKN2B	4.81727480295307	2.52774003077197	17.9662586456288	4.15985754057305e-34	1.11943406504023e-32	66.6296545965582
AZI2	1.32119835717272	6.38660441344106	17.8721218737869	6.35234591739349e-34	1.64744086866288e-32	66.59705390391
TIPARP	3.00367276744383	4.3268699024393	17.8321306755931	7.60654690174839e-34	1.96254137932395e-32	66.5444032683684
C14orf80	-2.17633317675259	4.78865664169213	-17.8136490378878	8.26764014430367e-34	2.12580281518603e-32	66.4608675854364
HAGHL	-2.62072172350626	4.93717011650234	-17.8042284050293	8.62656625338335e-34	2.21052079967243e-32	66.4211127480532
WWC2	2.03024626178619	2.41677775933959	17.8113802610068	8.35268269754432e-34	2.14399800660386e-32	66.3932891247638
U2AF2	-1.12302416411311	8.03489414925466	-17.8357608366049	7.48308253031781e-34	1.9340097637737e-32	66.3660354613468
SLC43A1	-1.61542741488978	5.80506728633959	-17.8004558582368	8.77466014058769e-34	2.2446387848563e-32	66.3352007634619
TFG	0.68993873115862	7.55721645860413	17.8150874086157	8.214176252245e-34	2.11567874105851e-32	66.2795382643747
CTSA	1.46712854186268	5.43141729600765	17.7613008398264	1.04713160826504e-33	2.67410344042651e-32	66.1363236457957
WDR5	-1.04564145769318	6.12871133229074	-17.7524694104967	1.0897544957694e-33	2.77351754380903e-32	66.066720746624
MARC1	-1.69621083824566	7.02972644308117	-17.7531619047307	1.08635015259012e-33	2.7695473499649e-32	66.0396206329035
CCPG1	2.00259924286449	4.47191739182381	17.7192194457073	1.2664970265913e-33	3.20163625442677e-32	66.0288126741619
CTPS1	-1.24712040158442	6.18092813762533	-17.7206571220892	1.25828929968716e-33	3.18625162295149e-32	65.9141611451816
SERBP1	-1.08660410967369	9.06007200584829	-17.7363823487206	1.17193299050855e-33	2.9776219603175e-32	65.8871819693688
SF3B3	-0.848116585957341	8.44289123521756	-17.7272887627292	1.22111647781109e-33	3.0973454443938e-32	65.8626230407852
PABPC4	-0.815091429439754	7.76683829719013	-17.7154605533171	1.28821209590392e-33	3.25105761883921e-32	65.8360955885226
ABI1	1.09079838214294	6.0015355305986	17.7001483062617	1.3806120590221e-33	3.47840112051607e-32	65.8190483412858
RRP1	-1.39863313051032	5.37625928985349	-17.6813447525182	1.50325644602171e-33	3.77473223970936e-32	65.8070370848891
RFC3	-1.51116529324694	5.35423028397939	-17.6779338494153	1.52665126630485e-33	3.8206992358056e-32	65.8050865965935
GRN	1.71601109264592	6.69302199707339	17.6940295393241	1.41937432461098e-33	3.57007116555418e-32	65.7625020453894
NDRG1	1.45638512588236	6.38826747441139	17.6799536350102	1.51275401575708e-33	3.79223944918335e-32	65.7009179611814
NLE1	-1.29276700782032	5.69606672380124	-17.6621596461947	1.63970067849522e-33	4.09679623765128e-32	65.700356653815
PAQR4	-2.61644585467609	3.6363997848492	-17.6508549985273	1.72586577388955e-33	4.29777785418333e-32	65.6763621687381
KLK4	-1.93896755160731	6.40365074911784	-17.6513354846281	1.72211239772521e-33	4.29555477811326e-32	65.6407352735089
HELLS	-2.90045736167402	3.88323239023777	-17.6406088368709	1.80789381579052e-33	4.48716256824966e-32	65.5838971525865
ARIH1	1.10678405343496	7.11301877002647	17.6387325823295	1.8233342154217e-33	4.51801758725615e-32	65.4982155337248
PCDH1	1.68829972537432	5.62245842698902	17.6074207738771	2.1015100509681e-33	5.18165433913579e-32	65.4461959505297
MYH9	1.41098136187963	9.75851144553128	17.6445163884125	1.77615809525084e-33	4.41569370170308e-32	65.4423307250992
FAM65B	-3.41281471129069	3.0244813109359	-17.6304466829466	1.89312459812878e-33	4.67551956669437e-32	65.4312379206518
CASP4	1.38865886618888	4.45760705686797	17.5911123109917	2.26292734788164e-33	5.54324911187451e-32	65.4305027451053
FIGNL1	-1.89597635465204	5.58928128395094	-17.5905064641298	2.26915852841078e-33	5.54946001019809e-32	65.390757811652
FAM114A1	1.52253085600154	6.25301598459632	17.6044045987877	2.13046474788538e-33	5.2444358449585e-32	65.3633097401161
TEAD4	-2.41405377430055	3.34850401961973	-17.5842463765648	2.33456362458102e-33	5.70013128239164e-32	65.3262733300982
PTPN21	2.214234181264	3.9716048945099	17.5609043673317	2.59561468367924e-33	6.30675567801416e-32	65.3136537960067
BNIP3L	1.40333055084169	7.57174105789301	17.5954770412039	2.21854165180495e-33	5.44340219665084e-32	65.2831344669739
CCT2	-1.17888738103656	8.50740740467501	-17.5988162602567	2.18517683051025e-33	5.3703134675846e-32	65.2802784356729
KCNN2	-3.0652864007375	6.02653810336723	-17.5586249318385	2.62263151394046e-33	6.36210578567526e-32	65.2579850050834
NHP2L1	-0.893876397973481	6.96952613291967	-17.568149272431	2.51159028214291e-33	6.12240903841849e-32	65.1904804535622
CLIP4	2.75066943053229	2.51602935574914	17.5645101309475	2.55344829078689e-33	6.2143564885666e-32	65.1773715152907
MMS19	-0.853359988221503	6.33726571413499	-17.5523310163477	2.69870804314717e-33	6.53609677030612e-32	65.1526793186768
STX2	-1.65281033201942	3.92773944161971	-17.5216982513207	3.10190920973256e-33	7.46446613675386e-32	65.1458923514482
WDHD1	-1.68303523160712	5.5772713359155	-17.5204982026171	3.11888377812533e-33	7.4933054099728e-32	65.0856555790267
S1PR3	2.0800990434746	3.64387533667204	17.5096446366555	3.27671528732563e-33	7.84739342176742e-32	65.0645789784086
TP53I3	-2.27063171020729	3.24507898220901	-17.5305655568161	2.97932936050894e-33	7.19254174877849e-32	65.0595561531969
AGPAT5	1.7816391028612	6.88909948547296	17.535043510671	2.91929105955404e-33	7.05894920294097e-32	65.0261151120399
TFAP4	-1.47664749874265	4.15678082208915	-17.4907708965821	3.57055950760437e-33	8.51040024860115e-32	65.0025303886204
OAZ2	0.863689442316	6.92791313818921	17.5170086552936	3.16877597380178e-33	7.60101278316415e-32	64.9473397759437
SPON2	-2.99533600934978	9.97014962108343	-17.522567047148	3.0896782134657e-33	7.44696758481557e-32	64.9213540560743
NME1	-1.53903988339535	5.64720211725365	-17.47432914844	3.84807767353867e-33	9.12839405147816e-32	64.8738144235778
WNT10B	-2.53105650404242	2.66830664461125	-17.4984830751259	3.4474135935675e-33	8.22994634674238e-32	64.7742974903539
ATP6V0E2	-1.31788164624826	7.3027285064536	-17.4764890904082	3.81041679959473e-33	9.05335738334089e-32	64.7709828601889
EIF2B5	-1.12785389274699	6.37814630109256	-17.4691469949093	3.93996835109065e-33	9.33163482018568e-32	64.7707931661896
ERO1L	1.60882174859624	5.65757741468384	17.4637751436016	4.03755423982196e-33	9.53269095364254e-32	64.7631474930673
SERINC1	1.03946290573935	8.23682777907744	17.4796693407326	3.75563965431295e-33	8.93735103790226e-32	64.7421636582193
RBL1	-1.45952275502678	5.00979831078305	-17.4358911761502	4.58457407271504e-33	1.0790276532271e-31	64.7244730700665
SMARCD2	-1.3590428210098	7.32421164246852	-17.4678824231644	3.96272504794775e-33	9.37075264881629e-32	64.7225639508318
TBRG4	-1.38063556477978	6.34069181702581	-17.456153357894	4.18020087821331e-33	9.85398687397976e-32	64.7054799939744
FRMPD2	-3.33171776391865	2.63076375264565	-17.6382268011752	1.8275191358016e-33	4.52092707466176e-32	64.6514436637564
YPEL5	1.42538672283672	5.84370081318027	17.4158923552124	5.02228995470603e-33	1.1783547806229e-31	64.5666929516661
FOCAD	0.693194586515848	7.2382435986809	17.4282561787366	4.74696079445955e-33	1.11549864302981e-31	64.5268375535267
ARL8B	1.19890424429665	7.39842694092556	17.4129424195452	5.09032223085395e-33	1.19245364459443e-31	64.4622547818085
SMOX	1.51278931767206	3.48581849464683	17.3629756933774	6.39435264749227e-33	1.49095651171963e-31	64.4285241321896
HLCS	0.912289460774364	6.53692525589738	17.3874635118991	5.71789386310036e-33	1.33738153034759e-31	64.3652610457419
MKI67	-2.13666788423138	7.39131593976904	-17.3782535057336	5.96342950981166e-33	1.39264164104715e-31	64.3291245563441
MAFB	-2.41634937058658	5.51933565158371	-17.3493610415009	6.80470591625395e-33	1.57928074248021e-31	64.3254366694449
TFDP1	-1.26967445891108	6.17563063919967	-17.3573300477703	6.56140504656761e-33	1.52753578572495e-31	64.2734009923392
TUB	-1.48395019708891	5.72612491153554	-17.3310110292308	7.40003365996349e-33	1.71479792342611e-31	64.187975097329
TM4SF1	-2.49974040262395	4.10715761355622	-17.3070486218463	8.25707841718765e-33	1.90458202016113e-31	64.1769869544545
EPB41	0.920667526341101	7.65923373906924	17.3511421668361	6.74955058807957e-33	1.56890482400314e-31	64.1669561858087
CKMT1B	-1.88130958883984	3.39727239467744	-17.3040702193139	8.37036014249875e-33	1.92479828330415e-31	64.1029520683823
PXDN	-2.07936390820328	4.24230639382662	-17.2761677173622	9.51057653140307e-33	2.17699416456629e-31	64.0360082683566
TRA2A	-1.28346834447268	6.5834591458644	-17.3055292375401	8.3146732280418e-33	1.91492535570975e-31	64.0306406272551
WBSCR22	-0.865138734636739	6.38832071589607	-17.303146971001	8.40579180492544e-33	1.92999036303915e-31	64.0141485918119
STARD4	2.09677558821949	3.86377559983023	17.2717674699837	9.70414482672996e-33	2.21681259716334e-31	64.0100561364355
LINC00665	-1.18064993364589	5.64646115806665	-17.2910721346587	8.88332443739415e-33	2.03651908018184e-31	64.0094777306782
CS	-0.66137564489706	8.7784953744036	-17.3088998671048	8.18744600251397e-33	1.89434035706856e-31	63.9512267052634
TDRD7	1.5326968299346	3.56129181237566	17.256343919987	1.0414472540424e-32	2.36586565305608e-31	63.9450935496478
AKR1C1	6.81099198957646	1.68380391566154	17.5076498221938	3.30658625623622e-33	7.90632153242724e-32	63.9383279713819
CPNE7	-2.30672490024644	6.18056436652765	-17.2715445431942	9.71405626620588e-33	2.21681259716334e-31	63.9368193724988
TUBA1B	-1.6701444461426	9.22165335514484	-17.3071823231508	8.25202949886436e-33	1.90458202016113e-31	63.9317498175517
LAP3	-0.908607744830432	6.7563903770792	-17.2629407041877	1.01044708319321e-32	2.30240871035346e-31	63.8115134819318
MRPL20	-0.879612123991659	6.84434237718362	-17.2565381727279	1.04052087329444e-32	2.36586565305608e-31	63.767263365055
PRIM1	-1.69272308669947	4.47710809253784	-17.2101272975547	1.28720646662348e-32	2.90657027110048e-31	63.7228090027013
BCL2L13	0.855336394784712	7.07148627200453	17.2460853773054	1.0915672018456e-32	2.47597781010779e-31	63.7070390011589
POLR3K	-1.51855026708308	5.2812672264027	-17.1967809856521	1.36848722798822e-32	3.07622817596872e-31	63.6130085765722
TANGO2	1.36783666207837	4.96396758185281	17.1919533246046	1.39914356492366e-32	3.14043942763732e-31	63.5880712490941
RAB7A	0.855363628683529	8.46005501583128	17.2256767974507	1.19861078606192e-32	2.7146816837867e-31	63.5700353461018
FAM136A	-1.05384411241123	5.75785923147565	-17.1967950831027	1.36839870392028e-32	3.07622817596872e-31	63.563962148717
SAMD9	2.54590301226253	2.08808352724558	17.1991080997033	1.3539519963777e-32	3.05269417081195e-31	63.5485792861167
MBNL2	1.73171926175441	4.61731045271458	17.159027327867	1.62748872377384e-32	3.64208206798629e-31	63.4746148839609
CDH1	0.978660661022261	9.89463801016143	17.2106637128343	1.28404312496786e-32	2.90379391031888e-31	63.4616563252251
SPIRE1	1.685886398275	6.71318768027115	17.1812736503578	1.46943855143615e-32	3.29329690871122e-31	63.4528382954773
SLC41A2	1.99716890267792	3.23668779782452	17.135063331984	1.81694006575636e-32	4.04195141146629e-31	63.3900037238095
PDCD5	-0.8463635460321	6.58850099500081	-17.1529558589642	1.67352128872976e-32	3.73952316541161e-31	63.3136236912297
CPEB2	1.96726897070706	4.50342084306404	17.1183291508888	1.96224891308207e-32	4.35168495375592e-31	63.3051582691416
HSD11B2	-2.21039734877577	4.66532502883665	-17.1102374432261	2.03665047439493e-32	4.49079934265996e-31	63.2774016820553
LOC90246	1.96184402029012	4.31608335549302	17.1247444094106	1.90520974691592e-32	4.23204579285348e-31	63.2733936434627
HSPB8	4.3142828533267	3.78392611016434	17.1117148112375	2.02285770526326e-32	4.46694577974016e-31	63.2494563904726
PAK1IP1	-1.35682780476691	5.14377985578485	-17.1180393518266	1.96486574230588e-32	4.35168495375592e-31	63.2394802553285
CYP51A1	1.18506028525701	7.6484790128871	17.1490096896985	1.70414040238635e-32	3.80228414297673e-31	63.2367030061347
SYT7	-1.13573464035699	5.94838910321405	-17.1163462815641	1.98022415840905e-32	4.37924093706484e-31	63.2029091473403
KIAA0101	-1.84383906388897	5.27708358578891	-17.1008097905888	2.12692349157637e-32	4.67611759143643e-31	63.1964101983193
CLTC	0.834976116547478	10.1593938830119	17.1480064353383	1.71201430578797e-32	3.81418498749438e-31	63.1682450845795
SQLE	1.27795056221795	6.29734460039231	17.1044163123448	2.09192387055874e-32	4.60591331969356e-31	63.0803020442334
DNAJB4	2.61089360881906	6.14063789689588	17.0809493347994	2.33048737954619e-32	5.10870050967381e-31	63.0580157753017
PCNXL4	-1.24339830094571	6.10853862802554	-17.0875053978964	2.26120961575522e-32	4.96408239622519e-31	63.0437682089856
ACOT13	1.04574809075182	5.34935962653799	17.079594391263	2.34506916776068e-32	5.1331718109467e-31	63.0185414899255
ZFPM2	3.08353726381382	2.6274515454103	17.0748538556685	2.39681256583223e-32	5.23879730546387e-31	63.0068732183087
MCPH1	2.13940128547661	6.00013671714926	17.0739540006537	2.40676351024423e-32	5.2529012892191e-31	62.9717996197109
USP9X	0.85312895004728	7.93043438925265	17.0615144337628	2.54866098271737e-32	5.54647729224407e-31	62.8267799488968
LAMA3	-1.54097125509292	7.61516963943829	-17.054209642557	2.63587815732815e-32	5.72798066721265e-31	62.8144098051209
ELF3	2.3913887681213	6.69572823600711	17.0413179837492	2.7971920865314e-32	6.06974514036929e-31	62.8044320834889
SYT4	-3.17864426492943	7.40916224789453	-17.0268779284041	2.98970625070426e-32	6.46879381276299e-31	62.7372995734252
WHSC1	-0.894552707497795	7.48280727663622	-17.0343009583624	2.88913345507217e-32	6.26020605503083e-31	62.7268373503032
BCS1L	-1.13656623576298	5.19696780997835	-16.988829712663	3.5632688668541e-32	7.68765018745419e-31	62.6561576674982
XRCC5	-1.01635517486126	8.69903668261525	-17.0244460335573	3.02341549328083e-32	6.53231756073453e-31	62.6404283352579
OAF	-3.31068053898037	2.9642325316016	-17.0675348912188	2.47896461228538e-32	5.40263172976447e-31	62.525906629081
TRIM65	-1.36900045356431	5.36813613538857	-16.9411769985482	4.44038822358862e-32	9.52526708077239e-31	62.4234137356625
TMEM185B	-0.786950731278369	6.17506498538482	-16.9520902126757	4.22204041086783e-32	9.09586209606762e-31	62.4009257148685
PAM	1.79317897947223	2.87264859007868	16.9110081685983	5.10495577931571e-32	1.08886386338359e-30	62.3643139078455
DBNDD1	1.34272300903446	7.47774924109012	16.9511823196141	4.2397858711227e-32	9.121006395527e-31	62.3517596606093
TARS2	-1.23463206032245	5.80259145861393	-16.9314280303199	4.6450333516523e-32	9.92173837957481e-31	62.344026589351
MPI	-1.12309838010055	6.48591767128948	-16.9345437622719	4.57861838303247e-32	9.79380821077146e-31	62.315330935162
POLR3G	-1.8799465474934	4.08980199285541	-16.8946969173277	5.50505237200328e-32	1.16922017564358e-30	62.2925715871816
RAD51	-2.20724534740211	3.7027855441172	-16.8996477067201	5.38038962710845e-32	1.14436162380539e-30	62.281231729948
EIF5A	-1.12968695679679	8.74185864569955	-16.9443638188875	4.37547859579385e-32	9.3994544484178e-31	62.2743543339064
CERS2	0.913224808780333	8.23280139854664	16.9359047558366	4.54990798290519e-32	9.74627935396639e-31	62.2337014776113
THRA	-1.44402600007046	4.4653023620679	-16.8807774597676	5.87134122816037e-32	1.24174732228248e-30	62.2154387851037
ASPHD1	-1.44017210431844	4.69490439039777	-16.87059079883	6.15485176026469e-32	1.29987699060667e-30	62.1591420272734
CLCN3	1.28108943491917	9.06740226807909	16.9083663002334	5.16771477124061e-32	1.10068659581488e-30	62.0881515834877
UBE2A	0.893659705450259	6.61198107935028	16.8832911247969	5.80342630535767e-32	1.22911494218972e-30	62.0471143747712
LRBA	-1.4717787075958	8.96700960931413	-16.889145563662	5.64829678077347e-32	1.19794949802393e-30	62.013740066862
TDP2	1.72111124733746	5.83812649324168	16.8681632475931	6.22442196893814e-32	1.3127235995165e-30	62.0128640599813
CNTNAP1	2.51128641245052	2.27100068943554	16.8391527088871	7.11966749854571e-32	1.49314144075646e-30	61.9916793953454
RFWD3	-1.22371661088158	5.77921394265897	-16.851904408581	6.71121816982973e-32	1.41142369801349e-30	61.9838666727538
SS18	0.81967156915585	6.53627589633335	16.866337837014	6.27725624574576e-32	1.32200953416716e-30	61.9737439757899
CTXN1	-2.73231030926535	4.50880540146607	-16.8255948312249	7.58141007145301e-32	1.57676528577477e-30	61.9629123714474
NSMCE4A	-1.33111223225039	4.94997615455224	-16.8305188906214	7.41032611649764e-32	1.54546468007401e-30	61.9545968690989
COA6	1.67763003039176	5.11373740954408	16.8337050615702	7.30169890218174e-32	1.52492782635829e-30	61.9011412056099
UTP18	-1.23352863172378	6.0382440847403	-16.8337995614066	7.29850166029572e-32	1.52492782635829e-30	61.876572127446
RRM1	-0.945559839374213	7.62414254519397	-16.8486991304594	6.81161393036343e-32	1.43053419270402e-30	61.8592084251212
FAM13B	0.993987489730261	6.43597217701051	16.8363569312559	7.21251004602383e-32	1.51050280127049e-30	61.8427016865401
NR1D2	1.6109621390994	6.9379360893542	16.8295576839595	7.44341494661531e-32	1.55021246655167e-30	61.7938063266641
AURKB	-2.44770460098134	4.39738174552928	-16.7831074803369	9.23287149944855e-32	1.91228687497544e-30	61.776775066566
CYB5R1	1.01173988280485	6.07306436663259	16.7855148258499	9.13029431979855e-32	1.89365330809524e-30	61.6286613585635
TMEM231	-1.52007508653118	4.06614843996257	-16.748863303976	1.08240650434217e-31	2.22649535194548e-30	61.6206812764315
UBQLN1	0.843256589954414	8.3989342295892	16.791468465199	8.8815048572459e-32	1.84460134075248e-30	61.5623725795418
CD63	1.03510518416682	7.43312307285734	16.7789234258026	9.41392043040288e-32	1.94709957552245e-30	61.5307322728451
CAMTA2	-1.10315274700086	6.13434420459125	-16.7584321928517	1.03535243282517e-31	2.13262717850518e-30	61.5302152485069
AGFG1	0.87763927844137	5.90244767397236	16.7601079122228	1.02732650654095e-31	2.11900203601908e-30	61.5094589556592
STK32C	-1.81474694097986	4.70576085047205	-16.7098031132065	1.29787786075675e-31	2.6479529833048e-30	61.4249543518659
PHYH	1.02989872939078	5.6920583937475	16.737167255357	1.14285267056559e-31	2.34761637499492e-30	61.4235275304194
STRA13	-1.44825416646852	5.84249683017171	-16.7275528155058	1.1950759615921e-31	2.45153833869766e-30	61.4090655756833
YIPF5	0.956231017984251	6.32574209513736	16.7214100727587	1.22969196568568e-31	2.51910703366115e-30	61.3213573162291
CREB3L4	-1.67732186716367	6.62719628976028	-16.7121638542211	1.28370807705523e-31	2.62260686871583e-30	61.2980239002288
PRR15L	-2.7001294914003	4.05053847625814	-16.6785856139771	1.50074414534459e-31	3.05768983534524e-30	61.2909790310677
KLC1	0.65295106531251	6.69159842624561	16.7159948141353	1.26104400932976e-31	2.57981428393674e-30	61.2668439440674
UHRF1	-4.89230566914948	3.71980381810399	-16.7632039477706	1.01266216590009e-31	2.09162793440932e-30	61.2546656725004
CAMKK1	-1.67369575286906	4.83464262187577	-16.6777309298094	1.50672584521807e-31	3.06571751921336e-30	61.2432553995907
GAB2	2.22165419401059	2.74658055356583	16.6577786372982	1.65339000802053e-31	3.35051340896576e-30	61.1618026976977
FERMT1	-2.24508952112127	3.48226949005239	-16.6492531806322	1.72036008910276e-31	3.48152656306834e-30	61.1571343852583
NOP2	-1.49072183978532	5.99678011870492	-16.674048502558	1.53277361052521e-31	3.11449641889668e-30	61.1152688319044
SNAPC4	-1.8606712706689	4.88288853189519	-16.6422667434576	1.77727021772294e-31	3.58221336769499e-30	61.0848527357729
SLC7A2	-3.57538389007578	4.24422151726396	-16.6404638187515	1.79226140432113e-31	3.60758676237079e-30	61.0774818803999
SPPL2A	1.06872510668807	6.17703994897701	16.647689994667	1.73293220920682e-31	3.5022489977725e-30	60.9719591359817
HNRNPA2B1	-1.02671892662697	9.9556224497206	-16.665765693616	1.59302964423036e-31	3.23255853213015e-30	60.9486529129131
TFF1	-2.24797276084077	3.59395810485445	-16.6074581606176	2.09032412832922e-31	4.19069520841008e-30	60.9463452532343
CYC1	-1.26310858480858	7.56003022173029	-16.6466569369345	1.74129137980022e-31	3.51441281708065e-30	60.9338475499181
EXOSC5	-2.07238730707856	3.46376956414176	-16.6055507323175	2.10900007750112e-31	4.22249935516757e-30	60.9116898460796
DCLRE1B	-1.73419516271945	4.07454216829981	-16.5902899041658	2.26459361092188e-31	4.51595453673345e-30	60.8878008304235
HAUS5	-1.23557873753294	5.21285149085955	-16.5975509531198	2.18917293907222e-31	4.3771798739159e-30	60.8488695416363
TES	1.34001198803425	6.78184422587473	16.6124061975275	2.04264876223753e-31	4.10059008205331e-30	60.8064805006768
ECI2	-1.47642810333071	5.99675957599557	-16.5878956096397	2.29003186325827e-31	4.56062579027667e-30	60.7559242524514
PPP1R14C	-2.56099111567483	2.73195189777766	-16.6219954852739	1.95334463308178e-31	3.92656265198875e-30	60.6947400804928
CBX1	-0.812716503707748	7.22328724507756	-16.5915456792469	2.25136540889498e-31	4.49554560903817e-30	60.6773176044375
C1orf116	-2.34874525011827	7.0545757501865	-16.5737072585608	2.44678579024935e-31	4.85991209343707e-30	60.6488820097597
SEC24D	1.13710888915179	6.95795148475889	16.5797462622044	2.37878849941764e-31	4.73111100758348e-30	60.6476752532509
LYAR	-1.54445401026657	4.44191527752487	-16.5435644637826	2.81656919249693e-31	5.55034160033252e-30	60.6377824273184
TRPM8	-3.04426719433507	3.70185326267619	-16.5511598715355	2.71840123704893e-31	5.37098854941142e-30	60.6100386780455
INCENP	-1.56714893747099	5.76121752255912	-16.5524957062438	2.70149530582564e-31	5.34461838106427e-30	60.5974705874878
PAK4	-1.65007196566548	7.18198137302398	-16.5710004746885	2.47789457128205e-31	4.90871568369013e-30	60.5920152819241
ARHGAP35	1.28506955850741	7.71079721591008	16.5710557981405	2.47725477951793e-31	4.90871568369013e-30	60.5469225788146
FAM102A	1.82767487715041	6.79417648964189	16.5436664027505	2.81522834353983e-31	5.55034160033252e-30	60.4822210469841
TOM1	1.27486425226318	5.70502665313343	16.5177080733179	3.17828067692801e-31	6.24673594826585e-30	60.4152081490593
EBPL	-1.2923981475476	5.50412243382447	-16.5017197785501	3.42496713691384e-31	6.70525508838308e-30	60.3898057091443
MCCC2	-2.39075366129621	6.86163364274319	-16.513882640461	3.23562740495096e-31	6.35113478597955e-30	60.3733562910657
PDHB	-0.877414463478219	6.64476032782026	-16.5180836949613	3.17270517368411e-31	6.24395031298042e-30	60.3609034299242
ZNF554	3.80198162552581	4.91192939456223	16.4762067430843	3.85912932251632e-31	7.52580336453313e-30	60.351898745846
TUFT1	1.66605322854771	6.56155627489139	16.5115393227511	3.27126870474167e-31	6.41271160188002e-30	60.3261570794131
DNAJC9	-1.04422985430431	5.62421931895942	-16.4789563291649	3.80979406705745e-31	7.43925457879514e-30	60.2603884579779
SRSF7	-1.18910940317974	6.98625010964932	-16.4836108170805	3.72772083638058e-31	7.28847084363161e-30	60.1821729077382
SUV39H2	-1.38162171335248	4.47092246058907	-16.4366779187816	4.64373064155554e-31	8.9627582665293e-30	60.146423677045
ELAC2	-0.938442815792916	6.90445449707304	-16.4666867603898	4.03496193890315e-31	7.84831456924478e-30	60.1013354073379
RNF114	0.869572037817351	6.91933866477306	16.4632187481065	4.10099910075517e-31	7.96644275510215e-30	60.0838880993197
RALGDS	-1.22511309027209	6.48494595072226	-16.4554467394743	4.2529669852052e-31	8.25097574287355e-30	60.0763639444913
UCK2	-1.09816309434142	6.09890098901782	-16.4400961533333	4.56996680779205e-31	8.83174022983339e-30	60.0198973507679
HDLBP	0.646769624330062	10.2187515902831	16.4696167960497	3.98000291704733e-31	7.75145574609374e-30	60.0169259808809
ALDH18A1	-0.951940485093874	7.38236560994829	-16.4497852808723	4.36722098242199e-31	8.46170197058691e-30	60.0050671926837
ESPL1	-2.52566511600249	4.72012281349881	-16.4014058652761	5.47848817594529e-31	1.05198182161118e-29	59.9978420338208
OSER1	1.91769229010288	6.53374417076399	16.4327213865248	4.73060720215012e-31	9.11871601379797e-30	59.9808010066166
INADL	0.833097850586467	6.84669232447542	16.4410483715117	4.5496290564877e-31	8.80376674126537e-30	59.9737111130333
JAKMIP3	1.75204895927097	5.0665106270803	16.4163210079345	5.10850459083256e-31	9.83452627383867e-30	59.9733741767396
CRACR2B	-2.07178574181697	5.0381148248817	-16.3882186498817	5.82800220551086e-31	1.11766642551662e-29	59.9255620912627
TSR1	-0.959818511707182	6.50678236308161	-16.4037678215938	5.41815002459705e-31	1.04172779474199e-29	59.8174050981134
SLC35B2	-1.67216981032189	5.85467905457813	-16.3789177668364	6.08791950669009e-31	1.16453757085934e-29	59.7909237338924
ADCK3	-1.00655716126632	6.44546069524462	-16.384772183287	5.92298773469581e-31	1.13443346714531e-29	59.7324041867816
SFXN4	-1.02582825352707	5.80600189793245	-16.3701924229262	6.34234391215549e-31	1.21166203797617e-29	59.7242995420685
DCTPP1	-1.41854018925045	5.90774366494698	-16.3698700723881	6.35194555575609e-31	1.21195444047311e-29	59.7173774147122
GEMIN5	-1.24076452445872	5.01515533082604	-16.341309711276	7.26336231718091e-31	1.37363537222656e-29	59.6344839588843
AIFM1	-0.79639918221521	6.8251354057526	-16.3599995710658	6.65313687805111e-31	1.26781095635553e-29	59.6146525563814
CTSH	-0.998164207557799	6.81358208433544	-16.3541957894902	6.83689887025233e-31	1.30117710311418e-29	59.5922571072686
CRIP2	-2.57736547934165	3.57539352784144	-16.3418019608102	7.24659015485236e-31	1.37219164899449e-29	59.581839702869
PSPH	-1.01703758061308	6.46240892082017	-16.3449840979299	7.13910256710813e-31	1.35354500186484e-29	59.5693680951806
HINT2	0.907725354725291	6.25370805883081	16.3469521310263	7.0734294319355e-31	1.34278908154164e-29	59.5666032983813
ANO10	0.979847611143956	5.44112511632864	16.3307664189956	7.63212230503643e-31	1.43974809714104e-29	59.5323601400196
SEPHS2	1.87821737389015	8.28921713498275	16.3498429942315	6.97806153511879e-31	1.32636167102967e-29	59.5103885238681
TTC1	1.06654915937027	6.25641894435765	16.3320630934674	7.58577342462009e-31	1.43280470118359e-29	59.4910582920336
TELO2	-1.60991270905036	5.77924546280022	-16.3118149930653	8.34295917165476e-31	1.5659734365196e-29	59.4757899350461
CDC7	-1.87571262097345	4.99310628658905	-16.3000858732406	8.81588405104373e-31	1.65061489913308e-29	59.4726985577833
SESN1	-1.46718118388761	7.05134851414331	-16.3204193162315	8.01232543391196e-31	1.50829634221818e-29	59.4442951450205
GSTA4	1.6861910811903	5.45004602909938	16.3142124645459	8.24947752953679e-31	1.55036488840456e-29	59.4418898884244
CCDC53	0.912949525891807	5.14999288975429	16.30148866907	8.75793221250397e-31	1.64181161177228e-29	59.433954359027
RRAGD	1.36941534994032	5.40335852325754	16.2918888101825	9.16231301969377e-31	1.71334112457935e-29	59.3864985311656
RMI2	-2.0532755724664	3.79263235041808	-16.26788193882	1.02577140425861e-30	1.90826158134359e-29	59.370518236392
DSN1	-1.31916367170972	5.10614184970291	-16.2754596870802	9.89842414594358e-31	1.84410343642046e-29	59.3561540542774
ENAH	1.23283646007769	8.2521256276012	16.3203327175814	8.01558658158036e-31	1.50829634221818e-29	59.352067656507
CALML4	-1.19255889479188	4.18629701189977	-16.2638804088862	1.04527039864867e-30	1.94014589692317e-29	59.3473694297697
ZWILCH	-1.52367397860503	5.71005556562307	-16.2817946547528	9.6077886356647e-31	1.79218079693343e-29	59.3338242876017
PSEN1	0.775118671792175	6.58478885921032	16.2874789356451	9.35431634877125e-31	1.74706982951678e-29	59.2707891503346
LRP8	-1.72673897409474	5.21088453780893	-16.2520295570925	1.10523270276854e-30	2.04638400305455e-29	59.2323832832719
GRIN1	-3.03194275022712	3.7427097726542	-16.2439876053048	1.14788165915105e-30	2.12012189345783e-29	59.2081117876225
ABCA5	1.75919004398119	4.50991690712286	16.2361914761808	1.19080654381581e-30	2.19131753210028e-29	59.1925725693395
SOWAHC	1.26374498403184	4.74003563880042	16.2386013831841	1.17736816570208e-30	2.16924667192423e-29	59.1872322017097
FBXO5	-3.21336026764989	4.05341594801879	-16.2280250614196	1.23750258712932e-30	2.27446007935544e-29	59.1720172340117
RAB22A	0.924731860833429	6.28917244091206	16.2578403503197	1.07541123036253e-30	1.99362654754614e-29	59.1497984685588
PSMD11	0.668738025402988	7.5143992780044	16.267664473014	1.02682162874642e-30	1.90826158134359e-29	59.1314526450307
GTF2H3	-1.08089722007045	6.4596710917794	-16.2423723201178	1.15664561201674e-30	2.13368433784317e-29	59.0829330761417
FBXO30	2.11441951120635	5.29951455244377	16.2244490467121	1.25852604772263e-30	2.3046374551955e-29	59.0828910894693
KLHL21	1.31044332199912	7.24775409123551	16.247580864626	1.1286246777995e-30	2.08712169480754e-29	59.0616428460584
COG2	-1.10180385367484	5.01033733473769	-16.2095746256539	1.34989780389715e-30	2.46594469870068e-29	59.0299779138321
NUCB2	1.47094816051337	6.55453028385371	16.2267573524831	1.24491475808058e-30	2.28528606446675e-29	58.9965398158311
MED24	-0.965179310506231	6.64501728520715	-16.2262517920731	1.24788315840705e-30	2.28793815709893e-29	58.9923665081593
KIF15	-2.27204383239954	4.46799854776605	-16.1762039925665	1.57991347461387e-30	2.84969286551289e-29	58.9570800919975
PIK3R1	-1.63394409893123	6.09557868836085	-16.2065873940526	1.36903747583221e-30	2.49786959138475e-29	58.9516021926653
SLC25A19	-2.13786546372689	3.02923851698275	-16.1760792753858	1.58084320522924e-30	2.84969286551289e-29	58.9051514010196
ILF2	-0.791219832226412	8.18197430505603	-16.218896209835	1.2918854609562e-30	2.36284434612891e-29	58.8939211347073
DPP4	-2.60342332294571	3.09777536062187	-16.1832162616077	1.52851400125907e-30	2.76532123408508e-29	58.8734440176252
SNX18	1.06052381862363	5.82046828139977	16.1901906244882	1.47906009504702e-30	2.68548777019065e-29	58.8520499303474
VAT1	1.20469773968351	7.1130200862216	16.2016371725175	1.40135707418133e-30	2.55063973647355e-29	58.839517122372
CDC6	-1.86507178348553	6.46053382081579	-16.1779071065482	1.56727213583164e-30	2.83202868732225e-29	58.8245003272084
LAPTM4A	0.862725194468351	7.70897479655585	16.2024240989744	1.3961684648822e-30	2.54427981415912e-29	58.8229871073495
CHMP1B	1.118155751091	6.21276743290774	16.1899399028969	1.48080971877854e-30	2.68548777019065e-29	58.8221009799582
HM13	0.754877422784822	7.78372831158095	16.1911206932544	1.47258788611285e-30	2.6770435469577e-29	58.7668343075341
TARSL2	-1.29674962707866	4.82291727658859	-16.1428787108212	1.84898271693799e-30	3.31712359349353e-29	58.7345315956945
ERO1LB	2.01661453456596	4.26970149271348	16.1282597456139	1.98113037287089e-30	3.53309426116737e-29	58.7191188195885
TMEM263	1.27801116450573	6.82971740763251	16.1694558396734	1.63101771475214e-30	2.93309724607402e-29	58.7136403109098
ZNF511	-1.98705751683051	3.87370003495173	-16.1235963721542	2.02525171651673e-30	3.60322035251365e-29	58.7126584780637
PSMD1	0.784229330337453	7.58005920332611	16.1723297337505	1.60905335715772e-30	2.89706777111275e-29	58.6771823879903
TMBIM6	0.867481332558659	10.1629599549735	16.1856798268834	1.51085818609943e-30	2.73667629945344e-29	58.6764512395272
URB1	-1.25827118686599	6.15150403446662	-16.148299177534	1.80226904961745e-30	3.23718565180091e-29	58.6377767929952
PPM1M	1.50712871383479	4.19918613626998	16.1036971824502	2.22490402021867e-30	3.94441071636405e-29	58.5906242846503
FBXL6	-1.64950767341223	4.74086398543257	-16.1037496279352	2.22435262555037e-30	3.94441071636405e-29	58.5823467848
PGAM5	-0.953458217713631	6.55674338340456	-16.1303021227542	1.96211251680308e-30	3.50333906686267e-29	58.5296355360576
NBR1	0.906358292833366	8.05450156287672	16.1347881663588	1.92098207217405e-30	3.43398414235303e-29	58.4973430012341
HNRNPF	-0.764298146445283	8.7178824280361	-16.1373404091438	1.89796983090801e-30	3.39689093932237e-29	58.4917917969284
PASK	-1.2263867457544	6.41972627841911	-16.11543220029	2.1048878100065e-30	3.74047282308374e-29	58.4880742228768
PEA15	1.02257361999268	7.40592238078811	16.1245690100535	2.01596851603329e-30	3.59095886557009e-29	58.4645480029814
NDC1	-1.27536079851302	6.52774029198921	-16.1028585975772	2.23373931955291e-30	3.95540443660455e-29	58.4107369968395
BBIP1	1.3057848032455	4.3687993443	16.0719045746678	2.58578606905606e-30	4.56801924858186e-29	58.3983854175841
CCDC132	0.975698381103864	5.08452889472422	16.0759120106714	2.53723638270169e-30	4.48753139253812e-29	58.3649186500489
CCNDBP1	0.88504735160704	5.56803721331632	16.0662624428584	2.65572768311977e-30	4.68056418893503e-29	58.2935922281543
POLE4	-1.09484406000306	5.49795725757077	-16.0471642835461	2.90690390874667e-30	5.09930713711916e-29	58.2442295388443
LETM1	-1.09796810342472	7.14583696919759	-16.0666316569986	2.6510931701189e-30	4.67788660899006e-29	58.2076411785579
ID2	1.77282152151436	5.50589900121654	16.0432247218691	2.96161773449923e-30	5.18317621226579e-29	58.2057107037982
ABHD11	-1.14960756657517	5.39233000019294	-16.0395994336142	3.01288137018071e-30	5.26675514023674e-29	58.2041377385623
GRIN3A	-4.85398161239102	3.64011524406086	-16.140539339312	1.86951778532399e-30	3.3499617021987e-29	58.1972233696976
MAGED2	0.969564820237082	6.91541397753201	16.0596448650309	2.74018942784893e-30	4.81811293308894e-29	58.1726837455718
ALDH1B1	-1.89071695430308	5.84157259434605	-16.0323447825267	3.11816139480336e-30	5.44445482608921e-29	58.1127246032695
TMED9	0.956392396412316	7.44651631032895	16.050824665833	2.85697862031263e-30	5.0175895862707e-29	58.1120980783419
HSPA5	1.33455502112052	10.7254462798672	16.0657162132488	2.66259910613718e-30	4.68717329164781e-29	58.1062714476384
ACTL6A	-1.00662153937444	6.01746149851135	-16.0222152317753	3.27138056570128e-30	5.70534849878867e-29	58.0587275970066
ACTA2	-1.88830931133376	4.12547613131513	-15.9879538609446	3.84799062899169e-30	6.65684646139853e-29	58.0556146275729
PNPT1	-1.26633339856858	5.55510772503111	-16.0143139594055	3.39613299129872e-30	5.90919269957609e-29	58.0503443484308
ITGB5	1.31232591514727	5.58515047096073	16.0168107936635	3.35620218887213e-30	5.84648863899118e-29	58.0338968454622
PIP4K2A	1.14801309433942	4.47316778030708	15.9826360208329	3.94623268747933e-30	6.81110690059651e-29	57.9758137966788
ACSM3	-1.44583679053817	4.60223585463109	-15.9720452492314	4.14946510781624e-30	7.14545505263401e-29	57.9699697589956
MBOAT2	-1.28952882633288	7.34006041058435	-16.0096586412211	3.4718636590203e-30	6.03397045183435e-29	57.9501227452395
MMP16	-2.73862042388131	5.36648590061518	-15.9651444194887	4.28751977830149e-30	7.37473046861112e-29	57.9255198981644
MELK	-1.50728023655394	5.72248070412054	-15.9792756638723	4.00960853515815e-30	6.91254670079618e-29	57.9171899305979
GHR	-1.6036217415135	5.01967705333022	-15.9631036741059	4.32922404126336e-30	7.43794373039023e-29	57.8898934725293
DHFR	-1.19821008146518	6.43154817119331	-15.9861860311894	3.88037367702748e-30	6.70514282327325e-29	57.878432350915
PLD3	1.10335378222408	7.5889771080093	16.0002908562199	3.62944078496997e-30	6.30054136729584e-29	57.8700088154608
ASAH1	0.998104771612751	7.73189732200162	15.9985056252078	3.66027657919922e-30	6.34673361584936e-29	57.8509637398801
OPA3	-1.33733911297014	4.28173375176312	-15.946925617368	4.67460239516701e-30	7.99474140840864e-29	57.8487935815953
PFN2	1.12917241160185	6.89444327919668	15.9907212076671	3.79784318882819e-30	6.57767166360371e-29	57.8413334063337
HMGCS2	-3.39447787615633	5.59334545282527	-15.9425613059262	4.77243114055825e-30	8.13546397583195e-29	57.8246785022601
C20orf27	-1.40710609469658	5.69948836857935	-15.9580407071061	4.43445969565103e-30	7.61003963313095e-29	57.8127722802851
RPS6KC1	0.883018750977585	5.5403756615867	15.9518701930791	4.56620045289054e-30	7.82717648408726e-29	57.740935025742
DDX11	-1.25849397064014	5.16155111638991	-15.9363218450041	4.91587898919004e-30	8.35977790505976e-29	57.7321236638423
RAB6C-AS1	-2.44410093821852	3.31632391208265	-15.9184532197589	5.35113169107566e-30	9.04871548121534e-29	57.710318725279
ZNF385B	-3.16857813545815	2.46338037167405	-16.0459161218259	2.92412785920038e-30	5.12353604827921e-29	57.7094160421253
ZNF143	1.07154933293207	5.55034213796479	15.944517723473	4.72832480236139e-30	8.0774203904731e-29	57.6983929053357
PARP10	-1.63101817677487	6.10818891949765	-15.9425301076933	4.77313782812197e-30	8.13546397583195e-29	57.6945417529566
C16orf62	-0.78450761171633	6.44855802818393	-15.9479576476646	4.65176511131374e-30	7.96475540609887e-29	57.6888895689492
TIMM8A	-1.63185956284948	4.11515106703005	-15.9063848863063	5.66682467214145e-30	9.528895775686e-29	57.6622145934303
DDX60L	2.4138975695172	1.50137450132137	15.9420334812826	4.78440135268681e-30	8.14541618049265e-29	57.659705924842
HPS3	1.12523103596873	5.07973866244856	15.9276968947961	5.12133732598196e-30	8.66989867947521e-29	57.6498508655941
PPAT	-1.46674628622834	6.36335962865239	-15.9327458663342	5.00003855146601e-30	8.49327815484317e-29	57.6280106269434
MGAT4A	1.81896602852482	3.90322047294143	15.8934239542415	6.02675885424157e-30	1.01114872575745e-28	57.6202575537166
SP100	1.35729968069379	4.20716673633105	15.8972010374354	5.91955584001708e-30	9.94273495455217e-29	57.6017361904362
PRSS23	2.7174455102551	3.21513217276745	15.8863183565905	6.2337526519399e-30	1.04238340558496e-28	57.5729013494789
PNKD	-1.37261959543923	5.9744954424273	-15.9148833748376	5.44262708487862e-30	9.18275149511656e-29	57.5716284196774
MRPS33	-1.10789543531729	6.0739468341066	-15.9158668028456	5.41726590341292e-30	9.15024351019667e-29	57.564594945297
COBLL1	1.08091777738132	7.29319350002443	15.9301289841366	5.06254272238743e-30	8.58003854620426e-29	57.5502209706416
SPINT1	1.03502617521414	7.59611226794718	15.9311465771006	5.03814472298889e-30	8.54833685428261e-29	57.5366875141262
URB2	-1.35983048787884	4.39372538016746	-15.8860500885136	6.24170611649575e-30	1.04255238092659e-28	57.5337100867134
ANKRD12	1.5758072634684	6.40700647269071	15.9092253600131	5.59087579919916e-30	9.42228855227548e-29	57.5107794576331
CRB3	1.09539841440257	5.43084255229716	15.8914087801782	6.08475088038335e-30	1.01900021680396e-28	57.4865489506044
ALPK1	2.08908078187148	4.55903065980808	15.8566207941359	7.17916121463052e-30	1.19250315043022e-28	57.4102879968707
POLQ	-1.63219733950247	5.48906559513981	-15.8673326016869	6.82258361986512e-30	1.13578620438908e-28	57.3928368282447
PACSIN3	-1.4408551938155	4.90196586028037	-15.855610842604	7.21373259292537e-30	1.19692164215876e-28	57.3905500035481
GAREM	1.33129788558746	3.70942535073956	15.8466077300221	7.52940847952305e-30	1.24654462765731e-28	57.3787983115575
DNAJC3	0.925824102415956	7.25456363449407	15.8913265773922	6.08712835957082e-30	1.01900021680396e-28	57.3754574353437
SETMAR	-1.01360354478414	4.9214107323256	-15.859543863716	7.0800382930706e-30	1.17734058702933e-28	57.3749088396783
MTHFD1L	-0.924463732819913	5.31561584749619	-15.8540817926292	7.26639190646161e-30	1.20432826564489e-28	57.3330079082282
TMEM177	-1.25870444858973	3.95332618588013	-15.8332988225607	8.02168426614997e-30	1.32076327785645e-28	57.3183487128323
ARHGEF5	1.0092631168719	4.8442718285573	15.8415873333988	7.71143309236316e-30	1.27247120126291e-28	57.3077064819474
ESRP1	1.152936754563	7.37223497210529	15.8722890641098	6.66367110905059e-30	1.11056254576586e-28	57.28755975571
SLC30A4	-3.12736916485585	6.44001612784193	-15.8459846112079	7.55176399916612e-30	1.24886881290175e-28	57.2858289803537
CCDC78	-1.96107499038218	4.85419861009365	-15.8237570559429	8.39442142755274e-30	1.38062028648556e-28	57.2714166091457
SCFD2	-1.43433253421437	4.31761831120118	-15.8118360383761	8.88466998769735e-30	1.45965212839457e-28	57.2045425176038
LARP6	2.07968750299979	3.88921091538814	15.7990384836138	9.44306089218374e-30	1.5463140933155e-28	57.1814800749524
ST8SIA6-AS1	1.23845786851237	6.23027896384732	15.8442207266967	7.61540906646661e-30	1.25800860882357e-28	57.1783468872339
KIAA1683	3.46836116360407	2.86191879485096	15.8058996638173	9.13943795203711e-30	1.49822926078372e-28	57.177791840962
IFRD1	1.78226703510295	7.02133659373693	15.8378841391706	7.84852964447916e-30	1.29367202131173e-28	57.1395503402776
CDCA3	-1.76756554844524	5.10495134177123	-15.7912803168852	9.79861411998176e-30	1.60104450082313e-28	57.0735862690238
B4GALNT4	-1.70388791656998	6.43357369982624	-15.8067885397528	9.10082805977328e-30	1.49353042782028e-28	57.044707740254
PDCD2L	-1.38216299284204	4.06028058704493	-15.7677715459293	1.09603529852418e-29	1.78503970093699e-28	57.0195473554142
MRPS12	-1.30641363024401	5.44781210204432	-15.7866376049012	1.0017793851158e-29	1.63330284982615e-28	56.9880048725703
CNKSR2	-3.47676687156453	2.43604082914581	-15.9073549912816	5.64076996535603e-30	9.49571769055898e-29	56.9665944377598
PLCB4	-1.50553652458339	6.52367018924233	-15.7954625890071	9.60530186719247e-30	1.57116789583619e-28	56.9664676919678
POLR2H	-1.1339861806221	5.83367055044703	-15.7472084573049	1.20895851057036e-29	1.96468841934248e-28	56.7814780398873
WARS2	-0.858815892946882	4.85440578342828	-15.7214984260088	1.36675094453211e-29	2.20678840678432e-28	56.7360222747436
LUC7L	-1.44533617564958	5.01812920523879	-15.7092519733261	1.44903749512737e-29	2.33212722688452e-28	56.6938774919946
GNL3L	-1.06109881079949	5.84975695988433	-15.7329278233695	1.29419676412558e-29	2.1009360659578e-28	56.6921901200891
NIFK	-1.21685206927897	5.58423484949427	-15.7292390797893	1.31717962307203e-29	2.13593620086928e-28	56.6911353939292
IPO5	-0.860945613065205	7.7453520693998	-15.7500790700907	1.19251790663978e-29	1.94007030185298e-28	56.6819406006953
CCM2	-1.38869028351011	5.02454166623623	-15.7092945781093	1.4487427586463e-29	2.33212722688452e-28	56.6645678689831
DHX33	-0.873926992524435	5.9484072092872	-15.722104996582	1.36279961856123e-29	2.20277707990478e-28	56.6358701109127
TPMT	1.19399166348828	6.00503318475722	15.7226215959631	1.35944344053031e-29	2.1997201188581e-28	56.6072681200712
PNPO	-1.12144099547864	6.94202455817695	-15.7259607166946	1.33794979115189e-29	2.16727659805143e-28	56.5991839249247
E2F2	-3.12183697793691	3.34696767027431	-15.6902016193448	1.58705522462712e-29	2.54879371689848e-28	56.5420476294728
FARSA	-1.08081544993778	7.32373681875643	-15.7117679743973	1.43173491458773e-29	2.30923001906007e-28	56.5118073276303
ADCY1	-2.52975681044605	4.2105779643546	-15.6510543597221	1.9135858738522e-29	3.03327914139982e-28	56.4840902220678
CCND3	-0.811341355399372	5.93517627985245	-15.6876683065139	1.60637835810275e-29	2.57707023774262e-28	56.4807516181997
GAB1	1.88314496696884	4.13695431438177	15.650667875619	1.91712559815846e-29	3.03346237955189e-28	56.4575802649469
ZYX	1.44017634813634	5.91579032647338	15.6843192795065	1.63228697718682e-29	2.61584004796557e-28	56.4483659117722
TRIM14	-1.48521639626339	5.34009491929174	-15.6693613546803	1.75323031613569e-29	2.79178222980843e-28	56.4448291892696
HGH1	-1.27726347611345	5.63627223754027	-15.6682245145191	1.76278262846847e-29	2.80401948613163e-28	56.4176008063494
MRPL37	-0.60347990141396	7.57711888633282	-15.6915930985016	1.57654116289271e-29	2.53461906873629e-28	56.408723148427
WDR62	-2.1297257333361	4.88297462528536	-15.64176680207	2.00049547560166e-29	3.15540336781875e-28	56.4042264350588
TMEM135	1.41726932605398	6.22733181154247	15.6759594972256	1.69880786407793e-29	2.71375520074406e-28	56.3957834379206
NAPA	0.867583414352051	7.16198594361824	15.6826783562266	1.64513436522582e-29	2.63361808403314e-28	56.3729948876408
ABHD12	0.860180321673277	6.19881490615028	15.6722774561539	1.72896499962807e-29	2.7560656512118e-28	56.3698509946899
GLUL	0.682177889456139	7.33226107970861	15.6816153207882	1.65351147142726e-29	2.64420961181595e-28	56.3591834770114
UBAP1	1.13654126998485	6.96208329539737	15.6735447816172	1.71852491874708e-29	2.74233476938429e-28	56.34327622399
NEK6	-1.6270805793495	5.78654004425687	-15.6493148106553	1.92956997260032e-29	3.04993923248067e-28	56.3159426762287
CECR5	-1.05852142902784	5.75311988872228	-15.6461289510657	1.95919255465656e-29	3.09350529976055e-28	56.2989226438427
ATP10D	3.64961406599238	1.16715222762786	15.7881129188537	9.94761600710156e-30	1.62362393437649e-28	56.2862821364737
PHF14	-1.05736050468019	6.2891579552361	-15.6509009905811	1.91498976161896e-29	3.03327914139982e-28	56.2794513344511
UBXN4	1.0252800144664	7.83956023385476	15.6633063587011	1.80471400717255e-29	2.86768100864582e-28	56.2566757595077
XRCC2	-1.97411492557834	4.11957811188328	-15.5954276182513	2.49717555239328e-29	3.92234185091396e-28	56.212067114821
PER2	-2.15665694098709	4.02468575939284	-15.5781869475307	2.71213380342767e-29	4.24222929086145e-28	56.1390881283787
LINC00886	4.72908632023923	0.185964047113502	15.8762362690813	6.53978304527523e-30	1.09112646897614e-28	56.1336561165167
ATAD3B	-1.55788553177222	5.44528351438229	-15.5997536294937	2.44598096981499e-29	3.84595290499915e-28	56.1166815940752
KIAA1191	0.971841298251096	7.42714262241278	15.6263563858454	2.15354535126068e-29	3.39324627434736e-28	56.0937094338693
MRPL4	-1.15113135447258	6.5062662796931	-15.6091105917543	2.33882929018342e-29	3.68132710916082e-28	56.0672051933906
YEATS4	-1.74299599731027	5.12887006414195	-15.5643825140681	2.89758912335536e-29	4.50969680517413e-28	56.0075387818878
TSPAN7	3.78241941148552	1.10945427264081	15.6608651197927	1.82589856233009e-29	2.89827619576625e-28	55.9645220463328
SNRPF	-1.20849481150498	5.87059887215367	-15.5728220739006	2.78274685065365e-29	4.33912011520407e-28	55.9480409726317
LAD1	-0.841508814377473	7.34861251080765	-15.5943120339746	2.51055134551513e-29	3.93923082594098e-28	55.9439138038906
MRPL24	-1.06407239155022	6.72716892693999	-15.5844779173889	2.63162224577795e-29	4.12488931551166e-28	55.941270053272
STXBP5	0.999457666285468	5.66887118619181	15.5738829611067	2.76863823362338e-29	4.3236921672892e-28	55.940065970087
KIF22	-1.18075543611184	6.40031142625732	-15.5800981319285	2.68741609964693e-29	4.2079499637433e-28	55.938952120237
UTP6	-0.951142738275478	5.93184721547644	-15.5737823413494	2.76997327179822e-29	4.3236921672892e-28	55.9261598608389
KRI1	-1.15749387797666	5.92363835513373	-15.5643423484493	2.89814692127933e-29	4.50969680517413e-28	55.89047814164
TTC9	1.73725102717476	3.49249299754837	15.4987467536483	3.9696839317318e-29	6.11372040193689e-28	55.7428591127841
MAPK12	-1.67534437829478	5.40628999723769	-15.5045105140629	3.8613657838244e-29	5.95300499075023e-28	55.6837979659489
HMG20B	-1.24974522629151	7.40639433075975	-15.5351685620337	3.33319990881229e-29	5.18129708392602e-28	55.6830369928881
DPAGT1	-0.856123554721955	5.57605217048054	-15.5092785962044	3.77400824543585e-29	5.83630358532078e-28	55.6604296296038
LOC100129034	-1.39584092552556	6.05477283818739	-15.5176350800465	3.62567053251921e-29	5.61268749652665e-28	55.649613401094
JAG2	-2.05546800398082	6.268903507017	-15.5049573758587	3.85309307933641e-29	5.94635618492452e-28	55.6048888972247
GOLGA3	0.830140406117268	7.89870733553161	15.5217872067038	3.55415916759927e-29	5.51335269221804e-28	55.5718038257987
EGLN1	0.97385111490403	6.30190612066716	15.5088289176205	3.78216139392601e-29	5.84289459785936e-28	55.5717373901392
OSER1-AS1	2.40619763545261	3.03582539031284	15.4549026017376	4.90015122196699e-29	7.52358596616118e-28	55.531655879864
P4HB	0.797355459231683	10.2265467327002	15.5255178272905	3.49111731591515e-29	5.42116004299709e-28	55.5305226715606
ZNF367	-2.91713006649696	4.55500953778275	-15.4445267675026	5.15070860271315e-29	7.88410197536601e-28	55.5026672686612
NTHL1	-1.70977395638599	3.95287164735762	-15.4424656622255	5.20199346222276e-29	7.95449427991211e-28	55.4880345845517
PRR36	-1.99345870720076	4.34716513451555	-15.4410530336792	5.23743895201783e-29	8.00054764023395e-28	55.4761171166349
SMC2	-1.38237396313854	6.57918264419188	-15.4745114172636	4.45959479374246e-29	6.86119625233983e-28	55.425890142947
BAMBI	2.46534607792464	5.0109295455348	15.4512028696508	4.98805567560089e-29	7.64292285967582e-28	55.3586690432695
APEX2	-0.971060585732896	5.13287458027708	-15.4257473842366	5.63740948811989e-29	8.59404475874196e-28	55.278612942066
KDM5B	0.63686903839227	7.20535113817396	15.4535604210579	4.93185955772238e-29	7.56453555860667e-28	55.2748760319511
GDPD1	-1.35374233346034	4.2026522981028	-15.4009823634665	6.35065982971856e-29	9.62275560071179e-28	55.26555198246
HSP90B1	0.954308575753389	10.5739672632274	15.4706962044382	4.54207514822956e-29	6.9809417017211e-28	55.258323956296
PARVB	-1.22670960209893	5.44122045695954	-15.4129545575832	5.99518295456634e-29	9.10249416034056e-28	55.2362235643331
SLFN5	2.53131288426381	5.98540046470198	15.4259530911038	5.63183538686857e-29	8.59404475874196e-28	55.2211653650164
CHAF1A	-1.18182112255444	5.99723980727577	-15.4146129186709	5.94754609656917e-29	9.04256288187877e-28	55.1797665443013
SOX12	-1.47948341604728	6.18057880867753	-15.4145380527202	5.94968841721912e-29	9.04256288187877e-28	55.1685913046997
RAB36	-3.78039595759726	2.63813111761884	-15.5179076029747	3.62093287720568e-29	5.61113808917652e-28	55.1560960122401
ZC3H6	2.15261798583151	4.65883622118192	15.370995394428	7.33686996125184e-29	1.10612890901765e-27	55.1116096718087
SRPR	0.713631083158608	7.96926710855571	15.4201442451566	5.79139104572034e-29	8.81983042013556e-28	55.0889989945509
RRAGC	1.36215799366886	5.93763732102689	15.3871938641649	6.78640546594519e-29	1.02416748217722e-27	55.0485373566331
MCUR1	0.900039268731977	6.48742655971112	15.3929098591402	6.60223422653983e-29	9.98380152524895e-28	55.0155355864926
MKNK2	1.63540503551494	9.19817636084331	15.4030825322141	6.28680392628957e-29	9.53562098557214e-28	54.9756084928616
ASIC1	-2.35691509982519	3.07375057717968	-15.3542909653467	7.95159339181452e-29	1.19520647018505e-27	54.9677149533561
STX5	1.14906346066089	6.1485376462777	15.3691881909479	7.40100225819426e-29	1.11356162233512e-27	54.9456305301362
MCAT	-1.08552673334039	4.89700104773048	-15.3416170097062	8.45232210414262e-29	1.26793275440365e-27	54.9114474001979
DEF6	-1.50915721949742	4.43923360895987	-15.3164427767471	9.54291815503631e-29	1.42441808167023e-27	54.8659470073688
CCDC51	-1.09112285943859	4.85637741081011	-15.3257446870248	9.12436663341119e-29	1.3632984016647e-27	54.8278798814862
ZNF555	4.07854389466064	3.21282829165111	15.3017787790203	1.02422929710748e-28	1.51974576337607e-27	54.818148463865
RUVBL2	-1.25388851044141	6.47149320864746	-15.3332674385565	8.7994021448421e-29	1.31605401002937e-27	54.7601443332152
ALKBH6	1.43566215897629	4.13470441071802	15.3014527042547	1.02584166753876e-28	1.52063558536644e-27	54.750145391571
RAC3	-2.08795321031987	4.49159870216531	-15.2882842297355	1.09313422872149e-28	1.61560074591357e-27	54.7496934818585
IDS	1.1375151943411	6.56359467061572	15.3382046072809	8.59247664584461e-29	1.28767095123755e-27	54.73683309132
GSTO1	-1.04396666755566	5.29335647735674	-15.305090793009	1.00799573176227e-28	1.50010544183769e-27	54.7218578855027
RNF11	1.16935246441898	8.22134954125849	15.3434382393427	8.37846320825674e-29	1.25811003535183e-27	54.710675649611
CHEK1	-1.30510296316313	5.53930550777671	-15.2955575406677	1.05543603210682e-28	1.56142142444493e-27	54.6536670647226
TMEM40	2.69006874796996	0.82001922815981	15.3965843729284	6.48650151375226e-29	9.81868011396209e-28	54.6485208837079
TEX19	2.89318352527557	1.66127872729026	15.3360609631312	8.68171291998465e-29	1.29974677174965e-27	54.6271996382256
TRAFD1	0.945686645558728	5.92458714935429	15.2990878844166	1.03761180081647e-28	1.53656595671204e-27	54.5986694819102
SNX11	1.07827801565445	5.04547835153632	15.2801938466812	1.13665984538493e-28	1.67662910002948e-27	54.5902525176568
HNRNPUL1	-0.674385239749489	7.3647381287344	-15.3090184048023	9.89079695215474e-29	1.47341475231702e-27	54.5792451396057
HABP4	1.14016294531438	4.45371819581056	15.2614233706111	1.24447327332744e-28	1.83205986983185e-27	54.547518316785
E2F8	-4.06063061397328	3.10167523157223	-15.3121118367293	9.74432706335739e-29	1.45303689357869e-27	54.4986501294563
SURF4	0.737510479170297	8.6480778156599	15.3023638329918	1.02134271225875e-28	1.51846358091856e-27	54.4985297861023
PRKDC	-1.25760867109572	8.85265119057455	-15.3018645276856	1.02380571135343e-28	1.51974576337607e-27	54.4935673659773
CHDH	-1.21377958696524	5.3184175715457	-15.2585330092162	1.26196487588457e-28	1.85599065389645e-27	54.4796302135789
DDX46	-0.980091765215247	7.06445871043402	-15.2852999635211	1.10899085460356e-28	1.63742445159558e-27	54.4781753809742
DNA2	-1.39355812055254	4.42803071479088	-15.239243498308	1.38520012389593e-28	2.02533252779175e-27	54.4714007572824
CHMP5	0.856625519615538	6.60282371706421	15.273954549211	1.17141313115309e-28	1.72619622938123e-27	54.4280076094133
PRPF4	-0.857014104916551	5.74728804075759	-15.2530137194454	1.29605544171139e-28	1.90426306386871e-27	54.3934996800681
ARMC6	-1.37268860850721	5.34091662669573	-15.2342043578327	1.41934096813719e-28	2.07121710180253e-27	54.3664387978907
EPHB4	-1.41457911250295	5.64265973255115	-15.2367992416377	1.40165595452898e-28	2.0473993981719e-27	54.3569681687141
BIRC5	-1.36491318914762	6.53960587102737	-15.2471322203651	1.33340273390088e-28	1.95149858209119e-27	54.3306982106457
TTLL12	-1.30288081503602	7.42002300454925	-15.2508251447016	1.30982837886309e-28	1.9188666280008e-27	54.294917800472
PTP4A2	0.854214570510049	7.45859165135939	15.2513308419645	1.30663295898969e-28	1.91605473751847e-27	54.2818908964044
SLC39A11	0.985774412240989	4.73937612019516	15.2131221012515	1.57159405634412e-28	2.29117051942363e-27	54.2608456969399
PIH1D1	-1.05802992800538	5.66530318241073	-15.1959192275992	1.70792143789573e-28	2.47788872574321e-27	54.1567058333637
CREM	1.56503855704156	4.52526336630128	15.1742302320253	1.8968739434252e-28	2.74143013806283e-27	54.1118832712557
TOX4	0.688821838244848	6.9443465852838	15.2060538504158	1.62623182815798e-28	2.36623034221126e-27	54.0915626193618
PKNOX2	-3.26858217719662	2.51017835848099	-15.2518973560246	1.30306255203147e-28	1.91268692876877e-27	54.0820283920466
EIF2AK4	-0.989455386918785	6.74208383670748	-15.1963694262432	1.70420658385455e-28	2.4767216756171e-27	54.0570310842625
AFG3L2	-0.716619224143095	6.99446651775711	-15.1962164895411	1.70546764290628e-28	2.4767216756171e-27	54.0468645521425
ANTXR1	-2.92690039576086	2.94361427109553	-15.2127978318338	1.57405980716316e-28	2.29253948247934e-27	54.0351251924642
TXNDC17	-1.3614149561471	6.09036899752151	-15.1755693511652	1.88462155224421e-28	2.72634655380531e-27	54.0349923693676
ISG20L2	-0.801386828229365	6.1583559455083	-15.1791927148356	1.85186656261993e-28	2.68413400620664e-27	54.0036869077244
CNNM2	1.23940052094593	5.18195043420307	15.1483628639801	2.14990856254775e-28	3.0981791722857e-27	53.9662525041123
ACSS2	0.963158520409579	6.47807275042287	15.1714305473487	1.92274920004695e-28	2.77615403729856e-27	53.9536073999413
ABCA4	4.47919927853049	0.18802286866717	15.3874813337182	6.77702095569537e-29	1.02378014759277e-27	53.9151242483249
APEH	-1.11850805995952	8.17128476876506	-15.177093823184	1.87077004633895e-28	2.70891832360903e-27	53.9130630835349
RAB11FIP5	0.864941077759098	5.22037066189638	15.1328852096843	2.31726396676395e-28	3.32658085324355e-27	53.8585976965322
RANBP9	1.01758462242708	6.90748410293362	15.1563842265298	2.0680108433384e-28	2.98302121263875e-27	53.8576516656032
MOCOS	1.38098950507025	5.61516306450028	15.1409743924477	2.22822618421402e-28	3.2048893086358e-27	53.8537626303767
PTCD3	-0.888388805378844	6.86710004890371	-15.1388779216744	2.25096654995446e-28	3.23449892001112e-27	53.7687660682689
LPGAT1	1.21974783168003	6.11748263367377	15.1244010668184	2.41449437708732e-28	3.46285077042438e-27	53.7275365584011
LMNB1	-2.34022827747904	6.74383071958625	-15.1170243809159	2.50236010052437e-28	3.58544267838492e-27	53.7000370303577
ATP5B	-0.876415805441468	10.5848811259372	-15.1428900448407	2.20764908441898e-28	3.17833735873781e-27	53.6830959303799
GLDC	-2.19079595897283	3.18373143051554	-15.0675821118434	3.18030777220116e-28	4.53088249595565e-27	53.6557332078973
PRKCD	-1.30295422031715	5.80422194172746	-15.09967247473	2.72192696157417e-28	3.89261478619026e-27	53.6449005217974
MVP	1.69419177118892	3.64081269150055	15.0610555104487	3.28263623298128e-28	4.67223371321772e-27	53.6342067791049
SLC2A4RG	-1.40838003771201	6.38761684047689	-15.0976554057247	2.74867572891312e-28	3.9271279491303e-27	53.6302091818126
CCDC82	2.03200297433889	2.13513419634959	15.0587560767158	3.31947125397571e-28	4.72018753311545e-27	53.6252366471535
FARP2	-1.11053658581858	5.09335659540052	-15.0732905607263	3.09343817762456e-28	4.41130747152995e-27	53.618319411489
HEXA-AS1	3.07012667296488	1.67215639908281	15.1001383933761	2.715785605459e-28	3.88753447584103e-27	53.5182037899833
RPF2	-1.07260327693303	6.63335932959421	-15.046646342872	3.52042553162307e-28	5.00120243924807e-27	53.3319663522503
PUS7	-1.45323165208091	4.831351328276	-15.016912428512	4.06727483030703e-28	5.76171687281985e-27	53.3294841483612
CELF6	2.38830566612055	2.12024711458659	14.9963171794537	4.49536652752489e-28	6.34421276102573e-27	53.296388513517
YBX1	-0.653382475773554	9.42306704492944	-15.0440460223985	3.56514656844406e-28	5.05994715233988e-27	53.2327566239908
LOC90784	-1.44972825346939	4.52625801068565	-14.9825092518427	4.80746067314513e-28	6.76558851620874e-27	53.2038550253093
ODC1	-0.780142152506182	9.16658553382563	-15.0307210358782	3.80343282681664e-28	5.39304507341631e-27	53.1668649297689
NFE2L2	1.00224969680254	6.84278558398231	15.0101782857154	4.2025414762861e-28	5.94772505258361e-27	53.1460505935534
NAAA	-1.27704370123827	6.10090001202763	-14.9852632373434	4.74352158230268e-28	6.68186867540874e-27	53.1077726278718
ERBB2IP	1.13692432223007	7.5624446066165	15.0060666702208	4.28734389814857e-28	6.06202975278709e-27	53.095076939007
EFTUD2	-0.754524761399971	7.22847381700606	-15.0028544853849	4.35479043384225e-28	6.15160236637584e-27	53.093764253416
TTC17	0.73510913957459	6.46125263477005	14.9910390932414	4.61218585106577e-28	6.50296551545574e-27	53.0667693110893
RFC4	-1.16428731469563	5.422383927727	-14.9662556701741	5.20285826821287e-28	7.2743128263952e-27	53.0588512022465
SPECC1	0.877903175156445	5.70089866509456	14.9757051621261	4.96916924640691e-28	6.96704438879983e-27	53.0421662352354
RBMS2	1.11732879891735	4.40817405452891	14.9436220947866	5.80850983341229e-28	8.0685091265975e-27	53.0172663597877
THEM4	-0.891748147699824	5.85057304299995	-14.9680243087571	5.15829433386082e-28	7.21872765305257e-27	53.0040509980559
SOCS6	1.21392489900022	5.16278796108226	14.9535815452902	5.53373143644531e-28	7.70821069106334e-27	53.0040478949942
FBL	-1.06118802444853	7.44240724199687	-14.9804723709183	4.85530738135598e-28	6.82013991005064e-27	52.9869397971032
UBE2G2	-1.03656749271181	6.57012282719536	-14.974575503216	4.9965414404303e-28	6.9988867788714e-27	52.9854792125728
C9orf3	1.66607557818612	4.07363342847705	14.9283487615612	6.25677692684314e-28	8.68315733211429e-27	52.9586908897773
FAAH	-1.18342584797237	6.4358364760491	-14.9594347105321	5.37837807518572e-28	7.50573654061235e-27	52.9489515371314
BNIP3	1.09582844295593	7.74019200540916	14.9769682741923	4.9387418246255e-28	6.93085488210995e-27	52.9409234931492
FKBP4	-0.949791763574087	9.20065883627441	-14.9805895048698	4.85254295927053e-28	6.82013991005064e-27	52.9342652785278
PLCG1	-1.08145897157262	6.39426261612826	-14.9555525138343	5.48092121264209e-28	7.64173750501705e-27	52.9170933623436
TNFRSF21	1.40144044278241	5.35579480624002	14.9457320194878	5.74917518168005e-28	7.99348282667664e-27	52.8971383226936
PICALM	0.722973697901824	7.52981546299865	14.9636670520916	5.26878155107929e-28	7.35963011823318e-27	52.8827511215898
EPHA6	-1.31352277835573	4.49588544054201	-14.9040559036203	7.04250595647176e-28	9.73759387130571e-27	52.8695852504641
DMGDH	5.07858641696532	1.60708391876025	15.0926581202279	2.81608944620951e-28	4.01961968861997e-27	52.8445527980069
TGIF2	-2.12376837271273	3.69020566289974	-14.8883691695145	7.60184062583005e-28	1.04628083260737e-26	52.8338663532958
AMPD2	-1.31715722326429	5.81808074947536	-14.923787389666	6.39727692749883e-28	8.86994555340005e-27	52.798287952962
SLC45A3	-3.15206479406044	6.80365998028996	-14.9046644520522	7.02166083436151e-28	9.71771973168409e-27	52.7092393292543
CC2D1B	0.859797563958211	6.2925670974672	14.9079542801986	6.91004049143119e-28	9.57206347041796e-27	52.678770448514
TRAF3	-0.801861370776856	6.12910421048396	-14.901374461383	7.13509890131115e-28	9.85654508758861e-27	52.6641212144937
PTER	1.1246879022975	5.27514109852921	14.8910719746864	7.50237914625342e-28	1.03353876385451e-26	52.649868553777
IKBKG	1.68053249692099	3.08709845932357	14.8497716471753	9.17572361305536e-28	1.25599513011522e-26	52.6466589212764
FAM160B1	1.15483805146415	6.70071217430145	14.8972332810122	7.28050768988399e-28	1.00481712749355e-26	52.603590499078
SUMO3	-0.945439119246319	7.11845937750996	-14.8946505995615	7.37269711041818e-28	1.01660624251643e-26	52.5848757948834
B4GALT1	0.715619826766291	7.45836773169604	14.8828561104837	7.80884494285758e-28	1.07378768921199e-26	52.4908672321984
E2F5	-1.98885015578547	2.59879438275862	-14.8256773448348	1.03203115947124e-27	1.40498457757209e-26	52.4759732875483
WDR26	0.907532783153775	7.67234225499212	14.8798804932077	7.92291770018286e-28	1.08847696418981e-26	52.4756135015794
ACTR10	1.00708470481866	6.3906600936184	14.8693023642206	8.342169191292e-28	1.14398185001316e-26	52.474348844045
APLN	-4.29646992641672	2.38319782364309	-14.9511175625677	5.6004713514679e-28	7.79394604389638e-27	52.473318806454
CCDC34	-1.17371864850052	4.77006235393085	-14.8258301174665	1.03126199592738e-27	1.40498457757209e-26	52.4433441808824
STC2	1.18179895073884	7.77865206668907	14.8701022035283	8.30970372153333e-28	1.140571399292e-26	52.4309662474312
IL17RB	-1.45397233252279	3.97043218497664	-14.8079380559167	1.12537858636029e-27	1.52652979699965e-26	52.4288306672951
ZNF746	1.29068280080199	6.09391374440769	14.8531104046038	9.02751617539123e-28	1.23683561030725e-26	52.4236485160959
PTPN13	-1.05647624112273	6.18016235644218	-14.8432731789059	9.47123879088233e-28	1.29408663952583e-26	52.393450064738
TTLL7	1.06580509584387	4.9193973075358	14.8104972056681	1.11140534065711e-27	1.50893875183609e-26	52.3156485297267
SAR1B	0.80607969245559	7.27273363184077	14.845565796156	9.3659066327573e-28	1.28086023677125e-26	52.3124850168376
PLEKHH1	-1.5855026550895	6.37972124026654	-14.8143126593459	1.09089558134122e-27	1.4824333076398e-26	52.2382409235098
PAFAH1B3	-1.59185807221875	4.23314241815474	-14.7676308590349	1.37026817769099e-27	1.83877988884789e-26	52.2336635851839
SYNGR2	-1.07378035649386	8.12997721324395	-14.8304147872817	1.00844567721901e-27	1.37536969020169e-26	52.227560166593
HYOU1	0.745411073345089	9.26477740592003	14.8365854368423	9.7853517047285e-28	1.33578946543821e-26	52.222263731549
BEST1	2.15245628751212	4.21706602179226	14.7720766150286	1.34081980486346e-27	1.80409947937542e-26	52.2204508870506
TMEM107	-1.59326338644577	3.49682673257063	-14.7578695637168	1.4372267681079e-27	1.92005312721603e-26	52.2027796078199
DNAH8	-5.43434421673346	1.81826667752025	-15.3697261718737	7.38185222553877e-29	1.11179431312628e-27	52.1960558668592
SSBP4	-1.68060491400583	4.81055061430426	-14.7700340045869	1.354270105216e-27	1.82056579229396e-26	52.1898410192838
UNC13B	0.623163601190678	6.95283188162322	14.8154207547704	1.08501065398318e-27	1.475771737338e-26	52.1834481001367
DHX37	-1.27750178981398	4.91475552864095	-14.7787233203963	1.29797424672503e-27	1.75115734850162e-26	52.1710782359989
ZNF204P	1.48010977366645	3.96751933887043	14.7585732866559	1.43229140553856e-27	1.91516364608789e-26	52.1600440442866
FAM195A	-1.50351769387976	5.21283190741406	-14.7656268848459	1.38375403084387e-27	1.85356382936232e-26	52.1296213840116
LYRM9	1.49477886042602	3.11298623205094	14.7404399688593	1.56507074737425e-27	2.08898687489527e-26	52.1182543685292
BOP1	-1.29547996221954	6.61704438585994	-14.7917919014762	1.21770185890546e-27	1.64878368920869e-26	52.1094935473758
FIBP	-0.901341024108731	6.33848197311764	-14.7839519812824	1.26523848885361e-27	1.7116055088852e-26	52.0992165965361
ACTN4	1.12515000846764	8.58317964267027	14.807508341808	1.1277421242326e-27	1.5283552109636e-26	52.0848816075429
RNF32	1.28748805857007	2.93199527118354	14.7246495469261	1.69073412417613e-27	2.24474479298221e-26	52.0377723034742
NDUFV1	-1.21417547523669	7.39612067460978	-14.7822329156767	1.27590868790416e-27	1.72448648582978e-26	52.0343097393384
KANK1	1.76001020280796	2.20520275320104	14.7274177623914	1.66799324893686e-27	2.21847534331584e-26	52.0324881121329
MICU1	0.635371611439418	6.70057363140521	14.7791274470249	1.29541400715238e-27	1.74927488591729e-26	52.0242863416448
ZHX3	-0.963434680449656	5.86541830482491	-14.7632763267692	1.39974230545781e-27	1.87330931004941e-26	52.0209604117867
KIAA1524	-1.50279250082376	4.88666142398511	-14.7331681829197	1.62173107958826e-27	2.16077319353127e-26	51.9903028920758
HIST1H4H	2.29141077552615	3.87229219612221	14.7168827481684	1.75621551062726e-27	2.32756682326381e-26	51.97775078338
C6orf106	0.858830584325735	7.36640777609377	14.7744591648124	1.32530055111313e-27	1.78641948613238e-26	51.9765155485457
ATIC	-0.928235089694772	7.38787400534054	-14.7730614809572	1.33438264746296e-27	1.79704841563263e-26	51.9644786107591
JAKMIP1	-2.32470539149896	3.1327737180818	-14.7162552907266	1.76161552622607e-27	2.3326647920468e-26	51.960043471094
SRSF2	-0.919788083830836	7.27300742459889	-14.7688211484019	1.36232065967249e-27	1.82975018118445e-26	51.9509932035753
FDXR	-1.31714558776505	5.69478841993586	-14.7361414844135	1.59831874746767e-27	2.13147018756435e-26	51.9298411290436
NUDT8	-1.90388040369945	5.20480649745513	-14.7150126658112	1.77235907648143e-27	2.3448232504357e-26	51.9065983959773
IMP4	-1.34506680254814	5.64703448604876	-14.7293291859393	1.6524705331865e-27	2.1997781494972e-26	51.8815873251657
ZXDB	1.28462297446566	5.40597988848711	14.7251406722682	1.68667691976967e-27	2.2413398785187e-26	51.8629354455508
NMU	-3.02662585785087	2.63929825953638	-14.7669346383693	1.37493839543279e-27	1.84339954873382e-26	51.8086493522317
PSD4	-1.57856206333917	6.19863542122386	-14.7224544362091	1.70898821890889e-27	2.26697589179646e-26	51.8007103804046
VAV2	-1.31672454918173	5.86570142819705	-14.7125986384347	1.7934189537207e-27	2.37059674375616e-26	51.7839593420724
FBRSL1	-1.61550252637215	5.65208772238811	-14.6897112431177	2.006014989867e-27	2.64462871710649e-26	51.6922845648303
NAT14	-1.87491141613552	4.28162560058554	-14.6503235928191	2.43289266818927e-27	3.18781119594503e-26	51.6699908676307
COASY	-0.882512670397724	6.50510748443676	-14.6972311237238	1.93350833758627e-27	2.55352341224234e-26	51.6365281814125
ITPR3	-1.41286050429496	6.20802735904814	-14.6858259967946	2.04454069256664e-27	2.6930546525948e-26	51.6313726442681
POGLUT1	-1.27022817066802	4.19394146151795	-14.6462065018853	2.48247934418121e-27	3.2499485468374e-26	51.620805216228
TSC1	1.26502500002965	6.80269904175019	14.6939855405619	1.96447353627103e-27	2.59213836736782e-26	51.6181788693709
MAN1A1	3.02072679306729	2.82531100460086	14.6351684008127	2.6204928253643e-27	3.41870723420246e-26	51.6024769782587
ZBTB18	1.24124095218364	3.92848729331783	14.6434569805499	2.51615918463264e-27	3.29117128192019e-26	51.5984233522159
IL6R	1.35576582611084	6.68262120010395	14.6708725507284	2.19988404975362e-27	2.89513224286594e-26	51.5011145993974
CHD1L	-0.837903925005663	6.04109965602828	-14.6568343421233	2.3564996967121e-27	3.09311183967036e-26	51.4921707557036
DUT	-1.16858700024648	6.34235383831512	-14.6538002035367	2.3917957638235e-27	3.13669914319421e-26	51.4668344055606
SNX5	-0.76374833381139	7.0656628045816	-14.6626718609451	2.29005719395691e-27	3.01116452053038e-26	51.4486939304621
CBX4	1.1453357699733	7.66253958913901	14.6601921094552	2.31804856703144e-27	3.04530334930395e-26	51.413645869463
GMDS-AS1	1.68964302874648	2.58590304367778	14.5939441277525	3.20769161564764e-27	4.17389058063821e-26	51.4003319463623
BLM	-2.18013950048194	3.53745670673224	-14.5760106744589	3.50282167082878e-27	4.54217359319214e-26	51.318560676314
NDUFS3	-0.792648528166342	6.15096318532857	-14.6186207518797	2.84197399196279e-27	3.70443415480149e-26	51.2903786516277
VCL	1.07913427432188	7.95233102978779	14.6381250836195	2.58278555461789e-27	3.37537927660071e-26	51.277361536472
TRIM25	-0.921022748170337	7.29198604110775	-14.6112854708235	2.94607941221003e-27	3.83680212087995e-26	51.1865738331785
SH3PXD2A	2.85761313302956	2.46498862557439	14.5491854869184	3.99600503762331e-27	5.17150711589131e-26	51.1611026104307
MSH6	-1.091310238267	5.78476784338119	-14.5876229058635	3.30875467071628e-27	4.29794637850136e-26	51.1493003213612
AUP1	-0.857823635747687	6.06824510272415	-14.5818626674247	3.40363254301583e-27	4.41736787086653e-26	51.1200322272374
NRBP1	0.71477097466427	7.28053615446019	14.592729814386	3.226862296006e-27	4.19520036682477e-26	51.0903881739582
MAF	-2.14413279185537	3.64953015087327	-14.5279577684662	4.43528914745179e-27	5.73152339398762e-26	51.0863424752123
MYO1E	1.25422601071745	4.89655428427365	14.5490593625616	3.99848146080835e-27	5.17150711589131e-26	51.0159508725546
WWP1	0.831488585717713	7.35341474916286	14.5602425553522	3.78478455341349e-27	4.90356556117834e-26	50.913106157437
SHISA4	1.31864839875882	3.82864050114673	14.502813273434	5.01885038339215e-27	6.46893196197567e-26	50.9061715167921
ABTB1	1.66522583019094	3.41542138362453	14.4891133505735	5.36866165384227e-27	6.9079540183458e-26	50.8958667468065
PFKP	-1.23342517999946	5.94601432073827	-14.5152297042528	4.72162903355888e-27	6.09106370858421e-26	50.8011486990766
SEC22C	-0.733247146679666	6.78706201438891	-14.5256017905032	4.48694263358023e-27	5.79328723867933e-26	50.7952224545776
PIK3CA	1.325616679308	4.5163393827473	14.4838908855152	5.50837086009037e-27	7.08165212629427e-26	50.789470995517
FZD7	2.30548410741278	3.02979726888239	14.4414264370418	6.7887964052175e-27	8.66105070694528e-26	50.6516320863243
PICK1	-1.08528455586966	5.34278584174568	-14.4648401860774	6.0497014033333e-27	7.74444298997892e-26	50.6243140819491
MTCH2	-0.677278017392972	7.64292288624788	-14.5004666749143	5.07709996424895e-27	6.53839906202077e-26	50.6222202450858
SHBG	2.48100254843861	1.49375298688645	14.4819983344811	5.55989640148777e-27	7.14177967191962e-26	50.5929382142156
TSPO	-1.34043017473547	5.92895109036236	-14.4600294321667	6.19465594597594e-27	7.92324988797059e-26	50.5540054488222
WDR76	-1.64089844327329	3.603100505566	-14.4153167084211	7.72053317092408e-27	9.80808173389136e-26	50.5345348190155
ALDH16A1	-1.08495177964731	5.46808106350081	-14.4510019466436	6.47615147079171e-27	8.27624599875816e-26	50.524605068364
ADGRL1	-0.97246134247326	7.62684513952383	-14.478668249649	5.65173791597908e-27	7.25354671336255e-26	50.5204751016502
MYL12B	0.671907272072737	8.09229294920859	14.4763306485976	5.71711644090873e-27	7.33118876829081e-26	50.4770344353712
KDM3A	1.41703970680605	6.43346206584365	14.4485152467201	6.55592535470663e-27	8.37106931345874e-26	50.4510171722171
LASP1	1.3467840922268	7.22420893807289	14.4655146139799	6.0296541647601e-27	7.72536577969604e-26	50.4468047313888
FBXL4	0.89669002577877	4.86348061769404	14.431342504286	7.13445178407262e-27	9.08659270480361e-26	50.4448151583202
LPCAT4	-1.78374125972948	2.6486963663619	-14.3841779495537	9.00126429517902e-27	1.13107100130885e-25	50.3561146422526
BEND4	-2.20422835966898	3.19755934844375	-14.3776471970283	9.29585536547432e-27	1.16613670984096e-25	50.3363565982654
CYP4F3	4.03645803017067	-0.046146286569636	14.637805535289	2.58683441311968e-27	3.37773091716566e-26	50.3356879034038
CCND1	-2.16186895310594	7.58167760708807	-14.4384764507608	6.88813722317874e-27	8.78032839925739e-26	50.3273067113045
SLC16A6	-3.909969609933	3.37597504149662	-14.3862634091719	8.90918266048594e-27	1.12043791314788e-25	50.29807027044
PRKX	-1.28005521208374	5.1669480403159	-14.3870575240415	8.87436851923562e-27	1.1169951189006e-25	50.2587025706735
GABPB1	1.0131483019678	5.17521379606743	14.3965251123294	8.46968557522295e-27	1.07235074702823e-25	50.255394958272
LRRC20	-1.24434030734099	5.42004789699566	-14.3973432966505	8.43559566218215e-27	1.06893590264411e-25	50.2525933416121
HMGN1	-0.80773132324665	7.70908663230766	-14.4245002096313	7.37900741297308e-27	9.39009960281388e-26	50.251187842737
YIPF4	1.08552466845243	5.97549251217203	14.4069317344926	8.04621582681406e-27	1.02131848567574e-25	50.2496416640135
STK40	1.27370016734191	7.29980444735113	14.4186833086601	7.59352657569473e-27	9.65490220665809e-26	50.2407109677286
SUOX	-0.940614765712435	5.67665742650716	-14.3896138132028	8.76322568698187e-27	1.10393118217886e-25	50.2117322686453
CRELD1	1.03757009960886	5.95701322374947	14.4015785949429	8.26132171119047e-27	1.0477365440476e-25	50.2050304798828
SLC20A2	1.21382245005855	5.60573679484706	14.395139770007	8.5277221704927e-27	1.07878918375837e-25	50.1866642501757
SULT2B1	-2.39398638712905	2.41902219221652	-14.3765951981204	9.34420689622003e-27	1.17122379594023e-25	50.1667185961605
LAPTM4B	0.950651214942654	6.02957133902698	14.3926186024725	8.63436936921718e-27	1.09044314926968e-25	50.1534708635984
NDUFB10	-1.22203061923513	7.00747245142959	-14.3931653447189	8.61112857389954e-27	1.08842345678178e-25	50.1367840356757
TIMM10	-1.10239487248317	5.21036650958563	-14.3617152850928	1.00558046423799e-26	1.25726863039114e-25	50.12245549434
KIF18B	-1.73374239168365	4.90570104631773	-14.3509832257618	1.06026086972216e-26	1.32233199499567e-25	50.1088003588257
BBS2	-0.867265503579976	5.89952907313209	-14.370849421008	9.61278537756675e-27	1.20388311284022e-25	50.0992044301413
GFPT1	1.13850443602154	7.80202610602707	14.3917493671947	8.67144842603741e-27	1.09420562659981e-25	50.0764895531104
FAM86EP	-1.2180310598582	3.3879077091822	-14.3259621407862	1.19963147840096e-26	1.48138702957803e-25	50.0719693841676
ERGIC1	-1.37901417463708	9.14749829569553	-14.3899853597909	8.74718832261599e-27	1.10283610287491e-25	50.0427983995176
AK2	-0.574829003946568	7.46806929800169	-14.3799471796303	9.19101817123199e-27	1.15394923795334e-25	50.0281458956996
PPP2R2C	1.22813591576249	5.66694974647942	14.3599359487711	1.0144463369966e-26	1.26624490410149e-25	50.0047383768382
TUBG1	-1.35780015194088	6.53797095199828	-14.3611624449382	1.0083267253907e-26	1.25965342000555e-25	49.9942762562923
C19orf70	-1.13015705733779	5.41985222765703	-14.3373252908545	1.13419069599555e-26	1.40868548313228e-25	49.9934446845395
GRWD1	-1.10922006579594	5.00998995660815	-14.3403426596745	1.11742429728206e-26	1.39016099817625e-25	49.9923805078963
CLCN7	1.4906981647397	6.85124253278811	14.363187220559	9.98305131019728e-27	1.24921248728269e-25	49.9785558710899
SLC24A1	0.972243683524762	4.63470871739657	14.3247699450053	1.20671357139214e-26	1.48890805160431e-25	49.9636203019399
GRK6	-1.1233861394989	5.78002727103474	-14.3389304675287	1.12524010254554e-26	1.39872561091257e-25	49.9532626534967
CENPI	-1.82594658429035	3.68370851418954	-14.2973053527613	1.38201790863248e-26	1.69545595719161e-25	49.9516953258438
PRPS2	-1.14241025195159	5.72563802646365	-14.3362115023044	1.14044326851365e-26	1.41384441159453e-25	49.9371502317571
NETO2	-1.37012743501749	6.0214272889255	-14.3371574634141	1.13513063541128e-26	1.40868773730048e-25	49.9152641079169
MAPK8IP2	1.27783080380402	4.92324583541017	14.3161628682815	1.25910457974739e-26	1.54846145532243e-25	49.9037948072478
KIAA0232	0.820211939972342	7.10899884868043	14.3488518050091	1.07147109109538e-26	1.33520414140151e-25	49.889875974202
RRP7A	-0.865182631071619	6.05372806606997	-14.3333398817709	1.1567241359958e-26	1.43075532340304e-25	49.8829776181399
C9orf78	-0.760907787966372	6.10417941754309	-14.3329835180016	1.15876078572011e-26	1.43209481138874e-25	49.878470938316
BCAT2	-0.982477474610263	5.68032871924731	-14.3169339273593	1.25431941756912e-26	1.54510749583412e-25	49.8602502380942
CCNA2	-1.70085814104909	5.78179546194476	-14.3193333313742	1.23954537126128e-26	1.5281620110722e-25	49.8577339400118
CHD4	-0.836584911614626	8.17096883307051	-14.3486116553695	1.07274160028938e-26	1.33567892785617e-25	49.8568718829878
PHB	-1.32209039030995	7.54598319378516	-14.3338314953172	1.153920422925e-26	1.42846406188309e-25	49.8141577439286
ZNF239	-1.30295587832557	4.42787472504802	-14.2872400997857	1.45248614063191e-26	1.77610194525478e-25	49.805172315139
NPRL2	-1.12529012866183	5.17424087897529	-14.2974801722453	1.38082480800707e-26	1.69537737669945e-25	49.804770396925
TSPAN1	-1.23347954993798	5.17559020654417	-14.2912865928493	1.42373224701069e-26	1.74236050701813e-25	49.7945827811473
CMSS1	-0.9278610489978	5.25464613891211	-14.2971282422458	1.38322770103803e-26	1.69555487010506e-25	49.793090743928
GMNN	-1.40187916651057	5.35891887873132	-14.2963288023133	1.38870170403754e-26	1.70087641010014e-25	49.7841706150943
KIAA1107	1.64175872633046	3.70347440247085	14.2668734195491	1.60631374018549e-26	1.95782525345985e-25	49.7828485677551
LEMD2	0.824564296492653	5.95439133705469	14.3037759867163	1.33854004606197e-26	1.64480501895798e-25	49.7381257058626
ADRB2	-1.40568853763853	4.22821110065889	-14.2575744490977	1.6818909944544e-26	2.04165522819137e-25	49.7103091727853
PHKB	0.874487688507968	7.68869180378064	14.3167420377067	1.25550856696754e-26	1.54530464275284e-25	49.6978799580348
C16orf70	-0.880098606897246	6.07881835865715	-14.2820638806748	1.49011980761226e-26	1.8206378381697e-25	49.6345158906595
PELO	0.864970116715659	6.2986521744297	14.2811479827121	1.49688011935582e-26	1.82741072132089e-25	49.5951499075077
SEPSECS	0.977808908221399	5.48972074373293	14.2636363286582	1.63222804330111e-26	1.98618608575441e-25	49.5723679451674
COL9A2	-3.56031798352033	2.40677802816744	-14.3360826165357	1.14116903759494e-26	1.41384441159453e-25	49.5314386931145
NCS1	-1.0046146060468	6.01670621139917	-14.2604151032331	1.65843223718046e-26	2.01480731986261e-25	49.5282860441426
TAB2	0.896798528312414	6.58963275030519	14.2663179408284	1.61073102719185e-26	1.96161695898725e-25	49.5075087775462
KNOP1	-1.12772522346101	4.94562663440371	-14.2405999479662	1.8291845565306e-26	2.21508349200512e-25	49.4959658908529
CREB3	1.03556238298543	5.73587598801955	14.2488701768994	1.7558689533099e-26	2.12973571913582e-25	49.4940546484904
NT5C2	0.646929553774385	7.40735662554743	14.2704812210773	1.57791840831818e-26	1.9247784581077e-25	49.4885257351466
HTATIP2	1.79567225403985	1.9503616864124	14.2014683399175	2.22004247056006e-26	2.67116648541105e-25	49.4729112626968
EXOC1	0.817705600041569	5.72371405471629	14.24665969276	1.77517085400958e-26	2.15140964841065e-25	49.4693433183144
TIPIN	-1.18007998266309	4.35910831222176	-14.2094815773073	2.13369743148936e-26	2.57139651936149e-25	49.4345070227891
GOT2	-0.719743551393106	7.93225669981011	-14.2608967824174	1.6544871402503e-26	2.01164201603227e-25	49.42380612313
ALKBH2	-1.33286039749702	4.06887152072912	-14.1966631725601	2.27349423475657e-26	2.72892001831373e-25	49.4117178428353
RPL36A	-2.21067209430098	1.87967025854112	-14.1913760243357	2.3338025587014e-26	2.79907182280034e-25	49.3978833058299
FOXO4	1.23930749316935	3.95558520658722	14.1901428393752	2.34809857148268e-26	2.81397032317509e-25	49.372221802951
ACO1	0.881091775213128	6.48597887140946	14.2284528791029	1.942481137211e-26	2.35038652347788e-25	49.3139491679701
CHPF2	1.18389705722679	5.73096436631091	14.2146549995876	2.07975231032431e-26	2.50839844914296e-25	49.2983303140121
TFAM	-1.22020943144546	6.88924146885696	-14.2248590423973	1.97733343871807e-26	2.38870787737655e-25	49.2942453621239
TP53	-0.629338978640859	7.25242136148099	-14.2257896060602	1.96824920281715e-26	2.37964815052354e-25	49.2787842326548
CAB39	0.929289172920885	6.83475714144269	14.2160969941533	2.06496175300708e-26	2.49256155009279e-25	49.2393865672593
KIAA1324	1.61849176597633	3.32369815639495	14.1499232949331	2.86586868743319e-26	3.41810041385995e-25	49.2160814667923
NUMB	0.587378275469562	6.32683946422775	14.2010804060866	2.22431053013761e-26	2.67415908090844e-25	49.2022510441108
MIDN	1.22441240069973	6.69495415849643	14.1967131208503	2.27293202363728e-26	2.72892001831373e-25	49.1421661461719
MVD	1.39652689433505	5.57847895563357	14.1750923918224	2.529829131003e-26	3.02692543674431e-25	49.1366117070263
DDX21	-0.991652648626582	8.6894039545908	-14.2043044859785	2.18908800900839e-26	2.63603412536246e-25	49.1207399947442
ZDHHC8	-2.08935616588439	4.07636705794517	-14.1214856336484	3.29983109193286e-26	3.90467010846839e-25	49.0908176185954
RAB1A	0.75328020733147	7.05561346560765	14.1810853382249	2.45583129194965e-26	2.94073067622934e-25	49.0584756212907
ACTR1B	-1.0431139438301	6.41612596455741	-14.1676668098225	2.62463104003689e-26	3.13785507143264e-25	49.0520449277902
HIST1H1C	1.64028895474276	6.13718769167719	14.1639940765908	2.67283147968603e-26	3.19293854407044e-25	49.0152829778551
RPIA	-0.958986524952345	4.19280292036289	-14.1189669219113	3.34131295568386e-26	3.9506421529566e-25	49.0148653497835
DIMT1	-0.975729582512098	5.37420925724983	-14.1394443660344	3.01867475903459e-26	3.58894854961706e-25	48.9792060754296
ACOT7	-1.32953895003316	5.54668151992677	-14.131054347669	3.14689977566124e-26	3.72958540105203e-25	48.973397938972
TRMT10A	1.04296054647796	5.42243943892452	14.1445516226742	2.94320344687314e-26	3.50199231047917e-25	48.967375151305
RAB3GAP1	0.64446766114737	7.03993509764963	14.1601731989197	2.72392011287965e-26	3.25138190898258e-25	48.9562736043127
UMPS	-0.801402727098098	5.90117854437778	-14.1470956979821	2.9063190831853e-26	3.46200546630864e-25	48.9522726176989
POLD3	-1.16694617975021	4.93894101179092	-14.1177296612372	3.36188143269594e-26	3.96871160325175e-25	48.9454581600422
TMEM18	-1.03604664495028	5.06807431091432	-14.1169932926582	3.37418329650262e-26	3.98010497881252e-25	48.9358119540499
JOSD1	1.27831135738126	6.69483166562478	14.1470282119696	2.90729148442675e-26	3.46200546630864e-25	48.9153444372494
SLC6A9	1.34906811578082	5.8614859909969	14.1315983625501	3.13842214484254e-26	3.72247606058102e-25	48.9056309346924
PPIH	-0.9741024370097	4.87511719652505	-14.1054359450015	3.57329414551752e-26	4.21166286413587e-25	48.8960203052928
FZD5	0.97438290888937	5.13062460378926	14.121530821808	3.29909160927805e-26	3.90467010846839e-25	48.8759313911364
HIST1H2BC	1.69728819458602	2.90535112487066	14.0752881066524	4.15003203927903e-26	4.86470578468493e-25	48.8704813522602
EFR3A	0.974305160371215	6.33578067466025	14.1337221809229	3.1055447309686e-26	3.6893085190051e-25	48.8626899466622
TCP11L2	2.50535022805633	3.36695467569765	14.0724735009973	4.20843311002549e-26	4.92931603589257e-25	48.8578581690077
PPFIA1	0.663025907149304	7.04687767016926	14.1331434113982	3.1144698304772e-26	3.69698648019334e-25	48.8248528111037
ERAP1	0.926467880339643	5.08437239553948	14.1047821654758	3.58490385660149e-26	4.22203265182181e-25	48.8162677053014
HAUS7	-1.63650626990387	3.53858671016877	-14.0601937216167	4.47304230717602e-26	5.21484497550893e-25	48.7901753716319
RIMS3	1.5466413604898	2.90622083356957	14.0588834976587	4.50224427418351e-26	5.24481768977034e-25	48.7777794257167
C10orf12	1.73284833487395	4.09011833319384	14.064208501765	4.38474102994198e-26	5.12383434284893e-25	48.7257356903974
EIF3B	-0.728997698462246	8.55563986871982	-14.1180577880518	3.35641422522982e-26	3.96537498080653e-25	48.6933668307829
FADS3	1.5196947406064	4.62278422705556	14.0612612841143	4.44938942654387e-26	5.1953368296254e-25	48.6708927130345
VSIG10	0.945777625783701	5.32067329507581	14.0815473832933	4.02305763712263e-26	4.71954949054949e-25	48.6689535963949
C21orf58	-1.50467536608151	4.74584032632716	-14.0558378629946	4.57086671385616e-26	5.31239431697091e-25	48.6654791704477
CTBP2	0.848088489556035	6.8894049125956	14.0984697299861	3.69896654870779e-26	4.34954437708662e-25	48.6448862379055
ZNF276	-1.65691058407418	5.09600812852415	-14.0501742859698	4.70128068723673e-26	5.4597394276525e-25	48.6372478060394
ZMYM3	-1.30691029270259	5.29996120925471	-14.0572921222443	4.5379701293377e-26	5.27824627901897e-25	48.6361279517037
RRBP1	0.849002382935672	7.82120005327221	14.1001123392393	3.6689391218621e-26	4.31761675970856e-25	48.6300574087486
FAM86C1	-1.10478773008601	3.70310443110197	-14.0371018555129	5.01674631793523e-26	5.80365660324464e-25	48.627993015709
PSME4	0.68380258720603	7.57688608305288	14.0964137849762	3.73689796027696e-26	4.39070890230977e-25	48.6176779424523
TLE2	-1.63472637179434	4.19578260710781	-14.0256721766149	5.30994666975333e-26	6.13811849060939e-25	48.6149494899718
GTPBP4	-0.936367847634576	6.88496240058456	-14.0816352808524	4.02130262999114e-26	4.71954949054949e-25	48.5686053978625
HECA	1.46248062250846	5.28163458303545	14.0372822485826	5.01225153735019e-26	5.80292745449887e-25	48.5299911620985
CIAO1	-0.57487960760126	6.47631516947092	-14.0662342075036	4.34085425303008e-26	5.07650058126945e-25	48.5212362886588
ICMT	-0.918496104725731	6.87105956682885	-14.0676045256503	4.31141683752204e-26	5.04600430492837e-25	48.5100830615461
WDR12	-1.0371956387471	5.51058492374383	-14.0450503001211	4.82248719374341e-26	5.59185078774139e-25	48.5048979015981
DDX39A	-1.58627961217226	6.22084424267335	-14.0452603818832	4.81745660624799e-26	5.59033449763677e-25	48.4897791069462
KCTD7	1.38552343549351	4.2261397507483	14.0045331651268	5.89833449713577e-26	6.80779329815455e-25	48.4477687832127
NOC2L	-0.895933457974401	7.86050567931456	-14.0604697844093	4.46691378927739e-26	5.21174650037212e-25	48.4308332088464
IFRD2	-1.12699168684878	6.37928102718104	-14.0432178899838	4.86659014537374e-26	5.6386356190534e-25	48.4261993330013
STXBP1	0.873585765610566	5.60172621654268	14.0215480509006	5.41991563042376e-26	6.2604194697264e-25	48.362364346103
WDR4	-1.47737155651799	3.96226285859276	-13.9669596819949	7.11053499352624e-26	8.1754818884219e-25	48.2758880317256
MBLAC2	-1.37562340759249	5.23031318856897	-13.9890063539537	6.37184460433513e-26	7.34302521709104e-25	48.2723408063714
TIMM13	-1.06569525195186	6.91272862621365	-13.9999402408903	6.03459752194043e-26	6.95971708060349e-25	48.1888592882765
ANO7	-2.08084122218271	3.39238079532134	-13.9360880473828	8.29174278938127e-26	9.44679891694607e-25	48.1842699497006
MPHOSPH9	-1.07207031872334	6.02683022993719	-13.9628389511991	7.25786043088981e-26	8.33848754630768e-25	48.0729807664444
KIAA0319	3.96299011697037	0.523456199768683	14.0585780827638	4.50907876427427e-26	5.24870749801104e-25	48.0565054471407
FAM149B1	0.801045395778707	5.09053017148516	13.9461929363437	7.88486902214935e-26	9.03121229874864e-25	48.0390251351509
ITM2B	0.889389746416756	7.31920358703227	13.9752473175072	6.82326446863337e-26	7.85119841080449e-25	48.022251154121
MDH2	-0.733478555547832	8.36107970132646	-13.9794147054722	6.68324589515595e-26	7.69598315656916e-25	48.0203285472975
ADPRHL1	0.953075210707502	4.3274276973491	13.9240228946025	8.80526309812587e-26	1.00166538395044e-24	48.004754816862
CIT	-1.4833450205297	5.18288466877781	-13.9258718125784	8.72454431344934e-26	9.93235461794961e-25	47.9924054633413
HMGCL	0.808717195652271	5.08160922415764	13.9373766657256	8.23870557532535e-26	9.40778729422703e-25	47.9916981683878
FAM83D	-1.63766233562185	5.67480946655819	-13.9361478154761	8.28927527574037e-26	9.44679891694607e-25	47.9595999323651
SRSF10	-0.827025019917955	6.51244222352939	-13.9502451049021	7.72739645563226e-26	8.85760192196748e-25	47.9417655910686
MAP1LC3A	1.97854671735081	2.61439433347876	13.8841083812715	1.07429621020237e-25	1.21290465356382e-24	47.9284212190759
PSMB1	0.695769496172356	7.96362384288115	13.9582078803107	7.42709385538368e-26	8.52639459728145e-25	47.9123355619832
RBM10	-0.932509727188807	6.75658112834276	-13.9423562526671	8.03693711631693e-26	9.19136692601791e-25	47.9028142013469
TMEM59	0.954619812390672	7.66457482926455	13.9510041270905	7.69825299120776e-26	8.83093712115934e-25	47.8896526719691
SLC35F2	-0.933267482758533	5.5772984621368	-13.91789350656	9.07825917311034e-26	1.03037898521107e-24	47.8712471587652
CDKN1B	1.3527485323267	7.08280204236793	13.9368949001409	8.25849418545591e-26	9.42321798547157e-25	47.8555308670246
USO1	0.872361050667593	7.67684435206773	13.9426178834684	8.02647435692534e-26	9.18639778533467e-25	47.8493180949319
BLVRA	0.831380902508874	5.8697924793227	13.9207792211878	8.94868956158089e-26	1.01721061662906e-24	47.8230042913373
ARHGEF12	0.869825660803661	8.33342795964007	13.9378932711798	8.21753881841528e-26	9.39075821136407e-25	47.7998351147098
NUP62	-0.857456761537189	6.55544960327779	-13.917912547657	9.07739807570028e-26	1.03037898521107e-24	47.778940975276
SLC29A2	-1.39787383388549	4.80772703746338	-13.8715040451715	1.14397677457282e-25	1.28963627980371e-24	47.7272486019467
UTP20	-1.00925087999669	6.09549023738211	-13.9016975615982	9.84122221936582e-26	1.11613136590632e-24	47.716965406243
USP32	0.716298017736879	6.1885776858276	13.8991121029623	9.96884498837737e-26	1.12975227430547e-24	47.7061123846958
ATP5D	-1.41546798968055	6.84566637987393	-13.8947740467312	1.018672430995e-25	1.15357354629116e-24	47.6910478004362
C20orf96	-1.11457538850617	5.14093225311988	-13.8569252438762	1.2302544627079e-25	1.37964906736534e-24	47.6540083039557
DPH1	-1.12016414596695	5.40995808354338	-13.8621248479893	1.19875785369937e-25	1.34835565027339e-24	47.6224217623964
TXLNGY	-1.14884389498622	5.91471737059859	-13.8718644501763	1.14192266354512e-25	1.28828780734737e-24	47.6055265822145
ATP6V1G1	0.903885104159657	7.21748228930937	13.8873836169585	1.05689809435146e-25	1.19595944120433e-24	47.5883264895928
EIF2S1	-0.849130093647961	7.50284543056423	-13.8851489081225	1.06873796114463e-25	1.20753718770111e-24	47.5710222183811
TANK	1.00487155856096	4.42104357445216	13.8352943612389	1.37045727439478e-25	1.52774954954061e-24	47.5632537860909
MINPP1	1.27693286266029	5.05875985147476	13.8551070512577	1.24146318778719e-25	1.39014252258109e-24	47.5613301463104
PLEKHB2	0.829436921439465	8.18151113808758	13.8867051990546	1.06047847540555e-25	1.19910728815435e-24	47.5499754229266
C21orf59	-0.697300566951317	6.12797295906233	-13.8645675841078	1.18424181491341e-25	1.33302661864615e-24	47.5481683894468
BACH1	1.69949202840482	6.07692836272501	13.8523973579301	1.25835840652973e-25	1.40801116486218e-24	47.5195903799638
VPS45	0.705010445279676	5.86025629927301	13.8584026463181	1.22122150934694e-25	1.37054276415199e-24	47.5168482965667
GPATCH4	-0.941272199917624	6.05077145111275	-13.8594809707969	1.2146706241739e-25	1.36421047812979e-24	47.5137984417903
SFXN1	-0.816803832116743	6.91871793304875	-13.8683051719965	1.16237200814741e-25	1.30939070325142e-24	47.5127536156347
LTV1	-1.07765878855958	4.90336371923004	-13.8347972523885	1.37386134782691e-25	1.5292736841341e-24	47.5032576380179
HS1BP3	0.983189272362122	5.55611048271143	13.8350825536891	1.37190664112482e-25	1.52823072130047e-24	47.4629200205845
ESRP2	-1.31264024281733	6.76906829269414	-13.8558989193242	1.23656895786411e-25	1.3856954829319e-24	47.4582729237267
SNX19	0.558208477439021	7.50063897538722	13.8619180418976	1.19999497973918e-25	1.34873687243739e-24	47.4475649194158
SLC25A37	-0.773687775636586	6.39218260244231	-13.847706015349	1.28815722022982e-25	1.43920898950677e-24	47.4394681625907
CRTAP	-0.813218417133708	6.65836055066952	-13.8400791470301	1.338122312672e-25	1.49281163797049e-24	47.405983174416
LIMK2	-0.820341246986874	5.95490168684481	-13.8309419166431	1.40055161900732e-25	1.55782837859363e-24	47.4011498900771
COX18	-1.0470260807227	5.19162026184889	-13.8166792717974	1.50389832999081e-25	1.6703060150253e-24	47.3909183189328
COPB2	0.571884139811088	7.60704850050064	13.8492501472718	1.27827166060468e-25	1.42922764375576e-24	47.3894790965655
CCDC64	1.19362177961332	4.60212700739664	13.7972676247635	1.65697154985302e-25	1.83218591992585e-24	47.3472232464075
TNPO1	1.16894713659142	8.55411486192789	13.8451652293997	1.30459075965301e-25	1.45648586222674e-24	47.3316740696947
SESTD1	1.06347373820849	4.67730169525629	13.7898552003199	1.71946899248461e-25	1.89989303834797e-24	47.3173997260676
PDHA1	-0.728275570746687	6.27361408224779	-13.8094865624343	1.55888744276368e-25	1.72627240711943e-24	47.2665547629062
AKAP5	-2.42597195928064	3.58249746331907	-13.7468835289587	2.13137185253381e-25	2.33610801004728e-24	47.2510545382403
UNKL	1.12236392053679	6.88820472327802	13.8155970566594	1.51204578837707e-25	1.67563686776901e-24	47.2446698521595
ANAPC5	-0.712322150126223	7.74406083263599	-13.8185493253671	1.48992340009337e-25	1.65600960590689e-24	47.2337140842056
NDFIP1	0.892848234280925	7.18606039225627	13.8164517917014	1.50560724676181e-25	1.67096810180157e-24	47.2332881943457
ATP6AP1	0.717280571792625	7.71763586527063	13.8158104894851	1.51043545767206e-25	1.67508854005935e-24	47.213953652988
SEH1L	-1.02315962208899	6.40139253708016	-13.8021688468556	1.61690505744639e-25	1.78920017263191e-24	47.2111131651718
ASUN	-1.0467955509394	5.35333501002625	-13.7802519829335	1.80397165663648e-25	1.98887212893197e-24	47.2005105866719
PRKAA2	1.22306247590427	4.10689168677392	13.7585633955159	2.01048659869491e-25	2.21168254695991e-24	47.1965574331207
MFSD8	1.03740730227732	4.23583899689165	13.757360475346	2.02261184060635e-25	2.2217658667553e-24	47.1793265114032
PPIC	1.51935966328121	2.65964245297277	13.7273192928662	2.35043784281736e-25	2.56871722327114e-24	47.1519183904449
CUEDC2	-0.822740200490719	6.25819274456693	-13.7744232648576	1.85728210795818e-25	2.04464429128299e-24	47.1029450242373
NDST1	-0.839812779887433	7.14262359801522	-13.7872550520283	1.74194835882567e-25	1.92331592324458e-24	47.1024419103181
HADHB	0.612512009299713	7.58442532526996	13.7765172436447	1.83795053231561e-25	2.02484704279172e-24	47.0218397076032
FLVCR2	2.3167951154196	3.88912822640841	13.6987965278796	2.71097400760473e-25	2.94345522040439e-24	46.9758477168552
FAM162A	-0.91838070984624	7.28198407661301	-13.7575178835363	2.02102102496898e-25	2.22164360987806e-24	46.9542855501899
KCMF1	0.89948286619306	6.46339468458491	13.7475565495716	2.12421205889426e-25	2.32996115970462e-24	46.9451770179794
OPTN	2.44854674542548	3.83995080049734	13.6881191785925	2.8597981487734e-25	3.09608716668936e-24	46.9445471594275
RTKN	-0.940267328771478	4.78193249788837	-13.7155359082603	2.49314894455515e-25	2.71480236051052e-24	46.9356831291093
FAM86C2P	-1.80136084905951	3.09464585230948	-13.6831259468695	2.93218413446373e-25	3.17216692817777e-24	46.9348129196009
LRP10	0.923724844593384	7.15507361974599	13.7540564202042	2.05629538293053e-25	2.25711487354422e-24	46.927342957229
CENPM	-1.46696443172185	4.54712163124235	-13.6882451164401	2.85799583678182e-25	3.09608716668936e-24	46.8795881184309
TDRKH	0.741221647192584	5.58251365547089	13.7242942514523	2.38627278886865e-25	2.60408954924794e-24	46.8767234745635
IQSEC2	1.11277159467783	4.52837467093429	13.703430399351	2.64882952919724e-25	2.88223363843664e-24	46.8758682362427
TMPO	-1.5567905070546	7.55423149003693	-13.7432674453854	2.17025777802254e-25	2.37526171973662e-24	46.8723399724613
TRAF7	-0.875407731597726	6.3553372645218	-13.72785152873	2.34418905499311e-25	2.56375403130201e-24	46.862126544728
XBP1	1.0885026273695	8.43078054526475	13.7466445076244	2.13392045989089e-25	2.3371954504538e-24	46.858010028633
TBC1D4	-1.16918626041966	5.45528810064174	-13.6994859570211	2.70163624487825e-25	2.93543920789376e-24	46.8161182414965
C9orf106	4.09768872981398	1.07533390502843	13.7860110764862	1.75280718393186e-25	1.93388337060403e-24	46.7934992633411
RAB21	0.859234746701833	6.29170836753091	13.7165500754203	2.48053121172301e-25	2.70302298078612e-24	46.7897889370451
DUSP3	0.860449215336755	7.5628548537765	13.7248349982374	2.37982701776519e-25	2.59894418172815e-24	46.7727349558711
YRDC	-0.928531020317253	5.33193337039326	-13.6916274562775	2.81001508684267e-25	3.04658386599491e-24	46.7559212804804
NBEA	1.52238089447321	2.96100105458069	13.647209513158	3.51002807112848e-25	3.77014173934659e-24	46.7414415121294
UAP1	-0.990966986853491	7.60034521378185	-13.71683693748	2.47697387308508e-25	2.70110673044631e-24	46.732582222308
ARG2	-1.46905284651907	6.81379780344497	-13.7011684065796	2.67898416620378e-25	2.91293455754641e-24	46.7309079120108
KIF11	-1.45632169271718	5.73290729451994	-13.6797622351798	2.98198164014107e-25	3.22371751680045e-24	46.6928135712388
FANCF	-1.08519558616644	5.07893546653152	-13.6651180526036	3.20886725180852e-25	3.46151944347391e-24	46.6597298350523
CTPS2	-1.08503744413471	5.09989954850763	-13.6629809221643	3.24339754211412e-25	3.49444427390441e-24	46.6592976836493
ARHGAP30	1.36019853080151	3.23448616462854	13.6405401253796	3.62930159122258e-25	3.89268519241416e-24	46.6539423734125
FHDC1	-1.104215897241	4.94820480361845	-13.6629411773944	3.2440432324339e-25	3.49444427390441e-24	46.6533433557193
GPRC5C	1.50517742514734	4.31263854002477	13.6408896901701	3.62295018912076e-25	3.88865046746514e-24	46.6175012991888
NEIL3	-2.06940308059436	3.46704509013023	-13.6164535024705	4.09497845324608e-25	4.37341368804717e-24	46.6042129134514
IL17RD	1.33142824939524	3.19254027018655	13.6152526371244	4.11970558616288e-25	4.39669503069096e-24	46.5417019050019
TSPYL4	-0.906160413742154	6.96960290059181	-13.6693777466642	3.14113918250863e-25	3.39089474942844e-24	46.5416722892126
RSAD1	-0.772705564888207	5.99877311312869	-13.6562973119039	3.35381340411867e-25	3.60492928248003e-24	46.5410421998886
DDIT3	2.9341011760088	6.62520834165039	13.6351432422406	3.72879092178537e-25	3.99084279982388e-24	46.5271401946491
GABARAP	0.778460264811729	8.50009474267962	13.674314437817	3.06444053785112e-25	3.3104776342714e-24	46.4782968865744
SLC35A4	-0.725116119323196	7.13751640598856	-13.6611643293781	3.27304201801976e-25	3.52315404606342e-24	46.4722694371125
SMG7	0.737560257403493	7.5796586969494	13.6572715920032	3.33748591378648e-25	3.58994903162019e-24	46.4256460638539
CACUL1	0.944025714066291	6.19750747086685	13.6358356630844	3.71587484747325e-25	3.97985568542498e-24	46.3998391029997
CHTF18	-1.2784990612177	5.93010745092513	-13.6212594698749	3.99750088314682e-25	4.27234685134041e-24	46.3664673932228
GNB1L	-2.29826032181442	2.41557291256391	-13.5870348081349	4.74592947179294e-25	5.02927854258594e-24	46.3551449020322
ARHGEF2	1.5187274031116	5.59013050838173	13.6104650117078	4.21978744984083e-25	4.50030741099502e-24	46.3499403864017
DBN1	-0.895863642194593	7.1008693468854	-13.6343057090919	3.74447410384752e-25	4.00477372816057e-24	46.3452812547035
IVD	-1.19848676160148	7.84250948311936	-13.6401851917793	3.63576198092593e-25	3.89683097113375e-24	46.3393390044818
HPRT1	-0.915375847733388	5.70739384480685	-13.6085511524309	4.26047504777017e-25	4.5404750402638e-24	46.3290614617033
CDK6	2.01792921997883	2.95110119148566	13.5615750966072	5.39261917942708e-25	5.66262724463475e-24	46.3277033762957
TMEM52	-1.43412164434039	4.09386062677118	-13.5702684168253	5.16241827456981e-25	5.44374106818401e-24	46.3250604233434
BPHL	-0.947343621305809	5.14794360078493	-13.5976011258647	4.50095794436676e-25	4.78657113970335e-24	46.3180990162033
XRCC1	-1.44875481838306	4.30935302555934	-13.5679634036034	5.22247657787247e-25	5.49549462462039e-24	46.3146821307903
MRPL11	-0.831445733631677	5.43061641472025	-13.6013302882723	4.41756554021932e-25	4.70121645300732e-24	46.3036778705336
RNF24	1.02992075863502	4.73229730063776	13.5875770217539	4.73303886224751e-25	5.01916042058677e-24	46.2826125105121
TOMM5	-0.904591926716716	5.0739879449585	-13.5941113408409	4.58042855039242e-25	4.86419484531065e-24	46.2825042861638
LINC00094	-0.939853252982475	5.61563818486619	-13.5962090599241	4.53249122560002e-25	4.81669414321373e-24	46.281126691679
ANKMY2	1.43959164290878	4.50822811441995	13.5663512347378	5.26489891289868e-25	5.536255047345e-24	46.254975061214
DUSP7	-1.13298374499048	4.43173835870259	-13.5647936878823	5.30621251628861e-25	5.57579336211265e-24	46.2473903371191
WDR35	-1.15385055808865	4.75887662779036	-13.5685461037562	5.20722808997189e-25	5.48329151465763e-24	46.2048387216424
CCT4	-0.687389595724275	7.91214355243142	-13.6076785820879	4.27915592538763e-25	4.55714931741991e-24	46.1763499793305
HIP1	-0.943693217096423	5.97731933620745	-13.585360830556	4.78594951955188e-25	5.06811128248173e-24	46.1536440548048
MATN2	2.81227736355276	1.2513755242023	13.5546016970782	5.58470527900601e-25	5.86023301674034e-24	46.1438746366122
RSRP1	1.21928526505917	4.79995763564547	13.5443612722276	5.87930587958068e-25	6.14788698382894e-24	46.1263075284567
RABGEF1	0.751004590679923	6.10273996968059	13.5807020464507	4.89912060761318e-25	5.17700176241517e-24	46.1246171706094
OSBPL5	-1.22593820033438	5.80186810061101	-13.5729076682696	5.09450228196677e-25	5.37589924567906e-24	46.1154012132761
DAD1	0.766501096436438	7.2443786200752	13.5922394489407	4.62363490491458e-25	4.90660789626836e-24	46.1081277079246
ELL3	-0.923319065013524	4.95195632439441	-13.5493985725757	5.73249048875041e-25	6.00691396923071e-24	46.1003741255799
RNPS1	-0.734157187233471	7.5277159261388	-13.5846764823335	4.80240775675785e-25	5.08195594612233e-24	46.0696455649143
DDX54	-0.922072935344016	6.58982388586522	-13.5733281079029	5.08376623071943e-25	5.36834273702412e-24	46.0623731991503
TMPO-AS1	-2.37552169506303	2.44002196418443	-13.5201513353374	6.63935637541012e-25	6.90897957956745e-24	46.036067419984
NAP1L2	1.22292607807167	5.32895323190098	13.5483787676655	5.76191318542819e-25	6.03353475539677e-24	46.0360626919759
ETV1	-1.72577327993138	6.86314375058671	-13.5695681001449	5.1805916789022e-25	5.45907120353652e-24	46.0351421337916
RAD18	-1.01317218800001	5.0543430848036	-13.5365274258834	6.11516570837249e-25	6.39007155719703e-24	46.0133675816769
CCDC149	0.863259556943136	5.03245921914073	13.5347751195013	6.16921077643919e-25	6.43758645024399e-24	46.0035426680624
MARK1	1.13645133479119	4.29900159667126	13.5104123429017	6.9722537270939e-25	7.23034267721285e-24	45.9889267336591
LPAL2	-3.86174439513705	1.50791558608719	-13.6980555953053	2.72104547626235e-25	2.95225569881181e-24	45.9729796556846
KIZ	0.992833596391406	4.39331834418625	13.5136546495955	6.85960488235564e-25	7.12829251996209e-24	45.9690576497083
NEAT1	2.19408208287536	11.1888551731986	13.5828612876982	4.84633808741445e-25	5.12483188173348e-24	45.9543362418772
ANAPC7	-0.669952862337303	6.33313145675813	-13.5462731273023	5.82314426433146e-25	6.0934030852405e-24	45.9265095469211
NCAPD2	-0.994927509628678	7.57687584224625	-13.5541321348465	5.59788381569833e-25	5.86995973299763e-24	45.9206130661376
LEPROT	1.04472328567563	4.96601482294712	13.5207708009014	6.6187298555861e-25	6.89229178304305e-24	45.8903200042964
DEF8	1.11170539258341	6.66222450432011	13.5355587409898	6.14498310329028e-25	6.4167639971493e-24	45.8729554785946
NAV1	-1.26543076612702	4.51914823741745	-13.4935551219756	7.58856677930574e-25	7.84238945341053e-24	45.8589396877085
RAPH1	1.37087941319914	6.05455773017609	13.5245345461423	6.49478299711569e-25	6.76791543960369e-24	45.8572451340122
ALG2	0.548312890258865	6.32799000028059	13.5286610100077	6.36156742927909e-25	6.63370114708714e-24	45.8402389797898
FTSJ2	-0.928288873645808	5.60611546361571	-13.5105558108812	6.96723010627545e-25	7.23012628029248e-24	45.817721528007
ELMOD3	0.927448505219935	4.54172973712434	13.4818179842419	8.04971274996346e-25	8.30752485590731e-24	45.7805685940657
AP4M1	-0.938788292099207	4.30883167239884	-13.4642858690785	8.79147691970648e-25	9.04817117383911e-24	45.7555412672686
ZNFX1	0.795715636662059	6.00051740531202	13.5027943945834	7.24429074529293e-25	7.50286462156541e-24	45.7356422823827
FGFRL1	-2.28743420289408	7.21247633381721	-13.5024177902794	7.25801237927532e-25	7.51111742847679e-24	45.7258602020522
FAM210B	-0.975459677857752	7.88090984225238	-13.5126852352941	6.89309281046933e-25	7.15813842614159e-24	45.7010453015117
SNORA33	-1.97382491671768	1.984442051456	-13.4350432216487	1.01845762719383e-24	1.04105920557812e-23	45.6980779428587
NUDT18	1.16887516018517	4.31637752769409	13.4617855073943	8.90271518736701e-25	9.15011439106797e-24	45.6940429181586
TRIP4	0.753197970085965	4.87326697123393	13.4731778650203	8.40706596546553e-25	8.65847068157959e-24	45.6862946498059
MYO5A	0.819422278373711	6.90585011755937	13.5027737820909	7.24504109035019e-25	7.50286462156541e-24	45.6711222614481
MME	-1.63696311730787	9.52544484946781	-13.5153232222205	6.80234695085705e-25	7.0736871062375e-24	45.6683349028946
C1orf109	-0.813340989372821	5.45960787639443	-13.4760163442858	8.2879440856564e-25	8.54164505080416e-24	45.6631251527168
NIT2	0.783087857687881	6.41740735981099	13.4925124862469	7.62843506096254e-25	7.87816924865292e-24	45.6401529948444
OXCT1	-1.09709976197038	7.29156082743142	-13.4939543230046	7.57335757853885e-25	7.83206180436222e-24	45.6367622981009
ISG20	1.78130736464392	4.26106453763919	13.4383982227502	1.00141022475827e-24	1.02572823567328e-23	45.621022449477
DZIP3	0.972994531642228	4.61925257542759	13.4521392707073	9.34526930687472e-25	9.59183622091804e-24	45.5939315927778
CCDC57	-0.841789961982228	6.20894153172926	-13.4627258247285	8.86071670434913e-25	9.11318644058264e-24	45.551190770818
SEPT3	-1.05342287216528	5.34127341744482	-13.4453756900182	9.66868163419417e-25	9.91023368048189e-24	45.5477906585023
DHCR7	0.968916957183748	7.38840942661552	13.478865906432	8.17006145761828e-25	8.42593700876347e-24	45.5376934820179
FANCE	-1.49129201588892	3.96963320964283	-13.4055427720231	1.18147542584664e-24	1.20278203352632e-23	45.517763587522
CTDSP2	0.765598263752791	7.25926113694523	13.4595695271179	9.00248225794139e-25	9.24632514262981e-24	45.4587737844876
LINC01128	-1.20633526646012	4.60433312807834	-13.4080482800477	1.16666649902023e-24	1.18882999262416e-23	45.4302003946959
MTFR2	-3.093179720115	2.75550374354173	-13.4374877820085	1.00600782442931e-24	1.02903361659609e-23	45.3891491150768
AR	-1.70744000196305	8.46276416868889	-13.4471714246593	9.58173552705102e-25	9.82782381654358e-24	45.3457280496792
LMNA	1.01632789371278	7.20462277272506	13.4381349129365	1.00273773043364e-24	1.02638785004714e-23	45.3342704868111
STK25	-0.993500153414014	6.83634859247131	-13.4270010970621	1.06051697493466e-24	1.08331448269516e-23	45.3208257178706
CNN2	1.19745132430492	5.44011572494781	13.4079951084596	1.16697882866809e-24	1.18882999262416e-23	45.2970094313405
YY2	-1.56513797086392	2.78719098914575	-13.3509674835922	1.55529650165626e-24	1.56951157720903e-23	45.2831287706626
HSPB2-C11orf52	1.27437700260116	3.4022158810845	13.3588272865799	1.49489709961417e-24	1.51262633745326e-23	45.2804135654952
RAB3A	-1.60733643796626	4.30405153426002	-13.3631938175262	1.46236534411758e-24	1.48070654128587e-23	45.2796185107755
CTBP1-AS2	-0.869524857808345	5.75428056397473	-13.4044412518825	1.18804559425332e-24	1.20865126309673e-23	45.2749593951379
RANBP3L	-3.007600581516	2.39256077227434	-13.4094691072634	1.1583515769514e-24	1.18164451627053e-23	45.2672974761619
KPNA4	0.805629211907927	7.03095306361816	13.4185359950778	1.106673832695e-24	1.12969505586323e-23	45.245140248384
CCAR2	-0.671440311409834	7.45564705165333	-13.4006219793342	1.2111115563976e-24	1.23128308265852e-23	45.142228476423
ERCC2	-1.22409161442789	4.5158848836922	-13.342495495788	1.62314702583292e-24	1.6346865016705e-23	45.1274836139071
MSH2	-1.34682830898435	3.64135229989059	-13.3201883280834	1.81635813439054e-24	1.82437683919788e-23	45.1039843444957
PODXL	-1.14725606145405	5.72785927478773	-13.3657384791065	1.44373571828757e-24	1.46282965896128e-23	45.1014566528426
BEX4	1.56660349515849	4.58923517555354	13.3382824357369	1.65798703079072e-24	1.66865504385747e-23	45.0888763066072
CMC2	-1.10145375410053	5.31582938964899	-13.3540939225418	1.53098305129009e-24	1.54705528251494e-23	45.0725419942451
ARHGAP6	-1.14066223135477	6.10563079369065	-13.366279626279	1.43980476903456e-24	1.45983176312107e-23	45.0617148764823
P4HA1	1.27786425669088	6.64949978539461	13.3740422912624	1.38458417834129e-24	1.4066925589968e-23	45.0605675507786
TXNRD2	-1.02636235406236	6.34064739706984	-13.3672393567972	1.43285959324229e-24	1.45377159811664e-23	45.056245349018
RIMS1	-1.59303720659393	4.81816205304177	-13.3316475576278	1.71438276923406e-24	1.72425798143461e-23	45.0428324684057
LMTK2	1.08421694701804	6.58546108763465	13.3712218957396	1.40439709400468e-24	1.42585711721259e-23	45.0390206732743
STXBP5L	-1.37733987865527	5.68835732789557	-13.3483283613024	1.57612168890744e-24	1.58945891743681e-23	45.032218474371
LRRN1	-2.24678482472967	4.5173715338718	-13.3224945374253	1.79535710279243e-24	1.804490110812e-23	45.0030507165964
MRPS26	-1.02909487614946	6.1720166146337	-13.3481742890189	1.57734607793068e-24	1.58962608766491e-23	44.9634790302151
KCNQ4	-2.52054089878541	2.49471471794766	-13.3126847002881	1.88641012670423e-24	1.89094355558016e-23	44.9604896537477
NUP88	-0.711554642969229	6.53882483911571	-13.3511296908878	1.55402557945614e-24	1.56928366517238e-23	44.9459966903664
SLC25A51	0.983585037978232	4.09092940123943	13.3056625421819	1.95442219706138e-24	1.95520344510818e-23	44.9390307113976
LYSMD4	1.19134944977126	3.57758978274652	13.2868268806566	2.14925925801398e-24	2.14155786452142e-23	44.9190243760209
OGDHL	-1.87822529794233	3.77571862954179	-13.2762877187939	2.2666656613621e-24	2.25555013724409e-23	44.9101314462396
SHB	1.67171533497034	4.8546536083106	13.3112005504502	1.90058380432691e-24	1.90388034728304e-23	44.8949372247025
HNRNPH1	-0.74775013310323	8.5188356045315	-13.3555010782253	1.52016485678023e-24	1.53715794541495e-23	44.8841105306254
RRP15	-1.09178487836211	5.1529065047782	-13.3163993046655	1.85139889589578e-24	1.85708789717909e-23	44.8817175838978
C6orf1	1.29694955081813	5.02553609395923	13.303813716636	1.97273452855997e-24	1.97089698475426e-23	44.8607736905028
MRPL42	-1.2129811030272	6.71336335309708	-13.318367556617	1.83311269020772e-24	1.83997460936892e-23	44.7821803988529
MXD3	-2.17870116340317	3.51303027916503	-13.2484245088053	2.6090216281921e-24	2.5774387347982e-23	44.7738661975449
OSTM1	1.05015102619702	6.00675715153346	13.302577502473	1.98507502821898e-24	1.98190735530161e-23	44.736288903315
TARP	-2.22487685373679	3.11788269832454	-13.2330414183375	2.8198051737077e-24	2.7740879221034e-23	44.6850346148236
KEAP1	1.04616927298821	7.06019053658378	13.3081941412646	1.92962357011115e-24	1.93168183525261e-23	44.6834611958786
MTMR2	0.784403786510239	6.18989659876457	13.2999535878401	2.01152564624591e-24	2.00692901591498e-23	44.6829318020009
CENPF	-1.73496927201962	7.42065187995379	-13.3042113399526	1.96878164781235e-24	1.96825733845208e-23	44.6811988099485
ADAT2	-1.09081948703195	4.32944277053195	-13.2491972923964	2.59886014529474e-24	2.5707828683627e-23	44.6734983954622
ADIPOR2	0.678419790911674	7.01125327438586	13.2998270886785	2.01280973492805e-24	2.00692901591498e-23	44.6535581181916
PSMG1	-1.00240003225311	5.6961450765279	-13.2717963238201	2.31863648969839e-24	2.30116626102518e-23	44.6251627288726
PCGF5	1.04434212580196	5.44290950276126	13.2718103036492	2.31847288458529e-24	2.30116626102518e-23	44.6193777570611
ENKD1	-1.42425728555124	4.22819946916548	-13.2277963286839	2.89551616297423e-24	2.84548892036787e-23	44.6137101761602
MTA1	-0.943258632745978	6.53865250729824	-13.2817141842671	2.20543218598559e-24	2.19607226158883e-23	44.6077242354315
ELF1	1.07266208585046	5.79797492064433	13.2732094781033	2.30215690983324e-24	2.28935020914278e-23	44.6056980180396
HMBS	-0.957799691131662	5.7731020390871	-13.2718818291193	2.31763600753372e-24	2.30116626102518e-23	44.6018953534611
STAP2	-1.09638581211469	5.83029610757592	-13.2595707132664	2.46624187953979e-24	2.44120554140867e-23	44.5837789135586
HSD17B7	1.15875106207927	5.18377826626915	13.2462465500055	2.63787513861085e-24	2.6042296568955e-23	44.571931726379
GSG2	-1.96013878003818	3.56765164189983	-13.2019390364268	3.29966242824286e-24	3.22366499821047e-23	44.5409521131681
GYS1	-0.945219706116111	6.29706625131274	-13.2635780911228	2.41684802320539e-24	2.39547128161401e-23	44.5297878255457
CNPPD1	0.842601579259152	6.10755197725293	13.2617094013542	2.43975620121358e-24	2.41658173597778e-23	44.5223414723615
NIP7	-0.945738473560079	5.35281356137817	-13.2485023024338	2.6079969018169e-24	2.5774387347982e-23	44.5105818881329
STOX2	2.42581194790851	2.75734373058051	13.1931095152074	3.4502625965749e-24	3.35986661155439e-23	44.4975047200784
C14orf79	-1.23241746961927	4.4921655491033	-13.2151718972814	3.0862185923779e-24	3.02300446074015e-23	44.4969072088379
MOCS1	-1.03915792357286	4.46908751247141	-13.2145612114193	3.09575673358549e-24	3.02839629391008e-23	44.4822056340781
AQP3	1.18374013703356	5.28676189570468	13.2382912195394	2.74601576111403e-24	2.70565437459897e-23	44.4577624882053
SLC35B3	0.82067077616984	4.64876613234228	13.220486793602	3.00444225028226e-24	2.94674753953223e-23	44.453260049144
TSPAN5	1.25853423205515	3.928107145922	13.1979981662555	3.36604674900488e-24	3.28211415474398e-23	44.4391388431563
PDK1	-1.39195256006121	5.37270280096017	-13.2147786929725	3.0923565590107e-24	3.027042117999e-23	44.4060223921584
UBL3	1.20595985242248	6.06515687597494	13.2329566787982	2.82101242478149e-24	2.7740879221034e-23	44.3675537445747
NCOA4	0.688958969699902	8.00259075368012	13.2459390267035	2.64197491983374e-24	2.60656342944963e-23	44.3387639931336
NUP155	-0.89482075493251	6.30638053162285	-13.2272771916527	2.90311981359582e-24	2.85109529895061e-23	44.3289631395747
SRSF3	-1.48401979137791	8.57193806312196	-13.2411708530916	2.7063669919062e-24	2.66833924822479e-23	44.324647588575
ABCB6	1.14746425562032	6.84289743183313	13.2346745573804	2.79663952100206e-24	2.75372715064701e-23	44.3123116201854
CPPED1	0.910242521566498	5.09538411629171	13.2054200954785	3.24211750126099e-24	3.16950757805567e-23	44.3117389953563
SNAP91	3.29209847833221	0.93106117778773	13.2686975863588	2.35518830751041e-24	2.33589878636567e-23	44.2928564246185
NCAPG2	-0.934976471306176	6.52708637457819	-13.2193780844542	3.02131965665266e-24	2.96136657730394e-23	44.2864651031393
SRRT	-0.830231574951025	7.20862601172974	-13.2248808349687	2.93847917971835e-24	2.88393486030397e-23	44.2742958057248
CDKN2AIPNL	-0.980455765317767	4.75276860642131	-13.1722457723508	3.8341158617954e-24	3.72159559022105e-23	44.2334124362923
TXNIP	-2.66059832155467	6.26709835508204	-13.1981266760124	3.36386099027592e-24	3.28211414099956e-23	44.2140170325772
PPRC1	-1.17135973336167	5.8784223670482	-13.1869968026839	3.55854710832573e-24	3.46082534835616e-23	44.1496937785151
TRUB2	-0.763117234441548	6.04334033113601	-13.1862009227913	3.57289457486716e-24	3.47252976933367e-23	44.1471248783976
BUB3	-0.577617020702194	7.35935380831403	-13.2000795860138	3.33081969547779e-24	3.25198885222981e-23	44.1387115418573
XPC	1.02649394723467	6.93121455276637	13.1946998215785	3.42263713267639e-24	3.33512778613035e-23	44.1312413228256
KHK	-1.42405797058023	3.37460970277631	-13.1215473607957	4.95523966839177e-24	4.76973582439557e-23	44.1289165173703
LOC100652758	1.37188222843291	2.96990226010414	13.1215601057127	4.95492000178692e-24	4.76973582439557e-23	44.1022934869983
TTC39B	1.20741730763367	4.51413909280892	13.1405696152102	4.50043786386811e-24	4.35148583154176e-23	44.0950103165132
WDR82	-0.521127497450715	7.98770272224914	-13.1875851534703	3.54797799420053e-24	3.45278273239891e-23	44.0533533414572
TNFRSF12A	2.84190721142821	4.00071279237325	13.1279806267748	4.79648437270012e-24	4.62581948236769e-23	44.0471626736849
PCCB	-0.988438472411471	7.5131830266524	-13.1797910823613	3.69058312785793e-24	3.58459225406952e-23	44.041777464875
RFC2	-1.23298800870748	5.71723612823718	-13.1329558163805	4.67721908607212e-24	4.51950590710804e-23	43.9565813053237
ARHGAP29	1.08134853162699	6.98591240564414	13.1635369170823	4.0067629802942e-24	3.88666362481251e-23	43.9468864822248
SEMA3F	-1.52132118528393	4.38105783967582	-13.1015869378777	5.48217001103532e-24	5.25001689322107e-23	43.933975711815
THOC6	-1.33526828039016	4.59662826996291	-13.1024490864339	5.45828893266995e-24	5.23048287255724e-23	43.921563349345
THRB	-1.42458035706905	5.88089985531333	-13.125184819705	4.86484021122107e-24	4.68873174657866e-23	43.9043041829721
NDUFB4	-0.772401402543037	7.90485263041254	-13.1547188984077	4.18952730964272e-24	4.06132615116818e-23	43.8917102616984
NEDD4	1.1488049343138	4.62381829633955	13.1054467131509	5.376065855473e-24	5.15827507257397e-23	43.8903663382068
CSTB	0.891102255619448	7.00172569726248	13.1466300246472	4.36452946266769e-24	4.22551737017524e-23	43.8732045205795
TRA2B	-0.882495626582264	7.37909246484833	-13.1441852274267	4.41885270082912e-24	4.27535387600838e-23	43.8591157884801
GCN1L1	-0.82203622583487	8.44454291594569	-13.1528284619428	4.22978548172087e-24	4.09770701893681e-23	43.8550777014859
SLC33A1	0.813067487253604	6.86647537317388	13.1315441199971	4.71075456271841e-24	4.54898331278326e-23	43.8163033800243
SNHG1	-1.57291895839557	6.65406090778251	-13.1163284183659	5.0878957862565e-24	4.89115512973288e-23	43.793946303738
RBM47	0.822889987067409	7.45146922986378	13.1304809501297	4.73616986207542e-24	4.5705865455607e-23	43.7778352386519
OTUD1	2.24789578538438	3.9088091892708	13.0497372629178	7.129059014604e-24	6.78390051731899e-23	43.7567892932286
GLMP	1.1571128888733	6.32190556293732	13.1130447870087	5.17318072057861e-24	4.96996044147207e-23	43.7484017325742
BANF1	-0.753169609138482	6.65904381151713	-13.1126538377862	5.18342986626141e-24	4.97662294576607e-23	43.7377244188842
SF3A3	-0.616793459123899	7.04691798471021	-13.1167361729541	5.07740425147296e-24	4.88419617169238e-23	43.7335227178235
KIF13B	0.943543254867065	4.82599530430403	13.0692954471437	6.45635631486653e-24	6.15938033189554e-23	43.6923752944526
NBR2	1.74008293618218	5.29050016737953	13.0742276919125	6.29701571240735e-24	6.01118804434258e-23	43.6860074004056
CASK	0.813229927140664	6.11440565782056	13.0936367827171	5.70738756611697e-24	5.46221361968211e-23	43.6528773281818
SPDEF	-1.560325797012	6.33912598224351	-13.0893566667505	5.83245955124077e-24	5.57835749181092e-23	43.650994686411
RHPN1	-1.48509614277461	5.93464061524224	-13.074490857595	6.28862568848338e-24	6.00699766782865e-23	43.6477849717803
ZMYND19	-0.935784353188127	5.12908990169585	-13.0673582778315	6.52003953351681e-24	6.21618499271672e-23	43.6468411949199
RCN3	-1.6954758711819	2.72196576804919	-13.0236286264621	8.13799701922004e-24	7.70492832538513e-23	43.636675655449
SEL1L	0.900690522354434	8.08081880563845	13.1034407412024	5.43094968040751e-24	5.20760794386968e-23	43.625621504354
ID2-AS1	1.27728205058968	3.40089519757962	13.0318000426337	7.8076973685683e-24	7.39686963321272e-23	43.6165167057479
GCHFR	-1.5879600421192	3.63756129684278	-13.0180383876213	8.37200586933922e-24	7.91151920289476e-23	43.6116179381084
IGBP1	0.630670105116653	6.00598250150316	13.0760865287225	6.23799356683665e-24	5.96242593250281e-23	43.5853647528591
KSR2	-2.03638486164326	3.38957087075526	-12.9856515562095	9.8669555624161e-24	9.26592900095311e-23	43.4578669455737
RBM8A	-0.883614930475686	7.17978921819976	-13.0591532691673	6.79683961509833e-24	6.47186706787042e-23	43.4330920706402
CASP10	1.97653485709861	1.50296378716045	12.9908533662417	9.60992260011813e-24	9.04151615058734e-23	43.4320254281592
KARS	-0.478547425857736	8.04076752163584	-13.0644763551532	6.61594943201939e-24	6.30362288522863e-23	43.4257540698453
KIAA1804	1.07503070791587	3.69387044972174	12.9931851797268	9.49689415769987e-24	8.94077508915494e-23	43.4107842801784
SNRPD1	-0.913656200663857	6.43774762072155	-13.0468595369582	7.23380784339826e-24	6.8792184025629e-23	43.4090516756209
IDH3A	-0.696724526792038	6.06905240103962	-13.0413586867305	7.43835593047079e-24	7.06926282607275e-23	43.4077818923131
MNS1	-1.58634605282	4.2975241282437	-12.9861448824047	9.84228593944576e-24	9.25433723648826e-23	43.3900292054592
RHPN1-AS1	-1.89649650733444	2.20905725547388	-12.9858204138073	9.8585045713027e-24	9.26378627300885e-23	43.3839233597444
CENPU	-1.15543619868304	6.49013678746391	-13.0362462280674	7.63366329145169e-24	7.24113000533408e-23	43.3793434519443
SLC39A8	-1.27508075500896	5.41211124179349	-13.0199728505886	8.29027433367906e-24	7.83921658655698e-23	43.3773510978584
TUBGCP2	-0.824110114418331	6.57528066459099	-13.0366385323594	7.61849576978178e-24	7.23131052332764e-23	43.3614657671726
TACC2	0.861609505199477	7.14236543094497	13.0383547970813	7.55249522618683e-24	7.17319850198744e-23	43.3332507356178
MTMR1	-0.673434157957379	5.84658726854249	-13.0211766539264	8.23981803658508e-24	7.79641510002278e-23	43.3263086671399
PLS3	1.24800094531467	6.62963354702396	13.0340306311299	7.71989479110291e-24	7.31830430449503e-23	43.3033736400633
MIR4697HG	-2.01950145418824	2.93189383042015	-12.9498161350205	1.18354078497095e-23	1.10539910802721e-22	43.2794279405604
TCEA3	-1.4920402123972	3.40181847732463	-12.9436911104997	1.22093086921912e-23	1.13801973508345e-22	43.2357627135772
BET1L	0.719539109075796	6.96975856852019	13.0173132364012	8.40285164649008e-24	7.93567423419466e-23	43.2280413035621
SEC13	0.76941906731011	6.92787346925004	13.0144147728162	8.52728695226559e-24	8.04812953332622e-23	43.2085500206828
SUV39H1	-1.29008533564364	4.07384642037178	-12.9477040982052	1.19630205737693e-23	1.11575600581192e-22	43.1947292388325
AMZ2P1	1.34226926528668	4.0681025384854	12.9502528885622	1.18091894211959e-23	1.10415185771282e-22	43.1646532486143
BOK	-1.29533509431899	4.69611151694475	-12.9492203632893	1.18712663963266e-23	1.10788648979018e-22	43.1358855896611
IL1R1	1.0207122667357	5.64602206914743	12.9837253042702	9.96387674421107e-24	9.35109832444209e-23	43.1351781169265
AHSA1	-0.814325108899429	7.73570276093452	-13.0007106889217	9.14113580040927e-24	8.61665380909891e-23	43.1223039222583
PAFAH1B1	0.541844941019445	7.67360640618224	13.0020756746424	9.0780556802851e-24	8.56256809642971e-23	43.1187588050193
CYB5D2	0.778166615792141	5.66883455200458	12.9772051659048	1.02990901756618e-23	9.65965884308164e-23	43.1084335548296
RMDN1	-0.897846449083405	5.75545452857	-12.9698422852302	1.06912583374596e-23	1.00212194254241e-22	43.0949685856834
APC2	1.32314661525284	2.9376862618222	12.9171916762604	1.39684657844924e-23	1.29796090482635e-22	43.0790842824791
COPB1	0.696584653648997	8.23828849447219	12.997995441086	9.26792648614845e-24	8.73068909134286e-23	43.0788237670754
WDFY1	0.877959073797934	6.3057294502539	12.9691793251457	1.07272966078331e-23	1.00487265042558e-22	43.0084470161908
PAWR	1.04366970551398	5.71482045452163	12.9577115565838	1.13703338028895e-23	1.06378151018186e-22	42.993670801497
SMKR1	-1.10052425166197	3.71265637071782	-12.9037083260948	1.49590319079814e-23	1.38657298228548e-22	42.9905047970327
NPDC1	-1.15850582731888	7.45126457021766	-12.9636315668341	1.10336893180799e-23	1.03292941895441e-22	42.9594815338709
ST6GALNAC1	-2.64600131002763	2.85497323790476	-12.8786604143916	1.69901627157826e-23	1.56806566281617e-22	42.889769916166
FBXL18	0.931355963651638	5.91921859712183	12.9340673414459	1.28208811653178e-23	1.19428257802985e-22	42.8677365814864
MICALL1	1.05760352867512	5.89102953205445	12.9299205386187	1.30937924133117e-23	1.21894846173769e-22	42.8555647980845
ZNF292	2.24001936448612	6.1142568514651	12.9238522895649	1.35037015374369e-23	1.25555159310311e-22	42.8495041861941
PRAF2	0.970993493376492	4.72107101311321	12.8976313647179	1.54282378225367e-23	1.42742094358109e-22	42.8052193044678
PMPCA	-0.953821173197227	6.44766289967222	-12.9245298958449	1.34572979384658e-23	1.25201230386619e-22	42.7872926740707
GDAP2	0.889396311267777	5.19956488480137	12.904539417868	1.48959856997297e-23	1.38158197200211e-22	42.7841613925372
PNPLA8	1.26453118461187	6.1486218525675	12.9151557853861	1.41137043111446e-23	1.31064554073065e-22	42.7800697852839
CKMT1A	-1.67696273187715	3.18006660053649	-12.8500510573639	1.96509429733064e-23	1.80697219649215e-22	42.7783689827648
DYNC1H1	0.996144657927166	10.0605914019007	12.9497854506365	1.18372520358801e-23	1.10539910802721e-22	42.7761446548211
DHRS7B	0.92292694931319	4.88119185722468	12.8922434954699	1.58565765354726e-23	1.46614749542276e-22	42.7555943969477
NOB1	-0.772905386417063	6.21024732515185	-12.9033562737776	1.49858190942419e-23	1.3881990099885e-22	42.7075660547417
RCAN2	2.72518992326842	0.756197043733316	12.9075698277504	1.46683505196903e-23	1.36130995923158e-22	42.6965211775103
PPP1R3B	1.06776157379761	5.22221440752012	12.888177526828	1.61877070506634e-23	1.49584374814007e-22	42.6955100401862
ATP11A	-1.19771971046082	6.34427279574974	-12.8997303976424	1.52645236750891e-23	1.41314480582699e-22	42.6813838138894
SAP30L-AS1	2.63905468827317	2.01629247351637	12.8166724597578	2.32885462592308e-23	2.12842854916987e-22	42.601570510528
ARHGEF17	-1.53552639115514	3.47622982170852	-12.8168650864454	2.32657253109846e-23	2.12763782746495e-22	42.5759704543661
IGSF9	-1.43028175571442	4.37558122942285	-12.8395193228689	2.07324900846789e-23	1.90176585895869e-22	42.5649221893961
ALOX12B	4.90043614689744	1.36497848747699	12.8350276020751	2.12117478993566e-23	1.94453972195811e-22	42.5273568243695
MGEA5	0.695554933691451	8.13182851216717	12.8873885755742	1.62527582531043e-23	1.50093122957327e-22	42.5189254489463
GLA	1.61525158297257	4.94930737629551	12.8482962703419	1.98271367071732e-23	1.82094363788937e-22	42.5141145847964
PEMT	-1.47266011455131	4.60595794145859	-12.8157908310393	2.33932819317721e-23	2.13670025235699e-22	42.4995801500065
LOC101926889	2.41721314603529	1.04275178000463	12.856553996969	1.90115880965429e-23	1.752473952472e-22	42.4822778515083
ESRRA	-1.06865247785124	5.89502147880812	-12.8531801264896	1.93406504197631e-23	1.78171292455928e-22	42.481360492369
FAM81A	-2.09564448851223	2.65913158451196	-12.7872716431859	2.70487214298469e-23	2.45119855757744e-22	42.4466570617218
SERPINA3	3.70450581349348	1.16402844710518	12.8651021942787	1.82027878737679e-23	1.67895001666154e-22	42.4294019583128
PSMG3	-1.01583267806142	5.11802378507708	-12.8252168597803	2.22975504064649e-23	2.04158546892364e-22	42.4291854467735
MPP7	1.13004158237096	4.25550079155122	12.8097430050239	2.41246061386961e-23	2.19814979234624e-22	42.4130779633835
ZNRF2	1.03976217741426	4.53332286914916	12.8121362667672	2.38325008884779e-23	2.17417274204973e-22	42.405366265028
NCOA3	1.09020729051671	5.90974874017118	12.8396224995821	2.07216099359156e-23	1.90176585895869e-22	42.3967826135984
SPAG9	0.99789561352948	7.12403827409946	12.8529196910372	1.93662877236791e-23	1.7818883361444e-22	42.3929355938505
CDK5	-1.05814744852136	4.71728305292528	-12.8028189892258	2.49900942935967e-23	2.27425003583424e-22	42.381399257605
CAMLG	0.977640969003089	5.826990078457	12.8335022163067	2.1377019552364e-23	1.95849497009333e-22	42.3780898859595
PDE4DIP	0.802464652423971	4.76344260098027	12.8102240738329	2.40656030786118e-23	2.19410501413743e-22	42.3762026016724
LRPPRC	-0.765031537278225	8.02943085211189	-12.8529962327795	1.9358749407087e-23	1.7818883361444e-22	42.3546290273725
MSTO1	-1.17483214963727	4.48530104701631	-12.7897920865419	2.67037849329363e-23	2.42140117483679e-22	42.3419371340631
SWAP70	0.965918247718927	5.15838098722065	12.8058737191168	2.46044833808723e-23	2.2405149936154e-22	42.2943244681579
TKT	0.752141678029901	9.30936259671186	12.8498968056882	1.96663678077965e-23	1.80728383722076e-22	42.2872275761409
LSM7	-1.28262521513922	5.24212828261969	-12.7953364709612	2.59604583828762e-23	2.35827128298409e-22	42.2784512841181
FBXO11	0.804888396536173	5.94222880045124	12.8139029560958	2.36191499724719e-23	2.15601918532911e-22	42.2672130165821
RFT1	-0.647072633960032	5.23723777073876	-12.7988623178051	2.54985892978681e-23	2.31771680930258e-22	42.245096522328
RNF181	0.914306429105475	5.54481434668242	12.7929113519916	2.62830009935731e-23	2.38468605993651e-22	42.1879784856761
DSCC1	-1.8594384982214	4.25147208507207	-12.7511194722845	3.25179528417616e-23	2.93090984316862e-22	42.1854794253316
ENC1	1.78225680701997	6.08729171610024	12.7998587799739	2.5369558245398e-23	2.30738513999332e-22	42.171734153717
PRMT7	-1.02426739051208	5.27586509341068	-12.7738378266223	2.89640628206711e-23	2.62002630912769e-22	42.1462130504296
USE1	-1.20056997966616	4.58295694799761	-12.7454218158817	3.34758919206455e-23	3.01206346401323e-22	42.1186081757213
PTPDC1	1.53739736216199	5.03649018864352	12.75233205005	3.23176602014441e-23	2.91635808644762e-22	42.0860376462783
UGDH-AS1	1.2715764812188	3.63880322544065	12.7248365281463	3.71790031084084e-23	3.33102572002304e-22	42.0735185625447
AGPAT9	3.66505498405073	1.73618980321239	12.7513830261308	3.24743135555823e-23	2.92873448859233e-22	42.0546649151784
PSMA1	0.587829558961053	7.83050131291916	12.7942375140043	2.61061254283053e-23	2.37007000865436e-22	42.0504865302357
NUSAP1	-1.47237826180568	6.97693908462708	-12.7753478012975	2.87421596148866e-23	2.60152060745713e-22	42.0234435575439
LOH12CR2	1.57503195689292	2.27360215433003	12.6971833665727	4.28087999543198e-23	3.81267461514867e-22	42.0089221525446
OAT	1.02810592603984	3.65694654576821	12.7217655517896	3.77656285342677e-23	3.37955112080193e-22	42.0064485905339
UBR4	0.964899879283396	8.22669692834604	12.7840069206298	2.75021712045935e-23	2.49078771295643e-22	41.9856502168614
HEXB	0.638829191641102	7.14332795718965	12.7682222144891	2.98045141863213e-23	2.69442856725948e-22	41.949729907907
TMEM45B	-1.29905298524745	4.63226486542408	-12.7177348086872	3.85497087379958e-23	3.44766186068937e-22	41.9443118887111
PLXNA2	2.72015416579286	1.39730089200988	12.7376142984952	3.4834713384418e-23	3.1265873053223e-22	41.939778854087
MAPRE3	0.888731601209746	5.00415799159824	12.7285928026763	3.64738855941954e-23	3.26980218556679e-22	41.93580411159
RNF185	0.736099782921107	5.97245887656975	12.746745916762	3.32507772750652e-23	2.99516299677492e-22	41.9314340218226
TNFRSF11A	1.54219261605939	2.91857721205673	12.687279799154	4.50267392857746e-23	4.00071903618456e-22	41.9257077633991
IQGAP1	0.748416655076686	7.12234353726352	12.762664914975	3.06603277458634e-23	2.77012925049269e-22	41.9189454011826
CENPK	-1.43797037848385	4.12171975189954	-12.6955988297476	4.31561530269022e-23	3.84133250653209e-22	41.918395889567
CCNE2	-1.76584585409883	4.70526312983131	-12.7148256648263	3.91257389768068e-23	3.49709581235554e-22	41.9142537490936
BRAT1	-1.03191784263945	6.14301902459726	-12.7452888936042	3.34985747529441e-23	3.01206346401323e-22	41.9106359968511
ZNF117	1.56649818366684	2.75330158001243	12.6834640374049	4.59117433007527e-23	4.0745315449415e-22	41.9088069371055
MID1IP1	0.875594068222755	7.62416994639792	12.7610269246215	3.09172487222264e-23	2.79166209749219e-22	41.8903659644165
ZNF512B	-1.17659576162373	5.97892671061436	-12.7387798803983	3.46283945702186e-23	3.10992806738279e-22	41.8875097842258
CDYL	1.02116606814762	5.44648562694218	12.7317773407264	3.58866118545406e-23	3.21907624616357e-22	41.8863630243459
C2orf76	0.924643425448039	4.36228664610949	12.7110364460388	3.98890000465827e-23	3.55896152524947e-22	41.8752323480402
DAPK3	1.42034792705331	6.51760403439226	12.7453306681052	3.34914443845497e-23	3.01206346401323e-22	41.866786628381
IFITM2	-1.81238581395988	3.99370747805074	-12.6686624093302	4.95130662734055e-23	4.38377478279161e-22	41.8284479176576
C9orf72	1.29542278697122	5.72772459363459	12.7143169495787	3.92273515506973e-23	3.50409227177437e-22	41.8035685939393
LRP6	0.72088144406501	5.83718626783041	12.722892887351	3.75492109943767e-23	3.3621881472365e-22	41.7986123177041
RIC8A	0.657985962711194	7.17750325448856	12.739259526347	3.45438492713075e-23	3.10419174540965e-22	41.7928973924393
MAP3K6	-1.16173200317573	4.40816059621361	-12.6781466319624	4.71742116329689e-23	4.18409900697378e-22	41.7884621464975
ZBED5-AS1	0.850509783957433	4.44955037982972	12.6861687527892	4.52826474114658e-23	4.02107766724169e-22	41.7388580234418
CLIC2	3.73841639093351	0.0087348863378345	12.8209677294402	2.27849682330691e-23	2.08494261418505e-22	41.706599793054
TRAM2-AS1	0.769586386161407	4.14004652935928	12.6654271898606	5.03372160410384e-23	4.45149373422987e-22	41.7060400087553
TNKS	0.849846493963817	6.91845937439789	12.7136397637051	3.93630259754639e-23	3.51412127257768e-22	41.692960371401
HYAL3	-1.42146047261729	3.54085247271668	-12.6381315867084	5.78618937955414e-23	5.08851011275958e-22	41.6715442608477
RNASEK-C17orf49	0.853122748059737	6.41643219368684	12.7012598208598	4.19280184720225e-23	3.73644584792813e-22	41.6447517763007
ACAD9	-0.641733699840998	6.16287287005241	-12.6918224941823	4.3995422996885e-23	3.9137160646992e-22	41.6271125215407
IBA57	-0.845638603690235	5.09346485122368	-12.6618340900118	5.12686748666786e-23	4.52853189292968e-22	41.6260505017946
RBBP4	-0.613110255628891	7.65765912654388	-12.7048364467754	4.11702187691638e-23	3.67109266649503e-22	41.614584942639
SNX10	1.21571517138254	4.4016254356737	12.6538986873673	5.33875430924375e-23	4.71014892524114e-22	41.5990470676933
RAPGEF2	1.00434728826627	6.32712163015569	12.6778424993902	4.72474634072632e-23	4.18812225810781e-22	41.5570135989861
MYNN	-0.980688837349163	5.46840457536251	-12.6595893644421	5.18593435262011e-23	4.57801235972625e-22	41.5299410693431
KRCC1	1.24096649825458	5.07034794164051	12.6480620275299	5.50018949180238e-23	4.8440378538947e-22	41.5072709558284
SOD1	0.928577574892778	8.32668662285734	12.6886587647823	4.47111381576421e-23	3.97502931068771e-22	41.4963504047832
ATP6V0E1	0.684279686817467	7.13858829106048	12.6747925467565	4.79883992793505e-23	4.25129087657067e-22	41.4742499570966
SFMBT2	2.67063216246085	1.24601297384348	12.6482718537486	5.49430194894036e-23	4.8416923747235e-22	41.4595819160687
EMP2	-1.16743496922635	5.05003587700478	-12.6299560286415	6.03281370471257e-23	5.29758658420842e-22	41.447778694395
SEC11C	0.754092320260105	6.79154826209608	12.666439381633	5.00778984807346e-23	4.43117102879617e-22	41.4431510350738
RAD51C	-0.856912171293241	5.86505919641413	-12.6456156522309	5.56930155795537e-23	4.90203002311008e-22	41.4428521032325
FH	-0.696259265762132	7.51608629018816	-12.6634026023709	5.08599527904588e-23	4.49507387346397e-22	41.4093303101833
CGREF1	-1.08427097552466	4.87388778796649	-12.6040178646089	6.88727637659582e-23	6.03732294634926e-22	41.3454932984662
UTRN	-0.993369641632222	7.98443986623761	-12.6529159221125	5.36559976723327e-23	4.73105379358631e-22	41.3366950866124
ATG13	0.630993529142033	7.07579107558553	12.6380722277748	5.78794304248359e-23	5.08851011275958e-22	41.2974493627595
SLC22A3	-1.95079434687451	4.46002857347045	-12.5676726702999	8.2927328364201e-23	7.24396022522886e-22	41.2526949645522
PPARGC1B	-1.90958150254225	3.027400214901	-12.5421542817633	9.44825324716568e-23	8.20086536181733e-22	41.214845046954
ASPH	1.18082400248906	7.20426862539696	12.6243544275126	6.20785388017841e-23	5.44810834978135e-22	41.1985365242423
C9orf142	-1.2851226509307	5.14560057959708	-12.5784815672194	7.84707301029024e-23	6.86264696112511e-22	41.196158154505
ECE1	-1.06042160544723	4.42133457869858	-12.5647858868884	8.41599567866755e-23	7.3430907095219e-22	41.1904734134472
TOMM22	-0.630612650298467	6.41132395589402	-12.6041368617153	6.88309136517448e-23	6.03717873478154e-22	41.1543955926775
PRSS16	1.13466252856311	4.37424749071674	12.5533626310371	8.92205272085897e-23	7.75309859122791e-22	41.1532679690725
CENPBD1	2.22503224921936	6.61794291860921	12.5929629045965	7.2874143637838e-23	6.38063055898411e-22	41.1264702972691
BCAS4	1.54134824932408	2.83462797149065	12.5182148836695	1.06787638271585e-22	9.21035712973072e-22	41.0906521389458
CHST14	-1.05481963973725	4.60921885803081	-12.5502677718964	9.06433784662603e-23	7.87218606737632e-22	41.0812937647988
DNAH5	-1.24620026884846	3.68852629703862	-12.5167558784596	1.07587568974325e-22	9.27402374120816e-22	41.0319621023146
INTS4	0.623544146974934	5.25552127030384	12.5593669249071	8.65236538302932e-23	7.54494300764043e-22	41.0215832938267
HDGF	-0.642991442152702	8.57673086391122	-12.5958642880936	7.18019399808163e-23	6.2904196659973e-22	41.0209467169426
SLC47A2	3.227351412825	0.24905389510442	12.6346752280158	5.88919537844576e-23	5.17449723831138e-22	41.0089890213917
DCXR	-0.996323521379026	7.13003089294487	-12.5672811863362	8.30934208079226e-23	7.25424887704515e-22	40.9516967638373
PPAP2B	1.55149014983951	4.47944839307132	12.5195989994898	1.06034282540203e-22	9.15063670473381e-22	40.9484711652184
ABCA2	-1.17773497038148	7.64623095091621	-12.5703512162811	8.17998184562311e-23	7.14962790418374e-22	40.9377087896187
SOX8	-2.79513873020849	1.80512548406714	-12.5202006341573	1.05708485356878e-22	9.13301850471164e-22	40.9141745513382
COPS6	-0.717389746681452	6.95266104171729	-12.5589709172988	8.66989773132819e-23	7.55584354809194e-22	40.9061061061768
PRDX1	1.65596643850203	9.45579612302536	12.5808383471148	7.75313702435471e-23	6.78444671082228e-22	40.8989416537373
LRRC47	-0.592373567519935	6.63873283518837	-12.5551905541884	8.8390692542488e-23	7.68543508522293e-22	40.8886087673854
ZNF471	0.873969544054339	5.03105255704766	12.5233449025093	1.04022067585725e-22	8.99766916398182e-22	40.8713986317685
MRPL12	-1.69423383229483	3.86357245202421	-12.48331224182	1.2766628751426e-22	1.09544969903664e-21	40.8657198940389
NDUFS2	-0.639723179325302	7.59970300051122	-12.5578766150594	8.7185310386219e-23	7.59382030602937e-22	40.86387236904
PPAPDC1B	0.638402438448066	7.07555811476511	12.5553151444699	8.83344141138707e-23	7.68499167053234e-22	40.8618866685658
VAMP8	0.698755289144475	5.71355491641244	12.535161199703	9.79221782072987e-23	8.48960408753347e-22	40.8481202085879
SNORD116-20	-1.87154128663584	3.22579116187849	-12.4667884379237	1.38933771083498e-22	1.18873476158963e-21	40.8439454362283
TUBGCP4	-0.753802168599824	4.92288869708964	-12.5050293212177	1.14239117493984e-22	9.82482582067386e-22	40.8166545544853
GLO1	-0.904804819564845	8.51854593041276	-12.5553555442214	8.83161729410995e-23	7.68499167053234e-22	40.8164702739415
PRR13	0.855574851817543	5.36653942668827	12.52059556534	1.05495168353083e-22	9.11983562458198e-22	40.8079874255287
CHAC1	1.52027671594233	6.19043413186866	12.5252751413068	1.03000187010313e-22	8.91441387980902e-22	40.8011282329479
BTBD2	-1.17304254401497	6.97754363415167	-12.535188504792	9.79085064512267e-23	8.48960408753347e-22	40.7917806853756
DAPK1	-2.03276915484527	2.32815549221145	-12.4598163490245	1.43982363369585e-22	1.23052883799527e-21	40.7806453645921
FOSL2	1.50763647626815	5.95922088840438	12.5145056433721	1.08833109012728e-22	9.37600668350615e-22	40.7762910491841
DAK	-0.879982466705457	7.01063079416549	-12.5303819675422	1.00344901598144e-22	8.68961385465822e-22	40.7601897834816
C9orf91	-0.656486753078474	5.71381076570806	-12.511761157112	1.10371821200638e-22	9.50311506392652e-22	40.7601508355812
RPS6KA2	0.791456812969106	6.86976292566208	12.5309304199992	1.00063849500323e-22	8.67027561510013e-22	40.7548275633219
SNHG15	-1.40882151610021	4.53185752727399	-12.4768736136231	1.31943451775732e-22	1.13085780357556e-21	40.7473450782815
NCEH1	-1.48240677259536	3.24742318417578	-12.4476070479485	1.53270675827757e-22	1.30693496208382e-21	40.7348717473388
CDS1	0.844550891587825	6.33868670976863	12.5197861226742	1.05932843823546e-22	9.14713963688534e-22	40.7221165911569
SLC25A15	-0.997739706572615	4.90265365141814	-12.4897480645806	1.23529962330303e-22	1.0605637017449e-21	40.7215976761299
LPAR3	-1.52717001365556	3.97411655394086	-12.4595941082572	1.44146282797566e-22	1.23052904064142e-21	40.7204564870198
AMER1	-0.970004915959541	4.49823983447266	-12.4747930505624	1.33356065234385e-22	1.14231299233287e-21	40.7019539087072
ST7	-0.941041863059438	5.74101769248391	-12.4908237868801	1.22851823588983e-22	1.05594904579976e-21	40.688904178258
C8orf37	-1.71815835824482	2.74756399072077	-12.4325468832784	1.65560008429324e-22	1.4061363611848e-21	40.6637606944001
MYC	-2.24200069861626	6.87108080325288	-12.5096018136646	1.11597794366385e-22	9.60316607567697e-22	40.6618863224411
CHCHD4	-0.862554246219722	4.8400209994124	-12.4716084383351	1.35547719186344e-22	1.1604244876295e-21	40.6134380816408
ZSCAN31	1.12186401079243	4.47726141179572	12.4596989491347	1.44068931384895e-22	1.23052904064142e-21	40.6048729831476
TMPRSS13	1.1643081215407	3.33582631644485	12.4387067961491	1.60418257624657e-22	1.36478218498121e-21	40.6045384256801
CEP152	-1.21648449730089	4.35247341439642	-12.4427996090744	1.5709080985687e-22	1.33874892214004e-21	40.6044060389143
MRPL57	-0.774798699346494	6.34037277663711	-12.4903112714738	1.23174447911442e-22	1.05811642439257e-21	40.5816014572742
EEF2KMT	-1.10414585191595	3.80506977801796	-12.4252356474874	1.71877767968574e-22	1.45567770096791e-21	40.5232967585556
NONO	-0.504264714181872	9.41761989961414	-12.4819725841944	1.2854460822597e-22	1.10235627476937e-21	40.4167209447406
ZNF281	1.02682194848362	5.15553592221813	12.4355713066264	1.63015153288123e-22	1.38530590932341e-21	40.4064789779701
METTL8	-0.988819108617176	4.98589877911923	-12.4305596398126	1.67253800297845e-22	1.41891698602963e-21	40.3960338704018
ZFP2	1.98510938822276	1.36937793510918	12.3960755504572	1.99575098476201e-22	1.68455293913358e-21	40.3931684180457
UBE2I	-0.540138592595455	7.16170610973295	-12.4571285080464	1.45977456855446e-22	1.24545312053487e-21	40.3700066485188
ERP29	0.766726343271173	7.58175978239551	12.461215562857	1.42954622687024e-22	1.22244112429861e-21	40.3620683778931
NFATC2IP	-0.612664208416901	5.99994698698763	-12.4397187294442	1.59589036515701e-22	1.35849714984113e-21	40.3489103332053
PCAT1	-4.63402508656583	2.40427182883495	-12.4421274310917	1.57632499198944e-22	1.34260329436832e-21	40.3208677037504
GPSM1	-1.23679671177875	5.3513169224424	-12.4127612065961	1.83220506386884e-22	1.54999387262279e-21	40.3116649629855
TBL2	0.577236111394371	6.23164005648414	12.4371067102871	1.61738264484282e-22	1.37523317072252e-21	40.3090080752841
GTF3C2	-0.539916868181543	6.30573389334324	-12.4314917046984	1.66457217706092e-22	1.41295736635086e-21	40.2718275097209
PPM1F	-1.06689192798226	4.69446513305515	-12.391767139807	2.04030852234655e-22	1.71926334296048e-21	40.2669559493778
IMPDH1	-1.0544742994414	6.1749550753721	-12.4236743142742	1.7325796950292e-22	1.4665398365591e-21	40.2576243873115
NUP133	-0.578340734341324	6.71313944173656	-12.4303486131736	1.67434682906496e-22	1.41964946274644e-21	40.2552952900842
ATP6V0A1	1.07439613097979	6.25161009179863	12.4283592199385	1.69149575460494e-22	1.43338037534694e-21	40.2480190055938
GINS3	-0.899563532654279	4.22819998996791	-12.3757359943753	2.21504680417033e-22	1.86336934517768e-21	40.2264642875945
PEPD	0.953673395704282	5.41285001574099	12.3961045445016	1.99545445890381e-22	1.68455293913358e-21	40.1657110684613
ADGRD1	2.31577740896084	0.938700220645862	12.3709224560237	2.27038795325115e-22	1.90671954731652e-21	40.1457844299006
ICT1	-0.798377688176591	5.50299487235569	-12.3874843068942	2.08559047286556e-22	1.75544991819222e-21	40.1411089818401
LDLRAD1	3.15378198743667	0.806279095923003	12.3992259225052	1.96378880562335e-22	1.66037458925903e-21	40.12373364965
DDB2	-1.7205609979665	5.05518181543827	-12.3522534857199	2.49846510973056e-22	2.09357991560905e-21	40.1162498582972
CNP	-0.73055915103065	6.45839703538316	-12.3969480576086	1.98684705718666e-22	1.67892489649493e-21	40.0987677104379
CHID1	-0.76183686360794	6.45204776770529	-12.3936535779249	2.02067749913763e-22	1.70431273370877e-21	40.0895086054544
UBE3B	0.599469004696259	6.44238628371382	12.3888807325836	2.07071653172408e-22	1.74390798880364e-21	40.0471678777557
CEBPG	1.09480361647197	7.42863427994775	12.3935808196888	2.02143112595586e-22	1.70431273370877e-21	40.0388309093914
MAK16	-1.08689050762857	5.19214587876197	-12.3652187409996	2.33776151577647e-22	1.96001267006698e-21	40.0281913338328
ATF3	2.81861660372359	7.30534811382174	12.3723074310489	2.25432432347327e-22	1.89534905046331e-21	40.0150333176724
B4GAT1	-1.54884135380687	4.5057305462408	-12.3342284396205	2.74046177301162e-22	2.2861541101968e-21	40.0134237280835
FNBP1	0.587113322279834	5.90419838836064	12.3713677904274	2.26521025961237e-22	1.90343577271065e-21	40.0071191410481
C9orf152	-2.04439094765602	3.96796477905711	-12.3159774076493	3.00946092316906e-22	2.49945051008333e-21	39.9815803528528
HMGN2P46	-3.59314722096001	3.17297177613511	-12.3007302973129	3.25438695619403e-22	2.69690256811311e-21	39.9815617401565
MALT1	-0.820155060989949	6.07139234359117	-12.3680152115189	2.30448204295735e-22	1.93319007581271e-21	39.9659385197743
FANCB	-1.77473628758419	2.61505757065965	-12.2914789637716	3.41264371714152e-22	2.81252788455528e-21	39.9533100351554
ZBTB21	1.37208711628987	6.98309336579657	12.3700832466335	2.28017732873693e-22	1.91387047335459e-21	39.9405577613637
BRD3	-0.815623971015924	5.89419323986056	-12.350500376815	2.52102891021659e-22	2.11130898582333e-21	39.9091135706606
SNX9	0.909275691582858	5.52731884895255	12.3414331378546	2.64103466944663e-22	2.20688795750754e-21	39.906574389501
DDX51	-1.19684138710215	4.70655890342335	-12.3188454454642	2.96549858264873e-22	2.46566593117681e-21	39.8970196144663
MKS1	-0.895589298190722	4.95170172789465	-12.3183353660927	2.97326990694395e-22	2.47075932056836e-21	39.8810329480357
METTL1	-1.15240601567283	3.99131933070312	-12.2962054853224	3.3308486876043e-22	2.75115642976162e-21	39.8438410346906
NRP1	-1.20112508382991	6.66047024611455	-12.3489150308854	2.54160940834837e-22	2.12617308500051e-21	39.8213659741782
HINT3	0.985969746904645	7.16213901772196	12.3502185698301	2.52467499261448e-22	2.11318392915825e-21	39.8137027640524
CD68	1.35667036116826	3.31360003787936	12.2771899793143	3.67237900561016e-22	3.0100678574368e-21	39.8128685469961
NUP160	-0.646746970379212	6.61436711384495	-12.3417887033207	2.63622252921257e-22	2.20409340192962e-21	39.810126214395
PSMB10	-1.04774972382287	4.58546564040109	-12.2954830067697	3.34322308601134e-22	2.75834273953551e-21	39.8064798136246
ITSN2	0.843174341716677	6.6052497444528	12.338813036881	2.67676721626519e-22	2.23550258728799e-21	39.7947307337561
EIF4E3	1.47809998899658	3.35832556954954	12.2741781481534	3.72960704843874e-22	3.05031478427865e-21	39.7913638285648
USP43	-1.03303169138655	4.22144765897733	-12.2960783584937	3.33302274318344e-22	2.75143867573626e-21	39.7901305680589
MCMBP	-0.702994967248446	6.53500759621429	-12.3331167123376	2.75613482455547e-22	2.29795227793031e-21	39.762008577712
CLPP	-0.974963267422257	6.1440541342685	-12.3220592314756	2.9170012306077e-22	2.42937828501415e-21	39.7588049702553
ADM2	0.900682914993102	7.13857717165746	12.3345061601022	2.73656046354752e-22	2.28416853366479e-21	39.7542106859435
FAR2P1	-4.25509747993983	2.44563130326321	-12.3192918631157	2.95871389586475e-22	2.4613876930917e-21	39.7281230810693
XKR9	1.80296039242368	2.42599340672386	12.2474518484173	4.278274686289e-22	3.47632969098028e-21	39.7223902906884
TMEM120B	-1.20882438117869	4.76883809487613	-12.2858081006655	3.51344399829479e-22	2.89084247004902e-21	39.7143132867496
SVIL	1.19516589084197	4.11248707877511	12.2749297923027	3.71524178665689e-22	3.04353904355918e-21	39.7093589148731
SEMA4F	0.957240144832375	3.62990664178261	12.2635936862742	3.93791171902621e-22	3.21193277419324e-21	39.7031229465767
MYO1B	-1.4387304497452	4.39196978367368	-12.2738046349281	3.73676625808227e-22	3.05450637623099e-21	39.6865170513909
MFSD3	-1.34663080580708	5.79566562282118	-12.2990022700575	3.28337772704284e-22	2.71792722983877e-21	39.6851040755277
GPX2	2.44748308889441	1.16252032759586	12.2471773637993	4.2843105968106e-22	3.47935142897285e-21	39.6763065332389
DARS2	-1.21968538431443	6.44201187871353	-12.311278790602	3.08290014642953e-22	2.55902866770514e-21	39.6688067563061
SPTBN5	-1.69364485217659	3.41813303748357	-12.2414636092916	4.41191336303486e-22	3.57524506526343e-21	39.6653969706929
BLOC1S6	-1.08350886372276	7.60826887020495	-12.3202069194578	2.94485542616888e-22	2.45121668954279e-21	39.6588094126931
ALDH3B2	-1.28874118238823	4.88807460621417	-12.2743965583345	3.72542710793049e-22	3.04855659142693e-21	39.6562682918586
WDFY2	1.07728519571224	4.27102295326966	12.2653541248081	3.9024739930479e-22	3.1847581238917e-21	39.6506450572022
ADAM10	0.888644243861481	7.72730209195996	12.3227888903329	2.90610164605146e-22	2.42164385777518e-21	39.6378350973621
BOLA3	-1.12449304671562	4.23331510987417	-12.2477574531882	4.27156447671379e-22	3.47275647982319e-21	39.6122663074468
RABEP2	-0.989519269618919	5.47844020350587	-12.274520463439	3.72305789735455e-22	3.04827902871733e-21	39.6060209488009
FYN	2.48761606089248	1.47514740981985	12.2496081320628	4.23115373469605e-22	3.44176622319587e-21	39.5998206412257
RAB32	1.22644973383479	4.24684484272216	12.2504677365137	4.2125143435806e-22	3.42846153838516e-21	39.5752718444379
LINC00641	-1.66993234716028	4.3046927304248	-12.2422514584654	4.39409465645155e-22	3.56272815125683e-21	39.5738588097131
TANC1	-0.915461618032175	7.79272606316016	-12.3058540036906	3.16992783361083e-22	2.62981416295582e-21	39.5673993528694
DDX23	-0.663625998995127	6.97509572034418	-12.3004234032195	3.25951684458846e-22	2.69966381347713e-21	39.5641551570345
VWF	-2.18887673838557	2.60717860162758	-12.2157466331269	5.03510553130673e-22	4.05617728852478e-21	39.5588289184969
CLU	1.75979167093097	5.56258692855931	12.2814453252791	3.59302069240585e-22	2.94985230821029e-21	39.5533433547491
HMGN2	-0.733979858791818	7.15485132133513	-12.2975797518805	3.30743730207785e-22	2.73633490512402e-21	39.5529189775043
RB1CC1	1.19670231891232	7.64330347785742	12.2969251829207	3.31856759011135e-22	2.7438753564741e-21	39.5431697072515
TPCN1	1.16584107167322	5.83106190639604	12.2860442284173	3.50918782151061e-22	2.88946215734538e-21	39.5320030469368
SDHB	-0.66436209500791	6.13601870620293	-12.2795797289519	3.62759841824966e-22	2.97661299718234e-21	39.5319313484532
WDR1	0.795698395797892	8.2568337095073	12.3046570128499	3.18946009792221e-22	2.64455730703478e-21	39.5304894105555
RHBDD1	0.733098977552403	5.58846928318283	12.2730198975309	3.75185241859794e-22	3.06434840191974e-21	39.5230484978185
DPCD	-0.917047909564848	4.71543203918766	-12.2392294816458	4.4628374886468e-22	3.61456136620929e-21	39.5082071884424
CPD	0.790064721008219	7.82668810190428	12.2968290069208	3.32020612860512e-22	2.7438753564741e-21	39.5065376847641
SET	-0.695734161955375	9.06879112890994	-12.293865267876	3.37109869773225e-22	2.77981428034857e-21	39.4573564230518
MEF2A	1.01897110859768	5.6934949789819	12.257984995241	4.05298139122955e-22	3.30399395063534e-21	39.4553988555148
PCNT	-0.676402751921424	6.80355891152513	-12.2729661426557	3.7528880601561e-22	3.06434840191974e-21	39.45226417086
TRIP12	0.516020245809234	7.73548997465903	12.2846273142606	3.53480534446247e-22	2.90682568742872e-21	39.4493191537863
DLL3	-2.04987704927089	2.46730229676014	-12.194114161825	5.62720955548282e-22	4.5041673073097e-21	39.4347656592435
ATP5C1	-0.793149647276998	7.81078906397645	-12.2786781331002	3.64442838001498e-22	2.98878954420016e-21	39.4291551043853
TBC1D24	-1.31156635989052	5.07581385739426	-12.2356802004012	4.54495376040232e-22	3.67512254529893e-21	39.4179541406092
PKI55	-3.44354525936391	2.05093062870796	-12.2860079082593	3.5098421517035e-22	2.88946215734538e-21	39.3954186277888
HEATR3	-0.947596176435931	5.00281795823456	-12.2332639087351	4.60172240182995e-22	3.71902387437451e-21	39.391069026104
MRPL16	-0.786510248109944	5.59952663089761	-12.2447368909357	4.3383534580535e-22	3.51943357785691e-21	39.3765904261956
TPT1	0.599694731871908	10.8812488189348	12.2822865737035	3.57753696752147e-22	2.94035550652996e-21	39.3461241211644
CFAP69	-1.50968654071066	4.45734654105775	-12.199905224873	5.46217658764389e-22	4.37907333903154e-21	39.3372193393434
BACE1	-0.730623977512263	5.75620336276349	-12.230273259852	4.67297077594645e-22	3.77051741921612e-21	39.3248079128825
VIMP	0.743470546044628	6.05259767249459	12.2357779081588	4.54267303509903e-22	3.67512254529893e-21	39.3156593687444
RNF145	0.772061414517025	6.67718485027623	12.2464556473775	4.3002219035807e-22	3.4903855191442e-21	39.3055719463557
DVL3	0.584973533131119	7.32008775167461	12.2518479843469	4.18275759246348e-22	3.40793749367507e-21	39.3014354010721
QARS	-0.645822545109486	7.64375161190333	-12.2507115785728	4.20724195769873e-22	3.42602739895901e-21	39.2918719064859
CACNB3	-1.13416788528128	4.16374769061626	-12.1833994100869	5.94585607905682e-22	4.74152814036735e-21	39.2898590824343
AXIN2	1.27298377426515	3.51910554374102	12.1828424577771	5.96290542868308e-22	4.75260020791428e-21	39.2829322185626
SOD2	-1.04219136935262	5.39101087456412	-12.2108836673263	5.16251814727704e-22	4.15436079847331e-21	39.2754480975779
RPS6KA4	-1.01462959230123	5.14451897689392	-12.2089434336696	5.21425128241977e-22	4.18925614001151e-21	39.2595621387807
FMO4	1.70247841086772	1.48532164190561	12.1520003059041	6.98772471015358e-22	5.5429304938017e-21	39.246129337222
C10orf10	3.58854651754754	0.894927500793794	12.2068924340284	5.26950316972991e-22	4.22912130393716e-21	39.2404194971604
ARHGAP12	1.07428726853665	5.13500092491674	12.2019174160749	5.40597692210148e-22	4.33633277042072e-21	39.2230643761799
MYO5C	-0.715099923092272	6.99362573920879	-12.231678050268	4.63936670493504e-22	3.74743036263069e-21	39.2200839431268
SEPT9	-0.839317074539144	7.850343663683	-12.2362632374171	4.53136132458229e-22	3.66808202964569e-21	39.2090593526686
VPS26A	0.979995194764148	6.92805421101451	12.2308728845789	4.65859736297845e-22	3.76094075282175e-21	39.2084367265282
FLYWCH1	1.12777761219542	6.24054407465819	12.2175440262632	4.98881506947419e-22	4.02320338792827e-21	39.1847492056834
SMAGP	-2.40735666570275	1.92708006687684	-12.181386082042	6.00771987170236e-22	4.78577833387176e-21	39.1838496683813
RAB3D	-1.11896358487922	6.51472250012065	-12.2161885152884	5.02368542273996e-22	4.04914977497924e-21	39.1797473382575
MDN1	-1.021099399935	6.16554405474081	-12.2086702991444	5.22157558931652e-22	4.19289727535705e-21	39.1530001432326
THRIL	-1.48973817404899	4.71696081826172	-12.1715060773328	6.32078826692776e-22	5.02983341898183e-21	39.1289499294447
AIG1	0.694756996179031	6.31460721571559	12.2093007022764	5.2046864065792e-22	4.18605094168148e-21	39.1265812235305
SLC38A7	0.837953234414003	5.39360609315231	12.1852213447196	5.89042402611456e-22	4.70231829750858e-21	39.1048944806119
ERRFI1	1.64361651037713	6.54934566930498	12.1986421701947	5.49775210192188e-22	4.40524255936281e-21	39.0949939802488
OSGEP	-0.946556820541587	4.62724607958321	-12.1539390070453	6.91839441390241e-22	5.49083565111832e-21	39.0871619756504
ATP9A	0.70744939938479	7.1587657538923	12.2090429593431	5.21158498872173e-22	4.18925614001151e-21	39.0817363423028
CLN3	0.802034556318687	5.82817078389982	12.186942806295	5.8385250614143e-22	4.66336661288283e-21	39.0698419599104
SARS	0.590639792810775	8.72988867275998	12.2112288384764	5.15336880290458e-22	4.14922176645658e-21	39.0459329754838
TMEM167B	0.855335451375186	6.1594025807658	12.1885528497016	5.79040020865853e-22	4.62777983045054e-21	39.0446815103771
ERV3-1	1.24406236549568	3.08789949404413	12.1210194358424	8.19508953806792e-22	6.48011924716314e-21	39.0321280455526
PLEKHN1	-1.49786667338381	3.55303873136182	-12.1200605952613	8.2356226411479e-22	6.50874260944615e-21	39.0302223335704
FLOT2	-1.24345674486944	6.28303366761832	-12.1772041489758	6.13828921262837e-22	4.88719781637474e-21	39.014186425888
LOC344887	4.92147147964876	0.780997825007556	12.2821091884527	3.58079628134074e-22	2.94142434139019e-21	39.0126742228613
BICD2	-0.70556037643875	5.48493519317282	-12.1632395759182	6.59526611701153e-22	5.24269539507915e-21	38.9783822248805
C6orf62	0.977008104003699	7.98277615410018	12.1932079100265	5.65348449938337e-22	4.5227875995067e-21	38.9752719769887
ARCN1	0.526730192437109	8.48350739278848	12.195145616811	5.59745356484402e-22	4.48273934558389e-21	38.9698182794153
CLGN	1.25360049969582	7.10176934543384	12.1847289260019	5.90535447653114e-22	4.71173234960635e-21	38.959152415143
RAB6A	0.680471558480979	7.74360921588542	12.1885364434544	5.79088858645216e-22	4.62777983045054e-21	38.957388408395
RTN4RL1	-2.8855541043482	1.82496880956256	-12.1182725630206	8.31174592195277e-22	6.54692038519476e-21	38.9496876463682
MIEN1	0.605994266490708	6.03432541790208	12.1549706215451	6.88178423586916e-22	5.46466801088373e-21	38.8692636702652
SNHG4	-1.29104205854865	3.75495397977981	-12.0943194985266	9.40223644261391e-22	7.36100012629252e-21	38.8619346845419
THOC3	-0.93876017394533	4.16269950999338	-12.1039549296554	8.94730627903052e-22	7.02314433277169e-21	38.8598247301932
SNRPB	-0.712864746410795	7.64808748175129	-12.1648976238886	6.53927092714217e-22	5.20093708908723e-21	38.8496497191338
ATG14	1.04102206499444	5.21238960203116	12.1263276320395	7.97428796074203e-22	6.3088465763173e-21	38.8451617086503
NXT1	-1.66438428029437	3.05050077267702	-12.0736290561528	1.04590416630584e-21	8.16708110309334e-21	38.8405745340992
GTF3C6	-0.782427796129411	6.94666281239475	-12.1472011039212	7.16236184827974e-22	5.67845963641861e-21	38.7867458904478
SLC38A2	0.973717608413342	9.39939619865966	12.160083893915	6.70317088597813e-22	5.32565153565331e-21	38.7646529453093
NUP50	-0.751354582167069	6.34045699092963	-12.1347081614268	7.63776747737914e-22	6.05217501004354e-21	38.7583010033297
SELM	1.12597432498468	5.37309345984899	12.1193970944522	8.26378845742569e-22	6.52070664617468e-21	38.7578352949081
PGP	-1.14818864044136	5.35302348588716	-12.1102633277408	8.6614816316944e-22	6.80590309688765e-21	38.7575773068697
GLOD4	-0.561249905930208	6.28635219423072	-12.1343279134751	7.65272332466752e-22	6.06082771324934e-21	38.7560242586255
RHEB	0.754504509152512	6.18878879652907	12.1323355204163	7.73156917403206e-22	6.12004442368294e-21	38.7432933610887
MEGF9	0.770997989340511	5.61113044133418	12.1189748674367	8.28176239527024e-22	6.53145714954716e-21	38.7348300384599
ERCC6L	-1.3708291275801	4.1833941571136	-12.0794679385472	1.01492907152521e-21	7.9375911135534e-21	38.7160397464683
SERPINB8	2.9255414189473	3.18520232598577	12.0469804740558	1.19975749816631e-21	9.32965230060348e-21	38.7090218210858
ARL4C	1.80224558795447	2.51170991472728	12.0425523280069	1.22743769066865e-21	9.53502553703078e-21	38.6923023341191
PPM1B	0.823436788070165	5.34650284645456	12.1006699974639	9.0998672610292e-22	7.13543638598509e-21	38.673073894857
ZGRF1	-1.63978255835924	3.94013724114844	-12.0503973968091	1.17882694612427e-21	9.17164011554512e-21	38.6729530420523
SLC4A2	-0.889027477761711	6.70919005326297	-12.1186366135978	8.29618992493902e-22	6.53940094030889e-21	38.669153570481
SMS	-0.750246747288204	6.85881427985355	-12.1196332648232	8.25375189719293e-22	6.51963905777217e-21	38.6539005849022
DLAT	-0.726809378148424	7.09094056972913	-12.1194923883954	8.25973726755447e-22	6.52070664617468e-21	38.6332643232728
HEXIM1	0.980652754156917	6.65971488408758	12.1126254207718	8.55683017365279e-22	6.73071565676114e-21	38.6202141900587
SEPT10	0.872648943020852	5.69556940187126	12.0975215073588	9.2485391218623e-22	7.24444775450622e-21	38.6078982676429
UBE3C	-0.666899109983416	7.84647496046462	-12.1182093650221	8.31444937038253e-22	6.54692038519476e-21	38.5950877957978
CYP39A1	1.12261210804499	3.60010402766251	12.0386745282946	1.25220309707213e-21	9.71735488663311e-21	38.5868702833857
ACIN1	-0.76651561997935	7.68805980744899	-12.1125172790712	8.56159353141104e-22	6.73093656898786e-21	38.5842046171283
BRMS1L	-1.02559396380562	4.1701716426352	-12.0454064249729	1.20952439029134e-21	9.40073408106352e-21	38.5635583499298
USP40	0.653664033237646	7.15429987383572	12.1074692837762	8.78692862920201e-22	6.90086403222267e-21	38.5565030485374
SRSF6	-0.534025518962487	8.20471466910349	-12.1136999080948	8.50964596093579e-22	6.6971092111851e-21	38.5558186561105
SLC35A2	0.657632831623893	5.61229551602498	12.0798799537898	1.01277840768747e-21	7.92489868151903e-21	38.5134544926351
KLF16	-1.04099535698463	4.87885059134482	-12.0548728063168	1.15196534064713e-21	8.97194582736371e-21	38.5096790448105
TIMM21	-1.26206293550611	5.13785885254676	-12.0666411562547	1.08422336615673e-21	8.45750548893995e-21	38.5022033978888
DHX9	-0.70183117622212	8.34326891095492	-12.1028170427049	8.99986024706853e-22	7.06070540595512e-21	38.4985723316881
MIR99AHG	1.19711969143824	5.05361647532896	12.0599976879734	1.12195845188396e-21	8.74731470066957e-21	38.4855594710914
KIAA0754	-2.17237048745834	3.17985187204419	-12.0016657273652	1.51527959741927e-21	1.16864090574462e-20	38.4826480304707
FN3KRP	-0.7197168086649	5.22055690255715	-12.0566057592796	1.14172967617485e-21	8.89684110920686e-21	38.479510210515
TFRC	-1.01881857624483	8.69312267884588	-12.0992858738655	9.16492817130442e-22	7.18270153550664e-21	38.4643368422384
RBKS	1.34938659719456	2.28545720503095	11.9917507027733	1.59473126402005e-21	1.22865493383915e-20	38.4329748280657
DEK	-1.1054372558274	7.58746756512416	-12.0751100710541	1.0379588303886e-21	8.11347724992981e-21	38.3902726276184
CLCN2	-1.21813887926428	4.48098194847438	-12.0120738586976	1.43614199992232e-21	1.1093162690758e-20	38.3468622760962
NT5M	-1.52080820633033	3.2014838609426	-11.9746072569525	1.74208730268856e-21	1.33943589028016e-20	38.337289960725
LINC00657	0.706254909756334	9.19983733053271	12.0739281884289	1.04429448443262e-21	8.15875441115518e-21	38.3221918036372
XPOT	0.688171085136023	9.53968451388439	12.0710932961	1.05964984288659e-21	8.27011540581346e-21	38.297675791644
DAZAP2	0.792148090845612	7.5394587896838	12.0508768487454	1.17591947336385e-21	9.15376195543371e-21	38.2560187957329
KIAA1841	1.15530208338142	3.4743924541865	11.9681724196511	1.80085644964347e-21	1.3818044227598e-20	38.2369492708126
TRIM46	-2.44701545030928	2.64719524875824	-11.963965418517	1.84034931229641e-21	1.41065264285058e-20	38.2340746830619
RNF19A	1.12976621630346	5.80726306741914	12.019246764418	1.38402818709755e-21	1.07071443881797e-20	38.2299939538548
UGT2B17	-2.50848022303595	7.0034022764312	-12.0219818974247	1.36465952471043e-21	1.05681936168395e-20	38.2024666453117
KIF20A	-1.69720287734066	5.45661281381022	-12.0045275753364	1.49309378809517e-21	1.15212211315709e-20	38.1962565314463
KIF1B	0.695049769532777	8.16074995951709	12.0408660055361	1.2381463973071e-21	9.61324007340406e-21	38.1829038820559
COMMD7	0.680492400891035	5.78943170416841	12.0150716565857	1.41412675438808e-21	1.09343601152891e-20	38.172567281303
GOLGA5	0.800354995755731	6.59179174314537	12.0236728231021	1.352821524618e-21	1.04819236396614e-20	38.1723587558691
SYNCRIP	-0.865275075596749	8.33712120097991	-12.0367063458573	1.26496385879758e-21	9.81131059075647e-21	38.1529142569855
SLC44A2	-0.994699402173349	7.0207959802748	-12.0217465439138	1.36631542435766e-21	1.05755630990487e-20	38.1422218855119
WDR74	-0.932177984644854	5.46396669317247	-11.9976662406939	1.54683950138933e-21	1.19236868341181e-20	38.1368911008119
LPP	0.933599351797969	7.82344303376258	12.030408877067	1.30667627437749e-21	1.012960812393e-20	38.132414002105
SRRM1	-0.7490343893813	6.40183752805468	-12.0111594188239	1.44292562140832e-21	1.11398309157159e-20	38.1226336106751
POLR3C	0.939950389144856	5.00117365141683	11.9811979051934	1.68388761865792e-21	1.2953512541889e-20	38.1030738686986
NCKAP1	0.82128767182811	8.12323497903631	12.0148672716775	1.41561691046638e-21	1.09402488561828e-20	38.0492879310889
GCSH	-1.44850987217485	4.29646498932361	-11.9312950991979	2.178110402078e-21	1.66022872069052e-20	38.0378501311735
FAM134C	0.598045240616262	6.16496227146673	11.9894948427366	1.61338363859551e-21	1.24238813934103e-20	38.0258219441151
MIRLET7BHG	2.61221275078341	3.71149204630548	11.9485870521853	1.99224631100267e-21	1.52242089598046e-20	38.0090417279946
FAM63B	1.17101287302872	5.19640021984222	11.9704575907511	1.77976186456355e-21	1.36700277024482e-20	38.0006905328277
KRT10	0.972619367452001	5.31125003274332	11.9677839779764	1.80446702826849e-21	1.38385479553011e-20	37.9874598391754
CENPQ	-1.41542034181746	4.03354006104652	-11.923838179156	2.26353551589132e-21	1.72359276402759e-20	37.9810894404223
MCF2L-AS1	-2.7521209422836	2.62310872884281	-11.9161261633878	2.35541793088444e-21	1.78902153010423e-20	37.9760268965125
HOMER2	-0.859150944790538	6.25214981477332	-11.9715554792637	1.76971545040768e-21	1.35998194489876e-20	37.9557577729016
MR1	1.05313566205042	3.73501243915421	11.9201752268185	2.3067197955889e-21	1.75292026571675e-20	37.9546509087995
CYP2J2	-1.47233969785238	2.88540110287863	-11.8966434277061	2.6045424964039e-21	1.97026751264488e-20	37.9509178546084
PI4KA	-0.712973551537695	7.17037680395646	-11.9842036165235	1.65799639911536e-21	1.27608784875019e-20	37.9469800823046
NCAPG	-1.40839194743764	6.08665954923793	-11.962790449286	1.85153354569524e-21	1.41850141439591e-20	37.9285231627368
CBR4	-1.01920285549413	5.03647259402319	-11.9419017687403	2.06214001009821e-21	1.57422950643796e-20	37.9258194723267
AGAP1	1.09441427918488	5.20876455751628	11.9520109112152	1.95737505917145e-21	1.49729719248693e-20	37.9107794242753
KCTD6	1.26777653715458	3.61594614545522	11.9056808601812	2.48585603420204e-21	1.88143216782146e-20	37.8867135741202
KIAA0895	1.05555910806907	4.73824638054698	11.9218130837435	2.28730916471678e-21	1.7399308215495e-20	37.8611768439633
C16orf72	0.923725061667655	6.62104009951101	11.9605359297968	1.87318491999332e-21	1.43435720339723e-20	37.8547583316064
ZFP14	1.05916882438417	3.69554051034496	11.8929615040926	2.65450998264403e-21	2.00604539000416e-20	37.8419459417238
ZFYVE1	1.17327634093828	4.88464466396943	11.9144265591808	2.3761649627289e-21	1.80295568874872e-20	37.8402947575708
LRRC61	-1.23473387683297	3.6600825346512	-11.8888553255493	2.71136938554144e-21	2.0479840388979e-20	37.8401612059825
SLK	0.929162649422291	7.14903390178847	11.9589929403576	1.88814921640313e-21	1.44507893137153e-20	37.8079441509392
CLDN15	1.16989554682887	4.55691649513181	11.9158829850506	2.35837523365794e-21	1.79036210862526e-20	37.7916953059833
PDIA5	-0.799235214642765	5.32987502847636	-11.9202825644853	2.3054426701236e-21	1.75283681694056e-20	37.782582982329
MYB	-3.23782972371582	1.60721125412568	-11.9681706115976	1.8008732387726e-21	1.3818044227598e-20	37.7804174757654
ERLIN1	-0.860711203517001	4.88444647549123	-11.9105221499287	2.42452250454202e-21	1.83593696057504e-20	37.7692591852249
NUTF2	-0.923722546288278	6.74256899042582	-11.938221948911	2.1016555846011e-21	1.60358029768141e-20	37.7335554187294
TPT1-AS1	1.79950677741394	2.89482901750151	11.8570793271419	3.19472354167816e-21	2.39859843509196e-20	37.7285246317816
DHX15	-0.617185562515499	7.94307112966558	-11.9469934759901	2.0086882690647e-21	1.53420463114321e-20	37.7044689632321
PITPNB	-0.7059116106121	5.61048484445233	-11.9119679639064	2.40650159936471e-21	1.82321029344402e-20	37.6689635289962
TATDN3	0.821463718814495	5.16040928005014	11.8945166786749	2.63328849194591e-21	1.9910100702447e-20	37.6295562120043
SUMO2	-0.71441162210261	7.2777286222963	-11.9234400048376	2.26819024538087e-21	1.72626177012869e-20	37.624985251904
ARFGEF1	0.690566507075419	7.3168811351766	11.9255082636415	2.24411601660783e-21	1.70967255735075e-20	37.6178140523412
ODF2	-0.567922987183092	6.4551182978281	-11.9124286561622	2.40078769924054e-21	1.82051079176678e-20	37.6139727504117
PLA2G2A	-1.79314951558758	2.86025911273743	-11.827791028114	3.71642486808618e-21	2.76814661801498e-20	37.6034152224461
PSMG4	-1.36249878847675	3.72967451793591	-11.8443613600917	3.4115838952515e-21	2.55248349631772e-20	37.5986628305892
ZNF818P	1.23206632403068	3.14029509343226	11.8371749462176	3.54058586802806e-21	2.64373134730529e-20	37.5880518332591
RGS17	2.14796847582701	1.31620630173159	11.8314954889302	3.64598713290528e-21	2.71837848995559e-20	37.551733143198
C6orf89	0.527905949118817	7.37364908412953	11.9123529225142	2.40172607784363e-21	1.82051079176678e-20	37.5474635147871
COLCA1	-3.72485918220372	5.59808718643973	-11.8362782128793	3.55702239197397e-21	2.65468430605771e-20	37.5105881269074
AMOTL2	1.66097771302848	3.73847929010267	11.8439442367065	3.41894111599159e-21	2.55671413335308e-20	37.4993591451633
APTX	0.660197680823079	6.44743957988052	11.8857394872192	2.75532864659428e-21	2.0801415262574e-20	37.4644693783476
ARHGAP33	-1.56518327468982	4.45698033792407	-11.823920169492	3.79148437178952e-21	2.82125516981127e-20	37.4452155617214
MND1	-1.65179688716161	3.32066050480408	-11.8004974000846	4.27922281914205e-21	3.1653600912432e-20	37.4429215328222
METTL20	1.24483371714568	3.02633272295837	11.8044883354731	4.19188190281943e-21	3.10381157064776e-20	37.4366803149101
EID3	3.67360916568118	-0.151652199665854	11.936849441201	2.11658779994951e-21	1.61415349944346e-20	37.4341888763922
NUP107	-0.690338432564909	6.0179618484558	-11.8679936608322	3.01966777787069e-21	2.27284868934869e-20	37.4152910853858
[truncated: 13,017 more rows]
