# Supplementary material for: The transcriptomic response of cells to a drug combination is more than the sum of the responses to the monotherapies
Source: eLife. 2020 Sep 18;9:e52707. doi: 10.7554/eLife.52707 (PMC7546737; doi:10.7554/eLife.52707)
Supplement: Source data 6. [file elife-52707-data6.zip › LNCaP/DE_limma_TM_12.csv]

	logFC	AveExpr	t	P.Value	adj.P.Val	B
ESRP1	1.97856328204071	7.37223497210529	27.7423944265089	1.01135334737003e-50	9.46914781424046e-47	105.192874254828
SQSTM1	2.6335376395856	10.0356146664611	27.677413984315	1.26120775362819e-50	9.46914781424046e-47	105.010241754205
SEC24D	1.7628471042056	6.95795148475889	26.1216403136003	2.80862284565358e-48	1.40580935501114e-44	99.5932723674423
TMEM97	-1.25364370362427	6.75868050993758	-25.8727127634283	6.81794952862423e-48	2.55945825304554e-44	98.7072545388081
TFRC	-2.21181228260002	8.69312267884588	-25.6061901519507	1.77433657632705e-47	5.3286876060254e-44	97.7878606779012
ARHGEF2	2.5744486027458	5.59013050838173	23.8179421662898	1.31467857065564e-44	3.29020223616085e-41	91.1497183698813
FTH1	2.03042673824425	11.6550602860358	23.6831251123748	2.19374844308535e-44	4.7059038030528e-41	90.6946984670981
GTPBP2	2.73041531121486	7.62029312911535	23.5124267806524	4.20706653028953e-44	7.89666387735345e-41	90.0487218872015
NUPR1	1.55653257549337	8.08178778588057	23.4163901966866	6.0770782439107e-44	1.00093305784209e-40	89.6856162500604
TMCO3	1.36015412487497	7.14698493502492	23.3922863637765	6.66577689026432e-44	1.00093305784209e-40	89.589943857483
VEGFA	2.05837656427456	7.6712279635746	23.2157565281942	1.31460844741389e-43	1.79456004057882e-40	88.9161212238986
SPIRE1	2.20965958685188	6.71318768027115	22.8115089774184	6.30840326100557e-43	7.89391528060498e-40	87.3459690791693
TRIB3	2.59947337150514	8.65755459136636	22.7732530014589	7.32473912388483e-43	8.46063712955805e-40	87.2056118330432
SVIL	2.06161713544952	4.11248707877511	22.3508649465225	3.8536586838881e-42	4.13332419980455e-39	85.4053222252501
ATXN1	2.30304550351434	5.31463671279326	22.1524354206144	8.46632315095746e-42	8.47535389565182e-39	84.6935702061365
DHX15	-1.15204969048254	7.94307112966558	-22.0779923370775	1.13879012494629e-41	1.06875453226209e-38	84.4716949833591
DDIT4	1.92107652533212	9.29730938279806	21.9914643082388	1.60858831576826e-41	1.42085659703389e-38	84.1237984644072
NATD1	2.72275244991737	4.32972210869249	21.6872914714563	5.45456826349712e-41	4.55032205803737e-38	82.5502849845522
GDF15	2.99990170782108	10.0819525044933	21.5233822974812	1.05800735117108e-40	8.36159915009735e-38	82.2372213874705
PNP	-1.60980629421146	6.11209111057622	-21.2123186390104	3.75262684152074e-40	2.81747223261377e-37	80.9887532417946
BZW2	-1.1817469764856	6.45727854649784	-21.1118069033118	5.66335758730513e-40	3.86549897868063e-37	80.5827830476269
LARP6	2.69565239741958	3.88921091538814	21.1500887680639	4.84101020748475e-40	3.46155282264719e-37	80.447369399369
CEBPG	1.83040431866119	7.42863427994775	21.0688099415711	6.75608794103995e-40	4.41084419663721e-37	80.4033838760875
NUCB2	1.88746438855061	6.55453028385371	21.0538455374234	7.18430395873803e-40	4.49497951018376e-37	80.3459556777316
VIMP	1.24734040082619	6.05259767249459	21.001485656672	8.90967359682383e-40	5.23178014215758e-37	80.1304349241785
TACC2	1.36934943436908	7.14236543094497	20.9974522038186	9.05875623975074e-40	5.23178014215758e-37	80.1122922975899
PA2G4	-1.04612468549011	8.2946866138048	-20.8983594452927	1.36266685123878e-39	7.57844645859317e-37	79.6974339219227
PSME3	-0.978767249534156	7.80706412596272	-20.8683272519335	1.54252460693301e-39	8.2723391063236e-37	79.5782059935685
DDIT3	4.36015476175163	6.62520834165039	20.7076187831229	3.00025302627627e-39	1.55351032560567e-36	78.8850768101734
FEN1	-1.45432702789483	6.18702241310182	-20.6527783490698	3.76757690957648e-39	1.88579782914001e-36	78.6963842748368
TMEM109	-1.31268402547707	6.64390485681534	-20.6380475402929	4.00549326752552e-39	1.94020925500526e-36	78.6349056398341
ARMCX3	1.25763724444182	7.09479876587203	20.6007788415311	4.67723476914644e-39	2.19479241542197e-36	78.4789906263221
NEBL	1.9665800756718	6.15688998194072	20.5422589944282	5.96849188552334e-39	2.71584467130359e-36	78.2384366046622
SLC25A36	1.59976369864484	7.31551444347359	20.4888579550011	7.4582497287053e-39	3.29391405665408e-36	78.0089138021348
INPP5K	1.13058927947465	5.29369354630923	20.4647409781253	8.24879847051595e-39	3.53897022380764e-36	77.9105339401268
CLSPN	-2.22705056050878	4.606054908957	-20.387466943784	1.13970176642239e-38	4.75382270127737e-36	77.4947477548523
MT2A	3.91145015500669	6.45013702405701	20.3265226208462	1.47144990441403e-38	5.88167130585522e-36	77.340372582824
GTF3C2	-0.894658610456388	6.30573389334324	-20.3237872458315	1.48843573270177e-38	5.88167130585522e-36	77.3285525976726
OPTN	3.48642733094395	3.83995080049734	20.2509415020096	2.02125677035949e-38	7.78235683685079e-36	76.6932998822373
RNF103	1.70359859200672	6.8897702003151	20.057480286738	4.57006936204716e-38	1.7156040385125e-35	76.2109010309267
STX3	1.43790316166076	7.8186658237774	20.0509248467077	4.69854423854002e-38	1.72081317770529e-35	76.172196785672
RB1CC1	1.91854063824487	7.64330347785742	20.035431808755	5.0168241703431e-38	1.79363408909219e-35	76.108048040208
NKX3-1	-3.0601486180041	7.74594844250421	-19.9698592455292	6.62290454313388e-38	2.3127798748767e-35	75.8346043944897
EIF2AK3	1.58460250761569	5.91502092451735	19.9096681335023	8.55011337240773e-38	2.9179205090926e-35	75.5891731783157
INSIG1	2.17841447422249	8.28307822877681	19.8377047729548	1.16103416239548e-37	3.87424199611789e-35	75.2734451288064
RRP1B	-0.866392524504564	6.47437924370733	-19.8062308232526	1.32753494416098e-37	4.2413329194726e-35	75.1462556400329
FAM129A	3.72558799356558	4.70960633955465	19.8278070947434	1.21099356352396e-37	3.95310420649474e-35	75.0759936533944
TSR1	-1.15782718992171	6.50678236308161	-19.7076985679992	2.02113072082988e-37	6.32277060499614e-35	74.7277865376725
MT1G	4.07666419115681	6.8092748307979	19.6559006632757	2.52213875787772e-37	7.57448711765837e-35	74.5024559908047
CCNE1	-1.81906606694379	3.77057170013243	-19.6968820164962	2.11673180813472e-37	6.48670302672467e-35	74.4407644967111
CCT3	-1.07578732664112	9.37236956397451	-19.5180073412016	4.55517774985866e-37	1.34118723709564e-34	73.8854482622967
DSC2	-1.62168783707608	7.91207621410056	-19.5021330948305	4.87670781808712e-37	1.40824316531531e-34	73.8333883999116
TUBA4A	-2.05366586652954	6.38724074674741	-19.4889797590971	5.16037479385135e-37	1.46204128121645e-34	73.8002265454861
DBNDD1	1.53301521521412	7.47774924109012	19.4722458784074	5.54540685863133e-37	1.54203387757793e-34	73.7150001610539
UAP1L1	2.09508696581543	5.96604658361656	19.3069014133485	1.13121810674617e-36	3.08843110743646e-34	73.0183405991288
IPO9	-0.837572505060366	7.25879823777156	-19.2507415088606	1.44226547409159e-36	3.86733184981417e-34	72.758925134947
MT1F	4.25876464140781	5.11658730308506	19.1590469272541	2.14617989387166e-36	5.65386619059243e-34	72.3692201874847
AARS	0.943266714293358	9.82860415560559	19.1510148066218	2.22233179287216e-36	5.75354037961523e-34	72.2958288325191
RAB24	1.66968616978084	5.69124491316661	19.0676838190472	3.19240747379064e-36	8.12494756380343e-34	71.9852143375346
NAT10	-0.989497122625526	6.53881867925356	-19.0201408721298	3.92679188857418e-36	9.66634540964425e-34	71.7680436446997
ATF3	4.23365386890471	7.30534811382174	18.9926316140663	4.42714133666397e-36	1.07222506953784e-33	71.6588992884364
FGF13	2.26751055409683	3.53621692994559	19.0299592977366	3.76233849451111e-36	9.41587913892982e-34	71.6408738741277
MRPL16	-1.2623898919126	5.59952663089761	-18.9783930653159	4.71084272239413e-36	1.12282562411858e-33	71.6009926302803
LPIN1	1.65098746582849	7.60495056874482	18.9311372113851	5.79035399618971e-36	1.337660855489e-33	71.3790061430734
HYOU1	0.946310242364628	9.26477740592003	18.9313014988254	5.78619921914995e-36	1.337660855489e-33	71.3462807553321
CTAGE5	1.89835865421356	6.56298071870709	18.915968546976	6.18719475303563e-36	1.38667039420273e-33	71.3209523330546
PRSS16	1.6427943529805	4.37424749071674	18.9270644401611	5.89431864747004e-36	1.34104680015773e-33	71.3183238379812
SH3GLB1	1.09892018499567	5.48805745756601	18.871403794617	7.5187588811455e-36	1.6603188729306e-33	71.1360434356077
SLC29A1	-2.00814400929307	5.08681264342282	-18.7813014996117	1.11591353735686e-35	2.42848661984791e-33	70.7369843825867
NUP205	-0.919528342195144	7.3478344449268	-18.7490704766005	1.28552679537157e-35	2.71879864215485e-33	70.5753974807654
NOP56	-1.35659283434791	7.51123693536341	-18.7492366680368	1.28458880399242e-35	2.71879864215485e-33	70.5695743248163
SLC4A4	-2.39259972381328	6.37917095465343	-18.638232243662	2.09332151683752e-35	4.30593368449756e-33	70.1115128435098
RBM12	-1.52579346945134	6.55458424952433	-18.6344884347071	2.12813995566256e-35	4.31839859111203e-33	70.0896074312447
CCT6A	-1.07073538176888	8.91849039169135	-18.6112377763448	2.3578189161455e-35	4.72066784597878e-33	69.9480526616004
LGALS8	2.86890108267347	6.69035838927605	18.6015241833564	2.46101690915796e-35	4.86245130367315e-33	69.9400129493615
GINS4	-1.26802170358136	4.97578896569004	-18.5729607499521	2.79158763015685e-35	5.44395842265393e-33	69.824646868846
POP1	-1.83426601663081	4.76175089075964	-18.5394924443372	3.23626589994807e-35	6.23022676328465e-33	69.6359186732412
RCC1	-1.01870601284048	6.71019697681233	-18.5248820567244	3.45212500550468e-35	6.56165937755169e-33	69.599069591598
CD55	3.65476215578263	1.92412948034999	18.7305890825044	1.39425689704564e-35	2.90780021750519e-33	69.4805542003363
NOL6	-1.13702690740277	6.90341654535945	-18.4815741057886	4.1809800961129e-35	7.84769964040392e-33	69.4019222757144
HERPUD1	1.85236728149906	8.34033559735188	18.4212822874235	5.46092309622779e-35	1.01236075571551e-32	69.1227048537544
MCM3	-1.72128364045161	6.67686453523221	-18.3101283020706	8.94592229864197e-35	1.63819474678546e-32	68.6532036654699
FKBP5	-1.3460943150241	6.49470679615061	-18.2988413021427	9.40654103934399e-35	1.68153119341416e-32	68.6061124138823
ERO1LB	2.25052802192097	4.26970149271348	18.306116341519	9.10698958634359e-35	1.64759705576549e-32	68.5855661716914
SLC3A2	1.75095626351039	9.35015984154183	18.2561876705616	1.13734916669313e-34	2.00922765730165e-32	68.372539995177
CBX4	1.41488348195947	7.66253958913901	18.249457727645	1.17196382424953e-34	2.04630334708499e-32	68.3670498272303
CTPS1	-1.2707203319866	6.18092813762533	-18.1823744440337	1.58065177444583e-34	2.7281686258711e-32	68.093503547395
ASF1B	-1.54294072837597	5.21667084470839	-18.119364897791	2.09456622107516e-34	3.53393330063647e-32	67.8273574521024
EIF4G1	-0.783121627589477	9.98084393636985	-18.1241447657686	2.05027454384056e-34	3.49851392617158e-32	67.7692858874368
HMOX1	5.52080431337395	8.09908799650029	18.0949556006651	2.33622347667693e-34	3.87681748877313e-32	67.7053793812662
ZFYVE9	0.890988508534541	6.14320345977865	18.0936959123132	2.34942988464541e-34	3.87681748877313e-32	67.7012622217432
MCM4	-1.59164803760373	7.28442116532678	-18.0250266208082	3.19556810078928e-34	5.21572289146216e-32	67.3698698005067
CDC25A	-1.45516294579446	4.71894853688787	-18.0165594672	3.31923205880223e-34	5.35931060161013e-32	67.3600691567871
LMNB2	-1.41947287332616	6.88176950313663	-18.0071331145891	3.46257998624845e-34	5.53128734824539e-32	67.2965048037289
MAP1LC3B	2.30357153993849	6.87429820809902	17.9724868358484	4.04512168980274e-34	6.39384708358716e-32	67.1586432697191
HNRNPM	-0.86037118950394	8.58568320153889	-17.9675357851509	4.13606612020223e-34	6.46949675634965e-32	67.0905042356851
GOLGA2	0.860024373951146	6.92674000270202	17.957812537923	4.32070239563372e-34	6.68862548173566e-32	67.0754526168489
MCM6	-1.74861075954629	6.50256431554122	-17.9427071600611	4.62413332367262e-34	7.08530469268042e-32	67.020522843639
IRF2BP2	2.58205687044834	6.78721991476656	17.9088737439655	5.38390094932584e-34	8.16612693485625e-32	66.8553017152889
MARK1	1.45973998456913	4.29900159667126	17.8756690022004	6.251690882701e-34	9.38753902946383e-32	66.703303249866
EXOSC2	-1.13616479881615	5.72678188006167	-17.8354901904401	7.49221742813512e-34	1.11389244456314e-31	66.5495801242916
TMEM39A	1.37838396599822	5.66317755189757	17.8230677740706	7.92380491617251e-34	1.15518305457521e-31	66.5034863460396
SARS	0.856619131139114	8.72988867275998	17.8258112543335	7.82638557073824e-34	1.15216672284515e-31	66.4491411606818
KLHL24	2.28213993391124	6.30857047814562	17.772731837073	9.94442920606789e-34	1.43582258613765e-31	66.2744612701299
KIAA0391	-1.13651382680506	5.39855177901452	-17.7517398768492	1.09335253907712e-33	1.56359825969353e-31	66.1842668435241
RSRP1	1.55245720439115	4.79995763564547	17.7308849055305	1.20142286751293e-33	1.67042275727538e-31	66.0780605566763
HILPDA	-1.77122015602751	3.95236856073731	-17.7451190863738	1.12655758613648e-33	1.59588572768164e-31	66.0732705908741
MARCKSL1	-1.4072800470406	8.27835699696347	-17.7376249840072	1.16536869805368e-33	1.6354370439228e-31	66.0648932848832
LARS2	-1.29239665216099	6.54461091115823	-17.7093528350299	1.32429818624711e-33	1.82437262061345e-31	65.970360109676
IFRD1	1.98042496130028	7.02133659373693	17.7065094291543	1.34144312167813e-33	1.83119181046535e-31	65.9490005237154
GEMIN4	-1.50792688071552	5.73292332919182	-17.6849951767731	1.47861822092793e-33	2.00026407256341e-31	65.8704560593512
ALDH1B1	-2.10615656843757	5.84157259434605	-17.6702844913651	1.58045779203439e-33	2.10019063762729e-31	65.8093950655561
TCP1	-0.846762765324126	9.256647865499	-17.6827674010713	1.49360565254401e-33	2.00249843558936e-31	65.798636790421
GPNMB	2.92318672407944	4.48592450399077	17.5958905099326	2.21438270578227e-33	2.91676936052864e-31	65.4427858636292
SLC19A1	-1.83614665091717	5.30683842421257	-17.5827890122311	2.35006033196639e-33	3.06856573433107e-31	65.4239056967499
CREBRF	3.49570560127215	5.16459805187924	17.5789820263133	2.39103155513955e-33	3.09514912344617e-31	65.389032085873
LAD1	-0.94706650754583	7.34861251080765	-17.5590406480266	2.61768326101926e-33	3.35958391858677e-31	65.2678563741123
LINC00847	1.48780720355919	4.99588400175693	17.5296347014968	2.99196496786795e-33	3.77540722331977e-31	65.1855172972681
GOT2	-0.885781979389948	7.93225669981011	-17.5306952060659	2.97757374175344e-33	3.77540722331977e-31	65.1291289870583
ATG13	0.864111884944777	7.07579107558553	17.4494726052918	4.309400386903e-33	5.39249635081129e-31	64.776360171971
TOMM5	-1.17984315229652	5.0739879449585	-17.4054869901297	5.26642354458488e-33	6.53558809466831e-31	64.6236632318856
PTPDC1	2.04052097682235	5.03649018864352	17.3857682181836	5.76231337073227e-33	7.09020736027096e-31	64.5337510367247
CBLB	1.74207836802594	4.84199949541352	17.3840467086452	5.80777507534183e-33	7.09020736027096e-31	64.5141863606254
MPC1	1.0286449513973	4.99794491138961	17.3678537361324	6.25346267700276e-33	7.57274157724786e-31	64.4521989706889
MRPS25	-1.03774577287476	6.16408240047868	-17.3535798594529	6.67479188738981e-33	7.95465674452742e-31	64.3612072734035
TOR1AIP1	1.10387629350491	7.08520687550469	17.3559668309298	6.60239594569613e-33	7.93132620164585e-31	64.3539348117389
LETM1	-1.18346891991347	7.14583696919759	-17.3430817989132	7.00279511591371e-33	8.27984027248506e-31	64.2918059161255
ADCK3	-1.05968095117881	6.44546069524462	-17.3132592142775	8.02579871900403e-33	9.4016557481059e-31	64.1678386379393
HEIH	1.75884127274487	5.41840998057326	17.3045734944878	8.35110917892366e-33	9.64617349467059e-31	64.1631175334392
STEAP3	-1.7395313186871	4.05728704467787	-17.3118740963936	8.07680868077824e-33	9.4016557481059e-31	64.1612603510888
PELI2	2.03494465770613	3.95447816161674	17.268066751871	9.87000608504221e-33	1.1313588654427e-30	63.8997324347754
GREB1	-1.83510983709957	4.37889365284744	-17.2463583025334	1.09020285859633e-32	1.24018834277898e-30	63.8861597845613
RAN	-1.02739131975846	8.77450038169385	-17.2408400340923	1.11812480725628e-32	1.26238812825266e-30	63.7930629724718
FUS	-0.920839907801323	8.14365512272689	-17.2232629629581	1.21195071123012e-32	1.35810834924116e-30	63.7267777830817
JADE1	1.23197303884541	5.57233550500339	17.2066905368916	1.30766055679973e-32	1.45450599414109e-30	63.7093077026691
DFFA	-0.866843125458064	5.7191851246368	-17.1929182133223	1.39296162840556e-32	1.52676728555751e-30	63.6447026487337
PPIF	-1.50557367270395	7.39211037712799	-17.198747483871	1.35619420410949e-32	1.49739795359618e-30	63.6299095004507
DNAJB9	2.54606046036641	5.99268817849321	17.1746957020731	1.51449279056182e-32	1.64794374949828e-30	63.5714977902654
TUBB3	2.46835010472031	6.20668955784321	17.1458217458736	1.72928740046781e-32	1.85478425753034e-30	63.4424848141291
UHRF1	-2.87593622256439	3.71980381810399	-17.1640769856731	1.59017494087397e-32	1.71784654044342e-30	63.4275260845851
GRPEL1	-0.861888250757309	6.29867398208569	-17.1279038403802	1.87773467837409e-32	1.98563830496235e-30	63.3273252521182
ATF6	1.10010146603998	6.80005234435732	17.0942090308776	2.19251378953425e-32	2.30229280165358e-30	63.1608818358155
FAM65B	-2.65420686457627	3.0244813109359	-17.1320436090143	1.84233672187757e-32	1.96202327771018e-30	63.147825822857
PGAM5	-1.00574619633586	6.55674338340456	-17.073674055104	2.40986772422819e-32	2.51295651020906e-30	63.0689465890206
WIPI1	1.80072105444203	4.10715367676247	17.0675998597637	2.47822304977398e-32	2.54883543256206e-30	63.0636041415163
ATAD2	-1.65881032627325	7.21491874723826	-17.0695577709002	2.45597949406089e-32	2.54337848847023e-30	63.0428365252684
GTPBP4	-1.13713261428206	6.88496240058456	-17.044670365265	2.75431179670445e-32	2.79450986076446e-30	62.9265283473546
KPNA2	-1.06864182196505	7.62729148647251	-17.0402216462189	2.81136055571833e-32	2.83324765803131e-30	62.8923392558649
PVRL1	-1.23956312892552	5.71658794469522	-17.0264375597817	2.99578217995575e-32	2.97911690160368e-30	62.8870506824671
MRTO4	-1.28684658824239	5.06458746943601	-17.0190332559217	3.09982268916607e-32	3.04228349676586e-30	62.8613570641114
ADM2	1.2309812492646	7.13857717165746	17.0293527796597	2.95578967402769e-32	2.95894251634665e-30	62.8584582330101
ABTB1	1.9155226438369	3.41542138362453	17.0552483376658	2.62329565086155e-32	2.67968758458075e-30	62.8512709354171
ARFGAP3	0.772857946791423	6.81327974473827	17.019493373657	3.09325276837509e-32	3.04228349676586e-30	62.813812295455
CCPG1	1.91810747832028	4.47191739182381	17.0034553088546	3.33073798808049e-32	3.23303353109911e-30	62.7768923674849
CDK2AP2	1.12942728706631	6.64426588559907	17.0007295609854	3.37288618000663e-32	3.24661915890894e-30	62.7296967278344
NACC1	-1.05744784342096	7.50125782815014	-17.0030324608655	3.33724159110523e-32	3.23303353109911e-30	62.7279890885199
UBE2T	-1.37809423582948	5.49149803190604	-16.9801440922258	3.70902020984827e-32	3.52497768804314e-30	62.6739431900656
UMPS	-0.964861614321329	5.90117854437778	-16.9804053973517	3.70454901034162e-32	3.52497768804314e-30	62.6582827600035
TMEM201	-1.35379229511522	4.775659506405	-16.9582834700005	4.10296530348236e-32	3.87485075453403e-30	62.5844845583027
XRCC5	-1.0094511403955	8.69903668261525	-16.9535649457067	4.19337473220896e-32	3.9354821861781e-30	62.4730867634453
GINS2	-1.47243259683754	4.78156315882334	-16.9220037856408	4.85187841106816e-32	4.46968136322696e-30	62.4166781634527
NCL	-1.10072236494891	9.95771603608955	-16.943037032548	4.4023860019427e-32	4.10597690715352e-30	62.3998069009733
PCNA	-1.62799939479711	6.9343544601054	-16.9280103045989	4.71900076215997e-32	4.37410589164161e-30	62.3947711982656
SRPR	0.77988112259346	7.96926710855571	16.9127632898776	5.06368634900656e-32	4.63636062296844e-30	62.2976690651093
UNG	-1.503795859278	5.58491074683267	-16.8931236403392	5.54527330608235e-32	5.046534785705e-30	62.2686671724356
GCLM	1.54508778716658	7.36663496752429	16.8506626637657	6.74993428460067e-32	6.10584416973275e-30	62.0412407913025
MCFD2	1.00452629777805	7.17054491142346	16.8445488524011	6.94385694574351e-32	6.24365005372962e-30	62.0011482172652
ZNF554	3.87343464430336	4.91192939456223	16.8381269976781	7.15358901130173e-32	6.39394598772064e-30	61.9867866058478
BRI3	1.11948831986961	6.38061637489507	16.8159619042143	7.92767717303708e-32	7.00247061354851e-30	61.8933189935201
HNRNPR	-0.942502587742821	7.36564956005124	-16.8197830501301	7.78845730428776e-32	6.9202056142713e-30	61.8817110846401
PDCD11	-0.99223693647404	6.80893562706951	-16.7783881728093	9.43733764270693e-32	8.28719661069516e-30	61.6968886396985
TUBA1B	-1.61176529875559	9.22165335514484	-16.764376678053	1.00716268172216e-31	8.79276443531392e-30	61.5896780303848
GABARAPL1	1.32391823876581	6.48173614621184	16.7398336069731	1.12878056550986e-31	9.79755431889946e-30	61.5462106159507
RNF19A	1.54355744014741	5.80726306741914	16.7367289532555	1.14518271067969e-31	9.82632204775214e-30	61.5444127171194
HACD3	-0.974244226558243	7.95823406612029	-16.7383858320232	1.13639967128606e-31	9.80699854254682e-30	61.4953361715948
MEX3A	-1.7672595115475	3.8251347083514	-16.7255193993222	1.20642490828602e-31	1.0292997967513e-29	61.4781513240148
METTL8	-1.37104146857519	4.98589877911923	-16.7030472521957	1.33930369260094e-31	1.13621379932744e-29	61.4089069761397
TTF2	-1.24129131091688	5.46100555935847	-16.6828877688042	1.47099529280457e-31	1.24092501779514e-29	61.30181854998
DEGS1	-1.5709283122357	8.06382243282061	-16.6795808323337	1.49380897718485e-31	1.25313048052557e-29	61.219459940344
POLE3	-0.926015956205774	7.08315538514859	-16.6573655776735	1.65657343992313e-31	1.38195037632699e-29	61.1315581303875
KLHL1	-1.59383382572509	4.78949223298591	-16.6401631686403	1.79477363191164e-31	1.48078686026293e-29	61.1182130811845
CDCA7	-2.07616688349699	3.74549539786046	-16.6417446574008	1.78159830549541e-31	1.47803757764193e-29	61.0777159379275
ABCF2	-0.871348600143407	6.63673681109388	-16.6357205026069	1.83231203792079e-31	1.50349713450375e-29	61.040760669647
CCT5	-0.912257481809062	8.53120862447641	-16.6011615561328	2.15261517405115e-31	1.75672116595391e-29	60.8435624820161
HNRNPAB	-0.915186013152577	6.99528154086491	-16.569591710931	2.49424242978002e-31	2.02451590949064e-29	60.7252760084588
HS1BP3	1.16034696083799	5.55611048271143	16.557730691608	2.6362558080492e-31	2.12828049535843e-29	60.7220793007494
MBP	1.00786861450155	6.26349070509783	16.5471894544026	2.76928044572962e-31	2.21519350709157e-29	60.6398901306908
GOLPH3L	1.15716034751735	6.74326284322276	16.5468698427698	2.77341755016792e-31	2.21519350709157e-29	60.6355082106942
SUOX	-1.0840000451984	5.67665742650716	-16.526115427575	3.05581273636857e-31	2.41505705522686e-29	60.5784948218467
SLC7A11	1.69756561581676	9.90229467857052	16.53718068065	2.901830277544e-31	2.30549647870903e-29	60.5218393061044
WDR3	-1.13604183859615	6.51101782139512	-16.4990490721457	3.46801224899444e-31	2.72647497020421e-29	60.4052858232901
FOXP1	1.54819009086894	5.49699812951662	16.4095265126753	5.27382542523797e-31	4.1245709679882e-29	60.0223201319499
NCOA7	1.37598264679404	6.51089075508523	16.3941147147708	5.66904320350547e-31	4.38795632700197e-29	59.930817535996
ILF3	-0.698096552226767	8.88719611079809	-16.4056288211468	5.37108031020007e-31	4.17886745792561e-29	59.9197095275248
SGTB	1.33051289536467	4.8245182509424	16.3719327445667	6.29075765317293e-31	4.84420599589973e-29	59.8721718049485
CCDC93	0.966846995250386	6.2276310751013	16.36630722646	6.45904841949404e-31	4.94842199322053e-29	59.7979974616165
GNL3L	-1.09371344390402	5.84975695988433	-16.3310231249043	7.62292394575489e-31	5.81044801875409e-29	59.649448318312
TRERF1	-1.69495448736187	4.01141655692858	-16.3163134049109	8.16842450442752e-31	6.19480112921634e-29	59.603553505155
FLVCR2	2.6994402310054	3.88912822640841	16.3061534984361	8.56796122562899e-31	6.46515104341934e-29	59.5158487172338
RRM1	-0.910270980624952	7.62414254519397	-16.292706051448	9.12716853306547e-31	6.85267813462555e-29	59.4175857073768
TM4SF1	-2.17178885455475	4.10715761355622	-16.2765015141617	9.85002678010691e-31	7.35860707114853e-29	59.4117640802309
SIRT2	0.91233170146564	6.51085890733781	16.2486516731174	1.12294908258369e-30	8.34762545746368e-29	59.2430066552694
PRKCH	1.66597162185236	4.78716031625338	16.231121706841	1.21958286135547e-30	8.9770863951538e-29	59.2134758054826
NASP	-0.871892977111909	7.30152737134616	-16.24159474676	1.16088840471558e-30	8.58714299764001e-29	59.1812831978703
FAM43A	1.4861348008681	6.53503857119285	16.2277584679509	1.23905763930581e-30	9.07594610332487e-29	59.1491538462764
SMAD9	1.42106571203295	6.10569744014302	16.2255796651968	1.25184057907274e-30	9.12506705599816e-29	59.1458364154722
LRRC20	-1.41111749765901	5.42004789699566	-16.2140431723051	1.32176820357435e-30	9.54214968503481e-29	59.1223302954964
COLGALT1	-1.15688604967652	6.59888772061739	-16.223299891352	1.26535792100238e-30	9.17904084143561e-29	59.1197050656798
AADAT	-1.43596047119752	6.04671125785296	-16.2107928503152	1.34216989563157e-30	9.64307327885346e-29	59.0804826419891
GINS1	-1.27182412860169	5.65363137252162	-16.180210316113	1.55033821893985e-30	1.10856565217147e-28	58.9470044088244
CEBPB	2.55389654078053	5.66217179809038	16.1583655424213	1.7186420074882e-30	1.22308665329113e-28	58.8632654883054
CCDC86	-1.36922161818713	5.7376389839104	-16.141750870944	1.85885445632112e-30	1.31663011868481e-28	58.7572606957475
TMEM2	1.75089524974374	6.24856582224231	16.1394925124292	1.87878098555174e-30	1.32449649197394e-28	58.75367795966
ZFAND3	0.943666643366636	7.19824743810549	16.1304561095825	1.96068611300547e-30	1.37577862957431e-28	58.6687319104294
RRAGC	1.41594517668246	5.93763732102689	16.0924831360089	2.34601840767634e-30	1.63091724118833e-28	58.5363542307947
CPT1A	-0.93105481890892	7.76177506517409	-16.1028809290956	2.23350357886239e-30	1.55992045303245e-28	58.5216651193029
POLR1B	-1.03825716214766	5.7553208188769	-16.0814555893912	2.47158362158357e-30	1.71029030699073e-28	58.4708574883914
STX5	1.19369646683318	6.1485376462777	16.0591258867212	2.74692640209585e-30	1.89210306669135e-28	58.3708240328911
MMACHC	-1.11871202524363	4.35207373465454	-16.0383994780835	3.03004522058605e-30	2.07758717042558e-28	58.3134786675354
RCL1	-1.02045865445698	4.97995842586492	-16.0296408143454	3.15834118632567e-30	2.15571142063029e-28	58.2603311638583
MAFG	1.72685636229763	6.53642251778699	16.0127252955252	3.42178813803586e-30	2.32495794935504e-28	58.1577357898635
NRF1	1.43046849734787	4.81927412508504	16.0053510759663	3.54344907877676e-30	2.38602831241757e-28	58.1496924373088
CCT2	-1.06698796621542	8.50740740467501	-16.0101364610916	3.4640131283303e-30	2.34304599707242e-28	58.0659907960405
AHSA1	-1.00437844566343	7.73570276093452	-15.9998510415249	3.63701324699152e-30	2.43809780878681e-28	58.0413172554874
CLK1	2.09837220465131	6.40821426877316	15.9688336029217	4.21315080250907e-30	2.81176322002116e-28	57.9465424725612
KHNYN	0.77317866062278	6.64107650874909	15.9635564764253	4.3199355922341e-30	2.87027225013218e-28	57.8912302359119
SEL1L	1.09064685969503	8.08081880563845	15.9594570413854	4.40476418052462e-30	2.91374180329329e-28	57.8349083053026
AK2	-0.636148639242548	7.46806929800169	-15.9387786966216	4.85888457504323e-30	3.20004433240566e-28	57.7483244658766
SMAD1	1.79555373245474	6.0462424517514	15.9184919194994	5.35014833452567e-30	3.50820206948635e-28	57.7023881404304
EDEM1	1.22067946046411	7.0293986490133	15.890287612121	6.11725807054824e-30	3.99377161684141e-28	57.5317597212507
EDEM2	1.09108067133587	4.61751623232229	15.8552562855169	7.22590899608575e-30	4.67690730539757e-28	57.4498426326302
UTP20	-1.15346358292851	6.09549023738211	-15.8645829161542	6.91238079948802e-30	4.49334675693126e-28	57.4354605250609
HDAC5	1.34729950244295	5.4268978143799	15.8493041646799	7.43343339169643e-30	4.7701040944322e-28	57.4028802012605
VDAC1	-0.817276590897537	8.55124156101609	-15.8507913047656	7.38102836419616e-30	4.75680351574118e-28	57.3093863400937
NCAPD3	-1.10046407032663	6.74743189314071	-15.8374478036413	7.86484384516998e-30	5.02546787996053e-28	57.2858137024408
PIGU	-1.07856039866914	4.84043228880901	-15.8113769070691	8.90411691860375e-30	5.64152825526388e-28	57.2421004278449
DNAJC11	-0.788352701583899	5.99318443589988	-15.8088912787738	9.01014343332672e-30	5.68471906700984e-28	57.1767155678993
TAGLN2	-1.17362946759051	6.82315108180573	-15.8140799008941	8.79024167414014e-30	5.59297749910544e-28	57.17602180266
LOC100129034	-1.40962046150365	6.05477283818739	-15.7937597199009	9.68354448100711e-30	6.08402108480346e-28	57.1080901749858
NR1D2	1.50960989461799	6.9379360893542	15.7759858646613	1.05394682161847e-29	6.59419394725955e-28	56.9933601286008
RAB39B	2.52171297786353	4.88702028915635	15.7562277454899	1.15805550205628e-29	7.1856865367261e-28	56.9830492939817
CTIF	1.3954609005883	4.01071293469491	15.7563276595733	1.15750384513172e-29	7.1856865367261e-28	56.9779584842824
WDR45	0.984985146271967	4.85711543050695	15.7545335578075	1.16744998737215e-29	7.2141683170289e-28	56.9656425326866
OAS3	-1.56988984263771	4.52694507097421	-15.7453120638818	1.21994436442162e-29	7.47701411271634e-28	56.9297648181138
SLC35F6	1.29600151974106	6.06320579291165	15.7507822693205	1.18852492907149e-29	7.31429931759735e-28	56.8971704406129
RFX5	-1.10919801023197	6.56541377294632	-15.7394287049938	1.25466965245167e-29	7.6275787454309e-28	56.8305910801385
SEPHS2	1.8068266774008	8.28921713498275	15.7407101479188	1.24702251340843e-29	7.6119065290004e-28	56.7941230931171
TMEM177	-1.22271765559024	3.95332618588013	-15.7149578714175	1.41009621634622e-29	8.53790515510274e-28	56.784462345968
EIF1	0.828704279256135	9.69732498475581	15.67816526873	1.68099573125279e-29	1.01372818877477e-27	56.4619194183179
EPB41L5	0.864907713910574	6.61821346330154	15.6451430835315	1.9684516008853e-29	1.18233076955574e-27	56.3717641113963
MCM10	-1.89143465595671	4.96158020147667	-15.6136562386459	2.28849043947494e-29	1.36364969996649e-27	56.3001442482045
KDM3A	1.52255138780176	6.43346206584365	15.6232242976132	2.18606332429904e-29	1.30780585170018e-27	56.2974506916471
CALCOCO1	1.24908256105707	5.3160282283201	15.5850259864458	2.62472289744211e-29	1.54560153050944e-27	56.1456671745191
AIF1L	-0.948398827497365	6.45595732333653	-15.5944358647647	2.50906307452372e-29	1.48331067429324e-27	56.1436348524354
WDR77	-1.15761192382402	6.10229394502723	-15.5665745953121	2.86730981886161e-29	1.68185641562601e-27	56.023817562349
SDC1	-1.62652190373905	5.647810851443	-15.5597241945676	2.96300636645706e-29	1.73122582096184e-27	56.0183869971628
MIPEP	-1.10962282470358	4.51132045667646	-15.5380084551146	3.28811214700546e-29	1.91373224804008e-27	55.9459878652039
ZFPL1	1.2246317609079	5.05536346795379	15.5323437265182	3.37866522425573e-29	1.95587493942639e-27	55.8990117546101
YPEL5	1.27243102467265	5.84370081318027	15.5318564372886	3.38657088606061e-29	1.95587493942639e-27	55.8816917257192
LOC100287015	2.02533120488582	3.67181622536792	15.5187184974064	3.60687271696403e-29	2.06720613427221e-27	55.8287466641524
KIAA0930	-1.24432350104423	6.66032670982788	-15.525828687236	3.48591526402761e-29	2.00553653657619e-27	55.806628929366
ICA1	0.750812832418196	5.91123849515103	15.4967945480979	4.00705997455985e-29	2.28783317787037e-27	55.6896917335455
FAM111B	-2.31652886108681	5.37239196293751	-15.4835578636229	4.26998810130883e-29	2.41450843168069e-27	55.6671452730572
CPSF6	-0.770941357369167	7.22312014992836	-15.4865042361059	4.21000063532503e-29	2.39459733106214e-27	55.6053887017514
ZFAND1	1.00859508745109	6.58090106503428	15.4832081025177	4.27716597514027e-29	2.41450843168069e-27	55.6012448524019
APLN	-3.30864748164183	2.38319782364309	-15.6043668072895	2.39254985436501e-29	1.4200208938002e-27	55.5752174062666
MEF2A	1.26664098076527	5.6934949789819	15.4632519064897	4.7074538038392e-29	2.63757934024065e-27	55.5473282405401
DHX9	-0.898699104983891	8.34326891095492	-15.4701827648329	4.55329155752327e-29	2.56075752912994e-27	55.4957567265044
THEM4	-0.913369157767065	5.85057304299995	-15.4515236967947	4.98037055711526e-29	2.78012060541423e-27	55.4814673596264
ANAPC7	-0.762364222216278	6.33313145675813	-15.435038580071	5.39109066653835e-29	2.99824509069407e-27	55.3778042179188
ZC3H6	2.14613049245678	4.65883622118192	15.4085289991629	6.12419427787852e-29	3.38091548811117e-27	55.3287673651853
CCNDBP1	0.845549567253078	5.56803721331632	15.4064664010087	6.18527180457853e-29	3.40212605925096e-27	55.2785346933206
NDUFS2	-0.786026035450491	7.59970300051122	-15.4182250183694	5.84510030654983e-29	3.23874635435986e-27	55.2655326529691
KNOP1	-1.21704041188953	4.94562663440371	-15.3973376887782	6.46302809105139e-29	3.51626194982709e-27	55.2548408088057
TEX2	-0.676027628270372	6.50862523027952	-15.4044924098119	6.24429887174008e-29	3.42205809700909e-27	55.2303572488696
HIP1	-1.07059152138012	5.97731933620745	-15.3989871963432	6.41192696337028e-29	3.50114528298066e-27	55.223974635279
TIMM8A	-1.52423715498619	4.11515106703005	-15.3752087236925	7.18951220830148e-29	3.89137329776988e-27	55.1719883483592
MALT1	-1.02593209817125	6.07139234359117	-15.3747812185902	7.20432722948872e-29	3.89137329776988e-27	55.1037533747127
SIAH1	1.80876832143574	4.38388839248918	15.3563079288947	7.87470300219552e-29	4.22309072432028e-27	55.0812267095871
SYNCRIP	-1.10788563681009	8.33712120097991	-15.3679470086595	7.44537425590754e-29	4.00715913357375e-27	55.0014922126661
TRAK2	1.11823406383704	6.27129875874763	15.3519247000753	8.04276242905719e-29	4.2978690617339e-27	54.9770904978221
ATP5G1	-1.09140303868343	6.41779695550586	-15.3342619672934	8.75732063365408e-29	4.64664051713603e-27	54.9002285475551
CDKN1B	1.48130899461601	7.08280204236793	15.3376842362992	8.61405370637589e-29	4.58683086719647e-27	54.8919282243443
FARSB	-1.04659906006335	6.79257415960218	-15.3294058340585	8.96473417247301e-29	4.73994536386812e-27	54.8555457171107
HN1	-1.06194062532197	7.64004369150617	-15.3216093288914	9.30811480934441e-29	4.90423340270581e-27	54.7970053007835
CTDSP2	0.86686706992083	7.25926113694523	15.3150171062652	9.60875219403123e-29	5.04493087222283e-27	54.7788114634152
NEK6	-1.56311181315138	5.78654004425687	-15.2988588470867	1.0387589462416e-28	5.43484471664245e-27	54.7603229783729
PTEN	0.918217504868242	6.70777567922009	15.2967295647803	1.04948477062253e-28	5.47189698460694e-27	54.7063610280244
MST1	1.47942887966965	4.02507020502774	15.2608838435359	1.24771972944183e-28	6.43840531178644e-27	54.6253093503068
EARS2	-0.841110282537185	6.54183450228684	-15.270595949323	1.19056093794657e-28	6.16464242903642e-27	54.5862998230068
HECA	1.57094375489201	5.28163458303545	15.2492097472779	1.32008853177902e-28	6.76534108982722e-27	54.5579168440202
OTUD1	2.57085402478966	3.9088091892708	15.2398900076543	1.3808801001243e-28	7.00516742684678e-27	54.4577406250104
SLC33A1	0.938236405357399	6.86647537317388	15.2430146884868	1.36019086889849e-28	6.92726728025615e-27	54.4400294717298
SMARCD2	-1.17202639415304	7.32421164246852	-15.2429051385389	1.36091092679513e-28	6.92726728025615e-27	54.4265685954432
WNT10B	-1.83467694461127	2.66830664461125	-15.2560578538509	1.27714007206197e-28	6.56764908290498e-27	54.3996549818851
ANGPT2	3.50983249246774	2.30610984400822	15.2716142050526	1.1847227344574e-28	6.15563895522918e-27	54.3591497609562
C6orf1	1.4601322387367	5.02553609395923	15.2015409507982	1.66211130222797e-28	8.40345566136539e-27	54.3274086308057
PKM	-1.02210183140067	10.1810573339944	-15.1922497423505	1.73850565076724e-28	8.76020162816135e-27	54.1229193345925
SERP1	0.885562131225758	8.5960898165402	15.1784459294201	1.85857031703023e-28	9.33387688311902e-27	54.0839365965419
MT1X	3.86577524766732	6.71466919111856	15.1409894561685	2.22806362669871e-28	1.11522011395026e-26	53.9672468669639
MYO1B	-1.85818981568362	4.39196978367368	-15.1113841011273	2.57170522419049e-28	1.2786995247167e-26	53.9078814698923
POLR1E	-0.813717731646416	5.54112165200626	-15.1102133302615	2.58633973860842e-28	1.28173193118627e-26	53.848884516346
GLYR1	-0.459177668652754	7.66454796233602	-15.1241098166601	2.41790401478718e-28	1.20622082013436e-26	53.8416646444895
COBLL1	1.02380925086842	7.29319350002443	15.1070038017772	2.62688919067286e-28	1.29754500286657e-26	53.7683345001394
MAP3K10	1.1737193390957	5.02212502624516	15.0848176507082	2.92522280535012e-28	1.43078650309894e-26	53.7565172542758
NOP16	-1.25456839896804	5.05378879721578	-15.0857064503393	2.91264077907716e-28	1.42928803720989e-26	53.7444116180915
NCS1	-1.05714178702881	6.01670621139917	-15.0870661270245	2.89349808628449e-28	1.42454974634911e-26	53.7253226037859
ME1	1.00067773501468	8.47234358432923	15.0758572511796	3.05516004900822e-28	1.48948971739959e-26	53.599944948665
MYD88	-1.06805791396288	5.52776477961224	-15.0466381316393	3.52056585961705e-28	1.70531667574225e-26	53.5585281247432
DHODH	-1.19972714413077	4.3485066850925	-15.0351508701593	3.72249018839211e-28	1.79732838163653e-26	53.5340984095426
SERBP1	-0.917818915354855	9.06007200584829	-15.066069391017	3.20373610722873e-28	1.55687059502093e-26	53.5260327201812
PRR15L	-2.124418465637	4.05053847625814	-15.031787039416	3.78379445998953e-28	1.81329197222872e-26	53.5142006114641
GMPPA	1.04317849746352	5.15883580465576	15.0329164174064	3.76309974213779e-28	1.81111236307503e-26	53.4895823736407
APEX2	-0.930091643365003	5.13287458027708	-15.0226032559878	3.95638138031253e-28	1.8741016658288e-26	53.4488138586283
PARP4	1.0550288075578	6.64098255606104	15.0313529035985	3.79177996323799e-28	1.81329197222872e-26	53.4200326614976
AKNA	1.55149139404687	3.06655737698552	15.010720601881	4.19148271727235e-28	1.97922341140131e-26	53.4038436630001
MTHFD1	-1.04176924715877	7.14407201688946	-15.0273336904847	3.86651844736596e-28	1.84316320652848e-26	53.3828199222235
HDGF	-0.767221110334342	8.57673086391122	-15.0266218474947	3.87990889004285e-28	1.84369341433175e-26	53.3488812404966
MSH6	-1.11299927432637	5.78476784338119	-15.0023558219726	4.36535611563064e-28	2.05486480979027e-26	53.3194095956951
BEX4	1.73012937070379	4.58923517555354	14.9677968813656	5.16400320256635e-28	2.40815751831479e-26	53.2151133897395
FNIP1	1.61206621325197	6.6316041327566	14.9786646957472	4.89817069222294e-28	2.29846659732561e-26	53.1866336091214
SIGMAR1	-0.974572291587434	7.42487367069214	-14.9764816630101	4.95044168768715e-28	2.31575801814051e-26	53.1355314063487
TBC1D17	1.11770105955138	5.61282693404239	14.9507828102328	5.60960071804711e-28	2.59980754266035e-26	53.0662717045428
GPATCH4	-1.01201574307181	6.05077145111275	-14.9515628198029	5.58835142881068e-28	2.59797786548053e-26	53.0554261691285
TES	1.20588518794364	6.78184422587473	14.9456882878539	5.75039878611418e-28	2.65686117453202e-26	53.0192563500036
DPP3	-1.03383003631192	6.24516360098569	-14.9325986172233	6.12866394752354e-28	2.81431247204934e-26	52.9664932998605
UBQLN4	-0.72828624087078	6.53979751137538	-14.9361730509446	6.02295481779894e-28	2.77425428049291e-26	52.9610486194416
PSMD1	-0.748789615118683	7.58005920332611	-14.931835996426	6.15145768579292e-28	2.81616733566666e-26	52.9211031692277
LOC646762	1.20201112688582	4.48529429812937	14.9029865164984	7.07928734939467e-28	3.21155827306678e-26	52.9046721562044
BHLHE40	2.34526764743001	5.12808083203357	14.8990810778717	7.21526184843242e-28	3.2633846962669e-26	52.866060321413
RAB3IL1	1.55390270256962	3.63611445072921	14.8944718901879	7.37911940976862e-28	3.32747318489746e-26	52.8619324785346
TGIF1	1.526435127904	5.38994975435248	14.9030840930296	7.07592323216362e-28	3.21155827306678e-26	52.8601522559939
SMPDL3B	-1.50953898712234	4.86957419793063	-14.8875573938317	7.63197141573324e-28	3.43118810714522e-26	52.8200638351897
NFE2L1	0.859894014410298	8.81082516260305	14.9045558046796	7.02537787232205e-28	3.20647641734918e-26	52.7505589405652
TMEM125	1.08272958333485	5.88287085383752	14.8866518509428	7.66572420966089e-28	3.43607506663486e-26	52.7495719233048
NUP188	-0.808022286941853	7.34169010127585	-14.8739819805069	8.15401617545004e-28	3.64406865745708e-26	52.6361566706977
PXK	1.30226728207641	4.64163161817144	14.8333232716328	9.94234828402789e-28	4.4039617059871e-26	52.5544050080972
LDHA	-1.59397208992127	8.90633343648569	-14.8639466628644	8.5628660493549e-28	3.81543016608644e-26	52.5525090373329
MOCOS	1.34911210982887	5.61516306450028	14.8380332114666	9.71647584673128e-28	4.31664500930523e-26	52.5276490299125
RRAGD	1.2464052354709	5.40335852325754	14.82869658209	1.01693655006628e-27	4.4912703634692e-26	52.5086885967384
CREB3	1.06788260723518	5.73587598801955	14.7910346190059	1.22221417280841e-27	5.31964290402638e-26	52.3023475270277
TCF12	0.912226922026419	6.12501210886346	14.7951779325684	1.19772986364893e-27	5.22823012574197e-26	52.300100365685
SRSF7	-1.05596329906164	6.98625010964932	-14.8024828427225	1.15575676380118e-27	5.08235850761182e-26	52.2989544159015
DEF8	1.20862422815983	6.66222450432011	14.7961543492256	1.19203199907839e-27	5.21852842511987e-26	52.2859356700387
ATF4	0.808679177898096	9.48506763517002	14.8021665718102	1.15754302717318e-27	5.08235850761182e-26	52.2371188154675
BCCIP	-0.893407157512602	6.66457244728867	-14.7814634296072	1.28071412100609e-27	5.55815122573048e-26	52.2067882963229
PPP2R5B	1.12363207432884	5.03673557992153	14.7512696002391	1.4843535769183e-27	6.38654822664905e-26	52.1462267437513
GCLC	1.012486173589	6.22062015522295	14.7570704764948	1.44285166384604e-27	6.22638072608226e-26	52.130417171161
ISG20L2	-0.771515378257013	6.1583559455083	-14.7570521184425	1.44298114855929e-27	6.22638072608226e-26	52.1059570227533
BEX2	1.68799833756377	5.96330235017739	14.7334274692389	1.61967576741502e-27	6.8703534812158e-26	52.0202809849193
TBRG1	0.788857404559974	6.9530536665333	14.7441571982556	1.53687948037781e-27	6.59365207924378e-26	52.0033848776282
RANBP9	0.987381313500773	6.90748410293362	14.7377161767492	1.58605719768215e-27	6.76597581829406e-26	51.9893186803663
RAPH1	1.4829367684022	6.05455773017609	14.7299833331019	1.6471915946672e-27	6.96738844662612e-26	51.9884840333332
LRP8	-1.49897824526842	5.21088453780893	-14.7121898363807	1.79701014148019e-27	7.57974839451306e-26	51.9499147152799
TPM3	-0.624428833095417	8.34818411663904	-14.7347189993611	1.6094769823846e-27	6.84643239872156e-26	51.9349626538483
PDSS1	-1.44336656131751	3.67383991816628	-14.7036866082835	1.87336847576767e-27	7.85768185254954e-26	51.9312256646796
ENO1	-0.884128772080945	10.4675395698698	-14.742504928153	1.54934665935597e-27	6.62820211877188e-26	51.9264930767144
ANAPC1	-1.04751863269492	5.56238821569623	-14.7017270730903	1.89142227019159e-27	7.91130830339746e-26	51.8633673962093
DSG2	-1.1795953719036	8.38371557663273	-14.7047162962745	1.86395114982425e-27	7.84008136295825e-26	51.7884614615242
SESN2	1.90172663829537	7.10016023583952	14.6821789356475	2.08138084350239e-27	8.65762181330522e-26	51.7243735693002
SENP3-EIF4A1	-1.00145619890668	10.4263354963822	-14.6932702666705	1.97136449780594e-27	8.22278036084832e-26	51.6835912302684
DNAJB2	0.948914509680104	7.05363186842534	14.6641527229385	2.27350348562686e-27	9.40466345459308e-26	51.6348287862082
SEC31A	0.538250880702908	7.87942817311957	14.6679550141124	2.23154841052637e-27	9.25661075482432e-26	51.6169516545883
TMEM263	1.15826621847623	6.82971740763251	14.6546473144031	2.38188822948921e-27	9.8259433115412e-26	51.5904649681205
GFM2	-0.940562805317669	6.81741051233134	-14.6264861219315	2.73444766550356e-27	1.12494427795072e-25	51.4556953181824
NDC1	-1.14059261871395	6.52774029198921	-14.6170134401068	2.8644647928028e-27	1.17521320570292e-25	51.408013612171
SAT2	0.827819035756676	6.31150015256816	14.6088899128912	2.98090154568444e-27	1.21965170599448e-25	51.3878177634476
STIP1	-0.950875839749503	8.74459261789647	-14.5902391492637	3.26654404665548e-27	1.32927982126229e-25	51.2281996459944
FOXRED2	-0.815732217803372	6.92510344222454	-14.5773980835795	3.47904604237113e-27	1.40812278631388e-25	51.2041555409683
DKC1	-0.833415101662975	6.97089339238598	-14.5793366210773	3.44609717918411e-27	1.39855662817915e-25	51.2001825673465
C14orf28	1.82208990755294	2.31706508726596	14.6079052265676	2.99533472784515e-27	1.22222680090551e-25	51.1799552767008
JUND	2.22318074515799	7.08453725601341	14.5480543179573	4.01827046427346e-27	1.62199863686909e-25	51.0557011448274
POFUT2	0.985226496028929	5.45579153739195	14.5269305810837	4.45773578856634e-27	1.78976900002974e-25	51.0170282252445
IRF6	1.3619283628939	7.06191539247202	14.5339822390762	4.30590658968504e-27	1.73344486194935e-25	50.9780924392693
DDX19A	-0.671022066256147	5.66512166045637	-14.5142189044911	4.74514956264769e-27	1.8950310061893e-25	50.9417481175291
C12orf49	1.30560200551364	5.93451493004753	14.4825821034624	5.54395159614648e-27	2.19651654796136e-25	50.7978591244903
RRM2	-1.92981443999268	6.73483977980525	-14.4880096891044	5.39788659707452e-27	2.14430331062622e-25	50.765215136575
PGM3	0.629129468274226	6.74104371289408	14.4774555235787	5.6855613917428e-27	2.24669446995816e-25	50.7122505636559
FLCN	1.50069612047317	6.11538075334095	14.4660958310314	6.01243115064134e-27	2.36342058005315e-25	50.6970727140274
PTCD3	-0.843635677524095	6.86710004890371	-14.4737932130427	5.78894434066931e-27	2.28154299788689e-25	50.6910252487683
THSD4	2.62654078077001	2.39682519785714	14.5144082179261	4.74073544397777e-27	1.8950310061893e-25	50.6509065093112
DNAH8	-2.14544532523335	1.81826667752025	-14.498266279305	5.13233729755968e-27	2.04422219788213e-25	50.6240004636665
NBR2	1.90063661856798	5.29050016737953	14.4342161420843	7.03418646370115e-27	2.75784187830121e-25	50.5962709641591
ZC3HAV1	-1.28026961981963	7.12221848714818	-14.4310286734632	7.14548839090963e-27	2.79418368952862e-25	50.4896108337366
CCDC149	0.909220692816123	5.03245921914073	14.4038699419053	8.16854988953798e-27	3.16948178659696e-25	50.4463478631882
YIPF5	0.824494469376358	6.32574209513736	14.4135253285347	7.78898151977252e-27	3.03790510391959e-25	50.4243723067752
USP3	0.702583236061248	5.99744417377738	14.4077270615379	8.01474075624564e-27	3.11785873564209e-25	50.3981056491764
MANBA	1.09283956452433	5.63744058442242	14.3823670076202	9.08200013000534e-27	3.49680292185026e-25	50.2851257376936
NOLC1	-0.701291320934663	8.37246477254147	-14.4006005895683	8.30124072206478e-27	3.21266573924033e-25	50.2849293281308
PAICS	-1.09376339319194	9.03217662917822	-14.389578794652	8.76473874327156e-27	3.38332434367521e-25	50.2211793419116
KLK2	-1.99977964582061	6.5995755946349	-14.3457830312362	1.08782079484462e-26	4.16701965698642e-25	50.0817948187868
DCTPP1	-1.20577563887109	5.90774366494698	-14.3348134158526	1.14834086656141e-26	4.38765558582345e-25	50.0545145300332
PCDHGC3	-1.50072248675828	3.42409616247297	-14.3148364779302	1.26737905252817e-26	4.79982698107458e-25	50.0281951450551
ERVMER34-1	-1.93743970288672	2.45796858843757	-14.3513141599442	1.05853091747717e-26	4.06519188154402e-25	49.9595605411169
RRP7A	-0.85590637680425	6.05372806606997	-14.3145775639259	1.26900060701026e-26	4.79982698107458e-25	49.9486850676995
ENDOD1	-1.65337162592408	7.99903083542484	-14.3248825733679	1.2060427237408e-26	4.59643084763752e-25	49.9326447105867
XRCC6	-0.662865918219884	8.94692795564846	-14.3222282399675	1.22195280063621e-26	4.64527677325402e-25	49.8923503566733
PAQR4	-1.71980481622923	3.6363997848492	-14.2767315807987	1.52991290645686e-26	5.72897062427836e-25	49.8547073085814
PNPT1	-1.10068401565328	5.55510772503111	-14.2877804019791	1.44861332636478e-26	5.43809442717338e-25	49.8324903793802
GOLGA5	0.94462067274037	6.59179174314537	14.2952344060973	1.39623066452689e-26	5.2558433618941e-25	49.8265888454053
SAV1	1.61445164333072	5.80290893973443	14.2750359943387	1.54278884012156e-26	5.76281522966798e-25	49.7746374886527
PBRM1	1.0115232590412	8.09083017512762	14.2951859937737	1.39656466528752e-26	5.2558433618941e-25	49.7740576584355
RAD18	-1.05900429116177	5.0543430848036	-14.258989881747	1.67016066107472e-26	6.22310979818809e-25	49.7360106673527
CCDC28A	1.29833448300964	4.17683328720963	14.2197034636169	2.02843105877608e-26	7.48376431906183e-25	49.5799570068004
MCM2	-1.34527960227604	7.0059770569288	-14.237380027386	1.85855399402e-26	6.90793236985256e-25	49.5247589440137
TSC1	1.22273172825743	6.80269904175019	14.2301427910738	1.92630667226968e-26	7.12448792876885e-25	49.5075032888026
SNRPD3	-0.863882394719401	7.55080437720768	-14.231540982702	1.9130266352554e-26	7.09284147036915e-25	49.4839285613505
NETO2	-1.34180379862337	6.0214272889255	-14.2145672483276	2.08065580348118e-26	7.65762930026308e-25	49.4636865543985
RBL1	-1.12308394133394	5.00979831078305	-14.2020921783543	2.21319622578892e-26	8.06634818603067e-25	49.45969164824
B3GALNT2	2.72691950778342	6.90985719192654	14.2120800050151	2.10642925575943e-26	7.73353097909134e-25	49.4134975203633
UBE2G2	-0.974354777243382	6.57012282719536	-14.2065833749218	2.16453000707416e-26	7.9274591673721e-25	49.3847068841732
PPAP2A	-1.86620564685859	6.74951392089721	-14.1975795723792	2.26320155679946e-26	8.22862822685246e-25	49.3606007346156
UBAP2L	-0.59249687211579	8.32972852549899	-14.2050141620742	2.18141046292571e-26	7.96984416333151e-25	49.3319858656441
NOC2L	-0.901775428673863	7.86050567931456	-14.1902316609929	2.34706595079542e-26	8.51293292684637e-25	49.263145249454
MICALL1	1.15058036255688	5.89102953205445	14.1734458531414	2.55054915101744e-26	9.20650145473027e-25	49.2566711010231
MRPS16	-0.607687707362305	7.39451149642018	-14.1793139094768	2.47747474193176e-26	8.96427969273429e-25	49.2238834104843
DLGAP4	1.23599921929338	6.14193647746768	14.1382362625678	3.03680970574544e-26	1.09354279475956e-24	49.0688522588442
CLN6	-0.881878324865771	6.00183100296048	-14.1172031680412	3.37067249285419e-26	1.21086167829422e-24	48.9765171395252
CNNM2	1.15179832944582	5.18195043420307	14.1029645014187	3.61738112722527e-26	1.29638651566622e-24	48.9740428836031
MPZL2	-1.30068463041481	4.44447870999218	-14.09641380814	3.73689753071912e-26	1.33448783754465e-24	48.9694089402638
PGPEP1	1.06339473879673	5.59658966912807	14.0961673019966	3.74147162763918e-26	1.33448783754465e-24	48.9043729723003
CPEB2	1.63653914739414	4.50342084306404	14.0806099044263	4.04182374130883e-26	1.43819965164676e-24	48.8970763748592
BEST1	2.04812834324636	4.21706602179226	14.0734217328172	4.18866634218704e-26	1.48692704005392e-24	48.8618860203454
ACTA2	-1.53922898422851	4.12547613131513	-14.064508188962	4.37822034655244e-26	1.54327128459698e-24	48.8116082844527
DPP4	-1.85451280212419	3.09777536062187	-14.067939445842	4.30425256663496e-26	1.5243551070894e-24	48.7670990863618
GDF11	-1.26801758307949	4.12065253003894	-14.0508580631748	4.68533920773588e-26	1.64765933356819e-24	48.7500712743271
GCN1L1	-0.878021540681406	8.44454291594569	-14.0668848661258	4.32685160363859e-26	1.52875302777029e-24	48.6370160146329
HNRNPD	-1.02322457896583	7.7814248262866	-14.0300577266959	5.19546417407378e-26	1.82278247752084e-24	48.4683218073185
G3BP1	-0.944167986604788	7.74785039775776	-14.0212484787841	5.42799220903862e-26	1.89992379978844e-24	48.4302669043694
ZSCAN26	1.90161013063024	3.5030921157916	13.9862913378525	6.45848110586041e-26	2.25012882333178e-24	48.3973700837324
SRPK1	-0.861964481566436	6.90584903925613	-14.0062199577497	5.84907023087566e-26	2.04254973457742e-24	48.3857532434562
ABCA5	1.5234691491151	4.50991690712286	13.9783036866565	6.72029003337138e-26	2.32515841338951e-24	48.3830448341393
SMIM14	1.1314401511144	6.9418291941642	13.9839646411717	6.53366709955249e-26	2.26580935720278e-24	48.2869732227517
PMPCA	-1.02813501495756	6.44766289967222	-13.9682391211553	7.06540603954758e-26	2.43335176811575e-24	48.2144795922987
PRKDC	-1.14230632021879	8.85265119057455	-13.9683958545071	7.05989748481401e-26	2.43335176811575e-24	48.140536333464
LRBA	-1.2066030995676	8.96700960931413	-13.9622890277774	7.27775193176868e-26	2.50074881023887e-24	48.1105367153158
CSNK2A2	0.797640459587012	4.9892613145355	13.9263814773768	8.70242466630497e-26	2.96316573218221e-24	48.0972932280856
PTDSS1	-0.663076280237695	6.91607095979618	-13.9414060838133	8.07505022581992e-26	2.7683779495642e-24	48.0673769126586
KIF13B	0.992787689673419	4.82599530430403	13.9103647426674	9.42524368561776e-26	3.19479591835748e-24	48.0296893746192
COA4	-1.069594114127	6.32210964232566	-13.9297439322588	8.55789761444047e-26	2.92057705860087e-24	48.0288355780525
BCL11B	2.73897337032606	1.28895306242156	13.9841715581561	6.52694522144216e-26	2.26580935720278e-24	48.0099795069279
UBE2N	-0.935204148517172	6.9206686883873	-13.9202640471968	8.97168410408017e-26	3.04793684404678e-24	47.9592350535602
MFSD6	1.22856899125993	5.2180205029077	13.8939815047635	1.02270434540736e-25	3.4509951574465e-24	47.9271637653298
CHMP4C	0.930413672804478	5.18982783108644	13.8791830365679	1.10100276779765e-25	3.69032534849321e-24	47.8383849959388
PPM1M	1.30517950808836	4.19918613626998	13.8650288004319	1.1815208982525e-25	3.93386204172051e-24	47.8328206651427
CALML4	-0.969791884771613	4.18629701189977	-13.8617829196613	1.20080398125559e-25	3.98921959790575e-24	47.8113814108028
TAOK3	-1.12684183706071	6.65934097932814	-13.8880861259289	1.05320336487522e-25	3.53800933489178e-24	47.8107863192428
HSP90AB1	-0.815171442061738	11.7264866526892	-13.905551770534	9.65401131427009e-26	3.26496923187116e-24	47.7750886743906
SF3B3	-0.660074298564536	8.44289123521756	-13.8884512338538	1.05128826563268e-25	3.53800933489178e-24	47.7507432265779
PGAM1	-0.954087728389877	6.71704119841288	-13.8745279526791	1.12685655437015e-25	3.76856971501608e-24	47.7444142711593
QSOX2	-0.909254638386502	5.43776399669378	-13.8652843900555	1.18001576784807e-25	3.93386204172051e-24	47.7416338520599
SLC7A5	1.13367313868566	4.85875977607073	13.8477799079853	1.28768241389293e-25	4.25899540242648e-24	47.7096699018388
RNF19B	1.50252556643585	4.81109516869385	13.8445808715911	1.30840000827944e-25	4.31764005430644e-24	47.7030067178622
TCOF1	-0.958651643774506	6.00948024117969	-13.8523588303322	1.25860028762872e-25	4.17199600861653e-24	47.6451971333152
SMOX	1.22062759985707	3.48581849464683	13.8281486106258	1.42021427030379e-25	4.66650710785157e-24	47.6425748477465
IPO4	-0.887113909926011	6.74475704776611	-13.844157929796	1.31116400157414e-25	4.31764005430644e-24	47.5743527704118
THRIL	-1.72356177224774	4.71696081826172	-13.8138197084363	1.52552284844244e-25	5.00158320790647e-24	47.5641496613095
ZNF419	1.24648149507657	5.37722899280268	13.7958450434402	1.66878647803593e-25	5.44749951177991e-24	47.4291905898917
BEND3	-1.48036995124676	3.137048297774	-13.7847283973068	1.76407504488074e-25	5.746063096297e-24	47.4245932783047
RORA	3.33665115874243	1.94257644938843	13.9349453070965	8.33906273332113e-26	2.85237735771185e-24	47.4192172431033
FERMT1	-1.62074942653352	3.48226949005239	-13.7782583712367	1.82203040995565e-25	5.92199321123247e-24	47.4072523847562
CROT	-1.41964636575405	4.87538255969214	-13.7760201085532	1.84252170509265e-25	5.97566002671085e-24	47.3626065021166
YPEL3	1.58550484348718	3.76466548461503	13.7632954908563	1.96349199992886e-25	6.34060126256597e-24	47.3332269180675
SH2D4A	-1.06911982652487	4.69665597530123	-13.7677318631035	1.92043646392259e-25	6.21492972893571e-24	47.299718690033
HNRNPU	-0.664413081580417	9.43220950976021	-13.800140863041	1.63336405203965e-25	5.3434846634918e-24	47.2888416075993
FAM86EP	-1.13050732575031	3.3879077091822	-13.7361754210606	2.24860368325794e-25	7.21475062132505e-24	47.1989106107046
LEMD2	0.790037401147249	5.95439133705469	13.7539075243127	2.05782651273385e-25	6.6167715021866e-24	47.1737984442886
TUBB4B	-1.38217670176633	8.24643229735987	-13.7583586106731	2.01254562952574e-25	6.48506119591384e-24	47.1126848525269
KLF4	2.27460387987984	3.69924565530613	13.7158782878646	2.48888204822194e-25	7.9012796693659e-24	47.0984672359611
KDSR	0.88419735833601	5.77052817460411	13.7351629519006	2.26001780465689e-25	7.22051645845273e-24	47.0981802350073
GTF3C1	-0.776715402978718	7.87015787831122	-13.7352830406987	2.25866094222674e-25	7.22051645845273e-24	47.0071851484457
KDM6B	1.4773978230801	7.54947746251436	13.7313568410685	2.3034491036733e-25	7.34365005111641e-24	46.9954146607011
CDCA4	-0.979871284285691	4.60280636978052	-13.6982150296693	2.71887512325167e-25	8.577022867804e-24	46.9749551524339
PMEPA1	-1.8870787449056	5.75133408342932	-13.7084541159856	2.58307168694988e-25	8.16576935815567e-24	46.9633983407029
RPL7L1	-1.06551648203039	7.07722806696951	-13.718740848364	2.45349320051508e-25	7.80543514807932e-24	46.9451817799194
MITF	2.05648158365898	3.680424971935	13.6809511797506	2.96428381285718e-25	9.31206814515971e-24	46.9252077080709
MTCH2	-0.637900507348347	7.64292288624788	-13.7148961695644	2.50114136537703e-25	7.92344699208891e-24	46.910070673898
CDK2	-1.13809360668513	5.86749658240361	-13.6843751756818	2.91390351810944e-25	9.17299271025815e-24	46.8340208394116
CHKA	0.760690376603152	5.29391508429053	13.6572397649225	3.33801802531026e-25	1.04424330558456e-23	46.7244850501287
AR	-1.73332123501784	8.46276416868889	-13.6796645483392	2.98344044878222e-25	9.35268095593192e-24	46.7106395088829
UCK2	-0.891915419204543	6.09890098901782	-13.6553508638183	3.3697512691423e-25	1.05197889932309e-23	46.6640222612344
WNT7B	-1.93687601670189	4.11645321073288	-13.6149985984214	4.12495570326579e-25	1.27712030598431e-23	46.5971205278758
PRPF4	-0.751944210016893	5.74728804075759	-13.6326390358002	3.77588062533394e-25	1.17388454389264e-23	46.5735684271234
LYST	2.62508802171819	5.44605981052447	13.6170689992378	4.08236251976717e-25	1.26654453712446e-23	46.5580261443226
EDC3	0.748111939714795	6.50483328344611	13.6353194136665	3.72550043816968e-25	1.16062478380821e-23	46.5436694628216
BBC3	2.73061514650655	4.23658884704849	13.5952303572569	4.55479364744877e-25	1.40730002901421e-23	46.4983359382794
FICD	2.04789370065813	3.73490582094616	13.5870182897696	4.7463227329273e-25	1.46046684749255e-23	46.4436833076553
DQX1	1.2888833721367	3.33448181266453	13.5686429988729	5.20469681183813e-25	1.59497402707268e-23	46.3640074145436
FUT1	1.46651557081134	3.79079258370281	13.5653929421556	5.29027903649109e-25	1.61789877824746e-23	46.3523551478007
C10orf2	-1.25335841044145	4.00193512402822	-13.5698869627468	5.17230915788184e-25	1.58829027228535e-23	46.3459969676797
FAM216A	-1.15163001844218	4.45236064564699	-13.5644024872273	5.31664007549325e-25	1.62265584092697e-23	46.3107940067171
MEF2D	1.24680006153359	6.15072012103961	13.5629562416395	5.35536909257025e-25	1.63116069561937e-23	46.217924507817
HSP90AA1	-1.25362267192907	12.1330875110188	-13.5895883794624	4.68552707358498e-25	1.44472021636452e-23	46.2026293082798
PPM1K	0.972528083887256	5.90255870600157	13.5553053912756	5.56501398878932e-25	1.68816666779112e-23	46.1835427119754
KDM1A	-0.725166216152291	6.50114412515004	-13.5582131385446	5.48438365920815e-25	1.66707500053987e-23	46.1599157316579
TRIM14	-1.23407967432251	5.34009491929174	-13.5428176408168	5.92504732771133e-25	1.78655643921513e-23	46.1567450468887
TTC39B	1.23125570281344	4.51413909280892	13.5242453101652	6.50422483374473e-25	1.94223774761315e-23	46.1304138256543
KLHDC2	0.757813185764735	5.94031093070491	13.5423215102025	5.939824592734e-25	1.78742296762513e-23	46.1070876849674
SORD	-0.970924444271784	8.49939036838974	-13.553695299517	5.6101718864014e-25	1.69843429528636e-23	46.0827412718621
GRWD1	-1.0226793743515	5.00998995660815	-13.5240738829926	6.50982741586473e-25	1.94223774761315e-23	46.0712594677076
SLC39A10	-1.43618137389965	5.8928445028036	-13.5260990012183	6.44395083346873e-25	1.9313845452169e-23	46.0692954150163
SIPA1L2	0.972950603544903	5.56084833827015	13.5237946015639	6.51896526902655e-25	1.94223774761315e-23	46.0505430795189
TSC22D3	1.32218167035198	5.95208719107084	13.5150482472927	6.81174972757652e-25	2.02144731046026e-23	45.9990400057445
BYSL	-1.04907283920326	4.80660292496552	-13.5002089237473	7.33901974605697e-25	2.16083765699591e-23	45.9546771106845
GNL3	0.917145276490102	8.97695778571001	13.527454066677	6.40024506741195e-25	1.92212159864516e-23	45.9297551713177
CORO1C	-0.878580313801306	6.04497974329594	-13.5036677676176	7.21256941928727e-25	2.13196737007909e-23	45.9265437446049
MAP2K1	-0.640977354754368	6.58984822619025	-13.5087298677033	7.03143874589221e-25	2.08252631574591e-23	45.9214909471038
GFPT1	1.06840988569194	7.80202610602707	13.5180450336532	6.70997450343497e-25	1.99518766620949e-23	45.9183504784852
XRCC2	-1.55984869253871	4.11957811188328	-13.4727410671883	8.42554896891357e-25	2.44243326867193e-23	45.8882208021495
HIVEP2	1.30691988796296	6.1485347158925	13.4957860335679	7.50396247651248e-25	2.19648149215032e-23	45.8753219201528
FAM102A	1.49768228028289	6.79417648964189	13.49880335143	7.39103928644529e-25	2.17189522358635e-23	45.8749724934686
BET1L	0.74357962715149	6.96975856852019	13.4981874772075	7.41394897362104e-25	2.17437222241979e-23	45.844797801869
GLO1	-0.972084095996995	8.51854593041276	-13.5030180323025	7.23615479984713e-25	2.13473674802563e-23	45.8245886792869
LINC01354	2.25642420664966	1.76267620622845	13.544663529041	5.87039088924532e-25	1.77363761756354e-23	45.8041497731428
AIDA	-1.34286182825784	7.41840152178324	-13.4926236579533	7.624174083304e-25	2.22732681001737e-23	45.7995445437834
NIFK	-1.01274664018097	5.58423484949427	-13.4742118361822	8.3634757677574e-25	2.42912866786548e-23	45.7842180450363
OSTM1	1.05901230630152	6.00675715153346	13.4762862524639	8.27670550963919e-25	2.40858546381283e-23	45.7838605096057
RNF144B	1.49473316128996	5.40282879366205	13.4631811869243	8.8404498779824e-25	2.54795000705919e-23	45.780259602248
NUDT14	1.02551785647573	5.09147236293783	13.4559370330797	9.16845705075861e-25	2.62235335379412e-23	45.7353393194366
TONSL	-1.1842045096789	5.55440779528041	-13.4625971456914	8.86645227674815e-25	2.5505488005297e-23	45.725371882691
PSMD5-AS1	1.2710948078664	3.33848438313004	13.4388492205755	9.99140566870641e-25	2.84149521820635e-23	45.7235282713021
SUV39H2	-1.06416013598891	4.47092246058907	-13.4432647221722	9.77190415842556e-25	2.78434369720907e-23	45.7191617176515
TBC1D20	0.792062235281204	6.67308014820123	13.4669343290725	8.67517129533062e-25	2.50994936745057e-23	45.7058145106226
HSPA5	1.12173542051067	10.7254462798672	13.4847424100249	7.9322462166406e-25	2.31282736289466e-23	45.6869387944697
CIZ1	0.656778070909744	6.60276064288101	13.460121637326	8.97752084610196e-25	2.57756124330912e-23	45.6644335681407
RBCK1	0.999060564731165	7.54641359897765	13.4560048630888	9.16532980985114e-25	2.62235335379412e-23	45.613362356682
CSE1L	-0.982829149267228	8.01406448472021	-13.4473000962022	9.57553571315844e-25	2.73357878837998e-23	45.5528852543177
TOX3	2.5899764587147	1.02585584109905	13.4653078209029	8.74641413753536e-25	2.52569528248521e-23	45.5313560643042
IGF1R	-1.18252156289256	5.1375700271785	-13.4037781622532	1.1920183567111e-24	3.37087526259395e-23	45.4875638306337
TUBA1C	-1.14155465439928	8.17447422809559	-13.4175729548069	1.11205107982848e-24	3.1566274129876e-23	45.4102733930081
GNPDA1	1.21069919106958	6.6623558300739	13.4059271804845	1.17919116487754e-24	3.34089330788702e-23	45.4036665009137
MRPL30	-0.817640117112881	6.92682356107478	-13.3985344959897	1.22390808874456e-24	3.45454959785494e-23	45.3538608234633
NOL11	-1.07853308785606	6.3008250253928	-13.3817983482367	1.3315336712537e-24	3.74425273549541e-23	45.2878138041411
MRPS12	-1.06639167706771	5.44781210204432	-13.3692303083253	1.41855895556273e-24	3.98151051901493e-23	45.2739012059077
SFXN1	-0.783508147274881	6.91871793304875	-13.3834602889462	1.32043434985047e-24	3.72000791695209e-23	45.2679671090942
LRRC45	-1.30366321958473	4.74130043073407	-13.3398941886783	1.64457080395697e-24	4.60725283436901e-23	45.1677466411412
C22orf23	1.56516175489975	3.19553922365202	13.3167729022917	1.84791393199816e-24	5.14810308031249e-23	45.1091913268065
TYMS	-1.03565019871165	4.65205164288457	-13.3064588350379	1.94658770528609e-24	5.36329559313321e-23	45.0175257400486
SLC39A13	1.12187563076241	4.50704886133545	13.3038478821557	1.97239456726663e-24	5.41452958356047e-23	45.0134829248603
EXPH5	1.28363657031954	5.47142776766043	13.3134835418661	1.87882513982729e-24	5.21486844725446e-23	45.009890373631
RFT1	-0.666750571226891	5.23723777073876	-13.3105468177549	1.90686084001962e-24	5.2829192571466e-23	44.9926584355996
WDR4	-1.35169519189232	3.96226285859276	-13.2921814865228	2.09196743503187e-24	5.71145145535247e-23	44.9844667735939
SUPT16H	-1.10596920563663	7.60804662592608	-13.329287799865	1.73490137246786e-24	4.85126238528443e-23	44.9791230526095
PITRM1	-0.597634766656366	7.30575496578559	-13.3223759284869	1.796431221402e-24	5.01397978077555e-23	44.9530034613431
DHX33	-0.724945032093051	5.9484072092872	-13.309037941059	1.92142839459408e-24	5.31347491219609e-23	44.940644013086
WBP2	0.97702420437038	7.84772571630618	13.3163165859178	1.85217139804675e-24	5.15040846538335e-23	44.9163867234705
SRSF10	-0.782551408205843	6.51244222352939	-13.3074381560364	1.93699566671509e-24	5.34667774474151e-23	44.9009401114228
ZWINT	-1.00454443165164	6.67587160005263	-13.3050506398826	1.96046402461933e-24	5.39163512704834e-23	44.8841193669429
ZNF213	1.61343830188926	5.61083086546018	13.2883485130393	2.13282014442945e-24	5.80188900158562e-23	44.8813908355469
PRPS1	-1.02979122913407	7.12453387581646	-13.3021730707013	1.98912906510611e-24	5.45050402219586e-23	44.8609927269055
NEIL2	-0.779195835686682	5.89128396494041	-13.2854400453524	2.16435284347838e-24	5.877020306993e-23	44.841869362984
TRIM16	0.976682400197568	7.01976816602199	13.2886512874771	2.12956417602884e-24	5.80188900158562e-23	44.8162237159402
TSFM	-0.758515041895599	5.55707860722186	-13.2775654227357	2.25209587599054e-24	6.09323813943675e-23	44.8056462790032
HN1L	-0.82648501091867	8.71825785096827	-13.2947791891363	2.06472798993811e-24	5.64735072803472e-23	44.7763775264893
FTSJ3	-0.853609129959569	6.50448485905469	-13.2801381008491	2.2230439508887e-24	6.02549241273369e-23	44.7647018832002
HSPA13	1.49508531326692	7.12984283201964	13.2643776551914	2.40711227873121e-24	6.50093488802659e-23	44.6730589687095
CDC45	-1.10083978677461	4.95162767856729	-13.2372435670521	2.76058476474849e-24	7.41555292083422e-23	44.6455458748602
SRSF2	-0.819530861964092	7.27300742459889	-13.2558579410998	2.51290842009536e-24	6.77447627219964e-23	44.6137973043011
RNF187	0.972638707408858	9.64603470331231	13.2533221233775	2.54529004828067e-24	6.84947587186067e-23	44.540572420642
URB2	-1.07176424369749	4.39372538016746	-13.2087783985652	3.18755663445866e-24	8.51896293673165e-23	44.5260765603364
ERN1	2.20152410046049	5.45741179335439	13.2087278801291	3.18837051840916e-24	8.51896293673165e-23	44.5165182391137
FOXN4	2.2015233240658	1.37179081731461	13.2298449626181	2.86570499544311e-24	7.68418325206674e-23	44.4744686262528
TGM1	2.37561216375744	2.97537462339467	13.1799761855719	3.68713056521e-24	9.76471826581892e-23	44.4012360322432
CLPB	-0.862882268064967	5.61146723963284	-13.1931463546456	3.44962012756434e-24	9.18430777225286e-23	44.3891926603046
ORC6	-1.05533089946876	5.21107361794789	-13.1852903299376	3.58938122535693e-24	9.52264107419782e-23	44.3785443549437
ICA1L	1.38759656139625	3.44979476802255	13.1645761080227	3.98575844240767e-24	1.05184795731447e-22	44.3547261555959
LDLRAD3	-0.929908157316485	4.16851326691288	-13.1646387101433	3.98449663885782e-24	1.05184795731447e-22	44.345329593476
PTMA	-0.845891530164822	9.55018295765247	-13.2046696279262	3.25443760141013e-24	8.68004174472016e-23	44.2949754874443
PRIM1	-1.18378472962303	4.47710809253784	-13.158946508473	4.10088354606598e-24	1.08033100574959e-22	44.2896752347177
KIAA1841	1.24890466921198	3.4743924541865	13.1513818420889	4.26085432540547e-24	1.11854875087917e-22	44.2883066985156
MAPK6	1.0025699065232	8.47440138685723	13.1908163374883	3.49049227654826e-24	9.27667823445109e-23	44.2452430378318
CSPG5	-1.45139912194494	4.27395004954895	-13.1414729624705	4.47991351249592e-24	1.17170453103665e-22	44.2389468211491
NOS3	2.66077625168651	3.67691123813049	13.142586292579	4.4547474746295e-24	1.16740816891861e-22	44.2267537702749
EGF	1.24677301915706	4.72302213111865	13.1404155074627	4.50394865506806e-24	1.17415439243927e-22	44.1935667035382
GINS3	-0.945775494481253	4.22819998996791	-13.1350567233916	4.62775422138944e-24	1.20225531813813e-22	44.1893257195987
EMP2	-1.20562234500339	5.05003587700478	-13.1366493151045	4.59060755430603e-24	1.19467180304089e-22	44.1591704361328
KLF6	3.10176446981638	4.84292511091674	13.1263160004948	4.83706651725244e-24	1.25229984177694e-22	44.1259794431392
MANEAL	-0.955174909015955	5.04191697511136	-13.1286153662804	4.78110012459849e-24	1.23994817739155e-22	44.1066619713078
ACSL1	1.25281631026772	9.10340620786639	13.1544975048339	4.1942220880897e-24	1.10298491899746e-22	44.0588969490628
HDAC2	-0.927676963229302	7.60307958724056	-13.1411716851643	4.48674817092485e-24	1.17170453103665e-22	44.0265110124437
BACH1	1.60796868841466	6.07692836272501	13.1204060653999	4.98394959506858e-24	1.28810649087005e-22	44.0145780136422
GLB1L2	-0.866115099424941	5.89044457334717	-13.1161766495475	5.09180635548682e-24	1.31372103494828e-22	43.9775299182183
RPL36A	-1.8041463937805	1.87967025854112	-13.1007328317089	5.50593172307082e-24	1.4157032663293e-22	43.954222874754
AASS	0.993511739521884	4.79015486430185	13.094526049203	5.68174140155281e-24	1.45592199463681e-22	43.9463286888714
EMC1	-0.72235219541904	6.27266355064055	-13.099391069164	5.54346922998327e-24	1.42291852918682e-22	43.8728927099887
FAT1	-1.02611311228742	7.51507018185315	-13.1075110909805	5.32016517332161e-24	1.37028473829498e-22	43.8617677476163
CRTC3	0.960638180933241	5.26026766296503	13.0825297896162	6.037670372266e-24	1.53924716994815e-22	43.8553134623579
PPIL1	-0.999773199303402	5.62552918982131	-13.0857025400349	5.94141371343077e-24	1.51986828485309e-22	43.8406930727629
CBX2	-0.989779600212523	5.66398254910275	-13.085035007384	5.96153692565531e-24	1.52242242305511e-22	43.8380229325661
SNORA33	-1.79187329605557	1.984442051456	-13.0670453138423	6.53038701810168e-24	1.6536305474505e-22	43.7932084364611
ANKRA2	1.02817834564077	5.20587459055452	13.0671975064435	6.52535303842783e-24	1.6536305474505e-22	43.7793228376224
TOMM22	-0.650752044860471	6.41132395589402	-13.0740687566055	6.30208819260679e-24	1.60122091878483e-22	43.7309490743008
NUP155	-0.876330014040385	6.30638053162285	-13.0636958940688	6.64216583656189e-24	1.67910374077127e-22	43.6831704887144
FADS3	1.40818443455467	4.62278422705556	13.0369243810449	7.60746315455252e-24	1.91026198543078e-22	43.6741517463149
XPOT	0.743661161692463	9.53968451388439	13.0797367011224	6.12370327339075e-24	1.5585343788684e-22	43.6626064283179
SLC39A8	-1.26165653306839	5.41211124179349	-13.0428379185261	7.38278707777464e-24	1.86006595234671e-22	43.6494827943785
CHRNA5	-1.64890134054425	3.45706883059521	-13.0300525198134	7.87718465259354e-24	1.96484725487283e-22	43.6472902880991
ALG3	-0.982977923080584	6.20797308400905	-13.0508827391577	7.08778863194827e-24	1.78874343020731e-22	43.6318517621464
AGAP1	1.18198509815935	5.20876455751628	13.0372431363628	7.5951793830982e-24	1.91026198543078e-22	43.6163967975101
TIMM21	-1.36283228309658	5.13785885254676	-13.0359121059925	7.64660522936516e-24	1.91688521075371e-22	43.6154551697006
FASTKD1	-1.21586381799001	4.59381810500592	-13.0191310259368	8.32574275722901e-24	2.06643559078596e-22	43.5843280258349
KIZ	0.950156765032376	4.39331834418625	13.0003324038912	9.15869521338395e-24	2.25454044793727e-22	43.5044464758517
NDST1	-0.788986738556199	7.14262359801522	-13.0326596391317	7.77374302798184e-24	1.94227163574335e-22	43.4935458689102
CBFA2T2	1.02739794082933	6.99926157536821	13.0327196530172	7.77137800177772e-24	1.94227163574335e-22	43.4869392322565
ZSCAN18	0.945416311194913	5.03619300085528	12.997468476376	9.29273727594575e-24	2.28006115907845e-22	43.4348415392049
FANCI	-1.00405254231525	6.77202836531977	-13.0194272080898	8.31324644482841e-24	2.06643559078596e-22	43.433560314174
NSUN2	-0.639903645642472	7.01836717965808	-13.0213291713209	8.23344744742202e-24	2.05030591825023e-22	43.4329830777718
ABHD4	0.962706375562322	7.6287354629928	13.0185293802853	8.35118504539044e-24	2.06932994458058e-22	43.4263210349999
DNAAF5	-0.914026683438522	5.64156640823504	-13.0055228049119	8.92069109120673e-24	2.20317594449935e-22	43.4125876891218
CCND3	-0.658016044043807	5.93517627985245	-12.9985901620113	9.24000540768404e-24	2.27083340755783e-22	43.3823461472674
ENTPD3	2.42832717764056	1.73791004643442	13.0134780331853	8.56789667730658e-24	2.11953107918345e-22	43.3780988325287
TPI1	-0.891839276006865	9.52599420926206	-13.0014356556084	9.10757831706543e-24	2.24563868651978e-22	43.2725418731126
HSD3B7	-1.11253359931785	4.92072206730623	-12.9606107110518	1.12042031193198e-23	2.73564738275944e-22	43.2605663287595
ALPK1	1.7253672059783	4.55903065980808	12.9457842788678	1.20802168743297e-23	2.9257505900796e-22	43.2369311509383
PPIA	-0.905470595569012	9.68794063899309	-12.9908650166446	9.60935453547783e-24	2.35389996255685e-22	43.2152359856623
RNF185	0.743964428269337	5.97245887656975	12.9578650492832	1.13614765325324e-23	2.76505561770676e-22	43.1808800960362
DUSP16	1.17959379355583	7.35105238407756	12.9652643224723	1.09426142203509e-23	2.67612858522458e-22	43.1439967702282
AMER1	-0.993394046033512	4.49823983447266	-12.9262651724497	1.33391916105736e-23	3.21053360977863e-22	43.1230356482217
SSR2	0.618173168990932	7.89403408936137	12.9601123243879	1.12325878685838e-23	2.73812564017296e-22	43.1014643224755
MPZL1	-0.809275419913933	7.61072320534982	-12.9559471798415	1.14726458589624e-23	2.7875930456016e-22	43.0993422083923
ATP8A1	1.30635582232789	3.41694870763881	12.9177015581992	1.3932326740698e-23	3.34197792872717e-22	43.0960760708821
PNKD	-1.07578203704196	5.9744954424273	-12.9381908256035	1.25551645232629e-23	3.0358832605687e-22	43.0756772999002
DHRS7	-0.721541436350203	8.45029357598882	-12.9461763940744	1.20561867472831e-23	2.92464782224884e-22	43.0189160566958
CACUL1	0.892809900743305	6.19750747086685	12.928890376528	1.31624891615773e-23	3.17761956993963e-22	43.0162311309974
CDC14A	1.76934278171773	3.94432496548793	12.8979068441752	1.54066517486929e-23	3.66054244712616e-22	42.9895267233427
DNAJC22	-1.62156370254688	2.84003640719909	-12.9091110585132	1.4553920417226e-23	3.47996288192779e-22	42.9811626605179
LMNB1	-1.92675009912209	6.74383071958625	-12.9262297988733	1.33415887886379e-23	3.21053360977863e-22	42.9751814673031
RBBP7	-0.850305816858663	6.87256096008917	-12.9222853987075	1.36116207015834e-23	3.27027354327962e-22	42.9494059695732
ANKRD12	1.28476200415124	6.40700647269071	12.9138272084342	1.42092999088969e-23	3.40298002283885e-22	42.9443124474144
FBXO42	1.32658541011998	5.55680060636238	12.9017459790913	1.51089591862666e-23	3.59550128591091e-22	42.9274885678568
AZI2	0.961061867640991	6.38660441344106	12.9075328055622	1.46711103422405e-23	3.50240688233836e-22	42.9107136422438
VPS9D1-AS1	-1.21132366599796	4.45926987813282	-12.8772511797755	1.71123318267959e-23	4.04023230677936e-22	42.8659672838987
ICMT	-0.835250932214013	6.87105956682885	-12.9028055522511	1.50278193305622e-23	3.58186881059877e-22	42.8426325277579
TARDBP	-0.524817854152992	7.87924653022138	-12.8975426032438	1.54351994744105e-23	3.6615316794273e-22	42.7880178771101
SAT1	1.3550870396938	7.7034347765658	12.8819278672305	1.67102577431942e-23	3.95774811154264e-22	42.728171507152
IQGAP2	-1.44774668003724	3.83199630670109	-12.8379595262019	2.08976732478087e-23	4.8878420792694e-22	42.7156927132871
NAIF1	1.30531966845535	4.95601741755398	12.8468214781281	1.99764423010338e-23	4.68697277488006e-22	42.6876562566879
ZNF558	0.752636122123674	5.06779024692653	12.8510332566332	1.95530095162793e-23	4.59480423938107e-22	42.6804948109193
SYT4	-2.23788634105144	7.40916224789453	-12.8704814662081	1.77116127034642e-23	4.17515818454031e-22	42.6680519086758
NRP1	-1.24732551390379	6.66047024611455	-12.8676203580387	1.79711783433596e-23	4.22970554865027e-22	42.6651201854564
KPNB1	-0.640546927692847	9.32085653058217	-12.8811225762259	1.67788100136414e-23	3.9677261600762e-22	42.6622812385684
FHOD1	-1.10206770943293	5.59495886652534	-12.8396618499519	2.07174618861403e-23	4.8532512898952e-22	42.5962747097669
FERMT2	1.08578697193207	4.27313675138323	12.8073002175613	2.44264612889323e-23	5.66030467152171e-22	42.5324454405737
HBP1	1.57787805462321	6.30158655066712	12.8192594794132	2.29839217542511e-23	5.36744275368327e-22	42.4783529064256
LRRN1	-2.07420835761643	4.5173715338718	-12.7969640050042	2.57462251928491e-23	5.94777411532035e-22	42.4621813495901
STRA13	-1.05524885574719	5.84249683017171	-12.813854535095	2.36249718224164e-23	5.50003995171169e-22	42.4567042245212
TUBG1	-1.18948324589035	6.53797095199828	-12.8110585520347	2.39635975988674e-23	5.57023810440547e-22	42.3970188144362
NCBP1	-0.677767512052198	6.51595288168459	-12.8074395983148	2.44091365113956e-23	5.66030467152171e-22	42.3777273826566
NIP7	-0.899181610241279	5.35281356137817	-12.7944240350756	2.60813443498844e-23	6.01593650933738e-22	42.3737866233181
YWHAQ	-0.709844470829339	8.59048988470053	-12.8148085750397	2.3510528649494e-23	5.48189593479506e-22	42.3484536242342
SPTBN2	-1.25154889658973	7.02320241580706	-12.8047472654718	2.47459803694621e-23	5.72551065066013e-22	42.3398934017531
POLR3K	-1.05575924446191	5.2812672264027	-12.7832938460394	2.76022233987813e-23	6.33753802073546e-22	42.3365235101271
ISCU	0.998646385361886	6.59397494522807	12.7820830203463	2.77729528516243e-23	6.36700244305329e-22	42.2420188185135
SIDT2	0.845259007788979	5.89473846476851	12.772319563553	2.91889172865958e-23	6.66110610905049e-22	42.2377813292739
RANBP1	-0.919469981690423	6.6542407438731	-12.7804090052691	2.8010739698081e-23	6.40196753890997e-22	42.2279136597189
USP7	-0.612945593510241	7.65693201488421	-12.7858173739107	2.72497764646845e-23	6.27580741401385e-22	42.2242825029602
TMEM241	-0.82450266610492	4.97749391698396	-12.7529890331969	3.22096577360021e-23	7.28403946632241e-22	42.2116820232976
NUP93	-1.14188733071389	7.74465930635953	-12.7816330083416	2.78366754051794e-23	6.37188289457582e-22	42.1945083835117
CLCN7	1.32660776906639	6.85124253278811	12.7708973186077	2.94011400868768e-23	6.69935538003858e-22	42.1825866615603
EIF3B	-0.65752102738638	8.55563986871982	-12.7834445204793	2.75810517328252e-23	6.33753802073546e-22	42.1801864979657
FAM86C1	-0.965277254083476	3.70310443110197	-12.7332151191489	3.56245829692342e-23	8.03211318117148e-22	42.1766378452217
ATR	-0.807475370619082	6.02238403548702	-12.7536246898338	3.21055058756424e-23	7.27143704718923e-22	42.1279209826463
PGK1	-0.993977853157732	9.14610854793538	-12.7671926277428	2.99612394364978e-23	6.81663592997654e-22	42.0922694740204
NBR1	0.717776142740037	8.05450156287672	12.7602386972036	3.10416519962714e-23	7.05176166983376e-22	42.0837041285988
ARCN1	0.54968735734848	8.48350739278848	12.7594541074746	3.11659799240666e-23	7.06931049153752e-22	42.065206390048
MRPS17	-0.883693897864745	4.837269271106	-12.7238444120106	3.73675129603878e-23	8.39985890139495e-22	42.0645137479094
ERCC6L	-1.43791800465816	4.1833941571136	-12.7114482052407	3.98053412066754e-23	8.90785400237613e-22	42.0585458770766
TFDP1	-0.899362890632879	6.17563063919967	-12.7391290235739	3.45668319500395e-23	7.80534659491417e-22	42.0439268163063
BCL6	0.957462695043512	6.38712668969281	12.730543231829	3.6113064578725e-23	8.13004164488958e-22	41.9959324255028
ZNF585B	0.864784860401103	4.83841664637887	12.7041084463434	4.13233422950354e-23	9.23379922473589e-22	41.9830729430559
TAB2	0.799044354418218	6.58963275030519	12.7197720339065	3.81513971833385e-23	8.56324932892393e-22	41.9283759039719
EIF4A3	-0.767040082857842	6.76750329797808	-12.7189908903378	3.83036333657272e-23	8.58458744208597e-22	41.9186850385242
SLC41A2	1.51082549210111	3.23668779782452	12.6740257243532	4.81765130072899e-23	1.05917791993772e-21	41.8900150369058
TTLL12	-1.07201913646738	7.42002300454925	-12.6996755023091	4.2268154382584e-23	9.43088567918099e-22	41.791632210846
MEX3C	0.861253366295471	5.86485686164792	12.6830618704825	4.6006030128572e-23	1.01891821299504e-21	41.7857764366884
TMEM184C	-0.724221935177995	6.64065878436241	-12.6915762521137	4.40507142514331e-23	9.7994892622151e-22	41.783733814655
URB1	-0.962509206406144	6.15150403446662	-12.6864959758478	4.52071266575643e-23	1.00418670693785e-21	41.7649711710418
ALG8	-1.15843043898278	5.8245929121552	-12.6728440609907	4.84678432883973e-23	1.06402505090435e-21	41.757903041444
CDKN1A	1.52541380837235	8.98263807180801	12.6986762688479	4.24841011539759e-23	9.46500390101042e-22	41.7472407429581
GLT8D1	0.615990744358039	5.9063604790407	12.6756187457422	4.77865441666351e-23	1.05272186675952e-21	41.7327329126766
ATP1B1	-1.13573498155304	6.91808466024277	-12.6819803357207	4.62605575427619e-23	1.02304643897218e-21	41.72719084238
DHFR	-0.925428574125189	6.43154817119331	-12.6755112707784	4.78127539377992e-23	1.05272186675952e-21	41.7173921396578
CGN	-1.30669629976766	5.68869316528682	-12.6597464477384	5.1817787955963e-23	1.13425058884365e-21	41.7090189128741
SLC22A15	2.00324278499352	2.31288638679217	12.6601908053114	5.1700416295536e-23	1.13333350524638e-21	41.7068238612497
SMC1A	-0.824218142993048	7.84037724779176	-12.683963863724	4.57948306762507e-23	1.01573881452671e-21	41.6992030548478
ATP5G3	-0.823134294074584	7.59936548978266	-12.6765048228893	4.75710063357421e-23	1.0504797516728e-21	41.67462267775
EXO1	-1.14218013260948	4.32221503299247	-12.6300218836539	6.03078557603765e-23	1.29925790831824e-21	41.6259127658071
CPT2	-0.701718209739052	6.37992440249011	-12.6547512741432	5.31557402089913e-23	1.16184366081254e-21	41.613359932693
SLC25A25	1.56136720787137	6.4943086650999	12.6414114441394	5.69011524413795e-23	1.23830102182573e-21	41.5402564791599
SMPD4	-0.679879842257048	6.90676930580775	-12.6460735549064	5.55629949081665e-23	1.21269466793754e-21	41.5311950685601
ADPGK	-0.736384335004541	6.05447312080161	-12.6348239309189	5.8847261124085e-23	1.27510890770456e-21	41.526843473677
WSB1	1.17109821100953	6.52970062290657	12.6400207100208	5.73065587711459e-23	1.24531879378803e-21	41.5171453637046
NHP2L1	-0.633283227250098	6.96952613291967	-12.6415112992215	5.6872155111855e-23	1.23830102182573e-21	41.5115863619607
DIP2B	0.885659783065424	7.08165945887384	12.6394763863885	5.74660198920515e-23	1.24697941430498e-21	41.4958175761804
LATS2	1.91705414955848	4.08697167161829	12.5952803415598	7.2016457291398e-23	1.53389946480515e-21	41.4879031195686
TBRG4	-0.966875823951887	6.34069181702581	-12.6265333968432	6.13916741869313e-23	1.32071257821055e-21	41.4517094735422
SPRYD4	-0.969140943788164	5.68805933311876	-12.6097849767235	6.68735934086836e-23	1.43044712054814e-21	41.4513416935926
HPRT1	-0.832766929059026	5.70739384480685	-12.6116840379092	6.62281079074122e-23	1.41866086781412e-21	41.4497440113709
SYNGR2	-0.908439930010212	8.12997721324395	-12.6326298408155	5.95101617010062e-23	1.28761468026269e-21	41.4318782535804
IL6R	1.168084704188	6.68262120010395	12.6216021745328	6.29571467440277e-23	1.35245281188601e-21	41.4308593003501
ARHGDIA	-0.760244073028433	8.0894941437756	-12.6310686254007	5.99864088775402e-23	1.29418953405911e-21	41.4232193928368
RANBP10	1.2773155869663	6.59287670286625	12.6180514301102	6.41091142531309e-23	1.37523208517859e-21	41.405901988993
LDHB	-0.670082830111115	8.8365063271342	-12.6311748739596	5.99538769518426e-23	1.29418953405911e-21	41.4038075222452
ELF3	1.785189294295	6.69572823600711	12.6043624488172	6.87516468927973e-23	1.46852735382965e-21	41.3667050599417
DGAT2	-1.21985259514447	5.25895114511593	-12.5884385134161	7.45782722827749e-23	1.58621435778774e-21	41.3657027283458
CDC7	-1.33136080644262	4.99310628658905	-12.5874327348582	7.49625014228421e-23	1.59213143050268e-21	41.3552096790729
DOCK7	-0.817417171512268	6.52171732959083	-12.5975539197619	7.11848445742785e-23	1.51834037802183e-21	41.3162825843814
SHMT1	-0.884132247298233	5.95112508949799	-12.5855105259585	7.57023599601945e-23	1.60557434627441e-21	41.2848158197015
USP43	-1.03775297450746	4.22144765897733	-12.5581638475634	8.70573933911122e-23	1.83861296647108e-21	41.2586290191446
JMJD1C	1.60874453350741	6.81827209626717	12.5767348723126	7.91742828623129e-23	1.67684207540267e-21	41.1898261343256
MCAT	-0.851473602467693	4.89700104773048	-12.5470563530595	9.21438883842192e-23	1.94057872086597e-21	41.1647578416003
VASH2	-1.98159168443951	3.02892397555505	-12.5227393889445	1.0434472112645e-22	2.18222887525735e-21	41.0957326605656
SLC9A1	1.4039179320312	6.82794523334113	12.5544073699918	8.87452877496832e-23	1.87162814726017e-21	41.0807742106242
KLK3	-2.17653588249682	9.2897428225808	-12.5654000015953	8.38962058376384e-23	1.77434567163095e-21	41.0656430994037
CSTF2	-0.69738845972822	5.0366454411705	-12.5265411323005	1.02335437709092e-22	2.14319237467187e-21	41.0563577719443
RBM8A	-0.844121311461032	7.17978921819976	-12.5464097431952	9.24490122380527e-23	1.94427782600364e-21	41.0199666081783
MTA2	-0.619496122534676	7.46581846748636	-12.5388200371391	9.61071427758905e-23	2.018384413878e-21	40.9659588796922
FOXN3	0.80770971056566	6.54672426113975	12.5267596123869	1.02221153923556e-22	2.14319237467187e-21	40.949441868277
CYP1A1	3.0305760396434	2.38858808452203	12.4917928989108	1.22244090318431e-22	2.53888970985001e-21	40.94067658144
SPC24	-1.36241223150338	3.6609404367047	-12.4766992268659	1.32061274414886e-22	2.73144916888971e-21	40.8909292349889
ZBTB21	1.38406985074602	6.98309336579657	12.5137895772442	1.09232488654751e-22	2.27810423561075e-21	40.8730780746623
TRAF3IP2	0.90883314114855	5.04039147976711	12.4896623224553	1.23584175738107e-22	2.55964135570126e-21	40.8504739831124
GNPNAT1	-0.957166772238589	6.97179137224408	-12.5102953678846	1.11202545155113e-22	2.31597422753007e-21	40.8444494582991
GRIN1	-1.7171440476596	3.7427097726542	-12.4627039812142	1.41869435834308e-22	2.91823486094242e-21	40.8228266766297
PDGFA	1.72022493969313	2.64123655937787	12.4698104615357	1.36801009094857e-22	2.81783806936677e-21	40.8214321301012
SCFD2	-1.05569765628262	4.31761831120118	-12.4587643429746	1.44759953541228e-22	2.97361896357741e-21	40.7502479010157
XBP1	0.98931592908343	8.43078054526475	12.4983314765918	1.18221792353928e-22	2.45875129361023e-21	40.7440706164071
C8orf33	-0.547726696404882	7.04984776335295	-12.4903138641513	1.23172813704935e-22	2.55464498700733e-21	40.7391404874451
ATP6V1H	0.63848493172865	6.56147949291769	12.4736545682032	1.34135457737709e-22	2.77053374606524e-21	40.6758813647454
RTN1	-1.05140098936179	4.07279700465643	-12.4322915193323	1.65776696295967e-22	3.36847479239545e-21	40.6662299390446
HMGCS2	-2.17268723141073	5.59334545282527	-12.4525632711644	1.49429833425423e-22	3.06535297638819e-21	40.6581610743008
HNRNPA0	-0.558322565039625	7.84007601183696	-12.4731997198586	1.34448117829938e-22	2.77317711172301e-21	40.6252589369107
HPS4	0.569199408152731	6.06153437173803	12.4494433775191	1.51836191529499e-22	3.11046691951835e-21	40.571013678034
NSMAF	0.777394663484367	5.47751435569837	12.4438548677447	1.56244170555854e-22	3.18883802528399e-21	40.5679019140646
ITSN2	0.847252934755653	6.6052497444528	12.4437864373307	1.56298933578118e-22	3.18883802528399e-21	40.5269490236158
PCDHB5	-1.59854054341649	3.85637631771476	-12.4031020677997	1.92516682752599e-22	3.88030940699735e-21	40.5242815534588
POLA2	-0.958672371632169	5.22382230874885	-12.4261017547316	1.71116899767885e-22	3.47228563096562e-21	40.5172074805254
FANCD2	-0.756830625865286	5.98539422262474	-12.4377396229612	1.61214839375746e-22	3.2802195502252e-21	40.509076566507
FH	-0.681500965323241	7.51608629018816	-12.4439606199339	1.56159577770464e-22	3.18883802528399e-21	40.4891326801637
NDEL1	1.02265803441529	5.99597182931151	12.4252122746907	1.71898347737248e-22	3.48343534362013e-21	40.4767934957599
EFTUD2	-0.620610144406645	7.22847381700606	-12.4392860591489	1.59943057482691e-22	3.2587584140571e-21	40.4676107937334
SIX4	1.1699771046476	4.63934720909786	12.4021444763311	1.93463684103333e-22	3.89416981299684e-21	40.4440741275888
EIF4E	-0.911018555778631	5.90058506684251	-12.4109784499444	1.8490172842816e-22	3.73344951358355e-21	40.3988569748743
MGAT5	-0.804594525875798	6.79043663720779	-12.4178081731713	1.78543663140244e-22	3.61322324220203e-21	40.3924073547688
STC2	0.987825165778697	7.77865206668907	12.4108939677171	1.84981781972973e-22	3.73344951358355e-21	40.3142302820719
HSBP1L1	0.839786270937606	4.75375639912537	12.3573829752132	2.43360141420029e-22	4.85943601537655e-21	40.2120221981093
SYVN1	0.874230558266152	6.49517176104094	12.3832782771455	2.13104135616259e-22	4.28376398984436e-21	40.2094874978864
EBNA1BP2	-0.698391595006971	5.8031930327741	-12.3737374359449	2.23785801592761e-22	4.49247004908676e-21	40.2017935417844
RFC3	-0.981802005992702	5.35423028397939	-12.3615682986062	2.38193010004292e-22	4.76259152892736e-21	40.1893898774252
GADD45A	2.34950875447424	5.30291457373726	12.3488168824885	2.54288906716742e-22	5.07091928719601e-21	40.1572376346995
SH3BP4	0.745107796461387	6.54043591944999	12.3634731201363	2.35877924820163e-22	4.72266393836438e-21	40.1155458133756
SLC25A11	-0.830065128767528	7.06918892773721	-12.3634700897713	2.35881589889004e-22	4.72266393836438e-21	40.0868432489541
RBFA	-0.776722041825883	4.71425961030222	-12.3344735055593	2.73701889276116e-22	5.41489798335988e-21	40.0837857657905
SLC4A7	-1.34166663032097	6.22507863801517	-12.3478287628659	2.55580822692437e-22	5.08992259091464e-21	40.0769346187679
QTRTD1	-0.792361968914751	5.32256810093986	-12.3355002431345	2.72264156780068e-22	5.39356012956399e-21	40.0404128024551
LAS1L	-0.721911734738532	5.92493518519208	-12.340519265897	2.65344325916431e-22	5.27736476551142e-21	40.0159228767712
ZNF862	0.785764064821568	5.67168887820455	12.3331313538341	2.75592782671477e-22	5.44513319025644e-21	40.0042240375347
CMBL	-0.714369029592231	6.45678400236768	-12.3361934795993	2.71297709229412e-22	5.38151440130627e-21	39.9713644203042
FOXD1	3.18043300642919	1.20852329320387	12.5197706520296	1.05941226704399e-22	2.21253610597114e-21	39.9576720560096
FZD7	1.98528796876079	3.02979726888239	12.2995743410233	3.27375163908879e-22	6.40921181389273e-21	39.9395643235113
PRMT5	-0.63262507041471	7.52794083598872	-12.3370742576667	2.70074769267579e-22	5.36434224248937e-21	39.9330994931967
RFC5	-0.794589641432121	5.57491738160961	-12.3025166090495	3.2246881779986e-22	6.33794734042238e-21	39.8624557902623
TIMELESS	-0.652576627597718	6.96489764493572	-12.3181610261325	2.97593074770257e-22	5.87208621649168e-21	39.8540586563568
COX18	-0.90702037263152	5.19162026184889	-12.2902694293626	3.43389714105872e-22	6.70525350717006e-21	39.823547251354
SDCCAG3	-0.72670430783477	6.10396249769012	-12.3051137984915	3.18199215669565e-22	6.26222729029383e-21	39.8228853293425
ZFP36L1	0.837375430157425	5.45911754526147	12.2910069712006	3.42092162884489e-22	6.68861447639777e-21	39.8050465673527
CPEB4	1.64275713109261	7.0505935315365	12.3008235075606	3.25283050389877e-22	6.37656695124594e-21	39.7916354384475
EXOC1	0.704966970181665	5.72371405471629	12.2879954677773	3.47421427325965e-22	6.76608689602565e-21	39.7772301798901
U2AF2	-0.766335553287751	8.03489414925466	-12.3084336033961	3.1282412930836e-22	6.16452378700043e-21	39.7718062487849
COL16A1	5.58620880320826	1.86067400701533	12.3017547580996	3.23732113674663e-22	6.35445937116174e-21	39.7624604124232
LOC100272217	1.16631931749361	3.44997127531277	12.2517232184012	4.1854387318982e-22	8.05750615361324e-21	39.7559792960381
BPHL	-0.833927710378083	5.14794360078493	-12.2720011914481	3.77152765421731e-22	7.31695856017146e-21	39.7496245525238
CC2D1B	0.709268779588339	6.2925670974672	12.2877514431612	3.47856891564451e-22	6.76608689602565e-21	39.7423549702194
NOP58	-0.899988256288078	6.83987436154653	-12.2897246677774	3.44351276855726e-22	6.71529710813713e-21	39.7163571792705
TMEM260	0.842615274018054	4.91686785449645	12.2644099899264	3.92143952951334e-22	7.58818762566654e-21	39.713664393689
GCC1	0.788751914221775	5.79430265610434	12.2696729332053	3.81688489967184e-22	7.3953991810932e-21	39.6784924350642
ZFYVE1	1.19456869961435	4.88464466396943	12.2459791976103	4.31075840467524e-22	8.2881367739569e-21	39.6773716062163
IVD	-1.07218329142727	7.84250948311936	-12.2828523416446	3.56716129349824e-22	6.92943001075932e-21	39.6502787198957
CCNA2	-1.39759641561166	5.78179546194476	-12.2549042440727	4.1176157068126e-22	7.94731586805887e-21	39.6097713900945
EPB41L4A-AS1	1.07618431458956	4.59688091839684	12.2362239624235	4.53227566691173e-22	8.70289660030007e-21	39.5896843335668
XPC	0.952948578819544	6.93121455276637	12.2631922142965	3.94603845923185e-22	7.62596055390289e-21	39.5848937749096
MBNL2	1.25872545468866	4.61731045271458	12.225008671642	4.80109131612953e-22	9.18384550356701e-21	39.5774414845896
GLDC	-1.50725889967122	3.18373143051554	-12.2069580555638	5.2677263320308e-22	1.00418859240495e-20	39.5224964332975
STARD7	-0.728005065943798	7.86826874399694	-12.252074214476	4.17790044566555e-22	8.05331875380153e-21	39.492986794871
POLR3H	-1.10580128408891	5.80182308884921	-12.2292976753128	4.69645130421015e-22	8.99514193673719e-21	39.4680116810448
BBS4	-0.795621850546445	5.74002543545509	-12.2068845615121	5.26971637463441e-22	1.00418859240495e-20	39.3671693812624
PXDN	-1.24920372006352	4.24230639382662	-12.1808067263858	6.02564110765601e-22	1.1424372079869e-20	39.3578998969177
FKBP4	-0.770779475198987	9.20065883627441	-12.2310061282056	4.65540944789252e-22	8.92792187350627e-21	39.3537340417819
TRMT10C	-1.03248637794668	5.79178891399503	-12.192958914324	5.6607251484275e-22	1.07733141734838e-20	39.2781101324092
PAK1IP1	-0.908107997782725	5.14377985578485	-12.1851194035385	5.89351183766041e-22	1.12021485764948e-20	39.2750557299207
PARP1	-1.57629970245853	8.67047737935533	-12.2102415463705	5.1795820085446e-22	9.89524216797783e-21	39.2595851643571
CYP20A1	0.900897214692579	5.13600085783757	12.1729192714363	6.27502497291163e-22	1.18374089187489e-20	39.2415892867963
COX15	-0.63054854080528	5.73381647673375	-12.1813392217141	6.00916741558246e-22	1.1407542087533e-20	39.235196866684
SETMAR	-0.745729619733862	4.9214107323256	-12.1648342243552	6.54140324898951e-22	1.23244305127762e-20	39.2012229396193
AGPAT5	1.24761778602845	6.88909948547296	12.1798908077995	6.05408269287735e-22	1.14638216540033e-20	39.1523916783626
SLC44A2	-1.00263439148761	7.0207959802748	-12.175313282892	6.19825686305097e-22	1.17072987491287e-20	39.1328604327009
CRB3	0.843233624467221	5.43084255229716	12.1537129823217	6.92644167877477e-22	1.30335148181055e-20	39.1298540596994
COPG1	0.673405573696941	8.32860244671846	12.1794517668044	6.06776371661884e-22	1.14752569230162e-20	39.1024732170146
RORC	1.21184751315776	5.01683255066744	12.1465833710378	7.18515604442752e-22	1.3503417166849e-20	39.0954291260388
RRS1	-0.969936546796701	5.1510255808117	-12.1440402488992	7.27976536908788e-22	1.3664119597778e-20	39.0454491479939
STYK1	0.927085897273083	4.74049473639568	12.1201430434313	8.23212942117992e-22	1.53557335886258e-20	39.0082697719039
TRPM8	-1.57837150487156	3.70185326267619	-12.1021182693326	9.03228678637852e-22	1.67857448495371e-20	38.9889683381071
PCAT1	-2.48788262670763	2.40427182883495	-12.1008679007471	9.09060270947226e-22	1.68732373653196e-20	38.9559838772127
JAG1	-1.25158105055054	4.70925787406565	-12.1076056113275	8.78076572994811e-22	1.63385350930484e-20	38.9548896788739
CCDC50	0.635652500714879	6.086993203002	12.126786418895	7.95548649276507e-22	1.48581573601194e-20	38.9206759812243
DDX56	-0.55085542475603	6.73504554142472	-12.1345491900399	7.64401654425429e-22	1.43299066702275e-20	38.9177620072431
MAN1A1	2.5314133707926	2.82531100460086	12.0846500719153	9.88209246417883e-22	1.82073006677435e-20	38.88078368235
ATIC	-0.755738824426821	7.38787400534054	-12.1293638049166	7.85068632993267e-22	1.46989907643727e-20	38.8717520282869
HMGCS1	1.06632727948265	8.01092711096575	12.1274806813118	7.92711953147117e-22	1.48236148050524e-20	38.8639770294962
GEMIN6	-1.19880483215297	3.03672096777911	-12.0711163635426	1.05952398765731e-21	1.94022099983685e-20	38.8412289197697
ARHGAP44	0.702463158367018	5.27728110878103	12.0910781795659	9.56042940428356e-22	1.76579837558084e-20	38.8161896815082
STK40	1.07161609798416	7.29980444735113	12.1103531880764	8.65747702617408e-22	1.61291160080682e-20	38.7972986047922
PDK3	-1.28679218807595	5.46194915331091	-12.082771634811	9.97812252043176e-22	1.83617019322063e-20	38.7719925542705
MCPH1	1.53207191695976	6.00013671714926	12.0920192291681	9.51422840172768e-22	1.75942923251654e-20	38.7661410623145
ZMIZ1	-0.884513840647851	6.97587265361651	-12.0964334842336	9.30047988026249e-22	1.7241482207657e-20	38.725740826892
MCM7	-0.890919056291179	7.63196662227199	-12.0933512496664	9.44921504941239e-22	1.74956119829811e-20	38.6773691136626
MRPL18	-0.9340582799201	6.72626270723598	-12.0798003934069	1.01319334583196e-21	1.86219232325736e-20	38.6728137180149
DOLK	-0.908142951061667	5.62661255175969	-12.0669576526764	1.08245775703058e-21	1.97739485152934e-20	38.6649407565445
DARS2	-1.18463477074837	6.44201187871353	-12.0746768125236	1.04027688892839e-21	1.90963297850229e-20	38.644975897046
CCT4	-0.607554295248621	7.91214355243142	-12.0853459274662	9.84675441328567e-22	1.81644796400366e-20	38.6380430752734
CENPO	-0.791440636110203	4.95534483442274	-12.0429489025585	1.22493282781861e-21	2.2322319590442e-20	38.5929726715428
GEMIN5	-0.867530794063865	5.01515533082604	-12.0502856842307	1.17950542366399e-21	2.15205995646883e-20	38.5910191983068
ARHGAP29	0.991207316551879	6.98591240564414	12.0727591501772	1.05059942996964e-21	1.92622723326301e-20	38.5846908242549
ZNF703	2.36525127048131	3.2807919500723	12.0209961967782	1.37160817654613e-21	2.4784679156458e-20	38.582592821439
PSMA5	-0.560335574127151	7.28274135014171	-12.0700407052648	1.06540872067133e-21	1.94862087084052e-20	38.5808528945487
PNO1	-0.796338926998876	4.62296394752471	-12.0331253781859	1.28851651273567e-21	2.34241694373351e-20	38.5519443020447
POLR1A	-1.05825670763329	6.18856493307595	-12.0384471829664	1.253670478339e-21	2.28183223063496e-20	38.4626448994254
PCSK6	-0.754075516462496	5.25297233820575	-12.0128728224232	1.43024119706862e-21	2.57512012172451e-20	38.4160571724932
ANKRD27	0.705104505259722	5.73531251660506	12.0250909537338	1.34297275426313e-21	2.42964805759219e-20	38.4121456576662
MKRN1	0.515836664425133	7.01404923103086	12.0314312155971	1.29981203860724e-21	2.3576821234733e-20	38.3992190408039
SLC25A15	-0.941662620295938	4.90265365141814	-12.0037495098621	1.49909312284167e-21	2.69585417156773e-20	38.3878944964217
COPB2	0.496162069926849	7.60704850050064	12.0257170409047	1.33864754927634e-21	2.42474446320066e-20	38.3376989015264
TIPIN	-0.951578772287641	4.35910831222176	-11.9855367833565	1.64664062776538e-21	2.9400660721195e-20	38.3358099451032
MYBBP1A	-1.0532280724596	6.38228595609245	-12.0184709345205	1.3895721846499e-21	2.50489987091272e-20	38.3276531238557
RNASE4	1.59703649878385	2.23756331271663	11.9735438056325	1.75166543258598e-21	3.11278202789479e-20	38.3245132304357
H2AFZ	-0.936597754547996	9.36815887061044	-12.0313951153015	1.30005380809529e-21	2.3576821234733e-20	38.3195594086351
POLA1	-0.974294106809796	5.06164044847927	-11.9937074883997	1.57872694650374e-21	2.82889783158713e-20	38.3168535876262
PFAS	-0.993078652569535	5.37836215480948	-12.0015689938214	1.51603524893804e-21	2.72226379947564e-20	38.302876081571
CS	-0.456268192573731	8.7784953744036	-12.0206124815295	1.3743227423976e-21	2.48038825719259e-20	38.2781034461934
ZNF292	2.07777681316895	6.1142568514651	11.9801201832436	1.69326952653005e-21	3.01614889802791e-20	38.2109525037297
MKNK2	1.27894933277759	9.19817636084331	12.0013938171052	1.51740463516323e-21	2.72226379947564e-20	38.1752124210438
FASTKD5	-0.792201116321277	5.47627953741883	-11.9698195552613	1.78562656521276e-21	3.16938161976771e-20	38.1665157667828
CENPN	-0.856245711866385	7.06896401008706	-11.9870362711965	1.63396129919379e-21	2.92090034151119e-20	38.1584509092877
FAM136A	-0.705080676114895	5.75785923147565	-11.9736024878206	1.75113552923824e-21	3.11278202789479e-20	38.1572315401181
CDC42SE1	-0.447929910949918	7.55295763843646	-11.9899643100764	1.60948395167842e-21	2.88057342293244e-20	38.1546692197255
MRPL20	-0.601084160503257	6.84434237718362	-11.9840739164036	1.65910535289362e-21	2.95880356045731e-20	38.1450493391501
CENPI	-1.38354102036489	3.68370851418954	-11.9294766839791	2.19863910158695e-21	3.86589751164282e-20	38.1107803202983
CEP85L	1.54708985624173	3.51957313321646	11.9150688838703	2.36830267082335e-21	4.14480569989318e-20	38.0447651206756
F2R	-2.15823248780387	3.00844197876914	-11.9213750663596	2.29248411551692e-21	4.0214884904909e-20	38.0287825172006
ZNF16	1.31630896216523	3.97373446515956	11.9147556743345	2.37213320813563e-21	4.14667663019378e-20	38.0141773198284
H1F0	1.49164699555559	6.36709971215657	11.9537779733189	1.93961799337051e-21	3.4386427141029e-20	37.9907199725121
ENOX2	0.860103899490846	4.55031564281794	11.9196490671644	2.31299041742285e-21	4.05272626698034e-20	37.9728845492959
LEO1	-0.69984733630024	6.57110404802333	-11.947654141417	2.00185531126786e-21	3.5447947351413e-20	37.9662520916209
TMEM214	0.535713965571279	7.05871545474905	11.9451263914395	2.0281253398875e-21	3.58286236514715e-20	37.9400170167422
SNRPD1	-0.826661659971808	6.43774762072155	-11.9392367162391	2.09068335787632e-21	3.68903658071337e-20	37.9377257494944
FIGNL1	-1.17457344997215	5.58928128395094	-11.9269434550504	2.22756130839243e-21	3.91217083120711e-20	37.9257877479965
EI24	-0.638452406687491	8.12987652968363	-11.9458782752108	2.02027536433817e-21	3.57319845358091e-20	37.9140893514331
RIOK3	0.819583476771286	6.49292110652203	11.9305246106288	2.18678514099056e-21	3.8495622130263e-20	37.8963550924842
TMEM170A	1.04482720355202	4.67986760113967	11.904835312281	2.49672660503039e-21	4.3543375959508e-20	37.8915713774252
RNF145	0.750244902218829	6.67718485027623	11.9319177642586	2.17112518238677e-21	3.82648072050701e-20	37.8901270832942
TUBE1	1.18189265803507	5.19894255885536	11.905499901932	2.48817848014892e-21	4.34447535557165e-20	37.8679367199737
ENTPD1	-0.788427279655783	5.05258935907968	-11.8998090112814	2.56233673198315e-21	4.463578696921e-20	37.8460696679978
BRI3BP	-1.45379015589856	3.50050796663879	-11.8663565385299	3.0452994650708e-21	5.25611686982794e-20	37.7997140600206
ZNF649	-1.28741414901737	3.63022392718855	-11.8598932502193	3.14864043076826e-21	5.42201659500185e-20	37.7624103603366
ZBTB42	-1.04285855072813	5.25831126728412	-11.8863301834672	2.74694037659643e-21	4.76856146762682e-20	37.7508084891075
KRCC1	1.16237412728963	5.07034794164051	11.8714850726235	2.96572440438996e-21	5.12466256114149e-20	37.7005150498837
FAM21C	0.826886810887904	5.76515390255632	11.8748746678009	2.91427840312618e-21	5.05321068144835e-20	37.6748140498354
NDUFS1	-0.57867147325751	7.47153804733126	-11.895239679232	2.62348061735212e-21	4.56479547510538e-20	37.6731853750199
GPR137B	2.50144330738954	4.21978540325503	11.8537245391181	3.25054868409473e-21	5.58469554237603e-20	37.6701353211205
CDK4	-0.675370014584197	7.41455795978682	-11.893371044008	2.6489049386911e-21	4.60369867585481e-20	37.6594939424912
HPS1	0.788401502657767	5.77494592517601	11.8731288214741	2.94066348823961e-21	5.08721232020807e-20	37.6478734007985
FBXO32	2.26637922522252	3.18923955740851	11.8361856505548	3.55872334665327e-21	6.05184482144344e-20	37.6434569833868
ZXDB	1.04017288838207	5.40597988848711	11.8602226853877	3.14328908854556e-21	5.41901595334101e-20	37.6226715592826
SYF2	0.988596517734462	4.82186789800093	11.8412333869436	3.46714416778486e-21	5.92293934282793e-20	37.5738512603482
ZNRF2	0.95844912306039	4.53332286914916	11.8374108344787	3.53627485551429e-21	6.02048789460346e-20	37.5735408657298
SCO1	-0.690271442032298	5.53351163613255	-11.8564252507911	3.20553171598771e-21	5.51366142580428e-20	37.5691480584767
IPO11	-0.839819432258208	5.23585665207832	-11.8382748542848	3.52052921136477e-21	6.00048429487553e-20	37.5086971639492
ODC1	-0.613103784435157	9.16658553382563	-11.8741643944444	2.92498405290156e-21	5.06592393752824e-20	37.5080469840558
NLN	-0.822586660633179	6.57185741647062	-11.849554331074	3.32130802928724e-21	5.69323759906132e-20	37.4707357517798
MRPL3	-0.651849144145004	7.36104818416715	-11.8532193259104	3.2590399576269e-21	5.5928850289972e-20	37.4538238890478
MTAP	-0.919170166726733	5.55259301753386	-11.8330768724182	3.61632726972986e-21	6.14284731699815e-20	37.4430607162428
MAF1	0.706959863613826	6.53087005611429	11.8437683981566	3.4220473191194e-21	5.85923176099167e-20	37.4371758616724
PRKAB1	0.909536316617638	4.90019322423594	11.813785828063	3.99527509402741e-21	6.74837466950681e-20	37.4121957720589
OSER1	1.3928859918925	6.53374417076399	11.8237701114709	3.7944245349022e-21	6.42357145615461e-20	37.374900311203
GOLGA4	1.02059855772451	7.67137050631994	11.8393133374895	3.50169716442051e-21	5.97516870692481e-20	37.3742663406846
MPDU1	-0.577835313273864	6.86041022756213	-11.8302294499101	3.66990816915384e-21	6.22681819977561e-20	37.3670983696884
YWHAG	-0.69933015019547	9.33964444641098	-11.8434921666907	3.42693268536661e-21	5.86091357670445e-20	37.3616737336879
FAM101B	-0.886320316969016	4.61370359994707	-11.7925013544783	4.45974209670504e-21	7.50756584351153e-20	37.3578223586144
SLC5A6	-0.798628057587662	6.19657249447574	-11.8227532880173	3.8144079777781e-21	6.45012952638694e-20	37.3440846607192
ABTB2	1.28987705584901	4.50032242998702	11.7919856226479	4.47164396487971e-21	7.51313605921822e-20	37.3220311969314
CCND1	-1.73397250019132	7.58167760708807	-11.82876512303	3.69777201295609e-21	6.26701405717253e-20	37.3219072865023
GADD45G	1.95003122346737	4.22994122716035	11.7783543174198	4.79803046198096e-21	8.01415188176932e-20	37.2897428244205
NFIL3	2.20268088306475	4.54743575164587	11.7818625458527	4.71181486393592e-21	7.8876936451351e-20	37.2864697601112
FAR2P1	-2.44593003199187	2.44563130326321	-11.7758136761021	4.86145295288698e-21	8.11106417117233e-20	37.2765933983288
SH3PXD2B	-0.871870403637706	4.89944508410819	-11.7834617044955	4.67303205186528e-21	7.83150103692065e-20	37.2732266406446
BAZ1A	-0.62868289223151	6.80360658711051	-11.810025115256	4.07366157812064e-21	6.87304519742241e-20	37.2605037348598
DFFB	-0.995893499093992	3.93462687038759	-11.7579192438068	5.33260504501681e-21	8.82848923439608e-20	37.1921293094725
PNPLA2	0.948430232752459	6.39923879993537	11.7897003607429	4.52476667003136e-21	7.59149679521686e-20	37.1659433685451
API5	-0.791103020130031	7.58327196066923	-11.7936162170154	4.43412210959481e-21	7.47281454519368e-20	37.1472166926109
BMF	2.04892542641412	4.9147981770369	11.7616635324021	5.23037357318493e-21	8.67837453866795e-20	37.1425630175692
ZNF211	1.10194816550225	4.35746725952758	11.7488766779994	5.58783300100506e-21	9.2408480554066e-20	37.1393003743732
TRIM11	0.803162172289642	6.26518833705741	11.778399654338	4.79690627224945e-21	8.01415188176932e-20	37.1238031879569
ZNF165	2.35897369655524	4.44433544701069	11.7350982702363	6.0004715176793e-21	9.85810506668188e-20	37.10637991114
RNF146	0.98862701109723	5.50158932592856	11.7613656839348	5.23843340507652e-21	8.68215408505839e-20	37.106286149636
MCM5	-1.27262696068716	6.0540619254246	-11.7692045733909	5.03040139279649e-21	8.36506171807664e-20	37.0960153348108
IFT46	0.742522349483751	4.47910263092024	11.7421268110718	5.78629884918366e-21	9.53754813604192e-20	37.066821788344
MDN1	-0.972231084384889	6.16554405474081	-11.763784635596	5.17333445261344e-21	8.59322899783667e-20	37.0533283141284
CCDC53	0.663198244040081	5.14999288975429	11.7469079658658	5.64500349871491e-21	9.32512349138647e-20	37.0522990130881
UGT2B11	-3.08318844267747	4.5990064081801	-11.722277698533	6.41181324952614e-21	1.04994315981335e-19	37.0520987708477
DCTN5	-0.505567351521016	7.09908364921955	-11.7693008416056	5.02789873936044e-21	8.36506171807664e-20	37.0439125144898
UGDH	0.918438989817329	7.94452762825301	11.7712783900371	4.97676428637949e-21	8.29423890391503e-20	37.0252406785944
ARHGAP26	0.959332784133832	4.47471082722254	11.7273301217946	6.24643770648725e-21	1.02505237856006e-19	36.9839074889564
POLL	0.773383557501813	5.53119303528595	11.7403363796431	5.84011825332044e-21	9.61570347498462e-20	36.9604515842001
ISG20	1.55986659358201	4.26106453763919	11.7085586763465	6.88333809595746e-21	1.12104343653902e-19	36.9546042825223
PNPO	-0.822831969144042	6.94202455817695	-11.7454936743072	5.68643540077107e-21	9.38324329428334e-20	36.9153456780594
F2RL1	-0.925835068289437	4.6967300785134	-11.7113388190404	6.78505582745153e-21	1.107439112011e-19	36.9145280096997
ACBD3	0.667679095719221	6.80367495722888	11.7375417402377	5.92512813866268e-21	9.744986213599e-20	36.8852517963923
DNAJC27	1.31805242632224	3.74578719499023	11.6840093784202	7.81553309887123e-21	1.25920649155204e-19	36.8632899598709
CCNB1IP1	0.70922478449546	5.36414125535874	11.7140892075981	6.68920940894044e-21	1.09298333497987e-19	36.8580138993361
ZFAND2B	1.07679205019352	4.19799636569838	11.6893108641078	7.60405834018595e-21	1.22776924770142e-19	36.8474859062991
ATP2C2	0.851981282494592	5.95829688583523	11.7207955295408	6.46115488243799e-21	1.0568703890489e-19	36.8355215348933
CCNE2	-1.55400047897296	4.70526312983131	-11.6945329905678	7.40135639517774e-21	1.1963268851452e-19	36.8218834276735
IRS2	2.92621684732267	3.77960182461102	11.6743336886769	8.21680692472645e-21	1.31679373299565e-19	36.8207132222615
FLAD1	-0.775627333573643	5.51377402794195	-11.706154278101	6.969487119729e-21	1.13261708430574e-19	36.7976071131882
C1QBP	-0.648994243425095	7.89311195758403	-11.7271276092978	6.25298334284107e-21	1.02505237856006e-19	36.7913112993018
TBC1D22B	1.43791449434637	4.42761365033859	11.6830862367364	7.85295496997719e-21	1.26387965518947e-19	36.7790040179571
TMEM184B	0.850817306707727	6.14824778428568	11.7069470028445	6.94096522742939e-21	1.12920405043423e-19	36.7663912994889
PTPN21	1.51499803455282	3.9716048945099	11.6702097566853	8.39405198021673e-21	1.34376422745133e-19	36.7550227038503
SPATA13	-0.989602349890426	6.07206700640456	-11.7010090065114	7.15748897966306e-21	1.15940511886322e-19	36.7431577760945
JUN	2.78849455521284	6.83319513857423	11.704060088672	7.0454014800202e-21	1.14371620134036e-19	36.7321450251342
ALG2	0.473436491060347	6.32799000028059	11.700250353608	7.18563594064809e-21	1.16271022936176e-19	36.7126262420874
MNX1	1.48901770223428	3.52199095027893	11.6523146592905	9.20865244980423e-21	1.46791003382442e-19	36.6988884984269
AP1G1	-0.680531592195256	8.07396592914675	-11.7091940443246	6.86075183023102e-21	1.11857817027958e-19	36.698777612513
TRIM25	-0.729356743359534	7.29198604110775	-11.7011294195015	7.15303168125812e-21	1.15940511886322e-19	36.6794695925761
ENC1	1.62841709517723	6.08729171610024	11.6873737766645	7.68065499091004e-21	1.23880467608491e-19	36.6637528381014
B4GALT2	-0.970616133037136	5.99180301418456	-11.6793449584406	8.00646482384431e-21	1.28582968764541e-19	36.6258699079325
P4HA2	1.51030213364911	4.92443165078256	11.6378845835151	9.92288144442259e-21	1.57674061131693e-19	36.5742824175523
BNIP3L	0.938041837939582	7.57174105789301	11.6816318423437	7.91227717965187e-21	1.27206374871148e-19	36.5669735681063
JMY	1.27912296361776	7.05588287559849	11.6694761764376	8.4259800753501e-21	1.34743894367899e-19	36.5356569180722
KIAA0100	-0.796616763497068	8.69689931204786	-11.6787808710807	8.02986959568922e-21	1.28821070351356e-19	36.5154143831527
SFXN2	-0.796149392930378	5.67443094726723	-11.6514451710546	9.25019137069521e-21	1.47296790691791e-19	36.5008043335329
EFNB2	-1.25571800699594	6.37365390483879	-11.6538206761808	9.1371458447689e-21	1.45961044686223e-19	36.4972917278997
DENND1C	0.767875641322918	5.40287531099683	11.6336440370314	1.01431397008498e-20	1.61003579014757e-19	36.4696260829507
DNM1L	-0.630011301468961	6.97925026806689	-11.6532816332146	9.16267576649007e-21	1.46213325515e-19	36.445405858092
EEF2KMT	-0.997836242896574	3.80506977801796	-11.5994925602577	1.21053204987108e-20	1.90690225294771e-19	36.4006159667979
DNAJA1	-1.11410558939346	8.73676115358622	-11.6491534718903	9.36057694290948e-21	1.48896634930857e-19	36.3874882321258
SLC35B4	-0.95497218746575	5.64034885759934	-11.6140182305165	1.12280849667624e-20	1.77661668978824e-19	36.3269768737855
CPEB3	1.56780557592926	3.90649910575807	11.5822684744385	1.32349658624313e-20	2.07449110010718e-19	36.3206682896781
NBEAP1	-0.967797014168225	5.52814000900816	-11.5993386244692	1.21149756880136e-20	1.90690225294771e-19	36.2658682330364
ZXDA	1.30092280557334	3.68681388658822	11.5670795391772	1.43184894282228e-20	2.23267328405185e-19	36.2588886975448
SLC6A9	1.1122973531167	5.8614859909969	11.6016057427473	1.19735539397003e-20	1.89058765466392e-19	36.2585246650912
MTHFR	0.910250129599551	6.49343003929766	11.6073383975064	1.162329001623e-20	1.83721392509168e-19	36.2500666966644
LINC00161	-2.10052908843702	2.5352840070855	-11.5598172918567	1.48675324092606e-20	2.31108557616415e-19	36.2353929435599
SFPQ	-0.601858314719413	8.53637297950742	-11.6230943440576	1.07125952471975e-20	1.69683892649702e-19	36.2337777410291
ARNTL	1.19874601750468	3.78896181880281	11.559013752809	1.49295636945995e-20	2.31832811207969e-19	36.2092252250269
MCUR1	0.680216453574288	6.48742655971112	11.6006881198961	1.20305944241283e-20	1.89759880118393e-19	36.197176404288
RRP15	-0.92090690500991	5.1529065047782	-11.5758830339501	1.36800938186007e-20	2.13756804141632e-19	36.1514789641609
ZNF449	1.07376800120772	3.91535805167906	11.5467618225561	1.59081559517287e-20	2.46518957452176e-19	36.1382774915305
UGT2B28	-3.33098534904734	2.38035270233928	-11.6239824506623	1.06634459300093e-20	1.69083742434023e-19	36.1132612947838
NBPF11	1.29258111058025	4.21510580763291	11.5443415544113	1.61089425107885e-20	2.49373072929897e-19	36.0952144770107
EIF5A	-0.76512035553109	8.74185864569955	-11.5960874544592	1.23207086168721e-20	1.93725403760158e-19	36.0885189243911
SNX9	0.848823992622656	5.52731884895255	11.5611602522792	1.47644350781027e-20	2.29743789774912e-19	36.0748249691108
CHD2	1.24830324110272	8.09404783918758	11.5859645229323	1.29839772434958e-20	2.03940797372734e-19	36.0620217779596
CYTH2	0.711526922428813	5.96861883761887	11.5681845847516	1.42367452549639e-20	2.22223458158564e-19	36.0437649273733
FARSA	-0.785937420260169	7.32373681875643	-11.5783734132077	1.35047326308667e-20	2.1145679372794e-19	36.0354299764576
PSMB5	-0.608031822614028	7.62378519625783	-11.5770617581782	1.35968107951913e-20	2.12676782188117e-19	36.0303392115579
ACTL6A	-0.704862177890654	6.01746149851135	-11.5577991514816	1.50238206486832e-20	2.33055465765111e-19	35.9909608320272
ZNF641	0.92405120586159	4.75779036347725	11.5242901123682	1.78731588428242e-20	2.76114560888732e-19	35.9486504863865
VAMP4	1.01139120386981	4.38184472480528	11.5182161147375	1.84448577094918e-20	2.84361379225594e-19	35.9443911016744
CCT8	-0.549937633995524	8.88655413704154	-11.5639458222637	1.45528688237081e-20	2.26686595702075e-19	35.9164178625429
FYN	2.35374589232199	1.47514740981985	11.5825832276239	1.32134037457342e-20	2.07327555533903e-19	35.9049560248521
EFNA1	1.63670641229271	6.64351017327533	11.5316635868667	1.72029555648801e-20	2.66034583689226e-19	35.8325928776401
FOSL2	1.38520809923363	5.95922088840438	11.5012833381088	2.01372215826329e-20	3.09182535056048e-19	35.7544973503273
C20orf194	1.1751916784252	3.16672621375828	11.4649092789856	2.43174759680084e-20	3.69960708344087e-19	35.7472192327418
TTC33	1.03900317062618	4.7598459157728	11.4796389056276	2.25289965379945e-20	3.44847514795643e-19	35.7298782328107
ACTRT3	-2.02636919752252	2.65779357305854	-11.4789975890078	2.26040484862968e-20	3.45643983778241e-19	35.7252472445255
HERC5	1.28730579487058	3.10968081351984	11.4587777684021	2.51032771853045e-20	3.81143387476777e-19	35.7148482197965
PRMT6	-0.837668315129272	6.25315152022199	-11.5061593451623	1.96345296795297e-20	3.017728737644e-19	35.7077827033937
MRPS27	-0.564211032912733	7.57476626867205	-11.5163745718516	1.86217815033511e-20	2.86794534414687e-19	35.70714326701
RNASEH2A	-0.80951957442111	5.66131705646183	-11.4958297398837	2.07147541908206e-20	3.17724973370134e-19	35.7015088358201
UBA1	-0.616553494121407	8.76474302230779	-11.5193712442864	1.83347407894927e-20	2.82954231957886e-19	35.6944620551162
PRDM15	-0.926941975414888	4.44877511413193	-11.4715079869909	2.34993101433793e-20	3.58239229556329e-19	35.6839606950507
SMARCA4	-0.823530707964395	7.81429826954084	-11.5067798580625	1.9571466406704e-20	3.01111823322815e-19	35.6526608106083
LYAR	-0.977106942320959	4.44191527752487	-11.4677951687358	2.39562036790111e-20	3.64834030876299e-19	35.6510605694761
CNKSR2	-1.50143857147303	2.43604082914581	-11.4431009415287	2.7230031352013e-20	4.12722537084598e-19	35.6285956731745
NIPSNAP1	-0.616258176085006	7.50096097655591	-11.4894827614572	2.14078264553994e-20	3.28020328626814e-19	35.5783635644451
ZXDC	0.640854436755195	6.19093640061809	11.4742193390456	2.31711808612628e-20	3.5395569869046e-19	35.5582941094535
RAB8A	-0.586660989496075	6.28243975259942	-11.4722144647605	2.34133659538414e-20	3.57291771506994e-19	35.5383135589339
UXS1	-1.21059858972207	4.63296893407551	-11.4315040529263	2.89186417270553e-20	4.36863505204691e-19	35.5036806817417
KBTBD6	-0.752930109506182	5.33623881694687	-11.4430434911063	2.723814825858e-20	4.12722537084598e-19	35.4567282737717
SLC25A19	-1.21542471979238	3.02923851698275	-11.4074339002069	3.27658609494706e-20	4.90540546378117e-19	35.4527198238012
PUS7	-1.04059415521929	4.831351328276	-11.4371632260056	2.80818969061723e-20	4.25078391071656e-19	35.4486510853571
DLAT	-0.683368910901478	7.09094056972913	-11.4604742791894	2.48833444832794e-20	3.78186539231704e-19	35.438022932243
KIAA0513	0.88766212298447	5.91605873094083	11.434366555926	2.84923261819045e-20	4.30856767318709e-19	35.4139199278453
SEPT3	-0.867268410393329	5.34127341744482	-11.4301886203764	2.91166880084445e-20	4.39413253401811e-19	35.4138865805294
KIAA1549	-0.917612655972592	5.34877580805851	-11.4227453768119	3.02631870683358e-20	4.54432017018131e-19	35.391071561398
E2F8	-1.65426998567942	3.10167523157223	-11.3963816361699	3.4700272211241e-20	5.17951578055661e-19	35.3900620927151
VPS54	0.718367459896781	5.24684752422542	11.4250227102299	2.99076825591552e-20	4.49543304612888e-19	35.3739009145544
SDC4	1.04673929147514	5.31779947319616	11.4286171949485	2.93550576716508e-20	4.42565809234446e-19	35.3720871203674
POLQ	-1.09637074550653	5.48906559513981	-11.4264755776674	2.968307101747e-20	4.46614222844017e-19	35.3648680236679
DPH2	-0.986677647523717	4.97547705720968	-11.4224231719888	3.03138257768579e-20	4.54737670195103e-19	35.349676796757
HBEGF	2.11706837983159	3.10454507748973	11.3758952035399	3.85936103834858e-20	5.72649855255359e-19	35.2961696322502
GAB1	1.39933845997973	4.13695431438177	11.3793845104833	3.7900839317925e-20	5.63484161582141e-19	35.2808119293407
ALDH18A1	-0.653114834943767	7.38236560994829	-11.427259243153	2.9562619758358e-20	4.4524804241876e-19	35.2524178955041
SOWAHC	0.900528945440433	4.74003563880042	11.3838527802664	3.70318643337397e-20	5.51110480510838e-19	35.2411329150568
KLHDC9	0.809329852739494	4.1512960547045	11.377823422214	3.82092260511142e-20	5.67507159627627e-19	35.2403301229715
MRPL17	-0.881486456389685	6.11893172114456	-11.410418419014	3.22622814204547e-20	4.83483450907732e-19	35.2175520807567
MOV10L1	4.16034731382779	-0.098029037810705	11.7919244485065	4.47305782960914e-21	7.51313605921822e-20	35.2074075040618
MARVELD1	-1.27065573035441	5.65872998712929	-11.397368350225	3.45230187813503e-20	5.15818557234583e-19	35.1892540541549
TANGO6	-0.789763094139098	4.6690666811956	-11.3610940513846	4.16761173956338e-20	6.15953325603185e-19	35.1179751820209
LRRC1	0.771552174082858	4.66990791488987	11.3636705618034	4.1122329809198e-20	6.08967361355934e-19	35.11103929044
TTC21A	1.92802500752266	2.98049171172593	11.3360132151321	4.74730491982358e-20	6.96147760508505e-19	35.0926755306715
TNKS	0.760652395563901	6.91845937439789	11.3886320479341	3.61244873186914e-20	5.38674579520824e-19	35.0840403266636
SRSF1	-0.694299992331123	8.59299241776705	-11.400539739376	3.39594300641177e-20	5.07903189086446e-19	35.0734243818983
AHI1	0.821836950851234	5.19775929726866	11.3614991548091	4.15885531956605e-20	6.15264743631564e-19	35.0559560169333
CCT7	-0.615353711028281	7.82465685345424	-11.3871700598156	3.63996655916481e-20	5.42239462821615e-19	35.0347471651801
SIAH2	0.772469903461592	5.31971324350936	11.3552619592808	4.29574045262391e-20	6.33642815683699e-19	35.0119991971351
BTN2A2	1.14009844109032	4.87913290114965	11.3402056137338	4.64506624087502e-20	6.82488401888251e-19	35.0013760424911
PRDM4	0.874285962393015	6.34513903070483	11.3650325922923	4.0832563823479e-20	6.05273226429774e-19	34.9881344761234
FAM220A	0.836047273511063	5.07272800626704	11.3397793534214	4.65535977522238e-20	6.83332183624039e-19	34.9542519719131
PES1	-0.641464373505286	6.55255246502648	-11.3589184740491	4.21495435597714e-20	6.2233780343513e-19	34.9205054811346
NOP2	-0.970878183440536	5.99678011870492	-11.3516967618768	4.376002395212e-20	6.44216195750033e-19	34.9081605923502
DCAF6	-0.811542861544158	7.56653244130747	-11.3544507916333	4.31387137997705e-20	6.35692763903193e-19	34.8776362434309
ERP44	0.754543725771769	6.59350545140313	11.342800636633	4.58289049450691e-20	6.74012572629929e-19	34.8578337304163
RBBP9	-0.837424548904057	5.65355715932348	-11.3273549800966	4.9656421020167e-20	7.26745436685017e-19	34.8541911802735
TP53INP2	0.906649855020232	6.74736439517426	11.3335043448049	4.80956300433263e-20	7.04589249493257e-19	34.842381678294
FASTKD2	-0.59821839725447	5.89709613669709	-11.3222993895569	5.09775325464111e-20	7.4535406885775e-19	34.777487580792
KIAA1161	-1.47414187545515	3.33324334906282	-11.2804677686261	6.33511408286001e-20	9.19111817084308e-19	34.7733893248229
PIGA	1.74392864525301	5.26513736532114	11.29942588582	5.74088588642102e-20	8.36131352769137e-19	34.7621009320449
LRFN1	-1.56254711272156	4.00751834734884	-11.2775244009513	6.43274391337155e-20	9.31476206395248e-19	34.7333897013659
TUB	-0.907555870953074	5.72612491153554	-11.3004958643491	5.70906412588503e-20	8.3230395062417e-19	34.6811539489192
CYB5A	-0.815187454641056	7.06061581660179	-11.3069251328067	5.52154039729973e-20	8.05747819298861e-19	34.6466577189697
SHC2	1.56621552951687	2.54790271975531	11.246685208228	7.55086101711855e-20	1.08736277422265e-18	34.6245711116718
CCDC71L	1.10478845940007	3.44662135779499	11.2436570538598	7.67064098565789e-20	1.10222339751808e-18	34.6058082867823
NFATC2IP	-0.548678612550975	5.99994698698763	-11.2783681930777	6.40460271790326e-20	9.28296471158643e-19	34.5549839442303
YARS	0.485550960308727	8.51620932228602	11.2955242484021	5.8584354575762e-20	8.52425066191513e-19	34.538764493063
RALGPS2	0.952018523105577	5.14260343988539	11.251383869612	7.36870156572809e-20	1.06290511730041e-18	34.5238743098934
TIPARP	1.95961465173924	4.3268699024393	11.2310200887402	8.19139505126127e-20	1.17480408872721e-18	34.5198732271697
RUVBL1	-1.04128038947666	6.94861417197395	-11.2810202189321	6.31695574162786e-20	9.17363708087852e-19	34.5101747384856
CYCS	-0.795736388611047	8.15997118192218	-11.2877087839265	6.10120409786826e-20	8.86889455310647e-19	34.5068531853439
AGPAT9	3.27349910490477	1.73618980321239	11.3071308338207	5.5156436368233e-20	8.05670280647263e-19	34.4693203360012
EN2	1.00368184419162	2.78969817470013	11.2134828639977	8.97327276575571e-20	1.27839339516687e-18	34.466237550721
ZRANB1	0.790884502609911	5.98439010385816	11.2544480182632	7.25228741908295e-20	1.04812654364725e-18	34.4399359982894
ACSS2	0.717208687732405	6.47807275042287	11.252933688968	7.30958823660397e-20	1.05539208616197e-18	34.4074285886267
KCMF1	0.73675869905795	6.46339468458491	11.2465764102637	7.55513194433857e-20	1.08736277422265e-18	34.3762902521919
TOMM34	-0.579366003394261	6.2957364090838	-11.2464529614698	7.55998092893215e-20	1.08736277422265e-18	34.3692837480725
SLC25A10	-0.96099562870383	7.37110892467118	-11.2561841858314	7.18714586917601e-20	1.03971273961028e-18	34.3665640480228
RAB3IP	0.768289812992957	5.2518652887668	11.2271890106392	8.35615750018688e-20	1.19614929478366e-18	34.3605444204076
INCENP	-0.994742720987413	5.76121752255912	-11.2333960109634	8.09085309703002e-20	1.16149378685471e-18	34.3398746171886
WBP5	0.969059320361532	5.71092075536772	11.2257874573539	8.41725969156018e-20	1.20374830027112e-18	34.3290424621589
KNTC1	-0.874966595189095	5.83695581025501	-11.2306478252761	8.2072611413979e-20	1.17595642461098e-18	34.3074065864339
MLLT10	0.900111488720489	5.50643273017712	11.2158234154807	8.86474751959993e-20	1.26533316306381e-18	34.2746401852704
CA12	-1.17228763134482	4.5555574077155	-11.1983859560909	9.70597534605378e-20	1.37885454868821e-18	34.2622666643488
WDR5	-0.638288833449409	6.12871133229074	-11.22328296993	8.52756197791695e-20	1.21836223273455e-18	34.2522505487964
VPS37A	0.646890534656958	6.44298186140357	11.2144676918384	8.9274476408451e-20	1.27307268542194e-18	34.2046403686638
CEP164	0.972051576496948	5.7655748183357	11.2031905639166	9.46651376100613e-20	1.34610957040974e-18	34.1811738885244
UBALD2	1.25748641181024	4.9321007902623	11.1830385086445	1.05122968544527e-19	1.49058214888065e-18	34.1754620538828
NCLN	-0.88983187462702	6.93348055757835	-11.2047051768709	9.39225916412769e-20	1.33681671666864e-18	34.1243051814339
GALK2	0.668997133567303	5.37777173424137	11.1796238550182	1.07006305505834e-19	1.51585536176944e-18	34.1011024421984
CIDECP	1.52219484244473	2.60804435322588	11.1438212639295	1.28908012304117e-19	1.81074154607916e-18	34.0949973835321
ADGRE5	-0.998118849412423	4.64950068086005	-11.1617443084805	1.17433656238154e-19	1.65575941978603e-18	34.0856306348046
NBPF1	1.89744193947248	5.74219810128541	11.186302124734	1.03353972412049e-19	1.46688397895966e-18	34.0670792223506
STK32A	2.60288304465957	1.1521126290432	11.1788612711977	1.07431500378014e-19	1.52044430695217e-18	34.0477987784874
GYS1	-0.781500211391327	6.29706625131274	-11.1735170539917	1.10459147605509e-19	1.56035236165976e-18	33.9996287846126
IDH3A	-0.587580147346399	6.06905240103962	-11.1626343269425	1.16891309653521e-19	1.64966156556135e-18	33.9480143888892
SNX25	0.723448286234796	5.46274992446741	11.1485669523249	1.25764785398824e-19	1.771560992072e-18	33.9470779356598
NADK2	0.927859444005114	6.78815692882893	11.1738324104917	1.1027813997857e-19	1.55926228805857e-18	33.9444047639605
ZSCAN30	0.728122835143709	5.29155928254245	11.1345995994647	1.35242592166294e-19	1.89264004097769e-18	33.8834020722852
LPCAT4	-1.19239186352324	2.6486963663619	-11.0982619230844	1.63388768045159e-19	2.27381440311966e-18	33.8755924341619
BRIX1	-0.973326649590486	5.60768849185062	-11.1430636301556	1.29417051071757e-19	1.81619293354533e-18	33.8678501061012
APBB2	0.681360534474214	5.58593107183922	11.1357646589772	1.34425388685175e-19	1.88295861613488e-18	33.8654423820438
TRIP13	-0.86932855816897	5.0926281436171	-11.1309712334746	1.37819637724167e-19	1.9269084544377e-18	33.845079342801
MCMBP	-0.62932434905743	6.53500759621429	-11.1461805570657	1.27335660390361e-19	1.79032984683676e-18	33.8354650731488
XPO7	-0.421982293042015	7.54473084785048	-11.1483093277621	1.25933431209289e-19	1.77227404221057e-18	33.8073501494448
SPIN4	-1.02437593775759	4.80611659211628	-11.1035954675123	1.58916524614924e-19	2.21362758220565e-18	33.7379704666023
DTYMK	-0.791389778638172	5.19730207929641	-11.1072822522709	1.55896971252637e-19	2.17358302723269e-18	33.7249487992189
RNF13	0.804620272217192	5.72011525775667	11.1140345749917	1.50514874896227e-19	2.10244777808534e-18	33.7236384756272
POLD1	-1.01770817295854	5.47550086895569	-11.1085393738609	1.54880554144918e-19	2.16141858832722e-18	33.7122602998519
HNRNPA2B1	-0.680893824681347	9.9556224497206	-11.140680282535	1.31031539071618e-19	1.83713313790795e-18	33.6973127948758
PIK3C2B	-0.854304697121689	5.74866965439327	-11.0977102051451	1.63858524349041e-19	2.27824037187519e-18	33.6501565289154
ARHGEF5	0.714638760528552	4.8442718285573	11.076182976777	1.83283362812245e-19	2.54125851891844e-18	33.6464435316887
DOCK3	1.24363158806615	3.9749374781166	11.0578314703678	2.01653496631385e-19	2.78311480277287e-18	33.624801162925
LRRC37B	1.89911286388793	3.28921237217693	11.0456128019422	2.14896129197923e-19	2.96044062021653e-18	33.6039897589551
TBCK	0.76106712868972	4.58515179248575	11.0689473356734	1.90317267464219e-19	2.63149547720324e-18	33.5742157976125
CCNF	-0.940318583712533	5.43141964185884	-11.0813394475106	1.78430095695259e-19	2.47625352768947e-18	33.5671720979559
OSER1-AS1	1.76752038565343	3.03582539031284	11.0335692861548	2.28800970294814e-19	3.14334434578859e-18	33.5349829271729
ZNF140	0.86505257568818	5.41542388515413	11.0625363504622	1.96775062886912e-19	2.71828366541847e-18	33.4835469617836
OSBPL6	1.61929369765439	3.39334259507738	11.0111057102356	2.57188882337598e-19	3.50449025152574e-18	33.42946727126
CHDH	-0.834441435666995	5.3184175715457	-11.0485287281706	2.11658791611891e-19	2.91852012382384e-18	33.4231518865174
TMPO-AS1	-1.56621889654582	2.44002196418443	-11.0131040899292	2.54526587630733e-19	3.47136352394467e-18	33.421993561817
MPC2	-0.801460293432086	8.16250431229598	-11.0752819027507	1.8414492208932e-19	2.55084884694948e-18	33.4089697205812
CALD1	-1.15427017982146	9.3438729556239	-11.0711007412926	1.88196104961857e-19	2.60456471161958e-18	33.3535997637897
CCM2	-0.910142083115764	5.02454166623623	-11.0280151054369	2.35513682647972e-19	3.22965612661365e-18	33.3332654414321
EZH1	0.78480678540137	5.2910803979784	11.0297200774982	2.3343236110613e-19	3.20404052501795e-18	33.3327530023743
CD3EAP	-1.83749083026192	1.63545925470071	-11.0152251041883	2.51731097246935e-19	3.43852339113186e-18	33.3274049064284
LYSMD4	0.99173343914402	3.57758978274652	10.9911612092881	2.85336376600976e-19	3.86349056000023e-18	33.3078473805743
LOC90784	-0.989546010051788	4.52625801068565	-11.0151041385459	2.51889699670022e-19	3.43852339113186e-18	33.3067277621245
TK1	-0.956318418459656	6.629102681302	-11.0418891158751	2.19102456821556e-19	3.01285942457187e-18	33.2920608823595
CHD7	-0.978659052051589	4.80701953096088	-11.0069084435728	2.62871732036688e-19	3.57867808546048e-18	33.2850001173068
TCEA1	0.936869816593585	7.0602707514023	11.0433834958129	2.1740456932217e-19	2.99225207419038e-18	33.2703483323128
HYAL2	-1.26276511981615	5.32087208270002	-11.0169452675434	2.4948652061864e-19	3.41503153473975e-18	33.2571426592658
ZBTB43	1.05591370961056	5.88630969596821	11.0226440284392	2.42192612669845e-19	3.31821557650584e-18	33.2450201681192
C7orf13	0.775665336837963	4.312314787157	10.9966483709584	2.77298280518854e-19	3.76483813767731e-18	33.2440154804866
SNX16	1.30126448804917	4.234676680245	10.9888285428415	2.88823766732969e-19	3.90718710023627e-18	33.2427085829051
RNF115	0.723775565354201	4.95223508883102	10.9952326517997	2.79350191769607e-19	3.78927053262188e-18	33.2030661580706
ETV1	-1.36600451852185	6.86314375058671	-11.0167599491999	2.49727369150848e-19	3.41521509578245e-18	33.1479385408537
HIST1H2AC	1.24131667248023	5.12517021300893	10.9772017113159	3.06853129169839e-19	4.14735066391926e-18	33.1241261907383
VPS41	0.550061653657227	6.35496983020033	10.9978230492336	2.75607189475084e-19	3.74526475760893e-18	33.0824140846704
RPGRIP1L	-0.793843442907434	4.83682311150194	-10.9654609124894	3.26203080241675e-19	4.39306318646546e-18	33.0516953644629
KIF1C	-0.546694258060174	8.07821821792924	-11.0028020182772	2.68553256535384e-19	3.65271349649939e-18	33.0377364684234
MAP1A	-1.89925068534706	2.16195093131076	-10.9541637864498	3.45974384724568e-19	4.63852800091439e-18	33.0359972020936
PRMT3	-0.707087194926795	5.65223327215111	-10.9682263674359	3.21538109276304e-19	4.33801999002065e-18	32.9993673845897
PSMA4	-0.656093825811474	7.82165260484092	-10.9917295743725	2.84493065490444e-19	3.85554862040118e-18	32.9867231158056
LINC00963	0.781034824158557	6.29004399636404	10.97465516534	3.10950045560738e-19	4.19894414041371e-18	32.9715067596553
DMGDH	3.80384156852826	1.60708391876025	11.0906131527173	1.70023250521025e-19	2.36176607754275e-18	32.9497912194994
GPCPD1	0.900517698156337	5.21323281146611	10.9585091095633	3.38231389606298e-19	4.54689574425082e-18	32.9485104066535
RAB5A	0.937040235324035	6.35752899822793	10.96734032999	3.23025423242617e-19	4.35417392765811e-18	32.9253611493572
ANKHD1	1.18360223535083	3.56516988120546	10.9126087101915	4.2960004290194e-19	5.68860162629236e-18	32.893376457329
YIPF4	0.829521941519547	5.97549251217203	10.9529715038432	3.48129790934887e-19	4.66326221291548e-18	32.885891682677
WDHD1	-0.957828339175978	5.5772713359155	-10.9452322634123	3.62451427790402e-19	4.84645649127398e-18	32.871607087507
NLRC5	2.77877113437554	3.24499124234053	10.9000950670214	4.58544942503057e-19	6.04522463268297e-18	32.8513466592824
RAB3GAP2	0.756063596127857	6.78030859594697	10.9544134417119	3.45524753046812e-19	4.63663958154685e-18	32.8360074776533
STK39	-0.790526426569515	6.83485432098628	-10.9560224068639	3.4264099329047e-19	4.60205470058113e-18	32.8301327149984
HSPA4	-0.682872902592681	8.51586236240547	-10.9650716644982	3.26865110281246e-19	4.39803449460859e-18	32.8286444545413
SNRPB	-0.638235059846283	7.64808748175129	-10.9498535093939	3.53830265535055e-19	4.7353968514032e-18	32.7753679576501
FAM206A	0.734112342066757	5.36037375982961	10.9221848609561	4.08691484639005e-19	5.44420184675388e-18	32.7665769279028
TMTC4	-0.96430119824523	5.32887929492422	-10.9156032018587	4.22949287659498e-19	5.61042977340549e-18	32.744931634707
IGFBP3	1.437358526938	5.40307121930152	10.9202357962969	4.12862832702582e-19	5.49118538163151e-18	32.7038659396858
LYSMD3	1.29541615767617	6.08409110060831	10.9195558103211	4.14328132672182e-19	5.50579755770397e-18	32.7027355390804
CEP57	0.774258405903399	6.05989230927318	10.9220551628421	4.08967746612839e-19	5.44420184675388e-18	32.702505264364
SKP2	-0.816731415273723	5.30482601242042	-10.9059162202842	4.4484501386746e-19	5.88009923260016e-18	32.67839723428
SLITRK3	-2.10894908820516	4.59253110201078	-10.8843091071463	4.9786050333236e-19	6.54629887744196e-18	32.6742262659631
UBXN8	-0.779747029832448	5.05036823820384	-10.8961683824072	4.68024085532163e-19	6.16478041083418e-18	32.6652086038912
CDC123	-0.740546101473726	6.76672969490113	-10.9192979413029	4.14885174635185e-19	5.50832518330852e-18	32.6550910460859
TNPO2	-0.681605294523016	7.69614074268859	-10.9278398321451	3.96826118751042e-19	5.29665866592501e-18	32.6517122252734
RBM14	-0.978061608108407	6.30470700753248	-10.9034542001901	4.50588582258213e-19	5.94555197819801e-18	32.6476222233187
LZTFL1	0.833275363260976	4.96438459758903	10.8927891901841	4.76338480415217e-19	6.26879809107353e-18	32.6419633265937
APEX1	-0.557998049505206	7.90502282516888	-10.9267244947262	3.99138714659839e-19	5.322794795144e-18	32.6370099789061
DVL2	0.730561230052717	6.83635485481416	10.9134509035522	4.27719021703576e-19	5.66869270070689e-18	32.6331195684483
TFF1	-1.16721962678565	3.59395810485445	-10.8597916459336	5.65719015495675e-19	7.39968356853924e-18	32.603496601476
DRAM2	0.736463752184259	4.60891738749307	10.8741256212956	5.24996132227582e-19	6.89103314819001e-18	32.5871396597452
AHR	1.74901745793763	3.19876876780417	10.8403073686531	6.26191888521204e-19	8.15515819430563e-18	32.5545957712018
CLCN5	0.85393802554884	5.12838389583421	10.8676349183815	5.43059406500862e-19	7.1219039720672e-18	32.5317624705129
PPP2R2A	0.551862984937958	8.00347219030047	10.9050043561015	4.46963676068595e-19	5.9029081441038e-18	32.5220493077141
CCDC80	2.29684361714487	0.56466043835827	10.906482866014	4.43533514654245e-19	5.86792885995431e-18	32.521383617022
CIR1	0.96045937121073	4.95157635377398	10.8627961164043	5.56929199439846e-19	7.29106264933629e-18	32.5121086214401
TEAD4	-1.12971816855636	3.34850401961973	-10.8349859592867	6.43805084813032e-19	8.3608123605279e-18	32.4945254110381
PTPRR	1.28043002953024	2.80794524798135	10.8348652943386	6.44210169228209e-19	8.3608123605279e-18	32.4785650676586
ZEB1-AS1	0.959592222040317	3.28416245227999	10.8211342835352	6.92013336652432e-19	8.93310340001396e-18	32.4363115753364
GRIN3A	-1.41493728489783	3.64011524406086	-10.8299292429982	6.61001546618842e-19	8.55655105519701e-18	32.4100385908307
GSR	-0.601588467359348	8.45321573469761	-10.8777167415673	5.15261991954816e-19	6.76918116464874e-18	32.3809131445097
RAI14	-0.777358833626185	5.63155984345061	-10.8512473894276	5.91482418541051e-19	7.72993907468444e-18	32.3594581385154
MRPL36	-0.829516995135522	4.82915137671456	-10.8323677338737	6.52652268108769e-19	8.46306257160732e-18	32.3532941010382
NDUFB4	-0.6339094676016	7.90485263041254	-10.8630557611768	5.56176037109353e-19	7.2875561721065e-18	32.3139960812413
WDR75	-0.6863175718842	6.07658964247483	-10.8478122985774	6.02168311653519e-19	7.86274727633847e-18	32.3107185688834
ZC3H12C	1.76157570818619	3.4234217984412	10.7960442574299	7.88722433701233e-19	1.01139676041483e-17	32.2871422748896
LGALS8-AS1	2.2112417339133	1.88625402093556	10.8150208950093	7.14423764874773e-19	9.20050364782127e-18	32.2790848070549
CXorf40A	1.19246169189747	4.4458924385985	10.8050406961954	7.52580980571903e-19	9.6670282329065e-18	32.2696503134592
NUP62	-0.657916409435093	6.55544960327779	-10.8434299429672	6.16081992089959e-19	8.03045763300593e-18	32.2563737765177
PRPF4B	-0.690542766123582	7.05618296551756	-10.8465352143338	6.06190168462558e-19	7.90838537761404e-18	32.2555861633426
ZDHHC3	-0.60401011851688	6.67240381139387	-10.8370673586209	6.36857616120119e-19	8.28687518514706e-18	32.2305342686657
AKTIP	0.544979818270673	6.05699933455044	10.831164617399	6.56758404174622e-19	8.50895961784825e-18	32.2238993790195
SUSD6	0.802442268714793	5.74173092946493	10.8226738508011	6.86481405247569e-19	8.87108845197719e-18	32.218478422005
PRDX4	-0.685661588543611	6.94746810754334	-10.8354494343484	6.42251521581229e-19	8.34982584247942e-18	32.2117755570098
C21orf59	-0.534798665235843	6.12797295906233	-10.826407534956	6.73248794879468e-19	8.70758303523694e-18	32.2010844206396
KBTBD2	0.824101915048119	5.23164389119252	10.8109008575734	7.29935364387443e-19	9.38416903393993e-18	32.1989266511743
CLCN6	1.07164587130934	4.74211055588089	10.7993352170129	7.75304387918847e-19	9.95040229828155e-18	32.1959514388766
TBCEL	0.807792733837646	5.78667866871894	10.8171960763213	7.06367929570583e-19	9.1045672364222e-18	32.1879333448473
BCHE	-2.15978346207818	5.00551886307563	-10.7945151241316	7.95035942637724e-19	1.01862284254676e-17	32.1700471715656
PARD6B	1.44018900182584	3.56363550157219	10.7640224175669	9.32052364935193e-19	1.18206911417794e-17	32.155987564529
ITPKC	1.03512600665657	4.98123859250098	10.7857378996507	8.32266586288131e-19	1.06269685881825e-17	32.1171400220201
CCDC130	1.06724755004842	4.6554648508048	10.7837347960548	8.41004931382034e-19	1.07203141338138e-17	32.1129860402224
TARSL2	-0.806761905400409	4.82291727658859	-10.7885223598878	8.20270422929351e-19	1.05005802819328e-17	32.1097100533798
BLNK	1.46818917927607	2.68854472582395	10.7549945940807	9.76982429096147e-19	1.23696190179661e-17	32.0981989352189
DAG1	-0.843177957780767	7.83835452832498	-10.8210076902413	6.92470188972846e-19	8.93310340001396e-18	32.0971828487819
MRPL14	-0.826272247733941	5.00132637307436	-10.7879837391101	8.22577357781198e-19	1.05211427635796e-17	32.0950739816683
LINC00341	3.19044978059956	0.37599407971827	10.932492634295	3.87322597546156e-19	5.17440936365933e-18	32.058362997831
ZYX	1.00058387897731	5.91579032647338	10.7872041802092	8.25927747647249e-19	1.05550051563158e-17	32.02425333625
ZNF502	1.42421110272027	2.72081073283817	10.7370496059429	1.0728321454978e-18	1.35261523902561e-17	32.0234918541187
PODXL	-0.894317787621541	5.72785927478773	-10.7820333894219	8.48499249374498e-19	1.080667067736e-17	32.0123363656907
LNX2	0.912267181017676	6.10665836629561	10.7839565058068	8.40033241488984e-19	1.071702561954e-17	31.9875393302946
LOC389765	1.71294139066776	2.35341472284535	10.7278575770089	1.12551926079525e-18	1.4119295923226e-17	31.9595513207563
HIST3H2A	1.29600822900029	4.11814786316524	10.7364419506479	1.07623761811225e-18	1.35577047597094e-17	31.9488195968325
CIAO1	-0.435175472104499	6.47631516947092	-10.7786128505393	8.63768869543012e-19	1.09918248686931e-17	31.9259849137871
PDE12	-0.657174270305414	6.07479037604357	-10.7684450570342	9.10802374012869e-19	1.15707347277303e-17	31.9119467757926
CYLD	0.81802544608901	6.32610172150476	10.7675464393703	9.15080449719678e-19	1.16152561563742e-17	31.8986591835888
EPOR	0.890636367856978	3.90981224292538	10.7210146644066	1.16641643967461e-18	1.45472668257093e-17	31.8619086887686
PACSIN2	0.702718403428545	7.71662090827788	10.7740950677824	8.84359089230647e-19	1.12443150583297e-17	31.8616890439595
MGAT1	0.894884743285587	6.91894544084493	10.7627897236477	9.38063187157813e-19	1.18868833910226e-17	31.8315452674336
THBS3	0.915197617036918	4.72899426770603	10.7326296101646	1.09785132984629e-18	1.38068137093567e-17	31.8286827047298
ADGRA3	-0.934402283229064	5.30504449881188	-10.7262824152046	1.13480430210977e-18	1.42238909853759e-17	31.763019071922
DGCR8	-0.781444038452818	5.78956193384087	-10.7291020851257	1.11823711392116e-18	1.40514213411215e-17	31.7565290110188
AKAP1	-0.90480534319219	6.65789044736765	-10.7473356876709	1.01679539413309e-18	1.2852019897561e-17	31.7464979023099
ATXN7	1.05596988083788	5.60596776997053	10.7256685289562	1.13844367998695e-18	1.42576065877265e-17	31.7418035720483
BIRC5	-0.929441399670369	6.53960587102737	-10.7423153293943	1.04376960636767e-18	1.31707936211907e-17	31.7417149155681
PJA2	0.676952220532108	7.51135034968453	10.748391477324	1.01121208328649e-18	1.27922162111457e-17	31.7320912985092
KLHL28	1.24463629445387	5.91203735130239	10.7282079944547	1.12346403142692e-18	1.41052975718283e-17	31.7271121717413
CCAR2	-0.534855901868034	7.45564705165333	-10.7458616989459	1.0246419084697e-18	1.29403052124315e-17	31.71266293257
SLC46A1	-0.923852308089391	4.77459569650614	-10.7066753876048	1.25700466665286e-18	1.55993240284788e-17	31.7095119854348
NEDD4	0.943636052565056	4.62381829633955	10.6996660559333	1.30381558647403e-18	1.61535436027178e-17	31.7069284328507
DNA2	-0.900395172689425	4.42803071479088	-10.6982125486404	1.31373895823225e-18	1.62496739677228e-17	31.6960798501806
ESCO2	-1.23155027795129	5.0223807984318	-10.7074875123079	1.2516909064818e-18	1.55462288269071e-17	31.6768482959441
CLDND1	0.697113564888663	5.75023975401163	10.7146956756991	1.20550213103656e-18	1.49973653683885e-17	31.6578044406505
LMBR1L	0.6844532246769	5.62484456040824	10.7120927545206	1.22198108210384e-18	1.5189791331847e-17	31.6541641262228
METAP1	-0.558894323435783	6.56080101785754	-10.7250331708655	1.14222265512411e-18	1.4293012824453e-17	31.6535240024771
COPA	0.53375978112617	8.22135065108254	10.734483935012	1.08728467148122e-18	1.36853869463219e-17	31.6314110270567
TSPYL4	-0.699097069954138	6.96960290059181	-10.7184530888247	1.18210565499096e-18	1.47307041621114e-17	31.6110767534967
CCDC51	-0.720543310818153	4.85637741081011	-10.6871353928557	1.39189033228261e-18	1.71738909034968e-17	31.5764979156802
NAA50	-0.707128533908628	8.26793108725792	-10.7218308146659	1.16146157240261e-18	1.44975120292582e-17	31.5697209086843
ACTR3	-0.70179539591227	8.43770525551958	-10.722060121473	1.16007324036799e-18	1.44922294320846e-17	31.5695005140124
SET	-0.60456435409726	9.06879112890994	-10.724701907719	1.14419791509855e-18	1.43058084039299e-17	31.5546717104401
APRT	-0.632101699319393	7.97530020063614	-10.717168322851	1.19005399011632e-18	1.48174549880486e-17	31.5538572924244
C17orf51	0.931621493959849	4.02203404245477	10.6623603636811	1.58394029528547e-18	1.94317381323584e-17	31.5372725471591
ACVR1B	0.71803738217625	5.9643809720547	10.696465295196	1.32576789633469e-18	1.63849635649068e-17	31.5332773758772
ARL8B	0.742056838132414	7.39842694092556	10.70201971559	1.28790555514152e-18	1.59696034814245e-17	31.501493047706
E2F2	-1.4212005330656	3.34696767027431	-10.6398712885127	1.78114157268716e-18	2.16739237078367e-17	31.4942590998883
DNAJC3	0.625874592839105	7.25456363449407	10.6983579650345	1.31274277910894e-18	1.62496739677228e-17	31.492294401397
FAM57A	-0.824863619339083	5.05960858100891	-10.6667581413435	1.54801133487336e-18	1.90064907640707e-17	31.47523459595
MRPL32	-0.627454565892604	6.15480089971437	-10.6828983225397	1.4229992838392e-18	1.75289230895238e-17	31.4531285285597
ABCD1	-0.928978196052384	5.80734076080797	-10.6799501543279	1.44505463863615e-18	1.77860167653774e-17	31.4450846636766
ZBTB34	1.00973927946075	4.11234347229223	10.6401151553236	1.77887658639203e-18	2.16639179410079e-17	31.4357720509734
ENTHD2	1.03971243269658	4.52070162063734	10.6547038781277	1.64849505504638e-18	2.01414172063274e-17	31.4316929300764
NRBP1	0.524187057411932	7.28053615446019	10.6845303491831	1.41093523736096e-18	1.73945841742301e-17	31.4144509622785
POLR3B	-0.942608014544034	5.36857979107709	-10.6581345240426	1.61925062265529e-18	1.98325182298465e-17	31.3973599883861
PHLPP1	0.902300862157762	5.34654541806331	10.6569736578983	1.62908780275414e-18	1.99367420099073e-17	31.395709944318
DDX5	-0.623560543361682	9.27662148173204	-10.695146782092	1.33491810561814e-18	1.64844821331925e-17	31.3951528422933
WBSCR16	-0.631318165353807	6.61746244331462	-10.6709230669941	1.51473704811066e-18	1.86131681787476e-17	31.3717399233755
IPO5	-0.577772476679701	7.7453520693998	-10.6771631904094	1.46621851719457e-18	1.80317258429105e-17	31.3492535189378
SAMHD1	-1.44122087074482	5.07451023945165	-10.6354237983228	1.8229590037771e-18	2.21648197576655e-17	31.3286464457232
GTPBP3	-0.771608459874161	5.12423682946065	-10.6436289257406	1.74655955938937e-18	2.13049052345986e-17	31.3269719859004
HOOK2	0.731338593987802	6.83350291021729	10.6614590964061	1.59140588750583e-18	1.95073884137042e-17	31.2948221271397
LINC00665	-0.686902604624322	5.64646115806665	-10.6446706896341	1.73709160632425e-18	2.12066402931423e-17	31.2907582136562
SP2-AS1	-1.55372920365727	2.42509569603671	-10.595828152102	2.24136490716721e-18	2.70709606207278e-17	31.2866100247441
LHFPL2	1.27512426554727	3.90145496818586	10.5974364640061	2.22263105721477e-18	2.68720031844903e-17	31.2629791069914
ELAVL1	-0.485790737682546	7.03174634470622	-10.654726348755	1.64830179539355e-18	2.01414172063274e-17	31.2578950676585
PFKP	-0.868407505965779	5.94601432073827	-10.6419537229216	1.76189286849227e-18	2.14744994425973e-17	31.2578068341569
NUP85	-0.626636566714749	5.6026424920353	-10.6335698727287	1.84067934518073e-18	2.23440913882246e-17	31.23134500822
TCP11L2	1.92674468139402	3.36695467569765	10.5780812063158	2.45887771538393e-18	2.96090679825222e-17	31.2100037891391
NAGA	-0.688109577169443	5.57825020205071	-10.6162095785698	2.01521023608206e-18	2.44232420540825e-17	31.1761099993903
SEH1L	-0.772823812906773	6.40139253708016	-10.633792499	1.83854234603253e-18	2.23362070129647e-17	31.1733362205787
PIK3CA	0.984137932734093	4.5163393827473	10.5849107267876	2.372778285132e-18	2.85952156737898e-17	31.1490726324461
CDCP1	-0.786577787066888	6.52034606207895	-10.6098446746419	2.08326878186754e-18	2.52277129262282e-17	31.0597570802176
NAA15	-0.943187871270423	6.65371544000228	-10.6064176180496	2.12086136667527e-18	2.56622516373858e-17	31.014745593988
FAM83D	-1.17831265511696	5.67480946655819	-10.5919275572797	2.28745857595562e-18	2.75891389369876e-17	31.0126218990852
C1orf95	-1.8043253915681	1.74267110073572	-10.5691675508771	2.57597222018128e-18	3.09199031640624e-17	30.9990452928689
LARP1B	0.685044818462218	5.63317671823907	10.5762187461088	2.48289552113854e-18	2.9850407642447e-17	30.9448681111403
EIF2S1	-0.642420379082432	7.50284543056423	-10.5957146632166	2.24269279516418e-18	2.70709606207278e-17	30.9291517643493
TPPP	1.28257898176834	3.8680116286627	10.5379770249973	3.03140891105402e-18	3.61553901575752e-17	30.9244484562609
PNPLA8	1.03862918171026	6.1486218525675	10.5709137667241	2.55260163491217e-18	3.06638929198729e-17	30.9015714491618
RAD54L	-0.994172965003195	4.82694798828056	-10.5512696071919	2.82821023791074e-18	3.38663516207876e-17	30.8892783505464
PLCH1	-1.32040883312664	2.83159949473249	-10.5153846591112	3.41084483854081e-18	4.05199731768424e-17	30.8879914708601
L2HGDH	-0.700031719979489	5.53963039433707	-10.5595352927303	2.70878771027879e-18	3.2488143975676e-17	30.8831846842965
ATP6V0E2	-0.776988772355878	7.3027285064536	-10.5766648771935	2.47712103340907e-18	2.98048473058258e-17	30.8468745675188
GKAP1	0.984878136278389	3.75874873295962	10.5132109822545	3.44976836398745e-18	4.09499776708581e-17	30.8460441210611
CDR2	0.866201114387372	4.50956042901741	10.5371354060495	3.04475551816492e-18	3.62857530640988e-17	30.8237073257873
MFAP1	-0.595771705179989	6.26796026919076	-10.5589670830455	2.71683319746843e-18	3.25586331150725e-17	30.8215511197053
KIAA1324L	0.676674362145998	5.45325731881067	10.5468689308641	2.89392581287011e-18	3.45980812150139e-17	30.8122639102256
MED8	0.649171518255028	5.63830531649285	10.5485305146049	2.86893562567859e-18	3.43266433109081e-17	30.7861866251505
ZNF850	-1.2648586083464	3.44107114370248	-10.4987461675519	3.72035295469419e-18	4.40574289965993e-17	30.7790747098753
MUS81	0.820082731776403	5.64119552856924	10.5386922594679	3.02011256608022e-18	3.60492927601435e-17	30.7509359417909
AIM1	-0.78202013267301	4.56901317756297	-10.5243920378016	3.25418001448455e-18	3.87201007111727e-17	30.7264286354237
FAM98A	-0.509451621663079	6.31987432650746	-10.5432153302848	2.94964463199246e-18	3.52361684916458e-17	30.7179462185907
USP42	0.98952722454413	4.6082820675752	10.5083601866614	3.53824056751024e-18	4.19669987059509e-17	30.6883259550026
SLC45A3	-1.99463957244169	6.80365998028996	-10.5294411337693	3.16953212109462e-18	3.77428186600768e-17	30.6237651668675
ZNF618	-1.10841104749253	4.89147284645741	-10.4881905568224	3.93112100662253e-18	4.62978141454463e-17	30.588432803974
IVNS1ABP	-0.648309997546352	5.46095045714902	-10.5018706563127	3.66016169870881e-18	4.33788382539949e-17	30.5547602010608
PEX26	-0.536490061658997	5.67091944170698	-10.4979966356864	3.73493888465684e-18	4.4195305194647e-17	30.5389971665932
PTPRM	0.602065985318906	5.56262991249593	10.4931021275725	3.83160325592227e-18	4.52677848079692e-17	30.5300727099391
CDK1	-1.31966352036116	7.28572040063451	-10.5154051729214	3.41047960347113e-18	4.05199731768424e-17	30.5186093926787
CYSTM1	0.932840545524254	4.8268448015689	10.4657457440582	4.41984393954154e-18	5.18098177955939e-17	30.4797436702707
ST6GAL1	-1.81203374250452	1.70810669906699	-10.4630170584469	4.4832614682222e-18	5.24304160489287e-17	30.4736878365936
DDX47	-0.608421697565289	5.96243912190438	-10.4921696136626	3.85030192391559e-18	4.54529352905003e-17	30.4717648077146
FANCA	-0.854344651254039	5.19325691425123	-10.4748283923852	4.2151486770192e-18	4.94489629172814e-17	30.4557392039845
NCDN	-0.8048767787291	6.37805955765527	-10.4906033621555	3.88191391862575e-18	4.57901173622029e-17	30.4467997245519
LYRM9	1.08305604650588	3.11298623205094	10.4294806059683	5.34120867952545e-18	6.17425631499262e-17	30.4435938348399
CHIC2	1.16057881827887	3.76468161155287	10.4387666278606	5.08841374427174e-18	5.90932875359508e-17	30.4433033830582
GFM1	-0.83245993740234	7.09069672124656	-10.4977026791341	3.74067490280942e-18	4.42283262524302e-17	30.4427928343313
FARP2	-0.72814625184085	5.09335659540052	-10.4626335244906	4.49224787824553e-18	5.2494625789677e-17	30.4218301169946
DCUN1D5	-0.642384466220757	6.39494415315147	-10.4877471053242	3.94023247764378e-18	4.63687546115196e-17	30.4197816747185
PRKAR1B	-1.06032132429215	3.94420322352618	-10.4456009102856	4.91004189000005e-18	5.71544100932099e-17	30.4191304687838
PSD4	-1.0722980299727	6.19863542122386	-10.4838415890103	4.02139605529596e-18	4.7286830983809e-17	30.4127260255207
CNST	0.734796589388897	6.29486324673277	10.4767940519033	4.17211259287974e-18	4.89823633265693e-17	30.3792748819145
SLC25A37	-0.575692553183776	6.39218260244231	-10.4770186122709	4.16722414102643e-18	4.89632532876783e-17	30.3614790307275
KAT6B	0.830842481199007	5.94713286133803	10.4651153262986	4.4344153201541e-18	5.19400783521325e-17	30.3453469463834
ZWILCH	-0.911910588817606	5.71005556562307	-10.4611431551458	4.52733945809487e-18	5.28635531125604e-17	30.3356654217999
SYNE3	1.70629747377416	2.11569130717925	10.4086794009918	5.95402083876939e-18	6.82894259824677e-17	30.3324203200997
VCP	-0.735685500359596	9.73347073848261	-10.4901735486703	3.89063425801475e-18	4.58569576282178e-17	30.3298194913175
PRKAR2A	-0.609503098699339	6.22844858751797	-10.4630627892688	4.48219117092686e-18	5.24304160489287e-17	30.3157956452325
ARHGAP19	-0.771903020682497	5.81393812576306	-10.4512742540439	4.76673151113945e-18	5.56155713840482e-17	30.3057352186514
CHCHD4	-0.701081875616924	4.8400209994124	-10.4416909529328	5.01131001579496e-18	5.82429034033879e-17	30.2960324114524
MAPK8IP2	0.943194915212069	4.92324583541017	10.4318633841897	5.27516776233169e-18	6.10731835922688e-17	30.290738885189
SSBP2	0.789462661886227	4.59144133820297	10.4272525018807	5.40371082036917e-18	6.23690404909019e-17	30.2877285449613
RIT1	1.0715025260489	6.19270559275461	10.4361531869546	5.15832437427033e-18	5.98126631691454e-17	30.2251731437138
BANF1	-0.591921739529722	6.65904381151713	-10.4478965713707	4.85154074045998e-18	5.65172503946836e-17	30.2068504039044
TICRR	-1.09450603980918	4.81928996569957	-10.418274353408	5.66306620134315e-18	6.51122527407111e-17	30.2007120677185
ZNF702P	-1.46435634447407	3.5658837076749	-10.3792013774224	6.94482318104036e-18	7.92427544730259e-17	30.186666628258
CHAF1B	-0.676441352306993	5.20701804463886	-10.4235582746823	5.50895673368163e-18	6.35349418686355e-17	30.181090341196
GTPBP1	0.729942993563383	6.45762686201424	10.437927089553	5.1107677744401e-18	5.93070238802106e-17	30.1705259929172
ALYREF	-0.599945165120897	6.06392518576267	-10.4313111366928	5.29040071666302e-18	6.12023552861417e-17	30.1482998993926
PLXNA2	2.26811269111908	1.39730089200988	10.4496528523586	4.80725607718957e-18	5.60448425893467e-17	30.1441952612917
NDRG2	-0.807217548300577	5.50111439006506	-10.4160184045477	5.73016948515127e-18	6.57830466276999e-17	30.1440119781369
ZFAND5	0.715735365440688	8.06994798921149	10.4443156068198	4.94310338502602e-18	5.7494686622425e-17	30.1343291677164
NCAPG2	-0.724772949585704	6.52708637457819	-10.4320384754533	5.27034728905795e-18	6.10644559355666e-17	30.1299635372626
HIGD1A	-0.719376426935367	6.89852875630077	-10.4277889717544	5.38859536161327e-18	6.22424214999884e-17	30.0955979831946
ABHD11	-0.704792230662775	5.39233000019294	-10.4085646846432	5.95758844146462e-18	6.82894259824677e-17	30.0891295237765
MRPS23	-0.66251267437688	5.91576278854614	-10.4165500637489	5.71428396549056e-18	6.56508707159956e-17	30.0784483084478
KLF15	1.15239743073575	4.75566446551308	10.3936552553361	6.43994108261572e-18	7.36497755495488e-17	30.0675249659242
MRPL19	-0.816417551188284	6.76298307678161	-10.4208185788919	5.58833090735192e-18	6.44009032270118e-17	30.0550897093251
CSNK2A1	-0.463692942427802	7.1143645272327	-10.41990231208	5.61513139255944e-18	6.46601326615587e-17	30.0402731140474
SRM	-0.809309547941143	7.1459443866052	-10.4191276418305	5.63789051778023e-18	6.48724628467341e-17	30.0224208020223
CTH	1.18870028207318	5.115332598332	10.3711606282603	7.24263914772911e-18	8.23905071532579e-17	29.9810173319238
SFXN4	-0.624255339343918	5.80600189793245	-10.3950950814409	6.39170363876517e-18	7.31538276217209e-17	29.9807721206396
HOXB9	2.3598245822448	2.29272419352807	10.333251860474	8.8282343224773e-18	9.93218449232507e-17	29.9536732265296
SHQ1	-0.711466506275058	4.62710455067413	-10.3661311666639	7.43538273664778e-18	8.42639299422664e-17	29.9490191548036
SLC9A2	-1.07601183825771	5.94937417148043	-10.3871376725019	6.66289100586064e-18	7.61415307031989e-17	29.94740857712
DNMT1	-0.875954834087358	7.11362761882201	-10.4017362365651	6.17384645088633e-18	7.07143236510368e-17	29.9315334631677
C5orf28	0.894442383508362	5.18734718726797	10.3685238155001	7.34305783386045e-18	8.33434288989029e-17	29.9095630112845
TDP1	-0.633685643919842	5.12343865106362	-10.370063309946	7.28426073892865e-18	8.28012560603729e-17	29.8884405271216
LOC100129550	1.28461656431851	3.1908279486981	10.320366350666	9.44276876656339e-18	1.05815384924415e-16	29.8786016571084
LPAL2	-1.61935856670916	1.50791558608719	-10.3251041223909	9.21199291182898e-18	1.03383621497776e-16	29.8772988438831
CACYBP	-0.852831704914456	7.54235252942535	-10.383570703674	6.78816038439303e-18	7.75140808608713e-17	29.8523125480566
SPDEF	-1.19492598319002	6.33912598224351	-10.3757052879855	7.0727768659245e-18	8.06414710848309e-17	29.846665547333
PDCD2	-0.472131969788311	6.71547926370442	-10.3724950209219	7.19234568618637e-18	8.19425362851097e-17	29.8097018910999
PLA2G6	1.02159665958466	5.9553052320724	10.3602123009168	7.66879366085749e-18	8.6843593975442e-17	29.8062288638373
ERI3	-0.541487276065262	6.28232638663448	-10.3677899513517	7.3712527842221e-18	8.36002506101805e-17	29.8044655624302
JAK1	1.83750450803895	3.90342657694779	10.314642088627	9.72932416574944e-18	1.08540513872878e-16	29.795411981972
ZNF529	0.883653115004339	5.14556896485236	10.3449626157533	8.30449635489287e-18	9.37596370414071e-17	29.7946125488007
FUBP1	-0.667777052941143	6.83786430356156	-10.371758352586	7.22006747404422e-18	8.21960069675875e-17	29.7857730116712
LGALS3BP	-1.04269583934007	4.29834962830418	-10.3198253013692	9.46948838438772e-18	1.06035673064852e-16	29.7741068537593
DTL	-1.25250485785276	5.25605431495128	-10.3424021973595	8.41628450021424e-18	9.48790751165293e-17	29.7688314809808
FOXO3	0.920557463506195	7.57597301824149	10.3689542608608	7.32657041146385e-18	8.32191991668239e-17	29.7587725493437
MAK16	-0.880405297687816	5.19214587876197	-10.3434064352845	8.37226106030612e-18	9.44536980327248e-17	29.7449701439215
PIGM	-0.850203259708342	5.76128672915297	-10.3470748165153	8.21339632953851e-18	9.28707524731553e-17	29.7355719802631
CRTC2	0.890371628419941	4.90277121447332	10.3280627965735	9.07074695228399e-18	1.01950850475671e-16	29.7231949537593
HSBP1	-0.659619500202164	7.01754185274358	-10.3542533204006	7.91119150335403e-18	8.95210637636505e-17	29.709149534169
ZNF674	1.27017999521241	3.68231888707363	10.2878228312863	1.11921439272325e-17	1.24030430414261e-16	29.6967161181014
NREP	-0.912934862081377	4.60434720236321	-10.3188098167818	9.51984224602815e-18	1.06520082836333e-16	29.6934413963083
CPSF3	-0.608908269719255	6.02762122282291	-10.3419535065851	8.43602882356385e-18	9.50303141895235e-17	29.6916253009672
ZDHHC9	-0.627012766663747	6.88059227933305	-10.3453791235982	8.28645255869927e-18	9.36263142373425e-17	29.6685460239006
SLC25A20	-0.94216499209568	4.16128761432761	-10.2927652306315	1.09069403638384e-17	1.20959096383602e-16	29.6673784225158
SNRPF	-0.763772286369078	5.87059887215367	-10.333208681759	8.83022529119204e-18	9.93218449232507e-17	29.6613996277718
PCYOX1L	-0.942696423811952	5.62570937120684	-10.3231121014568	9.30832840514383e-18	1.04386750807797e-16	29.6511429672155
FURIN	0.768837344288578	6.47557834581772	10.3257762598258	9.17971342323392e-18	1.03098411939626e-16	29.5898972883416
ZNRF3	-0.755135379427777	4.45450126124817	-10.2874440531685	1.12143068011731e-17	1.24184388588802e-16	29.5693235296163
ORC1	-1.06165179615978	4.51485303556606	-10.2822976732233	1.15198154380124e-17	1.2747350671864e-16	29.5349092149542
SGMS1	0.869207343335361	5.67769576981061	10.3060071854594	1.01781271010263e-17	1.13393055275531e-16	29.5242874351074
SAPCD2	-1.14757143412613	6.46203528134666	-10.3172703196163	9.59669107948669e-18	1.07300009865653e-16	29.5236910173626
MRPS7	-0.565320129858108	6.62814255222557	-10.3165521692617	9.63275175367631e-18	1.0762306572411e-16	29.5207626508182
HADH	-0.533949070925339	6.79393616991113	-10.3152682959167	9.69755730742458e-18	1.08266558013597e-16	29.512266295004
MMP15	-0.770684305897847	6.06214362064094	-10.3059832806561	1.01793978763596e-17	1.13393055275531e-16	29.5112067370271
NBPF25P	1.85426071551355	1.4292510293069	10.2611912074615	1.28623444767965e-17	1.41911068819674e-16	29.5031959180417
CASP3	0.843872210501926	6.2335579951702	10.3026151067502	1.0360045204351e-17	1.15234399102618e-16	29.485185253267
FAM105A	-1.26162052220738	3.29019789291176	-10.246236674056	1.39072487272019e-17	1.52989924459827e-16	29.4838546629163
LINC00999	1.63875091513676	3.52182877567502	10.2463071704731	1.39021290397108e-17	1.52989924459827e-16	29.4815551726863
NTNG1	-1.71404079253315	2.14481356939314	-10.2401328715564	1.4357752912964e-17	1.57139954621769e-16	29.4479322308655
CAMKK2	-0.659146362290824	6.41508169416039	-10.2970638743577	1.0664802313163e-17	1.18448721549153e-16	29.4418432129577
EIF2AK4	-0.657750587725925	6.74208383670748	-10.3031423538217	1.03315567837099e-17	1.15002710648027e-16	29.4380076702724
MRPL24	-0.685272464251434	6.72716892693999	-10.2986396733746	1.05773923729151e-17	1.17564858528271e-16	29.425806831009
CREB3L4	-0.97584751679517	6.62719628976028	-10.2964534095106	1.06988587818198e-17	1.18739145209022e-16	29.4257799341571
RPS10P7	1.28272167758813	2.26321901293661	10.2291099776216	1.520862135367e-17	1.65968501632782e-16	29.4196413162193
FSTL1	-1.34679188228258	2.68326019171214	-10.2279861035607	1.52981584627679e-17	1.66703300055823e-16	29.4130827480357
HAT1	-0.954364062079794	6.31008544448047	-10.2744089008506	1.20043614917176e-17	1.32737475817107e-16	29.3286772651521
PINK1	1.04220229930018	3.31297438577849	10.2156320895081	1.63178198619847e-17	1.77043629369626e-16	29.3179340867117
RAB33B	1.03428574448827	4.60910109649363	10.2414540965911	1.42590153224163e-17	1.56173139373744e-16	29.3155292455927
SOWAHB	0.700180054508052	4.63396422199362	10.2450156989735	1.39962198089187e-17	1.5374340647456e-16	29.3131616842517
AKAP8L	0.847706663688763	6.23964148706318	10.2710720959516	1.22154015166347e-17	1.34971647662831e-16	29.3130279720973
LINC01512	5.23113541212032	0.874436683707452	10.6331623846836	1.8445972816545e-18	2.23735644437188e-17	29.306503893263
TOP3B	1.14244891910703	4.83591360037583	10.2428665015572	1.41542145894495e-17	1.55251779602026e-16	29.2908270070373
SNRNP40	-0.577851334538074	5.94899992363865	-10.2635827759348	1.27026820272349e-17	1.4025255391247e-16	29.2859467323647
WDR72	0.869130879637799	5.79574777736006	10.2595405063503	1.29737154938651e-17	1.43034737045432e-16	29.2814476386525
TNFSF4	1.53832521838947	2.06682653162844	10.20139272068	1.75776948168059e-17	1.90437709501557e-16	29.2582238580431
PDCL3	-0.719369876699498	4.85881122010425	-10.2281199436533	1.52874680612256e-17	1.66703300055823e-16	29.2145141257906
DHX37	-0.829242143995685	4.91475552864095	-10.2327087267034	1.49254261251001e-17	1.63115137332244e-16	29.204639797014
MERTK	1.01869047924292	3.28231722616266	10.1995786947442	1.77450311944595e-17	1.92112032023074e-16	29.2029309017352
PPM1G	-0.585249251542236	7.34246606965816	-10.2563408767224	1.31923451177289e-17	1.45338411069565e-16	29.1737920976898
BTG2	1.36656639403529	6.07907836677963	10.2416926063104	1.42412635482478e-17	1.56092564555101e-16	29.161399046121
SERINC1	0.612861560300986	8.23682777907744	10.2459325525218	1.39293566813998e-17	1.53120951630966e-16	29.0981963375506
PRCC	-0.550567173705971	6.41506856069394	-10.2303592124816	1.51097118848497e-17	1.65009042663929e-16	29.082909428248
USP25	0.778009563414575	5.81732110203626	10.2167665477956	1.62214174751576e-17	1.76635826546024e-16	29.0728929250791
CNOT1	-0.514733846522695	8.90391706267271	-10.2437428283971	1.40895785899626e-17	1.54655783703858e-16	29.0610204019435
VLDLR-AS1	1.62782649470122	2.53421579223573	10.1593180260606	2.18979004662307e-17	2.34201476781282e-16	29.0561492735054
PIM1	1.85593751571401	3.71123405408853	10.173116092192	2.0375273228993e-17	2.19637546881951e-16	29.0541500965413
CYP39A1	0.952156962035389	3.60010402766251	10.1655615626352	2.11953144177723e-17	2.27823078952948e-16	29.0500364847648
MECR	-0.653683351305959	4.92951261826444	-10.1912136925775	1.85375167093391e-17	2.00114558524397e-16	29.0208399326989
WDR76	-1.01818481164859	3.603100505566	-10.1607962510953	2.17294795787487e-17	2.32731715659408e-16	29.0132534784833
NOP14	-0.554520890978281	6.18436149902686	-10.2166210756059	1.62337472977193e-17	1.76641992335183e-16	29.0123757872268
MYBL2	-0.740802170711179	6.33846664065937	-10.2163183309459	1.62594371600447e-17	1.76665490879328e-16	29.0103062199705
PDE10A	0.81287179707599	5.92716064860675	10.2144811236808	1.64162105488031e-17	1.77982539783991e-16	29.0079164865862
SEMA3G	-1.21781184406289	2.87889625039012	-10.1431582748719	2.38264117276183e-17	2.54103265981475e-16	28.9801901567394
IRAK2	1.35716580294109	2.8105908137465	10.1428475926749	2.38651067338041e-17	2.54154923911207e-16	28.9765655474395
TRA2B	-0.678910973173992	7.37909246484833	-10.2159643491476	1.62895263945698e-17	1.76864445654997e-16	28.9651758339147
DYRK4	0.728897056159874	4.03076570042461	10.1673304557697	2.10003904612188e-17	2.26213675154707e-16	28.9639981220969
ZDBF2	1.04322139682426	4.22875975787935	10.1600977026537	2.18089063303765e-17	2.33415921209503e-16	28.9558360433963
E2F3	-0.824224832237947	5.38053229066567	-10.191438847554	1.85157293389569e-17	2.00023159535091e-16	28.9552805378166
PRDX3	-0.689221581399899	8.52461231387875	-10.2164349528602	1.62495362178216e-17	1.76665490879328e-16	28.932740399296
PNRC1	1.37065199940192	4.82881174717465	10.1661954044916	2.11252608032106e-17	2.2723274800932e-16	28.9308615981196
C4orf46	-0.885792783726527	4.39110710649121	-10.1625598872957	2.15302343063786e-17	2.31092207537228e-16	28.9189341938724
PURA	-0.823531093801251	6.39450553573065	-10.1970060862681	1.79850789944785e-17	1.94570566412889e-16	28.9088264427346
C1GALT1C1	-1.05097738470993	5.08965017970774	-10.1642061646098	2.13458965189227e-17	2.29277526558043e-16	28.8823337291655
CCSER2	0.734884168257721	5.12237821496328	10.161225025273	2.16808701892998e-17	2.3254281911609e-16	28.8533033980662
IPW	-0.701375944563207	7.88429812161231	-10.1924387962308	1.84192771935198e-17	1.99124453806979e-16	28.8216317848872
KLF3	0.92969268497656	5.9477061999896	10.1666516346187	2.10749805847877e-17	2.26854414667507e-16	28.7862919337186
CAND1	-0.549561893034757	8.16739316903922	-10.1810767207512	1.9545457920203e-17	2.10843819058741e-16	28.7572067443928
PABPC1L	1.39099496185073	5.77850531201906	10.1578750058178	2.20635693559861e-17	2.35637665326805e-16	28.7213014032294
DCAF16	-0.733247772079581	6.54549376793342	-10.1609468590054	2.17123930148544e-17	2.32714699151359e-16	28.7208676777606
UBL4A	-0.862017221464894	5.83348126091566	-10.1509018406569	2.28819715727664e-17	2.44204467048088e-16	28.7034407171625
CTSC	-1.38994724506387	2.25909822597907	-10.0901676496723	3.14238384524915e-17	3.29281478159534e-16	28.7002363701967
IMMT	-0.41645954688879	7.15740136917522	-10.1590104146173	2.19331117856235e-17	2.34411107881083e-16	28.6735862433753
MAP2K5	0.600168372121147	4.88288230452313	10.121917730688	2.66219391783409e-17	2.81716024455226e-16	28.6414356857223
PAN3	0.715572823437132	5.54813874272754	10.1312648457459	2.53534562845788e-17	2.69051236444689e-16	28.6280268820643
HELQ	0.962367576546131	4.20584348273604	10.1029283623434	2.93977388213371e-17	3.0977996220435e-16	28.6276263041556
TINAGL1	2.89284988218178	0.332370082571539	10.2355742412121	1.47037074563775e-17	1.6080908315001e-16	28.6246462676031
CAST	0.597713414965216	6.83913176603434	10.1429498483199	2.38523640124418e-17	2.54154923911207e-16	28.6043141168018
KLK4	-1.01618460055766	6.40365074911784	-10.1351671299331	2.48419345071028e-17	2.6399609947534e-16	28.6036200861258
C16orf72	0.783211736295077	6.62104009951101	10.1358963312671	2.47474995472178e-17	2.63178791218854e-16	28.6011082174461
TSPYL2	1.21527667113385	6.29130348791675	10.1289323496315	2.56642213925953e-17	2.71964677791963e-16	28.5950897447678
TOPBP1	-0.607194498126801	6.3289012279617	-10.1349486174027	2.48703030004994e-17	2.64110657606435e-16	28.5926716850556
RAPGEF2	0.804513702693097	6.32712163015569	10.1291079054844	2.56406996138946e-17	2.71907306075029e-16	28.5900289328045
TFE3	0.623699027217751	6.96665464157639	10.1364687046261	2.46736260743049e-17	2.62579141836827e-16	28.5864260145718
HSD17B7	0.89184798185422	5.18377826626915	10.099844710528	2.98750499411359e-17	3.14588884934149e-16	28.5717282577496
CRISPLD2	-1.08416238487399	2.86498584040883	-10.0636776880908	3.60865951489609e-17	3.76302994969998e-16	28.5688155739149
RAB17	0.688631026243756	5.6307657104744	10.1144198977978	2.76851784954458e-17	2.92349254773287e-16	28.5568319059879
WASL	0.712811206106617	6.36836432045509	10.1249625120859	2.62019171762228e-17	2.77466846486715e-16	28.5535331378508
SNRPA1	-0.519914212984572	5.82337304643942	-10.1178052818605	2.7199951504366e-17	2.87427495981393e-16	28.5472811538249
WDR19	0.568122730473736	5.19824674215383	10.1040724898506	2.92225880090044e-17	3.08367098765432e-16	28.5270863322646
EGLN1	0.639434239006192	6.30190612066716	10.1195124418155	2.6958499015325e-17	2.85076634657831e-16	28.5115051828715
KDM4C	0.563245244014986	5.43286111456788	10.0996001455173	2.99132355898036e-17	3.1477024920567e-16	28.4954879628776
ACSM3	-0.825404962207795	4.60223585463109	-10.0726954800525	3.4426365328087e-17	3.59239959532005e-16	28.448191707518
RTN4IP1	-0.973691854685123	3.97845452490075	-10.0562136277683	3.7521158114859e-17	3.89100628627571e-16	28.4465465683203
SMAP2	-0.56727261341586	6.14214304784766	-10.1029422618892	2.93956046985125e-17	3.0977996220435e-16	28.4453551039644
HELLS	-1.14315066665743	3.88323239023777	-10.0592208939847	3.69364395132755e-17	3.84630773738797e-16	28.4425229768706
TLE1	1.25981127363383	5.05837658413117	10.0906358898188	3.13470821455699e-17	3.2870655411863e-16	28.4328448633139
KCNMA1	-0.922497934502196	6.26486928984711	-10.0985407935014	3.00792039659632e-17	3.16295046745731e-16	28.4192913525955
C9orf72	1.03334265156313	5.72772459363459	10.0822235957	3.27550838477029e-17	3.42752849517147e-16	28.4075155017428
UBXN1	0.638890947124852	6.38978430187862	10.0920291439846	3.11197998084426e-17	3.27008337245329e-16	28.366231615733
PCLO	1.37237229905851	4.53487208793364	10.0630397192309	3.62070367416852e-17	3.77296921383168e-16	28.3661155465978
TBC1D8B	0.932042557051819	4.11854827922182	10.0412539660794	4.0570282425238e-17	4.19561543317751e-16	28.3423806436958
NDUFAB1	-0.529738113743013	6.92201393688902	-10.0908422069344	3.13133211188313e-17	3.2858199155861e-16	28.3351814229548
SMC2	-0.867420503882438	6.57918264419188	-10.0871782202129	3.19183301701051e-17	3.34229878545536e-16	28.3308774219818
IGFBP2	-0.781364424411361	6.0155442000645	-10.0765329169882	3.37432417002493e-17	3.52601612645055e-16	28.3204847669409
ECHS1	-0.55046400816995	7.96462967879629	-10.0918262969198	3.115278759692e-17	3.27126054933812e-16	28.2976951392424
GDAP2	0.695966444555428	5.19956488480137	10.0578079640943	3.72100195176111e-17	3.86788527921448e-16	28.292174693594
ADCY1	-1.28113204856797	4.2105779643546	-10.0331101125299	4.23330765936854e-17	4.36888988406034e-16	28.2686183017157
DNAJC1	0.576266963103213	6.05054126469354	10.0566861599431	3.74286720716135e-17	3.88409771822631e-16	28.2186240161334
FAAH2	1.07735124606416	3.65137404869234	10.003593897411	4.93885785835203e-17	5.03817184789497e-16	28.2184004087622
BAZ2B	1.17271968158468	4.83886107697609	10.030136402091	4.29956703154648e-17	4.43118040807837e-16	28.2081351888661
ARSG	-0.841413727558306	3.99721234612014	-10.0225748509582	4.47275920518161e-17	4.59076911995947e-16	28.2081339343109
C19orf48	-0.835718636849502	8.23696514967449	-10.0765549891768	3.37393519682735e-17	3.52601612645055e-16	28.2049790392551
VPS37D	2.25041713194951	1.21950538918753	10.0575078186251	3.72683958827169e-17	3.87013992098808e-16	28.2032848078742
ELOVL5	-0.766921592450437	9.19494966390001	-10.0737357303218	3.42398300255372e-17	3.5754192466166e-16	28.1704672239793
SDC3	-0.874049144661956	6.23116972697235	-10.0479335063978	3.91793689579423e-17	4.06016152016881e-16	28.164965509487
GPBP1L1	0.571939760548062	6.94051805131128	10.0590637047535	3.69667757474509e-17	3.84679906184146e-16	28.1636685126569
PEG3	-1.40454652953106	6.75122348986378	-10.0577518527111	3.72209258688394e-17	3.86788527921448e-16	28.1529984840176
SNHG4	-1.00338428613216	3.75495397977981	-9.99699563737593	5.11201195383515e-17	5.20067557579868e-16	28.1428346236018
LRRFIP2	0.790710052602856	6.14371960081343	10.0390739770129	4.10348336001604e-17	4.24073682959401e-16	28.118706325628
PBXIP1	0.665239161538163	4.68365830372122	10.0055997603819	4.88739065081465e-17	4.9890590083367e-16	28.1171156331994
ORAI2	0.733210516008345	4.77703207003065	10.0168368463151	4.60882378492583e-17	4.72396573067893e-16	28.1133520271152
SRGAP2	0.587322338350228	5.55829642315407	10.0287636080429	4.33050406704278e-17	4.45694647503183e-16	28.1075933247047
ADAT1	-0.696864605672379	5.1464743909282	-10.0237168745134	4.44616155556224e-17	4.56659110248444e-16	28.1041446012599
BIRC2	0.799560762689439	6.08897305961873	10.0329496709278	4.23685637793269e-17	4.36954913262619e-16	28.0887724355267
METTL2B	-0.595059835524505	4.76563383223378	-10.0063142132939	4.8691887324207e-17	4.97385972830131e-16	28.0825899103078
TMEM55B	0.849756538811302	5.63184721035169	10.0210328702073	4.50892439483036e-17	4.62472737109103e-16	28.0806678079387
SLC37A4	-0.58737156726662	5.74309600342415	-10.0273431048063	4.36275057161031e-17	4.48705908104798e-16	28.0774588827325
H2AFY	-0.400580902407603	8.36652933998651	-10.0456010513481	3.96595649330615e-17	4.10708984161966e-16	28.0466233012732
SLC6A8	-0.695138523899812	7.13358794301748	-10.0349642628627	4.19251171289302e-17	4.3297631279781e-16	28.0343307382167
TCAF1	-0.761913682508868	5.7248091263947	-10.0150806349291	4.65128993789534e-17	4.76424077131217e-16	28.0312929274553
ASIC1	-1.16110269743507	3.07375057717968	-9.95947961592765	6.21838663145684e-17	6.26259514808557e-16	28.0207419374444
DPYSL3	-1.17697966276592	2.7677160234818	-9.95588745351502	6.33613450092797e-17	6.37690319476772e-16	28.0196049722045
USP54	0.7899615765907	8.47560735519869	10.044750965592	3.98360362817505e-17	4.12252185256213e-16	28.0189629667651
FAH	-0.635427119201425	5.63655126805008	-10.0093692092162	4.79211878978942e-17	4.89846533338856e-16	28.0010596091409
LSM4	-0.530447819619087	7.4464991275837	-10.0298266876474	4.30652734119498e-17	4.43530964028695e-16	27.9925907998406
GNL2	-0.664336893611263	7.07061478189281	-10.0267068949556	4.37727074847314e-17	4.49891153723975e-16	27.9879451466432
BRCA1	-0.890881232638728	6.11806452857854	-10.0118629411152	4.73011305306438e-17	4.84167536501804e-16	27.9758409737038
NPC2	0.761364637784814	5.45895768075185	9.99135909964924	5.26472647565348e-17	5.34156302421707e-16	27.959365494687
PHF21A	0.812069368969018	5.68302290619727	9.99834654891626	5.07607356884858e-17	5.16761496337832e-16	27.9358651390899
MCCC2	-1.33446917919654	6.86163364274319	-10.00953596178	4.78794731377559e-17	4.8975352086958e-16	27.9146362662931
SP100	0.872807846909805	4.20716673633105	9.95975716034951	6.20938052906345e-17	6.25772201506153e-16	27.9125677901355
NFE2L3	-1.18644042806192	3.65706869274075	-9.94857675765046	6.58270109320833e-17	6.6161873906035e-16	27.9119805128791
RCOR3	0.817946707448933	6.0234677000992	10.0005004669093	5.01929442837378e-17	5.11327850315201e-16	27.9042741958586
TMEM164	-0.623353484615759	5.71593502667753	-9.98655495725576	5.39848321960855e-17	5.4735735331291e-16	27.8756857212726
TERT	-2.02322282077086	1.16507938438695	-9.94164595652717	6.82530550679811e-17	6.84627838945093e-16	27.8550790841204
ERH	-0.569796356181138	7.26344053100527	-10.0010535767581	5.00481671533105e-17	5.10199102494305e-16	27.8507689642082
PCDHB2	-1.24392782048665	3.04331286894965	-9.92314677944359	7.51751206591092e-17	7.52051706740295e-16	27.8491896018648
KIAA1407	1.17947875159123	2.38470760685387	9.92192921288187	7.56545832399337e-17	7.55841132355852e-16	27.8469424056399
MED13L	0.896738476838929	6.65476595559085	9.99224739764356	5.24035991421116e-17	5.32043573169674e-16	27.8435139105499
GOT1	0.674737648311542	7.24362402926095	9.99445219448501	5.18036704683848e-17	5.26664804166057e-16	27.8179786504607
RCN3	-1.11746396549173	2.72196576804919	-9.91593060082383	7.80617612321696e-17	7.7782044237708e-16	27.8151602542445
PYROXD1	0.797231399323367	4.08251697346107	9.9346633999395	7.07876006388221e-17	7.09577177031077e-16	27.7766161010011
SMG1P7	1.93100653657921	1.88381452677735	9.92028457496053	7.63070776451094e-17	7.61853110318459e-16	27.770535948996
ELOVL1	-0.606507150904883	6.75406205617747	-9.98033457346495	5.57673033828396e-17	5.65048466664453e-16	27.7687086125069
FTSJ2	-0.662427279854766	5.60611546361571	-9.96480036223705	6.04798481770567e-17	6.10736651127562e-16	27.7550383939776
ZHX3	-0.626770039782289	5.86541830482491	-9.96463224417348	6.05329685824362e-17	6.1086226897437e-16	27.7444141813245
TSPAN3	-0.579751508697226	6.75734577572867	-9.97333317910453	5.78440492327378e-17	5.85300703018053e-16	27.7401153715003
COMT	-0.813953618664533	6.86600674279528	-9.97490148221515	5.73722417876839e-17	5.80918127231194e-16	27.7385737032246
METTL13	-0.611094806765186	6.00917621517127	-9.96729759025296	5.96962616623408e-17	6.03229518924434e-16	27.7352923888744
NUMB	0.412818277198185	6.32683946422775	9.96113337693924	6.1649156129718e-17	6.21708346839386e-16	27.6987872386466
ZNF490	0.904578938934117	4.25538875934167	9.91092762864233	8.01278476418787e-17	7.96821033238709e-16	27.6758436193991
SPECC1	0.587382637439504	5.70089866509456	9.9448404265072	6.71239602770814e-17	6.73752264385464e-16	27.65807619807
GPR158	-1.0222781639073	6.19310152516177	-9.95439085450008	6.38584698506912e-17	6.42263083240442e-16	27.6430604174343
MAF	-1.1964615011505	3.64953015087327	-9.89516601674771	8.70011145613913e-17	8.61179127392124e-16	27.6275582658069
LCA5L	1.2027856330485	3.05067972292538	9.87713160222966	9.55912614886456e-17	9.43100119916887e-16	27.5981095892719
CLIP1	0.662512347530869	7.34697770045077	9.94632114442563	6.66069480084031e-17	6.69009987487747e-16	27.5758250622248
BET1	0.94747413472794	5.15230238920901	9.90850364998197	8.11484503713902e-17	8.06436221559758e-16	27.5428345287626
FAM86C2P	-1.12354414107508	3.09464585230948	-9.87054680184952	9.89347464102568e-17	9.72890734837208e-16	27.5338251481649
MGAT4A	1.17132911185	3.90322047294143	9.87086208571132	9.87720263216355e-17	9.72292111736234e-16	27.5204409021521
KLC4	0.704048759197229	4.70674656737667	9.89751258382234	8.59416695444167e-17	8.51253370632561e-16	27.5197613652615
KIF16B	0.737111552089353	4.17357715132763	9.88067617225155	9.38384816427119e-17	9.27025421280896e-16	27.5124690387811
ALCAM	0.748022237880925	7.38718041729672	9.93382403417849	7.10985421762383e-17	7.12218618624679e-16	27.4990436504071
IMP3	-0.800610881280653	6.03720750649501	-9.91840902594214	7.70580516327025e-17	7.68329152268699e-16	27.4711129460407
ATF2	0.694767590448332	5.80362660346822	9.90611152194459	8.21683802299289e-17	8.1603200895014e-16	27.4562178996902
SELK	0.749643180258496	5.96571679423501	9.90251502068169	8.37259818956142e-17	8.30402473014889e-16	27.4375502299479
CLCN4	0.842107055823278	4.62021314993537	9.87760941294106	9.53530906134232e-17	9.41368841979726e-16	27.4362695603377
ESRP2	-0.919067216874843	6.76906829269414	-9.91843948453489	7.70457971301442e-17	7.68329152268699e-16	27.4292806195439
UBE2L3	-0.509532037033556	6.71565398888077	-9.91358433563503	7.90239870192125e-17	7.86364605089791e-16	27.4283346371375
PARK7	-0.529437071538758	8.37547606904757	-9.92471533613215	7.45619165863292e-17	7.46414492973546e-16	27.4192273961189
TMEM178A	5.11215477998051	-0.745322953475078	10.8124923362976	7.239040115793e-19	9.31460380280615e-18	27.4013830089875
ORAI3	0.893937428716794	4.03167862122963	9.85511326303211	1.07236438226537e-16	1.04766581418977e-15	27.3911345579514
FAM149B1	0.571595216969135	5.09053017148516	9.87682533451789	9.57442371630784e-17	9.43989143296642e-16	27.3736193074231
CCDC88C	-0.745505838109587	5.64665956587602	-9.89184720023622	8.85218424613983e-17	8.75654800000235e-16	27.3652440705123
EFNA5	-0.959610744199543	6.87143664827561	-9.90233460115529	8.38048921793473e-17	8.30636475884541e-16	27.3595127319168
MOSPD1	1.0055727601923	4.96980595660839	9.86531729276057	1.01673143756067e-16	9.96556087885838e-16	27.3476762083013
CAPRIN1	-0.467424682122406	9.02384691945335	-9.91423759495148	7.8754894444197e-17	7.84206561653888e-16	27.3428529640706
ALG1	-0.638488811239375	5.21488130978472	-9.8701951557967	9.91165493408528e-17	9.74040644569533e-16	27.3352506204397
LCMT2	-0.63958528094828	5.05027445790847	-9.86998598748393	9.92248488373542e-17	9.74467187797063e-16	27.318090880842
CLK4	1.22358952569655	4.14874981923895	9.84377955556587	1.13772957774392e-16	1.10792135793792e-15	27.2983407719181
TAGLN	1.10149339114832	2.68771045772959	9.81643405551727	1.31230587880202e-16	1.27132806942523e-15	27.296652404552
NME1	-0.7922435778266	5.64720211725365	-9.87079016578972	9.88091211047877e-17	9.72292111736234e-16	27.2887716300936
CARS2	-0.700064299664749	5.15631646129357	-9.85976900113219	1.04661335030729e-16	1.02450756637642e-15	27.2581106778109
C15orf65	1.54077588284746	2.18780806016594	9.80628990198593	1.38366776169383e-16	1.33701126831368e-15	27.2227955131112
ARHGAP21	0.574364748668134	6.42370565736875	9.86719234051446	1.00682683666346e-16	9.87492604790231e-16	27.2129615815849
THOP1	1.19183127271432	7.67850498973639	9.88164644711585	9.33643085311621e-17	9.22948292892646e-16	27.2107904189218
ZMYM5	1.23166600792316	4.23276259993988	9.82143532478471	1.27848879291626e-16	1.23936654063464e-15	27.1979102727295
AGO4	0.646682007363799	5.73083684695024	9.85418149099448	1.07759359389112e-16	1.05209007840501e-15	27.1907803533618
HMBS	-0.689942065323626	5.7731020390871	-9.85783843034329	1.05721553404283e-16	1.033538311145e-15	27.1863638417052
AIFM1	-0.470873646646317	6.8251354057526	-9.8681025304572	1.00205374809202e-16	9.8345353472874e-16	27.181861430406
SNAP91	2.52544591781227	0.93106117778773	9.90449984809307	8.28627629656814e-17	8.22384169658078e-16	27.1818576612128
PLEKHA6	0.765464397687829	5.51870813806429	9.85362500063657	1.08072882898156e-16	1.054465503313e-15	27.1792844764538
CBR1	-0.780397697836118	5.47416392994098	-9.84156252594502	1.15097413911062e-16	1.12009252578646e-15	27.1635248330985
HINT3	0.788476526648185	7.16213901772196	9.859484854919	1.04816711136722e-16	1.0253600875759e-15	27.1220409349303
PHB	-0.892640818298865	7.54598319378516	-9.86033575934042	1.04352108891371e-16	1.02214694527908e-15	27.1108190476949
ATP5A1	-0.619466474016294	9.75009249027906	-9.87342412750169	9.74596192970876e-17	9.60271419530884e-16	27.1097319933685
ZNF365	1.43452649303818	3.34644929709605	9.78207957080543	1.57004882777489e-16	1.50837192564733e-15	27.1053415220872
OPA1	-0.844835115442358	7.0121704576174	-9.85150485796241	1.09275734960486e-16	1.06550937413419e-15	27.094901319173
TFB2M	-0.781628838531355	5.24998999977267	-9.83209997759554	1.20925793003714e-16	1.17528913122575e-15	27.0906294812364
TIMM50	-0.546400297937052	6.40287859236249	-9.83868770648253	1.16837805535061e-16	1.13629306212078e-15	27.0456260937087
ZNF239	-0.829454954998116	4.42787472504802	-9.8066689024344	1.38093311685509e-16	1.33522805426246e-15	27.0430302664395
FMR1	0.687545737154255	6.09246545421328	9.8232497142296	1.26643690765587e-16	1.22847652489409e-15	27.0000536837626
DIXDC1	1.62358239813634	4.06613196627185	9.77066342373235	1.66644199278374e-16	1.59384031615546e-15	26.9836024672833
CREBL2	0.680188715382626	6.90735594126085	9.83042245242283	1.21989412831673e-16	1.18485965270401e-15	26.9760170879123
PFN1	-0.640489032881007	9.28625606002379	-9.84429141958599	1.13469340317037e-16	1.10568177430281e-15	26.9714140241614
ARHGEF38	1.76523343349584	2.65384047555894	9.75576412671605	1.80119520006481e-16	1.7161641576252e-15	26.9703878461499
B4GALT4	0.478050097195034	5.36897802178071	9.80331413256214	1.40532807543561e-16	1.35619578282398e-15	26.9667143915362
POLR1C	-0.670415340306277	5.22077315111605	-9.80807338452115	1.37084620718956e-16	1.32632903654371e-15	26.9586952791834
LDOC1L	-0.546919607357885	6.61589086796536	-9.82336381432758	1.26568281577865e-16	1.22847652489409e-15	26.956070002686
MRPS28	-1.13253260045503	3.07499649835827	-9.7471330834329	1.8841821261957e-16	1.79295809930004e-15	26.9252104986227
PPARA	1.0418767262641	4.34352795418059	9.77184397259654	1.65620578471642e-16	1.58505965986627e-15	26.901485526438
TTLL5	0.598890132502545	5.70284184166465	9.79889767703175	1.43810118673311e-16	1.38693175465539e-15	26.8908860837511
SLC35A4	-0.515132135031129	7.13751640598856	-9.81495900812556	1.32244935757925e-16	1.28032879132237e-15	26.887694810954
INPP5J	0.861920545339875	4.43140271627613	9.7627620916196	1.73659889779777e-16	1.65777298470002e-15	26.8568302761355
SURF6	-0.635611405377007	6.16989605893251	-9.79819615431462	1.44337680285358e-16	1.39112619201858e-15	26.8361278748034
NUP210	-0.834424991295683	7.4457952438972	-9.80584460189951	1.38688770116536e-16	1.33926081805138e-15	26.825161335317
HSD17B14	1.85681026570659	1.23199733925404	9.75549953489641	1.80368412808767e-16	1.71744583813345e-15	26.8090078765157
SMAD4	0.647344954493577	6.343697078503	9.79113699777267	1.49755177110454e-16	1.4424142010844e-15	26.8016545392504
MGST2	-0.84100764857131	5.95027404841971	-9.78014313900454	1.5859977208523e-16	1.52272006242443e-15	26.8009546121718
APTR	0.87569793989644	3.55672883763832	9.73001920844606	2.06019854018091e-16	1.95179440248306e-15	26.7898016887078
TMEM69	-0.553909889578112	5.60176029175481	-9.77231044378964	1.65217848309449e-16	1.58221378202467e-15	26.7538134743289
ZSCAN29	0.614614109059868	5.4289327302983	9.76479478036912	1.71827329593051e-16	1.64236739730697e-15	26.7470502836572
ARHGEF40	0.887797224439745	3.73581014231223	9.72500435334691	2.11482288817906e-16	1.9985009747575e-15	26.7190067381838
RPA1	-1.00455741966736	7.56517633281779	-9.78339976262977	1.55926740483656e-16	1.49993333446673e-15	26.7148867600755
UST	1.58866453551427	2.17226469402363	9.69932810975779	2.41801435961702e-16	2.26223698591957e-15	26.7074720296526
MBD6	1.10125347171858	6.82561752274537	9.77631401575237	1.61801340460574e-16	1.55246576891756e-15	26.7040590135863
ADGRL1	-0.648757734799479	7.62684513952383	-9.78238845940446	1.56751961437254e-16	1.50690617986031e-15	26.7016467669226
H2AFX	-1.31701526629455	7.26590907101405	-9.77407041555643	1.63707159509325e-16	1.56961110018541e-15	26.6816496066507
ESCO1	1.0053987259722	5.94028026793918	9.75822352619228	1.77822401854548e-16	1.69535313412565e-15	26.6778083194285
DIAPH1	-0.452223851752184	8.22512519075086	-9.77396492004073	1.63797322455417e-16	1.56961110018541e-15	26.6403436950434
RLN1	-1.86430250141956	2.23660231139167	-9.6877097938082	2.56912275430871e-16	2.38872738567799e-15	26.6307757995597
PALMD	-1.89084885540148	1.20416242409151	-9.70521175743083	2.34491202873055e-16	2.19932536061324e-15	26.6300281855084
VWA1	-1.18252624273129	6.06067612867098	-9.73744320115287	1.981910246922e-16	1.8835673587203e-15	26.5796603516175
NCAPH	-0.803827988126633	5.46529998781544	-9.73644089233607	1.9923037841957e-16	1.89105143005579e-15	26.5713657311515
HNRNPF	-0.458468103978966	8.7178824280361	-9.76340393718076	1.73079137245077e-16	1.65328010488045e-15	26.5613373391172
ALDH4A1	-0.771618491052725	5.86771323746033	-9.7309293366823	2.05043718095049e-16	1.94377302456771e-15	26.557896107716
DCAF13	-1.04276512127319	5.6471674676027	-9.72737572657424	2.08881464089803e-16	1.97641087887365e-15	26.5432552050193
TNPO3	-0.401340064707782	6.97653584949007	-9.74490559791942	1.90621253514828e-16	1.81277311132277e-15	26.5401002638508
RAB9A	1.11182840345558	5.24933391448129	9.71794640141253	2.19416194570158e-16	2.06826966582894e-15	26.5348027492127
CAPN5	1.0566092789246	5.21378903881581	9.72933831164503	2.06753168363198e-16	1.95750666843744e-15	26.5319222586364
NTHL1	-0.931057742781193	3.95287164735762	-9.68925033374317	2.54855625473567e-16	2.37254313212095e-15	26.5268170759909
NONO	-0.392693481125633	9.41761989961414	-9.75945545457656	1.76682788712779e-16	1.68555829435266e-15	26.526242125384
TIMM23	-0.478189000542341	6.12918111464907	-9.73489429940417	2.00844828089682e-16	1.90517115514508e-15	26.5248908944813
ORMDL1	0.68184824823124	5.51442875513196	9.72557611431046	2.10852259822679e-16	1.99380197323511e-15	26.5223258039474
UTY	1.106823340769	4.49623736663975	9.69268824564962	2.50325067473068e-16	2.33470882805937e-15	26.5098385002004
FAM173B	-0.86375858658857	5.22373821667111	-9.7024855184122	2.37850596964878e-16	2.2280502582811e-15	26.5041309997674
FKBP1A	-0.674150101438495	6.90104683379872	-9.73652490207122	1.99143055007981e-16	1.89105143005579e-15	26.4966930013839
TTC39A	0.761315618242387	4.98343181741514	9.7019475076073	2.38519217404156e-16	2.23292055395312e-15	26.4812141446221
ZNF568	0.836428596694829	4.72422167416971	9.69297043019957	2.49956791335562e-16	2.3327229202578e-15	26.4764954795463
HSPBAP1	1.38506550625931	3.68295762528638	9.67045620571046	2.81110528892988e-16	2.59763427806591e-15	26.4751698835926
TUBB4A	-1.62159233338144	2.75017192164471	-9.65104719222135	3.11063470909346e-16	2.86911017255915e-15	26.46210082542
RFWD3	-0.663869205740069	5.77921394265897	-9.71457623946051	2.23308851073395e-16	2.09969048698691e-15	26.4499079351883
CHSY1	-0.639473218527851	5.90115517370634	-9.71544043665224	2.22304142890723e-16	2.09286458285084e-15	26.4451410212581
PHF8	-0.548094764650255	6.70120736693486	-9.72229641377796	2.14491839011883e-16	2.02566632364933e-15	26.4427760490065
POLR3C	0.762705878007792	5.00117365141683	9.69254585226327	2.5051110935606e-16	2.33499367975829e-15	26.4356299788683
HIST2H2BE	0.669878910775354	7.04293759046112	9.72213366617201	2.1467407061088e-16	2.02611303852481e-15	26.4348526141141
FBXO8	0.965914519023068	4.60562325463179	9.68298217140987	2.63327838885657e-16	2.44686313657613e-15	26.4222140734482
PPAT	-0.851516136215476	6.36335962865239	-9.71607723581938	2.21566697033895e-16	2.08723056628668e-15	26.4085035231237
BTN2A1	0.753638471717493	5.57032795996997	9.69512653396014	2.4716069402711e-16	2.30806279944719e-15	26.4060640376507
FAM120C	-0.748213203732726	5.7164027534826	-9.70337261171903	2.36752236269776e-16	2.21914580513542e-15	26.3971590156518
TMEM261	-0.675683656893758	6.04234183001795	-9.70695343866855	2.32369884846805e-16	2.18079136928727e-15	26.3955655968647
NFE2L2	0.651907660984949	6.84278558398231	9.70797254380927	2.31137546873761e-16	2.17058249146741e-15	26.3556262436388
RPL22L1	-0.965715262220797	8.50396083833045	-9.72089149764972	2.16070056101982e-16	2.03800751408754e-15	26.3551286574512
XXYLT1	-0.738144116064064	4.92498058465164	-9.67189909408042	2.79002451570487e-16	2.57974187979214e-15	26.3443140330588
CDKN2B	2.71469506338107	2.52774003077197	9.64579793153863	3.19698556174508e-16	2.9379397304262e-15	26.3426695799052
USP5	-0.612850874633978	7.59679372339752	-9.71092185213879	2.27607809699476e-16	2.13877275997956e-15	26.3330077629898
CSRNP2	0.933390120344079	5.50950066652178	9.67761292673676	2.70808440006502e-16	2.51016020687508e-15	26.3180702632657
MRPL15	-0.603869505984194	5.87495851096664	-9.69076169422224	2.52853916186149e-16	2.35536873787297e-15	26.314808516152
BTD	-1.09963150498226	4.38806600393754	-9.64774487822559	3.16468220403671e-16	2.91360318674526e-15	26.3068813219559
FAM162A	-0.638439494656511	7.28198407661301	-9.69715547651209	2.44558049301037e-16	2.2851796318011e-15	26.2731396789611
NPR2	4.02260451551192	0.0866331409735355	9.78954356419971	1.51005887323175e-16	1.45352846413128e-15	26.2697596323559
ATP11A	-0.874066537240289	6.34427279574974	-9.68771415763372	2.56906426285577e-16	2.38872738567799e-15	26.2676255825602
EBP	-0.697352555342652	6.08768198282275	-9.67975964336603	2.67792425303026e-16	2.48680955989502e-15	26.2673665585619
HCFC1	-0.8089892012689	7.50431803665706	-9.69770145830219	2.43862373773452e-16	2.28009801032513e-15	26.2637805603882
ZBTB45	-0.794339033829397	5.69066397304772	-9.67248878546481	2.78145458431098e-16	2.57340246691397e-15	26.2428694963795
NDUFC2	-0.874477234630674	4.6093179361707	-9.6413673200699	3.27173045608463e-16	2.999285990755e-15	26.2411485525748
THAP5	1.01809671421724	6.31255500384718	9.6776560988188	2.7074745258416e-16	2.51016020687508e-15	26.2359901464114
AHNAK2	-1.4375285362065	2.92180440761465	-9.60470832307213	3.96107823617169e-16	3.59827893492765e-15	26.2214559511592
DSCC1	-1.26113634987752	4.25147208507207	-9.63389587000887	3.40174973989189e-16	3.11277721476031e-15	26.2138425921954
CSTF1	-0.56986349126259	5.48216896931225	-9.66060111644927	2.9594073880771e-16	2.73299270229802e-15	26.1977971157428
VEZT	0.573957745973203	7.17287005409124	9.67899342135649	2.68865052775076e-16	2.49522721413507e-15	26.1826967678175
AK4	-0.944189085580728	6.84724218846073	-9.67512025471948	2.74353107822481e-16	2.53988055922464e-15	26.1774381027994
BCAS3	0.58991450548161	4.6324093511171	9.63655018963423	3.35497809953621e-16	3.07185067942901e-15	26.1684385045339
KAT2A	-0.775448245265587	6.92604382583338	-9.67567047632003	2.73566707673162e-16	2.53416266651462e-15	26.1596748071363
ADCY3	-0.839262201817905	4.7752307147322	-9.62634660306812	3.53836631836368e-16	3.23384714769014e-15	26.108417925437
SEPW1	-0.768507753186507	5.88942349934927	-9.64310121028593	3.24227384970115e-16	2.97773603223929e-15	26.1061472857433
ISOC2	-0.736621720135104	5.96923820672886	-9.65206213884559	3.09420952657244e-16	2.85572527664486e-15	26.1008825241442
STK17B	1.29603495912303	4.25784016759994	9.61274971763058	3.79839721469874e-16	3.45467792706943e-15	26.0978182676788
C1orf21	-0.805238524522113	6.01683820955313	-9.64840074182852	3.1538738329589e-16	2.90543371016631e-15	26.0913292537037
TMEM223	-0.780984854938712	4.33704499234539	-9.61396041513424	3.77448918908433e-16	3.44127077494173e-15	26.0850441483331
PHLDA3	1.02997434532744	6.4531681167176	9.64582963083111	3.19645698443022e-16	2.9379397304262e-15	26.0601031945256
RPS6KA2	0.610457796321162	6.86976292566208	9.65093020046552	3.11253361154692e-16	2.86911017255915e-15	26.0539297876819
SCYL2	0.69407997452632	6.63158774677424	9.64179667993692	3.26441136290166e-16	2.99440446092434e-15	26.0218469591275
POLR3G	-0.897615987462825	4.08980199285541	-9.59571482949363	4.15127875359095e-16	3.76195544743039e-15	26.0180110724719
FNDC3A	0.661404196545587	6.81105480687494	9.64271384860988	3.24883156772453e-16	2.98193489125621e-15	26.0108005684634
AP1S3	-0.832712918684602	5.13621903489789	-9.61292546415914	3.79491732941173e-16	3.45467792706943e-15	26.0074300544457
CCDC174	1.33806115113699	4.90616927613037	9.60527339052813	3.949422717304e-16	3.58986268299254e-15	26.002819779495
CHCHD1	-0.600210228811699	5.71067282192447	-9.62492244068344	3.56474685930677e-16	3.25399628202739e-15	26.0012278321795
TRUB2	-0.544566462052792	6.04334033113601	-9.62586019244776	3.54735436672907e-16	3.24008960892966e-15	25.9654608292619
HSD17B7P2	1.750032003236	2.9509171084644	9.55565305168102	5.11564939621121e-16	4.58606515423926e-15	25.9612420596247
CFL1	-0.532568173329164	9.52586013866802	-9.64744841363331	3.16957995841797e-16	2.91632430487771e-15	25.943546455572
CNKSR3	2.10159403152976	3.19924818584569	9.55744072781535	5.06819241275922e-16	4.55167328169811e-15	25.9224488668865
TMEM41B	0.70606711124549	6.55748785910084	9.61830590847454	3.68990872651655e-16	3.36620105937864e-15	25.9088302919222
FN1	-1.64017199699496	9.38700253971883	-9.63836325176241	3.32340003433269e-16	3.04479407660401e-15	25.9014228199182
NETO1	-1.46122694629318	8.23967192860912	-9.63177634884185	3.43956501413889e-16	3.14546335275941e-15	25.8911152430977
RAB3B	-0.795430775722188	6.05272141440816	-9.60380932544284	3.9796925164582e-16	3.61300258930692e-15	25.8909270619865
EIF4E2	-0.524116973908834	6.37852929321601	-9.61285703831894	3.79627182280117e-16	3.45467792706943e-15	25.8908804090678
LGI2	-2.28045487491754	1.15259479216595	-9.60257819298223	4.00532569206275e-16	3.63407677293138e-15	25.8766671221165
PPP1R3D	0.756742411914049	4.20684247162009	9.56583874553318	4.85107070283681e-16	4.36189686669447e-15	25.8527931416942
RECQL4	-0.711341052622788	5.92675737588015	-9.60039167009867	4.05125810205226e-16	3.67353210509763e-15	25.84208872251
SULT2B1	-1.18286483227981	2.41902219221652	-9.52575830987515	5.97835959108568e-16	5.31504130371477e-15	25.8192826733341
GRB10	0.618101729884018	7.75354896031675	9.61367271621133	3.78015681865088e-16	3.44434677116879e-15	25.8144229716481
TBC1D23	0.757819623444347	5.81504651134165	9.5885636370704	4.30900674140044e-16	3.90253590041429e-15	25.8068380361681
HDGFRP3	0.8274221669233	4.91581440974153	9.57023696315347	4.74109223950102e-16	4.26556267635394e-15	25.7924470553726
GM2A	-0.656344582629148	6.09222219914288	-9.58711172866017	4.34175409198903e-16	3.92509207978972e-15	25.7837098305907
FBXL19-AS1	-1.20190417844137	3.94269075617079	-9.52844579255578	5.89519457297884e-16	5.25354550194957e-15	25.7707540676252
PRPS2	-0.72870644052383	5.72563802646365	-9.58171078041062	4.4657681823595e-16	4.03234967085449e-15	25.7653496768149
KIAA0101	-0.907815859273088	5.27708358578891	-9.57064335175993	4.73105695623255e-16	4.25908580664196e-15	25.7623391207072
IFT43	0.645874057160905	4.46534533423319	9.55080672114751	5.24654818199892e-16	4.69780366731639e-15	25.757175755336
FAM114A1	0.840675784889191	6.25301598459632	9.58730235029716	4.33744054334585e-16	3.92509207978972e-15	25.7480310569311
MBD2	0.556515933889139	6.15781057609372	9.58719635639938	4.33983853483974e-16	3.92509207978972e-15	25.7472450770509
NPHP3	0.847196934921357	4.61452213288615	9.55146084626521	5.22868691268235e-16	4.6846039785703e-15	25.7461722558218
ZNF345	1.04389272684758	2.77864766902641	9.51188580622081	6.42665110429348e-16	5.70346294220277e-15	25.7458214966358
HEG1	1.98688039083208	3.40706798070678	9.51825129076783	6.21692691997939e-16	5.5206016931053e-15	25.7265885966865
CYTH3	0.523850571819196	6.04938472174314	9.58034066233102	4.49778688435364e-16	4.05882018362105e-15	25.7175454695685
DDX18	-0.587376740627839	6.91798004656693	-9.58684457928988	4.34780658692769e-16	3.92819877913996e-15	25.7032642856856
GOLGA1	0.376817430643482	6.50533398419144	9.57995702237375	4.50679330402707e-16	4.06450500019643e-15	25.7010819127211
YPEL2	0.928283771192381	4.98712135609503	9.54375563571481	5.4429944641648e-16	4.86500029011301e-15	25.6826080838602
DNAJC12	0.976060843191024	3.76083298567965	9.52450514694161	6.01753869976475e-16	5.34670775832352e-15	25.6701062231449
ERLEC1	0.664673509530144	5.49718247011471	9.55658234067806	5.09092466568383e-16	4.56935593424437e-15	25.6524796592041
FANCB	-1.1826518125811	2.61505757065965	-9.48917224628557	7.23426246328213e-16	6.38247268793446e-15	25.6324056108965
ZNF207	-0.382422058835897	8.05429078806466	-9.57722910793843	4.57135601276545e-16	4.12025701606759e-15	25.6216197288947
MID2	0.576959339159713	5.07441994734282	9.53702956730108	5.63722785788991e-16	5.03561056002825e-15	25.6093484004084
CRIM1	1.56086962833276	1.91007388279041	9.48890397814886	7.24438307691178e-16	6.3876486366945e-15	25.6087567186723
ARL2-SNX15	0.566463761778157	4.79140522800375	9.52771708151151	5.91762991705561e-16	5.27041108152473e-15	25.5895204814345
DSG1	-4.09187929557924	-0.426893419164385	-9.96819371220923	5.94175554569845e-17	6.00817516998033e-16	25.589404399034
TMF1	0.689561078681386	6.89213573502272	9.56066284361804	4.98376353333457e-16	4.47852742169671e-15	25.589224683453
CNDP2	-0.557787830118567	9.33852031662149	-9.5766247583923	4.58578395438304e-16	4.13078175518991e-15	25.58323615269
PLEKHH2	4.80829857554349	-0.976030854345717	9.99284075531821	5.22414658443087e-17	5.30756326872896e-16	25.5830525621593
KCNG1	1.15751298978729	3.79769790600383	9.50411736009128	6.69219528446275e-16	5.92511818346065e-15	25.5655038536916
PHF14	-0.62303245092686	6.2891579552361	-9.54491403501269	5.41022381567133e-16	4.83858968529605e-15	25.5262070752182
HINFP	0.978778408203955	4.39246629862584	9.50674268097966	6.60125171541123e-16	5.85149915930431e-15	25.5215325952989
GRSF1	-0.464142272541161	8.17752437701245	-9.55591887940585	5.10856454279992e-16	4.58244953253785e-15	25.5129380299697
BOD1	0.775742704487303	5.60087870522762	9.53387945421039	5.73056130207205e-16	5.11290008983445e-15	25.4992575755006
CKMT1B	-0.833483850574102	3.39727239467744	-9.47719348784939	7.7002274602752e-16	6.76669802448582e-15	25.4938750683255
PSMD11	-0.401053665593157	7.5143992780044	-9.54679083799322	5.35754757780457e-16	4.79433459048352e-15	25.4892186556357
ROCK1P1	2.22101318795497	2.81268124206253	9.45318672080172	8.72622929958951e-16	7.61794709298958e-15	25.4508766838836
TNFRSF19	-1.01725838086868	4.40563886011166	-9.49762430199409	6.92253141816678e-16	6.11823023985829e-15	25.4451552151887
CLIP4	1.57109619219023	2.51602935574914	9.45011786689557	8.86686730519046e-16	7.72302085004292e-15	25.432121916906
MAPKAPK3	-0.596673944650496	6.37320633546148	-9.5274382840323	5.92623598904506e-16	5.27182225186615e-15	25.429632535967
SLC16A3	-1.64455915524817	1.99920038531973	-9.45071686211038	8.83924018715627e-16	7.70342603890532e-15	25.4253769615995
CAD	-0.782692548060687	6.61656542469463	-9.53164792934073	5.79761066211316e-16	5.16965093244009e-15	25.4203390828331
UBTF	-0.558059915079469	7.20937765889407	-9.52759776186453	5.92131161176987e-16	5.27056402859137e-15	25.4015456374306
ULK2	0.484901172201037	5.43377580484279	9.50475773095953	6.66989751128647e-16	5.90886023772729e-15	25.3996746372148
WDR25	0.761074515235047	3.64051335450008	9.46061595743814	8.39492039860604e-16	7.33749270695391e-15	25.3968389910643
MCM8	-0.839774446018732	5.29198737077814	-9.50359411147873	6.71047010506667e-16	5.93779723616271e-15	25.3929280765148
ZNF441	1.38713733013904	4.90499065554476	9.48539785391893	7.37796152875e-16	6.49779884549619e-15	25.3922131717839
GSPT1	-0.452167064307998	8.62031777024832	-9.53501308389583	5.69679699300852e-16	5.08579688745636e-15	25.3833010850225
ABHD12	0.525806671255034	6.19881490615028	9.50817696237213	6.55208930690259e-16	5.81135103558472e-15	25.3546193494154
HERPUD2	0.632371959504073	4.75219203880957	9.47804481759428	7.6661440157717e-16	6.74369177157749e-15	25.3531637349113
CCDC138	-1.20171924767342	3.93288686169395	-9.44906311041586	8.91572500407225e-16	7.76107400934197e-15	25.3161763658123
ZNF266	0.572916713952295	6.24100568105854	9.50140151332623	6.78759167285923e-16	6.0025015641728e-15	25.3056979911508
FNDC3B	0.623541882159978	5.67542258864372	9.48977365321048	7.21162522179526e-16	6.3662412892697e-15	25.2979682876642
SMAD3	0.86167221053205	3.88838690125492	9.43958222434849	9.36713863069726e-16	8.09769451229419e-15	25.2777826053561
SNRPE	-0.792604594970108	6.47156805770116	-9.49599207565551	6.98166810313541e-16	6.16686636686361e-15	25.2707653820849
PWARSN	-2.0042798564146	2.27585246169112	-9.42298881405612	1.02128147752865e-15	8.78325467730254e-15	25.2680068849934
MED11	-0.777679983421017	3.77241588620588	-9.44391222239255	9.15821040190016e-16	7.94452266868474e-15	25.2651194560711
ALDH16A1	-0.676226917196421	5.46808106350081	-9.47716651293531	7.70130988535313e-16	6.76669802448582e-15	25.2460093186297
ACOT7	-0.834385964827104	5.54668151992677	-9.47252409810883	7.88987809068971e-16	6.92427874984201e-15	25.2447957048294
KANK2	-0.76109032101143	6.05158923239807	-9.48207053313211	7.50700182421959e-16	6.60756971819938e-15	25.2364452194107
TRANK1	1.530885283169	2.57461531560098	9.41119288751027	1.08599524048104e-15	9.3214258637277e-15	25.23636385372
ACAD11	0.748475689057255	3.98005891026482	9.44241992412757	9.22968496780307e-16	7.99728502461228e-15	25.2323567992173
SLITRK6	1.37231193985756	3.1746732586695	9.42736073020425	9.98287267984139e-16	8.60027631442905e-15	25.2236136415759
SNHG16	-0.642108537045361	6.19146898333908	-9.48610337375415	7.35088596990228e-16	6.47775256596553e-15	25.2182657021156
KIAA1804	0.790545677544617	3.69387044972174	9.42430926568886	1.01428133335782e-15	8.73305533354416e-15	25.2001193380327
SACS	-1.00624714453037	5.65205410839167	-9.46534491699286	8.19060443280479e-16	7.18400211232458e-15	25.1799090632365
GTF2I	-0.852175213055109	5.59273429624956	-9.4633519069564	8.27610048319614e-16	7.24207021303457e-15	25.1730644921918
FANCG	-0.579980355508655	5.41791371899405	-9.46085973294784	8.38426466727613e-16	7.33244718950602e-15	25.1586317504224
ECHDC3	-0.794626548223024	5.04391176748507	-9.44687908638466	9.01774815792776e-16	7.83625615390296e-15	25.1573248933886
ZNF461	1.28388504392471	3.23931929627174	9.40196514998769	1.13946084738774e-15	9.76049291749815e-15	25.1536506659397
GJB1	-2.21850211309918	1.76051741352126	-9.42863574150041	9.91679201653527e-16	8.54825194720399e-15	25.1387186526809
PHYKPL	0.815457622383088	5.32370057899089	9.45308155882573	8.73101155236752e-16	7.61794709298958e-15	25.1352903503689
ST7	0.632640412377775	5.74101769248391	9.46444717738698	8.22900590976521e-16	7.21347067957001e-15	25.1350976158679
NCOA6	0.595452312178821	6.79718255896516	9.4729741652964	7.87139696140427e-16	6.91209922645886e-15	25.1284773947102
DNAJB4	1.48724694549706	6.14063789689588	9.44171828949761	9.26348244802473e-16	8.02194074045787e-15	25.1276182833049
HOMER1	-0.969449340080852	5.46858990756594	-9.44045051782189	9.3248642326477e-16	8.06579270261739e-15	25.1089935246299
IGBP1	0.45717929271079	6.00598250150316	9.45670682669944	8.56765236230517e-16	7.48411098733999e-15	25.1034675361851
PLEKHA3	0.682685766855629	4.75126558887996	9.42920056566111	9.88765835958317e-16	8.52803434391159e-15	25.1014254402749
CCDC90B	0.53384906107294	5.57939176975897	9.45079107998479	8.83582306856756e-16	7.70342603890532e-15	25.0921988992323
CTSH	-0.562385751024443	6.81358208433544	-9.46394433827255	8.25059372776041e-16	7.22817476172989e-15	25.0846292793126
TFAM	-0.79310775176454	6.88924146885696	-9.46364174437402	8.26361189314533e-16	7.23535837827815e-15	25.0683726682251
USP13	-0.734595029146705	5.80266586477268	-9.44626444194247	9.04666991384675e-16	7.85684184073585e-15	25.0657007252808
HS6ST1	-0.663090360335215	5.38664004375433	-9.43477568940946	9.60463881184556e-16	8.29823109313423e-15	25.0561768608034
SERPINB5	-1.29649230908184	2.99374970950082	-9.37817603386803	1.28973058414746e-15	1.09725747600897e-14	25.0523400610791
ELMSAN1	1.39011057968734	6.00080542099078	9.44884971955905	8.92564219514753e-16	7.7652052840287e-15	25.0451093849119
YIPF2	0.653479737927537	5.76936189896383	9.44051323820287	9.3218179684262e-16	8.06579270261739e-15	25.0229254967708
RGS3	0.743159643445794	6.11439071284804	9.43417808348487	9.63458487407194e-16	8.31931722076275e-15	24.9853849035037
DYNLL1	-0.680582399790803	7.23715243293221	-9.44587110312483	9.06522684058882e-16	7.8684072970105e-15	24.9783895456018
SLC26A11	0.651918615415476	5.56055985952082	9.42362777618862	1.01788812781564e-15	8.75908775202274e-15	24.9764196728978
TNFSF15	2.16142303483579	2.65498527772275	9.39000212259091	1.21270548759497e-15	1.03348385934882e-14	24.9624451894665
CD9	-0.977160629411434	8.32896216574011	-9.44756362712937	8.98564613302215e-16	7.81288143216332e-15	24.943019654859
BEND4	-1.13161813994063	3.19755934844375	-9.36261421763381	1.3985780174649e-15	1.18582989894144e-14	24.9297330230358
LRIF1	1.2127844837504	5.86896430277534	9.41113178097237	1.08634092045308e-15	9.3214258637277e-15	24.9205640687489
DNAJB11	0.510072625535723	6.96585842231121	9.43224257374549	9.73221480966552e-16	8.3987895162033e-15	24.9173954586761
CNPPD1	0.600982629376705	6.10755197725293	9.41427457818775	1.06870379896171e-15	9.18583643114423e-15	24.8837472114811
MYB	-1.65510564867832	1.60721125412568	-9.34968909416634	1.49592191177366e-15	1.26124443723713e-14	24.8811770546875
YY2	-0.953667150982714	2.78719098914575	-9.34466038084488	1.53559750573714e-15	1.28962707752511e-14	24.8727526626212
DSC3	-1.21349806384484	3.4497520465931	-9.34769512382286	1.5115300160178e-15	1.27154816361475e-14	24.8518629621312
PANX2	1.19407286689812	4.24977082447739	9.35772449994606	1.43463746186312e-15	1.21434701957929e-14	24.8195297053347
OSGIN1	1.58834735065228	5.46328758968415	9.35885255389177	1.42623706853801e-15	1.20791741800151e-14	24.8030496702519
MYO5C	-0.544217159041766	6.99362573920879	-9.41148345200854	1.08435301795283e-15	9.31501425490832e-15	24.8013020088702
STYXL1	0.511020919081432	5.55036046782949	9.39182778427221	1.20123102584162e-15	1.02545111336201e-14	24.796524823642
GTF2IRD1	0.946289718131902	5.35877629250455	9.38845800308548	1.22249580927944e-15	1.04123636257176e-14	24.7898118630412
HMGB3	-0.697769691817341	6.11945152249893	-9.39507569990209	1.1810848752937e-15	1.0094007107234e-14	24.7878186572657
CIAPIN1	-0.471633658249868	6.14368269298877	-9.39794159665639	1.16358866969147e-15	9.95581052084734e-15	24.7791925952099
PAN2	0.682145491266013	6.79152932266474	9.40286600377383	1.13412756159363e-15	9.72035357585044e-15	24.7549314330344
MTMR3	0.709266697862375	6.27150342461956	9.39125308919535	1.20483130081144e-15	1.02735643458175e-14	24.7523651943631
HSD17B4	-0.468080375376352	7.97866909590255	-9.40654530676147	1.11260268902109e-15	9.54131466495758e-15	24.7390005065477
TDG	-0.526263864905983	6.38843711365591	-9.39137397243653	1.20407311352385e-15	1.02729328822012e-14	24.7319723925223
BRD4	0.775551899545905	7.07876135910811	9.39755340411556	1.16594333422898e-15	9.97027625670976e-15	24.7218441496874
CNKSR1	0.80412993644117	4.18044225657997	9.34487116409653	1.53391356323255e-15	1.2889337473699e-14	24.7201127103905
PPM1H	0.658767861737174	5.8023619702055	9.38307579360985	1.25724216523414e-15	1.07022382954398e-14	24.7153950437275
SCYL1	0.48170340295751	7.34822418467323	9.39474623955095	1.18311297970917e-15	1.01055884546717e-14	24.6987040338425
ZC2HC1A	0.816072827775439	3.92727984216875	9.33640838507115	1.6029933352043e-15	1.34397252492618e-14	24.6965927519989
C17orf107	1.34662015139447	2.00138088242647	9.30255044038862	1.91186040415019e-15	1.58961770923141e-14	24.6821947495766
IMPDH2	-0.4555867475016	8.68022170354649	-9.39798916325293	1.16330047110276e-15	9.95581052084734e-15	24.6691427173508
TMEM120B	-0.870717016772667	4.76883809487613	-9.34900195084951	1.50128237486958e-15	1.26434414700177e-14	24.665659283696
EXT1	0.923493935350312	4.06537500974355	9.32698889932636	1.68354062504481e-15	1.40993006278153e-14	24.6509194158828
UFM1	0.694636052018701	6.45788482308492	9.37311738092539	1.32415219004845e-15	1.12590426306724e-14	24.6267597016781
DIS3L	-0.509773576896307	6.12550797003961	-9.36513001555339	1.38037916352273e-15	1.1723853800598e-14	24.6126175267286
HIPK3	0.625492207449855	6.52839473947418	9.36705750257872	1.36659617759308e-15	1.16133606127548e-14	24.6065342814379
PDHA1	-0.483373873615451	6.27361408224779	-9.36389877528607	1.38925601334673e-15	1.17925767645079e-14	24.595099220431
NWD1	-1.77334057815335	1.09635243875895	-9.29916512358717	1.94583612679299e-15	1.61518381868013e-14	24.5937460845977
STARD4	1.18544642484284	3.86377559983023	9.3050996649766	1.8866673191766e-15	1.57041000358957e-14	24.5828133869626
ZBED8	0.712933775824727	4.15468591116244	9.31756221920514	1.76819424546331e-15	1.47670771912553e-14	24.5750346889301
LAP3	-0.48002083279022	6.7563903770792	-9.35976200600975	1.41950032862056e-15	1.20289034619449e-14	24.5457752575627
MAGEA6	-0.4431381984616	6.4740966730138	-9.35481262738867	1.4565506285911e-15	1.2322008021929e-14	24.5350813479091
TOMM40	-0.771471324173677	6.06734812668134	-9.35103860746788	1.4854497968656e-15	1.25311877245696e-14	24.5268277077385
ZNF263	0.531350142689917	6.00720164890966	9.34827642091419	1.5069631103126e-15	1.26841693186401e-14	24.5266109145167
SHOC2	0.761459000388482	6.54408966758241	9.35389722546554	1.46350824196122e-15	1.23738962619874e-14	24.5247203202737
RBMX	-0.570252222404736	7.36761000895635	-9.3628308346115	1.39700166705181e-15	1.18516254420621e-14	24.520630865565
ZER1	0.514521196708303	6.7190537302794	9.35314196404174	1.46927366404782e-15	1.24016938388657e-14	24.5194367091667
PARD3	1.51582860683793	3.13401943200937	9.283381577698	2.11237252830691e-15	1.74858797602297e-14	24.5174380758981
FAM120AOS	0.465628353877793	6.96357406562531	9.35360833351766	1.46571087766341e-15	1.23785796057333e-14	24.5130815147076
DERL2	0.594258586534876	5.5625941222114	9.33064608586488	1.65179852895818e-15	1.38411867806005e-14	24.4869964152757
NFX1	0.580035912921135	7.04390371078206	9.34925047829674	1.49934138116519e-15	1.26341807966198e-14	24.4852415643904
CCDC163P	1.15884196228443	2.81177814411892	9.26592501604812	2.3131774054092e-15	1.90431315348819e-14	24.4808479755175
AGRN	-1.08155902999093	6.90361822525012	-9.34751897263759	1.51291665719577e-15	1.27200204504209e-14	24.4790457282548
ZNF555	2.56835062063822	3.21282829165111	9.26291334604521	2.34969959569406e-15	1.93226117902202e-14	24.4664518593735
TPRA1	0.609669075017721	6.17356737685756	9.33662842981111	1.60115842443049e-15	1.34318407269543e-14	24.4576957678264
RTCA	0.391446033418235	6.76932463630602	9.34244045760651	1.55344488424834e-15	1.30388643833835e-14	24.4537623619268
EPHB2	-1.32306588513554	2.164087084663	-9.25677674284755	2.42590839092619e-15	1.98948336418065e-14	24.4471717022566
IRF1	3.77905541333364	2.21610525003463	9.25370924105405	2.46492272679167e-15	2.020375527593e-14	24.4357117665288
ACLY	-0.90595786467477	9.04440802687957	-9.35364597041226	1.46542373049461e-15	1.23785796057333e-14	24.4334321481424
ZNF181	0.932110469815688	4.74682091672133	9.29156168976963	2.02435889728467e-15	1.67850763123284e-14	24.4052080877057
ZNF552	-0.739559180942566	4.49648017302511	-9.28504494102343	2.09417151483804e-15	1.73543484916159e-14	24.3973208335188
KIFC2	1.12321772138066	5.99105251516891	9.31876459403946	1.7571645806342e-15	1.46831292948265e-14	24.3776030219809
TSLP	3.79778762581849	0.0152546069287382	9.44373937451662	9.16646067651056e-16	7.94708854032809e-15	24.3635297775481
PHF3	0.856182111284486	6.61960549758952	9.32000996002249	1.7458129538145e-15	1.46045277517986e-14	24.3552044538233
C15orf61	1.25290486519096	2.64259078113931	9.24319841747534	2.60341691193632e-15	2.12230772799325e-14	24.3490298862813
POLR2L	-0.991692215609713	6.55300395992491	-9.31473621532629	1.79439072010375e-15	1.4977526988926e-14	24.3430792528657
TXNDC11	0.433218311273298	6.07341205217593	9.311609809636	1.82382348836005e-15	1.51978543291979e-14	24.3374238883282
MRS2	-0.465905574061655	6.10987933634596	-9.31166758358915	1.8232752433541e-15	1.51978543291979e-14	24.3350171512949
C18orf25	0.591881983050611	6.12509974783213	9.30598535571978	1.87799214616537e-15	1.5640560214542e-14	24.3186697130057
ZNF821	1.2445069537872	3.77741014029453	9.26155621878771	2.36634490672597e-15	1.94275752429728e-14	24.3143391866507
TRAP1	-0.523427829507896	7.84129265965665	-9.32269516651266	1.72158552883995e-15	1.4409881996132e-14	24.3029483652093
SNHG5	0.753923290455861	4.91577787198792	9.28037764762401	2.1456434242421e-15	1.77417299881164e-14	24.2804583240418
DBI	-0.761639452008784	7.43966351569401	-9.31220123542052	1.81821893460333e-15	1.51679864011131e-14	24.2769016591924
PPT1	-0.567464057379299	7.24330631712003	-9.30320007255627	1.9054086109838e-15	1.58513106385223e-14	24.2420954306619
BCL10	1.21087868294151	5.13025532561045	9.26433562615136	2.33238058633156e-15	1.91906996626602e-14	24.2394643647488
ATP5B	-0.535373993386507	10.5848811259372	-9.3196368258388	1.74920640379242e-15	1.46247680174537e-14	24.21147311026
CEP95	0.730837402712003	4.96541212918253	9.26769837394325	2.29193771887403e-15	1.88889883570869e-14	24.2107166160317
C14orf132	-1.06466098005098	3.28415884636117	-9.2182653957398	2.96380172876234e-15	2.4095531542553e-14	24.2091617442342
NR2C2AP	-0.695832575226549	4.1095314203862	-9.25011027471627	2.51149568964031e-15	2.05406423069928e-14	24.2078143581475
UGDH-AS1	0.938161751636696	3.63880322544065	9.22542675165374	2.85547479367031e-15	2.32400051500018e-14	24.2020044753358
NFKBIB	0.989476700951041	4.26375270826863	9.24435430174576	2.58781417727335e-15	2.11188139597481e-14	24.1994196188718
UBE3C	-0.508665272731014	7.84647496046462	-9.30202250888592	1.9171195913492e-15	1.59310834442167e-14	24.1966263517648
IFNGR1	0.708815501581123	5.3001124576141	9.26728633574968	2.29685531548308e-15	1.89191329771223e-14	24.1907207991796
PON2	-0.635104533318176	6.33290924869427	-9.28370718323071	2.10879726939592e-15	1.74659127397954e-14	24.1901090601214
CREBBP	0.869873333912579	7.18355645602916	9.29387050391242	2.000186450139e-15	1.65938120084459e-14	24.1870885569717
ZNF189	0.734477387551626	5.39380026008336	9.26254811595703	2.35416765361338e-15	1.93487583397146e-14	24.1832158757198
CYP2R1	0.621555085127532	4.93898374593648	9.25182587132962	2.4891862110127e-15	2.03692752831426e-14	24.1606049511841
MICAL3	-0.636103995972881	6.6179376263764	-9.28177155107804	2.1301402911932e-15	1.76232433127036e-14	24.1557935356352
CHAF1A	-0.675613394667217	5.99723980727577	-9.27214780287238	2.23949948768791e-15	1.84872591023209e-14	24.1429265813841
NLE1	-0.631779793602369	5.69606672380124	-9.26886702805745	2.27804715695595e-15	1.87848193898136e-14	24.1419964927998
TNIP1	0.601484982524616	6.03729361833567	9.26200093147203	2.36087753367557e-15	1.93932916004772e-14	24.0771080323055
PPP2R4	-0.533427666044338	8.28434126430564	-9.27992030379277	2.15075454690408e-15	1.77742048851467e-14	24.0738247509378
DLST	-0.418888082072378	7.31776166413581	-9.272450025081	2.23598142976288e-15	1.84683702691526e-14	24.0731905298957
KIAA1467	-0.60853574930011	5.27941561594542	-9.24321784638607	2.60315387598127e-15	2.12230772799325e-14	24.066239056283
CDC6	-0.978564345076329	6.46053382081579	-9.25808101342086	2.40950721566799e-15	1.97711258745741e-14	24.0522743689662
TNFRSF10A	-0.688291252903364	4.465818620829	-9.21574061625786	3.00296303868795e-15	2.44006996693389e-14	24.0404112760612
ANKMY2	0.999436305783863	4.50822811441995	9.20548282536657	3.16745250575689e-15	2.56263291090762e-14	24.0366968703245
MAD2L1	-0.930597330135288	6.02067241922574	-9.25182589693374	2.48918587953936e-15	2.03692752831426e-14	24.0187105624663
TBC1D14	-0.633552190504999	6.00269158930702	-9.24688521926546	2.5539756680229e-15	2.08653420190598e-14	24.0172230315142
TARP	-1.2248423143725	3.11788269832454	-9.17894080044521	3.6360134695505e-15	2.92595810604343e-14	24.0159385353005
ARL5B	1.03108338943182	5.76069710783751	9.23822910981015	2.67157187139071e-15	2.17668601306581e-14	24.0145530862979
NFIX	-0.945883130796339	9.02451599348766	-9.2718111973118	2.24342429377228e-15	1.85094830743322e-14	24.0055288198188
KLF2	2.32238743188182	0.769311315949792	9.23691897103075	2.6898354192571e-15	2.19037790973778e-14	24.0016445739295
TLCD1	-0.900995291391014	4.69809416994415	-9.21871215003821	2.9569254856086e-15	2.40526506456656e-14	23.9921974963382
TMEFF2	-1.3973622722066	6.05640526932268	-9.24500211368441	2.57911051895753e-15	2.10592297730649e-14	23.9780549250929
NELFCD	-0.453324111916235	7.34557901003624	-9.25294504406943	2.47473929859049e-15	2.02731507406628e-14	23.9664146130571
RANBP3L	-1.3279842689162	2.39256077227434	-9.154553054105	4.12727065852678e-15	3.29479512006582e-14	23.9286506130246
TMPO	-1.0256156134439	7.55423149003693	-9.24742246115884	2.5468497346688e-15	2.08184516144729e-14	23.9244085060286
SLC16A9	1.11957969593029	3.92774082915469	9.18718738532021	3.48346629731197e-15	2.8062086867187e-14	23.9108493109174
ANKRD10	0.709802400757854	4.86560535395288	9.20820581405517	3.12293081231351e-15	2.53070313425255e-14	23.9057996694773
SYTL1	0.916478025186201	5.53890032882466	9.21496459246615	3.01510322079947e-15	2.44728594397432e-14	23.8621881544464
ALPK2	-1.79165236666886	0.524135721213656	-9.19149843779693	3.40627909456211e-15	2.74550117466155e-14	23.8536542914876
ZNF691	0.777893026593754	3.82390965960517	9.16738940313319	3.86096710285051e-15	3.09206837420818e-14	23.847150726077
KIAA0754	-1.37139298497528	3.17985187204419	-9.14910583685883	4.24574651156217e-15	3.38610034257693e-14	23.8458021134519
E2F1	-0.856436989451486	5.51847109023476	-9.20642958324359	3.15190134766608e-15	2.55280208395652e-14	23.8320909390428
PLEKHG3	-0.877462982186185	5.0051321659337	-9.19223778344488	3.39321401626806e-15	2.73790981559813e-14	23.8288568382474
DCBLD1	-0.655729324739188	4.30377998601915	-9.17474313247991	3.71620506185558e-15	2.98888779907998e-14	23.8247414326863
PDE3B	-0.987930728787106	4.75055965324726	-9.18349100377763	3.55103654917849e-15	2.85910803337609e-14	23.816631700016
CNEP1R1	0.815579858284036	3.7402368406699	9.14908730119212	4.2461553976241e-15	3.38610034257693e-14	23.8060258009883
N4BP1	0.563794597281173	5.93004907843579	9.20571575995513	3.16361930483522e-15	2.56091145452321e-14	23.8049808605999
NBPF12	1.05847065455558	4.60751648860512	9.17322777819386	3.74558570774674e-15	3.00447195446181e-14	23.8014173321221
EIF1AX	-0.706516526023866	6.49671417962908	-9.21239615681847	3.05563447957579e-15	2.47884426500864e-14	23.7991076866434
PHF20L1	0.63487171376285	6.06901124545834	9.20364365316095	3.19788139183011e-15	2.58585821107813e-14	23.7933442813946
CYP2C9	0.911882701696493	4.32300549226554	9.16474053152766	3.91447880325602e-15	3.13325232994096e-14	23.7759032106109
MRPS5	-0.432859187015342	5.71368628377658	-9.19410255315635	3.36048312776507e-15	2.71441714074881e-14	23.7558023542639
PRNP	0.56352643259178	7.37828859435053	9.20907447565729	3.108859755107e-15	2.5206608036008e-14	23.7438678234116
PTCH1	1.07003350657418	4.75046468905262	9.17436191039189	3.72357471351219e-15	2.99161037443013e-14	23.7396158697385
PHB2	-0.446794022839804	8.19188974962069	-9.21555517429276	3.00585966500281e-15	2.44110268954474e-14	23.7379441422107
INTS6	0.801089789876701	6.24717619051419	9.19298563427893	3.38004951894855e-15	2.72875395572749e-14	23.7204041534313
DNAJC4	0.648284413370779	5.13264320636601	9.173358014661	3.74305152166383e-15	3.00447195446181e-14	23.7159581990982
CHRNA2	-2.03702041369955	1.79360181683554	-9.11226632952644	5.14113774234142e-15	4.07384297303424e-14	23.6877357108994
SMS	-0.561604896595587	6.85881427985355	-9.19164623031875	3.40366342407726e-15	2.74486627153298e-14	23.6718689490582
SMCO4	-0.868699543808551	5.48393249632868	-9.17463522705928	3.71828957339443e-15	2.98896339582927e-14	23.6684794045723
NFIC	-0.657559657000582	7.51498458916399	-9.19657983657812	3.31748807503608e-15	2.68113029788707e-14	23.6668062545802
SLC16A7	-1.52920573896282	3.56445871746724	-9.12104686720403	4.91195761130803e-15	3.89841202385843e-14	23.6492750574936
ZNF12	0.738086237978401	5.69847766485289	9.16872361428533	3.83429085609313e-15	3.0739835288358e-14	23.6366626466887
CDC14B	0.768256058404664	3.81548075807049	9.12909141442523	4.71094772445955e-15	3.74878595816029e-14	23.6355478547042
DCUN1D2	0.659941929506116	4.39966888791643	9.13307302134866	4.61451696610775e-15	3.67399717725737e-14	23.6250554441668
SNORD116-20	-1.16229633074178	3.22579116187849	-9.09918708315903	5.502448265257e-15	4.3463841741767e-14	23.5967128538084
VOPP1	-0.75995929223431	4.40064216551311	-9.12796897498519	4.73849366257012e-15	3.76870873078141e-14	23.5921768565537
EPHB4	-0.791353648408486	5.64265973255115	-9.15830618913379	4.04756603463358e-15	3.23632862492321e-14	23.5827205722689
TCTN3	-0.585649525459822	5.97268495001045	-9.1632764077956	3.94437352842018e-15	3.15549882273614e-14	23.5801239534555
DROSHA	-0.571857783092543	6.48755727422405	-9.16801343043431	3.8484673108949e-15	3.08370251549615e-14	23.5676535966875
THNSL1	-0.784255301121105	4.95632747611362	-9.14449929626814	4.34858230182586e-15	3.46594011911981e-14	23.5667868780778
KIF7	-1.78109209498016	1.43011933365014	-9.1022479086364	5.41568626731301e-15	4.28010236789327e-14	23.5578187953079
HSPG2	-1.21596420730633	4.40097783096766	-9.11520358120914	5.06330917526141e-15	4.01641049000134e-14	23.5457960768621
WASH2P	1.42500873349783	1.85046242382309	9.07950958974236	6.09431365192747e-15	4.79121538205984e-14	23.5425166993445
MAGEE1	-0.961053521773745	3.87429206456386	-9.10459915713137	5.34996608132115e-15	4.2326180546427e-14	23.5364944859829
WARS	0.537259098595139	7.72649355208833	9.17328960161928	3.74438251281129e-15	3.00447195446181e-14	23.5348381556077
WDR61	-0.569316967519224	6.18573826347034	-9.15613761811049	4.09343029261308e-15	3.26951857839777e-14	23.5272222976457
ZNF133	0.749083511501221	4.03922802622286	9.11366144624003	5.10402351424523e-15	4.04656901213867e-14	23.525874234122
GTF2H3	-0.58802365249498	6.4596710917794	-9.15691153567247	4.07700308800166e-15	3.25813083392405e-14	23.5101838514753
C1orf158	5.58811554501477	-1.80013509103204	9.92216056246283	7.55632460276069e-17	7.55431226598232e-16	23.5011652121481
TANK	0.672258719635138	4.42104357445216	9.10516495221432	5.33427058772485e-15	4.22242525805358e-14	23.4766245541046
MAGEA1	-1.30733858603289	2.36244359478123	-9.0627423160758	6.64849731978686e-15	5.18886880217877e-14	23.4677820516784
RAP1B	0.658497029627855	5.33809527340654	9.12364192263981	4.8461968015744e-15	3.85232880743469e-14	23.4548547298379
MRPL39	-0.522044651999302	5.57718720433527	-9.12311843901901	4.85939118738074e-15	3.85873178581222e-14	23.4189989004457
PDIK1L	0.886399040448169	4.18924938265197	9.090926390177	5.74359007342599e-15	4.52971368395823e-14	23.4033776625164
PDP1	0.783527251841246	4.20230379452833	9.07896457803493	6.11158066795206e-15	4.79976439905691e-14	23.357949267829
SUCO	0.66953693712856	7.48615553005035	9.13393936093182	4.59379735689372e-15	3.65944090775151e-14	23.353743046155
PLLP	-1.33459431570194	2.19179704967941	-9.04120147442705	7.43484729877576e-15	5.76363794725952e-14	23.3533352077031
MMP13	2.27285263622283	0.741367334755027	9.08047588742678	6.06381905140308e-15	4.76973844294755e-14	23.3408116340854
C16orf59	-0.8312434027939	3.90094334150801	-9.07078383154261	6.37670530190945e-15	4.9975264516426e-14	23.3161455898152
LIG1	-0.738524730792292	4.76646416432422	-9.08760435555934	5.84351223605999e-15	4.6060986738413e-14	23.302191472861
SFTPA2	-0.92078714231935	3.49186651043628	-9.04581454523502	7.25899059650183e-15	5.63021708662559e-14	23.2903050835815
TSPYL1	-0.587099257980833	7.95774133013311	-9.12327790571568	4.85536804301151e-15	3.85757706528364e-14	23.2851808520373
ZNF121	-1.17949655112191	4.1543380933775	-9.0527117744892	7.00376930663568e-15	5.43788003663089e-14	23.2691295465346
CEBPA-AS1	-1.06169407850646	3.73002488639132	-9.04088977831879	7.4468817356073e-15	5.76701269426917e-14	23.2367157809599
DLEU1	-0.770530201777304	3.98094673898335	-9.05811680113512	6.81003772360756e-15	5.30116777904049e-14	23.2314119990371
RNF10	0.375878487636331	8.22100578583093	9.11124093876819	5.1685877483651e-15	4.09343426315666e-14	23.2040048362639
RPS6KL1	0.613986866106566	5.05270369017583	9.07396525820825	6.27226363722474e-15	4.92081038540056e-14	23.2022786039043
EMD	0.572093798907416	6.60042119923083	9.09697111185956	5.56612626231509e-15	4.39437181676779e-14	23.2012039449357
C9orf78	-0.469776394677051	6.10417941754309	-9.08668766263589	5.87138913531751e-15	4.62564424217879e-14	23.1715521352259
CBX5	-0.701026189998069	8.03743865910625	-9.1044595099247	5.35384706311156e-15	4.23345800419606e-14	23.1710055487355
CEP120	0.697661398651775	4.66258154633145	9.05487403986682	6.92561633453641e-15	5.38276681570387e-14	23.1670673932263
ARL8A	0.688461659185167	5.31264311561121	9.069129071173	6.43171280979912e-15	5.03538058143606e-14	23.1666486517755
FZD8	1.39609663441277	2.10568789849436	9.00042137864922	9.18641850468711e-15	7.06676538249906e-14	23.151472366314
TYRO3	-0.648845415246105	4.95139330821241	-9.05094233852356	7.06837798270926e-15	5.48520743092311e-14	23.1404008124017
FAM122B	-0.737010154844453	5.75065809095586	-9.07153208325489	6.35198628323495e-15	4.98075331744418e-14	23.1341820941075
KIAA0040	0.932372338604058	3.8049594423044	9.02470905675645	8.09904463300177e-15	6.25592871446268e-14	23.1312201766841
ERAP1	0.602260042927597	5.08437239553948	9.05652538138392	6.86651668935661e-15	5.33959682068249e-14	23.1230986832578
TET2	0.817797707819872	6.3054367058749	9.07601547783149	6.20586397089431e-15	4.87126259210397e-14	23.1194012792
RALGDS	-0.651174417143642	6.48494595072226	-9.07919173102576	6.10437810119458e-15	4.79661651321496e-14	23.0973479189739
APEH	-0.661136576247106	8.17128476876506	-9.09122895660571	5.73457444648643e-15	4.52498002566685e-14	23.0966236523323
LONP2	-0.436217304847422	7.54542746396824	-9.08590526227234	5.8952870866603e-15	4.64203622932832e-14	23.0946301780331
STAT3	-0.471944785742231	7.67141238431525	-9.08539149481945	5.91103256910989e-15	4.6519950239913e-14	23.0873201849363
FBXW4	0.569236457421964	5.90963517808564	9.06661961439459	6.51603677951417e-15	5.09343093603252e-14	23.0822731783966
MESDC2	-0.458517560716925	6.18646665667223	-9.06882430715252	6.44189527215531e-15	5.04072430467348e-14	23.0821634120434
SAMD8	0.67770853873373	6.11488678119556	9.06245610751195	6.6583808997544e-15	5.19118627158422e-14	23.0734693336309
SAMM50	-0.577104114176166	5.56872937177799	-9.05794579202587	6.81608448745178e-15	5.30312563023709e-14	23.0682408696119
UBE2B	0.99528302561923	6.39548109141144	9.06261292432334	6.65296376377399e-15	5.18965734425092e-14	23.0518511739436
ACAD9	-0.449581763353113	6.16287287005241	-9.06085517914004	6.71393634982439e-15	5.22906992888812e-14	23.0352177779651
CREB3L2	0.571965590166231	6.65156215721206	9.06391966999458	6.60799371668374e-15	5.1599393473595e-14	23.0293416024594
DYRK1A	0.81272990295574	6.75485758266752	9.06180646281419	6.68086937464213e-15	5.20601632224319e-14	23.0166522920391
FBXW7	0.88165900486804	4.46036467412044	9.02043877860245	8.28046254679673e-15	6.38948744104315e-14	23.008405318906
NAMPT	0.699905013482431	7.09667414910393	9.06394872347155	6.60699733084963e-15	5.1599393473595e-14	23.0041990140987
WIPI2	0.418795754201822	6.25465079229639	9.05474468306372	6.93026724487653e-15	5.38359508272457e-14	23.0031016523209
TAPT1	0.671514071481079	5.68369707981726	9.04096680593481	7.44390592980974e-15	5.76701269426917e-14	22.9824994081558
NUP35	-0.77737625791511	3.97582017050376	-9.00525744405981	8.95887460316403e-15	6.89525684475198e-14	22.9798748412974
ZKSCAN5	0.673617042840068	5.24994716904914	9.02945791091238	7.90194793468834e-15	6.10854328755221e-14	22.9759317418698
DDX21	-0.626973835250293	8.6894039545908	-9.06985693017682	6.40745925623884e-15	5.01900929534076e-14	22.9641477797581
FAM81A	-1.1869773719988	2.65913158451196	-8.965733783944	1.09965530045062e-14	8.33960807654878e-14	22.9490278069365
UNC13D	2.08064461328373	1.74902720942052	8.97024299635098	1.07424821104921e-14	8.1715971127941e-14	22.9348720643939
ZNF425	1.14712153176575	3.44054700672223	8.96772121775239	1.08838409385123e-14	8.26247500165318e-14	22.9281730037188
POLI	0.672040209699239	5.34990963450297	9.0294037501792	7.90416862527567e-15	6.10854328755221e-14	22.9245902111408
ZNF773	1.01913390360907	4.93648312452308	9.00858452910507	8.80560354935391e-15	6.78772807479971e-14	22.9179006336175
METTL22	0.828483467105411	4.1990539860996	8.99437893489777	9.47884215062408e-15	7.2693714879352e-14	22.9094566424489
RHPN1-AS1	-1.06489954894433	2.20905725547388	-8.95161635498283	1.18314030941399e-14	8.92428672987327e-14	22.9025334183052
KCNU1	2.52882976575857	-0.189797770412566	9.06828803250925	6.4598517948252e-15	5.05214242453621e-14	22.8946861190939
STK24	0.412504097011423	6.11585396656006	9.02991703889628	7.88314781935631e-15	6.09857535576787e-14	22.8890303674306
TOMM40L	-0.668235495869388	4.5350248136804	-8.9956248458213	9.41779605356775e-15	7.23363813505746e-14	22.882040299716
BUB1B	-1.17775659324155	6.04958900325397	-9.02088083233925	8.2614958261011e-15	6.37812963109173e-14	22.8410353538234
PRRG1	-0.736504739931326	4.96175579172875	-8.99738914427748	9.33202072498241e-15	7.1714239102526e-14	22.8361117893986
MKI67	-1.05451963731771	7.39131593976904	-9.03510377746279	7.67383845199234e-15	5.93970918531531e-14	22.8323303245944
RAB11FIP5	0.521613513465273	5.22037066189638	8.9982639477923	9.28977962773268e-15	7.14261806912616e-14	22.8287066267136
CTSV	-0.866988438741295	4.05996319287796	-8.96521898789374	1.10259376582293e-14	8.35767187662653e-14	22.8211208435837
RNF144A	0.739462823846645	4.05257538995619	8.98007231461386	1.02087611583856e-14	7.78541175999587e-14	22.8134594567491
TNRC6C	0.815649009790872	5.21419003419723	8.99290821698547	9.55141130620096e-15	7.3212859711033e-14	22.786996437463
NR1H2	0.593648505520508	6.0529224650442	9.00839651338231	8.8141948389381e-15	6.79086453060515e-14	22.777424610598
SIK3	1.07680110480882	4.54638432413231	8.97208143660823	1.06405834994712e-14	8.09827682858892e-14	22.7683421056237
SNORD36C	-1.95883357248075	0.212694716874921	-8.9591267528016	1.13796886417622e-14	8.60843348336023e-14	22.7642285377934
MICAL2	-0.584364015340051	5.59113894278383	-8.99104608391335	9.64408950932356e-15	7.38789587265037e-14	22.7564433253186
KAT2B	0.736801838896039	5.00037391145488	8.9817687868275	1.011935875219e-14	7.73294101897631e-14	22.7529786885045
ELAC1	1.02366506400336	2.8606400277822	8.93075853396657	1.31819015189299e-14	9.89697166041257e-14	22.7464886089583
ANKEF1	-0.491529861332128	5.49540655953128	-8.99096488386052	9.6481511762569e-15	7.38789587265037e-14	22.7366901944198
PFKFB3	-0.726042866925025	4.76262351921467	-8.96881188797327	1.08224769184625e-14	8.22004620170125e-14	22.73186927881
C10orf88	0.783250116093912	4.17093172271056	8.95708368950684	1.15008377110249e-14	8.69132255001257e-14	22.7180726423458
SH3GLB2	0.652802278193703	7.33458401027839	9.01202120538178	8.65002988543085e-15	6.67123003387928e-14	22.7177895069569
COQ10B	0.73063253556198	5.8706839849191	8.98983271261289	9.70496101919978e-15	7.42760931010723e-14	22.7142612928719
SALL2	-0.96296728987373	3.81842135831406	-8.94032236417381	1.25445687254984e-14	9.4373368728499e-14	22.7023252349394
MSN	-0.579071498236246	6.08031499250775	-8.9881592963815	9.78954095632682e-15	7.48852506368841e-14	22.6894459601648
PCSK1N	1.85004036556135	3.17141677079746	8.92004676886081	1.39341446365033e-14	1.0430464399887e-13	22.6817364276514
ARHGAP12	0.796860161934383	5.13500092491674	8.96742958630518	1.09003076247379e-14	8.27079430485416e-14	22.6817149633231
SNRNP25	-0.652475947362414	5.69310204652968	-8.97698520362714	1.03734749246701e-14	7.90299845098152e-14	22.6627688361535
GOLT1B	0.869932527555267	5.70552855535898	8.97847853063873	1.02934696104307e-14	7.84602739442782e-14	22.6577570557632
ILF2	-0.434760065134363	8.18197430505603	-9.00582845224804	8.93238168780337e-15	6.87839197046438e-14	22.6547079202257
F5	-1.57620955977042	1.29244603379209	-8.92362019027702	1.36785560476826e-14	1.02493611582835e-13	22.6473571454046
VKORC1L1	-0.559554378202648	6.30801254849071	-8.98449041102005	9.97756043540159e-15	7.62846474022354e-14	22.6284400857212
USP14	-0.489013640284175	7.87565032348049	-8.99490254456721	9.45313882669453e-15	7.2570722199205e-14	22.6215911493197
NOP9	-0.461880081254444	6.14856997380719	-8.98081362455727	1.01695983500692e-14	7.76737989952389e-14	22.6115997657942
EXTL2	-0.72184539647564	4.68664919898951	-8.94445865479219	1.22785364286762e-14	9.24646454428298e-14	22.606521869516
TXLNG	-0.581076802066484	5.26275397172353	-8.96063902980071	1.12908345676462e-14	8.5498321668066e-14	22.597983624632
SREBF2	0.515124708174866	8.26616319240575	8.99457628950583	9.46914609138539e-15	7.26564628044165e-14	22.5966357086069
PTPRS	-0.793026649399388	6.92629966978672	-8.98066569021385	1.01774016155486e-14	7.76798884697242e-14	22.5860811651229
RRP9	-0.691744596189242	5.40201554152345	-8.95956309172955	1.13539801353171e-14	8.59331480402831e-14	22.5517424113803
NHP2	-0.637843622279655	6.86684537123693	-8.97264839282067	1.06093539403685e-14	8.07860338583029e-14	22.5399323039845
UQCRC2	-0.462229771742074	8.29414776468116	-8.98060239948876	1.01807419091913e-14	7.76798884697242e-14	22.530628129375
NIPAL3	-0.490879682603416	6.12503511079506	-8.95656125386078	1.15320229611008e-14	8.71050587444115e-14	22.5278556962212
NUSAP1	-1.00327299701263	6.97693908462708	-8.97014743647362	1.07478052062922e-14	8.1715971127941e-14	22.5277404262792
IRS1	0.934606576413028	3.01433297549619	8.90070724170833	1.54023332034619e-14	1.14836859673875e-13	22.5110413411657
OSBPL2	0.414146048890133	5.90222459242199	8.95299058539875	1.17474334276913e-14	8.86875114882917e-14	22.5022958571397
CAMK1D	2.49906129603994	0.152770420847332	8.95742675711448	1.14804050723843e-14	8.68024987748857e-14	22.4986500021367
XPO4	-0.609363508415672	5.60032322653499	-8.94679110511946	1.21310100048847e-14	9.13995214417207e-14	22.4933333695615
METAP1D	-0.855692070337564	2.90153124842248	-8.88086859805305	1.70688046082205e-14	1.26507981242369e-13	22.4927860782185
OS9	0.383748711150268	7.79891986941927	8.96924375620625	1.07982743417974e-14	8.20581414556832e-14	22.4873415027574
LTV1	-0.657323918219608	4.90336371923004	-8.9351324251812	1.28865143590313e-14	9.68487986062132e-14	22.4806827482078
KLHL21	0.730013711176603	7.24775409123551	8.96109311469301	1.12642900711612e-14	8.53403530315625e-14	22.4803729634331
TRIM16L	0.827118440015233	6.42971488515434	8.94403424664376	1.23055718309658e-14	9.2621787776332e-14	22.4786881580733
TSPAN14	-0.535501647497904	6.43007804628126	-8.95159224672986	1.18328815125051e-14	8.92428672987327e-14	22.4723934063363
[truncated: 13,017 more rows]
