# Supplementary material for: The transcriptomic response of cells to a drug combination is more than the sum of the responses to the monotherapies
Source: eLife. 2020 Sep 18;9:e52707. doi: 10.7554/eLife.52707 (PMC7546737; doi:10.7554/eLife.52707)
Supplement: Source data 6. [file elife-52707-data6.zip › LNCaP/DE_limma_TM_6.csv]

	logFC	AveExpr	t	P.Value	adj.P.Val	B
DDIT4	2.91354152696593	9.29730938279806	33.7790382353452	6.01160579312048e-59	9.02702725894971e-55	123.998146720129
INSIG1	3.35128256958526	8.28307822877681	31.0118353596581	2.45663333842768e-55	1.8444403104915e-51	115.720080682928
KLHL24	3.37892967429091	6.30857047814562	26.7441811772548	3.13978078789242e-49	1.57156494369975e-45	101.696573637604
ESRP1	1.83700190558956	7.37223497210529	25.634877534952	1.60020683250475e-47	6.00717644922281e-44	97.8778962831503
MT2A	4.68920292551614	6.45013702405701	24.5590142813655	8.16124462235448e-46	2.4509849849855e-42	93.9409894510489
MT1G	4.88251398697861	6.8092748307979	23.7408848050014	1.76121444525465e-44	4.40773268499063e-41	90.9142128753212
CREBRF	4.63390313034592	5.16459805187924	23.5834158364289	3.20777603816083e-44	6.88113785557471e-41	90.0913946423458
CTDSP2	1.2898994277226	7.25926113694523	22.9323048165007	3.94050274929118e-43	7.39632366041955e-40	87.8224642969256
KDM3A	2.20053129903938	6.43346206584365	22.8529769464505	5.36637862453671e-43	8.9535046028937e-40	87.5020480229664
MT1X	5.6415259596179	6.71466919111856	22.5247269406758	1.9408470453527e-42	2.91437592330161e-39	86.2316421712323
ZC3HAV1	-2.12875859815718	7.12221848714818	-22.3677652331197	3.60455288166654e-42	4.77739446798124e-39	85.6057647957247
SMAD9	1.94015106600787	6.10569744014302	22.3532258864021	3.81784320829614e-42	4.77739446798124e-39	85.5539282427486
MT1F	4.89125670537122	5.11658730308506	22.124493827064	9.46208641568902e-42	1.0929437662922e-38	84.5810395202465
YPEL2	2.03030270093206	4.98712135609503	21.8492099888756	2.8436420783805e-41	3.0500092463544e-38	83.5107515542497
RB1CC1	2.0677568137327	7.64330347785742	21.6044720283915	7.62027454242976e-41	7.29632879103674e-38	82.5787187384551
TRIB3	2.47447307560658	8.65755459136636	21.5995166927339	7.77445795528688e-41	7.29632879103674e-38	82.5556775035191
HBP1	2.59259096201344	6.30158655066712	21.4551954019807	1.39505403340434e-40	1.23224302150586e-37	81.973916088753
BHLHE40	3.31512077757229	5.12808083203357	21.412254664116	1.66091869656175e-40	1.3126502709248e-37	81.7586096457871
CBLB	2.12171417241706	4.84199949541352	21.4180830548471	1.62203483794712e-40	1.3126502709248e-37	81.7120577128859
CDKN1B	2.04820187334152	7.08280204236793	21.38828083405	1.83098621746078e-40	1.37470445206955e-37	81.7061797331084
SLC25A36	1.66764376697203	7.31551444347359	21.3373824704889	2.2525146700248e-40	1.61065525167107e-37	81.4986141090087
RNF103	1.80951183623276	6.8897702003151	21.2985085048945	2.63926236320442e-40	1.80141652935807e-37	81.3425731913346
RNF19A	1.94507923358326	5.80726306741914	21.2462469159724	3.26677769781088e-40	2.13277973523166e-37	81.1236619397824
LPIN1	1.84247553073502	7.60495056874482	21.1559451935432	4.72627351147216e-40	2.95707179367775e-37	80.7623372525602
SEC24D	1.42334184076045	6.95795148475889	20.895143106918	1.38087306636572e-39	8.29407598581904e-37	79.6952545209879
DIP2B	1.45001896756194	7.08165945887384	20.8813849995883	1.4615580380007e-39	8.44105980716099e-37	79.6349891291219
NATD1	2.63987575651409	4.32972210869249	20.8675028071321	1.54778577400209e-39	8.60798191941308e-37	79.2659059638747
BCL6	1.53461325228569	6.38712668969281	20.6347940901615	4.06004716947345e-39	2.11070682996532e-36	78.6214815839459
MEX3C	1.38215929088653	5.86485686164792	20.633830268318	4.07635176271939e-39	2.11070682996532e-36	78.6173216953004
DDX3X	-1.90404091574942	8.54396257581565	-20.6231098064417	4.26221285601048e-39	2.13337960819511e-36	78.5641241655532
CBFA2T2	1.60935455664494	6.99926157536821	20.6004476513286	4.68368692498882e-39	2.26871751179458e-36	78.4725297612748
PRKCH	2.08283130989947	4.78716031625338	20.5113141775493	6.79084501124859e-39	3.1866040215284e-36	78.0792358535521
HECA	2.05478719845116	5.28163458303545	20.2264815028408	2.24030339241565e-38	1.01940593153071e-35	76.8945647421963
ATXN1	2.11983150069908	5.31463671279326	20.2044938370631	2.45755217475908e-38	1.08537068988772e-35	76.7972862893989
CEBPG	1.75438406885408	7.42863427994775	20.1213993028664	3.48852368483273e-38	1.49667633289852e-35	76.471463743028
KPNA2	-1.26972237172294	7.62729148647251	-20.0481071712288	4.75487732331626e-38	1.98331216352547e-35	76.1618162281841
DDIT3	4.22805503169374	6.62520834165039	20.0224688739272	5.29975409307153e-38	2.15084074220438e-35	76.038513383515
EIF2AK3	1.59669930259299	5.91502092451735	20.0005440575175	5.81534705425138e-38	2.29798029912207e-35	75.9723873909431
HERPUD1	2.00571551457385	8.34033559735188	19.9570844901997	6.99156261858594e-38	2.69193087899196e-35	75.7721427078105
TNFRSF10D	-2.65319013153969	6.00131727151201	-19.8730417095266	9.98996881189947e-38	3.75023429198706e-35	75.3704109367946
FNIP1	2.11049771990912	6.6316041327566	19.7607553535569	1.61150761223806e-37	5.9020483671626e-35	74.9564260172048
MAT2A	-2.11044934332936	8.01234694795082	-19.6369974773016	2.73465838441686e-37	9.77705483342941e-35	74.4196229086919
TMEM39A	1.50746371186006	5.66317755189757	19.4969102478202	4.98741573563829e-37	1.74165196944987e-34	73.8328314070232
CNNM2	1.56761589382811	5.18195043420307	19.4800721374364	5.36185689358645e-37	1.82985552532032e-34	73.7486688852713
RANBP9	1.29821820004866	6.90748410293362	19.4577426621335	5.90244386919576e-37	1.96957993644097e-34	73.6561292203997
ATF3	4.33502812245017	7.30534811382174	19.4428348188278	6.29358661960306e-37	2.05444557999912e-34	73.6018379498438
ZFYVE1	1.83872077441309	4.88464466396943	19.4069319826173	7.34613125187592e-37	2.34701078464189e-34	73.4096782264829
SLC3A2	1.85555294954607	9.35015984154183	19.3421749388871	9.71339539969579e-37	3.0386738608715e-34	73.1320855493498
PXK	1.67465046171106	4.64163161817144	19.3129814006404	1.10188203624835e-36	3.37670625638881e-34	73.0274086480706
ATXN7	1.85674376205527	5.60596776997053	19.3070017235823	1.13072778509058e-36	3.39580168418403e-34	73.0204442179219
FOXP1	1.81349540889455	5.49699812951662	19.2976638706331	1.17730151926084e-36	3.46634502220016e-34	72.9801427443563
HMGCS1	1.68034669542382	8.01092711096575	19.2907493825955	1.21302875150658e-36	3.50285379473516e-34	72.9269125864731
DHX15	-1.00461042436824	7.94307112966558	-19.2658062037103	1.35122817274678e-36	3.82830985697464e-34	72.8175114195544
SIX4	1.77203656255655	4.63934720909786	19.2349027890771	1.54464944306245e-36	4.29526963648626e-34	72.696189503102
CPEB3	2.48484918265514	3.90649910575807	19.0931869654124	2.85715734517504e-36	7.80055903548152e-34	72.007406968885
TOR1AIP1	1.21210407755318	7.08520687550469	19.0529017388151	3.40457538727602e-36	9.12912571702443e-34	71.9078287904285
LGALS8	2.93632210435975	6.69035838927605	19.0226423307269	3.88421910264316e-36	1.02325322886473e-33	71.7815730174202
FBXL20	1.76175663085839	5.13367161923248	18.942454743471	5.51104189949113e-36	1.4267897441855e-33	71.4410211914316
FOXN3	1.2090420955771	6.54672426113975	18.886152324548	7.04885810886272e-36	1.79399412479123e-33	71.1869875793858
SLC30A1	5.07032351050826	5.48117190469349	18.8381916840087	8.69569682135479e-36	2.17624305782439e-33	70.9915231271601
ZNF627	1.86004067375494	5.09562251356835	18.7618527268931	1.21535770298001e-35	2.94351794644319e-33	70.658611617932
ZC3H6	2.58367489482713	4.65883622118192	18.7751505708574	1.14644522310267e-35	2.82213466723111e-33	70.6508838213366
DNAJB9	2.77447225955192	5.99268817849321	18.7541501770151	1.25716583799431e-35	2.99644479735278e-33	70.6238707011778
COBLL1	1.26737356648122	7.29319350002443	18.7475782278468	1.29398005606622e-35	3.03600070654536e-33	70.5690727896811
CCDC28A	1.68124324109695	4.17683328720963	18.7142348699658	1.49817141345039e-35	3.46100645298016e-33	70.3858543061583
CPEB2	2.13183687119903	4.50342084306404	18.7034059296262	1.57123459210967e-35	3.57479676289678e-33	70.3373091238984
ZKSCAN8	1.64995729719522	5.58811088161057	18.6622933139222	1.88282693257743e-35	4.21978048053472e-33	70.2220892317291
GOLPH3L	1.30021563690343	6.74326284322276	18.6025818573388	2.44956301219737e-35	5.33081712915301e-33	69.9469060558883
OTUD1	3.09959093053181	3.9088091892708	18.6459072961203	2.0237234517762e-35	4.4688575517458e-33	69.904533059299
SIAH1	2.14957113211032	4.38388839248918	18.4211494336843	5.46414055164763e-35	1.17213620747915e-32	69.1402381722124
SQSTM1	1.77370245563301	10.0356146664611	18.377591955293	6.62889737613787e-35	1.3824933750012e-32	68.9117762529716
DNAJC27	2.00204386759378	3.74578719499023	18.3889322979826	6.30351129470347e-35	1.33314824790517e-32	68.8848047651946
MLLT10	1.4471740565449	5.50643273017712	18.3361886542447	7.9672252917942e-35	1.63884732851482e-32	68.7862092112286
JADE1	1.31211788726649	5.57233550500339	18.2982366033538	9.43188163522011e-35	1.91390722479007e-32	68.6194930226029
PHF3	1.65349171643745	6.61960549758952	18.2758676401345	1.04191755879693e-34	2.08605787505264e-32	68.4983798523632
LDLR	1.78345580746241	7.22029136273969	18.207387404067	1.41372186134941e-34	2.79321677237141e-32	68.1954922293484
IRF2BP2	2.62696352335725	6.78721991476656	18.1976334800866	1.4765965740946e-34	2.87955508527331e-32	68.1473182692709
NCOA7	1.52468053895903	6.51089075508523	18.1779940575308	1.61186412838235e-34	3.10304509638326e-32	68.0736915337637
GEMIN4	-1.57552240381632	5.73292332919182	-18.1666490468999	1.69561730351587e-34	3.22296068729042e-32	68.031655818043
TUBB4B	-1.85537961763544	8.24643229735987	-18.1635896255363	1.71894371965834e-34	3.22645736179871e-32	67.9815964592791
SPIRE1	1.77491302738228	6.71318768027115	18.1260262368036	2.03309988702363e-34	3.76901579056134e-32	67.8435660432289
RNF144B	1.9800388674106	5.40282879366205	18.0714147416464	2.59584423029637e-34	4.75356060513784e-32	67.61491676489
KLF3	1.62032152883832	5.9477061999896	18.0078420465076	3.45158577283597e-34	6.2444592728801e-32	67.3159275116152
TIMM21	-2.10258526932805	5.13785885254676	-17.983350056404	3.85256628096703e-34	6.88692086607154e-32	67.2140674984167
CHMP4C	1.19518639623296	5.18982783108644	17.9528768570604	4.41757822918162e-34	7.80404172816368e-32	67.0854777617981
NOL6	-1.1066518246388	6.90341654535945	-17.9247455672938	5.01298265333887e-34	8.75290087471354e-32	66.9248615942083
MEF2D	1.63460822658707	6.15072012103961	17.9102629596034	5.35036104873486e-34	9.23460017331065e-32	66.8820102830938
ANKRD12	1.76125969742898	6.40700647269071	17.8614710013651	6.66448800088071e-34	1.13720399796846e-31	66.6611613862159
NUPR1	1.19758150151723	8.08178778588057	17.8569877195201	6.80045181342683e-34	1.1473661171957e-31	66.6097820230019
BACH1	2.16326528763407	6.07692836272501	17.840056447054	7.33958772061762e-34	1.21111262871202e-31	66.5738350090978
LRRC37B	2.94361220007351	3.28921237217693	17.8533987724397	6.91130230566234e-34	1.15311239357584e-31	66.4475497764323
KBTBD2	1.33224795578592	5.23164389119252	17.7965191226874	8.93192797970696e-34	1.45784598416608e-31	66.3842625290847
TSC1	1.52211331582511	6.80269904175019	17.7841851753998	9.44325797541942e-34	1.52473077160105e-31	66.3031485490828
FOXO3	1.55641656474284	7.57597301824149	17.7082621758247	1.33084833232654e-33	2.12595942108674e-31	65.9389954207806
ALDH1B1	-2.13794399746376	5.84157259434605	-17.657993798806	1.67093771846669e-33	2.64113692426272e-31	65.7571143508974
SIAH2	1.18166851256304	5.31971324350936	17.6130129845165	2.04886931957876e-33	3.20477309404111e-31	65.5575045609536
ZXDC	0.976030311345415	6.19093640061809	17.599237961798	2.18099933369909e-33	3.37627690668304e-31	65.4753336372171
PIK3CA	1.58416234633679	4.5163393827473	17.5866832058144	2.30888123264341e-33	3.47602724690058e-31	65.4242493697698
KAT6B	1.37680305384119	5.94713286133803	17.5861113727898	2.31488229015755e-33	3.47602724690058e-31	65.4219773320956
TIPARP	2.9646129027291	4.3268699024393	17.5887702022075	2.28711191244764e-33	3.47602724690058e-31	65.4007274199241
CLCN6	1.69578528105124	4.74211055588089	17.5354683375362	2.91365878660813e-33	4.30847526280808e-31	65.2115765238881
FBXO32	3.2474434567665	3.18923955740851	17.5344903312784	2.92664142785311e-33	4.30847526280808e-31	64.9801648840007
JMY	1.89518046370953	7.05588287559849	17.460371222508	4.10064544992496e-33	5.97818369670614e-31	64.8304059794704
ZNF419	1.55915907190847	5.37722899280268	17.3924679865637	5.58876753266027e-33	8.06932050677179e-31	64.562026623943
SNX25	1.11029392724719	5.46274992446741	17.3452841834539	6.93266515285575e-33	9.91437142240781e-31	64.3453135263546
JUND	2.62696026136491	7.08453725601341	17.2726974319891	9.66290786396576e-33	1.36885117438972e-30	63.9721837137939
ANKRA2	1.34575461415244	5.20587459055452	17.2604614391126	1.02198746012695e-32	1.42518455394983e-30	63.9617221667367
GDF15	2.42877393515609	10.0819525044933	17.2588012079431	1.02978947202638e-32	1.42518455394983e-30	63.8642679497021
CNKSR3	3.61983662128989	3.19924818584569	17.2577984864598	1.03453060988633e-32	1.42518455394983e-30	63.8629639578945
GAB1	2.05497488618999	4.13695431438177	17.2394524720252	1.12525823676738e-32	1.53607978939082e-30	63.8292861094677
MKRN1	0.737018434391413	7.01404923103086	17.235743170556	1.14455329285911e-32	1.54834344554706e-30	63.8081666393277
SLC29A1	-1.82117474141899	5.08681264342282	-17.2010696074488	1.34182104285733e-32	1.79899864103086e-30	63.6944059101184
CTTNBP2NL	1.52711816451478	5.50162712478079	17.153788782643	1.66712953811357e-32	2.21536434905427e-30	63.4636848915482
CACUL1	1.17355008103361	6.19750747086685	17.0793494551572	2.34771492849213e-32	3.09239362861735e-30	63.1092533626626
SCYL3	1.76364659851241	4.43186751587759	17.0511030359148	2.6738743625595e-32	3.4913823850603e-30	63.0076224518771
GID4	1.20422472010357	4.83802401571677	17.0201695086459	3.08362379096163e-32	3.99169783147239e-30	62.8678468402244
ATG14	1.42950179948793	5.21238960203116	16.9957109770344	3.45189690472658e-32	4.43022939498926e-30	62.7538274563346
PRDM4	1.2958776654315	6.34513903070483	16.9848215804647	3.6297984359754e-32	4.58025658105938e-30	62.6680553588999
CHD2	1.81670461334745	8.09404783918758	16.9923973013028	3.50508412929206e-32	4.4603680750381e-30	62.6651770473685
JUN	3.98378267607555	6.83319513857423	16.9789935721921	3.72877145098029e-32	4.66593600899333e-30	62.6348197711611
KMT2E	1.57756117528942	6.98657868432956	16.9744574253831	3.80768093579485e-32	4.72530057288392e-30	62.6004580945884
TSC22D3	1.64881511256244	5.95208719107084	16.9635104573339	4.00510045477653e-32	4.92955642860036e-30	62.5912129726708
KLF6	3.95771872744707	4.84292511091674	16.9277706435455	4.72423181437827e-32	5.72089233263743e-30	62.4430960043798
XBP1	1.33578784096646	8.43078054526475	16.9423037633189	4.41732815250421e-32	5.39273166975636e-30	62.4305263160695
ABTB2	1.81183297096366	4.50032242998702	16.8804268983249	5.88087610944167e-32	7.06457885275009e-30	62.2268994194382
PIK3IP1	1.90544787812198	4.00689978549641	16.8777072367953	5.95537898553693e-32	7.09729927355735e-30	62.2144777281324
TBCEL	1.24334885151449	5.78667866871894	16.850300953143	6.76125418389032e-32	7.93179631447633e-30	62.0643101578448
IRS2	4.12412187832424	3.77960182461102	16.8621402476702	6.40046815599205e-32	7.56767164018713e-30	62.0156594919353
SNX16	1.93522083694775	4.234676680245	16.8335075550751	7.3083857498812e-32	8.48961049664929e-30	62.0003412656046
MAP3K3	0.99457588949762	5.33690090707319	16.8322876908821	7.34982261963511e-32	8.48961049664929e-30	61.9940756360362
CDC14A	2.26904688732208	3.94432496548793	16.8095582498227	8.16662423429098e-32	9.36107095435979e-30	61.8959871150617
PVRL1	-1.2387286836509	5.71658794469522	-16.8065569362645	8.28109621107428e-32	9.42037429587056e-30	61.8775953632639
HSD17B7	1.44353783594583	5.18377826626915	16.7654226348064	1.00228304753953e-31	1.13160016856042e-29	61.6970981929378
TRAF3IP2	1.20779088310847	5.04039147976711	16.7465887003023	1.09390452401077e-31	1.22582614421983e-29	61.6031168703166
TMEM109	-1.05496822448334	6.64390485681534	-16.7186000308946	1.24586179950097e-31	1.38576746528196e-29	61.432524876709
ERN1	2.75419489830282	5.45741179335439	16.7000728976092	1.3579611650251e-31	1.46698883841848e-29	61.3944485501524
FLCN	1.72831589234306	6.11538075334095	16.7050824706316	1.32668599204694e-31	1.45412531799831e-29	61.3885545836948
PNP	-1.24072525869311	6.11209111057622	-16.7007339728127	1.35379191771046e-31	1.46698883841848e-29	61.3651107460497
HDAC5	1.42140462635311	5.4268978143799	16.6881488986275	1.43542013439932e-31	1.53959062415287e-29	61.3326492262425
EIF4G1	-0.722786880629371	9.98084393636985	-16.7110761705127	1.29021720489436e-31	1.42455158446278e-29	61.3275149566028
GTPBP2	1.96701538808288	7.62029312911535	16.6843800819444	1.46081528584125e-31	1.55571647746044e-29	61.2648087965584
KLF15	1.80627681684904	4.75566446551308	16.6720195358129	1.54731861273117e-31	1.63623494991347e-29	61.2617586159404
RAB33B	1.63820768220232	4.60910109649363	16.6609970551466	1.62879562682667e-31	1.69847188419648e-29	61.2152157451934
CHD9	1.35090998440935	6.35536432258525	16.6658998489626	1.59203495118806e-31	1.67174802986293e-29	61.1888111421912
TNRC6C	1.47129691627999	5.21419003419723	16.6283805895617	1.89606901789136e-31	1.95009399812717e-29	61.0524927907561
USP7	-0.804460833158182	7.65693201488421	-16.6410556031793	1.78732679061424e-31	1.85093097157678e-29	61.0497328238829
ZNF844	2.44900185728249	5.06415489558096	16.6196519212596	1.97480071346229e-31	2.01471023734232e-29	61.0150130997855
FASTKD1	-1.69295375412688	4.59381810500592	-16.6184680575377	1.9857293229e-31	2.01471023734232e-29	61.005728143345
PPP1R3D	1.27645336192872	4.20684247162009	16.6034111149287	2.13014922276906e-31	2.14673293483894e-29	60.9473984426635
UBALD2	1.82829597000719	4.9321007902623	16.5955490378505	2.20971099789874e-31	2.19087955326316e-29	60.9107768758962
OSER1	1.93597406770085	6.53374417076399	16.5970234603859	2.19456589247314e-31	2.19087955326316e-29	60.8820673960362
EFNA1	2.33012397880276	6.64351017327533	16.5947728885748	2.21772570655301e-31	2.19087955326316e-29	60.8520594026429
ARID4A	1.73113061980422	4.89676909785805	16.58164987421	2.35775088989907e-31	2.31398610213885e-29	60.8448129390178
GOLGA2	0.797143405013412	6.92674000270202	16.5728048122805	2.45711361535118e-31	2.39584532779956e-29	60.7471214832311
DOLK	-1.31658605179275	5.62661255175969	-16.5444677672384	2.80470997297283e-31	2.71713064220387e-29	60.6696831137627
RRAGC	1.45798515764733	5.93763732102689	16.5278035946786	3.03179970496507e-31	2.89971365412455e-29	60.5765507961552
GLTSCR1L	1.08198041484529	6.36098224442788	16.5297383629571	3.00451222863646e-31	2.89203561700032e-29	60.5549827304838
JMJD1C	2.09790700936663	6.81827209626717	16.5159473630301	3.20454725282617e-31	3.04553680686315e-29	60.4797178123099
MORC3	1.19314269410893	5.65211320851391	16.4979139580014	3.48647183444698e-31	3.29263277145006e-29	60.429500622811
KLHL28	1.88529020772333	5.91203735130239	16.4886546999809	3.64078744524563e-31	3.41283051601593e-29	60.3860095053516
INTS6	1.4171046984037	6.24717619051419	16.4875762711393	3.65920160547792e-31	3.41283051601593e-29	60.3634810612695
VEGFA	1.48026755961489	7.6712279635746	16.4806713225591	3.77934399884339e-31	3.50312527695261e-29	60.3090550848978
ARID5B	1.25834603748716	5.06901390241087	16.4625839534855	4.1132038999174e-31	3.78919446387483e-29	60.2597622154817
SMAD1	1.8536404292404	6.0462424517514	16.4102379206045	5.25626649795968e-31	4.81268888618065e-29	60.0172224472667
RNF146	1.36091013863611	5.50158932592856	16.3664498055324	6.45472765965004e-31	5.86788560754841e-29	59.8309850906034
IRF6	1.53204970875926	7.06191539247202	16.3653913100985	6.48687407334201e-31	5.86788560754841e-29	59.7675995689973
ZFAND3	0.959330284343825	7.19824743810549	16.3604063206674	6.64044600335978e-31	5.9708345620629e-29	59.7517879085635
KLF4	2.67876339847998	3.69924565530613	16.3377103984215	7.38719203499896e-31	6.60274259509193e-29	59.6785279203629
ZNF160	1.30327036995338	5.44411888387503	16.313640574069	8.27168043809186e-31	7.26359961744956e-29	59.5896840505877
ESCO1	1.65477318750239	5.94028026793918	16.3177063199258	8.11512864498418e-31	7.21045986586286e-29	59.5820576802153
LRRC1	1.09281533597137	4.66990791488987	16.3092638755839	8.44360199928087e-31	7.37146090820939e-29	59.5794815516015
ZRANB1	1.13746761195098	5.98439010385816	16.3160640080134	8.17800404260362e-31	7.22358286492564e-29	59.5736285694626
AP1G1	-0.956513307782012	8.07396592914675	-16.2930045473603	9.11436589953463e-31	7.91105886401225e-29	59.4189432177277
RBAK	1.54711641624487	5.45971405389571	16.2771684825913	9.81916822474081e-31	8.47382931394874e-29	59.4079492897229
RCOR3	1.31582075067299	6.0234677000992	16.2585109174756	1.0720223177117e-30	9.19856407014796e-29	59.2908419880954
TNRC6B	0.968530984865824	6.79824673589656	16.2428642285016	1.15396959312866e-30	9.84545875592043e-29	59.1986401055256
TAB2	1.01685060832582	6.58963275030519	16.2273377511554	1.24151569855568e-30	1.05325422200633e-28	59.1362511737265
YPEL3	1.85101528861828	3.76466548461503	16.2051227969666	1.37852084769575e-30	1.15641726530723e-28	59.0650843488163
DUSP16	1.469662091933	7.35105238407756	16.2072668918204	1.36465998504391e-30	1.15122103007974e-28	59.020249149382
PDIK1L	1.5248901070551	4.18924938265197	16.1765515452891	1.57732546943094e-30	1.28027671616081e-28	58.9614651762091
ZXDA	1.77738126516056	3.68681388658822	16.178755189675	1.56101523576826e-30	1.27392417284218e-28	58.9329683925297
CEP350	1.52006221395887	6.50751210103317	16.1845412095764	1.51899276574015e-30	1.26717752057523e-28	58.9323240951066
SESN2	2.09330904993697	7.10016023583952	16.1826650474192	1.5324927488716e-30	1.27137630480972e-28	58.9255688439515
GOLGA5	1.06914854416281	6.59179174314537	16.1810564466198	1.5441635186081e-30	1.27392417284218e-28	58.9201669025384
KIAA1217	1.23908425768134	6.90122203455318	16.1795189792829	1.55540172781361e-30	1.27392417284218e-28	58.9030326165254
ZNF16	1.7504226807735	3.97373446515956	16.1518567159405	1.77225699297667e-30	1.43076403260955e-28	58.8360544949679
RORC	1.59309290491806	5.01683255066744	16.1360978660313	1.90913835955126e-30	1.5168053760329e-28	58.755906569436
KIAA1324L	1.02393318220059	5.45325731881067	16.1367978671512	1.90283833564496e-30	1.5168053760329e-28	58.7506260248086
SEC24B	0.904775323976188	6.39950864604406	16.1377125447933	1.89463771291644e-30	1.5168053760329e-28	58.7136473131919
RICTOR	1.58335370201301	5.35481840433977	16.1039958826407	2.22176542094207e-30	1.75589629267716e-28	58.5929426433282
STX3	1.16329657643011	7.8186658237774	16.0966974917043	2.29974357444281e-30	1.80800782794938e-28	58.5005299262243
ZFYVE9	0.797826347239256	6.14320345977865	16.0740564486695	2.55960132695099e-30	2.00182153778625e-28	58.4371245591532
STXBP5	1.0298274731593	5.66887118619181	16.0697417420444	2.61237559446493e-30	2.03250942624277e-28	58.4288040574344
EDC3	0.880597087064031	6.50483328344611	16.0546452860032	2.8057871035251e-30	2.17173706940891e-28	58.3203524786997
HIVEP2	1.54803677288965	6.1485347158925	16.0359420864919	3.06550258044316e-30	2.34855034428238e-28	58.252386150734
LETM1	-1.09513640793174	7.14583696919759	-16.0283562953779	3.17761057795604e-30	2.42208124053745e-28	58.1858160974179
DDX5	-0.942586556230186	9.27662148173204	-16.0362797351183	3.06060607987265e-30	2.34855034428238e-28	58.1774132053732
GTF3C2	-0.702040173539023	6.30573389334324	-16.0194158082173	3.31504439388088e-30	2.5140760918442e-28	58.1671017550097
HMOX1	4.91199190225572	8.09908799650029	15.9977705592157	3.6730496049313e-30	2.75772564338242e-28	58.1226501834767
ABCF2	-0.841668109655403	6.63673681109388	-16.0023686059247	3.5938811394071e-30	2.71184518539382e-28	58.0728500633045
CREB3L2	0.999432988673815	6.65156215721206	15.9698081587435	4.19372255947667e-30	3.12220574028156e-28	57.9193264763464
CHIC2	1.72218596990733	3.76468161155287	15.9591194458238	4.41182416425464e-30	3.26344589411072e-28	57.9166510363185
NR1D2	1.53115318729414	6.9379360893542	15.9694882421063	4.20009030059187e-30	3.12220574028156e-28	57.9138806190835
PTCH1	1.81240295805552	4.75046468905262	15.9506709025649	4.59225855188314e-30	3.38026247132731e-28	57.8848360487164
RNF111	1.40892175627375	5.79944761653576	15.9332468354495	4.98816169770283e-30	3.65376761232711e-28	57.7775937485547
MEF2A	1.30851181003105	5.6934949789819	15.9293177462529	5.08207819214943e-30	3.70448961812213e-28	57.7675440841221
TMEM97	-0.756453190774797	6.75868050993758	-15.9149191254428	5.44170304099674e-30	3.94746922046411e-28	57.6566704931129
PELI2	1.90056696974614	3.95447816161674	15.904280710456	5.72375445572872e-30	4.13211042823185e-28	57.6257436497995
CEBPB	2.51728174330402	5.66217179809038	15.8747249479396	6.58694182390398e-30	4.71229641568405e-28	57.5273710610648
UAP1L1	1.74059826082393	5.96604658361656	15.8733274818868	6.63085211083144e-30	4.71890404247606e-28	57.4931322131853
KDM4A	0.742244925482772	6.83639524542281	15.8746213980102	6.59018545081014e-30	4.71229641568405e-28	57.4643509154596
SOWAHB	1.06631653016868	4.63396422199362	15.8559880980377	7.20079932245499e-30	5.07639448948282e-28	57.4476805489605
ARRDC3	2.16181214741447	6.72660069375718	15.8680454399696	6.79949633368536e-30	4.81609608238771e-28	57.4129405722373
POLR2B	-1.83332997515325	7.745929978885	-15.8484462821552	7.46383412112024e-30	5.23723986741783e-28	57.3371004611789
CUL3	-1.62209752862492	6.4111889634356	-15.8357251225378	7.92958709487336e-30	5.53817115426132e-28	57.3265432107447
PLEKHM3	1.58308722393514	5.03191232666245	15.8286257104455	8.2021072141944e-30	5.70198342260848e-28	57.3143129306416
FGD4	1.54952728797261	4.628024131209	15.8008555577523	9.36167750731207e-30	6.47810826957595e-28	57.1911014584791
ALG8	-1.52178620781948	5.8245929121552	-15.7960510914958	9.57840968458826e-30	6.59767889099896e-28	57.155484628703
BAZ2B	1.80086167415574	4.83886107697609	15.7861802021992	1.00396525410532e-29	6.88380924915316e-28	57.1182744589576
TCF12	0.973780528857016	6.12501210886346	15.7617056990693	1.12819657365008e-29	7.70045443178619e-28	56.9551414655089
GABARAPL1	1.25314640383656	6.48173614621184	15.7576462870167	1.15024799459544e-29	7.80580216194131e-28	56.9380469445236
PSME3	-0.736747494359994	7.80706412596272	-15.7569583393228	1.15402775702649e-29	7.80580216194131e-28	56.8794527407781
SMAD4	1.03272730482526	6.343697078503	15.7354806255941	1.27852789440302e-29	8.60913670957659e-28	56.8106131067352
THEM4	-0.939945815791799	5.85057304299995	-15.710937943394	1.43741996988794e-29	9.62156532259199e-28	56.7258207790926
BTN2A1	1.2014105325783	5.57032795996997	15.7055932964137	1.47457411204169e-29	9.7542752715498e-28	56.7161952877734
SGMS1	1.31007132529667	5.67769576981061	15.7076367120267	1.46025632406182e-29	9.70230485049215e-28	56.7022935784751
MED13L	1.39726411920751	6.65476595559085	15.7103156615977	1.44169698826798e-29	9.62156532259199e-28	56.6881383030529
TMEM135	1.41922537339915	6.22733181154247	15.6994644334963	1.51836992446135e-29	9.99993104636473e-28	56.6559169798819
MBP	0.960281029771593	6.26349070509783	15.6905837340219	1.58416095225701e-29	1.03876684974198e-27	56.6053194507428
MMACHC	-1.10908907202644	4.35207373465454	-15.6736017653019	1.71805698550061e-29	1.11272280695273e-27	56.5916686803098
HIST1H2AC	1.7391341146156	5.12517021300893	15.6734653397958	1.71917748543576e-29	1.11272280695273e-27	56.586033081281
USP42	1.44772888574163	4.6082820675752	15.6721112321769	1.7303390553958e-29	1.11514039724564e-27	56.5778925954365
USP3	0.76623024001302	5.99744417377738	15.6817268046163	1.65263092912878e-29	1.07895243616512e-27	56.5697128774996
MAFG	1.69362008536372	6.53642251778699	15.6395517048658	2.02180307341347e-29	1.29741004061439e-27	56.3894958209981
MTMR3	1.16784291912408	6.27150342461956	15.6314454241318	2.10174354649434e-29	1.34296940826208e-27	56.3268041073659
SUSD6	1.14834793261799	5.74173092946493	15.6266290273544	2.15073784349879e-29	1.36845251940584e-27	56.3224280061578
MAP3K1	1.57954511829626	4.79583344038596	15.5883631666999	2.58310360733911e-29	1.62974301545395e-27	56.1764042846121
ZNF345	1.64634139032263	2.77864766902641	15.5897825366222	2.56560378469683e-29	1.62553191692015e-27	56.0097133289478
ATP5G1	-1.11721324364692	6.41779695550586	-15.5417294630342	3.22996188815821e-29	2.02933505073572e-27	55.9007899598993
RAB3GAP2	1.06580743824176	6.78030859594697	15.5133714886441	3.70060725279447e-29	2.31534660449841e-27	55.7433012515889
ADM2	1.12620076847964	7.13857717165746	15.5049483742185	3.85325954976999e-29	2.40085250619693e-27	55.7011764428994
ZFAND1	1.0118452060819	6.58090106503428	15.4885503332538	4.16884168594207e-29	2.57610398173276e-27	55.6293722892273
GRHL1	1.57631548124064	4.5444140965392	15.4718713424732	4.51650794295725e-29	2.74574426200187e-27	55.6255192021929
ZSCAN26	2.09748219245454	3.5030921157916	15.4899811330154	4.14030051331438e-29	2.56903935983177e-27	55.6246698403573
MSMO1	1.7350785728882	7.26151821259622	15.4839132812859	4.26270654649498e-29	2.62331153697412e-27	55.6008990637099
ABTB1	1.76686368348834	3.41542138362453	15.474579205432	4.45814298911087e-29	2.72127947660524e-27	55.5417451459395
NBPF11	1.7008425724962	4.21510580763291	15.4507272528958	4.99947057761882e-29	3.02709879812598e-27	55.5325214429774
TCP11L2	2.72700181377683	3.36695467569765	15.4821935117896	4.29805632730773e-29	2.63426995146338e-27	55.5155998097536
TRPS1	1.40454265772104	5.25559646155315	15.4484717649932	5.0539613291897e-29	3.04780254293624e-27	55.4916735347498
YPEL5	1.27146908621663	5.84370081318027	15.4469720230767	5.0905239546079e-29	3.05757230809569e-27	55.4780339619954
R3HCC1L	1.21499192933417	4.54414694511797	15.4394882126943	5.27698674019883e-29	3.14441400360419e-27	55.4772476567544
ATP6V1H	0.789760186442495	6.56147949291769	15.4425642737851	5.19952813691107e-29	3.11060217146839e-27	55.4107253702698
ZNF507	1.07878760160069	6.03382001593007	15.4238584193453	5.68885533346349e-29	3.36314376721605e-27	55.3302494555875
SAV1	1.74287848986089	5.80290893973443	15.4141501501695	5.96080083966958e-29	3.51009354543053e-27	55.313630259318
MRPS31P5	2.02414679318085	2.54606008701262	15.425954364212	5.6318009063273e-29	3.3425740082771e-27	55.287982306181
PLEKHA5	1.26179166970245	5.29688134338434	15.3961360353428	6.5005124326185e-29	3.81295682375779e-27	55.2317290682841
TMEM170A	1.33606393644184	4.67986760113967	15.3714590348069	7.32050696991237e-29	4.27722695175892e-27	55.1422902806272
UTY	1.70498196916648	4.49623736663975	15.361033304069	7.69747655465681e-29	4.48005069553204e-27	55.1032721063409
ATXN7L1	2.03433625160909	3.73041158135221	15.3075734358037	9.95997061620116e-29	5.7522661066491e-27	54.8485782246062
ABCE1	-2.29142176632195	7.11026929306543	-15.32144932485	9.31529860429027e-29	5.4007152062557e-27	54.8340658285938
WASL	1.0696040982977	6.36836432045509	15.3060450319442	1.00336677760367e-28	5.77262664080331e-27	54.7646217925435
KLHDC2	0.856686329649929	5.94031093070491	15.2978930220681	1.04361037006159e-28	5.98124172398656e-27	54.7343344641063
CLK1	2.0182708008282	6.40821426877316	15.2939719010807	1.06354156336421e-28	6.07229662185438e-27	54.7304603360069
HILPDA	-1.47947393060135	3.95236856073731	-15.2654819977157	1.22032220929604e-28	6.88885650180051e-27	54.6396716082636
PIM1	2.69918052392573	3.71123405408853	15.2627378152294	1.23659945803851e-28	6.95459830033943e-27	54.630143120611
RBM12	-1.23618088130966	6.55458424952433	-15.2695358991945	1.19666949652694e-28	6.78082609805604e-27	54.5829643654583
PDCD7	1.14078596439427	4.93523843727545	15.256542264069	1.2741557822603e-28	7.13907583075397e-27	54.5778153284925
LRIG2	1.45822123694024	4.42350989306478	15.2388097051394	1.38810637496629e-28	7.74862651542521e-27	54.5138196450544
ZDBF2	1.522038508456	4.22875975787935	15.1855757624932	1.79554969476792e-28	9.87618103173444e-27	54.2646621329966
PTEN	0.915213568564536	6.70777567922009	15.1983042088108	1.68833377872138e-28	9.35498893774181e-27	54.2345342497323
TUBA4A	-1.54772568607012	6.38724074674741	-15.1921775439114	1.73911289616254e-28	9.60092619440318e-27	54.2205822856772
TET2	1.35098657262454	6.3054367058749	15.1732601416593	1.90579985063933e-28	1.04443396194161e-26	54.1244048075091
SNORA33	-2.64791078046657	1.984442051456	-15.2896204384068	1.08610846036319e-28	6.17765327303546e-27	54.1177467611852
ERRFI1	2.02555025140779	6.54934566930498	15.1576199629843	2.05567579568559e-28	1.12247373629145e-26	54.0513615166005
EXPH5	1.45575448159732	5.47142776766043	15.130378548925	2.34557407166826e-28	1.27612827029604e-26	53.9634620622064
KIAA1107	1.72842476973075	3.70347440247085	15.1026236582311	2.68326137753432e-28	1.45457952509225e-26	53.8443141260715
LGALS8-AS1	3.01709061525755	1.88625402093556	15.2133287449648	1.57002475930143e-28	8.73166362432231e-27	53.71647775433
GPBP1L1	0.854975646738962	6.94051805131128	15.0924149670767	2.81941166864859e-28	1.52288797181393e-26	53.7050999517045
UXS1	-1.77188939943545	4.63296893407551	-15.055778039241	3.36779505222344e-28	1.81257385319668e-26	53.6353627773753
ZNF557	1.35429521973333	4.24128112375522	15.0511197725615	3.44480538114832e-28	1.84082553748481e-26	53.6160176869106
ZFP36L1	1.02270365137929	5.45911754526147	15.0543716883512	3.39086068406019e-28	1.81847014399457e-26	53.5828422531667
NOP16	-1.26891396582444	5.05378879721578	-15.0460385261189	3.53082818199872e-28	1.88010340357776e-26	53.558305469245
ZNF441	2.14152648074653	4.90499065554476	15.0358172572173	3.71046456421587e-28	1.96184281324879e-26	53.5303896544825
RLF	1.63286910276148	5.68015967990391	15.0427776499874	3.58716712206107e-28	1.90335341006604e-26	53.5218490363698
WSB1	1.3878033399705	6.52970062290657	15.0099414501453	4.20738015527738e-28	2.21677264602264e-26	53.3176129280963
SNX9	1.09247263354635	5.52731884895255	14.9693360944387	5.12548954574905e-28	2.69106122443943e-26	53.1822085655796
ZNF181	1.46203607492114	4.74682091672133	14.942273429885	5.84675858611631e-28	3.03913858322878e-26	53.0830006470783
ZNF585A	1.46150483682991	4.61361133302564	14.9366251776975	6.00971496846826e-28	3.11178896436274e-26	53.0602335327729
EPC1	2.03027862496464	5.89272570698742	14.942188773994	5.8491678912701e-28	3.03913858322878e-26	53.0116008697616
RAPGEF6	1.19119365809586	6.30684703507302	14.9422381708871	5.84776193535875e-28	3.03913858322878e-26	52.9971352331406
UVRAG	1.22451731223155	4.70895166630546	14.9142227101669	6.70227073003595e-28	3.4348565625331e-26	52.9425478671001
FAM160A1	1.64416843095758	4.92958754366736	14.9009395889203	7.15023036717141e-28	3.63958844723545e-26	52.8755151103809
NFAT5	1.38457463238033	8.15667621627865	14.9272229996102	6.29116191947535e-28	3.2365517073057e-26	52.8694204478358
ITSN2	1.01411027964815	6.6052497444528	14.9132206407563	6.73505819474241e-28	3.43991951878408e-26	52.8568247678551
BBC3	2.9752767308023	4.23658884704849	14.864300456439	8.5481076610175e-28	4.3364319134405e-26	52.7163054865996
ASB7	1.04956689582901	5.08007270651214	14.8605197311829	8.70715136289753e-28	4.40224191465553e-26	52.6612985918341
CBX2	-1.15399340737148	5.66398254910275	-14.8415040298472	9.55333376202855e-28	4.81385435471882e-26	52.5603289199029
FBXO8	1.44798521967728	4.60562325463179	14.8329057916623	9.96262198496048e-28	4.98662439087222e-26	52.5520683073394
QSOX2	-0.99112093577427	5.43776399669378	-14.838924671924	9.67430840918289e-28	4.85850886529399e-26	52.5394506733571
FAM173B	-1.4490935676526	5.22373821667111	-14.8258594473298	1.0311143949479e-27	5.1103878724207e-26	52.5305857125839
RPL36A	-2.4774121080087	1.87967025854112	-14.9271377343163	6.29377396465945e-28	3.2365517073057e-26	52.5176233526949
ZNF773	1.63534349428566	4.93648312452308	14.8268679938583	1.02605183301192e-27	5.1103878724207e-26	52.5135760797031
TGIF1	1.52516227965511	5.38994975435248	14.8258427530814	1.03119840526337e-27	5.1103878724207e-26	52.4874782852096
EIF4E2	-0.830496025365781	6.37852929321601	-14.8183735909468	1.06948388593274e-27	5.28268751025198e-26	52.4183119871026
DYRK1A	1.31541246350908	6.75485758266752	14.7999036513742	1.17040494883359e-27	5.76222974153611e-26	52.2963314211863
ZNF484	2.01055485817277	3.26409929285904	14.7863266941921	1.25064602416862e-27	6.13715709114899e-26	52.2897071238428
ZNF264	1.03316864977253	5.67744507633448	14.7741435698381	1.32734583084835e-27	6.47124188182429e-26	52.2155696500354
PNRC1	1.94780419437408	4.82881174717465	14.7604433249513	1.41925901443487e-27	6.89695578017931e-26	52.201970288886
NOP56	-1.06472246602804	7.51123693536341	-14.7826118168415	1.27354911525435e-27	6.22919006992161e-26	52.1779824098677
NIP7	-1.06692852451212	5.35281356137817	-14.7572312778018	1.44171798409355e-27	6.98349588682216e-26	52.1551615960146
EPB41L4A-AS1	1.29035030771584	4.59688091839684	14.7489437183492	1.50132892908577e-27	7.24886019265335e-26	52.1395900205654
ZNF821	1.91731790831314	3.77741014029453	14.7342944593121	1.61282229486732e-27	7.71278330564574e-26	52.0876819816501
HEIH	1.5179412508614	5.41840998057326	14.7362856379003	1.59719232770388e-27	7.68070127068789e-26	52.0643259412164
USP25	1.11233802189722	5.81732110203626	14.7357989404047	1.6009985999769e-27	7.68070127068789e-26	52.026717638271
ELF2	1.06990106280005	5.653336818259	14.7138866082752	1.78215165609731e-27	8.49548865649437e-26	51.9028701312739
NCS1	-1.03917679758905	6.01670621139917	-14.7061147672627	1.85123713210131e-27	8.76914093868557e-26	51.8793479619766
DUSP1	2.7966048456264	5.45943474609532	14.7030115155456	1.87956867548914e-27	8.87534692803299e-26	51.8778365687002
MEX3B	1.53065008560633	3.76666421890878	14.6834330522365	2.06863795883406e-27	9.64679117697273e-26	51.8403990908543
CREBBP	1.36620732698778	7.18355645602916	14.709629216752	1.81966928172413e-27	8.64688415644608e-26	51.8375210945648
FOXJ3	0.907649531377622	6.86438225252458	14.7010929469881	1.89730202820634e-27	8.93099913966972e-26	51.8014941349808
POLR3C	1.13720487020678	5.00117365141683	14.67589587658	2.146419403458e-27	9.97852438462083e-26	51.7762018663873
GRB7	1.92553855770537	3.23457309359576	14.6648438391754	2.26581909457178e-27	1.05010924457067e-25	51.7410278691067
DVL2	0.979552194575304	6.83635485481416	14.6847025468803	2.05581865382153e-27	9.61687629463678e-26	51.7403226384136
RPL7L1	-1.15038451286364	7.07722806696951	-14.6871005083247	2.03182151736043e-27	9.53432247021383e-26	51.7379942292592
ID3	2.10659513096686	6.36895444094557	14.6621803124044	2.29557866238286e-27	1.0606279752105e-25	51.6356711170295
KDSR	0.945001824305618	5.77052817460411	14.6419598311316	2.53469095991027e-27	1.1675128666875e-25	51.5766265935817
ZBTB8A	1.36960245671642	4.23209540670561	14.6308384694756	2.67671394792683e-27	1.22916014195931e-25	51.5752656442674
TRIM23	1.28050668893832	5.7907989888692	14.625852707885	2.74295354273226e-27	1.25573751212401e-25	51.4838423015543
LIN54	1.32526162820445	5.62102851655941	14.613982629445	2.90736204527455e-27	1.3269589201168e-25	51.4429408152437
SLC25A25	1.80025487691866	6.4943086650999	14.610837046412	2.95256652885721e-27	1.34350724234303e-25	51.3854035613324
ACVR1B	0.975314515789905	5.9643809720547	14.5981802923614	3.14170562556193e-27	1.42525231641806e-25	51.335367319074
ZBTB39	1.51902482267534	4.38164453206842	14.5796050108797	3.44156019677169e-27	1.55658035887722e-25	51.3202640548493
DCAF13	-1.70427178841181	5.6471674676027	-14.5721958908953	3.56903946221065e-27	1.60457175342979e-25	51.2702825508612
PELI1	1.4229203008912	3.39545038627117	14.5666807870213	3.66700176454751e-27	1.64369249243121e-25	51.2549247589722
RAPGEF2	1.14923282725344	6.32712163015569	14.5787683122921	3.45572397195166e-27	1.55829282771249e-25	51.2428568137603
HINFP	1.46481439902431	4.39246629862584	14.5488055336557	4.00347000912536e-27	1.78386070198892e-25	51.1731042435629
NOL11	-1.19181106273215	6.3008250253928	-14.5573292003456	3.8393243091134e-27	1.71581231623949e-25	51.1334457908096
LOC646762	1.18361085529819	4.48529429812937	14.532755123517	4.33194915318766e-27	1.91883623847392e-25	51.1093159766391
ZNF554	3.37808611887773	4.91192939456223	14.5257518060573	4.48363568423508e-27	1.98018451277864e-25	51.0710958858323
SUPT16H	-1.21604633531528	7.60804662592608	-14.5446932644347	4.08516609850956e-27	1.81487734127869e-25	51.028664449499
LATS2	2.19063112257445	4.08697167161829	14.5012044348359	5.058713726387e-27	2.22761423212396e-25	50.9538356072409
SLC7A5	1.19147828208084	4.85875977607073	14.5004135678114	5.07842607153178e-27	2.22975572778132e-25	50.9276089671659
STYK1	1.10489364477261	4.74049473639568	14.4985369877983	5.12550916365979e-27	2.24386721870307e-25	50.9254272959858
BTN2A2	1.44129241601313	4.87913290114965	14.4818959133274	5.56269863421977e-27	2.40027249113345e-25	50.843434304958
EPC2	1.44970144842758	5.1822910657405	14.488584618453	5.38264258511402e-27	2.32927265297038e-25	50.8353861965159
CNST	1.01182724019283	6.29486324673277	14.4969994324712	5.16441288261665e-27	2.25432627457475e-25	50.8310131053139
ISG20L2	-0.762879638693393	6.1583559455083	-14.4908152030443	5.32390786455652e-27	2.31236131194391e-25	50.8080781739714
C16orf72	1.11308405872403	6.62104009951101	14.4906527611657	5.32816338527301e-27	2.31236131194391e-25	50.795496452177
SSH2	1.20503449495842	5.34003105211002	14.4763663692065	5.71611170479385e-27	2.45940210198236e-25	50.7814189800391
RIOK3	0.992216899576277	6.49292110652203	14.4641882937561	6.06914241903431e-27	2.59641716707177e-25	50.6634061194778
ZNF433	1.69099381353812	4.23430087880031	14.4438769082462	6.70737199407611e-27	2.86130391656383e-25	50.6619238595386
FEM1B	1.01521134152801	6.93518212278702	14.4657207575478	6.02353991498349e-27	2.58427072466834e-25	50.6523243241389
ZNF674	1.73692856711002	3.68231888707363	14.4124340573202	7.83097730512002e-27	3.31239310461077e-25	50.4993099353009
ZNF703	2.79948032326302	3.2807919500723	14.4055291449194	8.10202622390059e-27	3.41741645444076e-25	50.4774665625631
ZFP14	1.26152061130134	3.69554051034496	14.3967252417169	8.46133435500914e-27	3.5391475396885e-25	50.4348118108556
RANBP10	1.4578505637013	6.59287670286625	14.4194190382117	7.56605150252136e-27	3.21846542101589e-25	50.4341685139321
ZNF197	1.27205557430675	5.17012122313557	14.4024698662388	8.22511087851752e-27	3.45961526475684e-25	50.4299829378927
ZBTB21	1.591304441131	6.98309336579657	14.4128448053709	7.81514370812218e-27	3.31239310461077e-25	50.4006408694758
PAN3	1.00948395080833	5.54813874272754	14.3988809487766	8.37190139543198e-27	3.51152154619571e-25	50.3776364652961
HSD17B7P2	2.54068735760124	2.9509171084644	14.3773577071799	9.30913565441208e-27	3.87218783896542e-25	50.2769377901701
EPPK1	-2.68409215829373	7.10671682177474	-14.3659637750724	9.84725094502837e-27	4.06226154369632e-25	50.2459072904342
LNX2	1.2093382462647	6.10665836629561	14.3734414975616	9.49067528294437e-27	3.93679502896941e-25	50.2319372442859
CBX4	1.12386882106585	7.66253958913901	14.3786091681211	9.25186168542181e-27	3.85905430745261e-25	50.2125010562608
ZKSCAN4	1.60760903746515	3.26796895466466	14.3403390801404	1.11744403918144e-26	4.59713416228724e-25	50.1618389387796
STC2	1.14286387756094	7.77865206668907	14.3688935332362	9.70596902491147e-27	4.01500911509837e-25	50.1570194867435
LRIG3	1.4593267309923	3.65888729105221	14.3155526488346	1.26290457373713e-26	5.16724116600455e-25	50.0420524857849
GCLC	0.988135983804551	6.22062015522295	14.3194242227159	1.23898916798807e-26	5.08324080505705e-25	49.9903362396634
ARHGAP21	0.829126981409265	6.42370565736875	14.31020813076	1.29668249527834e-26	5.29102835573357e-25	49.9144014824714
EZH1	1.01129603615462	5.2910803979784	14.2916786753263	1.42097672456509e-26	5.7668612151539e-25	49.8765390142525
MITF	2.14963988639677	3.680424971935	14.2785060441345	1.5165535766465e-26	6.12165820078599e-25	49.8637693968153
FEM1C	1.74859148716175	6.23643012708694	14.2938295146308	1.40595583248146e-26	5.72136389716573e-25	49.8405750334068
CIR1	1.24955869687287	4.95157635377398	14.271918293177	1.56674879938252e-26	6.30731902721928e-25	49.8035372956387
TIMM17A	-0.922654602360534	7.094509876928	-14.2828944361089	1.48401593520203e-26	6.00646449676378e-25	49.7585794008824
CRTC3	1.04833334794392	5.26026766296503	14.252165076277	1.72748857006625e-26	6.91732489816395e-25	49.6892749683062
PHLPP1	1.19664461116913	5.34654541806331	14.2476231786324	1.76673164835407e-26	7.05088360947147e-25	49.6561425272774
NBR1	0.802654729268387	8.05450156287672	14.2593168407353	1.66746270881292e-26	6.69481819131945e-25	49.6063046856449
GADD45A	2.69354837333895	5.30291457373726	14.2312096532301	1.91616526754738e-26	7.5718783309188e-25	49.6019977491711
TRAK2	1.04305717582393	6.27129875874763	14.2472227819981	1.770233831094e-26	7.05088360947147e-25	49.5974847823409
CPT2	-0.80059987347044	6.37992440249011	-14.2441926544929	1.79696478272658e-26	7.11958395182648e-25	49.5957551395062
TACC2	0.939682282945599	7.14236543094497	14.2454025520845	1.78624311089022e-26	7.095827130457e-25	49.5660404829097
MYD88	-1.01592394523755	5.52776477961224	-14.2119855590451	2.10741422422156e-26	8.30575642806063e-25	49.4863758177236
HOXC6	1.63999963277032	4.27688165555536	14.1970445010485	2.26920558855475e-26	8.91999767480056e-25	49.4255413423037
MLLT3	1.32505476368769	4.64499113622141	14.1800791523302	2.46810153858582e-26	9.67650462229887e-25	49.3583471327204
CEP95	1.10232395945955	4.96541212918253	14.174349428596	2.53915755383801e-26	9.90337398141081e-25	49.3038329841958
STX5	1.06327601898029	6.1485376462777	14.1777853353288	2.49630491825632e-26	9.76159235743148e-25	49.2877508750885
NFIL3	2.6243305924167	4.54743575164587	14.1633333502345	2.68159666009284e-26	1.04318278362575e-24	49.2858505230918
ZNF175	1.39962536643868	3.88686951267859	14.1583870357263	2.74813807635428e-26	1.06355776686948e-24	49.279636724467
OPTN	2.52357810973131	3.83995080049734	14.1554570480445	2.78833404750271e-26	1.07633995005914e-24	49.2349372390525
TFAP2C	1.13877281699717	4.88609685373785	14.1586371742492	2.74473355580469e-26	1.06355776686948e-24	49.2237030866561
PDP2	0.791721624032732	6.14779591460266	14.1537959449411	2.81138418826193e-26	1.0824549992549e-24	49.140058650904
ZNF490	1.26568399037758	4.25538875934167	14.1169748518389	3.3744919507394e-26	1.2926370186812e-24	49.0746029546272
FAM214A	1.00993293985041	7.58355865453891	14.1312033064754	3.14457619874505e-26	1.20764593862802e-24	48.9800968424764
UBQLN4	-0.69088117924162	6.53979751137538	-14.1132819155771	3.43687769036201e-26	1.3131846157373e-24	48.9275985307976
ZNF12	1.12315915631956	5.69847766485289	14.1023076578781	3.62918989107776e-26	1.37615947990969e-24	48.9123854935042
ACBD3	0.802421164618267	6.80367495722888	14.1112079758794	3.47241994060145e-26	1.32339740680384e-24	48.9094715264699
TNKS	0.941023025946073	6.91845937439789	14.1100391211302	3.49261367956292e-26	1.32772372183081e-24	48.9043485823728
FOSL2	1.68571551402011	5.95922088840438	14.0799800993673	4.05448029543434e-26	1.53355355456529e-24	48.8200017233936
UBL4A	-1.24629451715335	5.83348126091566	-14.0693719146839	4.27374534551808e-26	1.60436400270749e-24	48.75871630598
HPS4	0.644512472045032	6.06153437173803	14.0732427408876	4.19239044100395e-26	1.58173203171144e-24	48.7481284029
LRRC8D	0.639874078236987	7.33846512458848	14.0713498808626	4.23197733641335e-26	1.59266595698203e-24	48.6870686874217
AKAP10	0.96824778054417	5.76413169958763	14.0475121158513	4.76386678555204e-26	1.78389585166707e-24	48.6355278919953
ARNTL	1.44027953073391	3.78896181880281	14.0064685929893	5.84184364897338e-26	2.17131495626199e-24	48.5326486598967
ARHGEF2	1.56020498485439	5.59013050838173	14.0079780169226	5.79816431125192e-26	2.16042767488235e-24	48.4807893645183
BTG1	1.11754859781326	7.07925931754749	14.0213703873712	5.42470404935503e-26	2.02630238818694e-24	48.4471959494775
ZNF568	1.1879010776566	4.72422167416971	13.9793644037747	6.68491863829606e-26	2.46031221256504e-24	48.3732235206667
ZXDB	1.22287861716173	5.40597988848711	13.9838281624193	6.53810453533621e-26	2.41813245572927e-24	48.3588171390225
ZNF442	2.78269240716151	2.8060014021097	13.9799221836389	6.66639360634086e-26	2.45952251579396e-24	48.3479983584766
DUSP10	2.41104394143931	3.93418887451899	13.9685851194288	7.05325132346075e-26	2.58321028958748e-24	48.3459047621744
AGRN	-1.68869070169383	6.90361822525012	-13.9884417015315	6.38976607861797e-26	2.36910438114882e-24	48.3223693287997
IRF2	1.25340264497472	4.15412905001345	13.9612370605135	7.31595573816639e-26	2.66641726612395e-24	48.3053626549995
RGMB	0.981842992614106	5.70094324342166	13.9708624203602	6.97377337222652e-26	2.56034672267368e-24	48.2411776842936
SDC3	-1.266485960393	6.23116972697235	-13.9539371835044	7.58666885351651e-26	2.75838788146256e-24	48.1846475078887
KAT7	0.817918214604389	6.37362787931532	13.9624024722828	7.27364400751617e-26	2.65744619019131e-24	48.1814251095983
SPRED2	1.18958520927225	5.07680726103229	13.9413365080994	8.07784816435503e-26	2.92987845497476e-24	48.1654032940284
MNX1	1.76296241990695	3.52199095027893	13.9309014505524	8.50870423878127e-26	3.0787157313142e-24	48.1563028060792
WDR25	1.10019376114141	3.64051335450008	13.929132168801	8.58401222412213e-26	3.09849825859177e-24	48.1513542499597
ZNF564	1.64758508877099	3.37235978191948	13.9224451535849	8.87473585526911e-26	3.18811085173974e-24	48.1188903145718
DYRK1B	1.07045047318771	5.38676640617201	13.9228328461133	8.85761371978015e-26	3.18811085173974e-24	48.0407649510751
PARD3	2.19571258758996	3.13401943200937	13.8939995575727	1.02261232686175e-25	3.63875514221707e-24	47.9721474969814
SEPSECS	0.954166983332023	5.48972074373293	13.9081444139945	9.53009478428082e-26	3.41536762006589e-24	47.9682263011113
ZNF510	1.34712922201549	4.86615958974089	13.8984515503155	1.00017167505642e-25	3.56735816452429e-24	47.9578781925126
ABHD4	1.02944074273051	7.6287354629928	13.9047621521952	9.69207197431564e-26	3.46514649443628e-24	47.8774434043999
ATF7IP	1.13833558499046	6.22471338607905	13.8884150993609	1.05147764571975e-25	3.73262135416731e-24	47.8121192618927
ZNF654	1.64090920675647	5.24125220064046	13.8701826074581	1.15154004200853e-25	4.07818992235853e-24	47.805887505974
HIST1H2BD	1.77685096379526	3.88856638536762	13.8519108216304	1.26141637310093e-25	4.44634466161585e-24	47.7710385762419
TTC39B	1.26709272172895	4.51413909280892	13.8392459131869	1.34369759205304e-25	4.7252840848404e-24	47.6977164808315
CCNE1	-1.16510535679852	3.77057170013243	-13.8318788861771	1.39401751578762e-25	4.87938625106453e-24	47.6721214072625
TNKS2	0.96431889229414	7.2378326325593	13.8559805225461	1.2360657025131e-25	4.3672382562204e-24	47.6232542956715
FAM179B	1.4495346080598	5.47447753700685	13.8381614817126	1.3509886207108e-25	4.73982362817601e-24	47.6012517984904
ZFP30	0.987022504446747	4.88671734303124	13.8212478093685	1.46998713635235e-25	5.13333182313182e-24	47.5710894980519
CTAGE5	1.40518101221009	6.56298071870709	13.8127753715117	1.5334979158955e-25	5.3426925069807e-24	47.4555501531237
SERTAD3	1.25993467157475	4.91370835619944	13.7973811360518	1.65603243403211e-25	5.71654782285659e-24	47.4495098604383
RAB5A	1.17608497545036	6.35752899822793	13.8103902976888	1.55186885924236e-25	5.39418120147763e-24	47.4344456567194
PMPCA	-1.02350126424255	6.44766289967222	-13.8096486502424	1.55762629563487e-25	5.40168971252961e-24	47.4308211827688
NFX1	0.852854085770629	7.04390371078206	13.7967164189878	1.66153946405055e-25	5.72240288811538e-24	47.3402789461192
GTPBP4	-0.916677502667929	6.88496240058456	-13.7954848415462	1.6717914524175e-25	5.74453557196822e-24	47.3307938107567
GRPEL2	1.42915063475879	7.09976287489282	13.7912092983852	1.70787784070243e-25	5.85513553789672e-24	47.3072934905182
AARS	0.68386450221635	9.82860415560559	13.8023579106828	1.6153791399793e-25	5.58906294145832e-24	47.2988275482366
PHLPP2	0.981015348984375	5.56485787162548	13.7666466410335	1.93088027893568e-25	6.57462545770935e-24	47.2620215822637
YARS	0.592679266245883	8.51620932228602	13.7843137651485	1.7677329693629e-25	6.04653263506909e-24	47.2339588154086
HIST2H2BE	0.944845931892395	7.04293759046112	13.7687065955074	1.91110432860297e-25	6.52207786325051e-24	47.2121377426116
NPHP3	1.20027189216249	4.61452213288615	13.743825473396	2.16421080257728e-25	7.31932193952711e-24	47.2061323115683
RAB8A	-0.713994229866469	6.28243975259942	-13.7623304582536	1.97298538291219e-25	6.68766332049875e-24	47.2025895009477
GADD45G	2.25698705159475	4.22994122716035	13.7362372430053	2.24790860864466e-25	7.56829499269243e-24	47.1854421969632
KLF9	1.21838247978149	6.44375287642379	13.7629068958737	1.96730922367874e-25	6.68351024949321e-24	47.1696271883538
POP1	-1.271012231879	4.76175089075964	-13.7291078144802	2.3295055382641e-25	7.79061362195405e-24	47.1420298158248
AMBRA1	1.42283131098448	5.5497054634102	13.7292779036953	2.32752464025627e-25	7.79061362195405e-24	47.0656102127658
ATF7	0.831956357423246	5.90647431556322	13.7293894062585	2.32622697379268e-25	7.79061362195405e-24	47.0522032350752
CNEP1R1	1.1959106079159	3.7402368406699	13.7058860969236	2.6164783226016e-25	8.6922651531384e-24	47.0481768487175
ZNF585B	0.936667334185334	4.83841664637887	13.7112104966996	2.54769110094858e-25	8.48251210018712e-24	47.0445893822707
WDR77	-1.01898055677761	6.10229394502723	-13.724031842653	2.38940705032744e-25	7.97318583727041e-24	47.0188295958591
SRSF1	-0.841442547245292	8.59299241776705	-13.740296764204	2.20273579340971e-25	7.43287206153714e-24	47.0095102439605
TTC23	0.988386402627429	4.29520858422749	13.6994094622191	2.70267071046454e-25	8.95878661994163e-24	46.9927849746605
CROT	-1.43767011004688	4.87538255969214	-13.6984815966686	2.71525027384422e-25	8.97529854292718e-24	46.9835702198864
VCPIP1	1.19293438455868	5.35435156568736	13.6981613022479	2.7196063112892e-25	8.97529854292718e-24	46.9254717052987
PDK3	-1.51994636328774	5.46194915331091	-13.6823859156534	2.94306766682276e-25	9.67026347593229e-24	46.883979525931
CCSER2	0.981646262152825	5.12237821496328	13.679359817646	2.98799575742672e-25	9.79645071910911e-24	46.8591865516047
ADGRA3	-1.24925784166361	5.30504449881188	-13.6631010087074	3.24144740971838e-25	1.06042645543205e-23	46.7863623642246
NEDD4L	0.674400863204165	7.72242217383346	13.6824943948201	2.94146974571989e-25	9.67026347593229e-24	46.7330992556345
BMF	2.36453076289743	4.9147981770369	13.6490979783593	3.47697592378539e-25	1.13254382801652e-23	46.7131886509586
PHF21A	1.10135654531758	5.68302290619727	13.652345645027	3.42086401511204e-25	1.11668900110701e-23	46.6776531310686
PDCD11	-0.804998328793851	6.80893562706951	-13.6478435195702	3.49889658357181e-25	1.13721712335312e-23	46.5938726437097
TRIM11	0.929671618152975	6.26518833705741	13.6360620444114	3.71166179462151e-25	1.20117054974217e-23	46.5680035743462
SLC35A4	-0.724053016378259	7.13751640598856	-13.6419074614054	3.60452131937499e-25	1.16901710867678e-23	46.565862184734
ZNF529	1.15393824590547	5.14556896485236	13.6176234120455	4.0710320451483e-25	1.30620976901596e-23	46.5432484753298
ZFAS1	0.992579519393293	6.57673978749599	13.6239703669912	3.94354805940735e-25	1.27346919699055e-23	46.4878924314444
POU2F1	0.899957188240021	6.09602149081796	13.6165479026696	4.09304097904853e-25	1.31047128659686e-23	46.4664412314642
TUBA1C	-1.16283811628361	8.17447422809559	-13.6185965301181	4.05122083147054e-25	1.30263665964372e-23	46.4227989866546
WAC	0.888887016645256	7.89744257150763	13.6192359430415	4.03825607900162e-25	1.30125436228087e-23	46.4218580186279
SIRT1	1.32922087026795	5.73655761405112	13.5968683433586	4.51752948598895e-25	1.44330261194915e-23	46.3981584525803
MARK1	1.14201981689227	4.29900159667126	13.5737436191572	5.07317834550675e-25	1.61054642782515e-23	46.3906997794283
ZMYM5	1.66932745048182	4.23276259993988	13.5741748521947	5.06221325622376e-25	1.61047021727661e-23	46.3843019296259
BCL7A	0.804890634997705	5.29120342657483	13.5912331938804	4.64702980399611e-25	1.4815244063016e-23	46.3769642164767
LRFN1	-2.10897179767861	4.00751834734884	-13.5668019040873	5.25300535626513e-25	1.66061323009847e-23	46.3584791114018
PRKAB1	1.04332866339939	4.90019322423594	13.5603277624663	5.4264838413869e-25	1.7118504487871e-23	46.2733278607342
GTPBP1	0.946367155280319	6.45762686201424	13.5717311682977	5.1246656897513e-25	1.62345949361404e-23	46.2395052948595
IKZF5	1.29421231972995	5.28491102647438	13.5571882321401	5.51266904988297e-25	1.73539283968643e-23	46.2317312362199
ZKSCAN5	0.999391589938363	5.24994716904914	13.5537130013835	5.60967341114328e-25	1.76223547995246e-23	46.2184616528395
CTH	1.53229069355142	5.115332598332	13.5314573980646	6.27285382674524e-25	1.95827802624546e-23	46.1424736439115
CCDC93	0.806874233556984	6.2276310751013	13.5371392289696	6.09640849357415e-25	1.91114133485406e-23	46.0770285555342
ZNF292	2.33891310074999	6.1142568514651	13.5256832392284	6.45742064280323e-25	2.01171428158368e-23	46.0552843333873
CCNG2	1.66739033758106	6.68139629486431	13.5350297355838	6.16132816560221e-25	1.92746882780589e-23	46.0193225737562
ZFP37	1.64326533831902	3.37223344234142	13.4959766109756	7.49677913989289e-25	2.31628879762617e-23	46.0050106020385
ELF3	1.91470927492454	6.69572823600711	13.5212495616154	6.60283251099037e-25	2.05275637650169e-23	46.0016963268107
JAK1	2.3560481351707	3.90342657694779	13.4854582517625	7.90375587280327e-25	2.43202455299209e-23	45.9547444967333
MGEA5	0.729145344947284	8.13182851216717	13.5177912573694	6.71853362517723e-25	2.08441117594342e-23	45.9076684077686
IFRD1	1.52703476590659	7.02133659373693	13.5001249181893	7.34211839684181e-25	2.27318040921601e-23	45.8736758187192
OTUD7B	1.05588038200586	6.61776285297299	13.4912066684731	7.67866364094157e-25	2.3676142347511e-23	45.8275668926169
SAMHD1	-2.01230499860504	5.07451023945165	-13.4569379104657	9.12242102938281e-25	2.79555661586148e-23	45.7927170536472
RAPH1	1.36569685570269	6.05455773017609	13.4738490122214	8.37874581296289e-25	2.57290893921167e-23	45.7781942370285
SMAD7	1.65594904016241	4.4597173317321	13.4550862291363	9.20777370149898e-25	2.81024247767701e-23	45.7762152787969
SOCS6	1.09903690548874	5.16278796108226	13.4551345990524	9.20553393963148e-25	2.81024247767701e-23	45.7458972559041
C10orf2	-1.26182850645498	4.00193512402822	-13.425658825045	1.06770480538343e-24	3.24547679304404e-23	45.6317132306022
SKIL	2.23653988131576	5.88537884085914	13.437582600978	1.0055280148607e-24	3.06267924364062e-23	45.6047561715248
C7orf60	1.52358682284854	4.31653717391087	13.396468770774	1.2367048615378e-24	3.72898799213889e-23	45.4968818691728
ZNF184	1.77946277843541	4.48030059286048	13.3947448259205	1.24748713824564e-24	3.75396129617166e-23	45.4741465297895
ZNF709	1.58907484049068	2.66809822724579	13.3939430470625	1.25253390355927e-24	3.7616098191692e-23	45.4438341701016
INO80	1.11755946618187	5.96518867102016	13.410647509802	1.15150051499173e-24	3.49311752184157e-23	45.437162941212
CYTH3	0.731042385505368	6.04938472174314	13.4090820001814	1.16061107906242e-24	3.5136564441938e-23	45.4263239966978
PCYOX1L	-1.28504699927418	5.62570937120684	-13.3922783944952	1.26307754350965e-24	3.78570307252315e-23	45.421799542989
RSRP1	1.20571207451677	4.79995763564547	13.3793198874179	1.34826038369702e-24	4.01695990507825e-23	45.4104534057507
MSL2	1.22083018215537	5.40201436322346	13.3871983511272	1.29580778595405e-24	3.87606568005696e-23	45.3581866954228
ITPRIP	1.84973582447542	3.90065301322372	13.3677094426925	1.42947005527726e-24	4.24282668406758e-23	45.3558589602459
DEGS1	-1.25553697207976	8.06382243282061	-13.4009095188622	1.20935945980781e-24	3.65387155904912e-23	45.3265928491821
ZNF644	1.21287146984867	6.69713131514613	13.3842398207005	1.31526027012377e-24	3.92643105689433e-23	45.2861546213613
ZNF763	2.92537597835717	2.20895969046256	13.3676744860774	1.42972183147189e-24	4.24282668406758e-23	45.2234348996714
ZNF671	1.28314943139059	3.82457211407042	13.3379008728982	1.66117920970743e-24	4.83416027383076e-23	45.213838755178
APBB2	0.816523131298218	5.58593107183922	13.3544422435135	1.52829798779407e-24	4.51750444581018e-23	45.2065629010082
FBXO42	1.37655439283631	5.55680060636238	13.3507726783815	1.5568242132458e-24	4.58642986714984e-23	45.1942271554841
GALK2	0.79852683643678	5.37777173424137	13.3506579582732	1.55772458194354e-24	4.58642986714984e-23	45.1942106420046
ZBTB2	2.60998776237988	4.72218332542184	13.3421212684194	1.62621173872441e-24	4.76056065621151e-23	45.1821189557292
LYSMD3	1.57666732733462	6.08409110060831	13.3488566823224	1.57193044244095e-24	4.61919912401044e-23	45.1439064989388
C1GALT1C1	-1.47803529625055	5.08965017970774	-13.3278599691965	1.74743619420478e-24	5.05578071140251e-23	45.1382355298784
FNIP2	1.1907419598583	5.68103306715763	13.3420564450788	1.62674319558398e-24	4.76056065621151e-23	45.1328013561946
KIAA1551	1.22310095320087	5.39367979492304	13.3362764773445	1.67483819420316e-24	4.86448168745739e-23	45.1175536387345
ZNF24	1.15486790730996	8.24581178445861	13.3608191237591	1.47996825606843e-24	4.38327481915652e-23	45.1129848268227
GOLGA4	1.14990275191387	7.67137050631994	13.3417147758403	1.62954726777618e-24	4.76056065621151e-23	45.0360453967095
GPCPD1	1.09093604037395	5.21323281146611	13.3187650892231	1.8294414459808e-24	5.27272413682297e-23	45.0272972083481
TRAF6	1.29447615996392	4.06693512423773	13.2999693257289	2.01136594899975e-24	5.72020285798869e-23	45.0231291634915
MPC1	0.804696949098465	4.99794491138961	13.309508053066	1.91687772440815e-24	5.50360151237337e-23	45.0165811364841
RNF19B	1.45659313376772	4.81109516869385	13.3045201189967	1.96571747731841e-24	5.60098930539152e-23	45.0126455923966
ZNF699	1.97139561616873	2.18525073796931	13.3290931394525	1.73660495367069e-24	5.03414285411565e-23	44.9975435956609
GNL3	0.906338695416327	8.97695778571001	13.3402047142353	1.6419985382232e-24	4.78762136892419e-23	44.9913797304636
TTLL5	0.810533117337649	5.70284184166465	13.3145896857298	1.86837284199205e-24	5.37461429029745e-23	44.9797360079832
CNOT8	0.604538453579526	6.39173278940774	13.3189225205168	1.82798959691104e-24	5.27272413682297e-23	44.9676776126181
IGFBP3	1.74312312043651	5.40307121930152	13.3046395883488	1.96453320740585e-24	5.60098930539152e-23	44.9195034313348
ZNF740	0.878487114670253	5.93538499195483	13.3071197620524	1.94010898565585e-24	5.55377565630739e-23	44.9181013815932
FAM126B	1.19053038806307	5.06228942455713	13.2900310339357	2.11478975221583e-24	5.96911333069039e-23	44.9131302811905
TBC1D22B	1.62902865369166	4.42761365033859	13.2832852355867	2.18801603642681e-24	6.15266831516573e-23	44.913124647719
SMPDL3A	0.93498647501483	4.4769928674811	13.2836480028173	2.18401417954816e-24	6.15266831516573e-23	44.9080932313256
ZNF211	1.24361310414298	4.35746725952758	13.2760997047974	2.26881757492167e-24	6.35607550466861e-23	44.892353048139
NCOA6	0.834054555304159	6.79718255896516	13.3069521160548	1.94175027940955e-24	5.55377565630739e-23	44.8882063867233
TRIM59	1.40134410040276	4.05879087306573	13.2727816274656	2.30713386657486e-24	6.45138214906669e-23	44.8720377094022
RERE	1.59152886767743	5.6710021765432	13.2913591692823	2.10066518086983e-24	5.96287114479042e-23	44.8389915763809
TES	1.07949367483175	6.78184422587473	13.2905021237334	2.10976888733756e-24	5.96911333069039e-23	44.834298995394
C5orf22	1.01307474300359	6.18029403861863	13.2903833928113	2.11103318996369e-24	5.96911333069039e-23	44.8247498133524
HBS1L	-1.13876691237616	6.89860653261647	-13.2822904297561	2.19902801957693e-24	6.17207565270413e-23	44.7934076731569
SLC25A21-AS1	1.82972163542125	3.02078051118014	13.2463206680472	2.63688798108148e-24	7.34610573727636e-23	44.7571107207433
ZBTB5	0.942946563182047	5.768853339164	13.2688911477696	2.35288826971304e-24	6.56709484349646e-23	44.7524129467472
LRP12	1.16512596269935	4.32518813643971	13.2457402330514	2.64462856262084e-24	7.35402638820638e-23	44.7467520043838
LRRN1	-2.24338722642612	4.5173715338718	-13.2424309334639	2.68919856767846e-24	7.4641415327652e-23	44.7214948445256
CEP85L	1.71379629017476	3.51957313321646	13.2368875506868	2.765553289097e-24	7.63374047593393e-23	44.7142944409561
ATP6V0A1	-1.33331418085875	6.25161009179863	-13.2303540038646	2.85834547383381e-24	7.86097355954e-23	44.6017870212595
IP6K1	1.09583995176795	6.31988126066978	13.2401129908201	2.72086514775296e-24	7.5381016713392e-23	44.5748803992494
DCAF5	0.813168658067283	6.43269171946771	13.2371532401021	2.76184450860736e-24	7.63374047593393e-23	44.5538441084269
RBM8A	-0.895740251148388	7.17978921819976	-13.2323153634434	2.83016583055595e-24	7.79775598378499e-23	44.5057632884249
TLK2	0.946244012774514	5.43382941089353	13.1786303016454	3.71230822174591e-24	1.01722664703899e-22	44.3196804604015
ATF6	0.85635802251617	6.80005234435732	13.188454577086	3.53241735078926e-24	9.69703454103319e-23	44.3041055587911
SVIL	1.27284301285936	4.11248707877511	13.143082538927	4.44357594302338e-24	1.20659559422132e-22	44.2305446952921
CNOT6L	0.970011839247712	5.80057326928635	13.1638449727739	4.00052487733668e-24	1.09420549286134e-22	44.2257760837857
THAP9	1.50019532330321	3.69534864657441	13.1311379074097	4.72044896106055e-24	1.27946320576327e-22	44.1773818478808
ZNF396	1.61835756334151	2.67214105274953	13.129939297937	4.74917104427734e-24	1.28261784893648e-22	44.1363063772725
PARD6B	1.73427523560897	3.56363550157219	13.1165777026046	5.08147911513371e-24	1.36499982813681e-22	44.1050061844737
HSPA13	1.48583078308434	7.12984283201964	13.148113897242	4.33188530667693e-24	1.18268345027383e-22	44.0897246927816
UBE2G2	-0.903748128844641	6.57012282719536	-13.1456188871733	4.38691511502498e-24	1.19553389051207e-22	44.0859194253413
CPEB4	1.75554160649487	7.0505935315365	13.1434662950763	4.43495608236933e-24	1.20643660385612e-22	44.0788729771859
ZNF569	1.24329650505416	4.43759641672074	13.1131852174036	5.16950415719176e-24	1.38616561472128e-22	44.0647683013001
ZFX	1.13872594276302	5.608482683436	13.1300629397828	4.74620013924627e-24	1.28261784893648e-22	44.0475669214822
SP3	0.985690718878832	7.08090165768687	13.1276879855706	4.80359387246465e-24	1.29266604998081e-22	43.9719039049755
NETO2	-1.23933629853854	6.0214272889255	-13.1122328013953	5.19449057318878e-24	1.39038271741538e-22	43.9612066977161
SNRK	1.27576282899358	4.47083538057353	13.0915030943616	5.76939729772726e-24	1.53605088338072e-22	43.9577170872807
FDFT1	0.982711055019796	8.5063379988421	13.1280350874528	4.79516245720724e-24	1.29266604998081e-22	43.9437866779252
CEP57	0.928274130843477	6.05989230927318	13.1092164334974	5.27442697054012e-24	1.40926682187954e-22	43.9276845614682
PMS2CL	1.45466778070459	3.63618313078577	13.0797735230678	6.12256111621437e-24	1.62145286986023e-22	43.9237437970628
ZBTB43	1.25151400447244	5.88630969596821	13.0974845461448	5.597248835214e-24	1.49286480478816e-22	43.8845727953436
CCDC174	1.79447889301384	4.90616927613037	13.0817000082913	6.06310191666823e-24	1.60854308093092e-22	43.8799546514292
ORAI3	1.17132701291301	4.03167862122963	13.0696704436197	6.44410085093231e-24	1.69762488381754e-22	43.8693254406092
RNF185	0.754792282211318	5.97245887656975	13.0835349062419	6.00700840427898e-24	1.59648209201156e-22	43.8203505212972
FZD7	2.11020379681106	3.02979726888239	13.0759425851549	6.2425441909841e-24	1.64741728597218e-22	43.8082261596485
ERVMER34-1	-1.72947676717836	2.45796858843757	-13.0774544780841	6.19491310616835e-24	1.63772561975746e-22	43.7819052673007
RNF165	2.82833842581728	1.61229018071294	13.0623975273458	6.68601037210174e-24	1.75826850696112e-22	43.7168907380099
FAM57A	-1.04905025555701	5.05960858100891	-13.0472328596071	7.22013223318852e-24	1.89210306480905e-22	43.7078868267283
ADPRM	1.59058476259361	3.08509464101922	13.0202928534309	8.27683153242887e-24	2.15398444178426e-22	43.6315494551225
HMGCR	1.04946517140349	7.97229175175392	13.0580698485538	6.83426025217341e-24	1.79411279626986e-22	43.6004980637436
VEZF1	1.09384078212966	5.73247883591011	13.030907386697	7.84311511527634e-24	2.05178077649807e-22	43.5507660022495
FICD	1.98118096334433	3.73490582094616	13.0056559992698	8.91466588868215e-24	2.3119624004223e-22	43.550605076199
TBC1D17	0.983178548548604	5.61282693404239	13.0281414893812	7.95388423245546e-24	2.07713957625306e-22	43.5400242918124
PCDHB5	-1.77406115343309	3.85637631771476	-13.001938184335	9.08438968816514e-24	2.34383497521457e-22	43.5307881992909
KRCC1	1.27485763874662	5.07034794164051	13.0144226373091	8.52694682816019e-24	2.2152358749421e-22	43.5259463727348
LCA5	1.80494843180207	2.88422773958906	13.0036670968022	9.00506258514252e-24	2.32736694971601e-22	43.4777446318706
ZNF3	0.91939031778948	6.01100355019951	13.0205019309703	8.26806034131809e-24	2.15398444178426e-22	43.4748748085919
INPP5K	0.736827446084777	5.29369354630923	13.0014770809794	9.10566454493723e-24	2.3452943191557e-22	43.4406177142077
HERPUD2	0.859874583834133	4.75219203880957	12.9875881213293	9.77046915405613e-24	2.51221515098128e-22	43.4135842235044
CPSF6	-0.647234386803592	7.22312014992836	-13.0037151793349	9.00286639433274e-24	2.32736694971601e-22	43.3525994138625
CRTC2	1.11196807941436	4.90277121447332	12.9721838219141	1.0564942856777e-23	2.7072215347673e-22	43.3134908297352
THAP5	1.35756369433419	6.31255500384718	12.9846325923925	9.91810723071964e-24	2.54581706284592e-22	43.2943709770966
ZNF624	1.78792106161417	2.95071430640372	12.9501697868878	1.18141735424018e-23	3.01191222262658e-22	43.2681209894288
MRPS17	-0.914580658251958	4.837269271106	-12.9427257668641	1.2269309824852e-23	3.1173596671739e-22	43.1811528424051
WNT7B	-1.84636202753162	4.11645321073288	-12.9290548884908	1.31514944006426e-23	3.33023338819644e-22	43.1751912670505
RNF13	0.937267648287965	5.72011525775667	12.9522616757223	1.16893499174729e-23	2.98515779525124e-22	43.155518468498
PCDHGC3	-1.34508963366569	3.42409616247297	-12.9211706806331	1.36889230843599e-23	3.46048601068599e-22	43.1351270838116
SPRYD4	-1.01105757749591	5.68805933311876	-12.939300770165	1.24845886500171e-23	3.1666990400111e-22	43.1325770060739
GCC1	0.83482679578185	5.79430265610434	12.9447872398472	1.21415354620921e-23	3.09012366947077e-22	43.1189392767344
ENDOD1	-1.49440904933101	7.99903083542484	-12.9626815231724	1.10870324336808e-23	2.8361648896789e-22	43.1178911824229
CYP1A1	3.13439200607114	2.38858808452203	12.912850373727	1.42800007158493e-23	3.58576071486944e-22	43.0454817578015
ABHD17B	1.01021881874444	4.65562772432764	12.914376504935	1.41696976357753e-23	3.56406628954775e-22	43.0417214342503
ZNF416	1.83441954972327	3.38372784315079	12.9015257082417	1.51258821762693e-23	3.78550411264765e-22	43.0346190389294
GTF2IRD1	1.29063166226626	5.35877629250455	12.9204947037806	1.37360144903081e-23	3.46655451405825e-22	43.0073403547386
TMEM177	-0.986448368034308	3.95332618588013	-12.8855366318808	1.64064885653908e-23	4.08556935817427e-22	42.9353991115906
TBC1D20	0.762799468262868	6.67308014820123	12.9143741205017	1.41698693051412e-23	3.56406628954775e-22	42.9225291303148
NCBP1	-0.687951016924335	6.51595288168459	-12.91217827554	1.43288503664965e-23	3.59202031892005e-22	42.9149882362688
MVK	1.19598085861856	5.11680087212898	12.8932432569983	1.57762029204347e-23	3.93514058227986e-22	42.8968625674896
ZNF397	0.9914124681608	5.4521662620978	12.8937443376492	1.57360735740411e-23	3.93166190994676e-22	42.8767842286019
RBM7	1.10184437166705	4.86434064201315	12.8803169051071	1.68476770492168e-23	4.18156559621553e-22	42.8554846397518
GEMIN6	-1.33913337814193	3.03672096777911	-12.8640930317212	1.82964447359103e-23	4.52618474718994e-22	42.8341567257435
SLC22A15	2.0468531802754	2.31288638679217	12.8778108088386	1.70637113947739e-23	4.22819620963572e-22	42.7809735188374
ASXL2	1.15661031133674	6.36695572100634	12.8846739856395	1.64785943556844e-23	4.09673133849268e-22	42.7746251256106
GORAB	2.05631135214589	3.49312255391881	12.8290613942337	2.18655648759317e-23	5.33875320612992e-22	42.6720439499462
RNF115	0.845080034405569	4.95223508883102	12.8395012860568	2.07343926837955e-23	5.10405968098153e-22	42.6597740191347
ZSCAN29	0.805686748651854	5.4289327302983	12.8478469104676	1.98725101791179e-23	4.89992796140616e-22	42.6475253950983
ETV3	1.77215734306265	3.98230559958482	12.8293928875873	2.1828712701015e-23	5.33843566642414e-22	42.6474740510296
C16orf70	0.731932748697037	6.07881835865715	12.8534604964367	1.93130888252361e-23	4.76982470065369e-22	42.603002668967
B3GALNT2	2.47887958718091	6.90985719192654	12.8390418790081	2.07829119848507e-23	5.10763021873188e-22	42.5379261041976
SASH1	0.821763170692959	6.88384025589823	12.8370658942342	2.0992903629215e-23	5.15080785778255e-22	42.5100126148329
FAM86C1	-0.990070262015978	3.70310443110197	-12.7982846985012	2.55736860097642e-23	6.16395616569212e-22	42.5095351778319
CALCOCO1	1.0430114322738	5.3160282283201	12.8149173356642	2.34975174915943e-23	5.70936444423592e-22	42.5046145114372
VLDLR-AS1	2.01771834183141	2.53421579223573	12.8163165591066	2.33307697712474e-23	5.67803628662967e-22	42.5002164297714
ADNP2	1.17644539077173	6.58493726422788	12.8302777142762	2.17306512630712e-23	5.32312331755754e-22	42.4895103767629
HDAC1	-0.766421445237587	7.72894195035015	-12.8167739220395	2.32765229798263e-23	5.67403034196544e-22	42.3901975039876
WDR3	-0.876380684188063	6.51101782139512	-12.8120743929524	2.38400079106068e-23	5.78322388991391e-22	42.3889583014647
ATF2	0.894586651307814	5.80362660346822	12.7995271221346	2.54124314375278e-23	6.13493682421089e-22	42.3842007464929
SNRPD3	-0.778474459076385	7.55080437720768	-12.8106518783664	2.40132545259687e-23	5.81585532196687e-22	42.3613219787809
C14orf28	1.63099083742838	2.31706508726596	12.7962365432409	2.58417612596878e-23	6.21858793390179e-22	42.3478776707899
FAM134C	0.637048166307944	6.16496227146673	12.7934298935525	2.62136983042371e-23	6.2979982997828e-22	42.3315558251819
ARHGDIA	-0.773061950158379	8.0894941437756	-12.8050487526945	2.47080298906493e-23	5.97448916003204e-22	42.3127673630593
ZNF112	1.64481208501675	3.01661808022809	12.7616642125579	3.08170335253635e-23	7.31040403502146e-22	42.3057399852746
NR3C2	1.09505164355398	3.70461620105689	12.7564172697499	3.16519321461534e-23	7.49661534868517e-22	42.2930908026165
BYSL	-0.999922728773525	4.80660292496552	-12.7709478635278	2.93935714704659e-23	7.00256514059912e-22	42.284912682772
BZW2	-0.701752592856185	6.45727854649784	-12.7882297986449	2.69170689802975e-23	6.45665667425156e-22	42.2771664964752
SAP130	1.0533956262366	6.12394035876963	12.7710979527097	2.93711085758861e-23	7.00256514059912e-22	42.2217154811969
GLYR1	-0.388437471126603	7.66454796233602	-12.7791597989227	2.8189514261904e-23	6.74034627638138e-22	42.1915757971673
CCNT2	0.921850087950573	6.46461773259876	12.7697097661852	2.95795284334117e-23	7.0279461860144e-22	42.1849705689304
TMEM55B	1.07640288179222	5.63184721035169	12.7557664160859	3.17570665048169e-23	7.49786337478507e-22	42.1824711838217
DDX17	-0.659058355481072	8.85499792683165	-12.7814614595217	2.78610056460602e-23	6.67242202202934e-22	42.1782266247374
UTP11L	-1.19512249649659	5.85085145546183	-12.7506143646771	3.26017531483843e-23	7.66115689008041e-22	42.1598740816741
KDM6A	0.644371114295305	8.14154768296341	12.7707309263223	2.94260695505997e-23	7.00256514059912e-22	42.1229444862476
ZFY	1.15462558616044	5.87345119343049	12.7521469519088	3.23481543229241e-23	7.61347782622302e-22	42.122699396088
COA4	-0.98122261954	6.32210964232566	-12.7530721914318	3.21960130716702e-23	7.58956565595291e-22	42.1149064105075
GDF11	-1.14743959257992	4.12065253003894	-12.7178131248325	3.85343197866294e-23	8.97102861885313e-22	42.0958673013223
RABGAP1	0.654767315994325	7.05707689192152	12.7557688435832	3.17566737335947e-23	7.49786337478507e-22	42.090113768383
FAM161B	1.51481912501243	3.09436501085292	12.7072285330014	4.0671077739431e-23	9.43921025247753e-22	42.0574389184229
ZZZ3	0.842430868814573	6.5716386805417	12.7441788704077	3.36886003607121e-23	7.90418785963208e-22	42.0465464464939
RBM14	-1.17785238509925	6.30470700753248	-12.7237699332001	3.73817031566191e-23	8.74335910591577e-22	42.0274093731679
GRPEL1	-0.637024078089294	6.29867398208569	-12.7364765054209	3.50373028881781e-23	8.20780249873451e-22	42.026719317127
ZNF563	1.86249842708256	2.74007747015264	12.6962385650431	4.30155748471334e-23	9.90677717645024e-22	41.990538687942
BRAF	1.34912609149409	5.03849313493772	12.7050847274205	4.11181270965944e-23	9.528237600038e-22	41.966663974725
GIGYF2	0.651028968925114	7.30093604854505	12.7212189531409	3.78710105572371e-23	8.84402946387983e-22	41.9076700669359
TMEM168	-1.21591532447543	6.20186945704507	-12.7016752120629	4.18392938001489e-23	9.66552054927747e-22	41.8999970388564
NT5C2	0.577554599819204	7.40735662554743	12.7202711519517	3.80544426492543e-23	8.87306693821744e-22	41.8992628248761
PPM1H	0.888230334498705	5.8023619702055	12.7025174314721	4.16599793173977e-23	9.63892526086353e-22	41.8690595753969
TBC1D12	1.0787262146748	4.1505528062663	12.6763327036744	4.76127977840037e-23	1.08820969790654e-21	41.8683074131041
PSMD12	-1.04496249831263	6.59137169755243	-12.6956330207272	4.31486281085092e-23	9.92220213901032e-22	41.8350352690285
KMT2A	1.22964876400221	7.42038287817055	12.7081714299917	4.0476001921976e-23	9.40847747461906e-22	41.8349999537439
KDM5A	1.1662167811136	6.35082696110526	12.6981891652527	4.2589771263839e-23	9.82377888322283e-22	41.8336506954115
TRAPPC1	-1.22260950859811	5.87375129748757	-12.6789195894722	4.69885535112172e-23	1.07722155652586e-21	41.8114936237108
PIGM	-1.07239240414448	5.76128672915297	-12.6726833903831	4.85075916917487e-23	1.10697567909316e-21	41.7492647710676
TBC1D15	1.29423681954666	6.20629442409616	12.6776171408711	4.73018156758763e-23	1.08275009784902e-21	41.7359569834299
MAPK6	0.967182771813244	8.47440138685723	12.692752954531	4.3787125095299e-23	1.00536310463457e-21	41.7221198821869
NDEL1	1.04639385599585	5.99597182931151	12.6659020508802	5.02153921144087e-23	1.14420990590282e-21	41.7070514508011
CEP120	0.964016566542483	4.66258154633145	12.6406691579974	5.71171734430275e-23	1.29362213638085e-21	41.6545490874819
RSBN1	1.05346424374074	5.24966886278682	12.6363474281036	5.83913295145616e-23	1.32048825902207e-21	41.5886074498674
SLC6A8	-0.886599176658019	7.13358794301748	-12.6519910993791	5.39098613013513e-23	1.22653102621378e-21	41.5696136372761
ATXN2	0.756553307260248	6.31016911287259	12.6447791742603	5.593132067691e-23	1.26867781160798e-21	41.5624180030931
KDM6B	1.3671609629928	7.54947746251436	12.6504527228502	5.43348175210573e-23	1.23432922828471e-21	41.544710022295
CTPS1	-0.866645088898094	6.18092813762533	-12.6328695444806	5.94373770059697e-23	1.34212278664908e-21	41.497879855664
MYLIP	1.83372773896071	4.45493988175657	12.6025885791727	6.93774285613508e-23	1.55025515963876e-21	41.4431906648094
KDM4C	0.70243747826335	5.43286111456788	12.6087191789715	6.7238616163239e-23	1.51145967111856e-21	41.4424322932942
PHC3	1.07863200162681	6.57892385333816	12.6205513373508	6.32958892955764e-23	1.42710371420777e-21	41.4216894964829
MRPS25	-0.746244073377054	6.16408240047868	-12.6150709363332	6.50923851160806e-23	1.46540817826547e-21	41.410747314369
WIPF2	0.716981546702457	6.25398855493979	12.6050559778276	6.85085278634009e-23	1.53770411718509e-21	41.3652523632557
ABCD3	-1.40046863589824	6.43396310494055	-12.5964333870216	7.15934938542274e-23	1.59739658798674e-21	41.3525374108319
KHNYN	0.615439624757333	6.64107650874909	12.6032807667256	6.91325632397891e-23	1.54939488001295e-21	41.3412734017395
DYNLL1	-0.921088434291685	7.23715243293221	-12.6026342994132	6.93612279600373e-23	1.55025515963876e-21	41.322719252632
LINC00999	1.97988788336435	3.52182877567502	12.5426430699265	9.4246696981056e-23	2.07204744050884e-21	41.2293807174678
INO80D	1.50989235613192	5.20226453545399	12.5630692724447	8.49016316548122e-23	1.88313574730969e-21	41.2208157069969
FAT1	-0.987300141802204	7.51507018185315	-12.5796468392125	7.80048602491673e-23	1.73786495771735e-21	41.1842305917949
RSF1	1.01154274642249	6.16875670250916	12.5673104715814	8.30809846008087e-23	1.84547938574814e-21	41.1733817932374
ELMSAN1	1.83483943871019	6.00080542099078	12.5620464159466	8.53466775475404e-23	1.89021491158387e-21	41.1432371052641
ZNF608	1.67106334668585	3.29042553456825	12.5267286016464	1.02237367395471e-22	2.23138998373604e-21	41.1325786372396
FBXO33	0.932608417232905	4.80695005390553	12.5346476184255	9.81796872632725e-23	2.14907606989111e-21	41.1124383685136
FAM129A	2.44514152696756	4.70960633955465	12.5187238141051	1.06510012099001e-22	2.31455042211085e-21	41.1057648219619
PARP1	-1.62920620270967	8.67047737935533	-12.568956245573	8.23850865145521e-23	1.83273253200372e-21	41.1000825822334
FBXO34	0.989820016181895	5.25086493663597	12.5328809784959	9.90706769921263e-23	2.16542254106808e-21	41.0663752430803
ARID1B	0.850318611329699	6.53110896247914	12.5498585435264	9.08332160178735e-23	2.00192802674776e-21	41.0593749031834
CALM1	-0.559756653768065	8.6579663142415	-12.560259314856	8.6129870870073e-23	1.90475131220179e-21	41.0593069873622
DCP1A	0.70224329991834	6.52919224377535	12.5418598522183	9.46248774430868e-23	2.07732040889677e-21	41.0243007330636
ACVR2A	0.991758366771461	4.23481907795966	12.5088417755065	1.12032550595653e-22	2.42403570568346e-21	41.0122954498637
CCT3	-0.688609562797854	9.37236956397451	-12.5556470710019	8.81846556243556e-23	1.94732468949312e-21	41.0050887564045
ANAPC7	-0.618395814368005	6.33313145675813	-12.5369303667615	9.70402955582166e-23	2.12723661036815e-21	41.0050337405408
BCL11B	2.49802171391544	1.28895306242156	12.5496631271176	9.09240086735462e-23	2.00192802674776e-21	40.9977447956181
ZNF365	1.80240371293027	3.34644929709605	12.4957372195796	1.19801550402779e-22	2.58468402420709e-21	40.9891998407406
FBXO38	0.868654400720353	5.85251205101173	12.5189270578889	1.06399343181356e-22	2.31455042211085e-21	40.935821223347
FAM171A1	-1.00579251017171	5.20398246980631	-12.4951367692369	1.2017019874655e-22	2.58891779681233e-21	40.9299336201923
ZNF548	1.28175426032143	4.52118879105228	12.4937255719148	1.21041093825985e-22	2.60394421904153e-21	40.9257387965407
BRPF3	0.765808618322538	6.58819434229933	12.5165925553886	1.0767748759941e-22	2.33653923958488e-21	40.8936367053787
ATG16L1	0.818221483159287	5.43575464101603	12.5024962872053	1.15729236627033e-22	2.50041757869285e-21	40.8890068138948
ERO1LB	1.59753667364121	4.26970149271348	12.4731496840115	1.34482556779897e-22	2.87662403505262e-21	40.8701711019752
LMNB2	-0.972633407381769	6.88176950313663	-12.5104244352556	1.11129146149929e-22	2.40795852610006e-21	40.8402576276784
PPIA	-0.873956991929202	9.68794063899309	-12.5188458603267	1.06443542480662e-22	2.31455042211085e-21	40.81547967937
COLGALT1	-0.883644139978177	6.59888772061739	-12.4933751615835	1.21258322707206e-22	2.60488551326381e-21	40.7746728285202
PPP1R12B	0.871772379595225	5.4661284887817	12.4770225010568	1.31842940941788e-22	2.82821943025983e-21	40.7568630555728
ZNF254	1.26273614861443	5.46364429532848	12.4762430912005	1.32369957131303e-22	2.83547400325771e-21	40.7491861492072
ARRDC4	-1.09682972385121	4.86869616385994	-12.4402980402184	1.59116261260025e-22	3.37947634947742e-21	40.6682421492306
ZSCAN30	0.815470855062932	5.29155928254245	12.4466596563605	1.54016056837074e-22	3.2804327793837e-21	40.6325128598832
DHRS4-AS1	-0.836219638468607	4.8793782686097	-12.4407701262542	1.58732031117778e-22	3.37609090547387e-21	40.6227766001703
EI24	-0.66886177832097	8.12987652968363	-12.4719667413079	1.35299341707e-22	2.88997854206588e-21	40.6171534318688
ZFAND5	0.853341144736245	8.06994798921149	12.456704040423	1.46295050407959e-22	3.12040692745158e-21	40.539267870191
CDC37L1	1.10182542261813	4.98165219151532	12.4265396406354	1.7073350728568e-22	3.62109370819458e-21	40.5317833301466
SOWAHC	0.984405348674188	4.74003563880042	12.411765588198	1.84157521263022e-22	3.89480188631767e-21	40.5126942530742
MCM9	1.13381311330972	4.80266000631126	12.4107784715213	1.85091279941036e-22	3.90394394523902e-21	40.4869662499603
HS1BP3	0.886278547342639	5.55611048271143	12.4107589906111	1.85109755528116e-22	3.90394394523902e-21	40.4411098807285
KIAA2026	1.03711523298397	5.40443364179326	12.40848058636	1.8728339050425e-22	3.94424599132092e-21	40.413648594523
RAPGEFL1	1.58339507617775	4.00026276188399	12.3924396192561	2.03328858923528e-22	4.25827914309024e-21	40.4074047279909
ZNF236	0.931561249030891	4.77890029394013	12.3946908956374	2.00996360375432e-22	4.2212046816748e-21	40.387452573439
TRA2B	-0.832453201311847	7.37909246484833	-12.4199137262385	1.76628095980966e-22	3.74082861671395e-21	40.3740758794133
PDPR	1.07411579767249	5.4181506263482	12.3931205684476	2.02620492583909e-22	4.24937055396645e-21	40.3328568754486
ZNF805	1.16941344040843	4.22475776622093	12.3723457099966	2.25388196774802e-22	4.70713374516053e-21	40.3165847029171
MAML1	0.678973108609211	6.50383139460723	12.3960840123179	1.99566443964725e-22	4.19704442937579e-21	40.2806218641633
RAB9A	1.40497290095891	5.24933391448129	12.3743256350071	2.23112005024613e-22	4.66608616636433e-21	40.2594885569727
TMCC1	0.749786827849169	5.07580933326157	12.3554702845716	2.45758801937307e-22	5.11123846245235e-21	40.1794090540071
TNFSF4	1.84057984851698	2.06682653162844	12.3575766138163	2.43118616531782e-22	5.06334139506413e-21	40.1681422177064
KNOP1	-0.96198602630928	4.94562663440371	-12.3545144476867	2.46966365985471e-22	5.12924889576465e-21	40.1582075061984
HCFC2	1.07464992256776	4.68949742287422	12.3399644719028	2.66100478029051e-22	5.49623765898794e-21	40.1131149614353
ETV6	1.0935824773959	4.46874494272937	12.3325901088221	2.76359018947674e-22	5.7002843798328e-21	40.1069098066742
LMO4	0.884483089169295	5.58607991018873	12.3418640171605	2.63520437838217e-22	5.45796261321196e-21	40.0596201035419
NFE2L2	0.828092690218491	6.84278558398231	12.3494778804217	2.53428343806575e-22	5.2561878599441e-21	40.033832045371
SETD5	1.0029158151975	8.34971069723909	12.3594980353927	2.40735022529679e-22	5.02066263653563e-21	40.0300782875174
LOC389765	1.95236697361912	2.35341472284535	12.3199546883373	2.94866893804588e-22	6.07369173850438e-21	40.0203980980267
LPCAT4	-1.41381223307047	2.6486963663619	-12.3080671683051	3.13412924244632e-22	6.3943049870345e-21	39.9974139353507
PBXIP1	0.816323159959314	4.68365830372122	12.3084701838529	3.12765412063102e-22	6.38977609189053e-21	39.991223843716
ZFP28	0.9397351310182	4.82977630978917	12.3161787842533	3.00635292432021e-22	6.17556710144901e-21	39.989793601887
LYST	2.39346715895578	5.44605981052447	12.3109469170402	3.08815477164366e-22	6.33493607254115e-21	39.9675676658126
TBRG1	0.66374223034095	6.9530536665333	12.3404474636258	2.65442066723148e-22	5.49019018445562e-21	39.9669929240098
LRRFIP2	0.968252556288592	6.14371960081343	12.31724582818	2.98993806102091e-22	6.15026163346438e-21	39.904590842533
RNF38	1.18775997643371	5.93968407405806	12.3038172564376	3.20323508088027e-22	6.52642849043393e-21	39.8371236684455
TM9SF2	-1.51829736302358	7.80896071003564	-12.3097596908398	3.10702602880252e-22	6.36495263963146e-21	39.8203963316946
COG3	0.629940007089962	6.04951853119601	12.3016522109882	3.23902535155836e-22	6.59040713807593e-21	39.8103163484787
PPP2R2A	0.623498768695719	8.00347219030047	12.3089250618907	3.1203618567408e-22	6.38356316632423e-21	39.7764154326823
PGAM1	-0.845754871785173	6.71704119841288	-12.291920835984	3.4049122706296e-22	6.91856057588282e-21	39.7500632180842
CYP20A1	0.913658787742056	5.13600085783757	12.2678100086532	3.85357055636913e-22	7.79854655989741e-21	39.7314917151221
ZBTB34	1.16016114245213	4.11234347229223	12.2510888865407	4.19909679324832e-22	8.47495126981407e-21	39.7202323826277
PPP3CC	0.963757828840651	4.99852310864664	12.2550261777263	4.11503799327695e-22	8.31647516918529e-21	39.6668741494472
PRDX4	-0.784311475099504	6.94746810754334	-12.2759996555878	3.69489043677145e-22	7.49763172953516e-21	39.6601425160187
ZNF2	1.29003837186152	3.57190332433562	12.2295412532361	4.69057777135502e-22	9.44151686523685e-21	39.6289238591996
TIMM8A	-1.17126155749902	4.11515106703005	-12.228535491482	4.71487796725178e-22	9.4777252418009e-21	39.5893112663563
CCT6A	-0.702272029208018	8.91849039169135	-12.2687695114725	3.83463159079892e-22	7.77069203339225e-21	39.5474678213895
RNF125	1.16054602723806	3.14167825882386	12.2076165307148	5.24992999509625e-22	1.05250932985801e-20	39.5295472029456
S100A11	-0.788245190134363	7.24418956974261	-12.2482703500131	4.26032643733788e-22	8.58698815880075e-21	39.5042745485272
NBPF12	1.39037547448539	4.60751648860512	12.2090171966981	5.21227503903616e-22	1.04635724580437e-20	39.4709003522758
ACACB	1.08170466118082	4.13717674494874	12.2019341555158	5.40551183671438e-22	1.07794376812886e-20	39.4434639990239
ZNF425	1.52877373742053	3.44054700672223	12.1894046620209	5.76510029445465e-22	1.14508923308903e-20	39.4410767977084
ZNF687	0.99854304692087	5.45595991160221	12.2033894335525	5.36523166860568e-22	1.07241668489933e-20	39.3666324739436
SLC5A6	-0.831915101394218	6.19657249447574	-12.2066886787541	5.27502409305205e-22	1.05613015708359e-20	39.3245916386762
CBX6	-0.884859495087867	6.99220195866954	-12.2031929076461	5.37065361643778e-22	1.07241668489933e-20	39.2857676350378
FOXO1	1.4889347851668	3.8084333008791	12.1590894788512	6.73753918894638e-22	1.32944662892535e-20	39.2763679700908
SDC4	1.1182753990733	5.31779947319616	12.1849875034603	5.89750951699452e-22	1.16829819138773e-20	39.2670851725975
LCORL	1.39516685191399	4.08174278753427	12.1583133759342	6.76448505848336e-22	1.33301191126229e-20	39.258068167943
RPA1	-1.26987647943531	7.56517633281779	-12.1999738254749	5.46025098903022e-22	1.08741550200634e-20	39.2505567567286
FAM117A	0.915592234512054	4.77674278885717	12.1686821863963	6.41323899381484e-22	1.26879047076579e-20	39.2374655216919
SRGAP2B	2.22371161188134	1.73075860195557	12.196456007845	5.55987811904448e-22	1.10578979914665e-20	39.2346619778202
MYC	-2.17546770545553	6.87108080325288	-12.1852986281967	5.88808418081527e-22	1.16797188981667e-20	39.1990286423534
PPAP2B	1.50820141608624	4.47944839307132	12.1441863064561	7.27429807472176e-22	1.42785437764735e-20	39.16801651908
C12orf49	1.11021273709297	5.93451493004753	12.1632382014004	6.59531273578518e-22	1.30309494790198e-20	39.159426321561
TOMM5	-0.800141840453141	5.0739879449585	-12.1521064161625	6.98391211998753e-22	1.37264953394938e-20	39.1304684138696
ZNF641	0.977972244516863	4.75779036347725	12.1409739534735	7.39550044059489e-22	1.44409407823112e-20	39.1180824068297
ZNF140	0.951848477462933	5.41542388515413	12.1539520028644	6.91793200274962e-22	1.3614635249448e-20	39.1131261345674
ZNF502	1.60114077587151	2.72081073283817	12.118378689963	8.30720806601534e-22	1.61164129611481e-20	39.0752528650857
ZNF362	0.89333877749279	4.69806024502303	12.1277059461342	7.91793721645713e-22	1.54010032697306e-20	39.0241359118397
YIPF5	0.700619081692766	6.32574209513736	12.1438103986705	7.28837757524471e-22	1.42875036122552e-20	39.0126221252682
JARID2	0.734986636475472	5.26811257603388	12.1293256008292	7.85222960922864e-22	1.52930064607234e-20	38.9880606467382
CDK17	1.15728617703031	4.57233827457624	12.1144962478708	8.47484451203719e-22	1.64204213151936e-20	38.9832038602328
TTC21B	0.92160845479336	5.89868848875743	12.1421609145247	7.35048219085917e-22	1.43904616138124e-20	38.9761640358904
KIF13B	0.878424956067849	4.82599530430403	12.1092841297087	8.70523995014217e-22	1.68234083772632e-20	38.9591377089798
CCNDBP1	0.675078196465081	5.56803721331632	12.1223723047142	8.1382396536336e-22	1.58090306130611e-20	38.951394536155
NACC1	-0.750664437642233	7.50125782815014	-12.1416639887276	7.3692957178835e-22	1.44085083984035e-20	38.9416737387998
FAM122A	0.903277477720812	5.19355021735015	12.1053075940849	8.88523285058151e-22	1.71491846380889e-20	38.874270536273
MAP1LC3B	1.58027268399261	6.87429820809902	12.110740531303	8.64023640082545e-22	1.67193028086076e-20	38.8566954774594
FOXJ2	0.802095852843333	5.83082580571814	12.1037400832749	8.95720546402718e-22	1.72659046531235e-20	38.8248834219792
PIGA	1.86508495043141	5.26513736532114	12.0843690300213	9.89640080824932e-22	1.89546370582489e-20	38.8027806332529
C18orf25	0.767913529155649	6.12509974783213	12.1000171138364	9.13049823661877e-22	1.75773796821881e-20	38.7935289375802
LRRC20	-1.02179496211926	5.42004789699566	-12.0850034277326	9.86413192056636e-22	1.8916961036938e-20	38.7612109307693
ALG3	-0.913752723792692	6.20797308400905	-12.0884440613146	9.69095155080379e-22	1.86324364259756e-20	38.7310787024076
SLC16A9	1.44930604863219	3.92774082915469	12.0571609956967	1.13846950700242e-21	2.16944899963812e-20	38.7183151069798
TARSL2	-0.926978737528431	4.82291727658859	-12.0646642434468	1.09531732164117e-21	2.08987101674254e-20	38.709180072177
PNKD	-1.00866733540466	5.9744954424273	-12.0804698594479	1.00970713223745e-21	1.93143468760223e-20	38.7057974410028
RORA	2.95548918232079	1.94257644938843	12.1353580954762	7.61227221026662e-22	1.48449194168005e-20	38.6941715433875
C5orf51	1.09067293704063	6.84032389090939	12.0853197659609	9.84808069362022e-22	1.89103298843224e-20	38.674064164194
F2RL1	-0.971201768604687	4.6967300785134	-12.0384283344039	1.25379221216387e-21	2.37414172230173e-20	38.6032936077331
WDR48	0.88786132745758	5.40209058364127	12.0531256159473	1.16237824566934e-21	2.20660831061577e-20	38.5949696757868
ZNF189	0.949860562257207	5.39380026008336	12.0448459367523	1.2130214042057e-21	2.29983957140817e-20	38.5786659240385
KIAA0930	-0.958084708584978	6.66032670982788	-12.0566460341884	1.14149288035122e-21	2.17245337026033e-20	38.532204645762
STIP1	-0.78556471671163	8.74459261789647	-12.0661781827914	1.08681131584324e-21	2.07627973520384e-20	38.52884145341
LAD1	-0.646859876072936	7.34861251080765	-12.0560517858442	1.14499175833882e-21	2.17635395483744e-20	38.4994234672925
NRF1	1.1000198356104	4.81927412508504	12.0206090461893	1.37434706977597e-21	2.59261251253215e-20	38.4836528963774
SETDB2	1.11751721148157	4.98835658788338	12.0278025973035	1.32434037042767e-21	2.50457115898513e-20	38.4625690774007
PDXDC2P	1.13492293919119	4.14976956466465	12.0064608529256	1.47829110348915e-21	2.78519688958508e-20	38.4413251924012
LINC00161	-2.3485392818954	2.5352840070855	-11.9916966674735	1.59517551271675e-21	2.98667774301182e-20	38.4319209755873
CRBN	0.817718282247075	5.52614866416709	12.0242495865144	1.34880725559148e-21	2.54763393081278e-20	38.4311547263188
ZNF436	1.23942684796163	4.35313787630802	11.9969355831937	1.55267590791531e-21	2.91437267915703e-20	38.4077703770105
HELQ	1.13805729363863	4.20584348273604	11.9921673624892	1.59130987878318e-21	2.98315969285995e-20	38.3791552046067
MAPKAP1	-0.91040122273762	6.94160439280327	-12.0060079708508	1.48174547202222e-21	2.78820676790547e-20	38.2794605971634
EP300	0.934711229818697	7.53043782460385	12.0019366129396	1.51316553465941e-21	2.84376641657643e-20	38.2188674835147
ZNF829	1.4654022331309	4.87555264712005	11.9598207074915	1.88010648354359e-21	3.50268969688468e-20	38.1719532464869
JADE3	0.717860182488678	5.15201983976062	11.9631096814851	1.84848813097678e-21	3.44806183537234e-20	38.1658165930947
NCK1	0.853588521297038	5.28203518856526	11.9659364625171	1.82173934502146e-21	3.40239278667192e-20	38.1529379624945
BTG2	1.59393027220005	6.07907836677963	11.9756253990357	1.73296645949217e-21	3.24062569809892e-20	38.1430309356792
KLHL1	-1.09293312030059	4.78949223298591	-11.9536144166116	1.9412547569437e-21	3.60765859285478e-20	38.1176171024918
LGALS3BP	-1.26659486363901	4.29834962830418	-11.9193366577237	2.3167217072837e-21	4.27369694798182e-20	38.0407658745592
ZNF350	1.03950659709789	4.58550454231594	11.9311727296188	2.17948582274472e-21	4.03043831457325e-20	38.0303168853793
TSC22D1	1.20920239934908	7.24296801331067	11.9537627400572	1.93977037898017e-21	3.60765859285478e-20	37.962590962399
SLC10A7	0.934228869245128	4.87342909879261	11.9213328925105	2.29298299696334e-21	4.2351085710211e-20	37.9497067993524
BRD8	0.784124242740289	6.83876879686566	11.9457757982442	2.02134347048144e-21	3.75185334397396e-20	37.9427261723744
RRP1B	-0.516429019925802	6.47437924370733	-11.9324496608803	2.16517601529392e-21	4.00891282930375e-20	37.8939960387418
STEAP3	-1.10626469151376	4.05728704467787	-11.8963292349983	2.60876936439636e-21	4.77141056952201e-20	37.8929315316256
CDC42SE1	-0.447291765489198	7.55295763843646	-11.9370817568798	2.11405286129703e-21	3.91908861299213e-20	37.8864368018501
SNHG5	0.961911356250269	4.91577787198792	11.9022230014062	2.53061308285397e-21	4.64543839268157e-20	37.8508120679524
PPM1D	1.30722660233034	5.0832527266519	11.903357846263	2.51583578079505e-21	4.6239645146167e-20	37.8346115401139
MED30	1.50782541811449	2.82408863890436	11.8733238845137	2.93770364477619e-21	5.32760361472937e-20	37.8338650278507
H2AFX	-1.64133731210433	7.26590907101405	-11.9189791307935	2.32099926690369e-21	4.27633435482526e-20	37.8255105703978
HS6ST1	-0.86323481434099	5.38664004375433	-11.8921924628687	2.66506737783155e-21	4.86844911745968e-20	37.8031514718403
ACTA2	-1.27364192204154	4.12547613131513	-11.8787291271405	2.85686301113606e-21	5.19354176455436e-20	37.8001807393234
MANEAL	-0.867766555702823	5.04191697511136	-11.8872493176401	2.7339389537629e-21	4.98819287116691e-20	37.7921169134948
KCMF1	0.781442819364973	6.46339468458491	11.8980104467526	2.58623161656152e-21	4.74174040955895e-20	37.7437248386075
AIF1L	-0.719074552395137	6.45595732333653	-11.8967573530025	2.60301154386048e-21	4.76668552958646e-20	37.7247454611295
MARVELD1	-1.34978320120821	5.65872998712929	-11.8856548810471	2.75653220965525e-21	5.02331160924553e-20	37.7209964863031
POLR3B	-1.07905512665417	5.36857979107709	-11.8768439964932	2.88480053043175e-21	5.23798848427608e-20	37.7157583671204
ACTR3B	-1.1295655771019	3.95685566625327	-11.8482662707314	3.34347417323631e-21	6.01264768686424e-20	37.6938200346413
ZNF93	1.5123336454095	3.80066290592007	11.8535518532906	3.25344857026167e-21	5.85776783345914e-20	37.6888404837388
POLR3H	-1.08299042878523	5.80182308884921	-11.8813546742885	2.81840390814902e-21	5.12983673754736e-20	37.688616877391
SYF2	0.997239821676555	4.82186789800093	11.8568154442062	3.19907962775126e-21	5.7737235204703e-20	37.6587233428038
BRF2	1.31544483753376	4.71064273005435	11.8451833334192	3.39713234996574e-21	6.1018348525222e-20	37.6281438537648
ATE1	0.741218051058308	5.99973258093219	11.8715922997968	2.96408309002538e-21	5.36895918936321e-20	37.6139560221146
MRPL16	-0.760648056526565	5.59952663089761	-11.8625368112957	3.10595452384566e-21	5.61239628520655e-20	37.6020332420822
NFXL1	0.697940480680456	5.36807852255155	11.8537751818946	3.24969873929512e-21	5.85776783345914e-20	37.5601355055625
DNMBP	1.10971553022569	4.57232197566749	11.8381509093521	3.52278362259943e-21	6.30178737136405e-20	37.5547765817407
WDR20	0.950876446810224	5.00217749586318	11.8425268426228	3.44406015635727e-21	6.17136125392133e-20	37.542394761629
KLF8	2.72443407458173	0.609505745373925	11.9181960156366	2.33039637728313e-21	4.28838627466709e-20	37.5341432115618
ATP8A1	1.21294239456508	3.41694870763881	11.8226460440349	3.81652176426871e-21	6.79820768828694e-20	37.5323258078626
HNRNPA0	-0.532258801602634	7.84007601183696	-11.8645491739104	3.07384993651501e-21	5.56107598153124e-20	37.5047674791197
POLR1B	-0.755588326544598	5.7553208188769	-11.8427541563412	3.44001928547753e-21	6.17136125392133e-20	37.4681289129227
CASP8AP2	1.0718022536244	4.64909735811515	11.820237993747	3.86429501876555e-21	6.86701230790337e-20	37.4238615838985
FEN1	-0.805989925481962	6.18702241310182	-11.838015914166	3.52524067124787e-21	6.30178737136405e-20	37.4180732587129
ARL5B	1.31139970856615	5.76069710783751	11.8249083194965	3.77217999689314e-21	6.72720366191773e-20	37.4145650589611
MIR99AHG	1.17288276251102	5.05361647532896	11.8055904919526	4.16807783663246e-21	7.36327726998507e-20	37.3565187766065
VEZT	0.701301736799292	7.17287005409124	11.8282343908063	3.70792328992432e-21	6.62047278495881e-20	37.338367648004
PITRM1	-0.531191979558039	7.30575496578559	-11.8214414351174	3.84034550988802e-21	6.83253888346901e-20	37.3027371897642
POGZ	0.810145210139794	6.82217040921181	11.8193071503577	3.88292223325256e-21	6.89195747689367e-20	37.2985285000111
ICMT	-0.766359226022821	6.87105956682885	-11.8149696579322	3.970914169898e-21	7.03981666767278e-20	37.2807403866964
FAM160B1	0.920695123074098	6.70071217430145	11.8082869413719	4.11041034276619e-21	7.26995544251791e-20	37.2628497824096
FRAT1	1.48250453672196	3.41294081283568	11.758707343386	5.31092220310495e-21	9.28391243327403e-20	37.237941941264
KIAA0391	-0.73365979266441	5.39855177901452	-11.7880046847041	4.56459240815554e-21	8.04482624423281e-20	37.2328713771174
AK2	-0.47078969272159	7.46806929800169	-11.8095127513026	4.08445969980372e-21	7.23257627974678e-20	37.2278554587664
ZNF420	1.11052418999732	4.38365431228228	11.7614957186163	5.23491311381116e-21	9.16170807890307e-20	37.1957854966012
CDC123	-0.807143706499949	6.76672969490113	-11.7934057551871	4.43894728470879e-21	7.83257725348851e-20	37.1872012298347
TRIM4	0.634771867626668	5.87754015974993	11.7834142027008	4.67417944180187e-21	8.21867429720105e-20	37.1592908458309
SCAF8	1.09858589506619	6.4336115534801	11.7860283514355	4.61145346911082e-21	8.11788807645581e-20	37.1357253454939
ZNF700	0.945326642793623	4.35772461341133	11.7531114578832	5.46681597105267e-21	9.5231680535182e-20	37.1319242671324
THRIL	-1.42930496274214	4.71696081826172	-11.7504760113223	5.54181657806753e-21	9.64263241439885e-20	37.1219663746645
RNF214	0.867546098564993	4.75861127415108	11.7573249812513	5.349013542292e-21	9.33085908454731e-20	37.120198963289
METTL22	1.07217035264329	4.1990539860996	11.7446806931393	5.71038963356004e-21	9.91297233959972e-20	37.1127829510804
ROCK1P1	2.70953874549884	2.81268124206253	11.7304300632109	6.14709385135465e-21	1.06464545873058e-19	37.0792110702742
LINC01354	2.00374153135211	1.76267620622845	11.7704712502341	4.99757164118427e-21	8.77702172678632e-20	37.057966174687
BRAP	1.03231637563581	5.24393170587797	11.7437073390938	5.73920227476693e-21	9.95148514525407e-20	37.020907917584
HNRNPAB	-0.64643419160003	6.99528154086491	-11.7658395922365	5.11866876104414e-21	8.97919744343911e-20	37.0175760604101
SMEK1	1.03553732904823	6.63397914032407	11.7572818573051	5.35020622788707e-21	9.33085908454731e-20	36.9846114266451
NKX3-1	-1.71598907163838	7.74594844250421	-11.765397677371	5.13037544636394e-21	8.98923193729299e-20	36.9834963533004
UGCG	1.06039940832452	4.10474975624423	11.7087967963775	6.87486461032017e-21	1.18386430032761e-19	36.9578152935757
PAPOLG	1.16736113375373	4.02710398976962	11.7073218459679	6.92751930058741e-21	1.19156506091203e-19	36.9334865160926
GM2A	-0.821033362236574	6.09222219914288	-11.7288691278596	6.19691763304598e-21	1.07080454750079e-19	36.9080965191277
KIF1C	-0.585709467937492	8.07821821792924	-11.7448822572201	5.70444119887628e-21	9.91297233959972e-20	36.8849938858638
FOXRED2	-0.655232765739107	6.92510344222454	-11.7297110365686	6.16999452192167e-21	1.06738061913797e-19	36.8440646874813
NLGN4Y	1.1101047248982	3.58125698791501	11.6773899282651	8.08787517822798e-21	1.38008560995763e-19	36.825779018322
BOD1L1	0.759938022539493	6.73126213942105	11.7228907847732	6.39151409527053e-21	1.10316063970784e-19	36.8170709068002
LOC285074	1.79136470900528	2.37688814964458	11.6620738318073	8.75504723585043e-21	1.48716956214401e-19	36.7145724220631
ATG2B	0.732165235633601	6.69906714512364	11.7025410563319	7.10098447974614e-21	1.22000438155455e-19	36.7064773260826
LAMA5	-1.31176843071529	7.10721654406993	-11.6995738849474	7.2108273131857e-21	1.23604775039722e-19	36.701399660936
MKRN2	0.67072805233898	5.50844830570269	11.6835152553711	7.83554133632671e-21	1.34007390326061e-19	36.6967005002367
GOLPH3	0.667931420935303	7.28635367947606	11.7002096971051	7.18714747519116e-21	1.23339664557109e-19	36.6654079463911
ZSCAN25	0.909024831113109	4.71725625052181	11.6669675733251	8.53608626445295e-21	1.45326384747194e-19	36.6594880826501
ELAVL1	-0.536267524311855	7.03174634470622	-11.695524287599	7.36349424600108e-21	1.26077798857414e-19	36.6591717308271
TRIM68	0.656095981947028	5.8130873319579	11.6807247154412	7.94950451213309e-21	1.35801774464381e-19	36.6391012480032
TBC1D23	0.920703055343651	5.81504651134165	11.6705726756256	8.37830127982221e-21	1.42802011370954e-19	36.6052858075155
RBM48	1.45902735159455	4.56924560792271	11.6460606568861	9.5116463178243e-21	1.61204154749943e-19	36.5836464100193
ZNF214	1.99284889205028	2.40219496607742	11.6317152734646	1.02449362797396e-20	1.72657646662818e-19	36.5768114401684
PEX13	0.982629669421626	5.78823282489048	11.666137423332	8.57283936857881e-21	1.45786813090124e-19	36.5657980364331
CENPC	1.33221470026709	4.05181443272085	11.6389921600569	9.86614651224482e-21	1.66460737109964e-19	36.5571820917232
RP9	1.57660333100172	2.41143568059291	11.6240771502625	1.06582184456804e-20	1.79421309619211e-19	36.5508392294264
TRIM38	0.749809256629722	4.77622950456503	11.6456864293639	9.53009049722985e-21	1.6133465491139e-19	36.5467539340441
FAM117B	0.91688033538658	5.31779095330543	11.6573313639837	8.97260928885683e-21	1.52240340205056e-19	36.5282145833826
PLEKHF2	1.33545650855304	4.15886055217172	11.6189600687822	1.09443982095506e-20	1.8382671534073e-19	36.4763707257342
TCTN3	-0.760061064715675	5.97268495001045	-11.6442834011937	9.5995598181846e-21	1.62327691700293e-19	36.4627399841123
BRWD3	1.10781125740686	4.58490115616995	11.6209007535046	1.08349673362364e-20	1.82192463069346e-19	36.4593537617394
MTHFR	0.916516716791246	6.49343003929766	11.6425134485046	9.68792139066904e-21	1.63637601352403e-19	36.4358525911307
OSBPL6	1.70850577400196	3.39334259507738	11.5928862434687	1.25267007886041e-20	2.094665245453e-19	36.4046378533131
ZKSCAN3	0.990231525303987	3.93475361672131	11.5922485325298	1.25681467687534e-20	2.09925797418911e-19	36.3700631940859
TUB	-0.945186949846766	5.72612491153554	-11.6187018460393	1.09590420629454e-20	1.8386701186278e-19	36.3357217841557
FUT1	1.27931906243383	3.79079258370281	11.5808327757319	1.33337662666576e-20	2.21881893140008e-19	36.3243368287904
TBC1D8	0.960358787335974	4.1511235175139	11.5899620762881	1.27178805347901e-20	2.12190771233787e-19	36.320800935255
PRKCE	1.30720447554033	3.0705756134129	11.5635372370293	1.45837100289638e-20	2.41177301536256e-19	36.2555837357529
GNL3L	-0.764078599771362	5.84975695988433	-11.6022552043736	1.19333465280369e-20	1.99767147675587e-19	36.2362791586403
ARMCX3	0.720282243165619	7.09479876587203	11.6072534891607	1.16284022301367e-20	1.94879562374701e-19	36.2280596744116
LINC00847	1.01414706624408	4.99588400175693	11.5794988077034	1.34262281711031e-20	2.23017967054517e-19	36.2208293818321
ZFPL1	0.933259029804744	5.05536346795379	11.5819493089361	1.32568662492411e-20	2.20937961818651e-19	36.2110411834081
DLX3	4.2482549771796	0.563925521927412	11.7089437566005	6.86964025838716e-21	1.18386430032761e-19	36.2102613461126
SUOX	-0.743083480994967	5.67665742650716	-11.5790374220534	1.34583577169266e-20	2.23304640306487e-19	36.1580870511897
SRGAP2	0.679247325615233	5.55829642315407	11.5806983126642	1.33430573724978e-20	2.21881893140008e-19	36.1577495613326
TMEM86A	1.11528017246847	3.7132178217674	11.5404002149496	1.6441367331104e-20	2.6952355004788e-19	36.1285813428501
ABCD1	-1.02261841484367	5.80734076080797	-11.574383303813	1.37867969775835e-20	2.28501703549e-19	36.0926186254334
ZNF501	1.59972424241443	2.28277708668708	11.5344383223142	1.69573218513292e-20	2.76472470053811e-19	36.0767210891262
ZNF615	0.915009534863877	4.76454312906258	11.5511894271939	1.55473074659823e-20	2.55985053628499e-19	36.0713797307794
EAPP	0.74577963080782	5.85910529431752	11.5666096845506	1.43533886057321e-20	2.37630080819927e-19	36.0635467544725
CSRNP2	1.11123719475719	5.50950066652178	11.5534747456937	1.53642757484973e-20	2.5352743366971e-19	36.0426040732048
EFTUD1	0.959297906142065	5.39172087447453	11.5585496905893	1.49655062551407e-20	2.47218968016714e-19	36.0403469334596
ALG14	-1.16549312660369	4.1187021831918	-11.5243136094136	1.78709820821808e-20	2.9105278410632e-19	36.0390714869087
KIF3C	1.0033395748885	3.79910515002033	11.5229617615428	1.79966499772604e-20	2.92465039024397e-19	36.0187336660496
PEX12	0.788404414656663	4.76086108324676	11.5385812833167	1.65970914207583e-20	2.71779634431959e-19	35.9877680606402
SPECC1	0.682973523498241	5.70089866509456	11.5487470527103	1.5745333867717e-20	2.58678264067438e-19	35.9807804677599
MED8	0.712429842110571	5.63830531649285	11.5470477286499	1.58846032806615e-20	2.60681096024495e-19	35.9648449940837
ZNF721	0.990046851923433	5.93515090049987	11.5506887225407	1.55876999229198e-20	2.5636900552307e-19	35.9638740265856
TM2D2	-0.68128880714855	5.69757691531774	-11.5378156971663	1.6663076653742e-20	2.72562918336154e-19	35.958760071508
ERCC6	0.766924022895894	5.13262980778322	11.5352360375367	1.68873566743863e-20	2.75631030241939e-19	35.9429730082758
N4BP1	0.705868260999799	5.93004907843579	11.5361169906677	1.68104270148233e-20	2.74673963062662e-19	35.8946382179522
TOP3B	1.28330751506305	4.83591360037583	11.517392455317	1.852378053817e-20	3.00381305141642e-19	35.8915563589469
TFRC	-0.971806830675414	8.69312267884588	-11.5513131992365	1.55373388024545e-20	2.55985053628499e-19	35.8553729345843
ING3	1.46437263453107	4.54976044424274	11.5039317109847	1.98626083527022e-20	3.21397550672604e-19	35.8297562032422
GLCCI1	1.12960144028162	3.55920662993692	11.4839913678069	2.20261922272617e-20	3.52606932286314e-19	35.8201614570329
NT5DC2	-1.68120575760238	6.98979486079177	-11.5240477558516	1.78956262004398e-20	2.911383781428e-19	35.8070300150247
SDHAF2	-0.731624513593353	5.07425537569199	-11.4964576054754	2.06474271046502e-20	3.33020156179837e-19	35.7935642257678
CHKA	0.648971780287341	5.29391508429053	11.5001684146428	2.02539643363407e-20	3.27377318056504e-19	35.7631802305328
PPIF	-0.994364745041935	7.39211037712799	-11.5191464007417	1.8356123062441e-20	2.97984371789854e-19	35.7328179769901
LARP6	1.55869839219862	3.88921091538814	11.4618933046982	2.47008679495255e-20	3.93745470414092e-19	35.7300717052602
CSNK1G1	0.702887904722	6.0269831959294	11.4949525436445	2.08091859395193e-20	3.34770510434093e-19	35.6777738529726
DSCR3	0.493300391767676	6.10389111967544	11.495795136666	2.07184711414957e-20	3.33807470665987e-19	35.6747068004352
MARCKSL1	-0.905027382996865	8.27835699696347	-11.5117976354984	1.9068905134202e-20	3.08887464396092e-19	35.669174406665
ZNF44	1.2376395015592	5.2337790655412	11.4808811912024	2.23843239803669e-20	3.57577669031053e-19	35.6627059654177
NIPBL	0.910489370786571	6.94026552893713	11.4996471618147	2.03087767112312e-20	3.27910313006287e-19	35.6516996477935
SWT1	1.45268711182591	3.12309503162037	11.4450652660372	2.69539541813688e-20	4.2875061015618e-19	35.6441342047091
SPATA7	1.25024645721275	3.42906494511764	11.4447649610697	2.69959784139121e-20	4.28964668638416e-19	35.6384665283622
ZNF461	1.54634862352041	3.23931929627174	11.4427308719205	2.72823592942942e-20	4.32143361986415e-19	35.638395315294
TERF2IP	0.752697526913406	7.2265226604127	11.4912954204731	2.12075521899001e-20	3.40227140687543e-19	35.5998073951651
DPF2	0.812498141173046	6.05191501081664	11.4814962577268	2.23130402266772e-20	3.5681854317762e-19	35.5981236532804
RPF2	-0.808310672878627	6.63335932959421	-11.4850914174343	2.19009024678904e-20	3.50975401769309e-19	35.5823978899104
NOLC1	-0.559519126981966	8.37246477254147	-11.4946197270126	2.08451270149092e-20	3.34770510434093e-19	35.5672631957183
TCP1	-0.548600282760601	9.256647865499	-11.4946775493684	2.08388782812213e-20	3.34770510434093e-19	35.5526600878382
MRPS16	-0.491528308748912	7.39451149642018	-11.4676342980863	2.39762001156766e-20	3.82600022249735e-19	35.4663473377088
FRS3	1.54294179565597	2.60706570155002	11.4080119229711	3.26677197205208e-20	5.13652857930199e-19	35.4600602288678
C20orf194	1.1806284932695	3.16672621375828	11.4064087295735	3.29406495577552e-20	5.16322331690243e-19	35.4491304832521
FAM86EP	-0.926944349682008	3.3879077091822	-11.4092006425913	3.24668142309346e-20	5.11029017286911e-19	35.4382136145584
CORO1C	-0.743611894697907	6.04497974329594	-11.4443112369313	2.70595964516528e-20	4.29521036276975e-19	35.427539849164
ZNF550	0.980452713683666	4.73642764003615	11.4257486579887	2.97952398596345e-20	4.71449232594595e-19	35.3956802703168
RYBP	1.12545410333585	6.5488135402672	11.4466030105305	2.67397894160706e-20	4.25794992440844e-19	35.3930725879496
TMF1	0.825006771475516	6.89213573502272	11.4428396264275	2.72669709326609e-20	4.32143361986415e-19	35.3664525674225
SNHG11	1.45416807219925	2.76410541160819	11.3888188318331	3.60894809648003e-20	5.61574762867816e-19	35.3605897131663
PREPL	-1.39030518507322	6.57765695876125	-11.4210496695414	3.05306436952155e-20	4.82232348506288e-19	35.3213770575771
FBXO11	0.719770878945642	5.94222880045124	11.41697888172	3.11824184285705e-20	4.91843692356528e-19	35.2921014270558
CASP3	0.936393877781336	6.2335579951702	11.420984600031	3.0540953877829e-20	4.82232348506288e-19	35.2915107724426
CDKN2AIP	1.5392954483309	5.06732337224414	11.4045112713393	3.32666290156142e-20	5.20888113971286e-19	35.2789127283024
B3GALT6	-1.16043409605196	5.89605156009804	-11.4069315526336	3.28513933372187e-20	5.15461360869045e-19	35.2481512808577
ZCCHC8	1.13433525579637	5.68613084574364	11.407612757792	3.27354615898042e-20	5.14179593339436e-19	35.2448633366783
AGO4	0.749024165796627	5.73083684695024	11.4040439703602	3.33474051378969e-20	5.21066218054797e-19	35.2360389557116
ESRP2	-1.06907954956262	6.76906829269414	-11.4146593858305	3.15600092531939e-20	4.97277123762812e-19	35.2123659839507
AKAP8L	0.942018440057794	6.23964148706318	11.4042180939589	3.33172837576009e-20	5.21066218054797e-19	35.1971990409918
TMEM261	-0.808184178863166	6.04234183001795	-11.3988140316546	3.42649532588818e-20	5.3484671323843e-19	35.1934815369814
RC3H1	1.0622162299944	6.12060141464398	11.3956196959519	3.48377708876224e-20	5.42659717477736e-19	35.1571884835758
VAMP4	1.00669147913759	4.38184472480528	11.3635474765813	4.11486169254011e-20	6.36997558507034e-19	35.1529196547596
CLASP1	0.64803458707661	6.65499004180224	11.3960526073392	3.47595814735829e-20	5.42004024306667e-19	35.1286770079397
WHAMM	1.32285619103192	4.81638826270451	11.3698678312212	3.98203093746777e-20	6.18987334958758e-19	35.1279240416596
PCDH1	1.11557517179524	5.62245842698902	11.3683894898413	4.01271019148094e-20	6.22467523091713e-19	35.0897486873693
ZNF14	1.36560505486948	4.21268788319872	11.3482942037685	4.45400364684991e-20	6.86666517054396e-19	35.080283881402
ARIH2OS	1.89502724056934	2.71820307924468	11.3303229957964	4.88968635859505e-20	7.49984988362239e-19	35.0464049757394
RTTN	1.04212516933332	4.27748761423254	11.3384692579385	4.68713984380386e-20	7.21127990722938e-19	35.0246830390887
SLU7	0.877921822799506	6.37452467044003	11.3675106786013	4.03105981464786e-20	6.24668670554718e-19	35.0011980219017
VGLL4	0.732810424286545	6.07824802269666	11.3573570097321	4.24926505973837e-20	6.57126304191878e-19	34.9552296769879
KDM7A	1.15508341498941	5.36239777701427	11.3373174190597	4.71526044620129e-20	7.2471188188494e-19	34.9390419392727
RBM33	1.21055337219647	6.13165133516858	11.3528416281151	4.35006602928733e-20	6.72022546252865e-19	34.9296364293299
H2AFZ	-0.886234084255229	9.36815887061044	-11.3693658044812	3.99242279819981e-20	6.19960917660479e-19	34.9036188818057
SEPT7P2	1.12383602946056	3.72571737500683	11.3095417219939	5.44699999356466e-20	8.31221055928526e-19	34.8965273744311
ALKBH1	1.26648705110066	4.02544145315816	11.3124459487995	5.36544523073909e-20	8.19608602083197e-19	34.8823081135139
TNFRSF10A	-0.878944657676104	4.465818620829	-11.3041995901534	5.60027141600525e-20	8.50289945224821e-19	34.8629147608557
MAP7D1	0.791610758296545	7.16446997689919	11.3485592918184	4.44787697587257e-20	6.86426728362821e-19	34.855340382597
ZNF566	1.15565424653722	4.25646436397702	11.3089438902337	5.46394145657181e-20	8.3295984682114e-19	34.8545903436709
DLG1	-1.09438658112275	6.28216988195609	-11.3305917049517	4.88286743408565e-20	7.49704881290697e-19	34.845291147171
CANT1	-0.855785103576153	7.56058590460229	-11.3427731298889	4.58354515376225e-20	7.05912964398912e-19	34.8201843106179
ZNF227	1.26117112666862	3.54549326361271	11.2851272467806	6.18358741931478e-20	9.34132280567714e-19	34.8118852410301
POLI	0.840725460421351	5.34990963450297	11.320958179153	5.13338852510924e-20	7.86560837684085e-19	34.8062369315028
DGAT2	-1.09507293258557	5.25895114511593	-11.3064567328021	5.53499143348271e-20	8.42935409383127e-19	34.7894571840418
PCAT1	-2.23232461356177	2.40427182883495	-11.2664108909661	6.8151574100293e-20	1.02541486642285e-18	34.7313649490226
VPS11	0.830330559934627	5.7607629214785	11.3050941174949	5.5743085722058e-20	8.48062994126061e-19	34.7262532892027
MED13	0.911647565246973	7.40452684270338	11.320392226542	5.1485003623834e-20	7.88072185948513e-19	34.7099775217392
HDAC2	-0.798859782408591	7.60307958724056	-11.3192186211246	5.17997967590284e-20	7.92083246571864e-19	34.6917326274874
TUBE1	1.1304207713172	5.19894255885536	11.2871873672817	6.11775472505294e-20	9.25117874636405e-19	34.687944238552
ZNF410	0.72826796838966	6.40509282712671	11.3044402267807	5.59327526952055e-20	8.50087261610532e-19	34.6669032818172
SNX11	0.809463770411927	5.04547835153632	11.2779077772995	6.41994266035539e-20	9.67890150480889e-19	34.6599008533372
SDC1	-1.13688081835739	5.647810851443	-11.2908505444636	6.00242444059383e-20	9.08592796370533e-19	34.647026820906
FAM101B	-0.85606892235616	4.61370359994707	-11.2590683799502	7.08022297522992e-20	1.06316628196052e-18	34.6192778980751
PRPF39	0.814988277492803	6.27908951689032	11.2936830464673	5.91474208181512e-20	8.97128960611474e-19	34.6137383264202
NFE2L3	-1.42106477108281	3.65706869274075	-11.242489252114	7.71734078257478e-20	1.15536978256374e-18	34.6031446212205
H1F0	1.4145420490549	6.36709971215657	11.291186976246	5.99194215642099e-20	9.07921326143468e-19	34.573663233351
RRS1	-0.90424809939519	5.1510255808117	-11.267970185321	6.76015906615385e-20	1.01815996526947e-18	34.536114804441
TMEM263	0.899029397652448	6.82971740763251	11.265772459844	6.83780482675817e-20	1.02779256535136e-18	34.4643758153699
ID2	1.26705449992789	5.50589900121654	11.2431291713103	7.69171557942823e-20	1.15272416180633e-18	34.4500262886664
USP54	0.887453531844793	8.47560735519869	11.2802171761367	6.34336796907797e-20	9.57306667574621e-19	34.445829115644
WDR47	0.95662707113006	5.02047264025524	11.2334148675892	8.09006010504739e-20	1.20875962723773e-18	34.4315906748298
ZNF776	0.878800018852094	5.3755557334849	11.2289890989457	8.27833203674236e-20	1.23443330549874e-18	34.3570479473471
MED23	0.611205415278866	6.45634701444978	11.2431222418508	7.69199260875028e-20	1.15272416180633e-18	34.3451224236469
ZNF408	1.25535961031102	4.1972980170035	11.2065740589727	9.30143988451101e-20	1.38014250302191e-18	34.3384726428284
FAM193A	0.967025728846555	6.01129629994824	11.2318398266004	8.15656556445825e-20	1.21748497530721e-18	34.3103120585112
HYAL2	-1.30849337269701	5.32087208270002	-11.2158895450845	8.86170043512505e-20	1.31749795776077e-18	34.3001211697243
FRS2	0.925820815433475	5.92628430920659	11.2279442960694	8.32341446095953e-20	1.23992451930326e-18	34.2997789492782
RSRC2	1.36564849217999	7.07068754038876	11.2361619621868	7.97536232780147e-20	1.19280917046083e-18	34.2733427543878
IL1RAP	0.953027916147468	3.96147126118234	11.1834374326997	1.04905120932394e-19	1.54436793717728e-18	34.2522386356326
SGTB	0.938432719165787	4.8245182509424	11.1922946407636	1.00183082765304e-19	1.47920272448752e-18	34.2396827107339
PPP1R13B	0.807126945070297	5.50330725893508	11.209774917271	9.14793116688015e-20	1.35870756084938e-18	34.2347220782124
LARS2	-0.80155427541539	6.54461091115823	-11.2165486619302	8.83138728011783e-20	1.31429248164766e-18	34.2020601154607
ACTR8	0.758569118899949	5.41201838060231	11.2012863886573	9.56070170690609e-20	1.41581357821402e-18	34.1815045570462
ZNF256	1.44657896725086	3.73301285956342	11.1658818232767	1.14933586676991e-19	1.68869152401341e-18	34.1700758925123
MAST4	0.904976359453965	5.53698064606117	11.1963280195877	9.81038994405489e-20	1.44992928543236e-18	34.1472190856955
SBNO1	-0.728460011582726	7.38715505577006	-11.2061749471984	9.32076076974884e-20	1.38164406434895e-18	34.1299396462077
JUNB	2.30309337494624	5.7092900659723	11.1873763738022	1.02778238057807e-19	1.51602949182321e-18	34.1078122143644
STARD13	1.28406740199175	2.24904505453663	11.1417479172855	1.30305840323434e-19	1.90152818104634e-18	34.0940157666858
ZNF267	1.28816789541074	4.13467196464008	11.1498417143167	1.24933625376701e-19	1.83024714015272e-18	34.0537984674065
ZCCHC7	0.819060097954689	4.77448215067144	11.1576010354569	1.19991788285282e-19	1.76128708982581e-18	34.0359749780766
TYW1B	1.97973797415099	2.09611332574327	11.133302655838	1.36158156286938e-19	1.97732192921147e-18	34.0287384704425
PA2G4	-0.555947936792156	8.2946866138048	-11.196456719257	9.80382718671892e-20	1.44992928543236e-18	34.0264105661073
MED11	-0.956081332072227	3.77241588620588	-11.1341912662591	1.35530183820628e-19	1.97010768659299e-18	34.0186580507773
DCTN4	0.509387258733438	7.71050133407186	11.1842942154655	1.04438769412601e-19	1.539011345927e-18	33.9906565668289
C6orf1	1.09944059377272	5.02553609395923	11.1444633468937	1.28478179937811e-19	1.8766812742667e-18	33.9866932292165
POC5	1.24399225067155	4.04841078010434	11.1327950217302	1.36518203454227e-19	1.98063511407601e-18	33.9362977327941
ZNF330	0.939871547247521	5.53302965401496	11.1473917677643	1.26535925003979e-19	1.85191369382041e-18	33.918712362891
NRBF2	1.35087881547282	4.64225802866855	11.1253710620178	1.41894025367223e-19	2.05664158775504e-18	33.9082402515968
RFX7	0.941861304675485	6.20977925612739	11.1567609391649	1.20517245629332e-19	1.76727242223638e-18	33.9035434454922
SOCS2	1.36252095450816	3.24261213208934	11.1087592405964	1.54703468984445e-19	2.23153438066324e-18	33.9032020919397
MRFAP1	-0.456457227741204	9.27012343193925	-11.173163431362	1.10662473086426e-19	1.62752957479507e-18	33.8875482805436
ZBTB6	1.07476391073342	5.19967322627028	11.1364186294111	1.33968845573891e-19	1.94929862900925e-18	33.8719689875135
TSR1	-0.64229284687272	6.50678236308161	-11.1447687172522	1.28274258516615e-19	1.87552703591577e-18	33.8198121240001
PRMT6	-0.81533949818692	6.25315152022199	-11.1396055462659	1.31766153202236e-19	1.92097141406289e-18	33.815628830085
PCLO	1.51420556420817	4.53487208793364	11.1134223919141	1.50995061068561e-19	2.18433702987044e-18	33.8124516984471
POLL	0.737834931708969	5.53119303528595	11.1230109034818	1.43647082183269e-19	2.08004299524008e-18	33.7762338477051
ZSCAN2	0.902728841060041	4.26427053110161	11.0898817061618	1.70671665575894e-19	2.45244567491639e-18	33.7296985552575
ZBTB49	1.55417965065386	2.65733841014814	11.0624398158269	1.96873961007086e-19	2.81816911199467e-18	33.6916888425121
CCNB1IP1	0.677729451713565	5.36414125535874	11.0974896364367	1.64046704245178e-19	2.3617692338884e-18	33.6795427678633
TUFT1	1.13496991124453	6.56155627489139	11.1111035174551	1.52827901119669e-19	2.20872354495952e-18	33.669062176695
USP37	0.962015399989692	5.60574725124792	11.1032326536816	1.5921682408978e-19	2.29443361855291e-18	33.6503521461491
TRMT11	0.921387720949213	4.32671121632999	11.0797349050533	1.79926335245664e-19	2.58049078323677e-18	33.6375720127992
RIT1	1.14116670270871	6.19270559275461	11.0912689687793	1.69443978494466e-19	2.43713676347979e-18	33.6281830022291
SYNCRIP	-0.797472429877356	8.33712120097991	-11.1087900315477	1.5467868551551e-19	2.23153438066324e-18	33.5717311325653
ZNF517	0.94349044765752	4.03025538762588	11.0446782394524	2.15944161632102e-19	3.08233605614796e-18	33.5596506822359
EPG5	0.741463154714092	6.36717086391583	11.0816458861735	1.78145761222988e-19	2.55739651101758e-18	33.5197867543653
HES1	3.4697348342814	2.29479654295615	11.0258783195598	2.38148393657347e-19	3.38319420923247e-18	33.5050663316871
PPP1R3B	0.922979240752258	5.22221440752012	11.061242157224	1.98105089769242e-19	2.83309145521422e-18	33.4981090807056
ZNF606	0.911222222234588	5.01953506482403	11.0580847128225	2.0138785491408e-19	2.87729783957167e-18	33.4885958558205
SRGAP2C	1.43732368528802	2.2579804954738	11.0169075262096	2.4953555218192e-19	3.52495376440613e-18	33.437872713248
ZFP82	1.14712466907102	3.64926387246318	11.0130515824192	2.54596185263241e-19	3.58968668348622e-18	33.3885032449146
LINC01578	1.13360905371477	5.26908956352357	11.0369541115077	2.2480442074366e-19	3.20575800748984e-18	33.3533583361171
HACD3	-0.640490647591408	7.95823406612029	-11.0625785461465	1.96731849741117e-19	2.81816911199467e-18	33.3528580357306
ZNF212	1.25400548178154	4.54509064700603	11.0169717804384	2.49452082223821e-19	3.52495376440613e-18	33.3383988304905
TAPT1	0.818700029904867	5.68369707981726	11.0363428795165	2.25520910058845e-19	3.21292408486111e-18	33.3315117672975
TSC22D2	1.45535687591366	5.23016772829611	11.0177458971104	2.48448654683835e-19	3.51621583292409e-18	33.2770792447124
SOS2	0.954969440946925	5.51500044603089	11.0192664701014	2.46489405174764e-19	3.49177821519269e-18	33.2752055652346
KIAA1958	0.887633985128386	5.18855229719015	11.0164546602485	2.50124644997732e-19	3.52995457639657e-18	33.2734420856535
CCDC86	-0.91191207311928	5.7376389839104	-11.031426187769	2.31368086988406e-19	3.29310255376104e-18	33.2687132055596
BCL10	1.4300504303568	5.13025532561045	10.9990762015804	2.73814508506143e-19	3.85341954988589e-18	33.2250234209414
NAT10	-0.566397910250024	6.53881867925356	-11.0305188521793	2.3246361354738e-19	3.30556214112449e-18	33.2226353607031
SH3D19	0.75613999362266	6.87293911199372	11.0246017184684	2.39736538399398e-19	3.39932375883414e-18	33.1945538202114
ZNF571	1.37849781023812	3.33172410629945	10.9666108007298	3.2425519003554e-19	4.52510774495694e-18	33.1813776455212
NDUFB4	-0.645358630921294	7.90485263041254	-11.025035907441	2.39195202711326e-19	3.39485365209194e-18	33.159704447878
CCM2	-0.919116478710758	5.02454166623623	-10.9871307533699	2.9138880788128e-19	4.0969048119338e-18	33.1314544139981
PNPO	-0.773259154823796	6.94202455817695	-11.0087204638624	2.60403100689703e-19	3.66811722322381e-18	33.1054260211442
OSBPL11	0.797486575913002	5.18453864576142	10.9820412308984	2.99215613927257e-19	4.19908566236607e-18	33.1000265531395
ARHGEF38	1.9700476917185	2.65384047555894	10.9402686602441	3.71945691037087e-19	5.15709741146159e-18	33.0634221827948
ATAD2B	0.965881243641343	5.42451018318767	10.9783590170511	3.05009146496741e-19	4.27240423861479e-18	33.0360808951139
FAM189A2	4.2230873504633	0.4948469514257	11.1377526058655	1.33042392433206e-19	1.93769598911448e-18	33.0335613333012
GRWD1	-0.82255098225717	5.00998995660815	-10.9686602131687	3.20812352858539e-19	4.48539878074844e-18	33.0167533360588
APLN	-1.58659620147328	2.38319782364309	-10.9310578505571	3.90228638589451e-19	5.38572907817941e-18	33.0150898444686
DLEU1	-0.971067345954647	3.98094673898335	-10.9450751067771	3.62748280462076e-19	5.03887898188579e-18	33.0118935557108
SDHC	-0.836228138625087	6.90802817421369	-10.9831578005731	2.9748069132376e-19	4.17864364912777e-18	33.0034253067582
NAT8L	-1.47640234763284	4.96461984364936	-10.9460632796429	3.60885762713616e-19	5.01764871565524e-18	32.992741032753
COA3	-0.838917495844511	5.44423494401058	-10.9604752158234	3.34785204525171e-19	4.66772017748372e-18	32.9915014083355
AEBP2	0.864100606928402	5.55825808754154	10.97099174774	3.16940059062241e-19	4.43538856186264e-18	32.9895004062057
NFIB	1.02408093093385	4.64759760102739	10.9537529915217	3.46715506029273e-19	4.82509734804038e-18	32.9478270609262
ZBTB10	1.6635501276334	7.23942753319842	10.9810286169517	3.00797769313874e-19	4.21734762279844e-18	32.9400107350982
GPATCH1	1.14551086929408	4.23353321415506	10.9344288110713	3.83435343506978e-19	5.30660379548459e-18	32.9072204594198
GFM1	-0.87507435726503	7.09069672124656	-10.967739203495	3.22355018370991e-19	4.50277484265935e-18	32.8924497573929
ZNF229	0.706690338866955	5.01273582235248	10.9337592611623	3.84775157696951e-19	5.31534845260112e-18	32.8800238353203
LIN37	1.21130626928258	3.30899116297987	10.9051728154915	4.46571511331329e-19	6.1238441793959e-18	32.8727049981273
CSNK2A2	0.638581644286782	4.9892613145355	10.9302045779787	3.91967216196463e-19	5.40475639890366e-18	32.8694366665629
MRPL20	-0.55109223216091	6.84434237718362	-10.9600446693131	3.35536846143039e-19	4.67386018709079e-18	32.8534435156427
KIAA1328	1.43432407920308	2.84994615806819	10.8993662340533	4.60289723792479e-19	6.28337317497078e-18	32.8525474527981
PGBD2	0.860932985724491	4.40311163635277	10.9213050945035	4.10569092312289e-19	5.65087579299848e-18	32.8267226400753
ANAPC10	1.10102736240526	3.35197884478492	10.8955315105778	4.69579899367486e-19	6.3869671819766e-18	32.8047231788482
DOPEY1	0.919242075180212	5.48258363946312	10.9338696584991	3.84553922951323e-19	5.31534845260112e-18	32.7925536616893
RPRD1B	0.539499805606666	5.93432578125913	10.9373334168861	3.77676908944477e-19	5.23173105600578e-18	32.7769080427546
ITCH	0.663357207433664	6.7533377570723	10.9431260057582	3.66450225926988e-19	5.08559759012907e-18	32.7741962591992
TMEM19	-1.63994462043674	4.89995948043771	-10.8979897995643	4.63602973608309e-19	6.32285399791314e-18	32.7634690219295
NSMCE2	0.931308971924216	4.65289774861063	10.9050007343418	4.46972111122663e-19	6.1238441793959e-18	32.7624808172161
ZNF317	0.961485887601429	5.78392758727819	10.9232645952771	4.0639884944355e-19	5.59861020481132e-18	32.7291709784412
TIGD6	0.985816273857586	4.54245230104095	10.8914327723199	4.79717350331924e-19	6.50716868345453e-18	32.6697479116668
IFNGR1	0.833715021506563	5.3001124576141	10.9016335112906	4.54883711262083e-19	6.22655771040241e-18	32.6690381190595
CAPN15	-1.18957187319982	6.25242651906229	-10.9130963310698	4.28509944778723e-19	5.88701311143395e-18	32.6619241029716
CGNL1	0.709376160432287	5.41179990938911	10.9054039824676	4.46033927235533e-19	6.1221622041762e-18	32.6566906553222
LRIF1	1.40105790572486	5.86896430277534	10.9005857905043	4.57373912291117e-19	6.24925083436161e-18	32.6499125481746
MRPS12	-0.862139887306856	5.44781210204432	-10.8951517244459	4.70510142165348e-19	6.39382832104512e-18	32.6066218256841
KIAA0100	-0.745994474274809	8.69689931204786	-10.9208928481782	4.11451882435459e-19	5.65784017092569e-18	32.5904503166234
TAF1D	1.05076396301447	5.74386245965147	10.8976533117321	4.64416567419885e-19	6.32820251939836e-18	32.5730031431307
DCAF10	0.64118134994146	6.17192821588635	10.8959732156999	4.68500308947246e-19	6.37806041627547e-18	32.55885212725
SPSB2	1.4027839833273	3.40027040397456	10.8439604453233	6.14380707036728e-19	8.22974192405308e-18	32.5566165536695
FBXW7	1.05799665038435	4.46036467412044	10.8645863397825	5.51756901205478e-19	7.42399787500131e-18	32.5502136995435
PSMB2	-0.73503011846953	7.32527040828632	-10.9012829124807	4.55715492403528e-19	6.23226214383549e-18	32.5479563244687
AMER1	-0.829737694818137	4.49823983447266	-10.86080070325	5.62751556961308e-19	7.55838763804204e-18	32.5426527353045
ACSS2	0.697309703584772	6.47807275042287	10.8882526509487	4.87733488949339e-19	6.60993327623039e-18	32.5213214108582
MIER1	1.02346485027193	5.66628269822219	10.8791999307855	5.1129455664403e-19	6.90431570374708e-18	32.5176363509781
IDI1	1.13895660093908	7.09237671856238	10.8917670497851	4.78882435446347e-19	6.50171668233485e-18	32.5099852968875
ZNF772	0.811123264619057	5.60535670814447	10.8803422069313	5.08259901173206e-19	6.86951455987116e-18	32.5076937631735
WRB	-1.26508044688598	5.63954686853412	-10.8595369468175	5.66470513289237e-19	7.60153818369186e-18	32.4785361223369
PDGFA	1.52677253073107	2.64123655937787	10.8248100259384	6.78879008358282e-19	9.04529475555276e-18	32.4698589858456
ATG13	0.544569162059609	7.07579107558553	10.8829543469454	5.0138789004015e-19	6.782739240399e-18	32.4566381220055
ZFHX3	0.804670924326799	7.2909369282184	10.8843140738705	4.97847617297823e-19	6.7409195864239e-18	32.4381638380077
SETBP1	0.950098604260504	5.36570839853742	10.8671083692697	5.44551766762628e-19	7.33362271722657e-18	32.4312750204787
ARID4B	1.3533372687447	6.56039652059302	10.8710838670945	5.33385031333973e-19	7.19614522058485e-18	32.4124617657072
PPAP2A	-1.39387379805314	6.74951392089721	-10.8700959823475	5.36138300443304e-19	7.22679777330041e-18	32.4105541285778
FAM220A	0.806782418479935	5.07272800626704	10.8421653070328	6.20156640067426e-19	8.29970776047457e-18	32.385665587279
RALGPS2	0.925329258772006	5.14260343988539	10.8341134287805	6.46740012455371e-19	8.63094799787959e-18	32.3714661068909
RAB3GAP1	0.496161743596997	7.03993509764963	10.8626350538409	5.57396913339576e-19	7.49317103912898e-18	32.34485977811
P3H4	-0.921978760527471	6.05127367105119	-10.8495527606028	5.96730138373519e-19	8.0004462123364e-18	32.3357082908544
HSPBAP1	1.54372061424511	3.68295762528638	10.8036632266864	7.58005273300682e-19	1.00727497202505e-17	32.3267649370107
MSN	-0.711848430529062	6.08031499250775	-10.8380306715572	6.33667645402158e-19	8.4654389353726e-18	32.2986351272871
LOC100129034	-0.943462826288323	6.05477283818739	-10.8417055695883	6.21644588043156e-19	8.31221294216921e-18	32.2779293752622
ZNF610	1.06723922694614	3.74821033313565	10.7970283045553	7.84686051159385e-19	1.04088743323404e-17	32.2361809220043
VPS37A	0.627928578642912	6.44298186140357	10.8339752167238	6.47206143154796e-19	8.63094799787959e-18	32.2358718204738
PAG1	0.963840404165229	4.63315950530656	10.8101157343185	7.32929311972952e-19	9.74815460459331e-18	32.2337387760796
SACS	-1.1837371846088	5.65205410839167	-10.819032472691	6.99637625838548e-19	9.31361577091458e-18	32.2289763604473
SLITRK3	-2.13458020078387	4.59253110201078	-10.7859572718392	8.31315135326701e-19	1.10079612628446e-17	32.1774207831369
ZNF79	1.59170573635506	3.64865975630756	10.7727422034229	8.90619961684427e-19	1.17311836356608e-17	32.1520347814118
SCNN1G	3.458820163527	0.299451652414706	10.8016926849172	7.65833117290973e-19	1.01677719621939e-17	32.1168327346478
SUMF1	-1.08266743019988	5.47522587713024	-10.7847989977719	8.36351080291989e-19	1.10551477303385e-17	32.1082842186371
ZNF430	1.14048347435901	4.49702854258232	10.7833226802544	8.42814106496247e-19	1.11307797916866e-17	32.1073533819085
ZNF506	0.867909242903885	4.8822866026972	10.785496097358	8.33316583054145e-19	1.10247416838247e-17	32.104337379082
ZNF382	1.02427316433253	3.646905867762	10.7584118214859	9.5972591098319e-19	1.25972415029052e-17	32.0796454574158
ZSWIM4	1.77844087464963	3.4003876373352	10.7374198496366	1.07076248503149e-18	1.39449865353277e-17	32.0271105835887
MBNL2	1.12637616591107	4.61731045271458	10.7499230451457	1.00316722669354e-18	1.31330070410028e-17	31.9998089028122
SIGMAR1	-0.699185582372215	7.42487367069214	-10.7963897557512	7.87302900176102e-19	1.04343692401098e-17	31.9854033276577
IKZF2	1.44420426698961	2.75638175498442	10.7200149234007	1.17251473141322e-18	1.52305200751739e-17	31.9308663903289
PNRC2	0.725190036155547	6.4887702690425	10.7778619317056	8.67157695765157e-19	1.14422143757554e-17	31.9276375647704
JKAMP	-0.765838874557724	6.20605084255276	-10.7646977782827	9.28775556044727e-19	1.22123412868368e-17	31.9245889237535
ZNF304	0.865106905865632	4.75708692512028	10.7495989215503	1.00486438714407e-18	1.31437662346301e-17	31.9226789267617
BCHE	-2.19666736354938	5.00551886307563	-10.7422844759652	1.04393757610422e-18	1.36192585949444e-17	31.9134495964801
TRAPPC6B	0.656842027313979	5.79799787764174	10.7647915936452	9.28321282760717e-19	1.22123412868368e-17	31.9117053676955
TRIM14	-0.964779507923724	5.34009491929174	-10.7545148186821	9.79429964675907e-19	1.28334383504131e-17	31.8894811090471
DDX59	0.766705109366163	4.90861264933919	10.7432100131796	1.03891058976343e-18	1.35654621007719e-17	31.8819017546662
FAM84B	0.573763816037234	7.14792787461449	10.7740660133738	8.84493085050376e-19	1.16607095391716e-17	31.8729445530777
ZNF791	0.994369596048494	5.06566124041544	10.7433543594458	1.03812877088114e-18	1.35654621007719e-17	31.8674287887338
ARHGAP29	0.887650314145048	6.98591240564414	10.7618203031068	9.42817488174677e-19	1.23861307107882e-17	31.8076852896428
KRBA2	1.16789694067514	3.40564870059713	10.6936245313864	1.34556085421248e-18	1.72839536243409e-17	31.7723064126064
FMR1	0.753335778990996	6.09246545421328	10.7405684682677	1.05332245155236e-18	1.37297655664151e-17	31.7706475198428
ARHGEF5	0.698381220101981	4.8442718285573	10.7100212504549	1.23525663213467e-18	1.59764113592887e-17	31.7585701297509
COL4A5	-1.02459092089974	6.28895590095689	-10.7328700281195	1.09647555728063e-18	1.42674843744593e-17	31.7380251326076
ZNF426	1.15182074917424	4.64537667065448	10.7059649750329	1.26167143159197e-18	1.62772772099689e-17	31.7274870783818
FAM76B	0.99168447589489	5.14676875662536	10.7157836446161	1.19868034760246e-18	1.55435095851455e-17	31.7106908898341
HSP90AA1	-0.989861659841994	12.1330875110188	-10.7556725647768	9.73534250721326e-19	1.27673277806388e-17	31.6704455422145
LEMD2	0.623261923943518	5.95439133705469	10.7172399082773	1.18960971569318e-18	1.54392216861269e-17	31.664149594619
STK17B	1.43898894927887	4.25784016759994	10.6857578249511	1.40192915306135e-18	1.79772571839191e-17	31.6544448273621
GPATCH4	-0.717707981599532	6.05077145111275	-10.7218488369457	1.16135239679276e-18	1.50985866582166e-17	31.6533134368054
MUM1	-0.917354733760707	6.24601752784297	-10.7088870965179	1.24258608479623e-18	1.60573774950948e-17	31.6383465136266
FASTKD5	-0.71098490814996	5.47627953741883	-10.7058391324698	1.26249990902987e-18	1.62772772099689e-17	31.6377350766537
ELAC1	1.21465508187414	2.8606400277822	10.6584018511916	1.61699372687372e-18	2.06469199002855e-17	31.6163853792796
MAT2B	0.650161317100492	5.6231085645996	10.7057852484116	1.26285481816821e-18	1.62772772099689e-17	31.6017516830537
TAGLN2	-0.786019569482683	6.82315108180573	-10.7137641933072	1.21137358114212e-18	1.56945519365229e-17	31.5738217970268
SP2-AS1	-1.62362683706045	2.42509569603671	-10.6538877882749	1.65552926208286e-18	2.11210088355448e-17	31.5696985770317
ACTRT3	-1.8595217962036	2.65779357305854	-10.6450392563456	1.73375424505114e-18	2.20440759895749e-17	31.506648965673
ZNF418	1.23609346012824	3.73816247231888	10.6457546424882	1.72729474803717e-18	2.19992009639746e-17	31.4935392317137
FKBP1A	-0.746617247988271	6.90104683379872	-10.694830346494	1.33712349229865e-18	1.71902794181134e-17	31.4877278181837
ZNF19	1.91640101035219	1.9709639334732	10.6402481365535	1.77764269799371e-18	2.25638907464696e-17	31.4723104221561
ZNF592	0.707079249465626	6.29902199673071	10.6854863765533	1.40391582297249e-18	1.79873720117363e-17	31.462358833329
ZNF691	0.902695447884473	3.82390965960517	10.6402991350287	1.77716972744579e-18	2.25638907464696e-17	31.4565560318538
YWHAG	-0.632486343513062	9.33964444641098	-10.7002212750456	1.30004483272603e-18	1.67279119179212e-17	31.438798092243
PGK1	-0.832364068570584	9.14610854793538	-10.7003481814531	1.29918448540232e-18	1.67279119179212e-17	31.4351137093599
PNPT1	-0.810245342493233	5.55510772503111	-10.6733094967349	1.49599503786361e-18	1.91344646410221e-17	31.4347220074932
ZDHHC5	-0.503157906961659	7.60968211714252	-10.6886244505855	1.38111994741302e-18	1.77255531028666e-17	31.4295106879731
INTS7	0.641648915951156	5.78057693071718	10.6760809611777	1.47452021462845e-18	1.88758700280143e-17	31.4285471454461
TRAFD1	0.667114861013626	5.92458714935429	10.6671742702782	1.54465417881055e-18	1.97400231055483e-17	31.4046805121113
EEF2KMT	-0.918105008063162	3.80506977801796	-10.6135754437014	2.04310235454239e-18	2.56453898903896e-17	31.3215562904316
HIST1H3D	2.2134765653874	2.27778482567521	10.6112206668074	2.06836332719372e-18	2.59253286486986e-17	31.3194365365997
LCOR	1.15121480813729	5.97611772105207	10.650820694539	1.68223543624549e-18	2.14435036593058e-17	31.3061890272861
IRAK2	1.42389154694586	2.8105908137465	10.5946700497902	2.25495243211633e-18	2.81934768698242e-17	31.2952067421912
COX19	0.817309078581884	4.30543776162857	10.613461129556	2.0443215036492e-18	2.56453898903896e-17	31.2845050872782
SMG9	0.948663431005516	4.27778317703542	10.6157787722642	2.01974571983385e-18	2.54433739337459e-17	31.2760838581806
ZNRF2	0.871979507345637	4.53332286914916	10.6110283199883	2.07044049259168e-18	2.59297201307395e-17	31.253392316361
CELSR2	-1.01626469457465	6.42180014263033	-10.6387578417335	1.7915197727789e-18	2.26825134131938e-17	31.2463785978098
ZNF451	0.790619023985358	6.39045467783948	10.6454378786774	1.73015195386202e-18	2.20169167281289e-17	31.2427517941972
CCNF	-0.909422593777285	5.43141964185884	-10.631016322546	1.86536948808708e-18	2.3597631198918e-17	31.2378830395755
POP4	-0.583127457597891	5.67909845069285	-10.6278154710082	1.89678700643158e-18	2.39748768422363e-17	31.236370449794
SH3GLB1	0.638197949352159	5.48805745756601	10.6149929448971	2.02804515621388e-18	2.55265096946417e-17	31.1970506479001
NAB2	1.87668738780608	3.74003782532157	10.5867904711186	2.34961444953643e-18	2.93038293805972e-17	31.1927832474714
HGSNAT	-0.634222139809374	6.36912235253448	-10.6271309709927	1.90357405360594e-18	2.40404272404935e-17	31.1839018380979
CTTN	-0.570850556347869	7.81954597485514	-10.6396545133758	1.78315735988699e-18	2.26147727331613e-17	31.1666372596285
CA12	-1.11763390474362	4.5555574077155	-10.5943976468304	2.25816037705291e-18	2.82100966903714e-17	31.1410809241645
ZNF652	0.625863296879387	6.49104251567144	10.626000963285	1.91483167973944e-18	2.41622794142583e-17	31.1352914894149
HMGXB4	0.826417320563245	5.48734877461958	10.6145531693835	2.03270468642802e-18	2.55637299592991e-17	31.1339035814933
OPA1	-0.918989744205652	7.0121704576174	-10.6215154682783	1.96017914118171e-18	2.47137279462507e-17	31.1079249858513
SENP3-EIF4A1	-0.723237449028934	10.4263354963822	-10.6390522794463	1.78876951024836e-18	2.26668041906239e-17	31.075620314375
PDE4D	1.33077426908301	2.54643432312607	10.5512480351229	2.82852870495728e-18	3.49573555832415e-17	31.0386033735735
B4GAT1	-1.27985628091494	4.5057305462408	-10.5656562466295	2.62361612953846e-18	3.25857897445405e-17	31.0303775358082
UIMC1	0.84836978634574	5.36725249102228	10.5941286807223	2.26133232891621e-18	2.82262396101462e-17	31.0300962133546
NCDN	-0.819497024687219	6.37805955765527	-10.59503094464	2.25070938752981e-18	2.81638768026231e-17	30.9974838588181
ACSL1	1.01662726204415	9.10340620786639	10.6136248208061	2.04257597762339e-18	2.56453898903896e-17	30.9917934317232
CBR3-AS1	1.35486162580071	3.98388362955257	10.5498935671056	2.84859665505546e-18	3.51764205364414e-17	30.9857743992482
ACVR1	0.938550937936752	4.10062428089575	10.5516784926803	2.82218066889894e-18	3.49076317332673e-17	30.9755862814269
ZNF391	1.12150516946091	3.31715835749395	10.5292885139552	3.172058201993e-18	3.90103406725036e-17	30.9245248121138
SPRY2	2.09349023377521	1.01659099670995	10.5633394037578	2.65553459113659e-18	3.29549648103364e-17	30.9237997044047
GFM2	-0.675664911833881	6.81741051233134	-10.5848647290575	2.3733479642548e-18	2.95752639263486e-17	30.9214221898452
MFHAS1	0.654084547195878	5.27187484735447	10.5669254665585	2.60629351945978e-18	3.23974366624238e-17	30.9112492742751
POFUT2	0.729534924947413	5.45579153739195	10.561485227762	2.68135873155475e-18	3.32479626036549e-17	30.8920572530387
ZNF57	1.38219396307364	3.88659746717823	10.5331331141373	3.10903400072727e-18	3.83294372372091e-17	30.889422662565
GNA13	0.943489371923661	6.83909978193899	10.5752222556615	2.49584226627484e-18	3.10501801743024e-17	30.8652939467918
AHSA1	-0.659620714950153	7.73570276093452	-10.5772209822178	2.46994191346035e-18	3.0753439280697e-17	30.8419497402823
CD3EAP	-1.77078038528717	1.63545925470071	-10.5235646934868	3.26826452282449e-18	4.00949837211867e-17	30.8348808892122
TTC21A	1.81243093449645	2.98049171172593	10.5047237034362	3.60605107315248e-18	4.39160283166729e-17	30.8274527242182
FGD6	1.11807025655945	3.67653122049732	10.507560694868	3.55303864689258e-18	4.33055424689439e-17	30.8143344457989
FAM200A	1.21875485757313	3.53058451181244	10.512200282972	3.46801778702456e-18	4.237246142389e-17	30.8048712258509
VPS9D1-AS1	-0.975479689287185	4.45926987813282	-10.526567352203	3.21743708460564e-18	3.95037083094344e-17	30.7910594047498
WASF2	0.44378236213674	7.84014853575017	10.5594351122425	2.71020446898525e-18	3.35779127939624e-17	30.739433536638
API5	-0.708790242959203	7.58327196066923	-10.5552900947949	2.76947820051639e-18	3.42839939480248e-17	30.7304035297013
ZNF546	1.21679720514508	3.48472270281221	10.4924898836205	3.84386963382036e-18	4.65855903320796e-17	30.727718212528
FAM98A	-0.51279095837658	6.31987432650746	-10.5426158315485	2.95888919654513e-18	3.65083649756135e-17	30.7215450905665
MBIP	1.1592258675425	4.06149648673427	10.4944697258239	3.80434453660414e-18	4.62184769916244e-17	30.6617260942627
C17orf51	0.925712548263704	4.02203404245477	10.4919958953219	3.85379538066596e-18	4.66682189000646e-17	30.6615734633239
TRIM37	0.517121290742302	6.27367919744619	10.5314930329215	3.13576499951796e-18	3.85956124858702e-17	30.6571058347054
NAA30	0.780120029772765	5.7767225761053	10.5224338425033	3.28761457287311e-18	4.02994452459287e-17	30.6519783586115
UBAP1	0.77040786705113	6.96208329539737	10.5324412716337	3.1202821349024e-18	3.84365517126288e-17	30.6426401606671
TMEM128	0.701540334900599	5.14406815245566	10.5084269888132	3.53700689781952e-18	4.31451629387961e-17	30.6248799620829
USB1	-0.58203339408947	5.82833285187598	-10.5109697162592	3.49036764198714e-18	4.26108622049421e-17	30.6195885841535
PGAM5	-0.612342698334209	6.55674338340456	-10.5274431544384	3.20276150600895e-18	3.93557011245748e-17	30.6130925093612
ZNF429	0.904212169795096	4.57205657694852	10.4939322112856	3.81503495768479e-18	4.63108851451858e-17	30.6096719527722
ZNF702P	-1.52805129815711	3.5658837076749	-10.459059569583	4.57685885633588e-18	5.52016968568189e-17	30.5995021131235
BRD1	1.03917528235491	5.82161470148936	10.5124297542418	3.46386594216572e-18	4.23561978726062e-17	30.5962117612199
ZNF582	1.2153762182861	2.70397008269825	10.4551119891661	4.6721695792437e-18	5.62157839759001e-17	30.5751238411832
CECR2	1.95599216245436	1.18547215693581	10.5006637848112	3.68329493033202e-18	4.48203862835216e-17	30.5536619443051
SRPK2	0.600997752690613	6.80623507592899	10.5154051715724	3.41047962748869e-18	4.17373774135047e-17	30.5501563730994
SLC19A1	-1.01928728786955	5.30683842421257	-10.4981208199443	3.73251830374488e-18	4.5382586922294e-17	30.5319816441998
PRDX1	-1.46338845584608	9.45579612302536	-10.518998868618	3.34709635723846e-18	4.09951051389011e-17	30.5061835440794
FANCE	0.876911234882349	3.96963320964283	10.4722355239424	4.27259695832663e-18	5.16148961594792e-17	30.5008741073808
ZNF165	2.13303292991234	4.44433544701069	10.4450231170441	4.92487683945486e-18	5.91142690817379e-17	30.4688347362545
OSGIN2	1.16635868996802	5.90185606346519	10.4827957066979	4.04341390017739e-18	4.89249823731375e-17	30.4510177936745
USP32	0.543625811078539	6.1885776858276	10.4795010845854	4.11356359166465e-18	4.97337124737813e-17	30.4038166348271
COPB2	0.434595560010646	7.60704850050064	10.4927347830514	3.83895833766945e-18	4.65636497564171e-17	30.4020749553006
SNORD44	-3.21939291101302	0.370716563311848	-10.7129847003407	1.21630898307154e-18	1.57449100774158e-17	30.3934077254767
HSBP1L1	0.722272833852912	4.75375639912537	10.4482191537024	4.84337633198948e-18	5.81825112009233e-17	30.3835318069609
MMP15	-0.790317549037855	6.06214362064094	-10.4601709240123	4.55037886254643e-18	5.49264381028917e-17	30.3220056166628
EDEM2	0.742148504449183	4.61751623232229	10.4274086937214	5.39930562096958e-18	6.44995809104846e-17	30.3016997327587
FURIN	0.781216948599527	6.47557834581772	10.4555926336403	4.66045950265134e-18	5.61198555668104e-17	30.2693666642989
REST	0.726952556827679	6.67855310877315	10.4566463291064	4.63489066963465e-18	5.5856756256207e-17	30.243003843958
SAT1	1.10763912573028	7.7034347765658	10.4510354906316	4.77267752488471e-18	5.73791238700311e-17	30.2049542589387
FAM13A	0.712779492864982	5.36799002896491	10.430199641847	5.32119325844895e-18	6.36677593377446e-17	30.204917939503
ZNF658	1.35663720904467	2.95958314139233	10.3822274438599	6.83594303355753e-18	8.11450755667193e-17	30.196876546379
HIP1	-0.71344293196814	5.97731933620745	-10.4389395085529	5.08382268332471e-18	6.0924725788351e-17	30.1930218985354
LRP8	-1.01862187448547	5.21088453780893	-10.4172575662937	5.69321270255399e-18	6.79565039281008e-17	30.1541986964272
DSG2	-0.833456996551264	8.38371557663273	-10.4434728332987	4.96490261512006e-18	5.95471067640917e-17	30.1186069687652
CHD6	0.736869213238516	7.0209326448211	10.4310115964067	5.29868150590712e-18	6.34489645077363e-17	30.088108888364
PMM2	-0.591451190819283	5.70544464572288	-10.411629488009	5.86300568201944e-18	6.98721375565111e-17	30.0800848529057
ZNF383	1.29221675689206	3.15648525968612	10.3578538686029	7.76382810997929e-18	9.186890693416e-17	30.0613195929243
OSBP	0.472023774607283	8.07407673774037	10.429880946379	5.33005533977413e-18	6.37230182978092e-17	30.0497614116953
WNT10B	-1.10091587389425	2.66830664461125	-10.3354546329927	8.72725812028597e-18	1.02301723602041e-16	29.9542611589712
MYL6	-0.887836702328953	8.92548382251583	-10.4117111778586	5.86050531594168e-18	6.98721375565111e-17	29.9541012995586
ZNF542P	0.753580854027105	6.26734986532162	10.3960666960913	6.3593567660616e-18	7.57272808875344e-17	29.9465735537721
TESK2	0.671252730243793	4.4831297181561	10.3573701148017	7.78346639200136e-18	9.20287648364507e-17	29.9439940003799
CIAO1	-0.421691765492504	6.47631516947092	-10.3958942112266	6.3650871310628e-18	7.5735458288462e-17	29.9415984817393
MEX3A	-0.98910966282239	3.8251347083514	-10.3532608335425	7.95230174519978e-18	9.38753936899598e-17	29.9335261147507
SIK2	0.849530059489691	5.76403070225195	10.3813142071468	6.86862083083334e-18	8.14685706127911e-17	29.9274023763973
CDKAL1	0.888595459748699	4.23062808017718	10.3531139793378	7.95840278152097e-18	9.38753936899598e-17	29.9134001616686
AP4E1	0.893558886400306	4.53534138988938	10.3517361045249	8.01587494143363e-18	9.44791037053119e-17	29.9077173684293
MERTK	1.04041275282222	3.28231722616266	10.3327778533265	8.85011538668928e-18	1.03660945902126e-16	29.8955432112624
LINC00641	-1.33775642895394	4.3046927304248	-10.3410500278152	8.47592646559586e-18	9.95109552833365e-17	29.886056181128
FARSB	-0.70278543674521	6.79257415960218	-10.3877245979538	6.64250132562616e-18	7.89737133060985e-17	29.8768456577171
COPZ1	-0.553570738320871	8.21310376446702	-10.3861415125701	6.69764083344731e-18	7.95662774960797e-17	29.8328861966704
ZMYM6	0.726065102607279	5.6767733973508	10.3598423270008	7.68362466056958e-18	9.09915677469344e-17	29.8212585733674
SWAP70	0.788658070464242	5.15838098722065	10.348459807786	8.15420447108109e-18	9.59588827098383e-17	29.8182369697055
ZNF18	0.918191594350067	4.25425071933707	10.3225431595443	9.33602737538415e-18	1.09267176203249e-16	29.7703551904453
CCND1	-1.51569232760987	7.58167760708807	-10.3723082520698	7.1993639492626e-18	8.53241113355385e-17	29.7680275278289
FLAD1	-0.687240861525811	5.51377402794195	-10.3442296253744	8.33634618620931e-18	9.79488062066659e-17	29.7451358961
FLVCR2	1.79099823928721	3.88912822640841	10.2943287670801	1.0818238191197e-17	1.25441439906575e-16	29.7214808366124
DANCR	-1.10676237304376	7.38216547164089	-10.3541752048649	7.91441943971799e-18	9.35034793916644e-17	29.6985352164652
ZNF319	0.960361062559107	4.75025947344767	10.3135643896566	9.78423864150939e-18	1.14068421926168e-16	29.6796541627077
TSPYL1	-0.669313737724515	7.95774133013311	-10.3463639590436	8.24394372878649e-18	9.69389655688786e-17	29.6408191947469
PROSER2	0.968646994592906	4.37030827158619	10.2979107699398	1.0617735387896e-17	1.2330697183654e-16	29.6302477702
VCP	-0.727340287905097	9.73347073848261	-10.3500866941738	8.08521926864857e-18	9.52216882651191e-17	29.6041969031371
G3BP1	-0.694012560595238	7.74785039775776	-10.3391789268266	8.5591555713407e-18	1.00409593796291e-16	29.5906577002577
BIRC2	0.825096433882771	6.08897305961873	10.3167067409188	9.62497877662327e-18	1.12480057582143e-16	29.568242819692
CHST3	1.36932689387028	3.74901573243051	10.2775125610432	1.18113417293771e-17	1.36640298465583e-16	29.5630883198472
USP53	1.21221794489465	5.67125508341779	10.3065260644567	1.01505826503721e-17	1.17973025602158e-16	29.5554813636578
ANKZF1	0.623223122882568	5.95512957294578	10.3143432063467	9.74452283459383e-18	1.13693671238742e-16	29.5514254834263
REV1	0.729107736407682	5.93667247870923	10.3065404862632	1.01498181413743e-17	1.17973025602158e-16	29.5147969596191
TAF1	0.640382074973581	6.22070832198852	10.3106105559	9.93634675298868e-18	1.15749643546627e-16	29.5104427972566
ZNF609	0.67458833184148	7.12913884943568	10.3166958872285	9.62552437353845e-18	1.12480057582143e-16	29.4986250004384
ZNF7	0.812246242166063	4.70536081230244	10.2837196754364	1.14345771790695e-17	1.32485810895761e-16	29.494599119082
SBK1	-0.818717035836932	4.43208684301642	-10.2618134398773	1.28206117297273e-17	1.47860449872186e-16	29.4802734853804
SLC46A1	-0.895486381821078	4.77459569650614	-10.2736692633066	1.20508238952693e-17	1.3930344234901e-16	29.4715213629479
ARHGAP42	1.7389443206351	2.29338558054831	10.2442546203904	1.40519665369582e-17	1.61007117870053e-16	29.4687245753898
CUX1	0.492208481100919	7.20796042128996	10.3104657792408	9.94386255828108e-18	1.15749643546627e-16	29.4673000088552
HN1L	-0.640405644143303	8.71825785096827	-10.3162196998344	9.64949199684035e-18	1.12672450874459e-16	29.4492464039291
APTR	0.92730236048738	3.55672883763832	10.2433119040558	1.41213256761656e-17	1.61497202096956e-16	29.4428274610534
ZBTB44	0.701243669268877	6.24156469932196	10.2962484807584	1.07103156688298e-17	1.24286012429017e-16	29.4310527179843
HIST1H2BN	1.97109801822999	2.01424320444187	10.2323608388295	1.49525705030607e-17	1.70354930708619e-16	29.4008172709313
UGT2B11	-2.41717340358567	4.5990064081801	-10.2435046668022	1.4107115612454e-17	1.61457658564489e-16	29.3904256086844
C18orf21	0.907199650509938	4.27733433325942	10.2489289142408	1.37130618346344e-17	1.57668710956256e-16	29.3773443860301
ZNF845	0.964951404772003	4.22672963948877	10.2464500665774	1.38917572249858e-17	1.59479072240357e-16	29.3730657476114
CBLL1	0.890222781840587	5.83393162912987	10.2776530052965	1.18026811505082e-17	1.36640298465583e-16	29.3723178391018
EXOC8	1.12213988821677	5.27974173643608	10.2645560575347	1.26382741061524e-17	1.45869580305907e-16	29.3621305507068
SNAPC1	1.18338034518296	4.32702242512686	10.2467005261875	1.38735968047116e-17	1.59392448063925e-16	29.3499026276617
FAR2P1	-1.93502364534501	2.44563130326321	-10.2116721642337	1.66588335055146e-17	1.88507192101588e-16	29.3314078380592
ALKBH8	0.788994626801735	3.64732543238911	10.2336382601813	1.48531396523538e-17	1.69350603659639e-16	29.3290602436554
PIGU	-0.675413269703057	4.84043228880901	-10.2411358150965	1.42827388170885e-17	1.63218878293304e-16	29.2927996042418
TIMMDC1	-0.499600916519453	7.02088217585951	-10.2716314223668	1.21797691559439e-17	1.40685702804349e-16	29.2778746503931
ZNF26	0.917432295158211	4.17722457805147	10.2255071657219	1.54975194113683e-17	1.7602931276937e-16	29.253465995542
TFB2M	-0.827148950466776	5.24998999977267	-10.2451191237648	1.39886613433348e-17	1.6046886075746e-16	29.2482885007937
ZNF616	0.853903037423415	4.68815798437763	10.2282358915349	1.52782128299803e-17	1.73669677407256e-16	29.2320675633599
USP30	0.698579653771734	4.97235166568684	10.2289699659344	1.52197472013844e-17	1.73235121003693e-16	29.227674257533
PMEPA1	-1.35683691897246	5.75133408342932	-10.2441856695278	1.4057027938708e-17	1.61007117870053e-16	29.1918534482065
TMEM62	0.838434466135394	4.53900593875611	10.2206718201578	1.58938950482117e-17	1.80395108120897e-16	29.1878502991482
IVD	-0.894288749377675	7.84250948311936	-10.2600063571957	1.29421877134448e-17	1.49148035844273e-16	29.1785899351772
SNHG4	-1.04856941254147	3.75495397977981	-10.1938646042599	1.8282616263264e-17	2.06104929286165e-16	29.1726650336457
FAM102A	1.14937136062456	6.79417648964189	10.2387713759986	1.44602154326908e-17	1.64995892809487e-16	29.1464035971458
C10orf88	0.892707653122411	4.17093172271056	10.1993666234248	1.77646976140759e-17	2.00567443137567e-16	29.1355433539649
DENND4C	0.671077319624613	6.73357942506424	10.2395141914101	1.44042228066547e-17	1.64481984535914e-16	29.1162808741474
EID1	-1.08494207604217	8.57134871593455	-10.249652700747	1.36613204043935e-17	1.57194166430937e-16	29.1093654710734
THRAP3	0.582412407273276	8.52282896511774	10.2516237870687	1.35214008486722e-17	1.55703493208329e-16	29.1078588219697
ZNF322	0.872565206776821	4.0225912295752	10.1847988085146	1.91691480731114e-17	2.15775058070346e-16	29.0993415218343
CMTR2	0.828584456324508	5.97355000620962	10.2288605561795	1.52284469715553e-17	1.73235121003693e-16	29.0901477716332
UBOX5	1.25625425967762	3.95173175134436	10.1804322704473	1.96113592785779e-17	2.20422283628088e-16	29.088769823428
NAIF1	1.05822426877325	4.95601741755398	10.2000249253789	1.77037211040923e-17	2.00029402632844e-16	29.0831978365282
LINC00665	-0.664483341346984	5.64646115806665	-10.217678729218	1.61443166889738e-17	1.83098987463467e-16	29.079332542761
PRDM15	-0.825165957943137	4.44877511413193	-10.1943230179077	1.82388939829535e-17	2.05766515438038e-16	29.076726768738
ACVR2B	0.93346894664159	3.25897355070794	10.1699564178679	2.0714322418581e-17	2.32471050401653e-16	29.0556015314949
ZNF280D	0.730381096803154	5.68841239372184	10.2124022336733	1.6595431211189e-17	1.88073203824312e-16	29.0365079682377
NDUFC2	-0.945142404816873	4.6093179361707	-10.1649722723659	2.12606524623362e-17	2.38424165328185e-16	28.9672840666918
OSBPL9	0.804411726537278	6.04538562584282	10.1921916323251	1.84430710553231e-17	2.07757805676468e-16	28.9361695524175
PUM2	0.557559624283886	7.78783590590341	10.2120843308239	1.66230095120709e-17	1.88243673328248e-16	28.9322149454906
ZNF250	1.15189194067307	2.64577368445447	10.130115411987	2.55061255164745e-17	2.83582740391792e-16	28.9106028718368
EIF3B	-0.524900400448542	8.55563986871982	-10.2077320926046	1.70052108610901e-17	1.92281811965458e-16	28.877621290663
PDP1	0.877119885273995	4.20230379452833	10.1397752800272	2.42511583169718e-17	2.70747504303085e-16	28.8394799000333
TM4SF1	-1.18601176286664	4.10715761355622	-10.1484528978122	2.31765361986638e-17	2.59328515319774e-16	28.8392708503508
NCBP2	-0.568770220434629	7.08635392745584	-10.1835813980044	1.92914262808261e-17	2.16988806766205e-16	28.8207882977071
NIFK	-0.755961126872972	5.58423484949427	-10.1705938741915	2.06454687980601e-17	2.31871622641489e-16	28.8183835029463
ITPKC	0.984488086369202	4.98123859250098	10.1457492556347	2.3506142565395e-17	2.6262517616218e-16	28.806294885525
ATF1	0.839272612609958	5.29474851295548	10.1620575419938	2.15867995197014e-17	2.41901031035699e-16	28.791415093179
CSGALNACT2	0.805346644066018	5.10776468891535	10.1472500917203	2.33225980964616e-17	2.60768527934823e-16	28.7853230312142
USP27X-AS1	1.28033895740957	2.36781020360225	10.1018703152383	2.95606459096876e-17	3.26864991885028e-16	28.7614934667729
MGAT5	-0.657343614792843	6.79043663720779	-10.159587495616	2.18671015809755e-17	2.44859356703899e-16	28.715155898023
ZNF708	0.961042208007339	4.62866219349933	10.1300552837958	2.55141370717442e-17	2.83582740391792e-16	28.7095856267087
ZNF92	1.41313284007488	4.74935633814427	10.1309037772972	2.5401315153946e-17	2.82747330134658e-16	28.6988705455588
SFTPA2	-1.07233761148708	3.49186651043628	-10.0854027909199	3.22156846929786e-17	3.5413669205693e-16	28.6546651642618
TEC	1.26339073838985	2.65712258620751	10.0788792383906	3.33322539394414e-17	3.64808400258493e-16	28.6494520275088
UGT2B28	-2.22403338876179	2.38035270233928	-10.0830486709507	3.26142355839468e-17	3.57732185192509e-16	28.645064218977
C1RL	-0.977423615787694	5.13889333113926	-10.1164280349348	2.73963177009201e-17	3.04052554764979e-16	28.6329146286857
SLC25A15	-0.790219948845245	4.90265365141814	-10.1124748479817	2.79678675624452e-17	3.10166543070662e-16	28.6084850052414
ATP6V0E2	-0.747002908087545	7.3027285064536	-10.1387315363922	2.43837260370423e-17	2.72025282445934e-16	28.5727603160945
PLEKHA3	0.734795288011833	4.75126558887996	10.0978086859286	3.0194440772333e-17	3.33382148998053e-16	28.5686141851124
DSCC1	-1.36367711789209	4.25147208507207	-10.0837438181063	3.24960374306863e-17	3.56696270511101e-16	28.5609501627692
ZC3H12C	1.66555971804053	3.4234217984412	10.0726092939012	3.44418655343421e-17	3.76130220264496e-16	28.5575982549568
VIPAS39	0.561784769904683	5.43276115966366	10.1092089448957	2.84490330875085e-17	3.15269875160168e-16	28.5570372890649
IPO9	-0.437480826809707	7.25879823777156	-10.1373239835409	2.45636500689885e-17	2.73829079017024e-16	28.5557663701842
DUS4L	0.772757208568565	4.04314695934994	10.0776316914334	3.35501504976359e-17	3.66925753730882e-16	28.5263197978631
C12orf76	0.674544563151456	4.38777605840998	10.0847752868868	3.23214422041322e-17	3.55039338798281e-16	28.5232298671187
CEBPA-AS1	-1.23889503325556	3.73002488639132	-10.0612005388574	3.65565081740301e-17	3.97660870733324e-16	28.5124522480205
EYA3	0.888296269510579	6.06848764839872	10.1187957120322	2.7059607712659e-17	3.0053777323468e-16	28.5087834494587
BEND3	-1.0176273345765	3.137048297774	-10.0611036665895	3.65750085466043e-17	3.97660870733324e-16	28.5050349796696
SCAPER	0.755919376966556	4.65933388575445	10.0805829759277	3.30369629685753e-17	3.61840288793674e-16	28.4707583691893
PTMA	-0.648319616337432	9.55018295765247	-10.1342605371663	2.49598451263245e-17	2.78039343039235e-16	28.4705783023133
FBXL3	0.816961639539687	5.72979589154073	10.1050315775319	2.90765685537033e-17	3.21749265587626e-16	28.4623154778549
HNRNPA1L2	1.35388887046745	2.41234539080202	10.041895116506	4.04346578749588e-17	4.37125142296891e-16	28.4435851093333
HMGCS2	-1.68614098791701	5.59334545282527	-10.0920701364778	3.11131376911901e-17	3.42769534534784e-16	28.4429533723731
GPR137B	2.15800839573061	4.21978540325503	10.060979250667	3.65987828551847e-17	3.97660870733324e-16	28.4207832050681
EXT1	0.998928892196284	4.06537500974355	10.0496366258182	3.88324138576624e-17	4.21016264611305e-16	28.388010482069
C21orf91	0.967861180015493	5.40469941404113	10.075903983117	3.38542659052468e-17	3.69982282993585e-16	28.3666223203312
EXOSC2	-0.624382351047914	5.72678188006167	-10.0870032669904	3.19475095898686e-17	3.51446010257485e-16	28.3632102341657
DIXDC1	1.67508535067763	4.06613196627185	10.0368088808499	4.1523155365918e-17	4.47603518287599e-16	28.3613847591852
HSD17B4	-0.504452308963397	7.97866909590255	-10.1016571524704	2.95935755807707e-17	3.26988322973402e-16	28.3549261970049
TUBA1B	-0.961601797525622	9.22165335514484	-10.1077142016921	2.86720061827829e-17	3.17506522743855e-16	28.3387157301634
TRMT44	0.892864486584807	4.00533542410015	10.0461458782834	3.9546874203449e-17	4.28144097360483e-16	28.3336389371312
FZD8	1.54960482612602	2.10568789849436	10.0165528379065	4.61566489739301e-17	4.91900809788882e-16	28.3251345660239
PUM1	0.689892215864239	7.30490417354449	10.0903536936074	3.13933187103461e-17	3.45602693368444e-16	28.3048402657397
GOLGB1	0.568159741016936	8.46251349466312	10.0948916716269	3.06579911941659e-17	3.38251576613957e-16	28.30429317645
C1orf95	-1.73254010254684	1.74267110073572	-10.0351239382103	4.1890168918803e-17	4.51235851136834e-16	28.2983696400774
TLK1	0.731935516659543	6.6132924004731	10.0814263833448	3.28917533369841e-17	3.60512823436608e-16	28.2979811188233
RPN2	-0.728461374796865	8.90039405966376	-10.094584709869	3.07071832055082e-17	3.38545567557938e-16	28.2968318487517
ZNF182	1.11862477677143	3.2084988513631	10.0173563850713	4.59633550722823e-17	4.90537128475757e-16	28.2950637728375
ZSWIM5	1.28581506450193	2.6642651590157	10.0095786768886	4.78687933836658e-17	5.09424380899451e-16	28.2915489736293
CLK4	1.25460002468526	4.14874981923895	10.0315281917097	4.2684274749174e-17	4.5946026497032e-16	28.2751894730699
ZNF395	0.811193367733248	5.29601649116529	10.0630589476205	3.62034007630613e-17	3.94220642391681e-16	28.2750043167119
IMP3	-0.819609296701703	6.03720750649501	-10.0696847826256	3.49719822135165e-17	3.81364767551317e-16	28.2656259204816
BRI3	0.682878533405453	6.38061637489507	10.0647130888716	3.5891974749734e-17	3.91113129783749e-16	28.257505868875
AIM1	-0.753008674354689	4.56901317756297	-10.0411112275745	4.06005381900147e-17	4.38287333904572e-16	28.2253914336943
ATAD1	0.653841825963013	5.36416325263409	10.0407294204386	4.06815793871441e-17	4.38846692584308e-16	28.1928976887234
TPRA1	0.658123572008645	6.17356737685756	10.0528643178594	3.81832818096895e-17	4.14577121948154e-16	28.1780720439243
RBSN	0.516210771148021	6.14396772559949	10.0522662001088	3.83027469137773e-17	4.15573733856417e-16	28.1774182965009
ZNF570	1.27803835220028	3.30585826744308	9.99341858769382	5.20840567654637e-17	5.5115870076829e-16	28.1713248673267
FRMD4B	1.69532303075479	2.82870825695097	9.99271947422771	5.22745647322711e-17	5.52396104165928e-16	28.164654333201
SLC7A11	1.04614077447437	9.90229467857052	10.0722200798082	3.45119509568974e-17	3.76621697361026e-16	28.1567269269027
REV3L	0.921663725952578	6.07473093970818	10.0472401811016	3.93214974933482e-17	4.26011260000084e-16	28.1506087189655
LRRC37BP1	0.670775825049411	4.81441526562956	10.0212418653708	4.50400560591855e-17	4.8171045711163e-16	28.1483529623006
USP8	0.726733400689057	6.20942416865938	10.0429336754636	4.02159293994022e-17	4.35073772234455e-16	28.1314545316317
DNTTIP1	0.935139238421167	4.70069459973608	10.0166796732103	4.61260847164569e-17	4.91900809788882e-16	28.120512890711
LIN52	0.917488258250928	4.11226230795595	9.99724115559477	5.10546155617431e-17	5.4140968027905e-16	28.1190859325891
MASTL	0.809105529836901	4.96240168522853	10.0228409862629	4.46654675175113e-17	4.78727095105603e-16	28.1167960216752
RNF149	0.528534139529389	5.61029920841824	10.027409562867	4.36123658406672e-17	4.68442979587595e-16	28.0906675256829
PI4K2A	0.512445902003994	6.02551330556146	10.0298346418122	4.30634844389869e-17	4.62878512767235e-16	28.0829532225664
CEPT1	0.56181078407723	5.44520971218448	10.0225805200675	4.47262677994312e-17	4.79036831152824e-16	28.0770890162819
MOSPD2	0.925187615786429	4.61440310726485	9.99777053850695	5.09136621877429e-17	5.40296502764062e-16	28.0658957343739
DFFA	-0.494847241222367	5.7191851246368	-10.0213965868803	4.50036762630453e-17	4.81664435328502e-16	28.0522763166443
MESDC2	-0.512214563091004	6.18646665667223	-10.0256680703022	4.40108370069528e-17	4.72385081126807e-16	28.0502738955337
STRN3	0.639170234158965	6.31643679941464	10.0302624083626	4.29673847281614e-17	4.62176396187731e-16	28.0442024750373
TGDS	1.10655035618498	3.76223573603724	9.98570797860951	5.42241459257818e-17	5.71790572487037e-16	28.0404292904094
GCN1L1	-0.625007956785129	8.44454291594569	-10.0417540903784	4.04644506323144e-17	4.37132511291247e-16	28.0178781438085
AKTIP	0.507182255042784	6.05699933455044	10.0179830999748	4.58131602006738e-17	4.89281944219998e-16	28.0034974374465
PDPK1	0.490976873867347	6.67281476294805	10.0235685529765	4.44960699913972e-17	4.77252133564872e-16	27.9990576019371
SMPDL3B	-0.959692299265793	4.86957419793063	-9.9927830988067	5.22571983007149e-17	5.52396104165928e-16	27.9912151352449
PTPN12	0.727968530573714	5.7942126196911	10.0104045809285	4.7662766030389e-17	5.07591556533562e-16	27.9843839111449
ARHGAP20	2.33178879558785	0.558109235625204	9.99258271643868	5.23119125226072e-17	5.52402024219036e-16	27.9606043417567
ZNF836	1.10039569993808	2.69109358493303	9.94125045013954	6.83941622754518e-17	7.10239793034705e-16	27.9392907423729
RGS3	0.79022690621219	6.11439071284804	10.0024588561497	4.96822086440765e-17	5.28348473795647e-16	27.9381688933405
PNO1	-0.658915661994674	4.62296394752471	-9.97910541951794	5.61264222593e-17	5.90605715939487e-16	27.9350230826786
ZNF398	0.798498662057639	5.17669786913251	9.98913347346963	5.32627532862167e-17	5.62047437347737e-16	27.9244081300597
GOT2	-0.503165381250808	7.93225669981011	-10.0183392275488	4.57280314534458e-17	4.88720370323803e-16	27.9143391039279
POLR2L	-1.07955077379766	6.55300395992491	-9.99987517048528	5.03571206024619e-17	5.35146866926092e-16	27.910000028543
BAG4	0.732468270453105	5.18297879700027	9.9840493473479	5.46958682737671e-17	5.75955931275516e-16	27.8961638172554
CD55	2.07683976781793	1.92412948034999	9.94111150504462	6.84438037436966e-17	7.10264102982272e-16	27.8955883326952
ZKSCAN2	1.04161527955666	4.08466201977499	9.96642435864149	5.99691057933192e-17	6.28838053486369e-16	27.8871974725108
TSHZ1	0.84717758361824	5.2358339491283	9.97487217603652	5.7381022872566e-17	6.02962518862457e-16	27.8829396005468
FGFR1OP2	0.913729602753122	4.73212357505175	9.96517854996528	6.03605221375874e-17	6.31795019445375e-16	27.8547011597208
SLC7A6	-0.562570648108185	5.80113825557156	-9.97876732355354	5.62256076943724e-17	5.91235101637742e-16	27.8462246721737
RCC1	-0.541687128563161	6.71019697681233	-9.99602223482158	5.13806501309545e-17	5.44482598706008e-16	27.8398369896579
SETD2	0.678914985747594	6.9293662196107	9.99563407550874	5.14849105429339e-17	5.45202691616852e-16	27.8345564836055
ZNF394	1.03581151940777	4.38091012089119	9.95123063050734	6.49210463506597e-17	6.77452697707788e-16	27.8291434312402
ARL14EP	1.0929776069052	4.26142692207168	9.95036470061119	6.52152744416297e-17	6.80050389594105e-16	27.8282390516901
ANKRD13A	0.522182825587226	6.34856695349424	9.98477952714091	5.4487698416552e-17	5.7416651187575e-16	27.8125137365605
BTD	-1.16240537441495	4.38806600393754	-9.93285238201732	7.14601943286482e-17	7.38503976626966e-16	27.7963214149724
CFL1	-0.55337957940854	9.52586013866802	-9.99947419197149	5.0462682949525e-17	5.35889425155634e-16	27.778081727303
SIK3	1.1936406486693	4.54638432413231	9.94190814915966	6.81596714554781e-17	7.08294551263294e-16	27.7779985536886
ZNF527	1.039426188328	3.84092616740616	9.93339592164977	7.12576610676488e-17	7.37425939760038e-16	27.7778795289568
TMEM181	-0.890223162822806	6.27405116801228	-9.97365661156673	5.7746431570822e-17	6.05954169439178e-16	27.768856233506
SPPL3	0.512389175446255	5.86603798344721	9.96561856125401	6.02219856514747e-17	6.31049083421175e-16	27.7622211120242
AZI2	0.750869901463248	6.38660441344106	9.96179623270672	6.14361276550779e-17	6.42426805618836e-16	27.7285155272532
HIST1H2AK	1.98134340895086	2.38582228904569	9.90034219081683	8.46812735906219e-17	8.6856147830381e-16	27.7185889764725
ZNF213	1.23177493248519	5.61083086546018	9.94440756683535	6.72758553269041e-17	6.99594351515784e-16	27.7083926692607
MBTD1	0.746622669537308	5.61890374897945	9.95652178442043	6.31518085750038e-17	6.59907834072551e-16	27.7067958391521
LRIG1	0.630590796532613	6.35604463461716	9.96512526290501	6.03773210511529e-17	6.31795019445375e-16	27.7046376718936
TASP1	0.764183820219126	4.07753985283234	9.92349756711372	7.503754926084e-17	7.73345119904443e-16	27.7006074063713
VIMP	0.608570227273492	6.05259767249459	9.95177048499175	6.47382849628223e-17	6.76015359528331e-16	27.6932721230682
DSC2	-0.815645037184554	7.91207621410056	-9.97416504421872	5.75933103747627e-17	6.04770033977228e-16	27.6769435680463
MNT	0.664782499258297	5.44443716655593	9.94872653748052	6.57755450618675e-17	6.85416783240113e-16	27.6755630415056
BTBD8	1.87144374025819	1.46564516965886	9.92017187948666	7.63519938761615e-17	7.86352222252703e-16	27.643117543513
IL1R1	0.789230959889076	5.64602206914743	9.93957598260463	6.89948101246129e-17	7.15487616596124e-16	27.6342334962434
CCDC149	0.642365073198671	5.03245921914073	9.91380181872748	7.89342988237792e-17	8.11833856943745e-16	27.5931983175957
YTHDF3	0.768743903878573	7.33625592699235	9.94461277809287	6.72038017350809e-17	6.99329374119179e-16	27.5583639473797
YY1AP1	0.760981907202205	6.30653310664101	9.93226868475452	7.1678331879638e-17	7.40248852479122e-16	27.5378123174499
SLC25A38	0.419761419455397	6.36085682612339	9.93064921156169	7.22870479085407e-17	7.46022207144087e-16	27.5286226532546
ERBB2IP	0.758906859064773	7.5624446066165	9.93872190451826	6.93032039667663e-17	7.18189724475475e-16	27.5244564311294
RNF113A	0.903249018458158	4.2862207295874	9.8900023683217	8.93786293059882e-17	9.13621169270741e-16	27.5183777652914
SPTBN2	-0.964907861164169	7.02320241580706	-9.93544186662494	7.05004341202158e-17	7.30092771551145e-16	27.516516456245
IMPDH1	-0.829473175046685	6.1749550753721	-9.92472550158251	7.45579589037675e-17	7.68930158584459e-16	27.515646643938
VOPP1	-0.844702346574431	4.40064216551311	-9.88340438959037	9.25112940888249e-17	9.4499972247469e-16	27.5101983915179
MAF	-1.2197518606005	3.64953015087327	-9.87010486742831	9.91632827679822e-17	1.0061053067865e-15	27.509208159667
BRD4	0.821085268299537	7.07876135910811	9.93315022345033	7.13491417555773e-17	7.37864127136191e-16	27.5054962305635
PCYOX1	-1.26972583123936	6.08972383999766	-9.9067369357804	8.19004924382184e-17	8.41764404142565e-16	27.5024160413093
FAM206A	0.672794304659198	5.36037375982961	9.90620686412533	8.21274851513012e-17	8.43520052689424e-16	27.5009085073126
MIER3	0.799344817175429	6.1171610217922	9.91892748507361	7.68497237287966e-17	7.90935881776292e-16	27.4924575691548
SCAMP1-AS1	0.858640131727078	4.00479525224114	9.87116700009939	9.86149124229706e-17	1.0018954837235e-15	27.4848335716891
TMEM260	0.691848312353636	4.91686785449645	9.89366058126686	8.76876629723773e-17	8.98170496039029e-16	27.4766514387613
C9orf156	0.78237028376342	4.25891642426584	9.87962094220482	9.43569050012262e-17	9.62542992865769e-16	27.469966503372
LPXN	0.881049833542532	4.16716547633269	9.87013450518309	9.91479397835343e-17	1.0061053067865e-15	27.4595692187812
FBXL12	0.836928628044068	3.79108250241084	9.86709791549771	1.007323305997e-16	1.02064553055675e-15	27.4521921236361
HSPA8	-1.0694550029753	12.2377368924927	-9.94699667097211	6.63724030764468e-17	6.91156729955566e-16	27.4516723390813
CEBPD	1.48342585022224	3.44066743857086	9.85844722102438	1.05386068066623e-16	1.06492409023446e-15	27.4437870496993
NCOA3	0.848636444329343	5.90974874017118	9.90011142929102	8.47833664217064e-17	8.69015037671224e-16	27.422612850398
COQ10B	0.805668897757516	5.8706839849191	9.89306594815899	8.79603327384645e-17	9.00349254533595e-16	27.39192440945
ZSCAN20	1.10549685477691	3.63168252057509	9.84457199904162	1.13303255427149e-16	1.13955906463099e-15	27.3909263545665
JAG2	-1.22562200392286	6.268903507017	-9.9006382534671	8.45504703619839e-17	8.67812619928606e-16	27.3785112180109
ZNF417	0.997168959923446	3.9580872238646	9.8518386729608	1.09085463040462e-16	1.09787353419275e-15	27.3732316407129
TRMT10C	-0.832267674245275	5.79178891399503	-9.89132648085323	8.87628428297582e-17	9.07944719299488e-16	27.3603602224594
PIN4	-0.821899455668895	4.73000088302874	-9.85700980772018	1.06179896932849e-16	1.07222416431988e-15	27.3602129995979
RNGTT	-0.97114882542715	4.67515500134495	-9.85275449485847	1.08565150351527e-16	1.09483834632541e-15	27.3469579197118
ZNF134	1.11171029530328	3.85594881968583	9.84008882676232	1.15986317987912e-16	1.16483514170911e-15	27.3393365290122
CCDC130	0.988481236490892	4.6554648508048	9.85923451272138	1.04953793632122e-16	1.06127014490232e-15	27.3287317490648
SLC16A3	-1.84085517342422	1.99920038531973	-9.82767907935533	1.23749008221908e-16	1.23716052427441e-15	27.3032742511983
HAT1	-0.923038526848526	6.31008544448047	-9.87931204966609	9.45092015521807e-17	9.63442070948775e-16	27.281269738004
MKRN9P	1.48803183648548	2.29308292542524	9.81193728436267	1.34347420773395e-16	1.33866016611367e-15	27.2793872717644
UBXN7	0.98788093409384	5.73530809703569	9.87223767106984	9.80652012443657e-17	9.96985146841839e-16	27.2689955675599
SIDT2	0.661839177344263	5.89473846476851	9.86881311273114	9.98343138899219e-17	1.01222961334981e-15	27.2628416731343
NCOA2	0.830669664987304	6.7548394856232	9.87787082699237	9.52230365321195e-17	9.70060459000208e-16	27.2326827471865
YOD1	1.16832708424277	5.44321539992964	9.86532409945349	1.01669530689965e-16	1.02944684615004e-15	27.2319529301467
BCCIP	-0.592020164714261	6.66457244728867	-9.87494401722679	9.66893065631479e-17	9.83663026661402e-16	27.2201833095487
CSRP1	0.622483977788118	7.6587333018121	9.88196563933286	9.32088434467463e-17	9.51477901561075e-16	27.2128788587839
TAF8	0.632574975576989	4.62721500333933	9.83254125648158	1.20647547013274e-16	1.20695773880834e-15	27.1831220536151
PCDHB2	-1.26109707701255	3.04331286894965	-9.78989109165281	1.5073222073018e-16	1.491037566854e-15	27.1691842924869
GLT8D1	0.484023009091879	5.9063604790407	9.85247092738985	1.08725989990933e-16	1.09498958129031e-15	27.1592282691585
KIAA1549	-0.788795537387116	5.34877580805851	-9.83376547630768	1.1987896712012e-16	1.2014433378777e-15	27.1555797672483
TBX3	0.858959959160943	8.53958011794182	9.87601227296889	9.61515360288408e-17	9.78855230514626e-16	27.1535947539855
TMEM201	-0.741717451884822	4.775659506405	-9.83305042657976	1.2032728756382e-16	1.20455636670555e-15	27.1390997952547
ZC2HC1A	0.862350279835865	3.92727984216875	9.80669233755993	1.38076420015982e-16	1.37308312778807e-15	27.1297714693246
CEP164	0.861882512245952	5.7655748183357	9.8416234100813	1.15060836701208e-16	1.15646152871843e-15	27.1193987868892
TNPO3	-0.407736190100325	6.97653584949007	-9.85261010852303	1.08647016631922e-16	1.09492859177513e-15	27.1053994948623
FAM65B	-1.17352776046737	3.0244813109359	-9.79992414530712	1.43041660881903e-16	1.41870117556318e-15	27.1023943823354
SC5D	0.827543015688297	7.23609097455152	9.85366849231772	1.08048347125666e-16	1.09035885782191e-15	27.0980879776702
RAN	-0.583911970611345	8.77450038169385	-9.86409816916088	1.02322341898684e-16	1.03535868325515e-15	27.0853668522075
MED26	1.23461217082959	4.39402130968121	9.80586382289558	1.38674856073411e-16	1.37721007857033e-15	27.0638943599161
TSPAN3	-0.575113456276647	6.75734577572867	-9.83998515917048	1.16049105753652e-16	1.16483514170911e-15	27.0532756471169
VKORC1L1	-0.618268995047477	6.30801254849071	-9.83367387541535	1.19936305506039e-16	1.2014433378777e-15	27.0340037454902
LRCH1	0.946099367091792	3.2305947633892	9.77718910119456	1.61064026274147e-16	1.59009692211216e-15	27.027685547041
UBE2B	1.08045412841425	6.39548109141144	9.82744390220395	1.23901025738944e-16	1.23785615601862e-15	27.0149513836147
PCNA	-0.922058122140792	6.9343544601054	-9.83828756636475	1.17082123135725e-16	1.17441894522782e-15	27.0112679171368
FAM21C	0.692327403030606	5.76515390255632	9.81292599927105	1.3365583170691e-16	1.33353884977472e-15	27.0032062957121
TMEM2	1.09239942330638	6.24856582224231	9.8140534257312	1.32871556768186e-16	1.32659527688237e-15	26.9975257346937
JADE2	0.747236832350697	4.16119432789839	9.7819462118937	1.57114204501248e-16	1.55212295709917e-15	26.9738918162825
STARD4	1.24931867391189	3.86377559983023	9.76611030216097	1.70651640258029e-16	1.67703208777131e-15	26.9623122187137
PCSK6	-0.613651924443021	5.25297233820575	-9.79910836858619	1.43652050249908e-16	1.42381464458918e-15	26.9601774012432
TRAPPC4	-0.595202446133869	5.85609324251109	-9.80968516266438	1.3593612096069e-16	1.35269502474866e-15	26.9542482676033
SHOC2	0.800558192352409	6.54408966758241	9.81242684444795	1.34004536084902e-16	1.33613022168054e-15	26.9067371283588
C2orf42	1.1232418113094	3.59075679302184	9.74631929712058	1.89220103334561e-16	1.84982361436964e-15	26.8914066665723
ELF1	0.800842663127547	5.79797492064433	9.79444118031792	1.47194565242547e-16	1.45796411060823e-15	26.8877982930346
ZNF607	0.659572744315874	4.39933595363203	9.76934064282193	1.67798657459936e-16	1.65007507558507e-15	26.8799816596316
EPB41L5	0.548303793901123	6.61821346330154	9.8020009928117	1.41499372258472e-16	1.40433217041191e-15	26.8516666650682
SLC24A1	0.677333073474815	4.63470871739657	9.76331202931343	1.73162177810056e-16	1.70059075343087e-15	26.8509474957192
DHCR7	0.708813491982958	7.38840942661552	9.80600577096952	1.38572143310598e-16	1.37710079679149e-15	26.8370007409027
ARCN1	0.424561247942826	8.48350739278848	9.81036055327593	1.35457723502671e-16	1.34882836612474e-15	26.8224347922758
CCDC163P	1.22234150562935	2.81177814411892	9.72043881074926	2.16581050877798e-16	2.09412817770831e-15	26.8095511449686
METTL13	-0.604185874487856	6.00917621517127	-9.78666671738418	1.53290461941262e-16	1.51534534332455e-15	26.804164819044
NPAT	0.851242387976944	5.28800587503299	9.77288545413943	1.64722756690232e-16	1.62088919689418e-15	26.789047910701
SLC27A4	-0.683917244755826	5.86445095149067	-9.77531557546778	1.62646709121445e-16	1.6036132529006e-15	26.7830766785794
ZBTB3	0.978186519070746	3.35960689104677	9.72773948407165	2.08485346820537e-16	2.02583505590019e-15	26.7829073226867
SRSF8	-0.560872690607432	7.18242445471449	-9.79075907584706	1.50050874124562e-16	1.48527615415585e-15	26.7637993948109
INTU	0.820677694031033	4.159542491063	9.73736841812382	1.98268384288811e-16	1.93324549251999e-15	26.7584668228657
NUMB	0.407232611423802	6.32683946422775	9.77674374557466	1.61438845716513e-16	1.59275013618867e-15	26.7467143479605
BRPF1	0.944603152462218	5.14702997281451	9.76218041470787	1.7418788247422e-16	1.70954591060974e-15	26.745599654228
KIAA0753	0.701979228106652	5.13182685416565	9.75995840020461	1.76219632149166e-16	1.72610175887271e-15	26.7404547276207
ZSWIM6	1.50537920273025	4.1947934926658	9.72568970796532	2.10727313344563e-16	2.04278975931695e-15	26.7397589805986
GLTSCR1	1.2661199109763	4.50161069711699	9.74033852464897	1.95219020419885e-16	1.9059875231632e-15	26.7298587015081
TRIM24	0.63483160291684	6.24100274635808	9.77518567950291	1.62757014600115e-16	1.60364785514129e-15	26.7243571308655
ZNF766	0.610501364133784	5.34442936021651	9.76176862294223	1.74562638557517e-16	1.71210488607425e-15	26.7223177945161
OXA1L	-0.408227224269166	7.08225399665541	-9.77476781770086	1.63112363123966e-16	1.60609524240621e-15	26.6850186770871
SLC35B4	-0.798876777462668	5.64034885759934	-9.75095287215458	1.84699400198497e-16	1.80798317691045e-15	26.6643104118326
ENTPD1	-0.643120252456441	5.05258935907968	-9.73594324985542	1.99748435025966e-16	1.94515077843704e-15	26.6453666137942
TAF3	1.09232187271265	3.50819620542275	9.70321648227274	2.36945180889809e-16	2.27782896046183e-15	26.6446058969516
MOB2	1.03278089355105	3.88068890452757	9.70520358607987	2.34501200809065e-16	2.25850601355786e-15	26.6055769142819
ZNF432	0.953906709746424	4.06749873856252	9.70509479691856	2.34634348771328e-16	2.25850601355786e-15	26.5983641582403
TTC25	1.38943689310003	1.58023284349659	9.67896987662566	2.68898080724194e-16	2.56366576517746e-15	26.5843111184422
THNSL1	-0.850058809634395	4.95632747611362	-9.72350866195609	2.13139316100683e-16	2.063507395595e-15	26.57681457327
DDX19A	-0.446574621331688	5.66512166045637	-9.73532061659192	2.003985057091e-16	1.95021643663502e-15	26.5608468254819
AR	-1.22592168534355	8.46276416868889	-9.76121751035798	1.75065446166073e-16	1.71591562639018e-15	26.5576158821421
STK40	0.868782592629462	7.29980444735113	9.74690881582433	1.88638862416436e-16	1.84534277397082e-15	26.5537318013532
TOMM22	-0.483830855946197	6.41132395589402	-9.74311618762862	1.92409655291693e-16	1.87978099145092e-15	26.5526341387716
LOC90784	-0.872326840103162	4.52625801068565	-9.71159619433639	2.26808350499913e-16	2.188788040557e-15	26.5502053620092
ZNF131	0.656551801928132	5.47193320645893	9.72696639503983	2.09328108929089e-16	2.031849310717e-15	26.527478641126
CEP295	0.987008083421991	5.9541763696203	9.73613510487935	1.99548550548867e-16	1.94446530502388e-15	26.5152184688997
ZFHX4	1.05623061195641	3.20220762944212	9.67094157814673	2.80399623714243e-16	2.66823875138978e-15	26.5079643364273
CCDC66	1.06948625374164	4.17342462149643	9.69707050656341	2.44666493916108e-16	2.34904863979814e-15	26.4988066828429
TARDBP	-0.396262348327656	7.87924653022138	-9.74013966821181	1.95421711560103e-16	1.90672671915952e-15	26.4785874837843
F2R	-1.57570189537714	3.00844197876914	-9.65469449213813	3.0520120215138e-16	2.89507343746376e-15	26.4715104916106
APPBP2	0.554450385137391	6.64578622080149	9.72453003145243	2.12006375948027e-16	2.05386305886166e-15	26.4438889050106
NOP2	-0.830525924451557	5.99678011870492	-9.7214679546282	2.15421092457673e-16	2.0842545904281e-15	26.4413096222365
RNF150	1.58965854830025	3.19672517272269	9.66147501994203	2.9459467128432e-16	2.7979972068345e-15	26.4402604409889
CSRNP3	1.95664850469441	0.803820598406863	9.66208699634309	2.93655691331672e-16	2.79084421584581e-15	26.4382720016578
DAG1	-0.758883151828933	7.83835452832498	-9.7309314377721	2.05041469977142e-16	1.99410797485541e-15	26.4297978764294
ATP5G3	-0.630286512987137	7.59936548978266	-9.72662663139466	2.09699568974613e-16	2.03414000498888e-15	26.419362702107
RAB30	1.01914692839681	4.99793339233795	9.69147274911399	2.51917606249665e-16	2.41403623193681e-15	26.4047845688041
G3BP2	-0.629756429676781	8.27167862371202	-9.72765839184072	2.08573587934317e-16	2.02583505590019e-15	26.4030538544455
C21orf58	-0.965846942067239	4.74584032632716	-9.67992447971007	2.6756223172667e-16	2.55255049022089e-15	26.3965668658388
PTPN9	0.48922868647409	5.8058495300356	9.69827504784105	2.43133650744241e-16	2.33582527164141e-15	26.3736580547867
MRPL18	-0.747530986535205	6.72626270723598	-9.70660201577302	2.32796358221917e-16	2.24513173735408e-15	26.3733004883056
NMT2	-0.932177606299531	4.15630938371401	-9.65437121854196	3.05716308012602e-16	2.89812883908916e-15	26.3676849925813
METTL6	0.578110836242088	4.76084309266533	9.67757044840304	2.70868460795018e-16	2.58081269498603e-15	26.3621857663922
SCYL2	0.701034596296108	6.63158774677424	9.70557670820432	2.34045106737222e-16	2.25572613784732e-15	26.3574944990709
MTUS1	0.660475090628476	6.125390939546	9.70495562921484	2.34804787408111e-16	2.25869871090339e-15	26.3518211376907
SARS	0.471179286091902	8.72988867275998	9.72022230196576	2.16825873526367e-16	2.09514627855336e-15	26.347713690442
ZBED3	1.14990757065419	3.39868776819364	9.64551104763787	3.20177324776156e-16	3.02566564432899e-15	26.3321212283882
ABL2	0.901995652348524	5.8019013431863	9.69016000683102	2.53648927386574e-16	2.42907671788061e-15	26.3308315155389
B4GALT2	-0.802985078059392	5.99180301418456	-9.69484019164634	2.47530223821785e-16	2.37502481847151e-15	26.3291312463712
TPM3	-0.410805140027378	8.34818411663904	-9.71366656175548	2.24371336201867e-16	2.16666236939372e-15	26.3243139139114
CITED2	1.27688921903558	6.14790099302692	9.69367587846961	2.49038484537667e-16	2.38797055160767e-15	26.322113594039
RGL1	0.87733293412636	3.37057103965433	9.63701076459163	3.34692798702237e-16	3.14896432663709e-15	26.3190907327881
POLR1C	-0.668647070481661	5.22077315111605	-9.68203062989621	2.64638339481673e-16	2.52626147848494e-15	26.3142299400588
EDRF1	0.572871332898576	5.52973930374291	9.68508667257442	2.60452418138279e-16	2.49264086090784e-15	26.3023889752124
OPA3	-0.747801278422565	4.28173375176312	-9.64767640053392	3.165812820382e-16	2.9935670850665e-15	26.2566025621142
TMCO3	0.575125665098782	7.14698493502492	9.68463431580246	2.61067823477188e-16	2.49670655585558e-15	26.2376492110667
FUNDC2	-0.818262844657287	5.52730305766983	-9.65512658083027	3.0451406344382e-16	2.89038127476132e-15	26.2296093691527
PDZRN3	0.954643412925174	3.34678963962338	9.62904035427847	3.48900062131989e-16	3.27033915915977e-15	26.2243192430938
MRPL51	-0.631802383201648	7.01429688132201	-9.68381658409992	2.62183989474607e-16	2.50442416409078e-15	26.2238954521709
GPATCH3	1.02272163714951	4.53857806336664	9.63409480274722	3.39822188780232e-16	3.19322277016519e-15	26.2086342118833
PJA2	0.612349937723499	7.51135034968453	9.68453012396699	2.61209776188673e-16	2.49670655585558e-15	26.2043532830812
ASB3	0.927102708986118	3.75380178372663	9.61948429095829	3.66730086676476e-16	3.42890347542588e-15	26.2000362500991
MOSPD1	0.991249482141498	4.96980595660839	9.64099465896233	3.27809632033563e-16	3.09195316244722e-15	26.1930129945231
LDOC1	-0.692509781626517	5.59196769829963	-9.64229332503414	3.2559656906771e-16	3.07300947901994e-15	26.1347708404089
PRKCD	-0.80068659671785	5.80422194172746	-9.64910409343361	3.14232385426752e-16	2.97322841812735e-15	26.0900859552498
SH3BP5L	0.548307137701031	6.39055759729185	9.65011338233706	3.12582375824935e-16	2.96134823683737e-15	26.0847140753742
LOC284023	0.837124196653771	3.33530961488814	9.58729023339384	4.33771460749834e-16	4.02068657692562e-15	26.0550757309419
NDC1	-0.742590251378478	6.52774029198921	-9.64940266980503	3.13743361419697e-16	2.97047308643012e-15	26.0514012883026
WIPI1	1.06982130248997	4.10715367676247	9.59128622147786	4.24826331148785e-16	3.94996420342425e-15	26.0451230000827
CRAMP1L	0.762277493149393	5.96217241334866	9.63923346126159	3.30834924324633e-16	3.11461894900231e-15	26.0427506204267
RECQL5	0.564183856898264	5.48819965902606	9.63101726928487	3.45320996006356e-16	3.24083754751965e-15	26.0377872403307
OVOL2	0.92556691765692	3.73875826474735	9.59107021058016	4.25305131977082e-16	3.95196897386625e-15	26.0148823338369
HIST1H2BC	1.19969028087193	2.90535112487066	9.56288556220499	4.92634201115091e-16	4.54106517123647e-15	26.0103457112312
PRR15L	-1.18694315556781	4.05053847625814	-9.59459977504128	4.1754876191485e-16	3.88952370279986e-15	26.0063444309121
RBBP7	-0.631611796965887	6.87256096008917	-9.64029383105188	3.29010152385193e-16	3.09938296625851e-15	26.0007311750079
YY1	0.452899113320106	6.88478605873716	9.64031801573367	3.28968650875104e-16	3.09938296625851e-15	25.9969630011479
ACTB	-1.05171687289578	11.1541889889903	-9.6628259938832	2.92525802154183e-16	2.78186665303813e-15	25.9928039743616
MRPL3	-0.530284948250356	7.36104818416715	-9.64321639794541	3.24032636826615e-16	3.06017237395501e-15	25.9857124077322
HIPK3	0.645303092658294	6.52839473947418	9.63208171791969	3.43409101160364e-16	3.22490998312947e-15	25.9846655782764
SOX13	0.846430380120533	4.29519808671824	9.59797505362215	4.10263647447944e-16	3.82403409688289e-15	25.9796122629508
NDUFB3	-0.774040159005556	5.57040756013739	-9.61006331610215	3.8519880424144e-16	3.59710525154817e-15	25.9709012249036
PLXNA1	-0.95681215153259	6.16632202812074	-9.61957064446524	3.66564958324124e-16	3.42890347542588e-15	25.956627994623
DHX8	0.488617125825262	6.1692926438644	9.62629656880357	3.53928981655266e-16	3.31540710451371e-15	25.9560444306431
ZNF669	1.53504479609819	3.70573864221561	9.57328802862766	4.66626611217678e-16	4.3145721638206e-15	25.9543671407222
UBE2H	0.689855254229608	8.05546991854866	9.63588878628749	3.36657221483385e-16	3.16546326724766e-15	25.9400181693351
KCNK1	1.01420320891306	2.7805404714497	9.55534401251888	5.1238982604443e-16	4.71160173171045e-15	25.9365385007383
B4GALT4	0.47217080479638	5.36897802178071	9.60272374500584	4.00228660504672e-16	3.73513583973782e-15	25.9345617295938
BAZ2A	0.610382344009867	7.52962444258592	9.63052090963363	3.46216157245327e-16	3.24720913004112e-15	25.9241241113701
SAMD8	0.721163571895109	6.11488678119556	9.61160159843826	3.82120921798469e-16	3.57058354805589e-15	25.9180635844053
CXXC5	1.11707472389685	4.71340268337336	9.58781425811808	4.32587782920646e-16	4.01435211645228e-15	25.902826463638
CCNL1	0.991120687179787	6.73602019669477	9.62038335525621	3.65014497216144e-16	3.41711826072171e-15	25.8962127102691
PCNXL3	-0.669594025167608	6.90288542021972	-9.59991563645393	4.06132770645694e-16	3.78788179131412e-15	25.7894485009381
CCPG1	1.13779154709685	4.47191739182381	9.5431121846953	5.46128300391709e-16	5.00956784281118e-15	25.7856072051785
NSUN4	0.509150867469836	6.10066918427504	9.5917892120386	4.23713508593449e-16	3.94450219779246e-15	25.7814250897897
CHD7	-0.848178011247447	4.80701953096088	-9.55751595169528	5.06620513325012e-16	4.66140540936788e-15	25.7759616597711
DPH2	-0.823589131052742	4.97547705720968	-9.57514851539854	4.6212185881115e-16	4.27818855234786e-15	25.7661376106028
CYB5D1	-0.468746356181596	6.24714006718262	-9.59043157769724	4.26723854135597e-16	3.96269968688938e-15	25.7585034076277
URB2	-0.758028465148425	4.39372538016746	-9.55921818507062	5.02144268379491e-16	4.62588854845793e-15	25.753031469582
SLC6A9	0.929713803528602	5.8614859909969	9.57248184544423	4.68592199166949e-16	4.33008028473287e-15	25.7460653814129
PXDN	-0.95470362326945	4.24230639382662	-9.54341153907076	5.45276695718534e-16	5.00481348588601e-15	25.7408311730459
RALGDS	-0.692644136432542	6.48494595072226	-9.58771101741544	4.32820729657448e-16	4.01435211645228e-15	25.7368169458974
FAM136A	-0.562815116364576	5.75785923147565	-9.57502300461259	4.62424384018723e-16	4.27835154061931e-15	25.7281487879461
PLAG1	2.77379286834445	0.870861440898502	9.67181745328436	2.79121307106153e-16	2.65775874921115e-15	25.7180103662799
CCDC50	0.506676255995642	6.086993203002	9.57120022291293	4.71734013234726e-16	4.35107981740335e-15	25.6896460255487
MSH3	0.705480794378599	4.97770140275974	9.5527512355397	5.19362996045477e-16	4.77279972375696e-15	25.6774879759223
MAPK1IP1L	0.619789623637018	7.20751037943156	9.58127619506618	4.47589940588512e-16	4.1462125526694e-15	25.6592853310787
RBBP6	-0.740868223252631	7.06998001257771	-9.57162381937915	4.70693273108756e-16	4.34682053444101e-15	25.6577415623875
CCDC71L	0.955497996135834	3.44662135779499	9.50484653696276	6.6668111419096e-16	6.04521957167359e-15	25.6546069006898
LOC729218	1.44668799317602	4.58425464745289	9.5300133585144	5.84722031908649e-16	5.34074576103423e-15	25.6306601454621
DMGDH	3.34353844674715	1.60708391876025	9.59162609834561	4.24074063961219e-16	3.94541272889818e-15	25.6122036001574
ZNF334	0.840676181907154	3.80721282167308	9.5075814274723	6.57245771795e-16	5.96326435605662e-15	25.612138460345
HEY1	2.76915072664927	1.85415772912069	9.49158532487384	7.14385967099229e-16	6.46218053130243e-15	25.5961578488755
SNORD36C	-2.38270117132676	0.212694716874921	-9.57139899149759	4.71245369983714e-16	4.34924429973906e-15	25.5767118522653
SP1	0.523812482278001	7.05517875538606	9.5579454403317	5.05487371482958e-16	4.65383100563341e-15	25.5579035804562
JAG1	-0.962409461764748	4.70925787406565	-9.51453812309472	6.33841969173675e-16	5.76485221630037e-15	25.5465116590323
TUBB3	1.43018284462913	6.20668955784321	9.5147224459823	6.33233319658117e-16	5.76280698665835e-15	25.5459380083833
ANKRD9	1.50160055614029	3.45193454110547	9.4840627027497	7.42947316391771e-16	6.70035850026356e-15	25.5343446408233
EIF4E	-0.694652674090176	5.90058506684251	-9.5357435843128	5.67514493105321e-16	5.19930093531384e-15	25.5209794630729
ZNF277	0.681900770210857	5.01525655538189	9.51028022499031	6.48065694653955e-16	5.8835274914896e-15	25.5050992897202
MVD	0.956281482973761	5.57847895563357	9.52199147154595	6.09690145578054e-16	5.5519146306853e-15	25.5027240013771
PRPS1	-0.73394057687083	7.12453387581646	-9.54613804515942	5.37581116100252e-16	4.93719757759106e-15	25.4998683892028
NFKBIA	1.91912808151722	5.84723178975178	9.53467395490586	5.70687681304054e-16	5.2189075654456e-15	25.478496236879
ZNF629	0.869446603634347	3.7735367756209	9.48532887090794	7.38061421165336e-16	6.66429963933776e-15	25.4754956726881
GNAI1	-1.16899569805577	4.45561900907223	-9.49365937222597	7.06706036027606e-16	6.39656289149519e-15	25.4691265905192
FAM83D	-1.05924343254712	5.67480946655819	-9.52301772432664	6.06437469998093e-16	5.52564626789524e-15	25.4629906917066
DDX19B	0.855524955774615	3.43410472526914	9.474864568686	7.794242201185e-16	7.01668710389652e-15	25.4584526701058
SLC4A7	-1.01724892358785	6.22507863801517	-9.52478218793343	6.00885522045424e-16	5.47838312023928e-15	25.4577370276485
CIDECP	1.32438946756388	2.60804435322588	9.45308613785107	8.7308032661842e-16	7.83632647011488e-15	25.4516525378676
UNC119B	-0.627883360801666	7.28751017651738	-9.53379007233822	5.73323195927971e-16	5.23981808280853e-15	25.4439088980775
MTCH2	-0.442822541005369	7.64292288624788	-9.53861132618644	5.59093669523101e-16	5.12536663098833e-15	25.4371834827082
TMX2	-0.498986340317387	7.52816044201012	-9.53529490319764	5.68843409954903e-16	5.20521184880123e-15	25.4293209596946
ZNF75A	0.676225670909107	5.36765902049923	9.5113336443149	6.44517289998012e-16	5.85485276866918e-15	25.4257041958252
WDR26	0.58549642479169	7.67234225499212	9.5356298049795	5.67851194320371e-16	5.19930093531384e-15	25.4248809617773
FHOD1	-0.803532434145685	5.59495886652534	-9.5121103899131	6.41913285422094e-16	5.83472753867927e-15	25.4127229430856
DDX23	-0.511317109539777	6.97509572034418	-9.52779279072389	5.91529503976261e-16	5.39635907151126e-15	25.401925057006
ING4	0.761173309652162	4.87343501841889	9.48078277929835	7.55754634377751e-16	6.80768541680642e-15	25.3696723752103
NCOR1	0.436872901377894	8.33457835231806	9.52988409144861	5.85116165185746e-16	5.34109686105116e-15	25.3635071634814
RRAS2	0.671368194852063	5.10143807361419	9.48470531197789	7.40463589796249e-16	6.68197191369019e-15	25.3530595294309
CCDC171	1.03439771858112	2.93138953722663	9.43972109459517	9.36036465434291e-16	8.3763549254835e-15	25.3525861735364
FOXO3B	0.913970270288037	3.4963678419976	9.44749824920667	8.98870714181724e-16	8.05817471292703e-15	25.3437687087809
PDE10A	0.760129125538325	5.92716064860675	9.50032955117894	6.82561797918904e-16	6.18548458512388e-15	25.3047990434862
GYLTL1B	-1.14218408718768	3.40889310002933	-9.42551271325563	1.00794320489632e-15	8.98235914820361e-15	25.270813726227
TTYH3	-0.850246959339507	6.00924723019038	-9.48097080681356	7.55014510294301e-16	6.80510077225644e-15	25.2462367525383
MGA	0.802363114072281	6.8866643991823	9.48934407095833	7.22778766994347e-16	6.53023222935446e-15	25.2056755391813
ZNF737	0.869602317518003	5.33938299245226	9.46611845410581	8.15765937183531e-16	7.33505467829216e-15	25.1990972344119
H1FX	1.0552195894777	6.98897156425638	9.49014722696769	7.19759936158681e-16	6.50687248727198e-15	25.1955443380421
HSPG2	-1.29646448506843	4.40097783096766	-9.43140180127921	9.7749317768321e-16	8.73692711672089e-15	25.1940319670346
TTF2	-0.676058172406808	5.46100555935847	-9.46723273452305	8.11043447505387e-16	7.29696129882617e-15	25.1776485005355
LDHB	-0.503234571020499	8.8365063271342	-9.49497961412075	7.01860354159216e-16	6.35653502898359e-15	25.170701204428
ZNF503	1.35220777470167	3.08631825110353	9.40459445539672	1.1239643738184e-15	9.99256899778392e-15	25.1637605410013
STARD7-AS1	1.01047689228159	2.69942515872805	9.39826197557143	1.16164891989138e-15	1.03032015245652e-14	25.1370236060418
ZNF200	0.906308913985913	4.44441445088454	9.42883099005275	9.90671140597343e-16	8.84418421356106e-15	25.1171290379624
WHAMMP3	1.18979622593644	2.71446567986133	9.38780348176478	1.22666950834977e-15	1.08670615559765e-14	25.1152604516566
CXCL16	-0.755765314484909	5.56969660742527	-9.43081012137353	9.80510533278901e-16	8.75868302660082e-15	25.0501093073733
PNPLA8	0.935435469654912	6.1486218525675	9.43773415535907	9.4577533346034e-16	8.45846480478884e-15	25.0260804282554
YWHAQ	-0.523504906671448	8.59048988470053	-9.46433117391719	8.23398114361046e-16	7.39924960218161e-15	25.0227192215772
AKT1S1	-0.519993952306026	7.06301495779721	-9.45191288585688	8.78433356265759e-16	7.87966265094782e-15	25.0191423446102
DNAJA1	-0.902602895858829	8.73676115358622	-9.45900037954619	8.46588193584155e-16	7.60309109740411e-15	25.0129485456006
SMARCD2	-0.71876351057391	7.32421164246852	-9.44681381040589	9.02081529593389e-16	8.08213379974602e-15	24.9671909527468
IL36RN	-1.6455608844101	1.34427433362022	-9.36227696132039	1.40103581179342e-15	1.23100958162025e-14	24.9299190757887
HDGF	-0.480544119429339	8.57673086391122	-9.44491734402868	9.11038123604575e-16	8.15751250092206e-15	24.9172650895096
AASDH	0.739980108457504	4.75877047260982	9.39841782743396	1.16070647484335e-15	1.03009269658674e-14	24.9144831695661
NIPA2	-0.518029531756593	6.80495714402806	-9.42807485607325	9.94580733328267e-16	8.8685417408891e-15	24.9128142214017
SLC35F5	-0.86038195629403	6.9547846525013	-9.42829911298163	9.93419608096606e-16	8.86345147663614e-15	24.910542634617
FAM172A	-1.15046265796859	5.13371671037643	-9.38502987184516	1.24451450707629e-15	1.10186496687839e-14	24.9059961874973
RFX1	1.34649738065119	4.35043221955689	9.38107889460424	1.27038300377023e-15	1.12410555006563e-14	24.8725978983379
SSBP2	0.720209336720654	4.59144133820297	9.37467690356268	1.31344374228163e-15	1.15947508724874e-14	24.8481194786485
TTC33	0.866175235174874	4.7598459157728	9.37362595441762	1.32065053129836e-15	1.16453977204972e-14	24.8455405685972
FBN1	2.79865478237544	0.53704709551541	9.34422498709675	1.53908170193224e-15	1.34521832574008e-14	24.827593650593
DARS2	-0.914170351666161	6.44201187871353	-9.40413172566	1.12667624819383e-15	1.00107518005199e-14	24.7990415290204
BNIP2	0.620541862728556	6.6997609523922	9.40685290351217	1.11082175319204e-15	9.88157550114433e-15	24.7934816724714
TNPO2	-0.587533674050063	7.69614074268859	-9.41374614643526	1.07164919186673e-15	9.54441534108594e-15	24.7829919179809
CCNT1	0.604255684452615	6.90867080921119	9.40726076314402	1.10846469994238e-15	9.86645283600164e-15	24.7796217072107
LINC00669	1.5375172932967	1.09667888125881	9.32493902161155	1.70159784677316e-15	1.47865701777464e-14	24.7652970943046
LARP1B	0.613480256810494	5.63317671823907	9.37924531830654	1.28256980913762e-15	1.1342207452303e-14	24.741132870061
NEK8	0.827469694297593	3.84898954641985	9.34498511996633	1.53300394032483e-15	1.34068649784029e-14	24.740670937993
SLC39A8	-0.882806014170352	5.41211124179349	-9.37538447773938	1.30861374674548e-15	1.15657116074927e-14	24.7327426566944
UPF2	0.536460578108324	6.30273861359353	9.39062240361956	1.20879473837211e-15	1.0715030573433e-14	24.7281771894527
PTPDC1	1.15329816053386	5.03649018864352	9.3516549416757	1.48069146999254e-15	1.29720321548471e-14	24.7243246018384
AIDA	-0.927409714098663	7.41840152178324	-9.39941707356127	1.15468208919289e-15	1.02535223248495e-14	24.7133188271206
ERCC6L	-1.01134543068477	4.1833941571136	-9.34225701769899	1.55492890494409e-15	1.35670031590009e-14	24.6998191222121
DPAGT1	-0.500297703301617	5.57605217048054	-9.36724605737844	1.36525526887039e-15	1.20168072200221e-14	24.6832848670533
ZNF230	1.50963457387886	1.97597742958454	9.30421719881748	1.89535069318503e-15	1.64322090120476e-14	24.682859141686
PTBP2	1.0098421672408	4.3712487865232	9.34800748339347	1.50907427767995e-15	1.32052793436143e-14	24.6659846682156
CRCP	0.614045083149833	5.8582672545967	9.37361410091754	1.3207320403574e-15	1.16453977204972e-14	24.6642245690573
PRCC	-0.506452204142467	6.41506856069394	-9.37518993999483	1.30993991697862e-15	1.1570622231383e-14	24.6473834417081
ORMDL2	-0.739603416474941	5.34715073122262	-9.33857536089352	1.58501442163838e-15	1.38134512799315e-14	24.593748893988
TMEM248	-0.447873459874761	6.63432955399847	-9.36539534570064	1.37847364678004e-15	1.21189462997945e-14	24.5900105866181
C15orf61	1.26946255344396	2.64259078113931	9.28739161882656	2.06875938188014e-15	1.78011293112818e-14	24.5786172310316
URI1	-0.636447471570112	6.83318319737067	-9.36569206411406	1.37634581991681e-15	1.21073279624317e-14	24.5755812482358
RNF169	0.900327603330545	5.69228536954952	9.35193884364203	1.47850476448351e-15	1.29604363943283e-14	24.5734749164002
ZNF597	1.31920676658203	2.13940970472957	9.27969907156207	2.1532313243431e-15	1.84654035216082e-14	24.5657192919234
ANKHD1	1.03048938986632	3.56516988120546	9.29478088302322	1.99073450707155e-15	1.7219394791582e-14	24.5596144121632
NOTCH3	-1.15857829858727	4.95022241015627	-9.31599433570956	1.78268069302988e-15	1.54822054867187e-14	24.5567808605611
GOLGA7	0.730928420874526	6.25086685938645	9.35253563374875	1.47391859875919e-15	1.29277813545374e-14	24.550138814508
KLK4	-0.940463158928246	6.40365074911784	-9.35296590459038	1.47062090085935e-15	1.29063959364723e-14	24.5480469384266
CYCS	-0.660372092062544	8.15997118192218	-9.37082750068516	1.34003378774142e-15	1.18017286549708e-14	24.5462354108945
TANC1	0.673386392505618	7.79272606316016	9.3721280352923	1.33099066634892e-15	1.17289646982954e-14	24.5459812159202
CDK2AP1	-0.605409114839956	6.93331179237526	-9.35857488500941	1.42830024613488e-15	1.25423137403283e-14	24.5436170978644
RBBP9	-0.688241713116361	5.65355715932348	-9.33775352172069	1.59180921790281e-15	1.3864621355005e-14	24.5334763928715
TTBK2	1.06261343928525	4.35362608386028	9.3083114818044	1.85539733629995e-15	1.60951163500173e-14	24.5333208081466
GLB1L2	-0.610859210654494	5.89044457334717	-9.34397501764514	1.54108562336163e-15	1.34618625482247e-14	24.5224283250975
ANKRD40	0.488574042285935	6.46829482405406	9.35019112091452	1.49201764278073e-15	1.30636366903764e-14	24.5090998709892
OSBPL2	0.434057721723037	5.90222459242199	9.33920550088057	1.57982417354849e-15	1.37762135830453e-14	24.5012265660333
ZC3H12A	-1.34014563311352	4.7545879022133	-9.29895073273257	1.94800797850641e-15	1.68742528391219e-14	24.4686002041238
DNAJC11	-0.459530065093811	5.99318443589988	-9.33617076798992	1.60497713584248e-15	1.39712096648178e-14	24.4618615021008
PLAGL2	0.89554294557611	6.02089139384722	9.32713380010944	1.68227146774933e-15	1.46270922754626e-14	24.4539024375555
WDR19	0.529215614937074	5.19824674215383	9.31552961952813	1.78699715376495e-15	1.55107221161471e-14	24.4493372402751
CCT5	-0.510330253827821	8.53120862447641	-9.34353140391582	1.5446483415394e-15	1.34851392421835e-14	24.393794564727
UPF3B	0.783160643698507	4.60718842761957	9.28944284482924	2.04679894937637e-15	1.76612469584826e-14	24.3892264108986
ZNF23	0.853761327185213	3.94327021734592	9.26655642324168	2.30559254844334e-15	1.97044836126495e-14	24.3614811027704
ARID5A	-0.880101024043308	3.6027402663243	-9.26173608058427	2.36413213492927e-15	2.01588916173185e-14	24.3380342815578
ZSCAN18	0.691252229937565	5.03619300085528	9.28095918029941	2.13916191438192e-15	1.83552316036337e-14	24.3037748139677
SMURF1	0.606667847981136	5.14138024417975	9.28286368635959	2.11807161994795e-15	1.82054742101536e-14	24.3035634113263
FAM127A	-0.818269834269412	5.77935537353795	-9.28729090896971	2.06984361863999e-15	1.78011293112818e-14	24.2972721761447
INSR	0.595884768057845	5.55816284790138	9.28826669898279	2.05936215046162e-15	1.7731297047782e-14	24.2704955266636
ATR	-0.58461699680409	6.02238403548702	-9.29617769283146	1.9763188473469e-15	1.71045555111015e-14	24.2599466720756
CLCN5	0.739904587179881	5.12838389583421	9.26743289060982	2.29510500577089e-15	1.96260232156353e-14	24.2514770246113
SOS1	0.660221571492497	5.19259512190569	9.27474697827087	2.20942310930437e-15	1.89256688016626e-14	24.2457472800371
LINC00998	-0.885817197902507	5.79878916342549	-9.2812445573499	2.1359883784649e-15	1.83384799834356e-14	24.2422040983045
ID4	3.13060059043872	0.733907904945023	9.33110344339314	1.64787121547556e-15	1.4336288627799e-14	24.2361012461808
TEX261	-0.48124737141105	6.67707576412435	-9.29458151811664	1.99280057808152e-15	1.72273422455222e-14	24.2266392653154
TMSB10	-0.59489872383308	6.38596934721227	-9.28927523703432	2.04858459511962e-15	1.76612469584826e-14	24.2265418931274
KDM5B	0.385542220759644	7.20535113817396	9.298893799549	1.94858513738928e-15	1.68742528391219e-14	24.2185919786026
CHID1	-0.564584665505173	6.45204776770529	-9.28973915074633	2.04364599082592e-15	1.76465717068672e-14	24.2114639442684
CNOT4	0.913921295642949	5.11376646755	9.26195160538799	2.36148333466617e-15	2.01477464507655e-14	24.1779120521552
RBM27	0.700012890435783	6.09854739052615	9.28124540875535	2.13597891744418e-15	1.83384799834356e-14	24.1773574991243
ARIH1	0.589801036271236	7.11301877002647	9.28836392427237	2.05832070997663e-15	1.7731297047782e-14	24.1723082671341
MED1	0.716946205732933	7.26041028760571	9.29216641560683	2.01799959289973e-15	1.74351449292189e-14	24.1595762397649
ZNF136	0.978896755083183	3.93977666556837	9.23359143256711	2.73678398630716e-15	2.32047139121334e-14	24.1506774632271
SNIP1	0.830754049916858	5.43844331056887	9.26212355674984	2.35937217671763e-15	2.01411782862945e-14	24.1478893730299
FAM120A	-0.467648249134038	8.36104175498082	-9.28924808471796	2.04887401449631e-15	1.76612469584826e-14	24.127543565193
KLF2	2.3438225975982	0.769311315949792	9.26510183762474	2.32310335234258e-15	1.98428441062435e-14	24.125580211057
PSTK	0.96060703783304	3.04183517149124	9.20324880179239	3.20445210576965e-15	2.70478093424604e-14	24.1242342856147
C9orf85	0.920539096065487	4.09562836531516	9.22530560369531	2.85727407475125e-15	2.41853593610286e-14	24.1168837819562
APMAP	-0.865215160210961	7.63855780016325	-9.27901163569855	2.16094560820402e-15	1.8520981308671e-14	24.1097505069
DCP1B	0.742024903924571	4.52612047211099	9.23694492489692	2.68947241107124e-15	2.28293486289688e-14	24.1060488224925
MCFD2	0.560372944070135	7.17054491142346	9.27420032935828	2.21571499704845e-15	1.89687436691445e-14	24.1007642704459
HBEGF	1.7594658644547	3.10454507748973	9.18990289617798	3.43464545578686e-15	2.88771759037489e-14	24.0923409373566
COX18	-0.674762505071828	5.19162026184889	-9.245102977761	2.57775799387963e-15	2.18934468529958e-14	24.0688569377618
L3MBTL2	-0.514314877686736	5.88700855314673	-9.25355061326432	2.46695719489056e-15	2.09761207465893e-14	24.0622329548638
ARNT	0.416173236184491	6.35691818351459	9.26055931983476	2.37864691370763e-15	2.02711475915061e-14	24.0617803463813
NTNG1	-1.50389810581926	2.14481356939314	-9.17598068156316	3.69238137306302e-15	3.09401778448183e-14	24.0410457457095
BCAR3	1.0007602394979	2.72895045097629	9.19099361597791	3.41522870045421e-15	2.87300135383868e-14	24.0306761235159
MEGF8	-0.995831145800005	5.74555992465859	-9.23246788672338	2.75282019529277e-15	2.33275101876502e-14	24.0250864173474
ATXN1L	0.695766407014032	6.34636479386017	9.25229620465022	2.48310465693198e-15	2.1101471153645e-14	24.0173371380895
GSPT1	-0.44058619827902	8.62031777024832	-9.27006543265383	2.26389024602396e-15	1.93701287374904e-14	24.0141050229796
ZNF449	0.877197468917966	3.91535805167906	9.19228564086463	3.39237004668646e-15	2.85537155947555e-14	24.0061661506174
NHP2L1	-0.462948075095677	6.96952613291967	-9.25739768737778	2.41808617550516e-15	2.05955655197876e-14	24.0053905612116
MAP3K8	1.16540289809271	2.87045368584141	9.17606185756109	3.69082401543514e-15	3.09401778448183e-14	23.9892608765106
MPZL1	-0.576200266332021	7.61072320534982	-9.25637617093626	2.43096790639562e-15	2.06935453982067e-14	23.9859963008414
LOC100506746	0.978283367021691	2.73885972784431	9.16877908923348	3.83318568040916e-15	3.20485056664944e-14	23.9814424454163
SRM	-0.719585106788051	7.1459443866052	-9.25551424761961	2.44189036929067e-15	2.07747454874044e-14	23.9810753915995
MAP7D3	-1.28530811589697	2.91115888950694	-9.1615697640431	3.9795077461538e-15	3.32163915043054e-14	23.9666143395279
OSER1-AS1	1.50762727042789	3.03582539031284	9.16072392674128	3.9970363447716e-15	3.33441654183835e-14	23.9614902427618
HENMT1	-1.07481965344465	3.23240750629431	-9.16292473665871	3.95158787675004e-15	3.30016927459837e-14	23.9541422018427
NCK2	0.664733490556154	4.77146196567032	9.20487171423426	3.17753107443704e-15	2.68356617625122e-14	23.9198982306918
IRF1	3.7501611631905	2.21610525003463	9.15021019107783	4.22145587195905e-15	3.51382380118277e-14	23.9103923083718
MXD1	1.81116449270985	4.83792121044675	9.18306166557058	3.55896920375919e-15	2.98889717917494e-14	23.9010351262151
MCCC2	-1.23210271853803	6.86163364274319	-9.2350698803808	2.71582429422639e-15	2.30400099446913e-14	23.899218289007
FAM175B	0.861036176395958	5.11215489484216	9.20702006573143	3.1422408682546e-15	2.65525542361908e-14	23.8851295411214
COASY	-0.544628645330233	6.50510748443676	-9.22650123130098	2.83956610743392e-15	2.40490268861973e-14	23.8647839724768
ACBD5	0.53363474653271	5.91561137173495	9.21742506005776	2.97677907268626e-15	2.51827124256095e-14	23.8575536666016
HMG20A	0.733858390593322	4.45992922555197	9.17887719746341	3.63721555090677e-15	3.05290266698804e-14	23.8452200876566
BCL9	0.581426859042086	6.51430004304743	9.2126438774046	3.05170174068399e-15	2.58020007534408e-14	23.7977362954139
GLTP	-0.568678622647353	5.76022823749075	-9.19499360793124	3.34495455957543e-15	2.8202042485449e-14	23.7931112824044
SERTAD2	1.07468640262616	4.45676388124493	9.15795115228446	4.05503963822702e-15	3.38092588604203e-14	23.7699419615676
ZNF823	0.974786819749017	3.6059655241099	9.14528930833932	4.33077125261796e-15	3.60082287537715e-14	23.7660644988292
ZNF532	0.500430421894812	5.81504083203382	9.1923839373207	3.39063723747597e-15	2.85537155947555e-14	23.7387601007989
STK36	-0.534506186119937	6.06619490407948	-9.1944346806287	3.35468669126073e-15	2.82682241054832e-14	23.7252423213603
HSBP1	-0.586964527168872	7.01754185274358	-9.19624633627312	3.32324408041011e-15	2.80347377030552e-14	23.7011093946993
TMEM203	-0.580332182482385	5.43407221104137	-9.17467725757643	3.71747749126042e-15	3.1133096491225e-14	23.6927456052633
ZSCAN21	1.26537688909206	2.30651552477461	9.10903893169933	5.2280313389983e-15	4.30395386986834e-14	23.6907079662031
CLPTM1	1.72988228000538	2.80304641295658	9.11147441832226	5.16232460321586e-15	4.25219233361982e-14	23.6891151727711
UNK	0.890256372364253	5.30289292843751	9.17702426941727	3.67241006979276e-15	3.08072120715129e-14	23.6795800846081
SERPINB5	-1.2836183114687	2.99374970950082	-9.1069916757359	5.28390913425683e-15	4.34062426519455e-14	23.6721944183041
C5orf34	1.12181253783793	3.56687313696687	9.13430764656021	4.58501748360702e-15	3.79749710611379e-14	23.6622777569295
ENTPD4	-0.60034282994799	6.42120023519609	-9.17088425159102	3.79148058600033e-15	3.17351574578489e-14	23.6367951892997
BBS12	1.55596354804115	2.29085944991943	9.09412044416551	5.64912533181442e-15	4.62525986818568e-14	23.6221206450732
PLA2G12A	-0.676749979235589	6.76997124970168	-9.16952106068054	3.81843459799788e-15	3.19429604030842e-14	23.5930542049029
CLPB	-0.590366946941376	5.61146723963284	-9.14977392712185	4.23103502827764e-15	3.51984609333059e-14	23.5498872180273
GRIN1	-1.16714225713768	3.7427097726542	-9.10482692709367	5.34364207290203e-15	4.38710384727703e-14	23.5353865083275
CLUHP3	1.43837393677974	2.70366387998903	9.08534913964112	5.91233250307575e-15	4.8197385920839e-14	23.5111993016198
ALDH18A1	-0.523711667772132	7.38236560994829	-9.16565961790059	3.89582836852128e-15	3.25541228612774e-14	23.5099191055866
SLC44A2	-0.74984512456174	7.0207959802748	-9.15498173431905	4.11808820059928e-15	3.43158781466142e-14	23.4790116092709
GUF1	-0.645071244102177	6.12583907558025	-9.13923992874728	4.46903378418747e-15	3.71167097916809e-14	23.4680112648667
FRAT2	0.678220399954253	5.62161874452134	9.13803419077099	4.49711373025783e-15	3.7308651808592e-14	23.4665265231194
PHF20L1	0.633661710368136	6.06901124545834	9.13866654288574	4.48236525217763e-15	3.72068527510775e-14	23.4638867528562
WIPI2	0.424789829268573	6.25465079229639	9.14227952117172	4.39901996616121e-15	3.65554420652334e-14	23.460395854077
ARHGAP12	0.815236061250348	5.13500092491674	9.11442479695717	5.08382941099859e-15	4.19443859536016e-14	23.4448428586788
SMAP1	0.636938036921234	5.13214492972205	9.115535197072	5.05459651547079e-15	4.17490766096311e-14	23.4408962930696
WDR5B	0.609314030152865	4.9988671656765	9.11693594448982	5.01795893246425e-15	4.14692742597046e-14	23.4373082903677
LINC01003	0.843198935211106	3.84567459395235	9.08593678718175	5.89432230339169e-15	4.80766668700324e-14	23.4231176778103
B3GAT3	-0.803003544322864	5.50537725430519	-9.11457268360542	5.07992636396537e-15	4.19352250034656e-14	23.4212174020153
DAGLB	0.825859837508931	4.88165150165549	9.10698334629026	5.28413769098005e-15	4.34062426519455e-14	23.4135904344183
CUL5	-0.86441618620324	6.90760732180623	-9.1351393163392	4.56525215449833e-15	3.78321337483151e-14	23.4057795176628
NFYC	0.50043216240379	6.04820896710756	9.12765221923506	4.74629624472181e-15	3.92890763014017e-14	23.3961476230269
ZNF558	0.544639120139543	5.06779024692653	9.1080925293114	5.25378878052961e-15	4.32042126661734e-14	23.3898748744758
ZNF841	0.929718137419512	5.21664719232532	9.10272744765751	5.40221751286946e-15	4.43034943600479e-14	23.3757267349839
TXN	-0.653535721869752	7.73672891723795	-9.1354121918172	4.55878558271287e-15	3.77994060243051e-14	23.3598493366823
CCDC106	-0.625184061137965	5.2076856659506	-9.10197163451325	5.42346115186758e-15	4.44534348561373e-14	23.3568494886391
ZNF625	1.14911513542851	2.51033241666107	9.04549565174754	7.27101260555636e-15	5.87313207558012e-14	23.350350119634
CALML4	-0.616306183430578	4.18629701189977	-9.0805043676509	6.06292258063886e-15	4.9371391253185e-14	23.3446514797317
DNAJC3	0.536738325555114	7.25456363449407	9.12651230918973	4.77448165795512e-15	3.9500615193308e-14	23.3367347923485
CEP192	0.633438542914964	5.81452589617061	9.11270616490893	5.12940784785093e-15	4.2273978179654e-14	23.306923442103
PARP16	0.724637485537079	4.09097300899195	9.07168082515671	6.34708389328449e-15	5.15177360765189e-14	23.2903743285283
SKIV2L2	-0.656558898020408	6.44379239589969	-9.10814211889611	5.25243600423839e-15	4.32042126661734e-14	23.2729885194213
PPM1A	0.480342274674596	6.89286610256834	9.11431675988147	5.08668263330908e-15	4.19448799680226e-14	23.2660814760783
PIK3C3	0.513955750100023	5.34699712571826	9.09053844984236	5.75517029559223e-15	4.70438961124731e-14	23.2427559521326
ZNF646	0.704448498569061	5.71497136509209	9.09074740432688	5.74893000324951e-15	4.70184819873609e-14	23.2409989831307
SERBP1	-0.553391265309541	9.06007200584829	-9.12510690122138	4.80946176619638e-15	3.97681045601348e-14	23.2407422015911
CBR1	-0.724424923119499	5.47416392994098	-9.07829113151479	6.1329841793099e-15	4.98878063036389e-14	23.2212810767975
ATOH8	3.31415571703507	-0.301665563868104	9.15478135794033	4.12237778209161e-15	3.43325705911745e-14	23.2198029664339
ZSCAN12	0.922656953174342	4.39911589091119	9.06256540669189	6.65460476533701e-15	5.39263600411768e-14	23.2161510808795
LINC00883	-0.915693789648659	3.17409747672558	-9.01835060895025	8.37064627760074e-15	6.71440301840025e-14	23.2147076898885
GTF3C1	-0.513011161899686	7.87015787831122	-9.1032366555008	5.38795203975685e-15	4.42106490868791e-14	23.1758784300311
AKIRIN2	0.810308594441613	4.38595629134347	9.04089531798773	7.44666768212675e-15	6.01178289864598e-14	23.1584002866543
CDCP1	-0.673844422897614	6.52034606207895	-9.08674269446861	5.86971186383372e-15	4.79280007326412e-14	23.1573703007598
CREB1	0.577287404681721	6.57390153466156	9.08978380321094	5.77776366766109e-15	4.72028831521213e-14	23.1527910962232
TM7SF3	-0.55768504464702	6.64361530229499	-9.08312431456954	5.98101769462926e-15	4.87308527957422e-14	23.1431316530412
KBTBD6	-0.594201191740276	5.33623881694687	-9.06418211773677	6.59899853651033e-15	5.35046231232393e-14	23.1263153822562
CFAP44	-1.18895062134279	2.99451559526452	-9.00366739096825	9.03306162578816e-15	7.21491773259761e-14	23.1229032381208
MFAP1	-0.513220364778446	6.26796026919076	-9.07414732082196	6.26633868005977e-15	5.08898548511507e-14	23.1227616788846
SFXN1	-0.529393352832789	6.91871793304875	-9.08596718050117	5.89339230027318e-15	4.80766668700324e-14	23.1174720690984
VDAC1	-0.466658768071785	8.55124156101609	-9.09500581430346	5.62321584649423e-15	4.60655805515315e-14	23.1065291870907
SPAG9	0.709826837119401	7.12403827409946	9.08030964091646	6.06905462524776e-15	4.93945388903633e-14	23.1016118546339
RBFA	-0.563955469270152	4.71425961030222	-9.04705136243009	7.21255096498184e-15	5.82904549462687e-14	23.0970807624786
SETDB1	0.541664406514328	6.20889888190116	9.07658639276323	6.1874991273599e-15	5.02767786236127e-14	23.0950052539936
PHF13	0.61425287807991	4.92525852605101	9.04744326152156	7.19789798652843e-15	5.82033581937054e-14	23.0860030240876
MLXIP	0.752302976301048	6.56122947127852	9.07782267303553	6.14791683922438e-15	4.99821977573326e-14	23.0796033366079
TPI1	-0.622042624490911	9.52599420926206	-9.09281472972863	5.68755329550361e-15	4.65418530165026e-14	23.0706768410995
TMEM39B	0.904971760859947	3.82229592217032	9.01373907023042	8.5732953738953e-15	6.86424416728186e-14	23.051210681717
TYW5	1.0210304575934	4.05187731529998	9.02297879599965	8.17207001393203e-15	6.56563955747477e-14	23.0510779804207
BOD1	0.741336773225527	5.60087870522762	9.05576019407175	6.89383906068174e-15	5.58348906878085e-14	23.0339431686863
RPRD2	0.512346529310151	6.90727414454136	9.06743278049675	6.48859227883877e-15	5.26378723171491e-14	23.0196929710644
PEX6	-0.661702400572851	5.44094732520592	-9.02943190069746	7.90301432408767e-15	6.36309185471852e-14	22.9791106898479
METTL20	0.968991302095042	3.02633272295837	8.97017106607709	1.07464886910423e-14	8.48865198236142e-14	22.9583883060485
TMEM120B	-0.848881873880054	4.76883809487613	-9.01520966969951	8.50814555408364e-15	6.81741268090288e-14	22.9545490983202
FASTKD3	0.84268270519696	3.74392647936184	9.00093735127828	9.1618690593671e-15	7.29838863636373e-14	22.9440700295132
PPM1K	0.659858201893951	5.90255870600157	9.03221223042867	7.78983257389337e-15	6.27869704399264e-14	22.9325564882611
TRAPPC13	0.561373671927845	5.7502765600416	9.02537566584551	8.07108453307181e-15	6.48797673172411e-14	22.904024942318
SP100	0.800058446991119	4.20716673633105	8.98654219018731	9.87197328987596e-15	7.83910898576295e-14	22.9036377203395
C3orf38	0.87101194493338	4.76080793943168	9.00518073344673	8.96243969233266e-15	7.16232008621965e-14	22.8939706119997
PTPN21	1.20015992722053	3.9716048945099	8.97561272798369	1.04475524672803e-14	8.26556627232253e-14	22.8679621944564
UBA1	-0.484157486562074	8.76474302230779	-9.04805533611388	7.17507210917627e-15	5.80500446074304e-14	22.8638100835091
ZSCAN9	1.09764269972781	3.51587455377461	8.96353815094527	1.11224265507087e-14	8.77176245196647e-14	22.858668739945
CCT4	-0.454137081249402	7.91214355243142	-9.04068248494407	7.45489599068894e-15	6.01519173542102e-14	22.8538231608686
TMTC4	-0.79095291352297	5.32887929492422	-9.00687115191683	8.88420531726884e-15	7.10736425381508e-14	22.8510899739686
CTDSPL2	0.782636293891333	5.87584479765677	9.0214644455744	8.23652172743422e-15	6.61388290155894e-14	22.8313999219103
ENO1	-0.54080425482732	10.4675395698698	-9.05084271373276	7.07203328383305e-15	5.7247251638834e-14	22.8254336652437
SEPT3	-0.677825922056796	5.34127341744482	-9.00019348470297	9.1972823442017e-15	7.31883368736263e-14	22.8230647958119
UBR2	0.518239117610798	6.39302804700222	9.0202296808279	8.28944920505805e-15	6.6528257222422e-14	22.8209039611427
SIN3A	0.505966318009355	6.92962962811875	9.02552154279814	8.06497875661282e-15	6.48654102888581e-14	22.8058163075149
SURF6	-0.587072870882718	6.16989605893251	-9.01772728159416	8.3977559048555e-15	6.73255219793434e-14	22.8001220954836
MOV10	-0.545024031999736	6.28537045107821	-9.0136842425785	8.57573392236332e-15	6.86424416728186e-14	22.7976640742848
QSER1	-0.766842953170745	6.19189213743182	-9.00594582045331	8.92694587657646e-15	7.13775395541385e-14	22.7829422598586
YWHAB	-0.448595753687288	8.61138105743039	-9.03090476368202	7.84285413401642e-15	6.3180417208364e-14	22.7802704752301
BLNK	1.25175161627239	2.68854472582395	8.94092737259425	1.25053006248868e-14	9.80060512438933e-14	22.7760231918524
EIF4ENIF1	0.62106971896487	4.91268409403094	8.97851756177576	1.0291386783233e-14	8.15060463802882e-14	22.7429096448424
LOC100287015	1.23624205029158	3.67181622536792	8.93104363901996	1.31624430986857e-14	1.02673893802527e-13	22.7117584437482
TRMT1L	0.614515472169819	5.79166438261607	8.99195155740463	9.59891266522637e-15	7.6263107185735e-14	22.7102612047292
PKM	-0.604197181063833	10.1810573339944	-9.02615236574337	8.03862824653627e-15	6.46881252679467e-14	22.7092606147302
UBN1	0.51989263189496	7.00643909621313	9.00295559952744	9.06646990110708e-15	7.23676377624529e-14	22.696655397205
CAD	-0.741334467042632	6.61656542469463	-9.0028794445428	9.07005156292863e-15	7.23676377624529e-14	22.6897611187928
THUMPD2	1.17151146644017	2.83338351688098	8.92477966687972	1.35966334904506e-14	1.05731252456036e-13	22.6892887709318
UBE2R2	0.381419424178242	6.92217713232435	9.00066640281573	9.1747523369532e-15	7.30477630390717e-14	22.687963007139
FSD1L	1.23694735828697	3.1245050197208	8.92089695391128	1.38729067480758e-14	1.07823792820448e-13	22.6858962819342
LINC01000	1.04332758618224	5.85684118001814	8.98532853826085	9.93429393672648e-15	7.88026189930717e-14	22.6742121233291
PTPN4	0.638942384417652	5.26403950775421	8.97194953329688	1.06478622463294e-14	8.41960502848246e-14	22.6714182890092
PSMB5	-0.472558065028666	7.62378519625783	-9.0013190488648	9.14375040440292e-15	7.28782144758568e-14	22.6650909035141
APRT	-0.531201967236153	7.97530020063614	-9.00253566881402	9.08623732910662e-15	7.24582792001407e-14	22.6537976240856
CEP72	0.968363971584889	3.33844312281017	8.92599590893622	1.35112259906746e-14	1.05230585827785e-13	22.6524949855719
SUV420H1	0.64408958783628	6.07898981534508	8.98589626564731	9.90509261310407e-15	7.86125109293714e-14	22.649970735657
PPRC1	-0.775238748564803	5.8784223670482	-8.98440597691853	9.98192957043691e-15	7.91386771012042e-14	22.6436897011727
ZIK1	0.802459461103414	4.4506006717064	8.95159084934301	1.18329672117291e-14	9.28822977790507e-14	22.6403622360608
CREBZF	0.639135134082193	7.04654339963173	8.99496664217284	9.449997137963e-15	7.51197231464544e-14	22.6381169475842
CCDC121	0.989604216203572	3.94577304416065	8.92877982989667	1.33177408735309e-14	1.03777476365823e-13	22.6294782540347
H2AFY	-0.359351362797671	8.36652933998651	-8.99651470287625	9.37443580933315e-15	7.45585424327048e-14	22.6102930591675
PPM1F	-0.740357917414033	4.69446513305515	-8.94511575074801	1.22367953001655e-14	9.59518110847445e-14	22.6088381537705
ZDHHC3	-0.500953602519168	6.67240381139387	-8.98155281903787	1.01306965163603e-14	8.02757461159186e-14	22.60438886455
FBXL19-AS1	-1.13173795270851	3.94269075617079	-8.90992086472561	1.46845629574793e-14	1.13778842811924e-13	22.6024115758324
PALB2	0.723692276324456	4.23507196492871	8.94745765184678	1.20891769570909e-14	9.48438250719313e-14	22.5977712118921
PPP3CB	-0.602710912867817	5.78875505322136	-8.96392439987399	1.11001795637186e-14	8.75881746341561e-14	22.5906846720296
C4orf3	-0.761696105544937	7.11149449084951	-8.97679925858423	1.03834802961944e-14	8.21920612164763e-14	22.5754470892622
TMED4	-0.469842336696381	6.38148168248226	-8.97128731024092	1.0684480456598e-14	8.44411360717244e-14	22.5747960944655
ARL8A	0.684614804541442	5.31264311561121	8.95184422547931	1.1817438224531e-14	9.28089186085554e-14	22.5704169195266
RMND1	0.70124270597683	4.45735176877752	8.9360875975182	1.28228910296104e-14	1.0033795294457e-13	22.5628743651559
MYRIP	0.715998642261041	5.16278726764813	8.95729567231433	1.14882080265373e-14	9.03650768603897e-14	22.5562582078998
TIGD2	0.881525989002139	4.51696251527131	8.93576275957811	1.28444930138493e-14	1.0045463911248e-13	22.5403711402192
LRP5	-1.0318368473297	6.18549461042158	-8.95978220860373	1.13410919195699e-14	8.9348287651764e-14	22.5351961777727
SNORA73A	-3.72927424691835	0.319788913998802	-9.18510149028163	3.52143735947606e-15	2.95903208673153e-14	22.5081115982815
MYBBP1A	-0.780836926889756	6.38228595609245	-8.96576690483214	1.09946651346957e-14	8.68012048699218e-14	22.5025380209853
BANF1	-0.508306504997978	6.65904381151713	-8.95769002013407	1.14647500423818e-14	9.02278231846987e-14	22.4814737187719
SNHG16	-0.608695054596513	6.19146898333908	-8.95328825333296	1.17293234750903e-14	9.21651079549747e-14	22.4704373197995
NPTXR	-0.601083488039249	5.43417328734745	-8.92584839515376	1.35215561910596e-14	1.05248553662335e-13	22.4528297806569
TMEM87A	0.48416541335402	7.15709928950718	8.95503646642617	1.16235237650885e-14	9.13815878830203e-14	22.4307923399755
C11orf30	0.670760999179596	5.4454210092606	8.93222327321087	1.3082237069356e-14	1.0210128473672e-13	22.4141787262914
SLC25A22	-0.77424694453356	5.89925306291583	-8.93631910684084	1.2807517591188e-14	1.00269908315578e-13	22.4118150021192
DHRS7	-0.498168846423704	8.45029357598882	-8.95851371020357	1.14159064115358e-14	8.98905352258109e-14	22.4105915918317
FIP1L1	0.610821902210429	4.74229935221652	8.9093809634524	1.47256873440533e-14	1.14020607719747e-13	22.4068988876848
ATP2A2	-0.419780408340639	9.10771176893069	-8.96008310240989	1.13234174474349e-14	8.92558721210935e-14	22.4011024737106
RNMT	0.785812571580463	6.25599569216975	8.93337102232054	1.30046668671495e-14	1.0160149723055e-13	22.3724366062235
SLC19A2	0.660511162298674	6.4795710905556	8.93378755981294	1.29766289262485e-14	1.01435221216318e-13	22.36667949763
ELOVL6	-1.09462295704285	5.99695740442924	-8.91337068268706	1.44244803041002e-14	1.11936948964531e-13	22.362302113038
RAB39B	1.49833651557512	4.88702028915635	8.88042080993285	1.71084247448698e-14	1.3201444294397e-13	22.3609419061629
LOC730101	-0.988699052441699	4.60381741024458	-8.87483904081579	1.7610062474644e-14	1.35537005699259e-13	22.3418843866951
QKI	0.75324716050104	6.33135088537016	8.92576283905504	1.35275511832917e-14	1.05248553662335e-13	22.3329916743672
SLC30A10	2.34249807260626	-0.179253489663817	8.85186070713259	1.98343501874862e-14	1.52110624318331e-13	22.331670328387
SERINC1	0.53666466630903	8.23682777907744	8.93682208630976	1.27741804295723e-14	1.00061081549535e-13	22.3141051125242
ATAD2	-0.844788006830766	7.21491874723826	-8.93255141985692	1.30600124123314e-14	1.01980835352869e-13	22.3124822942899
MBD5	0.677713016636445	4.36488565913124	8.87828955735237	1.72982578479489e-14	1.33342217579467e-13	22.3115500788017
HIF1A	0.56705695023297	7.00407282794801	8.92903634423931	1.33000525357454e-14	1.03693452168615e-13	22.3066447314122
FOXN4	1.54665629114944	1.37179081731461	8.83177158380706	2.20072332480977e-14	1.68087799823721e-13	22.2976079240506
SHB	1.1467030597254	4.8546536083106	8.88026309622697	1.71224010260151e-14	1.32054429279221e-13	22.2809139650521
FOXD1	2.3601191073317	1.20852329320387	8.89945022676422	1.55029334902826e-14	1.19872321982535e-13	22.2779190950882
TRERF1	-0.829973166415952	4.01141655692858	-8.87796785093959	1.73270944926559e-14	1.33495972756142e-13	22.277404587449
OARD1	0.557979017949243	4.343192661558	8.87354433278012	1.77284988576356e-14	1.36378657195828e-13	22.2754973721042
HSPE1	-1.06539793928785	6.45274818964	-8.90585605050562	1.49970179986437e-14	1.16020207247622e-13	22.2696132559537
RNF167	-0.42280254165139	7.07818856360591	-8.91755153675557	1.41154345409249e-14	1.09595328369456e-13	22.2570784160427
SMURF2	0.666700854670561	5.06523895126306	8.88247367815314	1.69275379732998e-14	1.30685815016489e-13	22.2517532147007
DAD1	-0.521140154149599	7.2443786200752	-8.91287774793319	1.44613595523572e-14	1.12165173056919e-13	22.2399109122061
CTBP1-AS2	-0.563058011282643	5.75428056397473	-8.89749717642212	1.56605397599145e-14	1.20966391478846e-13	22.2308600159138
ARL8B	0.62109279187649	7.39842694092556	8.9093119517745	1.47309522493547e-14	1.14020607719747e-13	22.2063583493333
PARK7	-0.476406848866478	8.37547606904757	-8.91772297386221	1.41029039498607e-14	1.09554684796228e-13	22.2055951466005
FNTA	0.532726710442356	6.50903984303731	8.89799148200288	1.56205001490093e-14	1.20719212680146e-13	22.1707905136853
XRCC5	-0.526678826519435	8.69903668261525	-8.91191712429022	1.45334996630016e-14	1.12666510552211e-13	22.1540777450472
MRTO4	-0.633584807227893	5.06458746943601	-8.86642219880517	1.83943580629897e-14	1.41283724129849e-13	22.1169502077844
INTS12	0.777253165593318	5.60750810923917	8.87214856895813	1.78570694050946e-14	1.37297365175064e-13	22.1148489002976
ZNF263	0.507508250375732	6.00720164890966	8.87662525957696	1.74479581013565e-14	1.34358225051267e-13	22.0998456444882
ZSWIM3	0.889161861504188	2.98506546475358	8.81066493803085	2.45462335362221e-14	1.86625945711347e-13	22.0997595337518
TOMM40L	-0.66553558510342	4.5350248136804	-8.8371975574622	2.1397975172927e-14	1.63684154455768e-13	22.0801867258708
ASIC1	-1.02188880870083	3.07375057717968	-8.79783918812683	2.62296450531774e-14	1.98921388948744e-13	22.0680812049167
FUCA1	-0.912538229448227	4.75456512144642	-8.82350232024161	2.29691791457122e-14	1.75167696318951e-13	22.0636976236238
TOPORS	0.605287304289145	5.50426746616373	8.85728845411365	1.92849073830547e-14	1.48048143795475e-13	22.0355042201484
SNORD104	-2.07991162417471	1.23057481130061	-8.79597066423832	2.64843166926729e-14	2.00751387913769e-13	22.0244617721952
FAM127B	-0.702157851369613	5.95872221568917	-8.84739239589092	2.02983646552675e-14	1.55589710905308e-13	21.9976271124795
ZNF101	1.11969649905099	3.52533331806207	8.7889307733268	2.74661610398037e-14	2.07460701294614e-13	21.9581622418847
TULP3	0.843627219331922	5.59850321325984	8.83236982794076	2.19392195515556e-14	1.67653598364457e-13	21.955986569447
CREB3	0.654432304497843	5.73587598801955	8.83615542639669	2.15136719160917e-14	1.64485385688408e-13	21.9557662738539
PIAS1	0.700288270421096	4.72329596451585	8.82148645455175	2.32099671216055e-14	1.76914145328948e-13	21.952703216596
CCT6P1	1.37391147743038	2.69161570013955	8.77450957575526	2.95922214581268e-14	2.22324303870218e-13	21.9392044312269
MLEC	-0.603732777811739	9.18141908148162	-8.86946745424431	1.81066539511054e-14	1.39145095051074e-13	21.9350043488104
SRPK1	-0.540544980096719	6.90584903925613	-8.85392906512449	1.96231563546087e-14	1.5056786705202e-13	21.9276846494464
B4GALT5	-0.544418824523807	6.5320988014268	-8.84606789862187	2.04379762688815e-14	1.56579924313023e-13	21.926361338503
MIR4697HG	-1.14750612355834	2.93189383042015	-8.77054270056798	3.02052899037675e-14	2.26667982606183e-13	21.9197139546327
ZNF790	0.962565958402529	3.32244698280647	8.7784295810463	2.89985843085816e-14	2.18376500490302e-13	21.9173667283574
TUSC2	-0.573722661150504	5.33925585916507	-8.81588964668944	2.38917606234851e-14	1.81834099098962e-13	21.8870852793142
APEX2	-0.531120258980891	5.13287458027708	-8.81851880415979	2.35690294230805e-14	1.79559891332814e-13	21.8722233557551
KIAA1109	0.577680838510606	7.09935997447966	8.84367575084681	2.06925566277718e-14	1.58449480021735e-13	21.8682060710885
MIS18BP1	1.01856530255919	4.80621195559551	8.81734278366578	2.37128460738239e-14	1.80563943531714e-13	21.8591807039528
SUPT20H	0.58837496617626	6.00319078634234	8.82430863999645	2.2873565941128e-14	1.74527167770314e-13	21.8301462058613
SEPHS2	1.03100553568801	8.28921713498275	8.83939379001855	2.11561782029652e-14	1.61917009121165e-13	21.8207522833261
HOXC13	0.789308688875895	4.26273561458968	8.7788367248351	2.89376120378402e-14	2.18026684576121e-13	21.8089374186907
MCM3AP-AS1	-1.38617895351231	2.73564017555956	-8.73708923311899	3.59055643140772e-14	2.67174407205244e-13	21.8033240597054
POLE3	-0.485901367234228	7.08315538514859	-8.83007610236816	2.22011349624036e-14	1.69482583932614e-13	21.7877956163161
TTL	-0.538945496893227	5.93420849567253	-8.80665523017051	2.50606059649264e-14	1.90440313344805e-13	21.7763673383272
SOX8	-1.39123012097405	1.80512548406714	-8.72639428501813	3.79450818980431e-14	2.81235611935348e-13	21.7678581704997
EHD4	-0.58663771553151	5.33007566918996	-8.79209701287105	2.70201580978981e-14	2.04503373990947e-13	21.7532461452224
PDE7A	0.542452351299414	5.11034092271983	8.79410702617328	2.67407778742016e-14	2.02542863112874e-13	21.7437725435953
CDK8	0.560605032550405	4.94423698965018	8.78911074642624	2.74406140638736e-14	2.07372048708166e-13	21.7373500070059
C1QTNF3	1.4430425286257	1.76192857965587	8.71877854239178	3.94674029742295e-14	2.9165478497098e-13	21.7236564223379
ZNF222	1.85617318824728	2.08619450528918	8.72134305156224	3.89481003024844e-14	2.88242816235636e-13	21.7227068812306
SLCO4A1	1.37802303615748	4.81721746889274	8.79405743712772	2.67476356921171e-14	2.02542863112874e-13	21.7214915886587
CEP152	0.694812897758327	4.35247341439642	8.77670085884612	2.92589006449271e-14	2.20226392022168e-13	21.7138306547749
SEC31A	0.325582461806674	7.87942817311957	8.8109628193008	2.45084435326014e-14	1.86433023346273e-13	21.6751147503777
NFKB1	0.638581836835064	6.35930935626774	8.80277772430901	2.55682372221056e-14	1.94101440913619e-13	21.6720727450674
DLGAP4	0.783049163980194	6.14193647746768	8.79102916167516	2.71697649582029e-14	2.05532085950819e-13	21.669183718573
ADGRL1	-0.584722772447104	7.62684513952383	-8.80419550826325	2.53814471597703e-14	1.92780885458326e-13	21.6448400232071
PSMB10	-0.713107554491881	4.58546564040109	-8.74977857216707	3.36270060212459e-14	2.51249096959536e-13	21.6392203032292
NOL8	0.678036918722579	5.446716072641	8.77995525640736	2.87707621696003e-14	2.16878395953172e-13	21.6323741822555
ALG6	-0.878174052207018	4.90425207693843	-8.74975267986022	3.36315053868319e-14	2.51249096959536e-13	21.6238682121247
AGPAT3	-0.648429456585466	7.41561188911925	-8.79818506269748	2.61827723645168e-14	1.98666250543499e-13	21.6188817322037
HLTF	-1.19140605803213	7.11663650293631	-8.7907433615822	2.72099456958848e-14	2.05732399078251e-13	21.6059419799059
[truncated: 13,017 more rows]
