# Supplementary material for: The transcriptomic response of cells to a drug combination is more than the sum of the responses to the monotherapies
Source: eLife. 2020 Sep 18;9:e52707. doi: 10.7554/eLife.52707 (PMC7546737; doi:10.7554/eLife.52707)
Supplement: Source data 6. [file elife-52707-data6.zip › LNCaP/DE_limma_W_9.csv]

	logFC	AveExpr	t	P.Value	adj.P.Val	B
TRIM16	2.79583081559387	7.01976816602199	39.3652308490801	1.53129961384826e-65	2.29939950015455e-61	138.928640425667
DBNDD1	2.75753232334705	7.47774924109012	35.7242694883177	2.42185466978928e-61	1.81832848607779e-57	129.458680633497
TRIM16L	3.08864085772075	6.42971488515434	35.166234006865	1.14744861670194e-60	5.74336280946542e-57	127.815534425359
GCLM	2.89530481254004	7.36663496752429	32.2986289152529	4.78220383987127e-57	1.79523932148767e-53	119.658906166121
OSGIN1	5.01129685130814	5.46328758968415	31.8335644407465	1.95627210976302e-56	5.87507640004029e-53	117.832809612224
ABHD4	2.28146582441886	7.6287354629928	31.586314956564	4.1653252366954e-56	1.0424420625703e-52	117.536137011425
DNAJB2	1.95499908004421	7.05363186842534	30.7956063471392	4.82383493920201e-55	1.03478150638653e-51	115.090249385194
TUBB3	4.15777020508282	6.20668955784321	29.6154930864608	2.05234985206274e-53	3.85226067232176e-50	111.181798927229
NOLC1	-1.45829126338807	8.37246477254147	-29.3890519160457	4.27199267109461e-53	7.12758243879519e-50	110.672392752988
HMOX1	8.75931035510105	8.09908799650029	29.308721091429	5.54673915561789e-53	8.32898351607582e-50	110.084253521691
ZSCAN31	2.4623703556668	4.47726141179572	29.0471490364343	1.30316692792531e-52	1.77894132633877e-49	109.319893682955
PTGR1	2.94748072808605	7.1105841735078	28.5440858639076	6.85161646099483e-52	8.5736560648582e-49	107.901966808191
TP53INP2	2.19973718400373	6.74736439517426	28.3158334737416	1.46578276344309e-51	1.57215671256153e-48	107.113876423725
KIAA0513	2.11650457692708	5.91605873094083	28.3168456233109	1.46083291662065e-51	1.57215671256153e-48	107.071513523136
TFE3	1.69075524306857	6.96665464157639	28.0905224764796	3.11959338014804e-51	3.1229209464202e-48	106.387166254011
FTH1	2.2887584244082	11.6550602860358	26.7610021859537	2.96084313580475e-49	2.77875128295276e-46	101.877911538491
DKC1	-1.56303498743872	6.97089339238598	-26.3900197743676	1.08700543345947e-48	9.60145505225144e-46	100.563807767107
SRXN1	2.91156494037801	8.94437464496432	26.2479595710245	1.79501171357948e-48	1.4974386606172e-45	100.082323037957
PES1	-1.55701138161606	6.55255246502648	-26.1612617618977	2.44025668335346e-48	1.92857338722292e-45	99.7498411351044
SQSTM1	2.48960851575424	10.0356146664611	26.0834766772916	3.21639133096766e-48	2.41486661129052e-45	99.5008014715723
TXNRD1	2.01166913682157	10.4299524355075	26.0359653444048	3.80849296144333e-48	2.72325382423967e-45	99.330628581343
ME1	1.69968463673435	8.47234358432923	25.8817248053974	6.601804292968e-48	4.50603151196398e-45	98.7829633764277
P4HA2	3.13441763509514	4.92443165078256	25.5141125717238	2.47324854830148e-47	1.61470870440413e-44	97.2752113631354
TNFRSF1A	1.47182429891894	6.82203984760087	25.2820084809601	5.73466935209643e-47	3.4444717996432e-44	96.622400211177
FAM219A	1.74263513719524	4.9031338887447	25.3010920626382	5.35041867374825e-47	3.34757861687515e-44	96.5895137782577
PALLD	1.90959303054267	6.19064292852654	25.224248656683	7.07575848866917e-47	4.0865226717637e-44	96.4020032133671
HSP90AA1	2.20622000564851	12.1330875110188	24.7875866354791	3.50422815483049e-46	1.94886999899758e-43	94.8067721496933
SLC48A1	1.90837753144961	5.88804216039048	24.2860808305938	2.25596135585084e-45	1.20983984712343e-42	92.9501689746012
UGDH	1.8512762548916	7.94452762825301	24.0971847003106	4.58112021590031e-45	2.37207245386066e-42	92.2612831113043
SMIM14	1.90069467661411	6.9418291941642	23.8301622708227	1.25518109168306e-44	6.28259975757093e-42	91.257259687903
RBMX	-1.47235497116256	7.36761000895635	-23.4362620539749	5.63131989106801e-44	2.7277386930412e-41	89.7618022427407
MKRN1	0.988645789824817	7.01404923103086	23.2826213312672	1.01601855851957e-43	4.76766708585307e-41	89.1739082956543
WBP2	1.67641977941975	7.84772571630618	23.1241843328786	1.87236080018368e-43	8.51980902289643e-41	88.5618996084863
GABARAPL1	1.79966307039192	6.48173614621184	22.9740986334418	3.34972830603275e-43	1.47939765421729e-40	87.9840834150867
CBR3	3.05656440880867	3.927720076627	22.8584871423464	5.25236070728634e-43	2.25341281087462e-40	87.3434286137686
NOP14	-1.30636351156707	6.18436149902686	-22.7915584410863	6.81932915545456e-43	2.84441796106405e-40	87.2744734964927
HSPA5	1.86152505437935	10.7254462798672	22.5922115316363	1.48858489031352e-42	6.04124073322915e-40	86.4677023342061
F11R	1.15390067900635	7.86323856071296	22.5757777034559	1.58785400109363e-42	6.2745304422163e-40	86.4260277799195
LPIN1	1.94384963056163	7.60495056874482	22.3813445753722	3.41619581605826e-42	1.31532298394694e-39	85.6698892004132
DNAJC3	1.28654473627149	7.25456363449407	22.2695887795257	5.31671730567668e-42	1.99589567655102e-39	85.2267481685544
PCDH1	2.08547126764883	5.62245842698902	22.0204448724198	1.43272656981067e-41	5.20682239179037e-39	84.2390669764452
MBNL2	2.17329249658087	4.61731045271458	22.0163486112368	1.45635682242405e-41	5.20682239179037e-39	84.1592676774021
ARMCX3	1.34249455862383	7.09479876587203	21.9944108983157	1.58975647755327e-41	5.5515775039395e-39	84.1375486745285
MYBBP1A	-2.05165580234054	6.38228595609245	-21.8452198086766	2.88954901553624e-41	9.86124273120276e-39	83.5455883779017
RIT1	2.17070726132109	6.19270559275461	21.7710690705981	3.89248453545595e-41	1.29887883965348e-38	83.2484914742468
SAT1	2.25425243521777	7.7034347765658	21.7539291197809	4.17039169384532e-41	1.36136090597351e-38	83.1693138838599
SRSF6	-0.966897012839566	8.20471466910349	-21.7390235815155	4.42827537061575e-41	1.41478687159928e-38	83.103562431869
SRSF1	-1.33973729828912	8.59299241776705	-21.6577945742334	6.14381427916381e-41	1.92198990033175e-38	82.7730032496084
RNASEL	2.33215643102881	3.95276454982642	21.5422877570279	9.80012241746009e-41	3.00323751470573e-38	82.1434863138117
TMCO3	1.24700548165727	7.14698493502492	21.3635242144244	2.02504776302618e-40	6.08162344192023e-38	81.5975823088113
APEX1	-1.10077329882916	7.90502282516888	-21.238127813428	3.37694438286074e-40	9.94278369667388e-38	81.0782682692383
FUBP1	-1.41474632241852	6.83786430356156	-21.1830485941652	4.2299159466815e-40	1.22146957414172e-37	80.8669946921389
RRP1B	-0.923109285329633	6.47437924370733	-20.9550964082991	1.07844789996296e-39	3.05546672940449e-37	79.9346052632129
NRBP1	1.01676084941768	7.28053615446019	20.9126533635181	1.28463517616421e-39	3.57223737134848e-37	79.7500628378573
PGD	1.51812840953403	8.61367700918984	20.8385838208749	1.74422851651905e-39	4.76206098255456e-37	79.4281917411999
QSOX2	-1.45350786347498	5.43776399669378	-20.8297067448599	1.80942795245579e-39	4.85185180965644e-37	79.4241101390708
CDCA7L	-2.20395692150449	4.78615754129023	-20.825102033412	1.84420938269064e-39	4.85835931411976e-37	79.2842713525241
BAG3	2.23279642982208	7.59227406443493	20.7695993156793	2.32042227984601e-39	6.00749326795993e-37	79.1568854354199
NCL	-1.35443536447853	9.95771603608955	-20.7289060691315	2.74668653711385e-39	6.99055000700027e-37	78.9577709461621
ELP2	-0.979754703086272	6.5179824382754	-20.6756301365059	3.42633544714203e-39	8.57497551238078e-37	78.7857964251759
SYNM	1.97137113020749	4.03933764041546	20.5668177859725	5.38778501941194e-39	1.32627835822114e-36	78.261677271823
ATIC	-1.30643958575734	7.38787400534054	-20.5458696359151	5.87931753529256e-39	1.40133066841195e-36	78.2331211498989
TSPAN5	1.87892050548884	3.928107145922	20.5599881548466	5.54331436891845e-39	1.34255497683354e-36	78.2217619304114
UTP20	-1.54535874098337	6.09549023738211	-20.4786598981888	7.78278075842389e-39	1.82603493544521e-36	77.9719207814039
NOP56	-1.48591576067184	7.51123693536341	-20.4121815763122	1.02766683992605e-38	2.33809776792872e-36	77.6686726431287
HSPB8	5.11126257008523	3.78392611016434	20.4581864724332	8.47788272832359e-39	1.9585213392078e-36	77.4537569988821
TMEM2	2.18778369900431	6.24856582224231	20.3273529720697	1.46633240138056e-38	3.23800696163684e-36	77.3414417266286
CAD	-1.7621310422992	6.61656542469463	-20.3287447086984	1.45779520681835e-38	3.23800696163684e-36	77.3395670364452
ID1	2.44694254269995	5.86158339442705	20.3057332461572	1.6056076228928e-38	3.49417450222584e-36	77.2442789615695
HEXIM1	1.615470561787	6.65971488408758	20.2512935848381	2.01826648801219e-38	4.32946994057015e-36	77.0065689043116
DDX42	-0.863411207631607	7.49241005185395	-20.2099324472552	2.40191680845567e-38	5.07988490081273e-36	76.8262124011561
TP53	-0.897307291075449	7.25242136148099	-20.1204458365164	3.50259182151473e-38	7.30484983220351e-36	76.4534829216397
B4GALNT1	2.14044700769843	3.60361058210751	20.0966505434362	3.87280618706729e-38	7.96630927465787e-36	76.2760697523451
DNAJB4	3.03348633489131	6.14063789689588	20.0131474086608	5.51308674077351e-38	1.11870960134399e-35	76.0257528073499
NAT10	-1.0476108956269	6.53881867925356	-19.9994867409092	5.84145052528065e-38	1.16953628116819e-35	75.9500297101671
PFAS	-1.81627518493018	5.37836215480948	-19.985847995387	6.18893939362094e-38	1.22280413071858e-35	75.9102237029681
ODC1	-1.04005663162442	9.16658553382563	-19.9514572487946	7.16044564523219e-38	1.39637989362086e-35	75.7091201670438
DDX21	-1.4005271267148	8.6894039545908	-19.8965527175512	9.03997957309548e-38	1.74031196499489e-35	75.4843822775806
NOP16	-1.77306265552165	5.05378879721578	-19.8781407455941	9.77574347652719e-38	1.85813372207003e-35	75.4530483166283
LAS1L	-1.21334839739197	5.92493518519208	-19.8651446940455	1.03311133268449e-37	1.92415701664447e-35	75.3964195817798
EXOSC2	-1.29179919384616	5.72678188006167	-19.864048719161	1.03793765548883e-37	1.92415701664447e-35	75.3928977080831
GCLC	1.34926885905125	6.22062015522295	19.8437274681734	1.13165495278699e-37	2.04734105675295e-35	75.3049194369267
HNRNPD	-1.46677684680038	7.7814248262866	-19.8352192831728	1.17338133858769e-37	2.09755883098008e-35	75.2354484741599
NOP14-AS1	1.33264712418871	4.99015831980131	19.8232334967012	1.2348049503927e-37	2.18139189824667e-35	75.2231729578854
GLRX	1.90808252102177	2.92440795261074	19.8439826954461	1.13042659898729e-37	2.04734105675295e-35	75.0382865358243
MAFG	2.11367088686965	6.53642251778699	19.7401601788726	1.75952634911433e-37	3.03690202968974e-35	74.8660557873708
HIST2H2BE	1.34034380779574	7.04293759046112	19.7276422558145	1.85610690493716e-37	3.16719332778823e-35	74.7923081131837
HOXC13-AS	2.49022585909115	3.27294570167197	19.7567756394486	1.63909867175921e-37	2.86194251803911e-35	74.6978756111741
SEC24D	1.342714126742	6.95795148475889	19.6950365988408	2.13349123861538e-37	3.59960724034254e-35	74.6584806570496
TMEM185B	-0.919916514341319	6.17506498538482	-19.6875927624266	2.20246094569843e-37	3.6746837289564e-35	74.6378193733374
URB1	-1.56644363019955	6.15150403446662	-19.6828948401717	2.2471398557827e-37	3.70802770048715e-35	74.6186169566178
ZYX	1.78117685071526	5.91579032647338	19.5931522786544	3.29966254133958e-37	5.38562312182121e-35	74.2343094260114
MYCBP2	-1.77308274256856	8.02068614636938	-19.5885844007149	3.36490842330508e-37	5.43306074025259e-35	74.1836637290513
TRIM5	1.304895638363	5.83187891225289	19.5428782217537	4.09377130014269e-37	6.53958189818539e-35	74.0211833768624
MTR	-1.16855860660047	6.32980639944018	-19.5156235111944	4.60206443213097e-37	7.2741683697767e-35	73.9015174273734
DNAAF5	-1.44835124300092	5.64156640823504	-19.5027218598528	4.86438403841827e-37	7.60870736675924e-35	73.856708345542
IPO4	-1.27555764519958	6.74475704776611	-19.4833256922932	5.28736237046001e-37	8.18505498503377e-35	73.7502281848314
WDR3	-1.36365930599917	6.51101782139512	-19.476398410913	5.44724285016882e-37	8.2622018826399e-35	73.7241230527748
CLIP1	1.28272140167183	7.34697770045077	19.4790203198775	5.38616498419616e-37	8.25292381660098e-35	73.7197752892073
DNAJB11	1.04147110465734	6.96585842231121	19.4636116608667	5.75525534427995e-37	8.64209142497077e-35	73.6581961513695
NSUN2	-0.968800856625456	7.01836717965808	-19.42794131775	6.71042113618001e-37	9.97660235454248e-35	73.5062410295227
NEDD4L	-0.994071543422553	7.72242217383346	-19.4079370219139	7.31438285864728e-37	1.07679189221027e-34	73.4132242929606
UNG	-1.79199886443348	5.58491074683267	-19.3384074654432	9.8726980599506e-37	1.43930518512833e-34	73.1541889550284
GREB1	-2.22416039599894	4.37889365284744	-19.3091953074267	1.12005876552521e-36	1.61719254068525e-34	72.9660532438109
HK2	-2.22807495222862	6.01647119683507	-19.2684810513828	1.33567923705742e-36	1.9101485165385e-34	72.8547341805863
STX5	1.41553797671355	6.1485376462777	19.1268455478864	2.46828812937347e-36	3.49658627836528e-34	72.2307069627015
TFAP4	-1.64481483507113	4.15678082208915	-19.0578660207703	3.33178484877546e-36	4.67570853170208e-34	71.8935397164614
CCDC86	-1.6750841473925	5.7376389839104	-19.0435457432329	3.54614150663039e-36	4.88521659298734e-34	71.8756249002291
ILF3	-0.813679176557576	8.88719611079809	-19.0479976193918	3.47805568829343e-36	4.83578557550131e-34	71.8297828431841
UTP6	-1.18192025688534	5.93184721547644	-19.0270001363078	3.81115944197148e-36	5.20257910733125e-34	71.8021508021098
GTPBP2	2.23021348820314	7.62029312911535	19.0232752744765	3.87352076663887e-36	5.23301620569391e-34	71.7552659815171
STX3	1.36793461032285	7.8186658237774	19.0215262958774	3.90315540115688e-36	5.23301620569391e-34	71.7378757582419
RHBDD2	1.64073056543554	6.83354617167659	19.0154576315298	4.00776387463032e-36	5.32571525145565e-34	71.7227241580502
AIM1	-1.5618594949825	4.56901317756297	-18.9365850889233	5.65416703524672e-36	7.38286714793607e-34	71.413426547113
DENND1C	1.21852556164096	5.40287531099683	18.8289583931321	9.05469263219068e-36	1.16209627833312e-33	70.9490059320703
AFG3L2	-0.893591707844567	6.99446651775711	-18.836384415962	8.76481864728174e-36	1.13459066213433e-33	70.9446477218491
CENPBD1	3.26270099959825	6.61794291860921	18.8075109327451	9.9472365380797e-36	1.26582799877801e-33	70.8324773330066
POLR1B	-1.24023967467862	5.7553208188769	-18.7692777046996	1.176381154819e-35	1.48441507737497e-33	70.6764380776075
EMC3	0.924922423238168	6.43020823940128	18.7669064569034	1.18869003730394e-35	1.48744746667967e-33	70.6476152047331
APOL2	1.49796486500286	4.85706774605761	18.7538696968021	1.25871525849207e-35	1.56205523318322e-33	70.623691589398
DHODH	-1.59780572120492	4.3485066850925	-18.7426699100355	1.32218129495749e-35	1.62736674795751e-33	70.5593792449466
AKAP1	-1.64703384463478	6.65789044736765	-18.7322436296508	1.38415663091834e-35	1.68979642031462e-33	70.4979205299594
FAM43A	1.70601254387536	6.53503857119285	18.687114238447	1.68796961803838e-35	2.02772414275714e-33	70.3019208037787
MTHFD1	-1.31287145525504	7.14407201688946	-18.6911349907705	1.6583723244995e-35	2.00823538908745e-33	70.300783916087
IPO9	-0.813936209778477	7.25879823777156	-18.6747501231198	1.78235701369669e-35	2.12411689822774e-33	70.2246814541095
APTX	1.0240416724321	6.44743957988052	18.6542696377921	1.95054093544885e-35	2.30624588084252e-33	70.1501364595914
C10orf2	-1.92501381157512	4.00193512402822	-18.6157048141797	2.31183376700218e-35	2.71206998791444e-33	69.986000712033
NASP	-1.00508097147606	7.30152737134616	-18.5966756034105	2.51421765868143e-35	2.92662731494266e-33	69.88055110305
HNRNPDL	-1.57745390391753	7.55761001901218	-18.5607380693436	2.94637149670728e-35	3.40328572265819e-33	69.724812754638
MCTP2	-1.78529942145048	5.99618701968421	-18.5260606773382	3.43418671786346e-35	3.93646929430823e-33	69.6154114964668
PNPT1	-1.49483375367103	5.55510772503111	-18.5132841859048	3.63375068411307e-35	4.1025864866648e-33	69.5627209610737
AIDA	-1.88989031356974	7.41840152178324	-18.5204413834887	3.52056204176361e-35	4.00490603175169e-33	69.5493838762185
TSEN2	-1.53268628756335	4.71260228242128	-18.4839339887125	4.13754065845216e-35	4.63651571099385e-33	69.4361772908559
AKR1C3	4.47732870427769	1.72873069089169	18.9746258843745	4.7889186192877e-36	6.30792999887931e-34	69.4335970176115
AK2	-0.741356792333334	7.46806929800169	-18.4815597102994	4.18124648412041e-35	4.65078497818904e-33	69.36903515619
ANAPC1	-1.367607618015	5.56238821569623	-18.4610598678192	4.57847120659497e-35	5.05517085575221e-33	69.3316188552717
CAB39L	-1.54729845164551	6.54095299471142	-18.451594315923	4.77449608887011e-35	5.23312651609296e-33	69.2657173522538
FAM214B	1.38946949895239	4.94263795371917	18.4195544335381	5.50291758353349e-35	5.98781235031441e-33	69.1568263998659
CDK4	-1.05882328597374	7.41455795978682	-18.3843260717988	6.43369228327301e-35	6.92146025741418e-33	68.9424228459982
BSDC1	0.979308792637237	7.14882339004118	18.3752670341611	6.6976662968665e-35	7.13277710026577e-33	68.9041328271665
NQO1	1.80705523495564	9.05325570610876	18.3836457955423	6.45314621762111e-35	6.92146025741418e-33	68.9013578083814
TCOF1	-1.30940106629798	6.00948024117969	-18.3392974466923	7.85791002983582e-35	8.28236765081582e-33	68.7767880287159
SDCCAG3	-1.11635101163672	6.10396249769012	-18.3384532693023	7.88744388696499e-35	8.28236765081582e-33	68.7702234960441
PRSS16	1.60035474887677	4.37424749071674	18.316373642793	8.70087737820013e-35	9.01050860076228e-33	68.6842849545953
POLR1E	-1.01170308717263	5.54112165200626	-18.3110863812148	8.90788446442609e-35	9.16169815875495e-33	68.6669364279348
DAZAP1	-0.983601925934661	7.2775769301302	-18.3207337220397	8.5338181998661e-35	8.89887597841593e-33	68.6628461820299
RRS1	-1.56666949588874	5.1510255808117	-18.2892268549664	9.81768711046437e-35	1.00287339898458e-32	68.5770103256422
PAK1IP1	-1.45959490260795	5.14377985578485	-18.274033479473	1.0504603560863e-34	1.05600880017493e-32	68.5128438717603
BTN2A1	1.38504611157963	5.57032795996997	18.2739128419414	1.05102470257676e-34	1.05600880017493e-32	68.5022911093394
EIF3B	-0.947176325203746	8.55563986871982	-18.2730896893829	1.05488359101118e-34	1.05600880017493e-32	68.4222741798656
SNHG16	-1.29371206962723	6.19146898333908	-18.2279058485084	1.29011167923347e-34	1.28293489903111e-32	68.2819109223621
TES	1.46236949479462	6.78184422587473	18.2011033476156	1.45391330480701e-34	1.43631330164356e-32	68.1494531780857
PABPC4	-0.836756241649318	7.76683829719013	-18.1976773160962	1.47630779897964e-34	1.44890443852799e-32	68.1085433910293
NAV1	-1.86153885080921	4.51914823741745	-18.1883524422338	1.53903466155906e-34	1.50065873233577e-32	68.1073944323115
HNRNPF	-0.861421420683433	8.7178824280361	-18.1651380029351	1.70709810316012e-34	1.65379258819692e-32	67.9401810555053
ABHD3	1.43487817830027	5.99739973424365	18.1400916950919	1.90920960225654e-34	1.83773662740283e-32	67.8942545697359
CYB5D1	-0.90509818855649	6.24714006718262	-18.1211195488686	2.07819633167309e-34	1.98765580359255e-32	67.7967665633945
TRIB3	2.08626540750792	8.65755459136636	18.1149009894517	2.13679934587156e-34	2.03077082136755e-32	67.7272116285928
ZFAND3	1.0575605399142	7.19824743810549	18.0915973621542	2.37159785684865e-34	2.23974298229178e-32	67.6447292378462
NCAPD3	-1.26958234878106	6.74743189314071	-18.0493816492284	2.86509729865985e-34	2.68889381479227e-32	67.4645366440618
DIMT1	-1.28169991089968	5.37420925724983	-18.0226577714458	3.22969079434997e-34	2.99364425728143e-32	67.3929979126841
DDX18	-1.13164017600966	6.91798004656693	-18.0294541708822	3.13275998463955e-34	2.92183378443152e-32	67.371726108506
TDP1	-1.16912169713379	5.12343865106362	-17.9805588834296	3.90114256112502e-34	3.59383783422413e-32	67.205325432063
NAP1L2	1.59554834588597	5.32895323190098	17.9781375539215	3.9437812687561e-34	3.6109646055879e-32	67.1872482752205
ADM2	1.2983651726087	7.13857717165746	17.9576950446635	4.32298348634437e-34	3.93417697157255e-32	67.0474599319829
HYOU1	0.898458705852917	9.26477740592003	17.9386363522585	4.70951408036906e-34	4.26012430306156e-32	66.9146979403121
CBX4	1.39240177439611	7.66253958913901	17.9252288387786	5.00210142327471e-34	4.49769790250857e-32	66.8883440436743
CDCA7	-2.4462398365163	3.74549539786046	-17.9183865754233	5.15839890497717e-34	4.61062606887721e-32	66.8266612282395
KLHDC8B	1.34651725379952	4.78124915914599	17.8269232653424	7.78724280169129e-34	6.87842575942332e-32	66.5208783661162
COG2	-1.22668410513261	5.01033733473769	-17.8198526583915	8.03952587416759e-34	7.01986523101012e-32	66.4908197331656
FAM216A	-1.63677186160937	4.45236064564699	-17.8198156285925	8.04086853845059e-34	7.01986523101012e-32	66.4860990765046
PDE9A	-2.18010453536171	4.40051961083023	-17.8021185407697	8.70907769671212e-34	7.55927807478782e-32	66.3751240166757
IVNS1ABP	-1.16093739773966	5.46095045714902	-17.784002081204	9.45106637302562e-34	8.10955500899158e-32	66.3186599619743
VCL	1.30539549437833	7.95233102978779	17.7909625733692	9.15874483478903e-34	7.9038915194938e-32	66.2666432610769
FAM65B	-3.44923257166304	3.0244813109359	-17.857451765152	6.78625022880281e-34	6.02972387193509e-32	66.1039094756957
RRP9	-1.48653698860224	5.40201554152345	-17.6700176607656	1.5823687714825e-33	1.34242087415713e-31	65.8086431536466
TANC1	-1.32972244585195	7.79272606316016	-17.6670222992973	1.60398106947325e-33	1.35311122130395e-31	65.7254343818669
SORBS1	1.9513171865931	3.36471326691775	17.6527036118945	1.71147002983316e-33	1.42874371611189e-31	65.6850767809193
STK39	-1.30981432760754	6.83485432098628	-17.6525494874076	1.71266561601052e-33	1.42874371611189e-31	65.681168728541
KLHL1	-1.74201197524109	4.78949223298591	-17.6371743394588	1.83625839076893e-33	1.50673530031619e-31	65.6703885366375
WARS2	-0.971851043882839	4.85440578342828	-17.6295222170895	1.90107600864691e-33	1.55144333401315e-31	65.636164064317
TUFT1	1.77449182378543	6.56155627489139	17.6410056724843	1.80464499990676e-33	1.48893128124175e-31	65.6293176328389
UBE2H	1.24823032922373	8.05546991854866	17.6418288236471	1.79792473913994e-33	1.48893128124175e-31	65.5985613813718
DNAJC11	-0.88982140084049	5.99318443589988	-17.6172638670944	2.00974404276256e-33	1.63126035384447e-31	65.5423767009587
FAM86EP	-1.5883009479759	3.3879077091822	-17.6065709503212	2.1096278952194e-33	1.70312755239863e-31	65.4397031883437
BYSL	-1.44290769831115	4.80660292496552	-17.5758620528237	2.42514441474228e-33	1.93701960275373e-31	65.3911655740457
FARSB	-1.21523017763846	6.79257415960218	-17.5891166285736	2.283518399486e-33	1.83365306345892e-31	65.3904950788959
ANKMY2	1.81688722442551	4.50822811441995	17.5432986514209	2.81178186300818e-33	2.2221956028911e-31	65.2424802532236
MCM7	-1.31040349194059	7.63196662227199	-17.5460842294201	2.77641063811054e-33	2.20585090697714e-31	65.1729096253627
GEMIN5	-1.33606285273983	5.01515533082604	-17.4744097597063	3.84666542592095e-33	3.00431102752889e-31	64.9299120222628
SEH1L	-1.31728202710026	6.40139253708016	-17.4735685775922	3.86142799888836e-33	3.00431102752889e-31	64.8820073672555
XRN2	-1.01362545187093	7.15251445504562	-17.4754890262875	3.82780765336824e-33	3.00431102752889e-31	64.8691963553092
CHCHD4	-1.26127875243982	4.8400209994124	-17.457534843122	4.15397437382255e-33	3.21526181429481e-31	64.8581999618149
TEX19	3.28295452832613	1.66127872729026	17.6765511380642	1.53623909577795e-33	1.31069126489783e-31	64.6209622525085
ADSL	-1.22562245295811	6.20194562058413	-17.4097910538815	5.16402466276872e-33	3.97656381210949e-31	64.6046940231656
WDR35	-1.55354297982069	4.75887662779036	-17.3740664032391	6.07853741429966e-33	4.5410605877176e-31	64.4807451999057
SELK	1.29284023696075	5.96571679423501	17.379382486115	5.93276973519992e-33	4.49931668402838e-31	64.4656109234007
SRSF10	-1.04061521621626	6.51244222352939	-17.3809395195942	5.89074530574726e-33	4.49012342695944e-31	64.4532368729693
RBM14	1.39938041248428	6.30470700753248	17.3829162581328	5.83782417565792e-33	4.47248815416731e-31	64.4521486654836
ADCK3	-1.06859716074568	6.44546069524462	-17.3763576846429	6.0152734464081e-33	4.52841593097673e-31	64.4289510867392
TNFRSF19	-2.28525757884337	4.40563886011166	-17.3637061738571	6.37305298144547e-33	4.73751304798937e-31	64.4075153609808
ADAMTS1	-3.38119648019782	8.07165006916115	-17.3757693484098	6.0314543566552e-33	4.52841593097673e-31	64.3960411110883
BAIAP2L1	0.917942152491577	6.74048491925147	17.3540588214406	6.66020138085638e-33	4.92658048940588e-31	64.3153833171635
NPLOC4	1.04434102797644	7.95665826576091	17.3354600107534	7.25104951853136e-33	5.33734115540524e-31	64.2010370318006
SERBP1	-1.0601131989986	9.06007200584829	-17.3272222917358	7.52933390414006e-33	5.51514526363742e-31	64.1439526379703
SLC25A37	-0.976161452026397	6.39218260244231	-17.3061416476982	8.29141032933536e-33	6.01467717416907e-31	64.1166654528643
SNX3	0.920385452992109	7.29900817826516	17.3127465192654	8.04464193118191e-33	5.86399724459357e-31	64.1145052508749
MTHFD1L	-1.01463301927748	5.31561584749619	-17.2825111629521	9.23834146273708e-33	6.66937189444519e-31	64.0576005849254
FAM120AOS	0.853004248544217	6.96357406562531	17.2688247342879	9.8358036462917e-33	7.06029602854493e-31	63.9244660980635
NOL6	-1.06241120902769	6.90341654535945	-17.2679810153456	9.87388229884413e-33	7.06029602854493e-31	63.9154442330197
DPH2	-1.61277020125699	4.97547705720968	-17.2447377683005	1.09832907221894e-32	7.77948554171682e-31	63.8863784443816
FASTKD2	-0.937100228181687	5.89709613669709	-17.2132047633161	1.26916401622748e-32	8.94730838857833e-31	63.7079446468079
MCF2L	-1.63696020859426	4.85525878505749	-17.1997667932572	1.34986604804343e-32	9.47177036328044e-31	63.6887252310535
TRIM62	1.31016136713009	4.22561715353153	17.1966737574781	1.36916074925845e-32	9.56247340040224e-31	63.6740148886425
AKR1C2	4.35463445159956	3.0361363416893	17.2520310462616	1.06223020204498e-32	7.55945436678076e-31	63.6279615571469
PITPNB	-1.04798555744941	5.61048484445233	-17.1907000872513	1.4072141440067e-32	9.78274425296513e-31	63.6233342505945
PPP2R5B	1.3011388527955	5.03673557992153	17.1707712702622	1.5420316011616e-32	1.06216268454324e-30	63.548107050595
DNMT1	-1.48570224131725	7.11362761882201	-17.1835904543506	1.45389324026397e-32	1.00606732238727e-30	63.5341707814739
TOX4	0.77514374528519	6.9443465852838	17.1659861944834	1.57629236181826e-32	1.08080393173803e-30	63.4523500432375
PDCD11	-1.01638941858115	6.80893562706951	-17.1158536697875	1.98471544717699e-32	1.3546585070368e-30	63.2227764438972
HIST1H2BK	0.841502579479526	6.80853152002269	17.1139832020352	2.00186258879522e-32	1.36017957616964e-30	63.2136508656368
CAMKK1	-1.71503861959119	4.83464262187577	-17.0578925073427	2.5915368032797e-32	1.75290615486703e-30	63.0403646920118
RCL1	-1.10507985481482	4.97995842586492	-17.044849428391	2.75204009491951e-32	1.84484973505854e-30	62.969937001389
DSC2	-1.41258667642783	7.91207621410056	-17.0480717386275	2.71148056510571e-32	1.82581130787567e-30	62.8849042177202
ATXN1	1.8039716473985	5.31463671279326	17.0204285527798	3.07994268419567e-32	2.05548530426143e-30	62.8650492341154
SIPA1L2	1.21525181956245	5.56084833827015	17.0075178334678	3.26890042299259e-32	2.1719384403388e-30	62.7759352407
P4HA1	1.6110372716982	6.64949978539461	17.0037675039114	3.32594446254397e-32	2.20010493610398e-30	62.7200541471688
PDE4DIP	1.04375383808995	4.76344260098027	16.9869606553914	3.59413867128668e-32	2.36708711789653e-30	62.711095794513
POLD4	1.14520408486854	5.62414388174018	16.9822269323895	3.6735309403336e-32	2.40880963318992e-30	62.6577269299618
PUS7	-1.68502041541488	4.831351328276	-16.9481258062537	4.30008108313042e-32	2.78319041139165e-30	62.5346218696144
KRT8	1.08049179207575	9.06502668100817	16.9715086304143	3.85987611406966e-32	2.51999564038565e-30	62.502070297636
KDM4A	0.791095974871435	6.83639524542281	16.9581416771423	4.10565334157718e-32	2.66885240593605e-30	62.4991236892447
KIAA0895	1.45768402106186	4.73824638054698	16.928194450371	4.71498539376629e-32	3.01277534777849e-30	62.4448084237521
SH3BP5L	0.948168653318362	6.39055759729185	16.9289617965442	4.69829008573073e-32	3.01277534777849e-30	62.3778678793705
SLC7A11	1.73961160896599	9.90229467857052	16.9382804582122	4.50022537252918e-32	2.90023108128318e-30	62.3438949849553
SLC35F2	-1.15599421517583	5.5772984621368	-16.9071977727823	5.19572076741796e-32	3.29193852504422e-30	62.3280013932654
SARAF	0.930887409187024	8.80753090093997	16.917054715808	4.96418679894923e-32	3.15856902428058e-30	62.2629300002163
GTPBP4	-1.1312213349626	6.88496240058456	-16.9058707297531	5.22771108683607e-32	3.29829032268615e-30	62.2547192784634
CYB561D1	0.982182844634236	4.83216604585752	16.8558272899744	6.59036876611454e-32	4.14062666912033e-30	62.1043525660542
SLC4A4	-2.12435612089802	6.37917095465343	-16.8350256899179	7.2571451248322e-32	4.54055379977001e-30	61.9543165929089
KDM1A	-0.911893019239703	6.50114412515004	-16.8202693752473	7.7709158176306e-32	4.84182871027141e-30	61.874658919697
XPO5	-0.868466948566409	7.28886507585419	-16.8178997148611	7.85676480449665e-32	4.87509009521991e-30	61.8470214741762
DDIT4	1.48067643112617	9.29730938279806	16.8142775682324	7.98983666899311e-32	4.93725874162965e-30	61.7935275935162
RCC1	-0.922659109681454	6.71019697681233	-16.7920903722975	8.85591329373649e-32	5.45001614830931e-30	61.7330538732605
MRPL3	-0.931977450031168	7.36104818416715	-16.7667353547438	9.96192535643731e-32	6.10564372050052e-30	61.6010423105331
UTP18	-1.22255155142725	6.0382440847403	-16.7504624286344	1.07439584516989e-31	6.55818211832156e-30	61.5810300429313
ACTL6A	-1.05259798633936	6.01746149851135	-16.7425175796215	1.11479145900157e-31	6.76861599506546e-30	61.5373553960764
CLK3	1.63559371010665	6.3089509092447	16.7393787475766	1.13116877097667e-31	6.82153825903042e-30	61.5085013341766
HSPB1	1.56473393515384	8.40441268495778	16.741921058402	1.11788543338854e-31	6.76861599506546e-30	61.4490080587212
TIMM8A	-1.7316566129316	4.11515106703005	-16.7084534522497	1.3060494508472e-31	7.84465542156859e-30	61.4298380548608
CPEB2	1.9180406378284	4.50342084306404	16.6856797994213	1.4520068426178e-31	8.68658754930233e-30	61.3264144941114
SLC29A1	-1.73250165560994	5.08681264342282	-16.6383794041588	1.80975175437697e-31	1.06989103715451e-29	61.0921601747584
MRPS27	-0.823127896393013	7.57476626867205	-16.6562422949653	1.66526174227328e-31	9.9228453658633e-30	61.0809497390551
NKX3-1	-2.48783521535938	7.74594844250421	-16.644161375206	1.76165237200351e-31	1.04557201652192e-29	61.0245936234753
GEMIN4	-1.41285954495498	5.73292332919182	-16.5961987077241	2.20302474842402e-31	1.29727920087589e-29	60.8544344584146
CNN2	1.4648198030334	5.44011572494781	16.5876952071113	2.29217403592606e-31	1.34450333294788e-29	60.828196106631
RAI14	-1.24813492153694	5.63155984345061	-16.5675028708292	2.51868205380116e-31	1.47161594240771e-29	60.7462581037049
TARSL2	-1.32956485329429	4.82291727658859	-16.54327285078	2.82040845693864e-31	1.64152144920119e-29	60.6656336625185
SH3GLB1	0.972529899379152	5.48805745756601	16.5392947895335	2.87331078849371e-31	1.66585462548346e-29	60.6212402602286
ID2	1.81936448451213	5.50589900121654	16.5165142612455	3.19606642435036e-31	1.83176081786431e-29	60.5139584776228
HERPUD1	1.66912485295009	8.34033559735188	16.5264081468717	3.05163533684388e-31	1.76243677761722e-29	60.4681861818312
FERMT1	-2.20371654203839	3.48226949005239	-16.5131804367539	3.24626657924019e-31	1.85345775490002e-29	60.4650844936768
MIDN	1.41796041804693	6.69495415849643	16.52084479192	3.13202188266113e-31	1.80193258965669e-29	60.4616354522254
PLEKHH1	-1.7947306206092	6.37972124026654	-16.5048478082592	3.3752338136274e-31	1.91979208126625e-29	60.4331425580843
LYAR	-1.52716932866718	4.44191527752487	-16.4797392838843	3.79586205119988e-31	2.13478144422537e-29	60.375222987988
NUPR1	1.10686733708284	8.08178778588057	16.4890023836062	3.63487064014746e-31	2.05966858613035e-29	60.2979948001884
MRTO4	-1.24947937755944	5.06458746943601	-16.4487007468452	4.38945779835322e-31	2.44118882592859e-29	60.2120371906531
TSR1	-0.960962330592983	6.50678236308161	-16.4602592832604	4.15821155449336e-31	2.32983972769673e-29	60.193079129799
DNAJC6	1.88340984221039	3.03390405325833	16.479826959011	3.79430514018748e-31	2.13478144422537e-29	60.1919178934351
RPF2	-1.17648434088806	6.63335932959421	-16.4508939620714	4.34460616129943e-31	2.42522699323688e-29	60.1508554958614
NR2C2AP	-1.3706586259855	4.1095314203862	-16.4218124046814	4.97870569909338e-31	2.73847050467349e-29	60.1025308001291
GRHL2	-0.827051406937105	7.10021193663524	-16.4385729462362	4.60269019281084e-31	2.55033195333017e-29	60.0768223980969
MRPS25	-0.982891672820404	6.16408240047868	-16.4123853679818	5.2036191193969e-31	2.84136526170414e-29	59.9863318976696
MCM3	-1.53320225351777	6.67686453523221	-16.4139050652293	5.16668256896335e-31	2.83149289983773e-29	59.9753071808167
STIP1	1.03240402839432	8.74459261789647	16.4239734294887	4.92854013795665e-31	2.72084407027783e-29	59.9592481843946
ARHGAP44	0.943265642864239	5.27728110878103	16.3915073621525	5.73879299240651e-31	3.12223607152088e-29	59.9349771126226
CBLB	1.65557059914308	4.84199949541352	16.3797582468829	6.06396035041575e-31	3.28723569031924e-29	59.9100490581717
FANCD2	-1.01930323588113	5.98539422262474	-16.3685805622447	6.3905017777867e-31	3.45179045666349e-29	59.7891413744963
UHRF1	-2.67906852823562	3.71980381810399	-16.339153758711	7.33728211193844e-31	3.94898308935009e-29	59.6997837486661
RNF103	1.39905225027249	6.8897702003151	16.3318246948658	7.59427355706017e-31	4.07270041902913e-29	59.6065452386127
OSBPL5	-1.50879351874309	5.80186810061101	-16.2983223178939	8.88928695126042e-31	4.7502324861255e-29	59.4841622295402
PACSIN2	1.05637456560013	7.71662090827788	16.2873262689304	9.361035350653e-31	4.98458534841863e-29	59.350443791031
PIAS3	0.788021885362136	5.9878776627387	16.2713691949509	1.00907691323068e-30	5.35416923288759e-29	59.3225442952852
LINC00963	1.14760514219619	6.29004399636404	16.2673587086891	1.02830010941125e-30	5.43695578976031e-29	59.3021309666326
SNX5	-0.848514397185544	7.0656628045816	-16.2566128607844	1.0816426531649e-30	5.69892844909619e-29	59.232882804596
FURIN	1.19699516912538	6.47557834581772	16.2328152572074	1.20989320749441e-30	6.3523623789287e-29	59.1327706535047
MAP1LC3B	2.09059404389211	6.87429820809902	16.2231493142268	1.26625588024761e-30	6.62512135811779e-29	59.1046364630609
TBRG4	-1.26924671712939	6.34069181702581	-16.2188023097695	1.29245715855766e-30	6.7387280183687e-29	59.0705479044748
SEL1L3	1.15326975353751	8.75085321345689	16.1905738915957	1.47638953880668e-30	7.67109526460936e-29	58.8708778825119
EEF2K	-1.54390257640173	5.08664229562501	-16.1415956312845	1.86021737883406e-30	9.56610416457953e-29	58.7816518237205
HSP90B1	0.995552912386149	10.5739672632274	16.1584131152541	1.71825620185286e-30	8.86643818798027e-29	58.677671216349
GNL3L	-1.08582468814666	5.84975695988433	-16.1205204426753	2.05489335636599e-30	1.05311531191781e-28	58.6342555736081
TARBP1	-1.26485304986217	5.27072019919973	-16.1048898576469	2.21239853402279e-30	1.12614835209784e-28	58.6008585880355
MEX3A	-1.70547992802243	3.8251347083514	-16.0987011570474	2.27806576974107e-30	1.15565660805513e-28	58.5920080522858
WBP1L	0.894149251095812	5.88130419822825	16.112129332481	2.13799295759359e-30	1.09197626704848e-28	58.5824900860355
CTPS1	-1.11864180280503	6.18092813762533	-16.0906439479972	2.36650560411079e-30	1.19647973573494e-28	58.4715961060955
DUSP3	1.00452690597262	7.5628548537765	16.0844503475829	2.43683006254114e-30	1.22790067849388e-28	58.3983624857329
CRB3	1.10410166799042	5.43084255229716	16.0622996784511	2.70598568583659e-30	1.3589659216897e-28	58.3848916152261
SFXN2	-1.13921510441577	5.67443094726723	-16.06017759847	2.73329117510435e-30	1.36810334284556e-28	58.3632941656234
AZI2	1.1898089826953	6.38660441344106	16.054791379156	2.80384805227741e-30	1.39875688880391e-28	58.3082621649489
MAPRE3	1.10247807563261	5.00415799159824	16.0413816966054	2.98756860929467e-30	1.48547451116453e-28	58.3036379085794
STEAP3	-1.59361172321892	4.05728704467787	-16.0361226812004	3.06288265964084e-30	1.51534995071237e-28	58.3024919686646
RRP15	-1.34916230973335	5.1529065047782	-16.0357813111422	3.06783687411135e-30	1.51534995071237e-28	58.2761110148949
SPIN4	-1.60535410928703	4.80611659211628	-16.018635771418	3.32731503012811e-30	1.63277655203933e-28	58.211768735243
PLCB4	-1.52656240572626	6.52367018924233	-16.0245035249523	3.23611892560666e-30	1.59323153399704e-28	58.1643420350709
MMS19	-0.771885606202505	6.33726571413499	-16.0110230748427	3.44949341327798e-30	1.68721801608411e-28	58.0988684639377
POLR1C	-1.15280599259193	5.22077315111605	-15.9716539716879	4.15717191524022e-30	2.02675628179374e-28	57.9609304730139
IKBKG	1.78842505623229	3.08709845932357	15.9633219636922	4.32474370726754e-30	2.10162949865144e-28	57.9025667678752
TIPIN	-1.34893274770904	4.35910831222176	-15.9255016024949	5.17499682860644e-30	2.49063308904982e-28	57.7821438519089
DNAH8	-3.23202188876262	1.81826667752025	-16.1719035238349	1.61229187678951e-30	8.34833614547285e-29	57.7619743402308
LAMA3	-1.43193802971491	7.61516963943829	-15.9331814535167	4.98971014574026e-30	2.41695121123986e-28	57.683534888929
SLC3A2	1.53458116753212	9.35015984154183	15.9287145379924	5.09665320564455e-30	2.46081493684754e-28	57.6262907739514
MAK16	-1.44794920599939	5.19214587876197	-15.8949855444681	5.98220234545101e-30	2.8699281284119e-28	57.6052681665861
FAM134A	0.910289452330566	6.74036342392898	15.8882482531103	6.17683566928261e-30	2.95386510859706e-28	57.4964182041801
FNBP1	0.74632827032766	5.90419838836064	15.8673608986927	6.82166564067422e-30	3.2518771828687e-28	57.4294301642012
UBAP1	1.14858913885999	6.96208329539737	15.8587968153584	7.10523946127354e-30	3.37633784020517e-28	57.3475743270572
SETD6	-1.15844607073538	4.97677891775743	-15.8365477115498	7.89860528596168e-30	3.74149706542588e-28	57.3461900272646
NUP205	-0.774974631233857	7.3478344449268	-15.8346657811964	7.96966595649881e-30	3.76328628939579e-28	57.217755573464
TPM4	1.34901609891758	7.49549417093139	15.8286726440127	8.20027503669168e-30	3.86004169125273e-28	57.175179946235
FEN1	-1.09195127111522	6.18702241310182	-15.8148719821895	8.75715008039532e-30	4.1092926752255e-28	57.1594688264972
GRIN3A	-2.59125781073956	3.64011524406086	-15.7994638003988	9.42394820569709e-30	4.39472069120334e-28	57.146375645636
BRF2	1.71012714762488	4.71064273005435	15.789699194298	9.87271125515919e-30	4.5897409352158e-28	57.1336821073149
XBP1	1.2475368500499	8.43078054526475	15.8106576640345	8.93466719132453e-30	4.17953154345574e-28	57.0817632843002
FAM174B	-1.4290170563346	5.2285271018513	-15.7799873032213	1.03403669045179e-29	4.79231325426668e-28	57.0703125391257
ELF3	2.21926212395117	6.69572823600711	15.7779768753983	1.04399234268765e-29	4.82356585163007e-28	56.9915739439567
GTF2H3	-1.04342453616667	6.4596710917794	-15.7638309507623	1.11682185697855e-29	5.12850061296328e-28	56.9234575778653
DNAJA1	1.43767861092192	8.73676115358622	15.76477750491	1.11179291519453e-29	5.1210682253255e-28	56.842072451869
PEG3	-2.33291778191725	6.75122348986378	-15.7434794945235	1.2306558349297e-29	5.63400244430011e-28	56.8224550343556
ABCF2	-0.825678632220967	6.63673681109388	-15.7405669119489	1.24787495697869e-29	5.67820919817942e-28	56.7900401820492
CALR	0.771383584918683	10.4929892587392	15.7408056809884	1.24645429069891e-29	5.67820919817942e-28	56.6960925172722
PMEPA1	-2.28047799481938	5.75133408342932	-15.7003950847024	1.51163637989572e-29	6.85762292462661e-28	56.6708734260993
TFB2M	-1.33140637646571	5.24998999977267	-15.6956979611542	1.54593089768522e-29	6.95020908971294e-28	56.6588086060725
GPR158	-1.69730102466488	6.19310152516177	-15.6980973700241	1.52831576600661e-29	6.89164851121778e-28	56.6195548818699
SORBS2	-1.87185278405	3.29671920849383	-15.6944984267108	1.55481360167889e-29	6.96927792322693e-28	56.6057593003297
DEF8	1.28242882757804	6.66222450432011	15.698512535538	1.52528839321043e-29	6.89164851121778e-28	56.5994575698547
TONSL	-1.42254098859718	5.55440779528041	-15.6886468039856	1.59888687734774e-29	7.14550159233741e-28	56.5990839618445
SLC7A2	-2.77679637089249	4.24422151726396	-15.6687464321124	1.75839073053189e-29	7.83501341533143e-28	56.5485722368728
LOC90784	-1.52569756445002	4.52625801068565	-15.6648778714666	1.79120765916815e-29	7.95762550593756e-28	56.5449739277826
DLEU1	-1.48982002914142	3.98094673898335	-15.6319776996509	2.09639834777285e-29	9.25868164416388e-28	56.3931429929884
RRBP1	0.939015365562672	7.82120005327221	15.6345243762315	2.07101270210952e-29	9.17354770940312e-28	56.24873388224
FHDC1	-1.28264991500718	4.94820480361845	-15.6012689264443	2.42829936670613e-29	1.066179628376e-27	56.2269589227059
NOP9	-0.823763781311336	6.14856997380719	-15.6161710124974	2.26111108074504e-29	9.95684574441862e-28	56.2225462215898
SNX11	1.09568121864203	5.04547835153632	15.5836437611663	2.64215799998173e-29	1.15669517573544e-27	56.1312936620827
FAM129A	2.97743554040411	4.70960633955465	15.5676284436438	2.85286639127177e-29	1.24530935265514e-27	56.0848529696102
STX2	-1.39552179686455	3.92773944161971	-15.5549690748464	3.03131470491519e-29	1.31555553783256e-27	56.0210684153273
MMACHC	-1.09029636984295	4.35207373465454	-15.5355392655195	3.32727931940228e-29	1.42749789314699e-27	55.9246383795391
PMM2	-0.903699828714162	5.70544464572288	-15.5476504726102	3.13955461813822e-29	1.35860380824102e-27	55.9236444122667
ARSG	-1.4348485022487	3.99721234612014	-15.5327881347008	3.37147143039854e-29	1.44233660965426e-27	55.9232598717928
TRIP13	-1.2781959158634	5.0926281436171	-15.5403469331344	3.25144576821526e-29	1.3989601620493e-27	55.9194170339174
FXR1	0.913024013092404	7.71882130649814	15.557216276095	2.99883807558394e-29	1.30523340704257e-27	55.8855828356988
TNFAIP1	0.816631381011661	5.74271786275172	15.5419655418569	3.22630762197783e-29	1.39213319688561e-27	55.8807468460964
GLOD4	-0.723206886443528	6.28635219423072	-15.5244226977618	3.50950589430511e-29	1.49712330991152e-27	55.780507838061
NUP54	-1.14475290961839	5.88339349116387	-15.4977245265656	3.9892111103272e-29	1.68738011359643e-27	55.6854179885067
CRELD1	1.11238640912378	5.95701322374947	15.4980906813931	3.98220553244445e-29	1.68738011359643e-27	55.6563123715107
AKIRIN1	0.881416169851838	7.45719123398778	15.5062905923726	3.82851710796297e-29	1.62858393465077e-27	55.6428823636619
RAB11FIP5	0.881692136291803	5.22037066189638	15.4826227780071	4.28920527721609e-29	1.79907001236528e-27	55.6363554183823
MYH14	1.04969570585009	6.91672296958566	15.4930266824437	4.08020110565632e-29	1.72101965737459e-27	55.599095186382
CDCA4	-1.13901230959659	4.60280636978052	-15.4631631204289	4.70946232789245e-29	1.96436906432314e-27	55.5766949094381
MYO10	1.187123655405	6.53719537247863	15.4826808894661	4.28800848463039e-29	1.79907001236528e-27	55.5693197393832
RNF114	0.817399203445521	6.91933866477306	15.4722987724398	4.50724437112945e-29	1.88525853696044e-27	55.5022763383715
RBFA	-1.007562239236	4.71425961030222	-15.4355369642911	5.37818801176389e-29	2.21865030727051e-27	55.4383016752557
WDR36	-1.24302657850528	6.00577983429852	-15.437755537972	5.32112702422417e-29	2.21335300265236e-27	55.3885807121709
TMEFF2	-2.65978179378428	6.05640526932268	-15.4188688415849	5.82702743441125e-29	2.39067333210708e-27	55.3273103841472
ELAC2	-0.875731927368379	6.90445449707304	-15.4359785228736	5.36678245069952e-29	2.21865030727051e-27	55.3261894746676
C6orf106	0.895840596712456	7.36640777609377	15.4370743336004	5.33858233503223e-29	2.2144793464874e-27	55.319185387669
VPS39	0.614651673213197	6.93607894558956	15.4269770776125	5.6041704366042e-29	2.30554036372736e-27	55.2806227624921
SCFD2	-1.37702189575189	4.31761831120118	-15.377481427733	7.11126515144913e-29	2.88191689158897e-27	55.178920141846
DAPK3	1.70463987414175	6.51760403439226	15.4021740673221	6.31434632746154e-29	2.57652783840115e-27	55.1745386993231
CDKN1A	1.84470472236519	8.98263807180801	15.4136193441821	5.97604089862005e-29	2.44512888647626e-27	55.1640653452503
BEND3	-1.7771656006237	3.137048297774	-15.3772163842433	7.12034607604892e-29	2.88191689158897e-27	55.1237030767029
FXN	-1.29233005315204	4.09213447765273	-15.3612844080495	7.68817182087918e-29	3.08678042947385e-27	55.1053625990243
DDX56	-0.704419543733096	6.73504554142472	-15.3848130693515	6.8646308574891e-29	2.79347688227795e-27	55.0808644126144
FAM177A1	0.9572787456722	6.32688476843276	15.3757936827698	7.16929028786368e-29	2.89392642372476e-27	55.0582499422717
PRMT5	-0.792975565694322	7.52794083598872	-15.3691196817031	7.40344450320585e-29	2.98043224289917e-27	54.9846564807395
OTUD5	0.98243582431538	6.22299287189943	15.358761093591	7.7821903462188e-29	3.11619653970191e-27	54.9815301221412
INF2	-1.40640014644303	5.17405638164688	-15.3405552066124	8.49568455130976e-29	3.38385143826173e-27	54.9740073154933
TMEM69	-0.90069387195254	5.60176029175481	-15.336518722775	8.66257926451462e-29	3.44119815439025e-27	54.9148009282659
EIF2S1	-0.940266879457238	7.50284543056423	-15.3540123446883	7.9622740880052e-29	3.17982733259272e-27	54.9133293609117
SDAD1	-0.962793977674187	6.2350004847931	-15.3318367829445	8.86029426661355e-29	3.51045326404932e-27	54.8629761349875
MIEF2	1.46070399995278	4.98445874820962	15.311493455129	9.77343121869959e-29	3.85191189448801e-27	54.8274404150121
PHF23	0.835236733524115	6.29172428348549	15.3280784891706	9.02228176113322e-29	3.56522586645201e-27	54.8200514688987
CLU	2.17078585080194	5.56258692855931	15.3093671498773	9.87417426675822e-29	3.88142934004297e-27	54.7653540081746
KIAA1161	1.37678836932368	3.33324334906282	15.2797615622086	1.13903392613253e-28	4.46572674538019e-27	54.7144502619784
FAM86C1	-1.21417581030588	3.70310443110197	-15.2697626074975	1.19536044293939e-28	4.66221621069556e-27	54.6671344495888
CTNNA1	0.769118154149481	9.05959923183132	15.2788734984586	1.14392676836329e-28	4.47323030045394e-27	54.5123276057649
SLC19A1	-1.55539119069982	5.30683842421257	-15.2471040047629	1.33358448457967e-28	5.18785093793997e-27	54.4937494134996
OSER1	1.77850748627803	6.53374417076399	15.2098064152066	1.59699078736971e-28	6.18051898534626e-27	54.2730871167036
RBM23	0.768761934528664	6.91812079398158	15.2032500762676	1.64843035888745e-28	6.3631954419162e-27	54.1996985716394
MYNN	-1.19951752950997	5.46840457536251	-15.1813950704696	1.83223760775966e-28	7.00460513756622e-27	54.1875043892472
SLC43A1	-1.32924784754268	5.80506728633959	-15.1836875673942	1.81202733539512e-28	6.95892646247906e-27	54.1861666001916
ZNF239	-1.39365784099964	4.42787472504802	-15.1688832147736	1.94660029554502e-28	7.41881980657463e-27	54.174378850714
TRERF1	-1.5613373219648	4.01141655692858	-15.1668763463176	1.965600187488e-28	7.4533970745757e-27	54.1720939875456
MMP24-AS1	1.00373112965648	5.50759234425864	15.1812807804128	1.83325107822558e-28	7.00460513756622e-27	54.1688456096049
ZBTB7B	1.07467698306944	7.75504300533067	15.1892795369567	1.76366423534108e-28	6.79055952766195e-27	54.1044601346202
RPL36A	-2.51259257325111	1.87967025854112	-15.2278770819655	1.46340948463771e-28	5.67818005718861e-27	54.0854033814733
ZNF746	1.31524719001042	6.09391374440769	15.166936355672	1.96502935853298e-28	7.4533970745757e-27	54.065680474925
CAMK2N1	-2.74622928421664	6.33118258788692	-15.1495850630856	2.13722259265471e-28	8.04324171711856e-27	54.0354458117401
KNTC1	-1.22177453735497	5.83695581025501	-15.155542214805	2.07645834226927e-28	7.8341955948531e-27	54.0290509449331
CSE1L	-1.11349778718189	8.01406448472021	-15.1614147686583	2.01825655913456e-28	7.63378853701878e-27	53.968054022469
SH3BP4	0.91058741674315	6.54043591944999	15.1468311429478	2.16591417036786e-28	8.13084179556094e-27	53.9471229085753
PKNOX1	0.846588417530905	5.49012442926015	15.1161877628308	2.51252606229056e-28	9.40850158387905e-27	53.8504316990492
PSMG1	-1.15399105552013	5.6961450765279	-15.0952769772454	2.78055619899098e-28	1.03093412059379e-26	53.7624865840685
KIAA0020	-1.39590470199031	5.05105599686092	-15.0850921462408	2.92133117225516e-28	1.07780611505119e-26	53.7530288363889
SSRP1	-0.827338965131983	8.2735668759131	-15.11490368139	2.52821007340673e-28	9.44368220454615e-27	53.7381334940342
HSPH1	1.79978808979361	8.54453092036575	15.1135680580222	2.54462804221147e-28	9.48142299797704e-27	53.7166172858866
TRAP1	-0.856338435303686	7.84129265965665	-15.1058893308055	2.64111846599933e-28	9.8165927934272e-27	53.7067230749241
MCM6	-1.44901749635978	6.50256431554122	-15.0914224490329	2.83301343334073e-28	1.04779629840011e-26	53.680694036955
DDIT3	3.22115152317559	6.62520834165039	15.0605681155052	3.29040943263243e-28	1.20803882739385e-26	53.6312823844654
RALGPS2	1.25681788498826	5.14260343988539	15.051266554772	3.44235198619704e-28	1.25767293004221e-26	53.5778428266991
RIMKLB	-1.21071058496358	4.55501933141102	-15.0413181783601	3.61267459633442e-28	1.31033627387821e-26	53.5701538887818
UBIAD1	-1.08796566478495	5.38548660607092	-15.0413917092086	3.61138513332706e-28	1.31033627387821e-26	53.5057304102681
SYNCRIP	-1.08759894427648	8.33712120097991	-15.0675784340726	3.18036452253453e-28	1.17049886447006e-26	53.5051074302598
PDCD2L	-1.29124940175874	4.06028058704493	-15.0200440633936	4.00586968316911e-28	1.4424973420256e-26	53.4688807544169
IPO11	-1.10535632742262	5.23585665207832	-15.019461047154	4.01723047100918e-28	1.44312757781516e-26	53.4160525911633
TOR1AIP1	0.960882842960033	7.08520687550469	15.0348915145054	3.72718110401224e-28	1.34861087850236e-26	53.3918843257681
AARS	0.744373717357853	9.82860415560559	15.0482490799055	3.49314249361601e-28	1.27313173990626e-26	53.3821142495943
TRAFD1	0.927137420856383	5.92458714935429	15.0142723548529	4.11977579414877e-28	1.47643325357847e-26	53.3350985365461
OAZ2	0.7419785916628	6.92791313818921	15.0214049747191	3.9794761454168e-28	1.43643783172064e-26	53.3206266466466
HIST1H2BJ	2.79836917759941	2.12376101238956	15.0563204928723	3.35894044211352e-28	1.23019145557992e-26	53.3078539005226
DNAJC7	0.757487522309155	7.31692976623586	15.0101172673686	4.20378757909438e-28	1.5029541497067e-26	53.2498778041226
LRPPRC	-0.895312500074778	8.02943085211189	-15.0090651153916	4.2253328870601e-28	1.50706885111863e-26	53.2353745604683
CHP1	0.67491582893	7.77482626798277	15.0053697033225	4.3018884309727e-28	1.53073830994043e-26	53.2192860340962
ELMOD3	1.02017114189703	4.54172973712434	14.9712858897108	5.07711658676696e-28	1.80231637510385e-26	53.209244945725
POLA1	-1.26878040517121	5.06164044847927	-14.9632530918625	5.27940128781954e-28	1.86530564089172e-26	53.1524197888743
JAKMIP3	1.60297082225932	5.0665106270803	14.9632913539466	5.27841881062591e-28	1.86530564089172e-26	53.1375461091061
PRKAR1B	-1.69293116648542	3.94420322352618	-14.9403769298031	5.90097281334576e-28	2.0606745991907e-26	53.0849425250272
LRRN1	-2.7433333379632	4.5173715338718	-14.9387157341438	5.94887543730424e-28	2.07258268135871e-26	53.0758796400504
PSEN1	0.712195540935851	6.58478885921032	14.9571994389611	5.43718203508163e-28	1.91205445992473e-26	53.0249836090245
PI4KB	0.698637689626035	7.18368097449778	14.9587395149613	5.39659799110963e-28	1.90223745151414e-26	53.0059783607973
KHNYN	0.72633612645426	6.64107650874909	14.94438259514	5.78705267486984e-28	2.02560333253719e-26	52.9637773699905
GOLGA2	0.717996766060045	6.92674000270202	14.9137458038854	6.71785493438855e-28	2.33507661330506e-26	52.8041718184039
LINC01128	-1.3602009730587	4.60433312807834	-14.8842613895993	7.755547622872e-28	2.67103906204234e-26	52.8022665082428
RAB36	-2.68729482715332	2.63813111761884	-14.9544830181357	5.50951416982675e-28	1.93296413023641e-26	52.7737549579641
CLIP4	2.37146682092738	2.51602935574914	14.9128052322305	6.74869747563638e-28	2.34037970656249e-26	52.7358599912955
TPD52L2	0.781872880608607	7.29067167320039	14.9029061695004	7.08205865570687e-28	2.44469408676079e-26	52.7309501595212
C19orf48	-1.25016674353723	8.23696514967449	-14.9049884899974	7.01058659881156e-28	2.42559834948743e-26	52.7215707373511
LRRC45	-1.50358786759785	4.74130043073407	-14.8548485938765	8.95131256314441e-28	3.06179748173523e-26	52.6348959438339
RRP1	-1.13522235472403	5.37625928985349	-14.8602171971554	8.72000582993264e-28	2.9894887566728e-26	52.6296478794234
UTP15	-1.12124380560385	5.15512191841716	-14.8526872394386	9.04616653980825e-28	3.08020945038006e-26	52.6085184255182
YWHAG	0.85631347295431	9.33964444641098	14.8752991841325	8.10182872920211e-28	2.78391442099998e-26	52.5405416279516
PTCD3	-0.869096245708907	6.86710004890371	-14.8483634681204	9.23896351356168e-28	3.13873927872494e-26	52.4830048404573
NUP93	-1.33528006816291	7.74465930635953	-14.8390583655626	9.6680003731579e-28	3.2770811197142e-26	52.4098190832323
SNORA33	-2.36065457263125	1.984442051456	-14.8527992231109	9.04122726469912e-28	3.08020945038006e-26	52.3866569847192
CD59	0.698051518366142	6.5943208717031	14.8206919784067	1.05744983298725e-27	3.57627628201273e-26	52.3608601670104
AFF3	-1.40380212895444	4.22663035363664	-14.7786510902197	1.29843237761367e-27	4.33272457383265e-26	52.3035511904746
PELO	0.894265358064349	6.2986521744297	14.7991853400372	1.17451761912924e-27	3.95438488090687e-26	52.2656055764296
TMEM201	-1.16334290874277	4.775659506405	-14.7795214736395	1.29292263954712e-27	4.32394796334958e-26	52.2612973618362
ANAPC7	-0.732429358290288	6.33313145675813	-14.7915254127488	1.21928783617242e-27	4.09593426128973e-26	52.2260113578182
NDC1	-1.159287801572	6.52774029198921	-14.7776505852215	1.30479497165785e-27	4.34430183911626e-26	52.1545650740727
USP43	-1.27237003663707	4.22144765897733	-14.7475714100008	1.51143602789338e-27	4.98807107579055e-26	52.1414323007338
KIF1B	0.850171694595129	8.16074995951709	14.782070837122	1.27691935840901e-27	4.27996006381019e-26	52.1165026188597
ZNF385B	-2.31897906347647	2.46338037167405	-14.8181276373971	1.07076860417651e-27	3.61318232816056e-26	52.104408035747
PCNXL4	-1.05307868974509	6.10853862802554	-14.7562257178999	1.44882210296104e-27	4.80254143445099e-26	52.0780505224478
PI4K2A	0.745123795270614	6.02551330556146	14.7570383593116	1.44307820338943e-27	4.79408458010967e-26	52.0769751737093
VWA5A	2.15297816613059	3.70933046493865	14.7246307769202	1.69088937828652e-27	5.56806905797158e-26	52.0383620633954
PPME1	0.65033042588122	6.69485860098473	14.7527679092872	1.47352050337945e-27	4.87365283672816e-26	52.0150361677016
PNO1	-1.00751684327741	4.62296394752471	-14.7084304597055	1.83037563056697e-27	6.00107433812089e-26	51.9325141936355
IDH3A	-0.789545957586951	6.06905240103962	-14.7224497703744	1.70902722920405e-27	5.61548202926215e-26	51.9116868646751
URB2	-1.22915696852354	4.39372538016746	-14.7034175687036	1.87583692738164e-27	6.12338419599191e-26	51.9100518020919
DHRS4-AS1	-1.00210809095979	4.8793782686097	-14.697356295647	1.93232397915502e-27	6.29409476594181e-26	51.8623127022948
APLN	-2.77992216125764	2.38319782364309	-14.7063036713523	1.84952642849518e-27	6.05065116563913e-26	51.7307173178546
ULK1	1.41901762913186	6.95200837254464	14.6788571844725	2.11551508040601e-27	6.8315213865326e-26	51.6543415406978
DVL3	0.698657241736844	7.32008775167461	14.6822099361474	2.08106490346703e-27	6.73475659277174e-26	51.6538826338222
GDF15	2.07593010271675	10.0819525044933	14.6855779165517	2.04702573222461e-27	6.63890678079583e-26	51.6196714450227
NOP2	-1.28583617917074	5.99678011870492	-14.6636275688825	2.27936007860614e-27	7.3448220902038e-26	51.6126761858296
ACTG1	1.43045594830107	10.856979258601	14.6892907826283	2.01014878805158e-27	6.53341865830792e-26	51.5967380548584
C16orf72	1.12436379079094	6.62104009951101	14.6578170404289	2.34518056288725e-27	7.54073476066702e-26	51.5711643466842
DDX11	-1.13326965789016	5.16155111638991	-14.6360784050757	2.60882877592648e-27	8.37054976481026e-26	51.5522083871403
SKP2	-1.14284250600361	5.30482601242042	-14.6342854696639	2.63185994527461e-27	8.42644113821823e-26	51.5361129628407
WDR12	-1.08190618609161	5.51058492374383	-14.6310041684366	2.6745403242171e-27	8.54487181030723e-26	51.5055697676197
CASP7	0.904710885952694	5.12197513165659	14.6274388616468	2.72170356898707e-27	8.6770914632505e-26	51.4945021631178
FBXW8	-0.985166286942825	5.03455870821628	-14.60670859193	3.01296912108441e-27	9.52478827835863e-26	51.4306561554932
SNRPD1	-1.02880699715566	6.43774762072155	-14.6247597237083	2.75769337607537e-27	8.77320418117536e-26	51.4148246729251
MMP16	-2.3386062475462	5.36648590061518	-14.6012044156529	3.09543531355078e-27	9.74445632458669e-26	51.4113964647149
MPZL3	1.46642883082764	6.1613317141681	14.620132202826	2.82098644529121e-27	8.95558825845514e-26	51.4033103190734
HNRNPAB	-0.805891389753467	6.99528154086491	-14.6079564444311	2.99458226639354e-27	9.48663445404334e-26	51.300835440208
MIOS	-1.04096578699001	5.48798336754764	-14.5880039689283	3.30257264535949e-27	1.03747763269285e-25	51.2983589411525
BCL2L1	0.71273470157622	6.97942844335931	14.6057700714991	3.02687273330498e-27	9.54863885783774e-26	51.2853312254482
SLC30A4	-2.73114985981777	6.44001612784193	-14.5851850120243	3.34858094569662e-27	1.04973468644218e-25	51.2736963096562
MRPL17	-1.15103700651254	6.11893172114456	-14.5670199883306	3.66089945972116e-27	1.14525138098277e-25	51.1425584840948
PPRC1	-1.30155988428893	5.8784223670482	-14.5519213195275	3.94266519953466e-27	1.23083286145972e-25	51.0821193193528
ARID5A	-1.51686044716908	3.6027402663243	-14.5240042723628	4.52231075258426e-27	1.40303756737201e-25	51.0656555376821
SETMAR	-0.914671201580042	4.9214107323256	-14.5254952422671	4.48929287572344e-27	1.39567747043195e-25	51.0191004166782
PRIM1	-1.34897486735775	4.47710809253784	-14.5099515284992	4.84575269699159e-27	1.4941236652572e-25	50.9778621988743
SFXN1	-0.856245627906189	6.91871793304875	-14.5401496233618	4.17738132857544e-27	1.30140161887736e-25	50.974366738564
TSPYL2	1.72244577193082	6.29130348791675	14.5201871889462	4.60795716545082e-27	1.42666154219401e-25	50.9171384038909
ATAD3A	-1.38432032601714	5.71141604856208	-14.5068670898137	4.91979987590666e-27	1.51116863480798e-25	50.8857124268091
TOMM40	-1.24315956430595	6.06734812668134	-14.5109171220312	4.82280290614722e-27	1.49010716952071e-25	50.8763436325836
PRUNE	0.892231900699634	5.93346125794126	14.5068108498827	4.92116051159498e-27	1.51116863480798e-25	50.8567768020652
ALPK1	1.91738635371209	4.55903065980808	14.470638213343	5.87951964433516e-27	1.79810319713517e-25	50.7923668559519
MCM4	-1.26835956628871	7.28442116532678	-14.4923549259931	5.28374064322826e-27	1.61919692854522e-25	50.7217662095414
PPARGC1B	-2.52325068539449	3.027400214901	-14.4655632291969	6.02821166837339e-27	1.83982980512794e-25	50.6224072943492
PSME4	0.700518982365038	7.57688608305288	14.4581315645522	6.25279656090304e-27	1.90450290382394e-25	50.5450070005686
ZFAND2A	2.79832069753303	4.7766922339549	14.417550735564	7.63601741305677e-27	2.29784443836594e-25	50.5221859535335
KCNN2	-2.26643005883761	6.02653810336723	-14.4303112973177	7.17078108758498e-27	2.1796851986068e-25	50.5019062604638
HIBCH	1.08517932728946	5.08995912545158	14.419921775563	7.54733474587538e-27	2.27571844465993e-25	50.4733333439618
UCK2	-0.950485497782407	6.09890098901782	-14.4244799074373	7.37974544079102e-27	2.23415841812335e-25	50.4406022514438
RNPS1	-0.779770568364911	7.5277159261388	-14.4283720786921	7.23960367897612e-27	2.19615937057587e-25	50.4059989878562
PPP1R14C	-1.87129817627929	2.73195189777766	-14.4232451158008	7.42477243234115e-27	2.24326726044335e-25	50.3969267572813
CECR5	-0.961122895255369	5.75311988872228	-14.3927860249832	8.62724592528557e-27	2.58576297034108e-25	50.3197404734397
AMFR	0.771861594306215	7.18721694596489	14.4015513132161	8.2624326438314e-27	2.48137377159545e-25	50.2836501476424
MAFB	-1.84312798054009	5.51933565158371	-14.3706414769023	9.62264953500428e-27	2.86693859955604e-25	50.2443583560187
PFKP	-1.21527633620151	5.94601432073827	-14.3746175336309	9.43578847920353e-27	2.81711741460051e-25	50.2242887247764
PDSS1	-1.42270072198251	3.67383991816628	-14.3405442183608	1.11631322296778e-26	3.28677634433024e-25	50.1720374727495
VEGFA	1.29480178866402	7.6712279635746	14.3745986354404	9.43666795114581e-27	2.81711741460051e-25	50.1527939064591
FBXO30	1.88043816489579	5.29951455244377	14.3432504231061	1.10150254734286e-26	3.25593745096465e-25	50.1189009130604
STOX2	2.60785639583545	2.75734373058051	14.3437628322626	1.09872051122295e-26	3.25411976262797e-25	50.1175257673442
DNAJB1	2.44409566693164	8.18537542356797	14.3649122713747	9.89845994551289e-27	2.94327276320439e-25	50.0782016759045
TTF2	-1.05525032374691	5.46100555935847	-14.3408469521892	1.11464651460654e-26	3.28677634433024e-25	50.0683543036167
DDX19A	-0.666578185404203	5.66512166045637	-14.3333203574929	1.15683562576247e-26	3.3994214787572e-25	50.0181211554589
ZNF517	1.19409488036975	4.03025538762588	14.3030969525955	1.34303736385218e-26	3.91593185545714e-25	49.9850858064571
CMBL	-0.838541508611667	6.45678400236768	-14.3316585295683	1.16636485675261e-26	3.42072943144478e-25	49.9681837658816
RAPGEF2	1.12848442531391	6.32712163015569	14.3245366214428	1.20810450804623e-26	3.53623728904916e-25	49.9519483024666
HMGXB3	-0.775549176659422	6.83175074732225	-14.323249438634	1.21580693077101e-26	3.55185931370769e-25	49.9161293250601
HSP90AB1	0.822016514362142	11.7264866526892	14.3504836693144	1.06287767295543e-26	3.15418401918949e-25	49.9113087233952
CLMN	-1.40564587228441	4.84808098527492	-14.2653982900661	1.6180711302613e-26	4.67249155615455e-25	49.7713973532458
WNT10B	-1.69161972739425	2.66830664461125	-14.2697538150162	1.58360261161892e-26	4.59061328495554e-25	49.7592990416206
TFAM	-1.22362420747126	6.88924146885696	-14.2918579923376	1.41971828577534e-26	4.1314902672873e-25	49.7579467713844
ZFYVE9	0.70992132225759	6.14320345977865	14.2766423629475	1.53058770995283e-26	4.44551354983592e-25	49.7240482919011
LTV1	-1.11010853351702	4.90336371923004	-14.2564064246821	1.69163324559531e-26	4.87554027175799e-25	49.6966307626721
ZNFX1	0.838093495600811	6.00051740531202	14.2687065124776	1.59182274404139e-26	4.60555112225926e-25	49.678594607186
MBLAC2	-1.39914298992973	5.23031318856897	-14.2477831719008	1.76533416880401e-26	5.06850055043233e-25	49.6548033812558
HACL1	-0.831893488067483	5.10065897462569	-14.2448099162631	1.79148678061995e-26	5.13377204156283e-25	49.6420474503162
UBE2T	-1.13747550253056	5.49149803190604	-14.2495759370546	1.7497507806459e-26	5.03338270539825e-25	49.6162467839697
BOP1	-1.23884398526509	6.61704438585994	-14.2438272322147	1.8002157153199e-26	5.1489598440464e-25	49.5392038926505
CREM	1.4694078905565	4.52526336630128	14.2123517286918	2.10359805242113e-26	5.99385737289482e-25	49.5027967822341
WWC3	0.879949771873212	5.93163434997865	14.2165278959965	2.06056252507941e-26	5.88239674459931e-25	49.4295402964926
NUMB	0.5854677652119	6.32683946422775	14.1767727514569	2.50885781431868e-26	7.13503957193359e-25	49.2107738862836
GDPD1	-1.21087060258133	4.2026522981028	-14.1444617659312	2.94451476471891e-26	8.27993140580883e-25	49.2020717342517
DIEXF	-1.24631501431288	4.99384560654034	-14.1460253781461	2.92177981610041e-26	8.23141570704762e-25	49.1608654296266
NOC2L	-0.902437122548222	7.86050567931456	-14.1744649426931	2.53770492842403e-26	7.20343614465316e-25	49.1377922885982
UHRF2	-1.0043544259944	5.32325649999453	-14.1393172852009	3.02057724987889e-26	8.47794167928626e-25	49.1076039443501
KCTD11	1.00571837992379	4.12545489652409	14.1267682770297	3.21450111364769e-26	8.95527805612871e-25	49.1062886449346
DHX37	-1.20572582860231	4.91475552864095	-14.1362060148357	3.067532754773e-26	8.57766701036711e-25	49.1060760701556
FTL	1.29436074918902	8.91366673414775	14.1691360886915	2.60559381349277e-26	7.38218805724669e-25	49.0897384587981
DOK4	1.92733679164586	2.57392689459509	14.1299513224709	3.16415938397483e-26	8.83141585683383e-25	49.0841259173975
CSMD1	-0.816527242421198	6.07076177241248	-14.1366824509387	3.06029508922902e-26	8.57339385445206e-25	49.0367579947768
SERP1	0.827849784463877	8.5960898165402	14.1567158856754	2.77099242413161e-26	7.83601172142377e-25	49.0343061396193
CNKSR2	-2.22127493681244	2.43604082914581	-14.1503419812197	2.85992739639899e-26	8.07230635043745e-25	49.003715696582
CDC42EP3	-1.42442916044824	4.06642984907366	-14.1014363020178	3.64491494167458e-26	1.00981628716209e-24	48.9992796425236
PRKD2	1.17058683676081	4.56386508240796	14.0953735795309	3.7562379534484e-26	1.03683215273862e-24	48.9266078849907
KCTD3	-0.842905223560986	6.52397483864971	-14.1161900955767	3.38765316809633e-26	9.42018518002492e-25	48.9129655484305
RIMS1	-1.71493133808594	4.81816205304177	-14.0880937387134	3.89443164743871e-26	1.06713112441496e-24	48.9083424220451
SNAPC4	-1.48673443832479	4.88288853189519	-14.0798532822169	4.05703362202647e-26	1.1076439430609e-24	48.8388712022315
ARHGAP28	-2.19470815928711	2.94736395280657	-14.0928846373578	3.80292261324684e-26	1.04779240294522e-24	48.8201140486263
TXNIP	-2.91333988941552	6.26709835508204	-14.0892558967101	3.87203254849189e-26	1.06293310325693e-24	48.8178332356817
MKNK2	1.50021348984516	9.19817636084331	14.1095246622771	3.50153908066971e-26	9.71887446124518e-25	48.7891787338252
HEATR1	-1.13991003909523	6.34346016162356	-14.0905622129327	3.84700941486244e-26	1.05799804713506e-24	48.786899677475
CYB5R1	0.852420485867474	6.07306436663259	14.0868504923243	3.91853772893037e-26	1.07178073839014e-24	48.7808162995845
TESK1	1.09624786033814	5.47595426062515	14.0739374834941	4.1779542244271e-26	1.13652464916662e-24	48.7560778014614
PIR	1.23961625971677	4.09076459439261	14.0454450497325	4.81303892962531e-26	1.30455943262191e-24	48.7106747347606
LEO1	-0.832455919356684	6.57110404802333	-14.0794705732915	4.06474884901958e-26	1.1077362743535e-24	48.7101149339049
EIF2B5	-0.890834994323151	6.37814630109256	-14.0521753270116	4.65478159389551e-26	1.26394575793734e-24	48.5923208520957
PIK3R1	-1.3755742086909	6.09557868836085	-14.0370331781323	5.01845858805316e-26	1.35640472572065e-24	48.5461230054246
GAB2	1.89885648026893	2.74658055356583	14.0164368428756	5.55938461968119e-26	1.49070927587737e-24	48.5254040243316
CLIP2	1.88619970887757	2.76541178686609	14.0195013882811	5.47533583589881e-26	1.47343446078596e-24	48.5153555022091
TIMELESS	-0.748080993259983	6.96489764493572	-14.0368758637858	5.02238297483137e-26	1.35640472572065e-24	48.4835747654698
SLC25A19	-1.63998150789665	3.02923851698275	-13.9972920007357	6.11459809321123e-26	1.62507619411787e-24	48.4645823323188
NIFK	-1.06566469050682	5.58423484949427	-14.0178367042827	5.52083218393631e-26	1.4830199655454e-24	48.4607095821187
RSRP1	1.25328611592153	4.79995763564547	13.9931676026163	6.24131851123551e-26	1.65582400644368e-24	48.4407984999407
CALCOCO2	0.758127800057885	7.2936520402671	14.0208650132817	5.43834822768672e-26	1.46610838396668e-24	48.3973236347568
NCAPH	-1.20882500874281	5.46529998781544	-13.9991462237435	6.05847297748439e-26	1.61587975541573e-24	48.3871613841057
ABCD1	-1.25700829506524	5.80734076080797	-14.0028397785447	5.948210551263e-26	1.58929412166842e-24	48.3767443670137
CNPPD1	0.8868967363953	6.10755197725293	14.0052182829275	5.87827496710027e-26	1.57340778798534e-24	48.3750064039161
OAS3	-1.37150519521558	4.52694507097421	-13.9816360695682	6.6097938611761e-26	1.74740606724332e-24	48.3562838859181
TOP1MT	-1.01472917969942	4.60992013382973	-13.9731686410137	6.89420269460283e-26	1.81619908179221e-24	48.3451391952876
NUP155	-0.947473137697087	6.30638053162285	-13.9983453434867	6.08265090998342e-26	1.61945188057289e-24	48.3277427315496
TARS2	-0.993702448663326	5.80259145861393	-13.990053006874	6.33875834761195e-26	1.67870891265857e-24	48.3227794655203
NMNAT1	0.88194776013113	5.08293221688402	13.9706132949803	6.98242386514193e-26	1.83621850716237e-24	48.2651544348862
LOC646762	1.13668533203186	4.48529429812937	13.9524822845249	7.64181399052401e-26	1.99564311098624e-24	48.249935245988
ITPKC	1.32390526786167	4.98123859250098	13.9565267978916	7.48950138650016e-26	1.96612504929522e-24	48.2186355360332
TUB	-1.15172062833937	5.72612491153554	-13.9537824834998	7.59251341934068e-26	1.98622267429999e-24	48.1446425336703
WDR5	-0.805494768883471	6.12871133229074	-13.9556634098034	7.52175773558998e-26	1.97114684393751e-24	48.1224445611959
PBXIP1	0.913670166829266	4.68365830372122	13.9267532883967	8.68632346485898e-26	2.25664071190869e-24	48.099550237796
HSPA8	1.45964317693897	12.2377368924927	13.9775309885834	6.74617523408434e-26	1.7803263148508e-24	48.0555081216655
ZFP36	2.45951475827153	4.12984553687558	13.9083981901168	9.518051605256e-26	2.45994944758217e-24	48.0433496534347
RAB6C-AS1	-1.86303585654749	3.31632391208265	-13.8985520357696	9.99670917792996e-26	2.57038672972254e-24	47.9886963712413
MCM2	-1.31993472932093	7.0059770569288	-13.9355080971566	8.31572425768786e-26	2.16786311551113e-24	47.9833631982595
SLC25A32	-1.11916952256305	4.57311601237595	-13.9024808469826	9.80288269315134e-26	2.52921110859726e-24	47.9833538713485
AKR1B10	3.94412625576034	0.71470635739066	14.1008872956033	3.65485779129133e-26	1.01070616195268e-24	47.943379460669
PRPF19	-0.740213816416056	8.34663229515563	-13.9311344608309	8.49883592444921e-26	2.21175944959323e-24	47.9214957420743
BCL2L13	0.692429485167254	7.07148627200453	13.9235638579882	8.82541935490651e-26	2.28487063850476e-24	47.921281315771
IPO5	-0.758257997901409	7.7453520693998	-13.9249308615014	8.76553041273997e-26	2.27328505488261e-24	47.9062535420237
CDK6	2.05485284625159	2.95110119148566	13.8806091247796	1.09320227432992e-25	2.80607270963045e-24	47.8937958332723
SCO1	-0.824518678952642	5.53351163613255	-13.9001533175947	9.9172501114827e-26	2.5543298057294e-24	47.8891955593042
RFT1	-0.702422655897522	5.23723777073876	-13.8741638555941	1.12890423238603e-25	2.88784087794015e-24	47.7779026992357
LDLRAD3	-0.998460448247183	4.16851326691288	-13.8542314256137	1.24689774285618e-25	3.15640341747903e-24	47.7716526000118
GABPB1	0.975858918433368	5.17521379606743	13.8715215392094	1.14387698251017e-25	2.91620658223645e-24	47.7681559206729
NSMCE4A	-1.05450394659163	4.94997615455224	-13.8621967317452	1.19832814094266e-25	3.04468618686887e-24	47.7644604093675
MTAP	-1.10337378156392	5.55259301753386	-13.8722243194781	1.13987530149734e-25	2.91094685838164e-24	47.7478609440848
CALML4	-0.980339789145032	4.18629701189977	-13.8438546939921	1.31314930522146e-25	3.30288944174295e-24	47.7084723283479
UBE2R2	0.584395056567278	6.92217713232435	13.8799019665805	1.09706336419757e-25	2.81117806771174e-24	47.7057058207842
BAHD1	0.858438323574036	5.1965600397983	13.8546620026596	1.24422239495783e-25	3.1559532909944e-24	47.6778842838776
MYADM	1.07534681523114	6.14806704228296	13.8659300940455	1.17622188156363e-25	2.99358436839992e-24	47.6641615105646
TRAF3	-0.740073458275171	6.12910421048396	-13.8539573152617	1.24860390915193e-25	3.15640341747903e-24	47.6219925929321
ATXN7L3	0.754833836154939	5.40392250806663	13.8454142562456	1.30297081656553e-25	3.28278687609867e-24	47.611481545455
KCTD7	1.36455826221056	4.2261397507483	13.8174233962569	1.49832178038876e-25	3.74356070787315e-24	47.5864926332228
UBQLN4	-0.675895494568429	6.53979751137538	-13.8460820907583	1.2986364558123e-25	3.27736554966009e-24	47.5518462705412
LMNA	1.04526020435008	7.20462277272506	13.8399827986414	1.33876580301683e-25	3.36169018362888e-24	47.4902257435333
TRMT5	-1.09209932597954	5.10182969739992	-13.806726508826	1.58052051154325e-25	3.92932053002208e-24	47.4732789185386
ARFGAP3	0.6312973680176	6.81327974473827	13.8258493270376	1.43660724491984e-25	3.60135131714796e-24	47.4446112683555
ID3	1.98872227903016	6.36895444094557	13.8219291622281	1.46499583619221e-25	3.66639624604371e-24	47.442555794628
LHFPL2	1.62689530378736	3.90145496818586	13.7770088427223	1.83344146211398e-25	4.53213983356285e-24	47.3971891373753
BBS2	-0.827289882847107	5.89952907313209	-13.8018220147772	1.61970807282079e-25	4.02008866470694e-24	47.3937315748022
STK40	1.22077684123082	7.29980444735113	13.8166952446583	1.50377840901445e-25	3.74473243611294e-24	47.3911976555401
MAOA	-1.56131750518601	8.28826132769166	-13.8167864378852	1.50309393279193e-25	3.74473243611294e-24	47.3552659641864
PRKCD	-1.17354331736431	5.80422194172746	-13.7918283626569	1.70260478545794e-25	4.21886360700271e-24	47.3231831317399
TTC27	-1.03699488946011	4.96538363658546	-13.7667615856171	1.92977139548177e-25	4.75040119254988e-24	47.2830297303077
TXLNGY	-1.13554932673971	5.91471737059859	-13.7768311590594	1.83506993793701e-25	4.53213983356285e-24	47.2547400813376
TFDP1	-0.982490769827955	6.17563063919967	-13.7713096664371	1.88640497952967e-25	4.65127375576642e-24	47.2046470337351
RANBP1	-0.99730924644166	6.6542407438731	-13.7598350968579	1.99774741472062e-25	4.90968497208591e-24	47.1198763833793
UMPS	-0.775168196289521	5.90117854437778	-13.7505173894101	2.09299950406022e-25	5.12699519624278e-24	47.1050645021013
MIPEP	-0.972993510379328	4.51132045667646	-13.7244538484111	2.38436855125396e-25	5.80286518081514e-24	47.0868052282492
MCFD2	0.824883806428893	7.17054491142346	13.7551765023237	2.0448139395631e-25	5.01714479027442e-24	47.0830548262836
UTP14A	-0.937715608894364	5.37741208670056	-13.7342315549434	2.27056932721318e-25	5.5529102634256e-24	47.0789531609967
NATD1	1.80451781031913	4.32972210869249	13.710426234206	2.55770798114616e-25	6.20461115426345e-24	47.0712652021373
CCDC9	1.49135753508126	4.06796338000795	13.6958290792158	2.75153708120122e-25	6.6319551864073e-24	46.9881613737466
COX18	-1.03361278751963	5.19162026184889	-13.7135607220321	2.5179084641622e-25	6.11794716793844e-24	46.9871254443056
TMEM263	1.08864820675257	6.82971740763251	13.7262507916997	2.36303326863098e-25	5.76027720158488e-24	46.9576337358667
PRKDC	-1.12431585276656	8.85265119057455	-13.7314680269292	2.30216856201623e-25	5.62103465483506e-24	46.9083111042168
RNF24	1.03473731228239	4.73229730063776	13.6912959066683	2.81468236186251e-25	6.76244325531639e-24	46.9046505953335
TTC33	1.22960402702198	4.7598459157728	13.6848170894143	2.90746420248596e-25	6.96307535319445e-24	46.8894476182664
PKNOX2	-2.23797864646333	2.51017835848099	-13.7083053268155	2.5849955018647e-25	6.26069233161297e-24	46.857304872053
SLC16A6	-2.75858281821882	3.37597504149662	-13.6691990178621	3.14395186328573e-25	7.49358431414261e-24	46.8487965121757
CAPN2	0.588405895318816	6.65727198765853	13.702516163423	2.66097595727065e-25	6.43433413436008e-24	46.8268211439804
GOLPH3L	0.964744528369812	6.74326284322276	13.698270268114	2.71812357717635e-25	6.56195235287462e-24	46.826327741233
EBNA1BP2	-0.782066526058369	5.8031930327741	-13.686879253489	2.87760391564894e-25	6.90257194846396e-24	46.8040123370136
QTRTD1	-0.893787046771931	5.32256810093986	-13.6751695274535	3.05134784387567e-25	7.29602535408234e-24	46.7804228594849
GCN1L1	-0.855804603695434	8.44454291594569	-13.6948443107853	2.76513245776313e-25	6.65404310669409e-24	46.7329598689963
C4orf46	-1.26403123816866	4.39110710649121	-13.6434818464161	3.5761990365278e-25	8.47006383793397e-24	46.7102560195623
HIST1H2AC	1.52659087773688	5.12517021300893	13.6481127754773	3.49417988679776e-25	8.28887917537997e-24	46.6964847508932
AFG3L1P	2.0776070927257	5.76303378660864	13.6621283458699	3.25727677663672e-25	7.75138955276973e-24	46.6963438311316
MORC4	0.791556064399796	6.54428355293416	13.6730268251331	3.08426230720441e-25	7.36300203576812e-24	46.6856302739274
AP5B1	0.945585081873745	5.75751081968992	13.6542146588319	3.38898505973807e-25	8.05205690775742e-24	46.6408768413781
TRPM8	-1.91010406683435	3.70185326267619	-13.6080945636166	4.27023993170772e-25	9.97230525886829e-24	46.5643109684948
ARHGEF5	0.873379813448193	4.8442718285573	13.6175361099335	4.07281413215237e-25	9.61593978119497e-24	46.5538430547714
FANCE	-1.51024506969374	3.96963320964283	-13.6042695777772	4.35293108205383e-25	1.01025677168656e-23	46.5454329126123
METTL1	-1.29757858189991	3.99131933070312	-13.6051393358498	4.3339879346726e-25	1.00741738122359e-23	46.537715436993
CIAO1	-0.555585470947093	6.47631516947092	-13.6371035362671	3.69234089368843e-25	8.7313686393111e-24	46.5137757105354
MYO1E	1.17494529503964	4.89655428427365	13.6117330171416	4.19304544775639e-25	9.84970131985576e-24	46.4822792201094
TMEM8B	0.816416856259123	5.26826119760932	13.6118807907682	4.18994002049176e-25	9.84970131985576e-24	46.4690075821169
AHCYL2	0.827126039660471	5.53715378771493	13.611494566827	4.19806129775419e-25	9.84970131985576e-24	46.4521177272688
PWP1	-0.752791177374016	5.98708124848469	-13.6170153173491	4.08346129067493e-25	9.62594265946228e-24	46.4488170170842
CREB3	0.989081485968151	5.73587598801955	13.6110297820396	4.20785546132329e-25	9.85727887788307e-24	46.4426301145311
NLE1	-0.95928629251009	5.69606672380124	-13.6052400943088	4.33179879335683e-25	1.00741738122359e-23	46.4134677728231
SIRT2	0.76923130163569	6.51085890733781	13.6085971119107	4.25949337342881e-25	9.96270288090451e-24	46.382091303108
EFTUD2	-0.681673586850872	7.22847381700606	-13.6057951227458	4.31975978541421e-25	1.00722846176677e-23	46.326043156144
AQP3	1.21057856784531	5.28676189570468	13.577147635101	4.98726809493593e-25	1.15213565713166e-23	46.2833751516446
AKAP5	-2.35304899702086	3.58249746331907	-13.5498207347431	5.7203547532171e-25	1.30741015181595e-23	46.2568168475535
RRM2	-1.80540749432353	6.73483977980525	-13.5883511179944	4.71469636131866e-25	1.09252902101174e-23	46.2533936147989
ANKRD28	-0.773862494981415	6.1952875527821	-13.5739038759011	5.06910066852197e-25	1.16744809261543e-23	46.2284321292076
LINC-PINT	3.57424719527565	2.9127025592005	13.5697599423351	5.17560694453831e-25	1.19015182050823e-23	46.226338440389
PPA1	-0.752573775896216	7.73751681937951	-13.5850336224422	4.7938116358969e-25	1.10915062441645e-23	46.2091935775049
DUS1L	-0.87065307135754	6.69926391886159	-13.5749846978772	5.04168533484963e-25	1.16291777247469e-23	46.1927471931207
FTSJ1	-0.819892787833298	5.49591087637836	-13.5530529478952	5.62829028907983e-25	1.29029628978355e-23	46.165389673518
PTRH2	-0.90160151775174	5.28316913467432	-13.5499475324981	5.71671478602362e-25	1.30741015181595e-23	46.1612536356257
CHEK2	-1.15911311938111	4.45100635410425	-13.5352213597682	6.15540237868687e-25	1.40470398356173e-23	46.1606716707957
NRP1	-1.32407090631321	6.66047024611455	-13.5603502270463	5.4258720521884e-25	1.24579349748717e-23	46.1158094936296
RPIA	-0.905195157206567	4.19280292036289	-13.5095372074687	7.0029759864737e-25	1.58607371663483e-23	46.0527358015721
TTLL7	0.975595810028734	4.9193973075358	13.5201800347784	6.63839933784104e-25	1.5080515046448e-23	46.0419068700991
TMEM181	-1.2342658344059	6.27405116801228	-13.5289594644274	6.35203941987823e-25	1.44737820832916e-23	46.0017433682038
KCTD21	0.871468858496063	4.52242279478905	13.5051246800259	7.15996369979873e-25	1.61918697162918e-23	45.9929939169098
PNP	-0.983451054179442	6.11209111057622	-13.5221579122861	6.57277583627291e-25	1.49540609026476e-23	45.9504036195111
NCOA5	-0.710147455566105	6.00606521697177	-13.518256650926	6.70284565126597e-25	1.52039169636571e-23	45.9489018937995
CFAP69	-1.72529364516557	4.45734654105775	-13.4865904767724	7.85890316782016e-25	1.7639654703735e-23	45.9453027816734
KNOP1	-1.05751797437118	4.94562663440371	-13.5027197594078	7.24700801817529e-25	1.63640710377324e-23	45.9300798710082
EPHA6	-1.15469365587539	4.49588544054201	-13.4806396713261	8.09753466770395e-25	1.81481463537675e-23	45.9110314327166
C1orf21	-1.16708160786951	6.01683820955313	-13.4979371970703	7.423279416984e-25	1.6711838639495e-23	45.8647517822267
ASNSD1	-0.937711052317798	5.73320674606017	-13.4927195658956	7.62050005355913e-25	1.71301540126114e-23	45.8520886454174
NAP1L3	1.34334701340281	2.64285409721654	13.4629318261479	8.8515424182036e-25	1.95462883752567e-23	45.8087119674018
EEF2KMT	-1.20806467555067	3.80506977801796	-13.4575035601402	9.09650630647746e-25	2.00283194571944e-23	45.8078322890758
ATAD3B	-1.29958943037058	5.44528351438229	-13.4769644248153	8.2485348898557e-25	1.84068515602502e-23	45.7954438696945
METTL8	-1.07706275547213	4.98589877911923	-13.4674589500732	8.65231680840464e-25	1.91627122706496e-23	45.7705129049597
PA2G4	-0.671479653279992	8.2946866138048	-13.5022695238496	7.26342164478636e-25	1.63765074201369e-23	45.7688353525879
CHPF2	1.12308818954421	5.73096436631091	13.4788405937184	8.1711011655079e-25	1.82857310136016e-23	45.7582174846041
ARHGAP6	-1.1475106770414	6.10563079369065	-13.4694450325553	8.56634172809352e-25	1.90407229723169e-23	45.7109539723286
UBE2A	0.715858945224622	6.61198107935028	13.4769353413786	8.24974100962197e-25	1.84068515602502e-23	45.702182743657
LINC00161	-3.53742768063732	2.5352840070855	-13.4746630779876	8.34452348760269e-25	1.85907069272763e-23	45.6879947901725
NAA15	-1.21717248868816	6.65371544000228	-13.4690302478759	8.58422610738122e-25	1.90407229723169e-23	45.6616615467309
PURA	-1.11064334691346	6.39450553573065	-13.4595504759481	9.00334482142695e-25	1.98523092273931e-23	45.6374493928682
FAM134C	0.667974003515298	6.16496227146673	13.4537422042429	9.27022786006407e-25	2.03214221236091e-23	45.6169531419794
C1orf116	-1.8202554716081	7.0545757501865	-13.4568787745833	9.12513456160689e-25	2.00326053475276e-23	45.6129138729389
ZFAND5	0.920590398297875	8.06994798921149	13.4671639184973	8.66516205781914e-25	1.91628974168207e-23	45.6069864236858
TFRC	-1.13606826556013	8.69312267884588	-13.4690226024612	8.58455610832347e-25	1.90407229723169e-23	45.5938288959952
BZW2	-0.737877064573793	6.45727854649784	-13.4513445894998	9.38269817836113e-25	2.05379877326925e-23	45.5776175260955
MDN1	-1.12964948564662	6.16554405474081	-13.4414547151371	9.86129081435881e-25	2.14916027385213e-23	45.5609569264174
KARS	-0.492645362155676	8.04076752163584	-13.4569784672014	9.12056049547382e-25	2.00326053475276e-23	45.555483647764
OS9	0.574098160735558	7.79891986941927	13.4501276313515	9.44030788334936e-25	2.06340121071869e-23	45.5277877473326
DAB2IP	0.882094069544852	5.31909584011419	13.4288171381387	1.05086938416087e-24	2.28362585709981e-23	45.5266796699756
SET	-0.761093768180492	9.06879112890994	-13.4421560544965	9.82655837790286e-25	2.14470349713066e-23	45.4514581185865
FBXL18	0.963288215355888	5.91921859712183	13.4151857263947	1.12549381931606e-24	2.43873235077199e-23	45.4315488391232
SURF4	0.648041960066957	8.6480778156599	13.4346028373489	1.02071683005506e-24	2.22131651016041e-23	45.4249657683286
JOSD1	1.21314443425953	6.69483166562478	13.4203918848121	1.09638476712493e-24	2.37909156981907e-23	45.4228147293626
NREP	-1.24622044903713	4.60434720236321	-13.3860141198814	1.30355925759567e-24	2.80433321089636e-23	45.3992399449726
PPP2CB	0.671709873851656	6.74119887521201	13.4086781022397	1.16297330446877e-24	2.5126916748062e-23	45.3586352694337
SMPD4	-0.724035939693226	6.90676930580775	-13.4094107818788	1.15869173313643e-24	2.50704828022717e-23	45.3484213590335
SLC37A3	-0.99363299683127	5.38725952587141	-13.3835369309753	1.31992474008004e-24	2.8354778107356e-23	45.335322410103
UBE2G2	-0.919552056452897	6.57012282719536	-13.3937006760828	1.25406352879095e-24	2.70560602705818e-23	45.2855165158918
DNA2	-1.17848988345727	4.42803071479088	-13.3563475968013	1.51369383523658e-24	3.23783855126958e-23	45.2719391478775
MANF	0.82838000913426	7.00219622252655	13.3909918207592	1.27128749980284e-24	2.73883114735144e-23	45.250573991073
DNAJC25	1.13762663600694	4.87817498836738	13.3466807916834	1.58926427387865e-24	3.39465040349386e-23	45.1709067235007
HMGCS1	1.17539277816207	8.01092711096575	13.3763810407339	1.36836773948108e-24	2.93534428229257e-23	45.1645616346418
RAB5B	0.552291079302353	7.78210574316577	13.368330803196	1.42500210522173e-24	3.05247241255484e-23	45.115400863741
MAPRE2	0.962339344170252	4.65284445426012	13.3100218583054	1.91191647801657e-24	4.04927190887119e-23	44.9957192363301
SPATS2	0.670290902746934	6.60400978656127	13.3358774319872	1.6782108443157e-24	3.57954744861429e-23	44.9910911735247
OTUD7B	1.04255785346759	6.61776285297299	13.3310084535855	1.71991574168048e-24	3.66329854993958e-23	44.9729673042078
GTF3A	-0.77469698372717	6.65251796107045	-13.3289033914442	1.73826715991955e-24	3.69191225931427e-23	44.9621463197692
SAMD9	2.02039252308424	2.08808352724558	13.3069270790405	1.9419955172646e-24	4.10718375876694e-23	44.961727981265
CNNM2	1.0950594741571	5.18195043420307	13.3019915160008	1.99095167707236e-24	4.20480033515028e-23	44.9575987093586
NUP133	-0.619891678629305	6.71313944173656	-13.3237611954437	1.78392641722642e-24	3.78353659337174e-23	44.9378954449182
RAD23A	-0.632621501273753	7.3930405164634	-13.3297025424617	1.73127732279337e-24	3.68227482706306e-23	44.9363008730353
ZNF667	-1.10405555939852	4.46974369051029	-13.2803588669498	2.22056854834275e-24	4.65049613973707e-23	44.905549255096
PANX2	1.65315277663234	4.24977082447739	13.2795345275145	2.22982583637701e-24	4.6568935687117e-23	44.8979197807634
E2F5	-1.64569170460342	2.59879438275862	-13.2825705077328	2.19592208752119e-24	4.62467967268136e-23	44.8870683954519
TEAD4	-1.49571186872257	3.34850401961973	-13.2687276243228	2.35483122663586e-24	4.91113134710613e-23	44.8755053198942
PHF14	-0.884876232914282	6.2891579552361	-13.2926259577803	2.08728127026601e-24	4.40205274639248e-23	44.8006853040368
RHPN2	-1.19269614305672	5.99226111416556	-13.2812308664002	2.21081802551939e-24	4.64952989792705e-23	44.7887746684586
OAF	-1.73394792039945	2.9642325316016	-13.2497038200096	2.59222127686016e-24	5.36154196877854e-23	44.7542679879911
RALGDS	-0.971083476326437	6.48494595072226	-13.2808539332356	2.21502753183803e-24	4.65049613973707e-23	44.7255303813189
STYK1	1.01298711844948	4.74049473639568	13.2488597360177	2.60329384472142e-24	5.37703719014263e-23	44.7007158097515
RUVBL1	-1.23962700739559	6.94861417197395	-13.2796133433408	2.22893906648956e-24	4.6568935687117e-23	44.6986293481987
GBP2	1.62682608359935	3.43920109901903	13.2393426636439	2.73147162529471e-24	5.61859971581169e-23	44.694224829605
RNF11	1.01420483426828	8.22134954125849	13.2806027270445	2.21783741389288e-24	4.65049613973707e-23	44.663223302563
PTEN	0.800556857560315	6.70777567922009	13.2680686406624	2.36267749149689e-24	4.92066091710365e-23	44.6580716189524
HMBS	-0.953101926352317	5.7731020390871	-13.2529394291858	2.55021318206827e-24	5.28922667706314e-23	44.6344626798515
ARIH1	0.83656140382403	7.11301877002647	13.2663411503672	2.38337084864904e-24	4.95688319436482e-23	44.6283050715077
TSFM	-0.762077852121968	5.55707860722186	-13.2448572842581	2.65644717620716e-24	5.47177102852218e-23	44.6026790136578
SETD1B	1.13355746720356	6.43996943158833	13.2531369071082	2.54767155331775e-24	5.28922667706314e-23	44.5869851029688
COLEC12	-1.40061455003142	5.09489839596591	-13.227569350164	2.89883818956864e-24	5.95471330431774e-23	44.570664067681
MR1	1.15349479235265	3.73501243915421	13.2088053281618	3.18712286684177e-24	6.52903642135006e-23	44.5659695845291
UTRN	-1.04055375355162	7.98443986623761	-13.2521416933053	2.56050633206102e-24	5.30325008030735e-23	44.5288597126746
HNRNPR	-0.739430653259124	7.36564956005124	-13.2477819778226	2.61750075254066e-24	5.39895484892178e-23	44.5212730991311
ASUN	-0.994718817114458	5.35333501002625	-13.2107264196483	3.15633133028566e-24	6.47479115513244e-23	44.4573632636422
YPEL5	1.09291783891357	5.84370081318027	13.2017851129402	3.30223045290802e-24	6.74643435113835e-23	44.3981646477378
GHR	-1.26206655683722	5.01967705333022	-13.1787579836948	3.70991226347264e-24	7.53830075078554e-23	44.3356992279033
RAP1GAP2	-0.88981217246216	6.39294658106908	-13.2004146821973	3.32518303377937e-24	6.78409625478683e-23	44.3257912389213
WDR43	-1.07862637131239	6.79521990720784	-13.2021569899492	3.29602956929326e-24	6.74294005619994e-23	44.3234309939583
BTN2A2	1.31610180754796	4.87913290114965	13.1622268383156	4.03340120463265e-24	8.17348886488042e-23	44.2642714360288
RBMS2	0.989339364362605	4.40817405452891	13.1532196328588	4.22142348526337e-24	8.53147981893873e-23	44.2462407192357
MICU1	0.567145703537725	6.70057363140521	13.1830961629867	3.62942186710498e-24	7.38474237892253e-23	44.2229122424976
SF3B3	-0.627274768570956	8.44289123521756	-13.1858950380771	3.57842424563899e-24	7.29085732327207e-23	44.1739118276301
FKBP5	-0.951453205545544	6.49470679615061	-13.1660020556379	3.95711637670977e-24	8.02973777198297e-23	44.1385628819514
CYB5D2	0.786908526335954	5.66883455200458	13.1534210583956	4.2171241183219e-24	8.53147981893873e-23	44.1312811559736
THADA	-0.845118570784105	4.78579947339674	-13.1329727171782	4.67681905499845e-24	9.4138223766564e-23	44.1073909951037
MRPL15	-0.838079475342417	5.87495851096664	-13.1392820982898	4.52985390373065e-24	9.14251158849724e-23	44.0554223986827
FBRSL1	-1.40417808336425	5.65208772238811	-13.123768527781	4.89983996166216e-24	9.83636321715495e-23	44.0038247054152
SRGAP1	1.38044128455383	3.98316429513878	13.0932116820489	5.71968834831244e-24	1.1345685632531e-22	43.96112174758
UAP1	-0.946488442696388	7.60034521378185	-13.1346114882017	4.63819304060572e-24	9.34860492587053e-23	43.9454128220004
SLC25A13	-0.897523511406152	5.74767727260814	-13.1118471527177	5.20464242264489e-24	1.04065127321486e-22	43.9443938091517
SRM	-1.03005945057789	7.1459443866052	-13.1319530678553	4.70101507095438e-24	9.44985840769089e-23	43.9426606909463
MYO1B	-1.55107274614992	4.39196978367368	-13.0831579975161	6.01848798014319e-24	1.19226405685792e-22	43.9022421558991
NOL10	-0.951799314015584	5.67873650641939	-13.0998864846601	5.52957953623718e-24	1.09976379226672e-22	43.8734615831449
OXA1L	-0.549625641472874	7.08225399665541	-13.1168898655511	5.07345537447639e-24	1.01712958482159e-22	43.8724103234643
YIPF1	0.785208428496006	5.43805175485657	13.0974311261537	5.5987632358536e-24	1.11205064483568e-22	43.862232122712
BLMH	-0.658991256888978	5.91401213352056	-13.1026351718657	5.453148175851e-24	1.0888892687311e-22	43.8606776799115
KLHL21	1.06209655105086	7.24775409123551	13.1122028417502	5.19527852100259e-24	1.040164030285e-22	43.8504938764314
WIPF2	0.743327329773787	6.25398855493979	13.1002078232753	5.52058902181613e-24	1.09943189325717e-22	43.8272345742841
LMNB2	-1.01865709756033	6.88176950313663	-13.1007764836846	5.50471479795239e-24	1.09772639317468e-22	43.7878780535117
KAT2A	-1.06009470889152	6.92604382583338	-13.0616836296942	6.71024161804217e-24	1.32754925081056e-22	43.5920387475111
CLN3	0.854641904543729	5.82817078389982	13.0429736316282	7.37770978900667e-24	1.45576465429335e-22	43.5692085165405
BHLHB9	1.27533926442996	4.44429720289026	13.0137889921753	8.55439444510972e-24	1.68131920141057e-22	43.5520966253335
CAMLG	0.990499420678024	5.826990078457	13.0339087535664	7.72466655886761e-24	1.5222256305506e-22	43.5269387806077
HNRNPM	-0.622986150973041	8.58568320153889	-13.0543233532613	6.96526279306444e-24	1.3761892907981e-22	43.5044046080846
ZNF143	0.880627066359958	5.55034213796479	13.0270063853274	7.99979620515447e-24	1.57437666863171e-22	43.4918216625787
SPIRE1	1.28852312746897	6.71318768027115	13.0132089804646	8.57959654404499e-24	1.68406825758666e-22	43.3998417642703
TDRKH	0.702096358058511	5.58251365547089	13.0028172029238	9.04397072545458e-24	1.77059014880608e-22	43.3748391462472
TIMM9	-0.944022360468253	5.00272396101836	-12.9826855936176	1.00165872029787e-23	1.95336459012893e-22	43.3579800055084
PPP2R2D	0.807343833682743	6.03709800888614	12.9993617523088	9.20390639876571e-24	1.79955544900867e-22	43.323582029201
ILF2	-0.631946713975577	8.18197430505603	-13.0124174534634	8.61410947024169e-24	1.68863534993667e-22	43.3060057982602
UBTD1	1.33553431756059	3.41825943749515	12.9472826387759	1.19886506352763e-23	2.31986569509419e-22	43.2659766807409
NARS2	-0.854559994601203	5.27482096605416	-12.9657367252242	1.09164045859692e-23	2.1260795235138e-22	43.234932091236
UBE3B	0.626855300423872	6.44238628371382	12.9854745070173	9.87582433464283e-24	1.92841844224963e-22	43.2308438166047
PER2	-1.59364645348894	4.02468575939284	-12.935943437623	1.26992932243021e-23	2.44164644117952e-22	43.200241147689
WDR74	-1.01000033285776	5.46396669317247	-12.9541050588243	1.15804521134212e-23	2.24957398363691e-22	43.1558524084474
TLDC1	0.759460111348554	5.01187775039603	12.9434984223404	1.22212616965966e-23	2.3587977588187e-22	43.1187023047437
DNAJC1	0.73953344423008	6.05054126469354	12.9513306792996	1.17447384749216e-23	2.27559990889578e-22	43.0904772881503
IMPACT	-1.02992116795132	5.99380504394703	-12.9437794486038	1.22038327466122e-23	2.35846528343795e-22	43.0811301161425
PCNA	-1.22644332489029	6.9343544601054	-12.9537446587134	1.16016623775682e-23	2.25078245815974e-22	43.0475691767314
KDM2A	0.768457985027294	7.70750922924347	12.9580164338572	1.13527476932146e-23	2.20819766012061e-22	43.041210396774
CLSPN	-1.23908759323943	4.606054908957	-12.9203645864712	1.37450976528202e-23	2.63596917439014e-22	43.0220628169073
KLK2	-1.78798853848034	6.5995755946349	-12.9400803266391	1.24352586462031e-23	2.39701981811793e-22	43.0002739826045
LARS	-0.687277212715504	8.01931931839397	-12.9361341167675	1.26870004611938e-23	2.44164644117952e-22	42.9261632823358
DPH1	-1.02816984780087	5.40995808354338	-12.9026806865017	1.50373585097124e-23	2.87644554626549e-22	42.9096024091802
SIDT2	0.856758217708697	5.89473846476851	12.9120553037292	1.43378063731015e-23	2.74612883288892e-22	42.9025220792056
CDC7	-1.3859614459461	4.99310628658905	-12.8978393103943	1.5411940768287e-23	2.94434736102542e-22	42.8996713709681
WWP2	0.652558294869626	6.97634059665171	12.9236278922368	1.35191040026595e-23	2.59594457421912e-22	42.8957557120616
RASD1	2.03674914355831	2.67260797747958	12.873464943229	1.74449512286655e-23	3.31586566645115e-22	42.8849489666786
CCNE1	-1.0603157291223	3.77057170013243	-12.8726891777275	1.75138986616789e-23	3.32476235529418e-22	42.8620865768632
CYP39A1	1.18745400376585	3.60010402766251	12.8441158963256	2.02532906660503e-23	3.80630053368474e-22	42.7420311264758
WDR75	-0.826428709619325	6.07658964247483	-12.88164098081	1.67346473300955e-23	3.19297921612089e-22	42.7310526376418
RAB29	-1.08743270753707	5.95488060300397	-12.8736788338633	1.74259892926422e-23	3.31586566645115e-22	42.7301818974192
MAPKAPK3	-0.819193040921807	6.37320633546148	-12.8738607208361	1.74098808332397e-23	3.31586566645115e-22	42.6753791142737
FOSL2	1.54415867982372	5.95922088840438	12.8561170121641	1.90538896171433e-23	3.59890825774873e-22	42.6460854771856
FIGNL1	-1.28936694991144	5.58928128395094	-12.854376412185	1.92233246731913e-23	3.62634979010855e-22	42.6288804551442
GPATCH4	-0.866812527661506	6.05077145111275	-12.8628944862254	1.84083059569798e-23	3.4901404324496e-22	42.6266787366207
TTC21B	-1.08620135314392	5.89868848875743	-12.8512642618215	1.95300475996307e-23	3.67497737789543e-22	42.6144469806314
HEATR3	-0.996311618947191	5.00281795823456	-12.8356949205988	2.11398493612837e-23	3.95312550447119e-22	42.5882592158033
GAS8	1.37371916076771	5.50805026277642	12.8402344805917	2.06571932352302e-23	3.87251452709385e-22	42.5785168130618
BARD1	-1.74431330485988	6.74226537643797	-12.8522760472788	1.94297944857683e-23	3.66070005016684e-22	42.5610358986288
POLE3	-0.711558259159389	7.08315538514859	-12.858540783246	1.88204459426821e-23	3.56378078531292e-22	42.5553804797643
FXR2	0.640582308453063	7.13923291268713	12.8568874494579	1.8979372235631e-23	3.58934828073344e-22	42.5443898617344
BRIX1	-1.14604031336294	5.60768849185062	-12.8382050738256	2.08715823309787e-23	3.90782643743113e-22	42.538775371759
FAM102A	1.42842394559118	6.79417648964189	12.8320189214825	2.15389698330595e-23	4.02275088324903e-22	42.4637429221187
KCTD10	0.602792555903473	5.96999012355223	12.8289412096136	2.18789412357302e-23	4.08116995771087e-22	42.4605194303716
VPS45	0.652562124272206	5.86025629927301	12.8228439965369	2.2568437117575e-23	4.1993513228935e-22	42.43627910442
SESN2	1.67117388779231	7.10016023583952	12.825002407755	2.23218976165878e-23	4.15863045422684e-22	42.4158123058025
RFPL2	2.09981033239158	1.61701258104222	12.7995204532612	2.54132942636237e-23	4.71700898223205e-22	42.4016573795744
HNRNPK	-0.517052033691868	9.79242234949731	-12.8409303412031	2.05841915227686e-23	3.86365274882366e-22	42.3924759366436
AMZ2P1	1.32198502924475	4.0681025384854	12.7764133777932	2.8586591758115e-23	5.27341845012107e-22	42.3704123773075
C9orf3	1.44036231407351	4.07363342847705	12.77585906875	2.86674118708979e-23	5.2818387319436e-22	42.3565753783013
FANCI	-0.990655021842365	6.77202836531977	-12.8114241216192	2.39190476349867e-23	4.44515370404653e-22	42.3294806403457
STRIP1	-0.98086271896601	5.2666751411857	-12.7816265590363	2.78375897044975e-23	5.14789713057555e-22	42.3165612004089
IER5L	2.38495661122403	4.06478963746966	12.7583761570447	3.13376096662043e-23	5.75263504581569e-22	42.2992105649738
CCDC113	-0.776990591133816	5.15725200516942	-12.7765120461633	2.85722295672693e-23	5.27341845012107e-22	42.2943814929966
DFFB	-1.10956088306304	3.93462687038759	-12.7601925915411	3.10489442260018e-23	5.70662113216209e-22	42.2835040006321
ATP11A	-1.18277831827893	6.34427279574974	-12.7935851249261	2.6192987430328e-23	4.85572715128154e-22	42.2787385977144
EIF2AK4	-0.824849299659698	6.74208383670748	-12.7930027638897	2.62707705283536e-23	4.86414168007099e-22	42.2409334976306
DAPK1	-2.0969444906253	2.32815549221145	-12.7621392672797	3.07425420146978e-23	5.65723052564586e-22	42.1389999310011
RAPGEF5	-1.78896817827534	2.83219054899358	-12.7317675783707	3.58883975949884e-23	6.54799730603094e-22	42.1291321250706
ZC3H6	1.80956721555497	4.65883622118192	12.7272900047369	3.67169103843926e-23	6.68292274341867e-22	42.1271291018219
NDST2	0.805416474199493	5.59892169310552	12.7552230545735	3.1845105643768e-23	5.83865819715288e-22	42.1246583091917
TYMS	-0.996022981552941	4.65205164288457	-12.7377738805618	3.48063931699981e-23	6.358306567405e-22	42.1173322502706
EPHB3	1.15135888898558	4.81479925094848	12.7462801635788	3.33297877749972e-23	6.10341577108973e-22	42.1167926011317
FRMPD2	-1.52463772640564	2.63076375264565	-12.7253860372476	3.70750029636291e-23	6.73993032084569e-22	42.1132468407967
AIMP2	-0.851257679246469	5.32118180986579	-12.7414744494817	3.41561119238726e-23	6.24711542812267e-22	42.0904763704377
PPAT	-1.13978131755823	6.36335962865239	-12.7299753780298	3.62177439577783e-23	6.60006848628639e-22	41.9478272082933
POLR3G	-1.26490883812302	4.08980199285541	-12.6888788805972	4.46609664976488e-23	8.04111598235845e-22	41.9331715244715
SFXN4	-0.777262881755226	5.80600189793245	-12.718653341727	3.83696062797232e-23	6.95843004705706e-22	41.9252341620406
PRPS2	-0.995148853907443	5.72563802646365	-12.7089481988757	4.03160017433144e-23	7.29379617081457e-22	41.8910171842291
DNAH5	-1.2583721687793	3.68852629703862	-12.6742082928443	4.81316590603683e-23	8.61436224613219e-22	41.8872543528692
YBX3	-0.62030714675662	7.38230322259334	-12.7232307994679	3.74845838335546e-23	6.80614886148313e-22	41.8664441959211
ALDH18A1	-0.729975738747796	7.38236560994829	-12.7179300510674	3.85113555069303e-23	6.97571187324567e-22	41.832693458246
FAM160B1	0.987988878773545	6.70071217430145	12.70766706521	4.05802328161122e-23	7.33276505375139e-22	41.8157140313713
CD68	1.38920056719685	3.31360003787936	12.6490627473954	5.47216692843355e-23	9.74733791190489e-22	41.7602072096429
SUCO	0.927591018877366	7.48615553005035	12.7027972188128	4.16005813868484e-23	7.50810492914561e-22	41.7580477654144
CC2D1B	0.733731515520723	6.2925670974672	12.6881459724306	4.48282398889974e-23	8.06156706794234e-22	41.7383037230598
SH2D4A	-0.98284820790015	4.69665597530123	-12.6694917119361	4.93039958647587e-23	8.81367621315734e-22	41.7368046240926
ADCK4	0.751272426075974	5.94878701558657	12.687889988092	4.48868118000765e-23	8.06244456925776e-22	41.7367022330802
MRPL20	-0.639168902189082	6.84434237718362	-12.6904112300901	4.43132552649983e-23	7.98808932844195e-22	41.7114775512257
MED29	0.524441441955633	6.9528129043097	12.684040217201	4.57769974196585e-23	8.21251365894375e-22	41.6733692528433
COASY	-0.754355781029763	6.50510748443676	-12.6789339527584	4.69851105129141e-23	8.4191935496649e-22	41.6712217176743
MFSD6	1.12900290248067	5.2180205029077	12.6529101954774	5.36575659362912e-23	9.5691450130564e-22	41.6583967765668
UBA2	-0.755387510500557	6.2320806900528	-12.6686539859343	4.95151944009231e-23	8.84090557817195e-22	41.6581848866018
TSPAN31	1.06362162292986	4.6130838788162	12.6451268961455	5.58321338308492e-23	9.92160143910097e-22	41.6574006234108
TRIM14	-1.15102241113237	5.34009491929174	-12.6470314576159	5.52919841164048e-23	9.83725632099449e-22	41.5942960994865
AQR	-0.703129481386948	6.37714112872493	-12.6402193717901	5.72484708922583e-23	1.01612652354391e-21	41.4901483751353
MYO5B	0.953322080691113	5.25654528911231	12.6210928214192	6.31211115053895e-23	1.11509012984109e-21	41.4789935323491
SURF6	-0.832038808605691	6.16989605893251	-12.6374880165858	5.80523108434322e-23	1.02815782942976e-21	41.4733748995931
POLD1	-1.18502001120207	5.47550086895569	-12.6235721716506	6.23270013127643e-23	1.10235836479678e-21	41.4704792050113
TOMM5	-0.829130741566154	5.0739879449585	-12.6098724689194	6.68437168393229e-23	1.17808128175971e-21	41.423255904606
ANAPC5	-0.649709575565023	7.74406083263599	-12.6374510914804	5.80632551516009e-23	1.02815782942976e-21	41.4131130163981
VRK3	0.703994372950703	5.22072963483376	12.6048061446145	6.85960082286416e-23	1.20754708037665e-21	41.3960335979682
IQSEC2	1.02553586043504	4.52837467093429	12.5921301759453	7.31848339438565e-23	1.2838124608656e-21	41.3808039682907
OSBPL6	1.83260698283559	3.39334259507738	12.5684184481684	8.26118428571826e-23	1.43742692044433e-21	41.3590934208111
ADCY1	-1.74180220050091	4.2105779643546	-12.5733066814159	8.05735784421389e-23	1.40685215568274e-21	41.3460537076836
NUP85	-0.754118560454477	5.6026424920353	-12.5832479648446	7.65826118208809e-23	1.34184889043448e-21	41.245397167503
RBM47	0.789495605769584	7.45146922986378	12.5995381102034	7.04669581018493e-23	1.23903026095711e-21	41.2272801580777
ATL2	-0.813779240312404	5.45447688037456	-12.5715761450497	8.12893327226981e-23	1.41770106871549e-21	41.2175698166713
LYRM9	1.28839884388239	3.11298623205094	12.5403418100937	9.53622115759417e-23	1.64972231454417e-21	41.2171042327396
IPP	0.841648533797937	5.44917928905359	12.573774220052	8.03812903556838e-23	1.40512858670657e-21	41.2036930193369
MAGEF1	-0.775007258661397	6.63036329465499	-12.5791894711074	7.81873819983597e-23	1.36837031245614e-21	41.1589204589626
HEXA-AS1	2.60497348986611	1.67215639908281	12.5923060643775	7.31190996240128e-23	1.2838124608656e-21	41.097439803914
NQO2	1.27098086387088	6.15270471688201	12.5571014159941	8.75314817897988e-23	1.52126473443937e-21	41.0866541465616
SLC16A1	-1.03016879883426	7.76677483284064	-12.5689845271537	8.23731791938964e-23	1.43493695913637e-21	41.0780721133726
GRWD1	-0.948744463103749	5.00998995660815	-12.5424076425615	9.43602145675428e-23	1.63427102877304e-21	41.0730709707426
MAD2L1	-1.30397842792154	6.02067241922574	-12.5478710665725	9.17608772495549e-23	1.59108698935256e-21	41.0408475615849
LRSAM1	-0.884268373793635	5.38733257289336	-12.5355086063916	9.77483731629638e-23	1.68905589345807e-21	41.0364927236405
BET1L	0.693500496209962	6.96975856852019	12.5516191311131	9.00193170554096e-23	1.56269371665206e-21	41.0041109856243
FAM111B	-1.77428800842922	5.37239196293751	-12.5318821234484	9.95780258517941e-23	1.71672059264126e-21	40.9937920039254
DBR1	-0.880018347649838	4.57625632576826	-12.5133386567996	1.09484739652461e-22	1.87888325785298e-21	40.9894034795957
ELF1	1.01340696855455	5.79797492064433	12.534021310971	9.84946365990919e-23	1.69999478525513e-21	40.9888377371349
GTPBP3	-0.928526160011872	5.12423682946065	-12.5073264007921	1.12904450968797e-22	1.93321094294639e-21	40.9011928046009
ADD3	-1.5877678316335	6.28949589390483	-12.4954017906201	1.20007347973516e-22	2.0500913960982e-21	40.7893885400584
UBE3C	-0.688462393281865	7.84647496046462	-12.5159981171721	1.08005396575631e-22	1.855616744828e-21	40.7889475101953
RTN4	0.762456600528881	8.09893149739818	12.5175300396867	1.07162372885732e-22	1.84324191437818e-21	40.7889033725623
NVL	-0.812802043181896	6.34265983972746	-12.4936143807004	1.21109981964922e-22	2.06657669225599e-21	40.7459849821128
ZNF511	-1.36141990559456	3.87370003495173	-12.4502905556418	1.51178949009563e-22	2.54781492517126e-21	40.7412417159463
KIF16B	0.92102855904154	4.17357715132763	12.4558059307683	1.46969317112382e-22	2.48244236868338e-21	40.7373485967245
IPO7	-0.807096649468475	8.40789953031442	-12.5073203177704	1.12907964635321e-22	1.93321094294639e-21	40.731101229694
FDFT1	0.935936556416315	8.5063379988421	12.5023719489033	1.15802881634565e-22	1.98051944262487e-21	40.7070662824861
PRMT6	-0.917139945312864	6.25315152022199	-12.4874893136512	1.24966130919007e-22	2.12995621098729e-21	40.7067057464432
ULBP1	1.75715824907849	4.83614882010603	12.4522479679512	1.49671277382858e-22	2.52524033840562e-21	40.7066562075264
PDK1	-1.29182957156278	5.37270280096017	-12.4597733278304	1.4401408016364e-22	2.44905484454952e-21	40.6830756390913
SLC26A10	1.92813333782471	1.84170201617257	12.457655372132	1.4558421038766e-22	2.46459132263935e-21	40.6797601123885
ADAT1	-0.889528139591307	5.1464743909282	-12.4578967633471	1.45404393348212e-22	2.46432547462388e-21	40.6477431218962
TOM1	0.972036844606423	5.70502665313343	12.4585300687649	1.4493368998069e-22	2.45912349011304e-21	40.6221616941478
E2F3	-1.03530474613244	5.38053229066567	-12.4495923355826	1.51720422247291e-22	2.55407383460238e-21	40.5890989588957
DCUN1D5	-0.771204054237976	6.39494415315147	-12.4565527497864	1.46408415975865e-22	2.4757531242045e-21	40.5457306815383
PAQR4	-1.44642564537646	3.6363997848492	-12.4083323056412	1.87425736796695e-22	3.12709429304352e-21	40.5230136674525
HNRNPA1	-0.484882204679689	9.95726769453823	-12.4750714640205	1.33166158724316e-22	2.26714630317951e-21	40.5223802488636
LRP10	0.837541404579446	7.15507361974599	12.4588121104351	1.44724555108087e-22	2.45835285011656e-21	40.5185272179608
FAM13B	0.739405628178194	6.43597217701051	12.4469872646984	1.53757893450841e-22	2.58547427554068e-21	40.4974592677477
CCDC88C	-0.958331679384759	5.64665956587602	-12.4220055508099	1.74745431244259e-22	2.92854620040601e-21	40.4163725913553
LPAL2	-2.43452098675638	1.50791558608719	-12.4441341874676	1.56020838021462e-22	2.62059161491083e-21	40.3647933831803
TTC7B	-0.793247762689776	5.46738541175874	-12.3949830699346	2.00695619022826e-22	3.34107030515161e-21	40.3237082395304
TIMM50	-0.697430588219813	6.40287859236249	-12.4118665703721	1.8406226442353e-22	3.08124744992612e-21	40.3185254926909
DDX54	-0.837272596366118	6.58982388586522	-12.4111059343677	1.84780992702253e-22	3.08983450603232e-21	40.3069793380714
TTC17	0.610027387952091	6.46125263477005	12.4098103005691	1.86011729919218e-22	3.10695454556949e-21	40.3012892758785
SMYD5	-0.961405597617019	4.37387727381122	-12.3558757652248	2.45248325382321e-22	4.03799216440892e-21	40.22232311827
STRADA	0.766662012289964	4.92574798931296	12.368314515774	2.300948433903e-22	3.81779466115883e-21	40.1991845431236
TPP1	1.01421880240506	7.69127789978035	12.3965459298623	1.99094580643309e-22	3.31809569693665e-21	40.1917541165551
UBE2I	-0.536208273119706	7.16170610973295	-12.3880727858493	2.07930930617606e-22	3.45768643870871e-21	40.1649339495366
GINS1	-0.952389393622698	5.65363137252162	-12.3746401066296	2.22752605128332e-22	3.70005875952105e-21	40.1621665946614
GPATCH3	1.28343426334426	4.53857806336664	12.3447409597658	2.59660549671104e-22	4.2612708348211e-21	40.143801937472
UCK1	0.678287290609645	6.08632910237013	12.366309138388	2.3247282599335e-22	3.85299332794276e-21	40.0957502329478
INPP5J	1.07791778394219	4.43140271627613	12.3286822667213	2.8195509426928e-22	4.6070051094097e-21	40.0547149218209
SDCBP	0.883738361481446	7.49099440361155	12.3640469631491	2.35184920011252e-22	3.89364582016423e-21	40.0287621903301
FLJ10038	-1.76612197397305	3.56305882664144	-12.3052160019178	3.18032364571892e-22	5.15720732873816e-21	40.0287432248908
MRPS23	-0.797023779239083	5.91576278854614	-12.3496034011638	2.53265256810566e-22	4.16402352975671e-21	40.0279154389052
MAPKAPK2	0.5759887109845	6.56573144900493	12.355928212044	2.4518237560793e-22	4.03799216440892e-21	40.018942796441
NUP210	-1.06141911245435	7.4457952438972	-12.3616705743707	2.38068128927445e-22	3.93703857265915e-21	40.0148555785892
G6PD	1.1207228798096	7.05726382351509	12.3595657148915	2.40651492313557e-22	3.97538262770118e-21	40.0120061808801
DHX33	-0.673538895026219	5.9484072092872	-12.3439676226631	2.6069250030695e-22	4.27353557271742e-21	39.9958747068379
MTCH2	-0.575051717265	7.64292288624788	-12.3590713394075	2.41262321856128e-22	3.98109343405673e-21	39.9944711511599
CDS2	0.560098498651877	6.19379484237943	12.3370874677241	2.70056469554562e-22	4.4222115014518e-21	39.944355161486
AKR1C1	4.89784101644988	1.68380391566154	12.4259827022665	1.71221285780923e-22	2.87269142713557e-21	39.9383233335965
LINC01164	3.61632058813055	-0.545416438872459	12.5200304766669	1.05800527061441e-22	1.82190448893876e-21	39.9382704729226
GDI2	-0.602918474915848	8.43369015302162	-12.3494554648217	2.53457479102133e-22	4.16402352975671e-21	39.9219432278025
HSPA4L	1.20941288915194	5.31892829885501	12.3177145268051	2.9827562806978e-22	4.8578165196267e-21	39.9037077832515
SLC22A3	-1.87123300424635	4.46002857347045	-12.2860814251148	3.50851782671581e-22	5.65277936544684e-21	39.8941474217839
UBE2O	0.759630980972091	6.91944561084467	12.3324908296516	2.76499799412172e-22	4.52278974724746e-21	39.878493901615
ABTB1	1.43027634981254	3.41542138362453	12.2711168528434	3.78869160899555e-22	6.08459820328098e-21	39.8560265842552
PCAT1	-2.69337847963261	2.40427182883495	-12.2763603276163	3.68805482380379e-22	5.93567322982183e-21	39.844446833115
LOC344887	5.04586926371545	0.780997825007556	12.6206071006371	6.32778678710019e-23	1.11654578607634e-21	39.8373178220404
CCNE2	-1.67734553864879	4.70526312983131	-12.2863771455381	3.50319581001956e-22	5.65026726995206e-21	39.8315482992771
C16orf70	-0.748827598022063	6.07881835865715	-12.31129243847	3.08268424887614e-22	5.00969552826019e-21	39.8308442989548
TBC1D4	-1.02937547834738	5.45528810064174	-12.2924001574304	3.39654543557761e-22	5.50189064300253e-21	39.8045509281655
NFE2L1	0.713897306937094	8.81082516260305	12.3277836816391	2.83257867258772e-22	4.62326101604101e-21	39.8008136772113
FBXO5	-1.79135982692464	4.05341594801879	-12.2677936409499	3.85389443963827e-22	6.18270073777865e-21	39.7962423228921
SRSF2	-0.762037198513863	7.27300742459889	-12.3182161274351	2.97508951328235e-22	4.85059111090638e-21	39.7944416268692
UBQLN1	0.620319731682514	8.3989342295892	12.3125606893466	3.06268764233031e-22	4.98259129330791e-21	39.7283881687182
XRCC5	-0.729766668960806	8.69903668261525	-12.3087425248701	3.12328610286428e-22	5.07019071574163e-21	39.6991832466188
FAM69A	1.30489304232593	3.11211556003675	12.2420882036861	4.39778103596701e-22	7.02166711629721e-21	39.6973440571023
DVL2	0.822343477165358	6.83635485481416	12.2892669020481	3.45161370221839e-22	5.57905611975365e-21	39.6827198738387
NOP58	-0.903175878768247	6.83987436154653	-12.2920600778598	3.40247959469101e-22	5.50556396485778e-21	39.6777033131184
PDHB	-0.643515029716743	6.64476032782026	-12.2873652922038	3.48547100352054e-22	5.62772393428649e-21	39.6674250274691
RHBDF1	1.13477635298453	5.84042109810858	12.2728883139016	3.75438801718252e-22	6.03596257666089e-21	39.6319416974601
MAF	-1.60689508797662	3.64953015087327	-12.2269275389678	4.75399022215868e-22	7.50640559158095e-21	39.6228457376424
PLA2G4F	-0.947062618514479	5.70570678970229	-12.2644124240023	3.92139051577403e-22	6.28426894182101e-21	39.615205444222
HECA	1.28450395209944	5.28163458303545	12.2388431852378	4.47170221256424e-22	7.12814017238478e-21	39.5742418826311
TAF4B	-1.59819768264121	3.56539420455516	-12.2145818920699	5.0653322848483e-22	7.96450571615519e-21	39.5688086116945
SLC24A1	0.835837766019529	4.63470871739657	12.2350233844258	4.56031520021119e-22	7.24631672448373e-21	39.5651228935482
FAM131A	0.808200748762082	4.72930291551485	12.2380754163838	4.48937342029916e-22	7.14872017807128e-21	39.5495195800589
MSH6	-0.898125934676457	5.78476784338119	-12.2419797250283	4.40023225655013e-22	7.02166711629721e-21	39.480789808154
PPM1G	-0.70309420312484	7.34246606965816	-12.2521623779391	4.17600911364155e-22	6.67805674658588e-21	39.4562635703236
ALDH1B1	-1.37637102636458	5.84157259434605	-12.2308817255232	4.65838577152428e-22	7.37872581700512e-21	39.398461166508
ENOPH1	-0.645573937657002	7.09700117218487	-12.2374346877411	4.50417422787353e-22	7.16469069976154e-21	39.3983406468499
PCID2	-0.58973572557919	5.87687054189676	-12.2224060650072	4.86572440750684e-22	7.67476026293307e-21	39.3955182889818
MRPS5	-0.585147128035854	5.71368628377658	-12.2167874850857	5.00824695938915e-22	7.88300171301755e-21	39.3670614528456
SLC25A11	-0.823347830574983	7.06918892773721	-12.2325128758692	4.61951170317349e-22	7.33262026795487e-21	39.3642211498586
ETV1	-1.53472328151543	6.86314375058671	-12.2271877998188	4.74763756988479e-22	7.50426586835685e-21	39.3525983073383
EIF3M	-0.595302572276218	7.61445877861641	-12.232014832916	4.63134658652857e-22	7.34364311967403e-21	39.3472625987527
SERINC1	0.730895704123887	8.23682777907744	12.2291800691501	4.69928984816563e-22	7.43567295680243e-21	39.3133605609062
FAM86C2P	-1.50339344258887	3.09464585230948	-12.1633268231445	6.59230767635358e-22	1.02474215391434e-20	39.3086783898653
UNC13B	0.514740108617071	6.95283188162322	12.2181516308937	4.97326339993122e-22	7.83615143896823e-21	39.2919769422552
ABHD10	-0.832101521575428	6.22490150674249	-12.2037647194477	5.35489316076832e-22	8.40220226772174e-21	39.2769339086324
TRNT1	-1.07082440707789	5.31185198278461	-12.1865094018833	5.85154807411204e-22	9.13376776308383e-21	39.2665318698828
TMEM127	0.768891678254227	6.21690278460384	12.2049441881056	5.32253062088768e-22	8.36015897523529e-21	39.2623739139159
KDM3A	1.20255810767338	6.43346206584365	12.1970866916058	5.54188354235158e-22	8.66842950749494e-21	39.2533239035265
MAP3K9	0.837454535393046	5.43966219110956	12.1889256025259	5.77931530184608e-22	9.03040567872224e-21	39.2502335210736
DCAF4	-1.33193754219622	3.53910010891283	-12.1527887706619	6.95944459708836e-22	1.07957665361445e-20	39.2490234815631
TMEM86A	1.16497070966953	3.7132178217674	12.1481799491714	7.12639108093974e-22	1.10433321435904e-20	39.2164522487176
DDX31	-0.957087999453075	4.87602944353592	-12.1678600513511	6.44040866880885e-22	1.00424897789028e-20	39.2116153923924
DLAT	-0.730604894276889	7.09094056972913	-12.2002556963111	5.45234610027464e-22	8.54618257220502e-21	39.1992081207555
BLVRB	1.24916975289161	7.20700180372777	12.1986765545618	5.49678055343513e-22	8.60684638064462e-21	39.1872633233904
TMEM43	-0.791963100930122	5.84756190651721	-12.1638814916955	6.57353067988349e-22	1.02288224548322e-20	39.1018911004513
CLDN8	-2.30422571206846	2.17518842231542	-12.1422890379388	7.34563927454442e-22	1.13596415392955e-20	39.075371995047
STK36	-0.712388783825305	6.06619490407948	-12.1543863860107	6.90249380215809e-22	1.07184950292871e-20	39.0114763241829
ADD1	0.494521842019361	7.84756981976877	12.1639251376675	6.57205542644909e-22	1.02288224548322e-20	38.979087791008
ORC5	-1.02973923445825	5.46685534422392	-12.1307251345573	7.79589257638213e-22	1.20064741463543e-20	38.9576702539745
TANGO2	0.983023911669612	4.96396758185281	12.1186971117686	8.29360764907956e-22	1.27468590029252e-20	38.9502196772503
HELLS	-1.46479763963435	3.88323239023777	-12.0979938041884	9.22608293394336e-22	1.4093475212217e-20	38.9438559380089
CCDC96	1.45375015274017	2.92641319567079	12.0875770274383	9.7343032651398e-22	1.4824573816363e-20	38.9246057309432
CENPN	-0.870580653919535	7.06896401008706	-12.1455657275711	7.22286557905438e-22	1.11812937665031e-20	38.9217127547086
MYO9B	0.858112236608787	6.07946822327006	12.1338564921184	7.67130596683529e-22	1.18388828774922e-20	38.8993550405372
ZER1	0.666066464933942	6.7190537302794	12.1335770601115	7.68234206098e-22	1.18437421342583e-20	38.8755777216071
NIP7	-0.853909261875796	5.35281356137817	-12.116510828043	8.38743965698795e-22	1.28699925157207e-20	38.8705714866678
FOXO4	1.06646329433856	3.95558520658722	12.0844260768902	9.89349477107126e-22	1.50365098666403e-20	38.8628153633747
GABRB3	-0.752303724625592	6.24379069667625	-12.1164314856029	8.39086485941032e-22	1.28699925157207e-20	38.8157876126311
MORF4L2	0.734433398087923	9.18513841521493	12.1372674698776	7.53786482246011e-22	1.16449154500063e-20	38.8052260230639
G3BP1	-0.815059723798914	7.74785039775776	-12.1195539362134	8.25712177052027e-22	1.27037848879234e-20	38.7573275597605
PGAM5	-0.705978411429232	6.55674338340456	-12.1107713900604	8.63886436073772e-22	1.32233626137449e-20	38.7534782846945
SMOX	1.08195877691072	3.48581849464683	12.0506198462067	1.17747708240527e-21	1.77520038849373e-20	38.7291425977597
PRPF4B	-0.775038100107247	7.05618296551756	-12.104580613197	8.91853995468621e-22	1.36375555966974e-20	38.7102615234562
ERRFI1	1.62785243727347	6.54934566930498	12.0911920122228	9.55482883091376e-22	1.45660212918783e-20	38.6883498639823
MPP6	-1.19184415936156	4.44360555897804	-12.0522303173844	1.16775056275576e-21	1.76230577390357e-20	38.6772299844393
NBN	-0.941182729892501	6.34335031675061	-12.0817768439646	1.00293569342861e-21	1.52122044166909e-20	38.633462588073
SMC3	-0.834911795394805	6.95979734589203	-12.0868559618811	9.77050462598589e-22	1.48646299355425e-20	38.6298211263268
MYH10	-0.832915185646634	7.82110572859483	-12.0912903710382	9.54999222081195e-22	1.45660212918783e-20	38.6139523684856
NSMAF	-0.857241793051206	5.47751435569837	-12.0551638218454	1.15024005545099e-21	1.73762622461288e-20	38.6109230525495
YEATS4	-1.25603647038394	5.12887006414195	-12.0464776996388	1.20286856138248e-21	1.80984712602398e-20	38.5837769555054
IMMT	-0.497509014388894	7.15740136917522	-12.0788856993461	1.01797609160329e-21	1.5424751757331e-20	38.5715712468627
MYL12A	0.756616922092614	7.04851129607279	12.0775331046797	1.02509004802865e-21	1.55168872592724e-20	38.5643216994861
TGIF2	-1.51844565566629	3.69020566289974	-12.0191809971863	1.38449729118939e-21	2.07067841877488e-20	38.5550466688073
TNKS1BP1	0.723997512027076	8.26519945541597	12.0830356128558	9.9645710521461e-22	1.5129221326494e-20	38.5497478888667
LRP8	-1.19519175370017	5.21088453780893	-12.0483327976863	1.19142957543483e-21	1.79443395232992e-20	38.5479503463339
SPRY1	-1.91481326392473	1.75292518092813	-12.0436141390862	1.22074253359101e-21	1.83490189033059e-20	38.5223677815818
TAOK3	-0.97491030835639	6.65934097932814	-12.0626229825122	1.10689183388716e-21	1.67382555666159e-20	38.5153628510057
NAIF1	1.23112405715696	4.95601741755398	12.018431199673	1.3898567242436e-21	2.07662572848178e-20	38.4299202932818
CYP4F3	3.43421702463824	-0.046146286569636	12.2626961386811	3.95610343560786e-22	6.3331395723974e-21	38.4144190313937
ZNF204P	1.22127414749104	3.96751933887043	11.9927504319955	1.58653437736811e-21	2.35641940757265e-20	38.3973745494147
POLR1A	-1.06346591048696	6.18856493307595	-12.033592011635	1.2854226409091e-21	1.92633796166577e-20	38.3898486029841
CLASP1	0.682931798329927	6.65499004180224	12.0360781097511	1.26906443179254e-21	1.90372342735232e-20	38.3734940891272
ATP10D	2.86905935844252	1.16715222762786	12.1118615906353	8.59053187124131e-22	1.31627986304653e-20	38.3444103638651
RIC8A	0.62144502705598	7.17750325448856	12.0328386207884	1.29042147354076e-21	1.93190118112543e-20	38.3261219693295
GPR137C	1.89278170069737	2.98234646705579	11.9585509674992	1.89245761919819e-21	2.77782439979276e-20	38.2689068268824
VPS37A	0.693509215701696	6.44298186140357	12.0106214074207	1.44693177160615e-21	2.1576094818707e-20	38.2631175375878
SNX10	1.15258963396816	4.4016254356737	11.9775859483205	1.71553786452088e-21	2.53050261037775e-20	38.2563654042336
KIAA0232	0.688299878379675	7.10899884868043	12.0165195659849	1.40361508629417e-21	2.09509782661961e-20	38.2553995729362
TSC22D4	0.81130000110292	5.86180841208252	11.9984040070858	1.54096862676327e-21	2.2932789791355e-20	38.2245410334731
ADGRD1	2.25580522262036	0.938700220645862	12.0396637171342	1.24583848141005e-21	1.87075106368534e-20	38.1975671431362
OPA3	-0.945118826101535	4.28173375176312	-11.9634556623013	1.84519320990248e-21	2.71641384704859e-20	38.1954281773419
TFG	0.466861506950941	7.55721645860413	12.0082951065449	1.46438266775e-21	2.18146529156091e-20	38.1941346465092
XPO4	-0.837730438857786	5.60032322653499	-11.9809769560722	1.68580679363793e-21	2.49399751854849e-20	38.1730872651822
MICALL1	0.980932313912903	5.89102953205445	11.979683861109	1.69708273470736e-21	2.50820810476041e-20	38.1385190410859
FAM117B	-1.09925547535034	5.31779095330543	-11.9602989199323	1.8754757481115e-21	2.75559137315482e-20	38.1354608009809
ALCAM	0.901569260395734	7.38718041729672	11.9923592307637	1.58973683548496e-21	2.35884271952986e-20	38.1186299977689
PLOD1	0.790031444342384	7.54507521378962	11.99361595022	1.5794720235373e-21	2.34825266390456e-20	38.1109423440012
LEMD2	0.692792065995546	5.95439133705469	11.9737972322238	1.74937812808609e-21	2.57788635636317e-20	38.1066352389976
ZFYVE1	1.17285213588107	4.88464466396943	11.9432298841923	2.04806176509452e-21	2.99743620513249e-20	38.0987683593116
F12	-1.28833096556093	4.27643715095958	-11.9400793658326	2.08161581878752e-21	3.03766211223648e-20	38.0969353087177
MTPAP	-1.00963831898378	5.34618881392667	-11.9562310071652	1.91523503712258e-21	2.8057726163349e-20	38.0815572700788
SRPR	0.556102974512417	7.96926710855571	11.9875445393529	1.62968574914269e-21	2.4133492316693e-20	38.0777361740234
ATF4	0.657417543570583	9.48506763517002	11.9899279949619	1.60978527002277e-21	2.38623253846614e-20	38.046622409736
RPUSD3	0.668275377280168	5.62706755757297	11.9563000421294	1.9145532991352e-21	2.8057726163349e-20	38.028899778527
PELP1	-0.896922560722072	6.69462266555838	-11.9615660143617	1.86326114345104e-21	2.74032608521653e-20	37.989962071022
PLXDC2	1.12028325417399	3.58363165724188	11.9052013035854	2.49201549402892e-21	3.60501971660292e-20	37.9640133954478
PTGFR	-2.77976094043618	4.79932144112245	-11.9057074048371	2.48551553883005e-21	3.59908402421138e-20	37.9441964247172
ACSS2	0.761907233736973	6.47807275042287	11.9417666809451	2.06357738795618e-21	3.01426829353599e-20	37.9124253138739
TXLNG	-0.795250276379861	5.26275397172353	-11.9235576385376	2.26681408842327e-21	3.30150148901685e-20	37.9067242237795
NFRKB	-0.731209629877597	6.45093959006087	-11.9418200789104	2.06300909631716e-21	3.01426829353599e-20	37.9003209792962
ARID5B	-1.07354391577228	5.06901390241087	-11.9084432264565	2.45067198675522e-21	3.55205507269463e-20	37.8675314194819
MRPS12	-0.946946565355764	5.44781210204432	-11.9192700325196	2.31751823165539e-21	3.37207885334665e-20	37.8509389790809
PCYT1A	0.743846342558852	5.45076933242645	11.9154385325722	2.363789862213e-21	3.43275324671087e-20	37.8388060294532
RWDD2A	-0.931247882110043	5.21826073986382	-11.9043512215811	2.50297163194033e-21	3.61738421801887e-20	37.8292041927715
DEDD2	1.6215069097822	4.46364651475266	11.8838280905349	2.78264810149559e-21	3.99466958815084e-20	37.8180711669647
RBM28	-0.735742946579599	5.17143269201616	-11.9015820016217	2.53899823798617e-21	3.66240130082615e-20	37.8043242020028
SHC1	0.568362869526053	7.67498101434064	11.9322574206238	2.16732429940586e-21	3.15966424076489e-20	37.7958040819724
TCHP	-0.698295387078352	4.89616206049975	-11.8897014488974	2.69955385630845e-21	3.88280658106587e-20	37.7751023164091
ABLIM1	-0.902409684269797	6.79990384748427	-11.9186529077827	2.32490920488674e-21	3.37955824013352e-20	37.7742216479883
NUDT18	1.03755003611183	4.31637752769409	11.8802494958601	2.83452893902802e-21	4.06526137043407e-20	37.7679700797766
NUCB1	0.962845003838043	6.26771060923004	11.9038466878478	2.50949705074046e-21	3.62332766479988e-20	37.7165016180505
ZNRF3	-0.895088717603511	4.45450126124817	-11.8643765240584	3.07659124214223e-21	4.38728338955439e-20	37.6912006052303
AADAT	-1.02785244553949	6.04671125785296	-11.897428375877	2.59401248213578e-21	3.73816616427552e-20	37.6887279944993
THRB	-1.26395444507216	5.88089985531333	-11.8780934123139	2.86625382445035e-21	4.10683849503306e-20	37.6563971194816
CDKN2B	3.28443813840858	2.52774003077197	11.875804165072	2.90032779640621e-21	4.14774497055577e-20	37.6447884493464
MYH9	0.958564824720376	9.75851144553128	11.9133568379957	2.38931686419367e-21	3.46647169398378e-20	37.6325081971909
DDX1	-0.522911339115942	7.37658336507837	-11.8908543268987	2.68353774272214e-21	3.86347102058636e-20	37.599997147648
MTA2	-0.588075414798374	7.46581846748636	-11.8890467371927	2.70869192462915e-21	3.89222181246233e-20	37.5783533043289
TTC1	0.78121890290865	6.25641894435765	11.8769887052141	2.88264628522882e-21	4.12638861954204e-20	37.5770650633132
C9orf106	3.59798681757563	1.07533390502843	11.9777172800458	1.71437667135359e-21	2.53050261037775e-20	37.5494501821171
RNF144A	-1.24588529583058	4.05257538995619	-11.8064974619137	4.14859101262015e-21	5.83568186623268e-20	37.4785625087067
TMEM39A	0.93740657759185	5.66317755189757	11.840182129157	3.48601993353493e-21	4.94297217393395e-20	37.4772623859426
KCTD15	-0.661710707683649	6.28309059064217	-11.8527025937688	3.26774783534879e-21	4.63785458370487e-20	37.4672936947439
USP31	-0.875507156865343	5.48424103656646	-11.8367437611712	3.54847967788012e-21	5.02678970217433e-20	37.4546604425365
SRF	0.718822500631265	6.15515386819482	11.8533774617044	3.25637973284877e-21	4.63047330193722e-20	37.4529395857245
ALAS1	0.795063151202162	6.66842958025798	11.8562332806618	3.20871084617312e-21	4.56701441385171e-20	37.4364220268676
GNL2	-0.791069764591777	7.07061478189281	-11.8567278871726	3.20052630339646e-21	4.55968718897545e-20	37.4319345846785
PAICS	-0.899829262800338	9.03217662917822	-11.8656088272431	3.05707848641553e-21	4.36360176349958e-20	37.4108025917701
SUV39H2	-0.927132663285358	4.47092246058907	-11.8064047772256	4.15057820533864e-21	5.83568186623268e-20	37.3786376080695
CDC45	-0.978005387916494	4.95162767856729	-11.8167960752932	3.93362176817115e-21	5.546222016043e-20	37.3700691297825
KRT18	0.585088182429329	8.41977830926022	11.8530978412227	3.26108510209239e-21	4.63277709489303e-20	37.3624586466259
DNAJB6	0.817262993553911	5.89271806684207	11.8291635599187	3.69016945059002e-21	5.22258100566068e-20	37.3579832680307
ASCC1	0.721841695994047	5.76699342052337	11.8228724156445	3.81206133955291e-21	5.37987904837654e-20	37.3338731555262
TMEM177	-0.885466270296644	3.95332618588013	-11.7928107826272	4.45261647445915e-21	6.21958037027708e-20	37.3328754852492
FAHD1	-0.538956489415364	6.00666222823323	-11.8238279463241	3.79329107663494e-21	5.36347069743411e-20	37.3317536635422
TRUB2	-0.677960376616427	6.04334033113601	-11.8236350226352	3.79707335393648e-21	5.36376796638854e-20	37.3215072938504
IGSF9	-1.27898670602827	4.37558122942285	-11.7890853589177	4.53917058511464e-21	6.33458973104846e-20	37.2926634473782
SAMM50	-0.769516326116311	5.56872937177799	-11.8044953973463	4.19172894953497e-21	5.87703099030972e-20	37.2648248273573
SNX24	1.3144536828522	2.80074017124001	11.7614141462004	5.23712116018736e-21	7.28153808716421e-20	37.2612572560836
CCPG1	1.37549066505999	4.47191739182381	11.7725205791895	4.94491126322214e-21	6.88801368539366e-20	37.2522172797137
CFLAR	0.638406579189872	5.68662500788019	11.8059510849865	4.16031930331924e-21	5.84390595497117e-20	37.2503704630048
EXO1	-1.06570074950496	4.32221503299247	-11.7773497278983	4.82300847548335e-21	6.72444710007966e-20	37.237285240316
MSRB3	3.1856452603807	1.27624622272955	11.8699050437953	2.99001562184907e-21	4.27193858969416e-20	37.1999983891825
LAD1	-0.632535113060084	7.34861251080765	-11.8076218179028	4.12456024020362e-21	5.80998091621928e-20	37.1617145499192
TNFRSF12A	2.56101380216556	4.00071279237325	11.7526608029804	5.47956839828407e-21	7.57653766746166e-20	37.1413521247593
RNF10	0.486697484427044	8.22100578583093	11.8053682340381	4.17286716912461e-21	5.85605358986684e-20	37.1283046825902
EIF3A	-0.63599895912097	9.06649722243562	-11.8035393476039	4.21248702626033e-21	5.90062548379899e-20	37.0984457464006
AGL	-1.22067597964409	5.12110120367483	-11.7576218583725	5.34080999529447e-21	7.40513415414052e-20	37.084981343877
IMPDH2	-0.573983077183192	8.68022170354649	-11.793091030173	4.44617268235253e-21	6.21636210411598e-20	37.0514118830791
KIAA0391	-0.72861839302232	5.39855177901452	-11.759857743024	5.27943000594603e-21	7.33357270761199e-20	37.0351546927101
APBB2	0.720891037246782	5.58593107183922	11.7578037240343	5.3357907672667e-21	7.40501239937863e-20	37.0315287564617
MRPS2	-0.917321706318681	6.24673670753545	-11.7568362736657	5.36254541982291e-21	7.42841162583587e-20	36.9632771779963
PDE6D	0.933945888912282	3.68095820656651	11.7082743621925	6.89346910781374e-21	9.42735265236167e-20	36.9507851828969
PPIF	-1.01477555259451	7.39211037712799	-11.7639815958467	5.16806968444999e-21	7.19219039682122e-20	36.9390842760354
ZNF146	-0.854248785929248	7.17519239684007	-11.7540419032387	5.44058068379862e-21	7.5295630919742e-20	36.899221393209
NUDT16P1	-0.727875431894562	4.9819380927774	-11.7211163776933	6.45044162418546e-21	8.84564670582365e-20	36.8957184227187
IL36RN	-2.61845957835996	1.34427433362022	-11.7936046620674	4.43438688886767e-21	6.20566202453279e-20	36.8576861339397
HIST1H4H	1.85711391155315	3.87229219612221	11.687583922415	7.67230811434754e-21	1.04543900766826e-19	36.8574707888031
AKIRIN2	1.02810097764621	4.38595629134347	11.701421305419	7.14223855299396e-21	9.74980491925066e-20	36.8546336495997
IMP3	-0.961149052020102	6.03720750649501	-11.7338608440013	6.03899256349368e-21	8.31940480123129e-20	36.8472146868131
DEK	-1.07245587046237	7.58746756512416	-11.7440504048198	5.72903045908796e-21	7.90690453802067e-20	36.8366702152916
UNKL	0.955858414039163	6.88820472327802	11.7346392600034	6.01473167655705e-21	8.29359144675671e-20	36.8074541504869
RAN	-0.696316485749175	8.77450038169385	-11.7466986312492	5.65111685923809e-21	7.80654744786745e-20	36.8040031685154
ELAVL1	-0.537203950160859	7.03174634470622	-11.7331409193684	6.06151774565253e-21	8.34278189447465e-20	36.7952148190349
KIAA0930	-0.928666513532049	6.66032670982788	-11.7256492979664	6.30097424653722e-21	8.65648941317502e-20	36.7695230121546
TCF3	-0.769732507129094	6.2440441133612	-11.7175490429201	6.57056472767228e-21	8.99439020539107e-20	36.7562527317786
RSL1D1	-0.92922794921069	7.9049689722678	-11.7294587200558	6.17805093964208e-21	8.49538579758841e-20	36.7475226482394
HMGN2P46	-2.75739971171621	3.17297177613511	-11.6605934887576	8.82238471515025e-21	1.19672022477594e-19	36.7445476167692
PPIL1	-0.891709079723905	5.62552918982131	-11.7027811253749	7.09217094777368e-21	9.69026742054318e-20	36.7293068207903
GUCY1A3	-1.52009233021399	7.14167496533311	-11.7175395186237	6.5708884225586e-21	8.99439020539107e-20	36.7215642599146
PDIA4	0.681375426244761	8.45601286543661	11.7239892720756	6.35530437245738e-21	8.7231490362724e-20	36.6937339054908
ZNF202	-0.948964478609259	4.63108058093026	-11.6598562720994	8.85611240634186e-21	1.20021104597138e-19	36.6391202379804
ARHGAP21	0.679810645019989	6.42370565736875	11.6904600181612	7.55898057417197e-21	1.03093235514774e-19	36.6193699398162
SLC8B1	0.792162989696423	4.59370917402462	11.6553562020733	9.06481103175094e-21	1.22628110317813e-19	36.5844700866641
GPR108	0.779906536586761	5.71009038463228	11.6761098478294	8.14162854600936e-21	1.10737947687388e-19	36.5841242566649
CCDC149	0.747298224460155	5.03245921914073	11.6569987838432	8.98806826271774e-21	1.21699578929639e-19	36.5673824185174
LASP1	1.09261706472005	7.22420893807289	11.6859851145598	7.73604114937222e-21	1.05316766907501e-19	36.5342702797613
PUS1	-1.2433648863268	4.43019854710884	-11.6348659459727	1.00791747386665e-20	1.35617283042845e-19	36.5030393190987
TRIM25	-0.729533967904155	7.29198604110775	-11.6746090487611	8.2051065230219e-21	1.11500343483889e-19	36.4887116229361
ZNF585B	0.80011022039846	4.83841664637887	11.6343359638195	1.01068686556686e-20	1.35868164488379e-19	36.4806182147353
INTS4	0.578235311342558	5.25552127030384	11.645367898954	9.54581782419162e-21	1.28902878100775e-19	36.4639606628214
STOML2	-0.579655412293756	7.20427563274427	-11.6662133888978	8.56946957466481e-21	1.16346433212628e-19	36.4440873678666
NOB1	-0.692079591290317	6.21024732515185	-11.6532332386785	9.16497130197892e-21	1.23871475310995e-19	36.4373709998356
STXBP5	0.753809993636228	5.66887118619181	11.6386746144682	9.88237926822719e-21	1.33088616225739e-19	36.4033387450434
ISOC2	-0.903849552883196	5.96923820672886	-11.6449854584012	9.5647350587834e-21	1.29042283596309e-19	36.4019284958674
VPS9D1-AS1	-1.08500866120063	4.45926987813282	-11.6131059274329	1.1281256001016e-20	1.51249410813622e-19	36.3708210660319
SLC25A15	-0.916258831368041	4.90265365141814	-11.619226775504	1.09292938145863e-20	1.46661551313519e-19	36.3706109156472
CCDC82	1.60272852830371	2.13513419634959	11.5832157015707	1.31701825983764e-20	1.7578974390864e-19	36.3406060526198
UBXN4	0.765330709028422	7.83956023385476	11.6414643957747	9.74067764166144e-21	1.3129803901902e-19	36.293577883432
TRMT6	-1.1541140346895	4.02039610688645	-11.5763688625302	1.36457057426172e-20	1.81813591331979e-19	36.251037899652
MGAT4A	1.36053801037718	3.90322047294143	11.5650587965848	1.44691893633617e-20	1.9227375883207e-19	36.2268458574807
TSSK6	2.16330544368073	2.38372918773393	11.5612022036586	1.47612260899353e-20	1.9598105302075e-19	36.2151714480783
KCMF1	0.761868611025529	6.46339468458491	11.6095877829818	1.14886747468152e-20	1.53892899195519e-19	36.2016865544944
TMED9	0.695595769102507	7.44651631032895	11.620882151305	1.08360110501849e-20	1.4553984072413e-19	36.1971808656641
HSPB2-C11orf52	1.11213725305068	3.4022158810845	11.5538088320702	1.5337700193302e-20	2.02917097887774e-19	36.180456492691
PMS1	-1.07672058865229	4.75687402166378	-11.5694837137101	1.41412418962133e-20	1.88082274856987e-19	36.1575557759813
BRCC3	-0.893723918260098	5.59106203928138	-11.5807466048338	1.33397197421226e-20	1.77894521889621e-19	36.1131456611696
PRDM15	-0.944980190096135	4.44877511413193	-11.5583834093566	1.4978406164441e-20	1.98513457162618e-19	36.0977835918813
NAPA	0.644203779367927	7.16198594361824	11.598263211044	1.21826435963378e-20	1.62898108853614e-19	36.0952735711449
MARC1	-1.07011141823904	7.02972644308117	-11.5832489731282	1.31679128582558e-20	1.7578974390864e-19	36.0222380583677
CRYAB	2.22819075830884	1.97640971228113	11.5185905395091	1.84090919108004e-20	2.41846827762536e-19	35.9979419079244
E2F8	-1.71816678948898	3.10167523157223	-11.5159366182653	1.86641070010436e-20	2.44982719167545e-19	35.9924275195241
EGF	1.10902539370562	4.72302213111865	11.5324578259461	1.71322835051744e-20	2.26061835776537e-19	35.9678259396829
SSR2	0.553664432647485	7.89403408936137	11.5744824044647	1.37797204770691e-20	1.83436420818856e-19	35.9464957695655
PRKAR2A-AS1	0.902795359982515	3.61395949376087	11.5086550755424	1.93821171644427e-20	2.54185040472726e-19	35.9306053963121
TOMM22	-0.575366389445471	6.41132395589402	-11.5586441026875	1.49581868273723e-20	1.98420612544012e-19	35.9241183037241
LYSMD4	1.0405245989622	3.57758978274652	11.5013933745071	2.01257363775137e-20	2.6324743679856e-19	35.9111595979262
PIP4K2A	0.842342485481388	4.47316778030708	11.5196728500317	1.83060977379311e-20	2.40704346438505e-19	35.8972891953864
ISG20	1.54221435344977	4.26106453763919	11.5078099191579	1.94672281637321e-20	2.55078445119199e-19	35.8950835707786
NDEL1	0.955479806312049	5.99597182931151	11.5422569801388	1.62839141603111e-20	2.15245823090872e-19	35.8944600839059
ASNS	0.547118184171309	8.83053929244701	11.5578270971361	1.50216452884904e-20	1.98910957365054e-19	35.8332352842758
CMC2	-0.929770737272684	5.31582938964899	-11.5198227045085	1.82918829575358e-20	2.40704346438505e-19	35.8205458231315
SERPINB8	2.79455330440487	3.18520232598577	11.4783342652693	2.26819394535275e-20	2.95140383738447e-19	35.8185726991864
PSCA	1.37523952937011	3.02456956952589	11.4772349824219	2.28116156319629e-20	2.96570753532082e-19	35.8007289733804
SAPCD2	-1.29884042841211	6.46203528134666	-11.5337543563834	1.70175416671129e-20	2.24745299624774e-19	35.7915787749475
ADRB2	-1.07110638226998	4.22821110065889	-11.4870659870634	2.16777981003564e-20	2.82809571046874e-19	35.7751651416618
GNB4	-1.26920359317853	4.59320346517223	-11.4880617969647	2.15661479532787e-20	2.81597632753419e-19	35.7514782847487
HDAC2	-0.813152564252067	7.60307958724056	-11.5305130917638	1.73058459658191e-20	2.28151521530061e-19	35.7260156116737
GKAP1	1.07293004439268	3.75874873295962	11.4627546036424	2.45907655574855e-20	3.17775331851292e-19	35.712975684733
ERO1LB	1.47669344403086	4.26970149271348	11.4672596680949	2.40228319692867e-20	3.10971417974836e-19	35.7108592701994
CCT8	-0.548888783916885	8.88655413704154	-11.5249948079418	1.78079913657299e-20	2.3456561258579e-19	35.6572577001995
NUP88	-0.608571342192763	6.53882483911571	-11.5061863279758	1.96317831626841e-20	2.57010336504676e-19	35.651178641015
MRPS17	-0.795988820869646	4.837269271106	-11.4761869042112	2.29359431785831e-20	2.97929171946024e-19	35.6327029919209
TMEM120B	-1.10908427485333	4.76883809487613	-11.468870948789	2.38229115978426e-20	3.09183094687298e-19	35.6240873299395
SOX8	-2.19068036317601	1.80512548406714	-11.4676901251908	2.39692588378866e-20	3.10805783087491e-19	35.6172008852439
SAYSD1	-0.618910806510772	5.54122787267801	-11.4814646513071	2.23166977345167e-20	2.90639664511277e-19	35.6000364156131
URI1	-0.784536906858594	6.83318319737067	-11.4931142507298	2.10084829568267e-20	2.74554725917937e-19	35.5682385877249
TMEM18	-0.815997564363619	5.06807431091432	-11.4594978328027	2.50096923851121e-20	3.22080223717705e-19	35.5573706147275
CCDC51	-0.784519471839446	4.85637741081011	-11.4623385034279	2.46438953469185e-20	3.1818807612152e-19	35.5524426057374
VDAC2	-0.509779058895639	6.92377096296361	-11.4825984606201	2.21858678398567e-20	2.89186624551465e-19	35.5097755979361
FBXO11	0.721567290411565	5.94222880045124	11.4675286757074	2.39893382124669e-20	3.10805783087491e-19	35.4987100250063
VAV2	-0.991781556081383	5.86570142819705	-11.4601489891127	2.49253644000538e-20	3.21545766178014e-19	35.4680142040994
ARHGEF18	0.606343895673806	5.74656764056494	11.4598855793882	2.49594429038747e-20	3.21709008278612e-19	35.4531255919839
COLGALT1	-0.806273239974235	6.59888772061739	-11.4664902485772	2.41188901949735e-20	3.11945956216815e-19	35.434347094863
B4GALT4	0.557899599603382	5.36897802178071	11.4424866619357	2.7316945820853e-20	3.51191145929734e-19	35.4189288764473
FRMPD1	0.972638795035351	3.81208086525329	11.4088759366206	3.25215695752791e-20	4.1561182020629e-19	35.3630394346604
THSD4	2.12404212555144	2.39682519785714	11.3989818650165	3.42351191677309e-20	4.37138222298169e-19	35.3579235380832
TMA16	-0.990390402692394	4.8743276498379	-11.416350495118	3.12842642271215e-20	4.0082296214544e-19	35.3464775867658
FAAH2	1.21967136182763	3.65137404869234	11.3889985453413	3.6055831798444e-20	4.58049382644193e-19	35.3339724197447
ARHGAP35	0.893841689429896	7.71079721591008	11.4516622394032	2.6047139336788e-20	3.35153251312089e-19	35.306856747554
ZNF554	2.69563002134535	4.91192939456223	11.3791558042447	3.79458629368588e-20	4.80434298364142e-19	35.2659246215416
MSRB1	0.835755863785483	5.29666051337872	11.4183083712782	3.09680348715205e-20	3.97449582590387e-19	35.2614609746993
ANKRD16	-1.05669639768888	3.40413059090366	-11.3666165758621	4.04981499907266e-20	5.11025395177101e-19	35.2361054269702
CRLS1	-0.693752058564877	5.73413983080632	-11.4123628763808	3.19383710948723e-20	4.0850645686593e-19	35.2353300357418
GPX2	2.29204561898867	1.16252032759586	11.3914402368362	3.5601757234921e-20	4.53431710466136e-19	35.2204918891161
MON1B	0.711363916631944	6.16081248319997	11.4175145745729	3.10958583149062e-20	3.98749281346398e-19	35.2154052833137
WDR26	0.699504441115009	7.67234225499212	11.4299453261717	2.91534660472863e-20	3.74481134444868e-19	35.2056477415504
PASK	-0.844367546019831	6.41972627841911	-11.4145624235972	3.15758931074667e-20	4.04214502047503e-19	35.1839930284815
NEBL	1.1179132068227	6.15688998194072	11.3979291593844	3.44226795552944e-20	4.39159690911046e-19	35.1370357956583
RPS6KA4	-0.933750672761046	5.14451897689392	-11.3832551768508	3.71469179591091e-20	4.71113277089512e-19	35.1303103070288
GAR1	-0.717219684765148	4.88190364168229	-11.3729332900555	3.91916181882649e-20	4.95371497234837e-19	35.1175977109531
GNB1L	-1.62107972848819	2.41557291256391	-11.3446182859084	4.53983748879396e-20	5.71418271011987e-19	35.1160097298086
MIR29C	3.36604831655948	2.33937689952494	11.3731341655426	3.91507697610573e-20	4.9527207980795e-19	35.1026792100266
LOH12CR2	1.41933653212588	2.27360215433003	11.337424650642	4.71263541158054e-20	5.92671133503295e-19	35.08930919714
TMEM184B	0.830653552173419	6.14824778428568	11.390064434003	3.58569021920267e-20	4.56213902061623e-19	35.0788160177216
COL5A2	-1.4562235161618	3.59463940267583	-11.3307585100255	4.87863928170272e-20	6.11499561386043e-19	35.0493993252033
INSIG1	1.27437045752795	8.28307822877681	11.3899351709293	3.58809681895829e-20	4.56213902061623e-19	35.0298189206257
MRPS16	-0.48772608671062	7.39451149642018	-11.3933889978476	3.52434659476946e-20	4.49249477649052e-19	35.0221782424356
STXBP5L	-1.14079795800083	5.68835732789557	-11.3673566330353	4.03428494225804e-20	5.09493883035717e-19	35.0172071635818
MIR4697HG	-1.60300459955476	2.93189383042015	-11.3138898123453	5.32535589512579e-20	6.65270749760474e-19	34.978689295714
SOD1	0.834227926964065	8.32668662285734	11.3886636468943	3.61185627675312e-20	4.58458443378909e-19	34.9637451959004
NUDC	0.796888171202982	7.54021123072292	11.3795391821155	3.78704206569031e-20	4.7988374395279e-19	34.9371010273735
DDX51	-1.07810920319012	4.70655890342335	-11.3273070884168	4.96687735942353e-20	6.22040287148489e-19	34.9032944012956
GABPB1-AS1	-1.02018956830339	3.82168721783712	-11.3061601727696	5.54352470932394e-20	6.91375141488441e-19	34.8941247671857
HGH1	-0.887484036222512	5.63627223754027	-11.3472241766652	4.47881999360616e-20	5.64211082416024e-19	34.8916497636672
PEA15	0.724282112465015	7.40592238078811	11.3603807662747	4.18307450568719e-20	5.27397538013425e-19	34.8529853165461
AP5Z1	1.70888302930603	5.91578228337596	11.3319975259612	4.84734746454999e-20	6.08593390699688e-19	34.831703805741
CARKD	0.639065701995672	5.86135957154736	11.3328102724915	4.82693052558944e-20	6.06537144537665e-19	34.7881992538149
SLC9A1	1.27284346703329	6.82794523334113	11.3317955198553	4.85243545283118e-20	6.08723231075297e-19	34.7403203934823
MRPL32	-0.669748792451307	6.15480089971437	-11.3201604413158	5.15470225350856e-20	6.44488001987381e-19	34.7103051317427
KSR2	-1.60476460103699	3.38957087075526	-11.2595385037214	7.06294619520452e-20	8.69321312026157e-19	34.7019599091768
VPS13A	-1.02631545282056	7.34816119783587	-11.3246398447661	5.0361610634466e-20	6.30191621072618e-19	34.6775610674293
CHAF1B	-0.74351918617487	5.20701804463886	-11.2967193304867	5.82217580402527e-20	7.24323047831346e-19	34.6687666088287
CHAC1	1.37511287904299	6.19043413186866	11.2955898674139	5.8564386727821e-20	7.27380340037188e-19	34.6153275995874
HABP4	0.856147870954781	4.45371819581056	11.2642993294086	6.89035007240805e-20	8.49470416151718e-19	34.5985916927094
GDI1	0.657908584383037	7.62065777052823	11.3129706456875	5.35084200220371e-20	6.67898948504496e-19	34.5949726223224
TIMM23	-0.560111579499464	6.12918111464907	-11.2968547558763	5.81808110700763e-20	7.24323047831346e-19	34.5902572684807
MCM10	-1.27911720502827	4.96158020147667	-11.2801491991272	6.34560881759158e-20	7.86834533484353e-19	34.5884916951095
DNAJB9	1.71428618125981	5.99268817849321	11.2733234374261	6.5747039173922e-20	8.12557646284455e-19	34.5729026700121
LINC00942	3.80102270243818	-0.34275060975582	11.5998005949348	1.20860230377789e-20	1.61750197803287e-19	34.5664344982386
DIS3	-0.984102612871182	4.76058252786946	-11.2613532459892	6.99665065415821e-20	8.61867975577027e-19	34.5543492289156
ZNF213	1.38447858424569	5.61083086546018	11.274588021294	6.53164375464459e-20	8.07900845302662e-19	34.5521939525337
SEC31A	0.416474493908794	7.87942817311957	11.3028564323532	5.6394830306363e-20	7.02759146788669e-19	34.5419893333346
FARSA	-0.768106338348232	7.32373681875643	-11.2961969079219	5.8379987422405e-20	7.25690307230822e-19	34.5189379246412
C6orf132	-1.15386406996175	5.0193181466565	-11.2492966782443	7.44906879327886e-20	9.14597031887779e-19	34.4718217064328
BRMS1L	-0.939996132455269	4.1701716426352	-11.2291668148356	8.27068811149172e-20	1.00969636326959e-18	34.4569221285658
SLC4A1AP	0.692400156599343	5.97347727171676	11.269896408863	6.69283208403275e-20	8.25797588938667e-19	34.4565500915372
COL9A2	-1.7462812578898	2.40677802816744	-11.204124920459	9.42063731359362e-20	1.14542744859046e-18	34.4039436836827
LRBA	-0.97185557465764	8.96700960931413	-11.2831747660722	6.24663528518626e-20	7.75202276383115e-19	34.4026761914578
KDM5B	0.465843260880485	7.20535113817396	11.2699109691719	6.6923257261363e-20	8.25797588938667e-19	34.3957918854996
ACSL1	1.07849518598471	9.10340620786639	11.2789556926168	6.38508195600931e-20	7.91075830457391e-19	34.3858530229179
ZFPM2	2.10739064446635	2.6274515454103	11.194211477374	9.91895177622054e-20	1.20115306348167e-18	34.3535803570556
FEM1A	-0.817910129364194	6.2837392444033	-11.2522525128794	7.33551097281839e-20	9.01391430178731e-19	34.3435504306448
SLC26A11	0.775490425304491	5.56055985952082	11.2366992900484	7.9531187872181e-20	9.72508401538005e-19	34.3313294385078
GLYCTK	1.41029793970017	3.39817935145113	11.1945255016346	9.90276912248989e-20	1.20016126830757e-18	34.3311727699728
CASP9	0.890528208052042	3.67194322821283	11.1975861075759	9.74642478346217e-20	1.18408021479343e-18	34.3226653392099
BRD3	-0.735162307838245	5.89419323986056	-11.2399494957785	7.81988988695216e-20	9.58558910550805e-19	34.3204166494893
MARVELD1	-1.25989804620221	5.65872998712929	-11.2375806008559	7.91676999062944e-20	9.68852633898058e-19	34.3139337425941
ANK3	-1.0601392269381	8.05481399022191	-11.2563812288031	7.17978988760214e-20	8.82978910337705e-19	34.2957039335429
CITED2	1.47115952001383	6.14790099302692	11.2384075084975	7.882816324797e-20	9.65484257203522e-19	34.2847046549682
RTN4RL1	-2.25914456643336	1.82496880956256	-11.1945727149564	9.9003383600054e-20	1.20016126830757e-18	34.2791829277545
KCNQ4	-1.72803828337383	2.49471471794766	-11.1814891504882	1.05973360211087e-19	1.2802059347785e-18	34.2791271236869
CYLD	0.854012702770857	6.32610172150476	11.2248746014639	8.4572970689176e-20	1.03163909656269e-18	34.2180811259568
HDLBP	0.442793865515737	10.2187515902831	11.2466466386495	7.55237481152926e-20	9.26523367401335e-19	34.179710978994
NEK6	-1.10607355385613	5.78654004425687	-11.2113791084291	9.07195358260281e-20	1.10392589138058e-18	34.1665416391671
SERTAD1	2.38689710867595	3.86073885022199	11.1619901852713	1.1728357593697e-19	1.41003216674903e-18	34.1576159323423
SEL1L	0.772707959773104	8.08081880563845	11.2222264721207	8.57452521391411e-20	1.04508985886473e-18	34.120364768639
MRPL14	-0.867795756051966	5.00132637307436	-11.1856329359852	1.03714249967719e-19	1.25392365339393e-18	34.1154507739494
ARMC6	-0.958179878774588	5.34091662669573	-11.1877816841143	1.02561851136944e-19	1.24099013430488e-18	34.1002924228467
ZC3HAV1	0.935272435763215	7.12221848714818	11.2175970123621	8.78338687965502e-20	1.06967832428954e-18	34.0960623786051
ZNF229	0.719530054391869	5.01273582235248	11.1772221030682	1.08351190258638e-19	1.3078789975271e-18	34.0903967010637
MSX2	1.19127739800826	2.94931822503098	11.13841201839	1.3258679986498e-19	1.58892528872509e-18	34.07024949561
WDR77	-0.817527784319809	6.10229394502723	-11.1963199700194	9.81080056031383e-20	1.19093760075726e-18	34.0633162009468
CHST12	-1.67943351201189	2.86581568811249	-11.1232789133433	1.43446925533578e-19	1.71224088538331e-18	34.0016078024827
TERT	-3.04676992029067	1.16507938438695	-11.231229586917	8.18247962811777e-20	9.99740554074991e-19	33.9909202154419
CACFD1	0.832314339552506	5.98206350800602	11.1767815506385	1.08599713216973e-19	1.30982593868761e-18	33.9879025529736
PFDN2	-0.849668680650144	6.0530635933567	-11.1719449382486	1.11365956199342e-19	1.34103544369633e-18	33.9654530837242
XPR1	0.687194045855092	6.09296981499084	11.1739979342219	1.10183251952499e-19	1.32785851630716e-18	33.9499739616056
ZNF160	0.907177943683262	5.44411888387503	11.1525045362755	1.23215139382297e-19	1.48015882637166e-18	33.9344266458246
PTPN13	-0.775358882036976	6.18016235644218	-11.1651873731334	1.15349450234403e-19	1.38789050057676e-18	33.9151459567731
EEF1E1	-1.24596447127449	3.90155430579758	-11.1176992515837	1.47672174267501e-19	1.75987727682602e-18	33.9149392724609
SLC29A2	-1.071471160659	4.80772703746338	-11.1372665956099	1.3337918355302e-19	1.59714658710698e-18	33.8923603980461
MEGF9	0.708850936326521	5.61113044133418	11.1328073866071	1.3650942215843e-19	1.63202665854378e-18	33.7857498816001
SETX	1.46318713640092	7.80671312715167	11.1513809460479	1.2393735641593e-19	1.48764455950568e-18	33.7634224795277
ZNF367	-1.64598015709336	4.55500953778275	-11.0920245473895	1.68779037669897e-19	2.00030468007197e-18	33.7233084382212
MCMBP	-0.631011030211782	6.53500759621429	-11.1343579495498	1.35412713819858e-19	1.62020502846134e-18	33.7208807720387
IGF1R	-0.964491739877412	5.1375700271785	-11.1055662199815	1.57295222141655e-19	1.87010693244584e-18	33.6985233859427
PER3	-0.881989997317958	4.74114963124932	-11.0896933379656	1.70839051432666e-19	2.02312239456855e-18	33.6838119523739
NANP	-0.995091385079075	3.90687618992184	-11.0705443797558	1.88741857177649e-19	2.22969918590818e-18	33.6739850161403
OSER1-AS1	1.77946048588688	3.03582539031284	11.0575425268248	2.01957016041269e-19	2.37477412128089e-18	33.6669847422149
MRPL57	-0.684653422409335	6.34037277663711	-11.1202221604988	1.45746457498945e-19	1.73830723256883e-18	33.6599483527186
AMPD2	-0.946988338774019	5.81808074947536	-11.1131405463362	1.51216651505547e-19	1.80068932514457e-18	33.6511785303776
SEPT11	-0.914850187068155	8.02868281841047	-11.1314675430098	1.3746425131763e-19	1.64213460444354e-18	33.6448126318325
PRKAB2	0.891835594053543	5.41787698698463	11.0979972089792	1.63613988431471e-19	1.94215624528614e-18	33.638434333998
POLR3E	-0.760674776903616	6.02180730829311	-11.1076870873164	1.55568923932729e-19	1.85104830568452e-18	33.6240531171624
VWF	-1.79920079416575	2.60717860162758	-11.0499776472337	2.10068372545124e-19	2.46629138556495e-18	33.6131986171854
RYK	-0.647319844772168	5.31803776011873	-11.0829056105115	1.76981662727016e-19	2.09421327620873e-18	33.5768969595967
SMARCAD1	-0.745634302178694	6.25543626224091	-11.0970896410525	1.6438851569483e-19	1.94980880858892e-18	33.5581616753998
SYT4	-1.90975916831449	7.40916224789453	-11.1038696155671	1.58689989722846e-19	1.88519690322647e-18	33.5214605418183
OSGEPL1	-0.906519059612508	3.75065645009072	-11.0353723593636	2.266632598171e-19	2.65489509314631e-18	33.4931723480928
WDR90	-1.02359412338983	6.533152100247	-11.0821123518001	1.7771381374798e-19	2.10122096633045e-18	33.4496961996036
PNPLA8	1.08880722268408	6.1486218525675	11.0704068361219	1.88877022141396e-19	2.22969918590818e-18	33.441722370769
WDR4	-1.09114713327417	3.96226285859276	-11.0228427439114	2.41942163976599e-19	2.82284656897639e-18	33.3754085752264
TNKS	0.741077235134549	6.91845937439789	11.0678257088968	1.91431566013945e-19	2.25630800256311e-18	33.3666859331396
PKMYT1	-1.16376249846388	4.56590854028249	-11.0299908979684	2.33103460078929e-19	2.72395451871222e-18	33.3565376720512
SRSF8	-0.63480138306463	7.18242445471449	-11.0700208164422	1.89256884032255e-19	2.23242841369077e-18	33.3561069818026
COA4	-0.841485788329377	6.32210964232566	-11.058345972336	2.01114170846549e-19	2.36671660613776e-18	33.3352972346825
COA7	-0.707607428722702	5.12802944156852	-11.0347974554262	2.27342680894635e-19	2.66077762768031e-18	33.3252333206095
C17orf75	-0.66599887311822	5.43645221986276	-11.0366429613776	2.25168867246322e-19	2.63945020341199e-18	33.3212310267683
MAGT1	0.696383777538649	7.63619228800397	11.0589351900917	2.00498298488961e-19	2.36131956871392e-18	33.2786346348608
GMDS-AS1	1.30483245805001	2.58590304367778	10.9802046219709	3.02091397263279e-19	3.49207422733287e-18	33.2713838230673
SSFA2	-0.760461109222423	7.3680686601883	-11.0526104993421	2.07208965906086e-19	2.43462428172596e-18	33.2645254670446
TELO2	-1.02121498478665	5.77924546280022	-11.0330457589378	2.29425433964369e-19	2.68306255172038e-18	33.2578001788149
NOS3	2.26841515060448	3.67691123813049	10.9727131078258	3.14111226599664e-19	3.62265297897124e-18	33.2233630186685
HOXC13	0.971969366040152	4.26273561458968	10.9981924266529	2.75077563275342e-19	3.18962524335331e-18	33.2218500307182
TRIM65	-0.837919691004594	5.36813613538857	-11.0168286441671	2.49638062760108e-19	2.91037666956971e-18	33.1991464132652
ING5	-0.948298614740256	4.8117610665429	-11.0005886393226	2.71666452669376e-19	3.15250653267647e-18	33.1968375737228
ALYREF	-0.638623899464297	6.06392518576267	-11.0239436122019	2.40559388312031e-19	2.80889562588915e-18	33.1771024431149
IL1RN	-1.74332727903064	2.6292098756112	-10.9558746901311	3.42904739323392e-19	3.92758014163239e-18	33.1422261376895
THG1L	-1.14466561511972	3.32552885201281	-10.9497899831342	3.53947373783629e-19	4.04480499599313e-18	33.112675203835
MINA	-0.692216567756277	5.69149576915976	-11.000737530638	2.71455902677896e-19	3.15249948539155e-18	33.107111574683
SPRED2	0.948390730745213	5.07680726103229	10.9861229131425	2.92922241588987e-19	3.39130329969177e-18	33.0940911222165
YIPF5	0.635280938730598	6.32574209513736	11.002334826944	2.69207389496319e-19	3.12880662591078e-18	33.0641215562488
TERF2IP	0.721209733100155	7.2265226604127	11.0134041149225	2.54129275902225e-19	2.95814357127737e-18	33.0634526643681
SEMA3B	1.42523586672077	4.7512472394829	10.970994107209	3.16936164174061e-19	3.65242781368972e-18	33.0493381359185
MARK4	0.886093306073	4.2390297545749	10.9606594369459	3.34464109291139e-19	3.83968888770317e-18	33.0490791161674
TXLNA	0.525542170560739	7.67539687480374	11.0149758193318	2.52058052999345e-19	2.936310103831e-18	33.0454505150256
NWD1	-2.74665325134291	1.09635243875895	-11.0452529136713	2.15299108908914e-19	2.5257276713877e-18	33.0352468850767
NCOR2	-1.0842626229599	7.4649853171763	-11.0059831183754	2.641413869215e-19	3.07230601550212e-18	33.0246535263527
C16orf91	-0.806936535739821	4.56388818163644	-10.9646189864871	3.276367138265e-19	3.7699562412404e-18	33.0076574866557
E2F1	-1.04688476821704	5.51847109023476	-10.9808324582258	3.01105224045665e-19	3.48335596630948e-18	33.003966077444
LOC100129034	-0.954529995941705	6.05477283818739	-10.991430433144	2.84936604414901e-19	3.30139510177017e-18	32.9963129263036
TIMM21	-1.12723740986384	5.13785885254676	-10.9760102647813	3.08763171959973e-19	3.5637108302467e-18	32.9930701682501
RBMXL1	-0.83810312106752	4.64229640596673	-10.9589169332436	3.37513649815809e-19	3.87173794166095e-18	32.9922997725099
NUP35	-0.981535763067348	3.97582017050376	-10.9448292885901	3.63213093906453e-19	4.14123600463121e-18	32.9857868323482
TCF12	0.684816951050347	6.12501210886346	10.9799062092075	3.02561262095062e-19	3.49481531663035e-18	32.9611309607669
CCDC64	0.959677149518189	4.60212700739664	10.9514468081536	3.50905734835933e-19	4.01310016321125e-18	32.9559027186054
SMKR1	-0.898436458875589	3.71265637071782	-10.9278698977962	3.96763965181559e-19	4.50666240632851e-18	32.9424816208234
LANCL2	-0.652277998383679	5.22275172341886	-10.9556483397535	3.43309279004969e-19	3.92921656519711e-18	32.9127382763741
ZNF551	-1.10586476977346	3.75209147909755	-10.9192970805269	4.14887035316055e-19	4.69475789171506e-18	32.8946591638376
NLRP4	4.6014768299524	-0.641835455510388	11.2760698289786	6.48154625165459e-20	8.02365197978939e-19	32.8730129345205
S1PR3	1.34492040497388	3.64387533667204	10.927663575194	3.97190684137812e-19	4.50809925397837e-18	32.8625003728478
PACS1	0.587274844812541	6.38331899684695	10.9642921640964	3.281949260575e-19	3.77348775626296e-18	32.8452425120666
MRPS30	-0.704434622753729	5.59262009504028	-10.945896190504	3.61200019949832e-19	4.1214129935917e-18	32.8261461465576
MEAF6	-0.863148300621553	6.7008302008579	-10.9574333166758	3.40132047621075e-19	3.89879605120463e-18	32.8041149940797
STK32C	-1.05778821338244	4.70576085047205	-10.9219088202002	4.09279686582096e-19	4.63829718771076e-18	32.8038582585714
PTMS	0.725911766964465	7.99605609567775	10.9699906012274	3.18597031500235e-19	3.66875231979105e-18	32.7970075158806
KCNAB2	-1.09479579350878	5.02074819632985	-10.9233367796693	4.0624603796947e-19	4.60739464210692e-18	32.7944097653297
BCL9L	1.08722599161416	6.98681244296851	10.9612618538431	3.33416255081868e-19	3.83058797728334e-18	32.7861801680217
RAI2	3.50952779083611	0.452914786191397	11.1425721312182	1.29748355384691e-19	1.55615120164258e-18	32.7597894879639
TMEM45B	-1.07824057535857	4.63226486542408	-10.908289082204	4.39378815651175e-19	4.9495216022641e-18	32.7397632722572
SLC50A1	0.619484755622871	7.15524023593749	10.9495665308386	3.54359608031534e-19	4.0464364062369e-18	32.7335633719866
RABGEF1	0.60727291402565	6.10273996968059	10.9367801674078	3.78767020543118e-19	4.3087618033905e-18	32.7318916168912
LDHD	0.907315172390056	5.95796701037752	10.9335286153952	3.85237779969295e-19	4.37905412870472e-18	32.7148667736113
ERVMER34-1	-1.30100555663127	2.45796858843757	-10.8628313907123	5.56826817889778e-19	6.20735820150921e-18	32.6693596420041
MARS2	-1.10811887802397	5.0003707327623	-10.9053298148242	4.46206335159673e-19	5.01890211891959e-18	32.6686826841368
C1orf109	-0.645781444021492	5.45960787639443	-10.9136042317201	4.27377454808439e-19	4.81794283889153e-18	32.6595962200897
RRM1	-0.607535388852422	7.62414254519397	-10.9378256155597	3.76709731351596e-19	4.28860752537951e-18	32.6490794322967
MCL1	1.24032743880707	8.58867602793063	10.9424788501142	3.67687720517195e-19	4.18907345317618e-18	32.6442003190101
SMAD3	0.987899286826326	3.88838690125492	10.8686033556406	5.40325316866805e-19	6.03236056362226e-18	32.6242653090483
SLC33A1	0.677608997469936	6.86647537317388	10.9175230679565	4.18739605251878e-19	4.7347845726372e-18	32.5863176561253
FAM168A	0.538920961172372	6.63001191099015	10.9165684421517	4.20827539427306e-19	4.75481289092583e-18	32.5785890306034
RHBDD3	0.810488080923681	5.76340197590995	10.9032726600626	4.51015018973483e-19	5.06919275816304e-18	32.5694548222308
PRR13	0.747058358496794	5.36653942668827	10.8946125280706	4.71834012197291e-19	5.28341500906377e-18	32.5655879421739
LRRC47	-0.512105241448037	6.63873283518837	-10.9136823355943	4.27203568962955e-19	4.81794283889153e-18	32.5650359103138
SPR	0.663006234375146	5.40475357824495	10.8987104799689	4.61865238587156e-19	5.18338447131894e-18	32.564463893441
SRSF7	-0.772636654523166	6.98625010964932	-10.9150819324131	4.24099569405224e-19	4.78817980014199e-18	32.5541448778465
PLEKHO2	1.17833436645639	3.07728226410433	10.8429857595554	6.17510085205663e-19	6.85331222427808e-18	32.5535284975853
ZNF425	1.37160563139538	3.44054700672223	10.8427536858794	6.18257542355914e-19	6.85654007091315e-18	32.5442969915328
CTSD	0.881496741594876	8.34781003689763	10.9199730392376	4.13428431097218e-19	4.68178078533622e-18	32.5407067062517
SEMA6A	-1.37183380226298	5.51360644945617	-10.8785593786349	5.13004226375882e-19	5.7401426700896e-18	32.5151321771766
B4GALT2	-0.906246783341525	5.99180301418456	-10.8951083448003	4.70616512993754e-19	5.27371459635389e-18	32.511983073569
FAM198B	-1.59655929518313	6.82014282913654	-10.8978796814341	4.6386907099145e-19	5.20198504108112e-18	32.5031235070753
BUB3	-0.475242451418889	7.35935380831403	-10.9069325440373	4.42495492306904e-19	4.98089378746662e-18	32.5017348238227
SMCHD1	-0.726488720357954	7.71630608371488	-10.8990616982074	4.61020731325651e-19	5.17777659056543e-18	32.4531104453978
IMP4	-0.950492408801772	5.64703448604876	-10.8740506586669	5.25201276659881e-19	5.86787378744403e-18	32.4406517613658
TMEM231	-0.881559527564967	4.06614843996257	-10.8261637380298	6.74104993398774e-19	7.44291219182058e-18	32.3953180864662
MCM8	-0.979687319535935	5.29198737077814	-10.8503152322039	5.94363266029688e-19	6.60618712265122e-18	32.3467727287084
CCAR2	-0.542551255025577	7.45564705165333	-10.8773866879612	5.16149048086956e-19	5.77103060764984e-18	32.3389816505409
NEDD4	0.959306281172898	4.62381829633955	10.8293797170064	6.62897812876768e-19	7.32995107375372e-18	32.3381060789385
NUP160	-0.565831113841973	6.61436711384495	-10.8663956167868	5.46578412362089e-19	6.09763851413754e-18	32.3323810846822
C15orf57	0.805855592206708	4.66839857545648	10.8313225076148	6.56218067265357e-19	7.26679240269661e-18	32.3199854085614
HIP1	-0.741510329111217	5.97731933620745	-10.8582786147166	5.70197953324509e-19	6.34699219208364e-18	32.3139989347489
GALNT7	-0.880172638433287	6.46950816890112	-10.8588565129447	5.68483059972627e-19	6.33259764729152e-18	32.3121499006248
ERLIN1	-0.770892074042481	4.88444647549123	-10.8299493287877	6.60932338930008e-19	7.31360353822624e-18	32.3030301995188
NUP188	-0.587125396749924	7.34169010127585	-10.8526503176359	5.87172975121367e-19	6.53110325512774e-18	32.2163214000726
RFC5	-0.698336385637019	5.57491738160961	-10.8286215046904	6.65523143447273e-19	7.3535655055219e-18	32.2063834582087
NUDT21	-0.781228256372654	7.36883326766243	-10.8486084485237	5.99674565748228e-19	6.66029088703801e-18	32.2049543114294
METAP2	-0.503821948790081	7.25685873843096	-10.8420198523443	6.20627020632635e-19	6.87773825964549e-18	32.1700504306558
GTPBP10	-0.861165956810373	5.84221052329068	-10.823216161957	6.84543349122719e-19	7.54706529399908e-18	32.1632219405282
KIAA0754	-1.77072159911742	3.17985187204419	-10.7608905033586	9.47400137591961e-19	1.03088119319427e-17	32.140355286335
ZNF329	0.724716354897143	4.83685690720601	10.7994182092878	7.74968978569739e-19	8.51898549209605e-18	32.1320096097544
BCCIP	-0.649431005741805	6.66457244728867	-10.8259017392209	6.75026330904483e-19	7.44760865897261e-18	32.1060000442886
GRIN1	-1.42850865959256	3.7427097726542	-10.7672923854605	9.16293574768547e-19	1.00065922317996e-17	32.0999606766301
SAMD8	0.806835004074728	6.11488678119556	10.8127980970225	7.22750971875195e-19	7.95661920357619e-18	32.0972858153953
HSD17B7	0.953776111575872	5.18377826626915	10.7884058296124	8.20768977229395e-19	9.0026785698149e-18	32.0969414852438
ALKBH2	-0.951025011543477	4.06887152072912	-10.7739655294811	8.84956662701935e-19	9.68550236671447e-18	32.0902363543359
HAUS5	-0.757587777441313	5.21285149085955	-10.7949076733449	7.93410368955944e-19	8.71532560368871e-18	32.0777332628523
POLDIP3	0.426984283232303	7.15507115882538	10.8160961399116	7.10430139922245e-19	7.82671972199005e-18	32.0327026205536
SKA3	-1.02864219474474	4.3041291868652	-10.7680114172659	9.12864310418879e-19	9.97639773307852e-18	32.0266126352663
FANCG	-0.670797931680842	5.41791371899405	-10.7831965303458	8.43368678939781e-19	9.24058590652823e-18	31.9809876376053
TXNRD3	-1.04986353846389	4.00902919898475	-10.7355076886357	1.08149460607449e-18	1.1641378498075e-17	31.9283170856119
C10orf12	1.35068415086307	4.09011833319384	10.7391682796656	1.06104263897567e-18	1.14376283322747e-17	31.91629529917
CCT2	-0.715531521429355	8.50740740467501	-10.8007233216537	7.69713490831877e-19	8.46741229181793e-18	31.905584007725
BBS4	-0.701106955997663	5.74002543545509	-10.7718106657647	8.94956766086767e-19	9.78781558598609e-18	31.9041792327303
C9orf72	1.10346279130802	5.72772459363459	10.7627050258062	9.38477609822947e-19	1.021912965127e-17	31.8895846454615
LIPH	1.48291996951222	2.39966060541692	10.7094608899106	1.23887252946822e-18	1.32783082815809e-17	31.8838437089523
KLHL12	0.532348908377381	6.90955935629097	10.7831235638976	8.43689616265996e-19	9.24058590652823e-18	31.8830146844848
ZSWIM6	1.64140543132822	4.1947934926658	10.7228097700114	1.15554609397768e-18	1.24117883742266e-17	31.8532316427005
HNRNPU	-0.518958620114541	9.43220950976021	-10.7919306961657	8.0582178906903e-19	8.84519004726649e-18	31.8347906966471
PARP10	-1.04524479683171	6.10818891949765	-10.763041823135	9.36830759647813e-19	1.02085999179039e-17	31.8165767565892
ATG16L1	0.706092319779096	5.43575464101603	10.7502822164806	1.00128990205615e-18	1.0871561221457e-17	31.8082575040678
METAP1D	-1.08751739293623	2.90153124842248	-10.6961001145278	1.32829587097266e-18	1.41559196582864e-17	31.8076944272622
ZNF189	0.849913913018854	5.39380026008336	10.7417888786298	1.04663937776573e-18	1.13148573769116e-17	31.8014899118172
FAM221A	-0.98112789596924	3.141323031737	-10.6942611655702	1.34109956156153e-18	1.42620049691275e-17	31.8005151847255
MCU	0.716923247155222	5.65477959829959	10.7512035448083	9.9649034709001e-19	1.08272786193224e-17	31.7923875137732
VIPAS39	0.594014434173721	5.43276115966366	10.7401643654213	1.05554475401132e-18	1.13947232395643e-17	31.7766842378058
WDR89	-0.792975646149125	5.43206231925489	-10.7407427253118	1.05236559704436e-18	1.13685768382864e-17	31.7705309777314
FAM21C	0.753575264139516	5.76515390255632	10.741840394689	1.0463582068322e-18	1.13148573769116e-17	31.76880141216
FAM208B	-0.653100647345676	7.34717595107171	-10.7636036656031	9.34089933426432e-19	1.01861252289988e-17	31.7581432489298
FAM136A	-0.632866390083445	5.75785923147565	-10.7444274296246	1.03233516112342e-18	1.11843757427339e-17	31.7474044793821
ZNF768	0.72686121828418	6.15705534138806	10.7480515956429	1.01300611510146e-18	1.0990823572517e-17	31.7354033589223
USP54	-0.875496925624739	8.47560735519869	-10.7652265653311	9.2621796478902e-19	1.01076227901685e-17	31.735182858957
ST3GAL2	0.84966520653266	3.93878577817691	10.7051065005416	1.26733397424247e-18	1.35543354396189e-17	31.7341198528785
RGS3	0.84555008943907	6.11439071284804	10.7440737875417	1.03424092466711e-18	1.1196944286086e-17	31.7324934798564
CCM2	-0.890614304933278	5.02454166623623	-10.7277652843482	1.12606119125769e-18	1.21124175128406e-17	31.7300746542634
PLA2G6	1.06045738766522	5.9553052320724	10.738656382682	1.06387918987733e-18	1.14599784183629e-17	31.7189992933429
PRPF38A	0.55041816423278	7.0199272159492	10.7530957610511	9.86705155026714e-19	1.07287216566844e-17	31.7089877054195
C16orf59	-1.01621286918892	3.90094334150801	-10.6946955012011	1.33806439953869e-18	1.42499113641653e-17	31.6900832968349
TIRAP	0.852427093913105	4.49795174500718	10.7019861303867	1.28813120873451e-18	1.37473903556201e-17	31.6793762404486
MOCS2	0.612551781770482	6.31467131420923	10.7396884405533	1.05816804993785e-18	1.14148358030652e-17	31.677745802177
NUP107	-0.618948590922521	6.0179618484558	-10.7258055269245	1.13763048663083e-18	1.22281026394048e-17	31.64085232096
TNIP2	0.725234300957387	5.08155124579538	10.7054000507208	1.26539484573837e-18	1.35432423404187e-17	31.6159843946335
FANCF	-0.821665724530071	5.07893546653152	-10.702192777642	1.28674340604095e-18	1.37439777845074e-17	31.6035297491918
GNN	2.01038065996405	1.25189063647437	10.678357363995	1.45711238008379e-18	1.54519770475553e-17	31.5987158951026
TRIM21	0.716527101247577	4.07789543524649	10.68101642903	1.43703858010444e-18	1.52498737235677e-17	31.586279798549
P4HB	0.553665144303805	10.2265467327002	10.746712321177	1.02010640757513e-18	1.10598684593127e-17	31.57915429085
LPAR3	-1.24618436984827	3.97411655394086	-10.6683229802625	1.5354246341689e-18	1.62365748638593e-17	31.5789058340992
IQGAP2	-1.16352638141589	3.83199630670109	-10.6634258938934	1.57515924441862e-18	1.66450325223012e-17	31.5561815291755
MOCS1	-0.80989144408075	4.46908751247141	-10.6720158080541	1.50612613122207e-18	1.59379774393451e-17	31.5375978689832
GJD3	-1.35191581863588	3.60527285198395	-10.6503972987289	1.68595579238652e-18	1.77783091140983e-17	31.5357277725129
C8orf37	-1.35588505360635	2.74756399072077	-10.6370103572251	1.80792986204961e-18	1.90191616126261e-17	31.5095643145018
TRMT61A	-0.986381552266397	4.85639360160296	-10.6763587785682	1.47238462111858e-18	1.5602912823371e-17	31.507403939714
UCHL5	-0.904166790077496	5.88103516472673	-10.6936748003806	1.34520804854028e-18	1.4295572580949e-17	31.4973840157626
SPTBN2	-1.04142362238846	7.02320241580706	-10.7100734308803	1.23492046011798e-18	1.32454040208083e-17	31.4860564585486
TMEM40	1.94802693972615	0.82001922815981	10.6986837130797	1.31051397581459e-18	1.39763337079772e-17	31.4750475617244
NFIA	-0.7759403092052	6.14211323802193	-10.6922680027103	1.35511650420944e-18	1.43906855920856e-17	31.462313269753
BAZ2A	0.677001889636186	7.52962444258592	10.7067887687927	1.2562614557139e-18	1.34550798994293e-17	31.4579702381519
KPNB1	-0.532366103959612	9.32085653058217	-10.711664684576	1.22471267686472e-18	1.31453077596859e-17	31.4204295403265
TLCD1	-1.07280748710673	4.69809416994415	-10.6575338620077	1.62433318792759e-18	1.71405391074636e-17	31.4181404444879
ARCN1	0.462444976500812	8.48350739278848	10.7021700210143	1.28689616176195e-18	1.37439777845074e-17	31.3989428853082
PPM1M	1.02677020759632	4.19918613626998	10.6339939338955	1.83661090358403e-18	1.92587634973588e-17	31.3875873852127
PTBP1	-0.559525306010459	8.29840158230258	-10.6943235990474	1.34066284918105e-18	1.42620049691275e-17	31.3631087470892
PGM2L1	1.42066939734795	2.18787869526238	10.6049144140113	2.13756401112552e-18	2.22129143190732e-17	31.3410398897384
MTA1	-0.747245642658336	6.53865250729824	-10.6734230893823	1.49510873875801e-18	1.5832547828766e-17	31.3368654002589
BEST1	1.59144001590761	4.21706602179226	10.6183523300423	1.99280254486915e-18	2.07949430255422e-17	31.3170824685222
RAD54L	-1.01357406179855	4.82694798828056	-10.6282351994376	1.89263724166293e-18	1.97909755019572e-17	31.2476857207312
SNRNP40	-0.603758706680018	5.94899992363865	-10.6499678141439	1.68973806329547e-18	1.78056889532946e-17	31.2436703413122
MAPK8IP2	0.964220397666415	4.92324583541017	10.6234032509697	1.94096450328576e-18	2.02822011004446e-17	31.2393853676438
SMARCD3	1.00529964852761	3.94094717350419	10.600028244036	2.19277078231896e-18	2.27393964553187e-17	31.2212100302475
ZNF641	0.859750309278887	4.75779036347725	10.6162707647332	2.01456690168263e-18	2.10074559692128e-17	31.2133627632872
DNAAF2	-0.818465098404386	4.71499423675533	-10.6160826562453	2.01654540093336e-18	2.1013494615139e-17	31.2003854311648
PHB2	-0.518555844825306	8.19188974962069	-10.6613430170093	1.5923699805613e-18	1.68150686554912e-17	31.1930458379155
POLR2H	-0.736146625098645	5.83367055044703	-10.6284565454361	1.89045250174646e-18	1.97819057604354e-17	31.1474550693418
ZFAND2B	0.987791383154441	4.19799636569838	10.5896693109312	2.31457680409877e-18	2.3952918876876e-17	31.1432028897657
MFAP3L	0.782244174093135	4.64981244309038	10.6013815533721	2.1773389890401e-18	2.25949704626304e-17	31.1429662369611
PIP4K2C	0.475743409960741	6.31419010468813	10.6345864739601	1.83094114451541e-18	1.92127269224622e-17	31.1411575992335
HSD11B2	-1.15579042937158	4.66532502883665	-10.5980037588539	2.21606057536437e-18	2.29650556243418e-17	31.1245697462537
RANBP9	0.71870592872339	6.90748410293362	10.6358670409118	1.8187477173265e-18	1.91114875600943e-17	31.1244124556572
JAG2	-1.32019382481071	6.268903507017	-10.6297046527137	1.87818052825444e-18	1.96671958244552e-17	31.1125726010741
PIK3AP1	-1.67804757364953	1.72454791625483	-10.5871363722319	2.34537667451647e-18	2.42382492391874e-17	31.1106885768783
DDX46	-0.672563161031703	7.06445871043402	-10.6369292761325	1.80869491095032e-18	1.90191616126261e-17	31.1100325974823
SCAMP1-AS1	0.912737675870341	4.00479525224114	10.5784549522692	2.45408606535587e-18	2.52920771155688e-17	31.1010044261082
ATRIP	-1.15641100599388	2.83808263655446	-10.5533794934456	2.79723486644916e-18	2.867118003727e-17	31.0794075862826
PXDN	-1.06809006203833	4.24230639382662	-10.5789841403737	2.44731752980183e-18	2.52396428760331e-17	31.0638919907309
NOL11	-0.848267273361095	6.3008250253928	-10.6196531787098	1.9793208155322e-18	2.06686240375741e-17	31.0523086789288
SLC4A11	1.26079202638961	3.29540898654231	10.552099295884	2.81598878770495e-18	2.88044193706932e-17	31.0395600661945
SENP3-EIF4A1	-0.722690429826759	10.4263354963822	-10.6386479420589	1.79254739995824e-18	1.887580067165e-17	31.0082391259755
IFRD2	-0.833725392997826	6.37928102718104	-10.6099958144003	2.08162631703839e-18	2.16616082998257e-17	31.0053318210873
NPM3	-0.913124031230664	5.41717362724418	-10.5911555947771	2.29669275779173e-18	2.37842334144832e-17	31.0029601507022
PRPF38B	-0.857947798133229	6.1529317872017	-10.6041869515794	2.14569431309365e-18	2.22819818847954e-17	31.0015203463064
NEAT1	1.72800175638594	11.1888551731986	10.6353929959205	1.82325202247756e-18	1.91454212374287e-17	30.9819291292297
PBLD	0.986719046382877	3.97513238290744	10.5501568956989	2.84468402365351e-18	2.90583505436606e-17	30.9574774337466
TMEM136	-1.06927219757244	4.33322410942677	-10.5486033671716	2.86784487967796e-18	2.92750229185889e-17	30.9469630541917
DHX9	-0.613841900393576	8.34326891095492	-10.6149986605719	2.02798466764452e-18	2.11180428358878e-17	30.9462480280381
VPS4A	0.431047165814006	7.32409162038436	10.6060083569755	2.12539583257331e-18	2.21017616495296e-17	30.9346468195493
MTF1	0.866583718709289	6.03218404937805	10.5877690224314	2.33764559806911e-18	2.41749905651555e-17	30.9166505267063
OSBPL9	0.832835645851626	6.04538562584282	10.5843481701632	2.37975492209776e-18	2.45766161693397e-17	30.9149776649622
EPB41L4A	-1.53783799887644	2.55587769469014	-10.5204488398989	3.32185767988213e-18	3.3748995210494e-17	30.9144312166785
PCSK6	-0.662261681228963	5.25297233820575	-10.5700366062895	2.5643145220267e-18	2.63557473393244e-17	30.9092954215847
SMAD7	1.32063692952588	4.4597173317321	10.550635998766	2.83757912466473e-18	2.90055058788058e-17	30.8975336633461
POLR3H	-0.949631015803301	5.80182308884921	-10.5739947748282	2.51188301589187e-18	2.58522517934423e-17	30.8549159948317
HS1BP3	0.75791140888495	5.55611048271143	10.561198404532	2.68537586054246e-18	2.75622719903661e-17	30.8526275692847
GLA	1.3394339804201	4.94930737629551	10.5529509970745	2.80349805603816e-18	2.87157754498424e-17	30.8308475010877
DTYMK	-0.755099722346593	5.19730207929641	-10.5570562576118	2.74406509859853e-18	2.81454108746964e-17	30.8208697901679
SOWAHC	0.84178313130193	4.74003563880042	10.5359776551933	3.06321155550212e-18	3.12056884107326e-17	30.8171228430349
FBXL6	-0.979636656922255	4.74086398543257	-10.5366441712107	3.0525728043237e-18	3.11184203867785e-17	30.7916035845113
DHX15	-0.545386646689099	7.94307112966558	-10.5834191587342	2.39132117751979e-18	2.46790919598881e-17	30.7906827312169
BLOC1S6	-0.923528772181378	7.60826887020495	-10.5757795184596	2.48859381364212e-18	2.56301266842593e-17	30.7806877418776
APEX2	-0.639110181060818	5.13287458027708	-10.5465169247113	2.89924787550593e-18	2.95754796865469e-17	30.7681054509274
SLC25A10	-0.902804111428731	7.37110892467118	-10.568492556541	2.58506332073113e-18	2.65508281970579e-17	30.7352133374264
SLC47A2	2.76283137880625	0.24905389510442	10.6323500937308	1.85243225564651e-18	1.94111114799637e-17	30.7119066421642
PATZ1	-0.765217018743551	5.43640364198499	-10.5265050411598	3.21848377405137e-18	3.27652558312917e-17	30.6464638369812
CHST11	2.0361598787514	0.991313382111448	10.5236391798517	3.26699399040332e-18	3.32365730080598e-17	30.6458984947315
XPO6	-0.596892940850021	7.75380686971137	-10.5521941630565	2.81459474975229e-18	2.88044193706932e-17	30.6399579016139
TMEM186	-0.899131075062104	4.21394654892173	-10.4940665997424	3.81235934232277e-18	3.85497561510564e-17	30.6343747877957
CHDH	-0.79759359140961	5.3184175715457	-10.5193222988252	3.34145004966888e-18	3.39021715850189e-17	30.6276644328003
VAMP8	0.588317168563023	5.71355491641244	10.5221352013319	3.29274374364862e-18	3.34758565027947e-17	30.596585083582
FAM118A	-1.12668262707416	5.25900743660854	-10.5089190798745	3.52793245189056e-18	3.57459066785348e-17	30.5928885441847
WDR54	-0.947270490944789	3.92817598176372	-10.4748824966163	4.21395819721316e-18	4.24391658546967e-17	30.567200318758
ZSCAN26	1.47010331872315	3.5030921157916	10.4541141634564	4.69657396590704e-18	4.71100565611624e-17	30.5537054652826
C15orf65	1.64026105499788	2.18780806016594	10.4532068031595	4.71887648777361e-18	4.73021691190978e-17	30.5415528149991
POMT1	0.666719708464417	5.59521169027964	10.5086142499716	3.53355094348946e-18	3.5778692493215e-17	30.5352911069823
TRANK1	1.68835449433532	2.57461531560098	10.440084705411	5.05351503686864e-18	5.0488078372335e-17	30.4973950086375
ESPL1	-1.33857340926015	4.72012281349881	-10.4773855623978	4.15924833886292e-18	4.19726297421812e-17	30.4712703685457
OSBPL8	-1.04351016113154	7.73588360885613	-10.5170569308993	3.3811991930869e-18	3.42823005289621e-17	30.4665095186543
NBR2	1.41192913314888	5.29050016737953	10.4758489762178	4.19274889802735e-18	4.22822817009931e-17	30.4589212691101
AR	-1.32276099070377	8.46276416868889	-10.5197518375639	3.33396607523047e-18	3.38491106055854e-17	30.4421996481437
ADPGK	-0.609125264886714	6.05447312080161	-10.4861563192067	3.97309210974125e-18	4.0121016220494e-17	30.3858397026292
MAP3K10	0.833647072716962	5.02212502624516	10.4598502428898	4.55800388739355e-18	4.58425896671812e-17	30.3665897994619
DDX43	-1.23647013458263	2.98801060501044	-10.4123586530364	5.84072506937955e-18	5.7967169624457e-17	30.3596809353107
RUNX2	-1.7548383131819	2.12231605822051	-10.4103799141398	5.90138597840534e-18	5.85305230196398e-17	30.3460172132865
CLTC	0.513780554827642	10.1593938830119	10.5061174798514	3.57990859747908e-18	3.62236573448422e-17	30.3263834842578
CC2D2A	-1.01201268260261	3.78105260184057	-10.422246815677	5.54681045902661e-18	5.5232696188822e-17	30.3226228153887
PNMA3	-2.18149641069244	1.13628037142473	-10.4459571262269	4.90091826567974e-18	4.9061459118298e-17	30.3207854229649
FLYWCH1	0.970143207297594	6.24054407465819	10.4755180973461	4.19999795145057e-18	4.23269592207931e-17	30.3190892712903
MCF2L-AS1	-1.97337318605116	2.62310872884281	-10.4070508048671	6.00486992370093e-18	5.94783158141776e-17	30.3181313912123
U2AF2	-0.652655076885956	8.03489414925466	-10.4910762894736	3.8723414528818e-18	3.91299322048945e-17	30.3081896259448
SAT2	0.599841569158545	6.31150015256816	10.4631246231766	4.48074439889286e-18	4.50957492585624e-17	30.2710441901317
THNSL1	-0.915281937701264	4.95632747611362	-10.4428720363265	4.9805015632476e-18	4.97917519798441e-17	30.2586966072815
HLF	-2.11957790359359	2.08646713608538	-10.4064280401213	6.0244289163638e-18	5.9632712332313e-17	30.255894145546
DCTPP1	-0.861601516953695	5.90774366494698	-10.4566357186413	4.63514744093895e-18	4.65561029920664e-17	30.2313827694706
HIST1H2BC	1.28823320025246	2.90535112487066	10.3815269810745	6.86099333440163e-18	6.75571645307376e-17	30.2000582626829
ICMT	-0.674937575407634	6.87105956682885	-10.459504655851	4.56623542706082e-18	4.58946393391869e-17	30.1897458942704
NLN	-0.724990030454094	6.57185741647062	-10.4546140763317	4.68433141408855e-18	4.70186634451562e-17	30.1830648269541
LRRC8A	0.852251708433435	5.89579711095065	10.4468227407735	4.8788182314107e-18	4.887280491185e-17	30.1740719509257
CSGALNACT2	0.823991391926737	5.10776468891535	10.4218163721301	5.55929134068108e-18	5.53202907698257e-17	30.1555341766864
PSPH	-0.632683927452132	6.46240892082017	-10.443830901491	4.95562907526413e-18	4.95761000627357e-17	30.1430436151608
PHLDA3	1.11355203211059	6.4531681167176	10.4298015550508	5.33226529985387e-18	5.31668630428989e-17	30.0766307459551
JAKMIP1	-1.32052262802833	3.1327737180818	-10.3611177092187	7.63261959078328e-18	7.48604936480743e-17	30.0691196071534
DCTN4	0.475198298629537	7.71050133407186	10.4356972507599	5.17061893513327e-18	5.15893780265523e-17	30.037883907869
RABGGTB	-0.605299677691045	7.05592345245478	-10.4266131863756	5.42177944229301e-18	5.40235169910231e-17	30.0318950204619
PELI2	1.28656892732344	3.95447816161674	10.3569697316484	7.79975776919486e-18	7.63999756439856e-17	30.0250312872965
LRTOMT	0.741181295891056	4.90919028438313	10.3946028157679	6.40815485522645e-18	6.32642033570548e-17	30.0170713395607
TSC22D3	1.03214599063227	5.95208719107084	10.4020877874322	6.16252342505561e-18	6.09594543811825e-17	29.9975143477596
SLC38A2	0.837022229001352	9.39939619865966	10.4370515223338	5.13418580319434e-18	5.1259929535084e-17	29.9952026193047
ATP8A1	-1.50900051324235	3.41694870763881	-10.3418639180148	8.43997665165235e-18	8.23487260566677e-17	29.9912521148184
FAM219B	0.513719067214275	6.62710212535368	10.415618444604	5.74214905736413e-18	5.70642688586233e-17	29.9855025143161
DTL	-1.27365627969658	5.25605431495128	-10.3923104829549	6.48532287348527e-18	6.39839738950426e-17	29.9838702584036
CD99L2	0.620550643996474	5.34476081547197	10.3953651169416	6.38269717055131e-18	6.30543294164464e-17	29.9805770108239
PRAF2	0.788968148572092	4.72107101311321	10.3796977291442	6.92684585917944e-18	6.81162524043474e-17	29.9717792615977
VMP1	0.692894281434747	7.41938607575514	10.4133011702274	5.81205065997431e-18	5.77207359194274e-17	29.9268082377179
TTC39C	-0.863514040876017	4.36058076491398	-10.3524342573212	7.98670278065511e-18	7.81292045304998e-17	29.9203373934418
CLCN3	0.795179260827584	9.06740226807909	10.4209844042999	5.58349426573038e-18	5.5524337678283e-17	29.9172158940985
USP30	0.705467886149775	4.97235166568684	10.3674975709729	7.38251613999687e-18	7.24548119988189e-17	29.8929106671816
SNRPF	-0.772883083467614	5.87059887215367	-10.3867548431117	6.67622415384755e-18	6.57809592481462e-17	29.888607151757
NSFL1C	0.513707931866201	6.47318674683508	10.3885544481835	6.61377895887637e-18	6.52084733069517e-17	29.8469270392318
RFFL	1.3182038644012	3.68733182271892	10.3282789639142	9.06051253222575e-18	8.81170053004545e-17	29.8460984963226
SEC24C	0.417532067668004	8.14591478230632	10.3986213672033	6.27508619716764e-18	6.20320568378336e-17	29.8216738345744
ACTB	1.09578074956294	11.1541889889903	10.4099215901558	5.91552618198006e-18	5.86320403621206e-17	29.7869928056213
MRPL19	-0.815792940166594	6.76298307678161	-10.3787425911119	6.96148143081535e-18	6.84120452651331e-17	29.7797021889097
NPRL2	-0.779812982616345	5.17424087897529	-10.3396357250212	8.53876144553834e-18	8.31504811064875e-17	29.717270253128
LETM1	-0.697696407811038	7.14583696919759	-10.3708734718453	7.25350803287116e-18	7.12352365085633e-17	29.7134151216617
ORMDL3	0.568445018988373	6.05525323050259	10.3575981507194	7.77420295082043e-18	7.61993678260572e-17	29.7082244888933
CNOT10	-0.684041307143457	5.68887917975683	-10.3461655852319	8.25248863342942e-18	8.0676672734099e-17	29.7008464598674
SLC5A6	-0.69868263447559	6.19657249447574	-10.3553359876267	7.86658826837769e-18	7.70043607809383e-17	29.6794776561736
COG1	-0.799258637564203	5.30248996861791	-10.3284135776155	9.05414509758814e-18	8.81121469769174e-17	29.6695356479804
ANAPC4	-0.866326950773531	5.06888485189242	-10.3274204576722	9.10122670394387e-18	8.83984606639205e-17	29.6673590894291
RAB39B	1.71161966766021	4.88702028915635	10.3019866404447	1.03941054083263e-17	1.00695410846083e-16	29.6438902312265
ARG2	-1.07495721813158	6.81379780344497	-10.3435694312987	8.36513745609916e-18	8.17247261163208e-17	29.6229509799691
YRDC	-0.680931493706795	5.33193337039326	-10.327468444063	9.0989461555242e-18	8.83984606639205e-17	29.6206112658981
GRN	1.01764097488386	6.69302199707339	10.343257489059	8.37877593631335e-18	8.18047460726146e-17	29.6086749528525
JKAMP	0.677541299523287	6.20605084255276	10.3404966162084	8.50045829524372e-18	8.28312016621543e-17	29.6004036440096
E2F7	-1.18482573496122	4.11950382108718	-10.2859168009475	1.13041148253036e-17	1.08879145745195e-16	29.5709152039745
EXOSC8	-0.707449393493843	5.43410693204533	-10.3114114794257	9.89487087756887e-18	9.59208399596993e-17	29.5701337128597
KLF11	-1.17548149332885	4.35223845743987	-10.2817968479678	1.15499872083289e-17	1.11176030718119e-16	29.5689952844952
NDUFAF4	-1.03340964284481	4.54302170571741	-10.290888839796	1.10143522066176e-17	1.06292745973374e-16	29.5490612416677
GPSM1	-0.995370831650597	5.3513169224424	-10.3015616365566	1.0417202274296e-17	1.00854100161721e-16	29.5144667221294
HERC4	0.656849450981911	5.98996471073868	10.3150530557564	9.70846450292702e-18	9.41746143255505e-17	29.5051225895485
LDHA	-1.09901854349733	8.90633343648569	-10.3410307346924	8.47678050550851e-18	8.26541143316337e-17	29.5004298873859
ZSCAN30	0.67853938991975	5.29155928254245	10.2948135478878	1.07908825397311e-17	1.0433734205834e-16	29.4801965975731
BCL7A	-0.679952791740232	5.29120342657483	-10.2868551765604	1.12488500558949e-17	1.08416387958484e-16	29.4612681175446
SNORD36C	-2.8671977487844	0.212694716874921	-10.379787053017	6.92361559145724e-18	6.81162524043474e-17	29.4600537159648
R3HCC1L	0.828214193866541	4.54414694511797	10.267978167258	1.24143946777155e-17	1.19267146820586e-16	29.4352125633341
POT1	-0.785196384645411	5.79755793377466	-10.292561370873	1.09185591675488e-17	1.05503915353869e-16	29.4251464264077
GCNT2	1.13274144710566	4.54283473517696	10.2759877646835	1.19057793162996e-17	1.14527342865826e-16	29.4017174214027
HIST1H3H	0.866407689744341	4.21126251122369	10.2551753800372	1.32728954645518e-17	1.2718940542164e-16	29.3753501120358
BCS1L	-0.648823261702491	5.19696780997835	-10.2749310605354	1.19716685031655e-17	1.1508743549522e-16	29.3680051522788
GPRC5C	1.15433571279885	4.31263854002477	10.2473305373352	1.3828020630533e-17	1.32087504954252e-16	29.3649743479955
ADIPOR2	0.526757489041689	7.01125327438586	10.2991002374769	1.05519803637132e-17	1.02093129601494e-16	29.3557135947905
PCDHGC3	-0.998023419500438	3.42409616247297	-10.2348268631562	1.47612161656071e-17	1.40732966312861e-16	29.3509651099052
LDLR	1.02424053847702	7.22029136273969	10.2906053139753	1.10306740754645e-17	1.06381889477954e-16	29.3409645320465
WHAMMP3	1.28003066268169	2.71446567986133	10.2143719270465	1.64255760178151e-17	1.55416792365161e-16	29.3405755145701
TMF1	0.742790340033271	6.89213573502272	10.2920803427275	1.09460240278687e-17	1.05701284117349e-16	29.3314943774641
GCAT	-0.827174165439872	5.55127888889051	-10.2593714908716	1.29851730776149e-17	1.24511723456875e-16	29.2792211914934
FGD6	1.08614676532126	3.67653122049732	10.2122172899251	1.6611469642776e-17	1.5707671798232e-16	29.2584428064797
SNORD44	-2.72554309699868	0.370716563311848	-10.3260412447968	9.16701860239413e-18	8.89799297566582e-17	29.2442398546974
THRIL	-1.19993998848563	4.71696081826172	-10.2348702935502	1.47578681670828e-17	1.40732966312861e-16	29.2134923086638
CDK2AP2	0.690890090463015	6.64426588559907	10.2672706243357	1.24603555536634e-17	1.19632160481976e-16	29.210804092543
P2RY6	4.2459296927477	-1.59226151429438	10.5728648910116	2.52673953725517e-18	2.59873430763175e-17	29.1972646145857
LCA5	1.44584003543181	2.88422773958906	10.1850012850865	1.91488863852048e-17	1.7993722025046e-16	29.1921590689978
VKORC1L1	-0.644420927889859	6.30801254849071	-10.2595097645866	1.2975798729902e-17	1.24501337845501e-16	29.1866227668898
CCDC58	-0.940463497828833	4.66021930716648	-10.2239011726038	1.56280612874796e-17	1.4843198500493e-16	29.1804946250574
TAB3	-0.695890064483836	6.06505687631515	-10.2500397952676	1.36337283080098e-17	1.30397493167564e-16	29.1788331952021
MTMR1	-0.522373804615434	5.84658726854249	-10.2483303495242	1.37559995506428e-17	1.31483188575718e-16	29.1631430314901
HOXA10	-1.9147144975898	1.33821453453653	-10.209533427381	1.68459681241688e-17	1.59193868692586e-16	29.1538808419124
KIF22	-0.753733562809374	6.40031142625732	-10.2502985597279	1.36153146677279e-17	1.30304375430594e-16	29.1339015944011
SMG7	0.555246836067934	7.5796586969494	10.2512287857124	1.35493251130639e-17	1.29755526720515e-16	29.0794948455739
FLAD1	-0.676312615228198	5.51377402794195	-10.226929281067	1.5382834579779e-17	1.46287931633921e-16	29.0748818934024
LSM6	-0.810715339306339	3.61925746721568	-10.1710085641579	2.06007997782779e-17	1.92976674654162e-16	29.0447574289522
ATF3	2.34630167450099	7.30534811382174	10.222905355156	1.57095572899211e-17	1.49111701811287e-16	29.0440058919841
JPH1	-0.791278230849284	4.17574636544503	-10.1802544565795	1.96295815703203e-17	1.84223623037456e-16	29.0413289178822
MYC	-1.78106192761554	6.87108080325288	-10.2341860288116	1.48107057297359e-17	1.41115201292966e-16	29.0173386694995
ABCE1	-1.45521426202121	7.11026929306543	-10.2318634881301	1.49914626704941e-17	1.42656402699708e-16	28.9970189508236
KDM5C	0.560932867914016	7.58875012693877	10.2359571330949	1.46743318275846e-17	1.40082496327407e-16	28.9966764837425
ZNF544	-0.552344225124068	6.27538610819517	-10.2220896009171	1.57766338194506e-17	1.49653779805982e-16	28.987897376674
MPP5	-0.601205445634267	6.87680319956216	-10.2247884101622	1.55558075235459e-17	1.47839244160484e-16	28.9796582965307
SLBP	-0.642776102021348	6.6538162446112	-10.218131112594	1.61062157111753e-17	1.52587340769091e-16	28.9664803669553
RCAN2	2.21095293139998	0.756197043733316	10.2060380162828	1.71563450389027e-17	1.61923115716005e-16	28.9634547646289
IL20RB	3.30201880648333	0.555154194497671	10.2331973260143	1.48873857589513e-17	1.41755855774517e-16	28.9605331455403
ELK4	-0.98968148404062	7.11328288398453	-10.216349994113	1.62567484307855e-17	1.5391635210383e-16	28.9294881565368
TSHZ1	0.862093213948751	5.2358339491283	10.1869313572926	1.89568173145727e-17	1.78243937880791e-16	28.9270692242923
PSMD11	0.421937801551343	7.5143992780044	10.2200911640459	1.59421709418654e-17	1.5112855988829e-16	28.9138744952696
ZCCHC2	0.680983436990847	5.97861910290522	10.1977126048079	1.79188327633484e-17	1.68907214547671e-16	28.8830734927436
ZFYVE21	-0.839724211560075	5.30009558792851	-10.1825435205274	1.93962877392746e-17	1.82148002934927e-16	28.8807542881896
NHP2L1	-0.510548572412842	6.96952613291967	-10.207685682713	1.70093334494658e-17	1.60636573004515e-16	28.8769799600656
MOB3A	0.589556676516985	5.56651298404474	10.1874887770469	1.89017056946357e-17	1.77837100695896e-16	28.8633876154028
LAPTM4A	0.546473442107839	7.70897479655585	10.2053551813955	1.72176421854328e-17	1.62399569759082e-16	28.8374834196224
KIAA1324	1.19267992041861	3.32369815639495	10.1259572793318	2.60661320816755e-17	2.42508698474869e-16	28.8315569722791
PGM2	-0.564382119064219	6.66548972388667	-10.195337473446	1.81425092820483e-17	1.70908355946824e-16	28.8304803748387
CD3EAP	-1.63792898110472	1.63545925470071	-10.1145855707254	2.76612324235537e-17	2.56871407589414e-16	28.8161631845079
TMPO-AS1	-1.42134808789466	2.44002196418443	-10.1112625338534	2.81455207284948e-17	2.61045793242173e-16	28.8151771677168
GBP1	2.14780318358978	0.632253781605258	10.1338979506088	2.500715931792e-17	2.33089698521345e-16	28.814255564389
NFIB	-1.17223460135295	4.64759760102739	-10.1405911098343	2.41480403568456e-17	2.25501849501489e-16	28.8137623819077
ZFP14	0.910113335617845	3.69554051034496	10.1221973565061	2.65830861762253e-17	2.47165091035418e-16	28.7993837806059
FBXL7	1.68864167204767	1.83079368024572	10.1069300059642	2.87896838295985e-17	2.6652644413394e-16	28.7832485738759
RCC2	-0.450726650900426	7.71633499285481	-10.1925999218828	1.84037825545961e-17	1.73260939711482e-16	28.7752828560546
ARHGEF17	-1.12376444349456	3.47622982170852	-10.1103697781091	2.82770666467124e-17	2.61942278079601e-16	28.729216929127
FAM81A	-1.41769307410609	2.65913158451196	-10.0900737341352	3.14392561759025e-17	2.9016095312683e-16	28.7030780733009
GCC1	0.658904622202327	5.79430265610434	10.1547931122355	2.24216013547113e-17	2.09771193733549e-16	28.6916824547878
ENSA	0.559989246595798	8.06722476548021	10.1782052232906	1.98408121384922e-17	1.86089715847345e-16	28.6829161594785
PHC1	-1.20472828140403	3.15243782245704	-10.086166202525	3.20874881620723e-17	2.95780062763461e-16	28.6749076425953
TIPARP	1.78788476988328	4.3268699024393	10.1037271846377	2.92753394566675e-17	2.70855512804263e-16	28.6699591845645
PTPRR	-1.94886795539825	2.80794524798135	-10.0815617533863	3.28685061547245e-17	3.02258034092244e-16	28.6533188393219
CYCS	-0.717018208076447	8.15997118192218	-10.1715419224579	2.0543490262726e-17	1.9255995617047e-16	28.6428449561319
CTDSP2	0.579911890772388	7.25926113694523	10.1601994225295	2.17973224846359e-17	2.04057727200307e-16	28.6334163470887
GMNN	-0.940175990627512	5.35891887873132	-10.1274650595893	2.58616613357562e-17	2.40755552769817e-16	28.5878454328006
GPRC5B	1.15356861390764	2.87672461351618	10.0749905989103	3.40161541537015e-17	3.12407688545554e-16	28.578962244008
SETD8	0.533403332234311	6.46248719552713	10.1432672246164	2.38128570620141e-17	2.22510181483015e-16	28.5639482819836
DYRK1A	0.90902850249493	6.75485758266752	10.140115347324	2.42081216213858e-17	2.25922407872423e-16	28.5481007205696
KCTD20	0.497133758066997	7.64993935825549	10.1497573719465	2.30191620865161e-17	2.15227732186255e-16	28.5453051702205
SMU1	-0.449104080171139	7.03921196417415	-10.1397389026547	2.42557665269122e-17	2.26226453520567e-16	28.5242550490374
XRCC3	-0.711451457269701	5.46528126508825	-10.1135578932295	2.78101060126621e-17	2.58094284231233e-16	28.4953880433428
CDC25A	-0.7558830141374	4.71894853688787	-10.0993531873616	2.9951844418146e-17	2.76943901344138e-16	28.4851767123029
PALMD	-2.12719085187869	1.20416242409151	-10.0733943944468	3.4300925933729e-17	3.14830503557992e-16	28.4766776095232
DUSP22	0.83703397908067	5.03083176664847	10.0902139599016	3.14162386778088e-17	2.90126838859764e-16	28.4495591720348
MRPS26	-0.762557351767493	6.1720166146337	-10.1109564908297	2.81905465344469e-17	2.61302004173614e-16	28.4260588828985
SLC25A30	-0.952677107672175	5.27711766964635	-10.0870206400876	3.19446108407155e-17	2.9464390441289e-16	28.4253480438191
CANX	0.507706631377147	9.95790178593837	10.1301454920253	2.55021185586644e-17	2.37555714811975e-16	28.3768736639818
RBBP8NL	-1.79444356783547	2.79186289877231	-10.0231313473678	4.45977863007107e-17	4.06359441196282e-16	28.3621920306418
CASP10	1.56573039551532	1.50296378716045	10.0264942029251	4.38213577303467e-17	3.99527327066719e-16	28.3485113687458
OTUD4	-0.720598541172758	5.84794030466712	-10.0837462753213	3.24956203829359e-17	2.99174883917944e-16	28.3211416014125
CDH1	0.578634345219815	9.89463801016143	10.1195391107637	2.69547441390988e-17	2.50465617569745e-16	28.319621005908
MED11	-0.84273240141676	3.77241588620588	-10.0390667925377	4.10363733559856e-17	3.75046976453731e-16	28.3098446740957
CPNE7	-1.19290146432131	6.18056436652765	-10.0801728512148	3.31078056757429e-17	3.04251413725187e-16	28.2776380614255
ATPIF1	0.505823976114031	7.43944501631387	10.0947050508215	3.06878886249322e-17	2.83574975748912e-16	28.2649083564843
AMN1	1.24042083478067	3.35025486579946	10.0142968201739	4.67036904774452e-17	4.23747804356083e-16	28.2555496341731
SLC25A22	-0.876025113724701	5.89925306291583	-10.0683415088129	3.52181996454848e-17	3.23052221060843e-16	28.2173693724753
CACYBP	0.79591097086223	7.54235252942535	10.0850985544505	3.22669164492155e-17	2.97251544418049e-16	28.2063802474721
ZSWIM4	1.66299088481484	3.4003876373352	9.99235021683867	5.23754681020362e-17	4.73206997003716e-16	28.1862952237626
ATR	-0.633141607293701	6.02238403548702	-10.0641589705095	3.59959994083473e-17	3.29985303489465e-16	28.1840466570135
XPO1	-0.721011761156587	8.06548351274939	-10.0815486103393	3.28707624981776e-17	3.02258034092244e-16	28.1810915827941
SLC16A7	-1.7705072835394	3.56445871746724	-9.99520770982852	5.15996770301157e-17	4.66478476992304e-16	28.1436072652621
CDT1	-1.04338993469342	5.13465227711963	-10.0283599023329	4.33964417973863e-17	3.95893663444442e-16	28.1090889115932
PKN1	-0.687610158855239	7.75154393754701	-10.0613679274857	3.65245628484849e-17	3.34626501362324e-16	28.0998451520711
MRPL4	-0.721222960407241	6.5062662796931	-10.0519517400817	3.83657054250828e-17	3.51280141867709e-16	28.0910012756626
APPL2	-0.659731123677666	6.2527073905151	-10.0432747342657	4.01443581368818e-17	3.67341670800376e-16	28.0877358737914
NINL	-1.65001436389069	2.00785615067524	-9.98048514519397	5.57234694354109e-17	5.01945781069064e-16	28.0667501621762
ITGA6	-0.990255184442015	5.50550969271308	-10.0220825472265	4.48427393547155e-17	4.08096105545701e-16	28.0594943687308
SNHG3	-0.771452153858836	6.48060819880772	-10.0348951792954	4.19402465108326e-17	3.83074660344685e-16	28.0277587284222
ALS2	0.693728951935053	5.68716791914297	10.022287608562	4.47947405973744e-17	4.07906503826667e-16	28.0169436479665
PRKX	-0.842791473893952	5.1669480403159	-10.0100909016923	4.77409108244682e-17	4.32374859433182e-16	28.0113310284743
CHRAC1	-0.660146097289349	4.62704192873766	-9.99186449372657	5.25084934959122e-17	4.73838664864554e-16	27.9972866300385
MAML3	0.702495289739448	5.28880964169016	10.0171181794317	4.60205710821178e-17	4.18308048044238e-16	27.9789458989853
MPHOSPH6	-0.954242224961907	5.58264268908314	-10.0112047450621	4.74640051897238e-17	4.30386172662374e-16	27.9698211823001
SPTAN1	0.483945541809332	7.56047896575781	10.0306228669868	4.28865725227394e-17	3.91480105168058e-16	27.932768331625
LINC00657	0.587981293216853	9.19983733053271	10.0391439208218	4.10198464645153e-17	3.75046976453731e-16	27.92369761361
ZCCHC17	0.558247119779274	5.77284561673454	10.0103930659124	4.76656324265115e-17	4.31953612864512e-16	27.9210284471296
SEC22B	0.627139950666557	6.50816544574119	10.0159548093411	4.63010324896031e-17	4.20602724660544e-16	27.9127642195306
PIK3R2	-0.758567768306392	7.13639999846657	-10.0148833209862	4.65608547460446e-17	4.22707252035432e-16	27.869131895875
CEP192	-0.755208792407873	5.81452589617061	-9.99118075659421	5.26963217131656e-17	4.75248028135072e-16	27.8643090416259
MARS	-0.439804347476507	8.34364247130031	-10.0211747674049	4.50558419976324e-17	4.09787112923349e-16	27.8614320399107
FBXO25	-0.573725236125668	5.98421439350248	-9.99205537161001	5.24561773729666e-17	4.73651208317779e-16	27.8519085514762
FAXDC2	0.845444484946659	3.61189071072744	9.95375293303349	6.40715513829824e-17	5.74730236300397e-16	27.8510886465417
SLC23A2	-0.834828279140997	5.00847600090419	-9.96896666466391	5.91782017276991e-17	5.3210771086415e-16	27.8339543370674
PRR22	-1.92738701359358	1.59187782620204	-9.94152922245247	6.82946726934126e-17	6.10787852986471e-16	27.8260137958255
RPUSD4	-0.586412610289177	5.53143544278736	-9.97182378201458	5.83017978487019e-17	5.24541519769986e-16	27.7766741180213
GMPS	-0.52858627148983	6.69007806147135	-9.98791187355929	5.36036344322749e-17	4.83140561005426e-16	27.7580162047795
NOC3L	-1.04765688224476	3.8845195221798	-9.93054067404193	7.23280284885833e-17	6.46090229497065e-16	27.7510033350485
ANKRD29	-2.14231089520979	1.37805447443058	-9.9469811070207	6.6377797626504e-17	5.94707046037938e-16	27.7080043028568
FAM57A	-0.770782544918777	5.05960858100891	-9.9470163457754	6.6365584309959e-17	5.94707046037938e-16	27.6881346068937
ERMAP	0.672856654229546	4.43208315927128	9.92919297637231	7.28388181041548e-17	6.49879793613778e-16	27.6740543977163
MYRIP	-0.906774970542497	5.16278726764813	-9.93656115707322	7.00895816164019e-17	6.2646735568565e-16	27.6626767399032
KIAA0319L	-0.387507915729351	7.15845591145107	-9.97453633993037	5.74817462652681e-17	5.17473562301718e-16	27.6620135721908
VMA21	-0.815091342502738	6.06178182261057	-9.95506646546929	6.36335714235432e-17	5.71142682902525e-16	27.6403194535125
NXT1	-1.24703067909769	3.05050077267702	-9.87559308832564	9.6362200444422e-17	8.45195561841963e-16	27.569920970172
PJA2	0.628702853182939	7.51135034968453	9.9560131651535	6.33197639547263e-17	5.68666014081441e-16	27.5508424264323
SLC25A5	-0.560500947318817	8.60369509869232	-9.96348816152234	6.08957060974644e-17	5.47223173404863e-16	27.5504667890482
PPP1R3F	1.16384555906912	3.0682280094867	9.87705297884753	9.56305092502144e-17	8.39758904620596e-16	27.5496819363206
LPXN	0.880504762055691	4.16716547633269	9.89658135981581	8.63605532097723e-17	7.62369233978802e-16	27.549654749592
DLL3	-1.43888351879621	2.46730229676014	-9.86311536496519	1.02848711955613e-16	8.98415508275439e-16	27.5461933588377
PLAG1	2.85127002066498	0.870861440898502	9.99620765947009	5.1330919201726e-17	4.64608247578733e-16	27.5120596829229
TMUB2	0.891677026487534	4.38513276417629	9.8957484031509	8.67369629031675e-17	7.65242206200918e-16	27.5092419606615
TRMT10C	-0.833104016275573	5.79178891399503	-9.93027147823182	7.24297691728839e-17	6.46614395897756e-16	27.5003418031848
AGPAT3	-0.733791843648127	7.41561188911925	-9.94446554098867	6.72554916716539e-17	6.01852480894848e-16	27.4895857660305
NOL9	-0.672847404530093	5.4062537288268	-9.91761921497193	7.73764999516346e-17	6.87506226789198e-16	27.4884245907317
TBC1D2	0.968203859132097	3.03297109177298	9.85970265786617	1.04697592074739e-16	9.13503220566109e-16	27.4848522745857
CALM1	0.434203513599888	8.6579663142415	9.94615988708527	6.66630594440379e-17	5.96906678957468e-16	27.451896201355
TRMT13	-0.783153084154603	4.72279013545203	-9.89062224280387	8.9089823198054e-17	7.85077925552805e-16	27.4506492022003
PKP4	-0.553213538133953	6.73256202344751	-9.92633759272678	7.39329782227159e-17	6.5925035688379e-16	27.4270378604602
CREB3L2	0.626546798208257	6.65156215721206	9.92188991696192	7.56701082970572e-17	6.73540217064974e-16	27.4155495920515
SFMBT2	2.14490320976722	1.24601297384348	9.88742742397924	9.05883744026525e-17	7.9688050968379e-16	27.4093999266151
CTU2	-0.915047019683392	4.18884165236082	-9.86838408471388	1.00058184622541e-16	8.75076976183821e-16	27.4027778989581
RPAIN	-0.488140296523928	5.73350326159078	-9.8979483815418	8.57463369440257e-17	7.57392350324406e-16	27.3817865886109
SPINT1	0.649305814593053	7.59611226794718	9.92547316696479	7.42674476359805e-17	6.61839758873521e-16	27.3808723104599
HYAL3	-1.03109331519011	3.54085247271668	-9.8474029467656	1.1164104953099e-16	9.73520325062341e-16	27.3723152523318
DISP1	1.01095877925849	3.31558320032733	9.84289425230834	1.14300002360978e-16	9.94973237943447e-16	27.3701091131772
LMNB1	-1.44616120166491	6.74383071958625	-9.91653332390471	7.78164750772047e-17	6.91006617243823e-16	27.3662521155529
SYNE2	-0.662437457373184	6.70966875779559	-9.91113636749963	8.0040561616896e-17	7.09497681959451e-16	27.3575795654604
VASH2	-1.40361087027562	3.02892397555505	-9.83375911068201	1.19882950853734e-16	1.0387549855855e-15	27.3448483970945
TALDO1	0.587813496790339	8.32919490342326	9.92242393121447	7.54594017432672e-17	6.720630940551e-16	27.3409528305798
TRIP12	0.417143071917637	7.73548997465903	9.91845775805621	7.70384460210696e-17	6.84907818503482e-16	27.3391411269921
BCL10	1.29055643032231	5.13025532561045	9.87314247361659	9.76030397152484e-17	8.55080072557858e-16	27.3378554521535
MALT1	-0.647944650481453	6.07139234359117	-9.90280486717475	8.35993668808095e-17	7.39298052463036e-16	27.3357590246066
LAG3	2.41244865406782	0.687091990656993	9.83926714627775	1.16484913959885e-16	1.01223233103103e-15	27.3207825701553
EIF2S3	-0.512210067200275	8.60376842455367	-9.91869186861581	7.69443295539226e-17	6.84476334467833e-16	27.3173795385978
ZNF587B	-0.826784674475058	4.00826945420427	-9.84447529091482	1.13360472926887e-16	9.87940140145172e-16	27.307880231007
COLCA1	-2.49134144224106	5.59808718643973	-9.8691438208451	9.96620891095621e-17	8.72609871760457e-16	27.3071010402142
EPHX1	0.703815046341681	7.82517671025557	9.91236235978864	7.95298168913658e-17	7.0538672796264e-16	27.3054287292472
MAPK12	-0.979407488814612	5.40628999723769	-9.87799113426909	9.51632429752212e-17	8.36144679061393e-16	27.2955416354311
SAR1B	0.540477576800845	7.27273363184077	9.90712552925943	8.17344834217695e-17	7.23658610295572e-16	27.2940832992087
ACTN4	0.757474627341843	8.58317964267027	9.91553022201916	7.82251277416198e-17	6.94224892534375e-16	27.2924254874216
YAP1	0.628710806335862	7.72715426921191	9.90900300701493	8.09371416182799e-17	7.17021898843712e-16	27.2923656500543
KANSL3	0.516571544056518	6.93170723828713	9.90153702586593	8.41546201522516e-17	7.43770321486881e-16	27.2868826544752
KRI1	-0.707207273343506	5.92363835513373	-9.88979786574901	8.94741143604763e-17	7.88001936209333e-16	27.2850118316031
EDA	-0.955660097009003	5.56625937026604	-9.87516948936024	9.65755519354385e-17	8.46572380538554e-16	27.2846878064994
GRB10	-0.65753948171648	7.75354896031675	-9.90331188661049	8.33783432044611e-17	7.37777962026039e-16	27.2840545731397
FAM86B1	-1.59970082402907	2.03869527280161	-9.81226155028287	1.34120209137617e-16	1.15214477140186e-15	27.2748986037557
MXD1	1.92620230966876	4.83792121044675	9.84130557090656	1.15251912202444e-16	1.00209769173822e-15	27.2474909073373
STK38L	0.808323415926639	5.79111525538858	9.87572798516457	9.62943567256461e-17	8.45094132432672e-16	27.2438259246719
RPL7L1	-0.762434404610299	7.07722806696951	-9.8951781116115	8.69956205545694e-17	7.67073539781218e-16	27.2416734130874
GPN3	-0.66287120206529	5.22296467284844	-9.86299530674522	1.02913197920433e-16	8.98456151147219e-16	27.2359388919718
WDHD1	-0.862166050686881	5.5772713359155	-9.86837981822542	1.00060413432846e-16	8.75076976183821e-16	27.2218752196701
PPAP2B	1.23970254197875	4.47944839307132	9.83516842413813	1.190041946648e-16	1.03173613573132e-15	27.2198215685016
ZDHHC7	0.567349548514621	6.91636909232787	9.88109726414724	9.36323992192514e-17	8.23175706484941e-16	27.1818975714819
FZD7	1.62628087755846	3.02979726888239	9.79045249731126	1.50291178593051e-16	1.28058268346238e-15	27.1725891748908
MYB	-1.85476901731793	1.60721125412568	-9.80091145984689	1.42306387192753e-16	1.21898043929628e-15	27.1630947543836
SHQ1	-0.678415207382415	4.62710455067413	-9.83690196001695	1.17932098754979e-16	1.02303200167809e-15	27.156639865617
TM4SF1	-1.13451305780314	4.10715761355622	-9.83231482598874	1.20790241506181e-16	1.04601284109389e-15	27.1406574252827
DTWD2	-1.19194266780057	4.99437301995654	-9.83163374916805	1.21220467544234e-16	1.04852911327432e-15	27.1298347354067
SPSB2	1.27553171264131	3.40027040397456	9.7949401643108	1.46811693338566e-16	1.25399566960859e-15	27.1197262901395
EIF4G1	-0.425243577108869	9.98084393636985	-9.88750313275674	9.0552572914119e-17	7.9688050968379e-16	27.1055162669928
MRPS9	-0.643858565349461	5.3072048480612	-9.83830098846633	1.17073919597296e-16	1.01652852089916e-15	27.1041854640568
PQLC2	1.09506010884432	3.76104687004682	9.79215342351536	1.48962782191614e-16	1.27092337351664e-15	27.0955866804869
DDX55	-0.592670425642886	5.63571688144169	-9.84259782125527	1.1447702037946e-16	9.95936812293147e-16	27.0858706675318
ANXA7	0.375234306322156	8.10988893203356	9.86578630189232	1.01424488609073e-16	8.86490175176853e-16	27.0569409338346
ABHD11	-0.668234216270084	5.39233000019294	-9.8319028822709	1.21050277482967e-16	1.04766049952982e-15	27.0405611997926
SMAP1	0.682039507937584	5.13214492972205	9.81906465839132	1.29440856754145e-16	1.11577721298521e-15	27.0195522682185
C21orf59	-0.486807107364175	6.12797295906233	-9.83823427482251	1.17114700396614e-16	1.01652852089916e-15	27.0070943486345
MRPL36	-0.751357317564593	4.82915137671456	-9.81072043423901	1.35203497559543e-16	1.16078657481652e-15	27.0019540816073
ABCB10	-0.810920072112085	5.05567977177077	-9.80812169262309	1.37050057408991e-16	1.17529620905392e-15	26.9867515910097
C12orf49	0.902915553817487	5.93451493004753	9.81693478293877	1.30888022654756e-16	1.12695788313292e-15	26.9657598396818
MAGI3	0.782079605808773	5.13008998983495	9.81006354261998	1.35667896583043e-16	1.16410807719485e-15	26.9604917461211
PPFIBP2	-0.628012126282042	5.70063404903013	-9.81410758034304	1.32834001013659e-16	1.14240284033282e-15	26.956963161796
CRELD2	0.688554039686333	5.80546951826239	9.81766407649455	1.30390685308424e-16	1.12331986838284e-15	26.9285503695045
HNRNPH1	-0.548289696936914	8.5188356045315	-9.8432512001354	1.14087208886347e-16	9.93696942365074e-16	26.9243706904325
PVRL2	0.699069305801888	5.64643959531554	9.81529502054683	1.32013182669122e-16	1.13599424123756e-15	26.916279582787
TBC1D24	-1.01068188767161	5.07581385739426	-9.79971194539112	1.43200185567723e-16	1.22593727849768e-15	26.9156410906829
NKIRAS2	0.443159709818414	6.64006721653801	9.82784813617964	1.23639845773197e-16	1.06699765754617e-15	26.915626953609
ATG13	0.49190513829121	7.07579107558553	9.82811246263394	1.23469359170116e-16	1.06627132484275e-15	26.9091399590806
PKI55	-1.70639968052386	2.05093062870796	-9.73733491097065	1.98303055681346e-16	1.66539076292567e-15	26.894057539507
MRPS33	-0.658051451529632	6.0739468341066	-9.81370102743635	1.33116201252729e-16	1.14417451517514e-15	26.886418799196
RANGAP1	0.64552680457278	7.70873330937888	9.82882425920453	1.23011428284017e-16	1.06340794882717e-15	26.867177805383
PXN	0.534739896782493	6.89257494811034	9.82179592077541	1.27608448168499e-16	1.10061370344525e-15	26.8656129894895
ACP6	-0.701414627873842	4.478162295524	-9.7701423703383	1.67097998608212e-16	1.41599522974092e-15	26.8597943491064
C6orf1	0.970123541986078	5.02553609395923	9.77858934713828	1.59891209496971e-16	1.35722238654975e-15	26.8595689405689
C19orf25	0.774378169002715	4.98823020152815	9.78840876626356	1.51902966275971e-16	1.29306969478457e-15	26.8538488059345
SPATA41	1.7051116981161	2.00919414480626	9.72641057716837	2.0993612129688e-16	1.75719107992974e-15	26.8334458155993
PARD6B	1.32177590936685	3.56363550157219	9.7331427997275	2.02688964729826e-16	1.69842494106198e-15	26.8282565106137
IFRD1	1.11847785035871	7.02133659373693	9.80436015591057	1.39767583072365e-16	1.19791668231429e-15	26.8118820313015
DUSP9	-2.11047112955454	1.37870304645122	-9.73800584876907	1.97609957912209e-16	1.66049867264115e-15	26.7925885555808
YIPF4	0.746379052209101	5.97549251217203	9.78794086136035	1.52274402641517e-16	1.29549712751559e-15	26.7811352558405
NFYC	0.535057966823429	6.04820896710756	9.79107352695288	1.49804797793444e-16	1.27738151258737e-15	26.7683323694638
CYSTM1	0.877916682962442	4.8268448015689	9.75732315403001	1.7865994716619e-16	1.50801448378162e-15	26.7633950837605
GEMIN6	-0.93492540419235	3.03672096777911	-9.72597119263988	2.10418015112298e-16	1.76024340664416e-15	26.7624426577207
PDE3B	-1.06976744521753	4.75055965324726	-9.7599306017473	1.76245199709895e-16	1.48930665100945e-15	26.757862535746
VIMP	0.597334420161037	6.05259767249459	9.78296357888861	1.5628213159291e-16	1.32733738009001e-15	26.7559737199999
RASEF	-0.991841325083829	7.03726088141209	-9.79539931253158	1.46460266802429e-16	1.2517059569182e-15	26.7478423997598
PYROXD2	-1.12312844196251	3.06215093351182	-9.71475501134315	2.2310064091542e-16	1.86218967425567e-15	26.7474081034271
UBE2E3	-0.614648294354867	6.24750486466759	-9.78583017720215	1.53961237820808e-16	1.30910642532121e-15	26.7303312192065
LINC00665	-0.63185994531306	5.64646115806665	-9.77587475756332	1.62172713384258e-16	1.37503414126371e-15	26.7203966049547
SLC38A1	-0.697638920641625	8.1960655185796	-9.79849778450243	1.44110610683727e-16	1.23302845015775e-15	26.7158111140498
MID2	0.59289175808019	5.07441994734282	9.76042332460321	1.75792568034135e-16	1.48631824414447e-15	26.7154454670881
TNFAIP8	-1.07099003923441	3.98803681115717	-9.72584739782118	2.10553986205185e-16	1.76040014301618e-15	26.7129971192591
LPCAT4	-1.02556704089114	2.6486963663619	-9.70599314629723	2.33537110970091e-16	1.94282174976559e-15	26.7090568466027
RBM12	-0.771646128610499	6.55458424952433	-9.78499400315452	1.54634651292639e-16	1.31408824211107e-15	26.6898350841776
PACSIN3	-0.816583122520565	4.90196586028037	-9.75046302943118	1.85172163663737e-16	1.56122695652705e-15	26.6874846435724
PRDM4	0.756907417313871	6.34513903070483	9.77698800804199	1.61233162153277e-16	1.36784020502464e-15	26.6861202598433
CABLES1	-0.799117524790027	4.47721853039132	-9.73324587525902	2.02579970500772e-16	1.69842494106198e-15	26.6607409161347
GHITM	0.618030927916458	9.38649167847765	9.79481265061428	1.46909440209462e-16	1.25411719965053e-15	26.6467572202286
RTN3	0.593477500508167	8.66902942729477	9.790376537648	1.50350777233895e-16	1.28058268346238e-15	26.6460591007458
TOMM34	-0.503123855380974	6.2957364090838	-9.76612465904401	1.70638853871646e-16	1.44518501395186e-15	26.6189720411967
CIPC	-0.490312786687062	6.20229853804595	-9.76229709272397	1.74081844471041e-16	1.47268336708572e-15	26.6188063998353
ETV5	4.39394250360576	0.934981809672796	9.8280887064441	1.23484671943363e-16	1.06627132484275e-15	26.6146399518373
DDX47	-0.567262364681966	5.96243912190438	-9.75919268914286	1.76925249787306e-16	1.49421234578525e-15	26.6051131798603
CDK5RAP1	-0.720625821454883	5.33383811513737	-9.74027997867155	1.95278673556626e-16	1.64274765385227e-15	26.6029161319561
ZKSCAN5	0.727677765684405	5.24994716904914	9.73958381103649	1.9598940385645e-16	1.64780340890731e-15	26.5927457392308
SPAG9	0.761591174471566	7.12403827409946	9.76560802057442	1.71099580530957e-16	1.44827018108954e-15	26.5862666063013
BOD1	-0.895854230274172	5.60087870522762	-9.73515797066053	2.00568666858985e-16	1.68253581092431e-15	26.5793163506619
CPEB4	1.3133775421287	7.0505935315365	9.74914469954404	1.86450542439069e-16	1.57112308937433e-15	26.5249935604902
WTAP	-0.579899001997479	6.93404237327526	-9.75251530873246	1.83199484576661e-16	1.54546261820401e-15	26.5218463044399
ZNF672	0.658435157912346	6.01771291238439	9.7432470698107	1.92278280491322e-16	1.61841404700543e-15	26.5174300805147
COL1A1	1.08553305208421	4.60810405879619	9.7112668943399	2.27198397474729e-16	1.89428713852334e-15	26.513045909685
EDEM2	0.691151176500266	4.61751623232229	9.70506033429831	2.34676543611697e-16	1.95121981111475e-15	26.5092917956048
TNFRSF11A	1.20288940862617	2.91857721205673	9.66932499606132	2.82774361934693e-16	2.32665195551307e-15	26.5023963736583
MTHFR	0.769401424244168	6.49343003929766	9.73710811649101	1.98537889686394e-16	1.66643093992784e-15	26.4910607205915
ESRP1	0.714364380828321	7.37223497210529	9.74526036445101	1.90268664778244e-16	1.60239723517112e-15	26.4820973265843
FBXO10	0.882815070374252	5.09195690026323	9.70986939307662	2.28861171175099e-16	1.90709175713945e-15	26.4752316486091
DPP4	-1.12582051823007	3.09777536062187	-9.66156622253575	2.94454545517244e-16	2.41613631447374e-15	26.4275205394381
CPPED1	0.676618551232372	5.09538411629171	9.70692594655102	2.32403220065046e-16	1.93510193099038e-15	26.425834024258
P3H4	-0.817819981461331	6.05127367105119	-9.725477859445	2.1096039421843e-16	1.76281651618473e-15	26.4256997635183
RNF185	0.564307919792939	5.97245887656975	9.71238065336929	2.25881873043405e-16	1.88435678089987e-15	26.3931687510325
RIF1	-0.910080423845601	6.34004718702154	-9.71993854573564	2.17147156609354e-16	1.81350484073752e-15	26.390737216931
CDKL5	1.53977174763961	2.23280568675452	9.63647715314094	3.35625643609193e-16	2.74197751057434e-15	26.3873535975816
KIAA0226	0.610080243709897	5.53385920397187	9.70686240905258	2.32480279935178e-16	1.93510193099038e-15	26.382585039203
NECAB2	4.62272935248787	-0.321907912783574	9.99558071526634	5.14992597428968e-17	4.65851135120083e-16	26.3805656987375
KLHDC9	0.698698650989085	4.1512960547045	9.67099400903649	2.8032293790199e-16	2.30774629141244e-15	26.3774376763377
MTCH1	0.528949798353119	7.88516842378805	9.73262183664951	2.0324073912541e-16	1.70209868304916e-15	26.3680923969049
IER5	1.98598395031351	4.14034906893803	9.66204356871016	2.93722225419131e-16	2.41144501743777e-15	26.3604260994335
SNX9	0.720006661110824	5.52731884895255	9.69424694724216	2.48297573564054e-16	2.05763596282441e-15	26.3478924000593
RPUSD1	-0.920631637085439	5.14106749159923	-9.69116908477175	2.52317043872834e-16	2.08979190887726e-15	26.3398993635554
RNF220	-0.795312040530031	5.79346640147162	-9.6996852718306	2.41351253200702e-16	2.00449691264476e-15	26.3350899059596
TICRR	-1.01740756974861	4.81928996569957	-9.67995977171271	2.67512972225774e-16	2.2095570907273e-15	26.3181711805531
WDR47	0.828879271503309	5.02047264025524	9.6763128763196	2.72651411303535e-16	2.24952395172192e-15	26.3106165977799
FICD	1.50803411515595	3.73490582094616	9.62746911861623	3.51771085694656e-16	2.86919860010372e-15	26.2854997795041
CDK2	-0.789309490579106	5.86749658240361	-9.69595024878279	2.46100745966927e-16	2.04055704110401e-15	26.2821398874309
ELP3	-0.502034344039727	5.7904784491807	-9.68864413774531	2.55662938432153e-16	2.11633665021897e-15	26.2720210949106
KIF13B	0.707286326262548	4.82599530430403	9.65747421817254	3.00807601755578e-16	2.46691804913258e-15	26.2463403107705
SLC2A12	-1.16951195391697	4.66425061248408	-9.65071943116212	3.11595754774457e-16	2.55399664502907e-15	26.2396426670035
GCFC2	-0.752315283771417	5.88306285080509	-9.68135199752886	2.65576957593768e-16	2.19477358020255e-15	26.2314848067545
KIAA0319	2.82692164859839	0.523456199768683	9.68296927067743	2.63345562855787e-16	2.17753137215996e-15	26.228095568568
CARD10	-1.61429569566732	1.96760178129215	-9.60541711650652	3.94646358314991e-16	3.19978926374617e-15	26.2278055826124
TTC9	1.1230034597071	3.49249299754837	9.62706455413248	3.52514134718352e-16	2.87369828823604e-15	26.2237221155592
EIF3D	-0.567547370280544	7.78179736283257	-9.69856393326296	2.42767457365692e-16	2.01514435588902e-15	26.2025586977216
ENDOD1	-1.10581094544503	7.99903083542484	-9.69978205981387	2.41229401653473e-16	2.00449691264476e-15	26.1924363167943
IARS2	-0.858527753452023	7.87875760990795	-9.69807592136654	2.43386386248813e-16	2.01916573254817e-15	26.1905850003065
TSPAN10	1.30616615554485	1.80505230926633	9.59533790997466	4.1594462985746e-16	3.35977652605681e-15	26.1737818957967
ESRP2	-0.899436328152079	6.76906829269414	-9.68648149845381	2.58563947433031e-16	2.13917147914843e-15	26.1641222089608
HIPK3	0.64748375569803	6.52839473947418	9.67877899592827	2.69165992990279e-16	2.22198820821442e-15	26.1636558450638
FAM122C	1.18270198855752	2.69256537837669	9.59379485695039	4.19305073062167e-16	3.38509945005457e-15	26.1582767197265
FAR2P1	-1.72203887867299	2.44563130326321	-9.59670804940557	4.1298331167958e-16	3.33944933127656e-15	26.1520751203788
CPSF3	-0.570582853436922	6.02762122282291	-9.66733652878681	2.85722970084526e-16	2.34962547578819e-15	26.1290107733267
IDS	0.723943869965518	6.56359467061572	9.67234776047522	2.78350169201988e-16	2.29276255663031e-15	26.1143658828266
CARS2	-0.689561427807874	5.15631646129357	-9.64877210509018	3.14777027417805e-16	2.57866439918482e-15	26.1127698254766
EPB41	0.51728407986066	7.65923373906924	9.67614248140844	2.72893892701735e-16	2.25028813443671e-15	26.0889543440114
ZSCAN20	1.07653352715976	3.63168252057509	9.5965396826476	4.13346069176468e-16	3.34058373237559e-15	26.0744740470075
SPTLC3	-1.57395442561466	1.89880282339421	-9.57919947706582	4.52463055078993e-16	3.64104246252206e-15	26.0684606197435
FBRS	0.772736674198732	6.67959207018251	9.6643492986574	2.90210432661668e-16	2.38522159652305e-15	26.0611193670893
ARHGEF26-AS1	-1.3977808794842	2.9488795882776	-9.57561789910087	4.60992229795887e-16	3.69976446959649e-15	26.0567095067174
GUSBP1	-0.814238231738058	4.24239137294151	-9.60858031692313	3.8818951638661e-16	3.14971078202218e-15	26.0511780299613
DFNB31	1.12521606615956	4.26420487191854	9.60987136212181	3.85584610511511e-16	3.13308361008704e-15	26.0509774874936
LRIF1	1.24472442729469	5.86896430277534	9.63987853313131	3.29723630470701e-16	2.69816350689266e-15	26.0499801632103
AZIN1	0.702948868425118	8.40865078862396	9.67241296935135	2.7825549380586e-16	2.29276255663031e-15	26.0422023272255
CDKL3	1.52364570026367	2.28465621443774	9.56760074250894	4.80670888518315e-16	3.84741687739393e-15	26.0358992310349
DIRC2	0.842926727082581	5.40878447606844	9.6291849708927	3.48636992272264e-16	2.84518101954365e-15	26.0179189511114
WDFY2	0.854927701687899	4.27102295326966	9.60313568193817	3.99369795179292e-16	3.23459376721265e-15	26.0177507834261
SOCS6	0.798703790735574	5.16278796108226	9.61973092745055	3.66258656154653e-16	2.97766106162332e-15	26.008960253303
DCLRE1B	-0.870433595255877	4.07454216829981	-9.59786017741892	4.10509493539914e-16	3.32302455794898e-15	25.9979478202317
PRUNE2	-1.36624407065907	9.34739578725676	-9.6639384029182	2.9083317038735e-16	2.38903221364138e-15	25.9724352859993
ZNF639	-0.658385919976926	5.43346866451058	-9.62071219424725	3.64389012916218e-16	2.96406577353734e-15	25.9642603491968
FAM105A	-1.17522519521733	3.29019789291176	-9.56768771528265	4.80452969540497e-16	3.84741687739393e-15	25.9569442589995
CD2BP2	0.543033890367795	6.48645202586007	9.63909549567255	3.31073089027168e-16	2.70625667111157e-15	25.9387941229728
ARL8B	0.670564640884275	7.39842694092556	9.63937791883311	3.30585736185079e-16	2.70374477916947e-15	25.9166399609411
HERC3	-0.977660943842149	7.32323529113373	-9.63991596638749	3.29659257143253e-16	2.69816350689266e-15	25.9163160314862
RFWD3	-0.661366276649828	5.77921394265897	-9.62167884389125	3.62556542508007e-16	2.95075828850961e-15	25.9138550273529
DPH5	-0.536105268530083	5.92773261957984	-9.6219811087098	3.61985432877641e-16	2.94770784169776e-15	25.913841434207
NUP50	-0.589501420028659	6.34045699092963	-9.63041739608446	3.46403130975127e-16	2.82848799060496e-15	25.9119891461528
SNHG4	-0.965226468858184	3.75495397977981	-9.57110217740125	4.71975230021596e-16	3.78386548531996e-15	25.9041416828557
ZNF395	-0.883466599084459	5.29601649116529	-9.59768135347922	4.10892486789037e-16	3.32433274871993e-15	25.9001252703893
HTRA3	6.39153208334341	0.870084329556112	9.79806731097845	1.44434783520479e-16	1.23509835384027e-15	25.8908405461389
MLLT11	0.812410794675122	3.47034407699951	9.56504068444853	4.87129782682017e-16	3.89496316121042e-15	25.8901665014286
MKRN2	0.554067836843266	5.50844830570269	9.60958308979927	3.8616473123778e-16	3.13610038089048e-15	25.890120195545
PSMG4	-1.03721260358197	3.72967451793591	-9.56378125723658	4.90338993339026e-16	3.91645229998873e-15	25.8863702849325
SPRY4	2.26098458564616	1.06648235268682	9.55312540646175	5.18350856145155e-16	4.13139939271531e-15	25.8738842065152
TBL3	-0.902823609032364	5.6105573005657	-9.60854542201489	3.88260166324125e-16	3.14971078202218e-15	25.8698433309637
ADCY7	1.08794327656593	3.29552533142242	9.55411109512228	5.15693969365881e-16	4.11459120297453e-15	25.8487336985218
SGK1	1.62710122515915	1.91341766584732	9.52682302056409	5.94527253383009e-16	4.70607339841817e-15	25.8279826712957
DDX28	-0.92672484245699	4.59541967714476	-9.57707791130966	4.57496134775045e-16	3.675635077465e-15	25.8113031901193
GOT2	-0.482574513173177	7.93225669981011	-9.62200975018752	3.61931363311008e-16	2.94770784169776e-15	25.7880811115841
EMC1	-0.525911700462816	6.27266355064055	-9.60362067668024	3.98360967925749e-16	3.22816421714681e-15	25.7810314281396
PLXNA2	2.10335209151402	1.39730089200988	9.55017296086114	5.26391150002389e-16	4.19325703365298e-15	25.7587122487051
NCOA3	0.82146947723611	5.90974874017118	9.58989131942845	4.27927727626273e-16	3.45100040710855e-15	25.7519026188415
WDR62	-1.12020962863945	4.88297462528536	-9.56734034607464	4.8132392827503e-16	3.85059142620024e-15	25.7472140125153
PAXBP1	-0.845510514418768	5.79626306688152	-9.58208622891551	4.45703402454938e-16	3.5885695931707e-15	25.742465002943
PIK3CA	0.898943714919441	4.5163393827473	9.54728280188887	5.34382456675257e-16	4.25240432932467e-15	25.7415146859599
PRPF4	-0.523047719036868	5.74728804075759	-9.58703150202649	4.34357080949301e-16	3.5009693652897e-15	25.7220771673198
HAUS7	-0.982411831410417	3.53858671016877	-9.53079971595215	5.82330146397931e-16	4.61926544020672e-15	25.7219020520985
MPZL2	-0.836511230028501	4.44447870999218	-9.55396235310809	5.16094024747309e-16	4.11559632267955e-15	25.7190128625872
ZPLD1	-1.54960092723625	2.79000623864146	-9.50004002669392	6.83592488327684e-16	5.3798872142183e-15	25.688167557319
ACAD9	-0.478120858569162	6.16287287005241	-9.57862010948614	4.53831997836903e-16	3.6501024528757e-15	25.6581685788129
NFE2L3	-1.13932983866571	3.65706869274075	-9.51803023192427	6.22409428698486e-16	4.92159030086175e-15	25.653473689652
SSBP4	-0.982530306802748	4.81055061430426	-9.54644298519807	5.36727194103211e-16	4.26880060733782e-15	25.6518352662245
DDX60L	1.51985202452852	1.50137450132137	9.49413374099822	7.04961127376496e-16	5.54053145632393e-15	25.6452712547601
C1QBP	-0.530276542675703	7.89311195758403	-9.59119828452733	4.25021183545321e-16	3.42940252128777e-15	25.636265630058
XPNPEP1	-0.502760096145299	6.62750901742157	-9.5777031276391	4.56007123746763e-16	3.66563328168169e-15	25.628815919868
PALB2	-0.910238628871926	4.23507196492871	-9.52371347181961	6.04242183709403e-16	4.78045344076944e-15	25.6286755990539
SWT1	1.22294068396944	3.12309503162037	9.49005745070135	7.20096753079318e-16	5.64646101526843e-15	25.6148404013177
RNF126	-0.901335339810292	5.55333943896951	-9.55543832489974	5.12137946959919e-16	4.08839096839455e-15	25.6147013384068
ZNF33B	-0.67683033202167	6.10070276093036	-9.56441451862499	4.88722716799385e-16	3.9056201785309e-15	25.6092910944505
CMSS1	-0.59590965397005	5.25464613891211	-9.5480556734027	5.32233668813999e-16	4.2375507799104e-15	25.5978101808774
PRMT1	-0.969012248284691	7.20611450104338	-9.57620333377766	4.59587174543046e-16	3.69046043472641e-15	25.5887575965172
LOC730101	0.874609392087342	4.60381741024458	9.53973180570487	5.55837507529212e-16	4.41611429262362e-15	25.5815029588859
NETO1	-1.45632527175984	8.23967192860912	-9.58383510018236	4.41657388982838e-16	3.55790094043256e-15	25.5801525726648
RAB1A	0.510888616706081	7.05561346560765	9.57287614708551	4.67629805204385e-16	3.75103053148987e-15	25.5752923849006
BLM	-1.16230615371279	3.53745670673224	-9.50016891341564	6.83133467242712e-16	5.37909394028136e-15	25.5714556103853
H2AFY2	-0.727622348037749	5.25167192969848	-9.53650646485472	5.65262085435899e-16	4.48861738493149e-15	25.5424032173407
GOLGB1	0.538490402582024	8.46251349466312	9.57021656205286	4.74159658050751e-16	3.79934974668627e-15	25.5112981822476
FAM195A	-0.896520117253824	5.21283190741406	-9.52721653799251	5.93308989031862e-16	4.70138669092477e-15	25.5094521239214
SPECC1L	-0.480209108427561	6.11766959876229	-9.54104539661204	5.52044266091224e-16	4.38829894104067e-15	25.4837703934755
AP1AR	-0.816373814798668	6.15143661559398	-9.5317525799816	5.7944488442303e-16	4.59880781421576e-15	25.4682165401157
PRRG1	-0.789753716527787	4.96175579172875	-9.51499230139302	6.32343287327795e-16	4.99487995923944e-15	25.4629782354214
DNAL4	0.708733643221452	4.64112989693483	9.50312989742766	6.72672482014089e-16	5.30228345927746e-15	25.4526712845228
MAGOHB	-0.882913943757574	4.46883745327428	-9.48952874766921	7.2208350316103e-16	5.65908449032673e-15	25.4077032464038
HEATR6	-0.739000167666905	4.68210008402352	-9.4940927906449	7.05111588507927e-16	5.54053145632393e-15	25.397304808229
RBBP8	-0.763016611327298	5.31557551187859	-9.50517224271581	6.65550374725154e-16	5.24889938386182e-15	25.3897350945828
EXOSC5	-0.945888417782744	3.46376956414176	-9.46196390753492	8.33616870791044e-16	6.50264463989523e-15	25.3811286144129
PDCL3	-0.669746532465219	4.85881122010425	-9.49660663704957	6.95934313313786e-16	5.47414858497633e-15	25.3705665109412
TBRG1	-0.531005139467037	6.9530536665333	-9.52779548179913	5.91521206375385e-16	4.68969505540274e-15	25.3623046533421
GNPNAT1	-0.724598128023711	6.97179137224408	-9.52692620072057	5.94207583372778e-16	4.70602377211267e-15	25.3365472008487
CCDC84	1.23254986898249	4.45113634913792	9.47816514560911	7.66133878637313e-16	5.99180537584265e-15	25.3308184605699
MCM9	0.878611247158204	4.80266000631126	9.48148290932752	7.53002412917534e-16	5.89524725358169e-15	25.3206793347126
PRMT7	-0.735074453752955	5.27586509341068	-9.49298523647819	7.09193186402557e-16	5.56968874844184e-15	25.3057875876222
NUP62	-0.577307740986705	6.55544960327779	-9.51615360331049	6.28527337114673e-16	4.96735078637575e-15	25.2961673342086
EGFR	-0.888107970997416	5.20297717168371	-9.48030033115412	7.57656989129108e-16	5.92859684667154e-15	25.2696239678928
SMCO4	-0.908094768684206	5.48393249632868	-9.49253803964466	7.10847891242433e-16	5.57976577882717e-15	25.2619702843503
LINC00674	0.506861509901312	7.11927203377655	9.5104438916769	6.47513111911633e-16	5.11201729151687e-15	25.2544118406937
RGAG4	1.04841819575909	2.39984457046727	9.41967920475521	1.03903950762113e-15	8.0258319168924e-15	25.2516610544664
RNASEH2A	-0.664470633437737	5.66131705646183	-9.48618795532008	7.34764667251723e-16	5.75546491572868e-15	25.2114754202902
SERPINB6	-0.545707139958642	7.42854373965465	-9.50571137088033	6.63682912841624e-16	5.23692202797154e-15	25.2112507464635
KEAP1	0.750982430539851	7.06019053658378	9.50180372824084	6.77337832975764e-16	5.3362565057524e-15	25.1993662318534
C5orf66	-1.0529032768094	3.86451637072389	-9.42728534502272	9.98679344415251e-16	7.7419561361587e-15	25.1728408932173
BICD2	-0.539320808936049	5.48493519317282	-9.47049086706029	7.97391028929746e-16	6.22653338034793e-15	25.1527071722067
PLD3	0.659975618887668	7.5889771080093	9.49236903764682	7.11474230965983e-16	5.58176439508108e-15	25.1370662436618
LPGAT1	0.773781813532864	6.11748263367377	9.47636993956489	7.73334265209716e-16	6.04496997729781e-15	25.1292943221926
ELL3	-0.619307746895223	4.95195632439441	-9.4482717759942	8.9525570715581e-16	6.96897858924398e-15	25.1141588898184
ZNF490	0.867806438562026	4.25538875934167	9.4204392966148	1.03493408018409e-15	7.99823476481951e-15	25.1025963349531
TRAPPC4	-0.570990428774975	5.85609324251109	-9.46170797395063	8.34729215038945e-16	6.50794075442617e-15	25.0847431909937
TUBGCP2	-0.589833514717543	6.57528066459099	-9.47210375406304	7.90717782908246e-16	6.1776369553331e-15	25.0836244990795
NPC2	0.724742068473262	5.45895768075185	9.44382732080454	9.16226194827667e-16	7.11746122169283e-15	25.0711055550677
ZDHHC8	-1.17664446064585	4.07636705794517	-9.40880523309234	1.0995842568267e-15	8.47605605775653e-15	25.0610868641022
MSH2	-0.87279326596005	3.64135229989059	-9.39931903532669	1.15527177100037e-15	8.86889617246498e-15	25.0437090654507
SRGAP3	-1.09094669398441	3.43487039763285	-9.38308816675365	1.25716116676806e-15	9.60688655480362e-15	25.042050172615
ICT1	-0.595099780795572	5.50299487235569	-9.44428183195854	9.14059328462196e-16	7.10430376614303e-15	25.0270606070164
SESN1	-0.816981777499106	7.05134851414331	-9.46131819801503	8.3642611611402e-16	6.51778648654287e-15	25.0120229618634
BCAS4	1.18329918638711	2.83462797149065	9.37094097561145	1.3392423159025e-15	1.01926318376036e-14	24.9980888597856
SEPHS2	1.10127359598257	8.28921713498275	9.46293625125084	8.29404326721575e-16	6.47314728173138e-15	24.9747440356049
GTF3C3	0.605134066313751	6.16112138701713	9.44462418769778	9.1243053882175e-16	7.0953169191856e-15	24.9727415537275
SCPEP1	0.517909899614621	6.20171595536744	9.44505887411783	9.10366652698942e-16	7.08293557353747e-15	24.9688275390957
IKBKAP	-0.476916646625362	5.93839258272531	-9.43948081514035	9.372088380735e-16	7.27669488754482e-15	24.9575881365415
IGHMBP2	0.754393159057368	5.2417630543045	9.42501917570896	1.01053769308771e-15	7.82984210495616e-15	24.9524751421342
PLEKHH3	0.837683438036759	6.75401572910268	9.45228662450117	8.76724604557079e-16	6.82826590354207e-15	24.9506477606513
PGPEP1	0.726040170761597	5.59658966912807	9.42389565890592	1.01646882896268e-15	7.86936175638399e-15	24.9447628678842
LINC01184	-0.862076831013252	4.41928796043735	-9.39294921418949	1.19423653964981e-15	9.15398462449287e-15	24.9445095775656
PFKFB2	-0.580644409564142	6.13858517275709	-9.42832763595143	9.93272023018166e-16	7.70401482316156e-15	24.92764418786
NIPAL2	0.956567760745071	4.18846307213851	9.38728240338497	1.23000244866923e-15	9.41371904649191e-15	24.9159219509208
CTAGE5	0.970921967987239	6.56298071870709	9.43309833769391	9.68892758730492e-16	7.5188080956574e-15	24.9149577306415
RNFT1	1.32165523831315	5.0211119955182	9.40049106307277	1.14824188714989e-15	8.82395096082026e-15	24.9061793628435
POLA2	-0.714933275983708	5.22382230874885	-9.41747678569695	1.05102732233216e-15	8.11008544303173e-15	24.8967254995174
ZWILCH	-0.82062994590128	5.71005556562307	-9.42385458444329	1.01668632174913e-15	7.86936175638399e-15	24.8904617268182
DHRS13	-0.81883533897722	5.07946502430449	-9.40335452995602	1.13124579173605e-15	8.70670774408434e-15	24.8849075632537
ACTR5	-0.784064508310616	3.73934704980225	-9.37266853005308	1.32725034324882e-15	1.01167467787941e-14	24.8770185214825
CXorf40A	1.05102788949916	4.4458924385985	9.38094688234842	1.2712565434299e-15	9.69979078056065e-15	24.8595738740413
ERCC2	-0.810267414227523	4.5158848836922	-9.3840520128342	1.2508675137478e-15	9.56365915806361e-15	24.8482933291981
RUSC2	1.36659161743434	4.64419474461461	9.38267433316059	1.25987307991262e-15	9.62271320852898e-15	24.8400912546464
EPHA7	-1.73221228691486	2.30361038097175	-9.33157915919396	1.64379615044284e-15	1.24223668822595e-14	24.8311532567479
WDR61	-0.588955000558106	6.18573826347034	-9.41830783659051	1.04648775589527e-15	8.07920829949788e-15	24.8269896292247
BCAR1	0.82356386369348	6.41990142921934	9.42304053313276	1.02100639229078e-15	7.89872848358495e-15	24.8208845145167
DNPEP	-0.687574856076504	5.64449914022996	-9.40422715830324	1.12611642130974e-15	8.67167393968564e-15	24.8186150528387
ITGA5	0.77490887757076	5.02620969958164	9.39418930541632	1.18654928609053e-15	9.09970586309265e-15	24.8048202297172
PPP1R14B	-0.768409104143376	6.13839551022527	-9.41047455610712	1.09006579719575e-15	8.40699949188054e-15	24.7880332788749
CDK19	-0.715348992770373	7.71356377030881	-9.42245079370818	1.02414751195486e-15	7.91894904197435e-15	24.7664521673398
PIGM	-0.772187135277291	5.76128672915297	-9.40136037047662	1.14305533899742e-15	8.78859138268573e-15	24.7663979039587
TMEM99	0.609635490500552	5.25833189251411	9.38742734825598	1.22907444037634e-15	9.41141346083174e-15	24.7512926154812
AKAP8L	0.779779649981908	6.23964148706318	9.40167968657719	1.14115608337742e-15	8.77848347745661e-15	24.7422464755784
ZNF471	0.661430498826892	5.03105255704766	9.37062612602384	1.34143949791729e-15	1.02041821178957e-14	24.7097026527821
SNTB2	0.617618532315219	6.90042123185991	9.40709162892687	1.10944153336951e-15	8.54765216268681e-15	24.7083526823077
GAREM	0.813389789847386	3.70942535073956	9.33687321739873	1.59911965149666e-15	1.21030144591098e-14	24.6843900472013
KCNK5	-2.57769498460517	0.68276592798966	-9.36972131903363	1.34777375839637e-15	1.02471750663696e-14	24.6768353667153
UFD1L	0.500838084054605	6.28573956801184	9.39095542103606	1.20670032693608e-15	9.24480209656744e-15	24.6730835673443
PSMD10	0.607286199168102	6.98098560649546	9.39604950328744	1.17511057048679e-15	9.01658677896253e-15	24.6631009230699
NCOA7	0.803271267537554	6.51089075508523	9.38231074321518	1.26226055872677e-15	9.63604705126646e-15	24.6546453147446
ALG13	-0.560413955985083	5.60741834288001	-9.37211352884498	1.33109119851384e-15	1.01408754119147e-14	24.646631633643
NUDCD1	-0.789798496067466	4.83572669065448	-9.35329454238555	1.46810710533644e-15	1.113951303372e-14	24.6460806990965
ZSCAN32	0.667636796694137	4.91683843814023	9.35537895972395	1.45226270221762e-15	1.10248618485843e-14	24.6460761288494
ENTPD4	0.577542823793268	6.42120023519609	9.38405508180131	1.25084752455253e-15	9.56365915806361e-15	24.6267173173097
TBC1D13	0.575323266791592	5.92156318798604	9.37566513156752	1.30670288186388e-15	9.96518561405184e-15	24.6224974199589
MAN1A1	2.00726517599369	2.82531100460086	9.29239697709863	2.0155802597308e-15	1.51254138831173e-14	24.6150609273169
PSAP	0.607458543534134	9.99850289834937	9.39957594222008	1.15372716167731e-15	8.86156882851486e-15	24.5770666966977
C16orf62	-0.451179737895957	6.44855802818393	-9.37097355725359	1.33901514973255e-15	1.01926318376036e-14	24.5658401028338
NTNG1	-1.50880881495997	2.14481356939314	-9.27813275009839	2.17084850240149e-15	1.62418839621628e-14	24.5598950547327
RAB22A	0.539035134222673	6.28917244091206	9.36088576973494	1.41121994631941e-15	1.07241289038119e-14	24.5350832557763
DDC	-0.960589699871036	4.88195735052017	-9.33113031976707	1.64764071917792e-15	1.2445157464374e-14	24.5264160088169
ORC6	-0.728847044426314	5.21107361794789	-9.34298591657848	1.54904049351584e-15	1.17299001768199e-14	24.5239903132119
XPC	0.732288953821374	6.93121455276637	9.35620296303474	1.44604634485668e-15	1.09832230219362e-14	24.4676899298697
MGME1	-0.626275060793545	5.43581420583463	-9.33171857395927	1.6426038063908e-15	1.24196066247554e-14	24.4504055970006
SNORD36A	-1.58504611553402	1.69937651803938	-9.25339160136812	2.46899827145555e-15	1.83355479941526e-14	24.4304048530794
CLDN15	0.925680138607579	4.55691649513181	9.30804003635401	1.85801997062171e-15	1.39849763803787e-14	24.4246007406433
BTNL9	-1.09379602838201	3.01104631318268	-9.25770752223066	2.41419251753012e-15	1.79640806953579e-14	24.408697211497
C9orf152	-1.38086243833014	3.96796477905711	-9.29113129811037	2.02889708271553e-15	1.52177415554727e-14	24.4081424801213
ESRRA	-0.753747471886861	5.89502147880812	-9.33298314314805	1.63182794325722e-15	1.23443467989675e-14	24.4069271395407
ST7	-0.681619939617987	5.74101769248391	-9.31785112862439	1.76553772003513e-15	1.33222685447475e-14	24.3878947050221
TNFRSF10B	1.00875745779956	8.16045310305607	9.34445145691255	1.53726841540738e-15	1.16525101089133e-14	24.3539464522274
ADCY3	-0.815114315869732	4.7752307147322	-9.29645221874934	1.97349790192562e-15	1.48170222476575e-14	24.3530891613559
BCL9	0.587982488312803	6.51430004304743	9.32999791529175	1.65738035758952e-15	1.25124300902787e-14	24.3397138442943
STAM2	0.700707177631572	5.16658671745535	9.30445680547861	1.8929890509977e-15	1.42339126638865e-14	24.3349663455319
CPNE3	-0.835217227113425	8.78103413452022	-9.34353632934489	1.54460873968703e-15	1.17022426009791e-14	24.3245832552446
RNF32	0.837960682413251	2.93199527118354	9.24411037242315	2.59109907498122e-15	1.92137993629225e-14	24.3134795399181
PTGES3	0.753247927455609	9.61149509653751	9.34708533922223	1.51633558144356e-15	1.14996439853316e-14	24.3065304546051
[truncated: 13,017 more rows]
