# Supplementary material for: The transcriptomic response of cells to a drug combination is more than the sum of the responses to the monotherapies
Source: eLife. 2020 Sep 18;9:e52707. doi: 10.7554/eLife.52707 (PMC7546737; doi:10.7554/eLife.52707)
Supplement: Source data 6. [file elife-52707-data6.zip › LNCaP/DE_limma_TMW_3.csv]

	logFC	AveExpr	t	P.Value	adj.P.Val	B
DDIT4	3.7349130024539	9.29730938279806	43.6635156671084	4.40040415037547e-70	6.6076468722038e-66	149.265516422789
BAG3	3.51498268402391	7.59227406443493	33.2020172495006	3.24704549554556e-58	2.43788175805561e-54	122.305981937647
LDLR	2.97957667545727	7.22029136273969	30.9575796878545	2.9088289601268e-55	1.4559658555088e-51	115.544259633124
DNAJB1	4.98130631202003	8.18537542356797	30.2002467685049	3.15385452285521e-54	1.18395698787985e-50	113.244259047368
INSIG1	3.04325956030494	8.28307822877681	27.9496633974855	5.01413165342946e-51	1.50584401815794e-47	105.899546482311
CHAC1	3.09405757222042	6.19043413186866	26.2295548991659	1.91580972709507e-48	4.79463314367658e-45	99.9522205370216
DNAJB4	3.90102329141305	6.14063789689588	25.9658705788462	4.88874774475405e-48	1.04870623050324e-44	98.9555533820402
STC2	1.91994397704624	7.77865206668907	24.3937822303637	1.50893680828757e-45	2.83227438915577e-42	93.3669122365456
DEDD2	3.1566202436893	4.46364651475266	24.3461004644929	1.8027299776212e-45	3.00775481599554e-42	92.9445896356371
HSPH1	2.81219351366506	8.54453092036575	23.8798140361173	1.04005609568151e-44	1.56174823327536e-41	91.4444157258157
VEGFA	2.12166850896524	7.6712279635746	23.8150518017678	1.32916194761264e-44	1.66322465044596e-41	91.1985442060248
HMOX1	7.20040804168841	8.09908799650029	23.8280910998798	1.26507085919635e-44	1.66322465044596e-41	91.0825462505918
HERPUD1	2.37313901665939	8.34033559735188	23.6704830913809	2.30188120944571e-44	2.65884986469513e-41	90.6533944674497
DDIT3	4.89196761761525	6.62520834165039	23.2829096987582	1.01489132763136e-43	1.08854344112232e-40	89.0806843467904
SESN2	2.96072100231236	7.10016023583952	23.1522285061564	1.67999527616977e-43	1.68178727113102e-40	88.6707217258622
KDM3A	2.23156645463917	6.43346206584365	23.0916849724106	2.1232366175584e-43	1.99265756557856e-40	88.4275312498638
SMAD7	2.72715094811988	4.4597173317321	22.8988713246252	4.48791103203768e-43	3.96414541512222e-40	87.5848456358566
KLHL24	2.88760776447991	6.30857047814562	22.60056044532	1.4405722945753e-42	1.20175742085237e-39	86.5111160786442
ATF3	4.91112009248324	7.30534811382174	22.1191088164227	9.66715011676148e-42	7.64010137648897e-39	84.6317205553622
FBXL20	2.0405187739989	5.13367161923248	21.9897119680416	1.61989401811004e-41	1.21621642879702e-38	84.0819462796704
TP53INP2	1.6950816749274	6.74736439517426	21.4742528552381	1.29121844609229e-40	9.2328267554866e-38	82.0542662544679
SERTAD3	1.91363669996454	4.91370835619944	21.3580081260334	2.07103614772708e-40	1.41357630883045e-37	81.560297107148
UBC	2.39807908994706	10.2995892278152	21.0939635260439	6.09339737070427e-40	3.97819369210849e-37	80.4755433030411
ELF3	2.93909656254424	6.69572823600711	21.0665571442934	6.81887093879234e-40	4.26634025070441e-37	80.397941258831
RNF103	1.7831121802251	6.8897702003151	20.8781829727438	1.48100774628411e-39	8.68919607580499e-37	79.6256196345813
MAFG	2.24141082041039	6.53642251778699	20.8743677922598	1.50452249581067e-39	8.68919607580499e-37	79.6084389610391
SQSTM1	2.00464020797494	10.0356146664611	20.7755600798992	2.26384038657899e-39	1.25903063869889e-36	79.1786784568382
HECA	2.11419296910384	5.28163458303545	20.6957215016396	3.15210789943457e-39	1.69043043635391e-36	78.8436635890569
MT2A	3.98193055848668	6.45013702405701	20.6212642853449	4.2950592361166e-39	2.223952051363e-36	78.56595461475
DNAJB9	3.02254643496717	5.99268817849321	20.4433058809874	9.02204046449582e-39	4.51583198716231e-36	77.8171741702709
MT1X	5.09439228286152	6.71466919111856	20.1681667621877	2.8639746274857e-38	1.38727235504275e-35	76.6738353783911
MXD1	3.75630620489078	4.83792121044675	20.0827689464441	4.10672912750035e-38	1.92708264307954e-35	76.2644866287776
TUBB3	2.87822675265788	6.20668955784321	20.0260342474312	5.22037138457166e-38	2.37542717305237e-35	76.064498537347
CLK1	2.61943028140168	6.40821426877316	20.005419326043	5.6964954307487e-38	2.51584045259184e-35	75.9932342132652
OSER1	2.31735074337938	6.53374417076399	19.9326899528762	7.75395174533193e-38	3.32666684022584e-35	75.6842817588034
ASNS	0.940667196041868	8.83053929244701	19.9183201906974	8.24167421118164e-38	3.43769388764176e-35	75.5928698897109
SPRED2	1.67048551837944	5.07680726103229	19.8312878166547	1.19318222800985e-37	4.84238495562052e-35	75.2503061034176
FNIP1	2.1168845550615	6.6316041327566	19.7399369543278	1.7612035049241e-37	6.95953469208953e-35	74.8661059997329
ID2	2.16544701915698	5.50589900121654	19.7098755126967	2.00242186523068e-37	7.70983762264202e-35	74.7410195645082
SLC38A2	1.56267213425317	9.39939619865966	19.6290240211135	2.8296231658241e-37	1.06224053645037e-34	74.3525023685252
BAZ2A	1.2086714380974	7.52962444258592	19.2243938752874	1.61658848488673e-36	5.92065675342906e-34	72.6363358690292
PCDH1	1.84475611803481	5.62245842698902	19.2017998875554	1.78288782312395e-36	6.37424846476888e-34	72.5674788849325
ZNF473	1.86080424806117	4.96115069429309	19.1938740869033	1.84521886629651e-36	6.44367592937403e-34	72.5312971373464
SKIL	3.13950659715669	5.88537884085914	19.093530897144	2.85288716768992e-36	9.73612584318905e-34	72.0964268734351
ZRANB1	1.32763443496022	5.98439010385816	19.0278458721209	3.79714156646648e-36	1.23951908178393e-33	71.8093640035091
TMEM86A	1.77998095673985	3.7132178217674	19.050333017982	3.44286650196306e-36	1.14884629763283e-33	71.7611259005816
SLC30A1	5.12267766434137	5.48117190469349	19.0010499371788	4.26756269305168e-36	1.33503586247633e-33	71.6993610125087
DNAJB6	1.30176830967939	5.89271806684207	19.001393261035	4.26117892394972e-36	1.33503586247633e-33	71.6945276598418
FOSL2	2.24696250321713	5.95922088840438	18.9468810810418	5.40552716872228e-36	1.65651828501089e-33	71.4630930261339
JUN	4.41973319100675	6.83319513857423	18.8899287625056	6.93336592433944e-36	2.08222845439762e-33	71.197656044483
CREBRF	3.74501599114902	5.16459805187924	18.8060259669566	1.00122169401151e-35	2.94791077593665e-33	70.8135136098733
ZNF419	1.68357133608122	5.37722899280268	18.71116851559	1.51850605825054e-35	4.30224282465851e-33	70.4371682594245
MT1G	3.90670381735034	6.8092748307979	18.7125484866795	1.50932057284664e-35	4.30224282465851e-33	70.4180836447615
ULBP1	2.5736319902402	4.83614882010603	18.6901808898689	1.66534797518546e-35	4.63090096210832e-33	70.3187539434544
HBP1	2.27953715985413	6.30158655066712	18.6790966376505	1.74858506365552e-35	4.77395514833659e-33	70.289581852783
BRF2	2.0109706210797	4.71064273005435	18.6070550444058	2.40171169441582e-35	6.36994444987979e-33	69.9640919443495
ZFYVE1	1.78704192151533	4.88464466396943	18.6055224348598	2.41799969128362e-35	6.36994444987979e-33	69.9537695049185
MT1F	4.13120718172468	5.11658730308506	18.483652964812	4.14268967514663e-35	1.07252807175865e-32	69.4349545214373
FBXO34	1.43987357254543	5.25086493663597	18.4390784111982	5.04672370013887e-35	1.28443395053026e-32	69.2422714631461
ERRFI1	2.43288244625465	6.54934566930498	18.2718985289471	1.06049293779544e-34	2.65406032565606e-32	68.4846863105602
SLC3A2	1.7601787588911	9.35015984154183	18.261474081401	1.11088208835216e-34	2.73459105552393e-32	68.3902062845193
HSP90AA1	1.62081660294749	12.1330875110188	18.2103923737987	1.39489978207051e-34	3.37835727864045e-32	68.1133218679349
TES	1.46996121914657	6.78184422587473	18.1863927402366	1.55255461723912e-34	3.7005016083274e-32	68.10346577534
ZNF10	2.22917553166184	4.39082596376676	18.1746994755218	1.63574767307249e-34	3.83787297794634e-32	68.067082279764
BTN2A3P	2.7373555406281	2.25876727784803	18.1694604620392	1.67446274791227e-34	3.86826655733087e-32	67.4663589056068
CHD2	1.93283080426242	8.09404783918758	18.0489634035756	2.87047152314417e-34	6.53075763508073e-32	67.4568007056825
FZD7	2.83713782529295	3.02979726888239	18.0414881461278	2.96825379194448e-34	6.65243267758781e-32	67.0032224504738
INTS6	1.54253291098713	6.24717619051419	17.9077105530885	5.41214661082104e-34	1.19512931629542e-31	66.85772286952
ATG14	1.50866898441848	5.21238960203116	17.8234512979936	7.91011318815387e-34	1.72142405265679e-31	66.5072749175561
TRIB3	2.04551838398516	8.65755459136636	17.6755509427177	1.54321227266008e-33	3.31041078375197e-31	65.7786408999856
TIMM21	-2.14210111887001	5.13785885254676	-17.6347735988746	1.8563509444683e-33	3.92605151861071e-31	65.6518754849797
LRIF1	2.21835305166518	5.86896430277534	17.5861063751894	2.31493480620659e-33	4.82792514583309e-31	65.4294744606481
TNFRSF1A	1.0400062167973	6.82203984760087	17.5811223207758	2.36790980635917e-33	4.87075803456018e-31	65.3785044465625
MEF2D	1.61420591933255	6.15072012103961	17.5744065911482	2.44122508628448e-33	4.95370755346592e-31	65.3653751361723
RB1CC1	1.69970015495458	7.64330347785742	17.5669830703121	2.52492841413845e-33	5.05524334222706e-31	65.3001918576458
OVOL1	2.47054331504188	2.71080557617858	17.5458303698442	2.77961551721491e-33	5.49193507980251e-31	65.0911631375942
TUFT1	1.74874710070566	6.56155627489139	17.2846546754601	9.1481338540595e-33	1.78400490847477e-30	64.0326495802445
BHLHE40	2.70646269949907	5.12808083203357	17.2031653703927	1.32898058112884e-32	2.5584580007988e-30	63.7036695723757
ARMCX3	1.05390868007051	7.09479876587203	17.0415520932201	2.79417590232388e-32	5.31105637332853e-30	62.9160043220471
HSD17B7	1.47734261866762	5.18377826626915	16.9913903737039	3.52140888689216e-32	6.60968448069658e-30	62.7359552645294
LPIN1	1.49463465948032	7.60495056874482	16.9665248659751	3.94973277211041e-32	7.32212188963086e-30	62.5675653693351
FUT1	1.82333522211145	3.79079258370281	16.8874311443138	5.69328812075417e-32	1.04256602952737e-29	62.2208102561479
GCLC	1.16448183798526	6.22062015522295	16.8466939442995	6.87518716614247e-32	1.24382904200958e-29	62.0470799732421
HIST2H2BE	1.15515413933072	7.04293759046112	16.8312136325862	7.38650228978866e-32	1.32042521885079e-29	61.9427833827304
KLF15	1.83154268130868	4.75566446551308	16.7810088883074	9.32323797996243e-32	1.64703225302489e-29	61.7638136752924
ID3	2.40222837669782	6.36895444094557	16.7445008525184	1.10456661208906e-31	1.92862467989875e-29	61.5478762865216
ANKRD12	1.65740783789527	6.40700647269071	16.6769759787516	1.51202948405941e-31	2.60972813018806e-29	61.2484899278447
ARID4A	1.7413936225359	4.89676909785805	16.536640313185	2.90916544982601e-31	4.96409413574856e-29	60.6342691365884
ADM2	1.20193403141658	7.13857717165746	16.4946973643337	3.53931965770628e-31	5.97150831237275e-29	60.3755270142412
BACH1	2.01525245382448	6.07692836272501	16.4750448669766	3.88016927459577e-31	6.40270569531101e-29	60.3234095560225
CTDSP2	0.938494593705282	7.25926113694523	16.4828248545518	3.74145398383274e-31	6.24240811347026e-29	60.3134571539539
ZNF674	1.97767823187338	3.68231888707363	16.4350392886579	4.67951491617698e-31	7.6377821718819e-29	60.089966528465
ZNF844	2.43247714876272	5.06415489558096	16.4159812173037	5.11664705630376e-31	8.26145937607067e-29	60.0642445913952
ZBTB5	1.1596809819872	5.768853339164	16.3190041707474	8.06578489233643e-31	1.28846623343962e-28	59.5874512365574
CPEB2	1.88346375920823	4.50342084306404	16.1171850122829	2.08752896631093e-30	3.29961420611842e-28	58.6742901444786
ZC3HAV1	-1.47485491376641	7.12221848714818	-16.0929052728939	2.34134133490872e-30	3.66224807135305e-28	58.50520775175
FBXO11	1.01066159557403	5.94222880045124	16.0838808802606	2.44340056692292e-30	3.78248483638294e-28	58.4813972232307
JMY	1.75092519984917	7.05588287559849	16.018478544036	3.32979387444953e-30	5.10205967538103e-28	58.1364319190317
XBP1	1.26712995621187	8.43078054526475	15.9913890421171	3.78584002437307e-30	5.74223977838243e-28	57.9748323476175
ZNF441	2.27409412142877	4.90499065554476	15.9205673036118	5.29767831067662e-30	7.95499375131202e-28	57.7520067978685
RLF	1.73321170672099	5.68015967990391	15.9104024417528	5.55970357788322e-30	8.26579296292024e-28	57.6692120738556
ESRP1	1.16064174492253	7.37223497210529	15.904653535649	5.71362568461925e-30	8.41135326276889e-28	57.5941835600809
ZSWIM4	2.54779712150721	3.4003876373352	15.8831650970981	6.32788632530444e-30	9.22519816123995e-28	57.4489325314676
HIST1H2AC	1.77303249117706	5.12517021300893	15.840750662748	7.74219555376057e-30	1.1178539272622e-27	57.3772056124001
ZNF644	1.42876437117036	6.69713131514613	15.766702890109	1.10163369083103e-29	1.57544109538274e-27	56.9454522127072
ATXN7	1.53907205802192	5.60596776997053	15.7263989903783	1.33515413974707e-29	1.89138439268321e-27	56.8050718612091
NFX1	0.97070780971911	7.04390371078206	15.6670061879817	1.77307772331423e-29	2.48827430778378e-27	56.4623042188721
WDR47	1.31854880067382	5.02047264025524	15.6270975882865	2.14592146148556e-29	2.98362561719141e-27	56.35753571628
DUSP10	2.68784426047131	3.93418887451899	15.6084346345943	2.34640938395458e-29	3.23244801004238e-27	56.2686760591198
AZI2	1.16377770861603	6.38660441344106	15.560420038716	2.95314103616162e-29	4.03130598172754e-27	55.9877994555326
TOB2	0.866584374836878	5.80241775130642	15.5204933389152	3.57628982889911e-29	4.83797910547289e-27	55.7993791721436
CCDC117	1.03747017733721	6.50292841780345	15.4876178753248	4.18754844866304e-29	5.61430602724323e-27	55.6126344397704
C16orf72	1.19124130843572	6.62104009951101	15.4498178942949	5.02136852640457e-29	6.67264334446824e-27	55.4423861076907
ZNF160	1.24961309201861	5.44411888387503	15.4341409017477	5.41440918345217e-29	7.13182178058928e-27	55.4248898671605
KLHL25	1.54077708354013	4.40665353249088	15.4184692769085	5.83823705910018e-29	7.62321458082159e-27	55.3648154910869
USPL1	1.82559154856086	4.53690026678086	15.3302258474067	8.92936667478348e-29	1.14601170930384e-26	54.9352922122335
ZBTB21	1.69679592890599	6.98309336579657	15.3340209522889	8.76750009762487e-29	1.13493777125806e-26	54.8736972746481
CEP85L	1.97686357460642	3.51957313321646	15.3155471629611	9.58422230354515e-29	1.21963289923758e-26	54.8551009632552
ZNF189	1.20307444765575	5.39380026008336	15.2879992848012	1.0946383651797e-28	1.38126804130575e-26	54.7223772450836
TMEM39A	1.20549805437479	5.66317755189757	15.2350155020005	1.41378878102883e-28	1.76912102799408e-26	54.4661217549506
STK40	1.34844179395233	7.29980444735113	15.2196089473604	1.52307547036053e-28	1.89012407131683e-26	54.3147298598938
ZNF275	0.771942108477012	5.84577500208017	15.173760326429	1.90119233679409e-28	2.32100033571545e-26	54.1396998627634
GDF15	2.15115538366346	10.0819525044933	15.1765883736522	1.87535123572158e-28	2.30821919308157e-26	54.0487293392371
ID1	1.85479116908737	5.86158339442705	15.134322636599	2.30118492764344e-28	2.76436742987951e-26	53.9352631038225
DNAJA1	1.38785644753062	8.73676115358622	15.1458813926164	2.17589861452431e-28	2.63494303191105e-26	53.9056970612823
P4HA1	1.44708542811352	6.64949978539461	15.1284344410131	2.36776987637218e-28	2.82178035425433e-26	53.8933320035637
JMJD6	1.39377702882181	5.12336261421627	15.0684272004122	3.16729446829201e-28	3.74488927054117e-26	53.6560509850197
ZBTB2	2.93906322773269	4.72218332542184	15.0602529349937	3.29544592360984e-28	3.8659699991348e-26	53.6372263554188
OTUD1	2.56361785682147	3.9088091892708	14.9627185713784	5.29314570519519e-28	6.1613857293962e-26	53.1379727949412
RNF144B	1.66752375462912	5.40282879366205	14.9131152749164	6.73851509091947e-28	7.78350327732667e-26	52.922766619501
TNFRSF10D	-1.80186157696477	6.00131727151201	-14.907509549665	6.92502485954949e-28	7.93787582374009e-26	52.9000271354459
UBE2B	1.62194399410005	6.39548109141144	14.8891941131779	7.57134353819836e-28	8.61297686133232e-26	52.740350613542
LOC646762	1.22369527112569	4.48529429812937	14.8273840164531	1.0234712412145e-27	1.13840327096866e-25	52.5393244707329
HMGCS1	1.30687398233462	8.01092711096575	14.8354456467209	9.83992063257258e-28	1.10265856879634e-25	52.4345455005319
DNAJC27	1.66886951686028	3.74578719499023	14.803966118774	1.14741626985232e-27	1.26688255206636e-25	52.4082408801777
ZFP36	2.61962098466323	4.12984553687558	14.7546136886867	1.46028429997342e-27	1.60055686484678e-25	52.1858883588348
GABPB1	1.04767612425757	5.17521379606743	14.7389866864371	1.57623313344707e-27	1.71512440085806e-25	52.0672527926618
NUPR1	0.99539982728666	8.08178778588057	14.7173162457927	1.75249446748856e-27	1.89319833984232e-25	51.8579419050427
CBX4	1.15309255769049	7.66253958913901	14.6955873254576	1.94912957143588e-27	2.0905806889058e-25	51.7580967347253
RPL36A	-2.97053577953449	1.87967025854112	-14.8502227721326	9.15555618658366e-28	1.03368294509579e-25	51.7278785739977
ACER2	1.61419254334313	4.58579834144625	14.6228483286861	2.78366173192855e-27	2.96450103309497e-25	51.5321662371205
MEX3B	1.54421818220163	3.76666421890878	14.6083939357989	2.98816264625453e-27	3.15987678141957e-25	51.476860349096
MAP3K1	1.49722631145779	4.79583344038596	14.5559333382301	3.86573480669466e-27	4.0033016453329e-25	51.1926393867835
GEMIN4	-1.2508883638502	5.73292332919182	-14.5673363324755	3.6552175552847e-27	3.8115796395941e-25	51.1873761778779
GPATCH3	1.51531098974089	4.53857806336664	14.5506083188889	3.96817457399622e-27	4.08124037007721e-25	51.186999476938
HEXIM1	1.17504075036829	6.65971488408758	14.5061776288966	4.93650640357828e-27	5.04262450041711e-25	50.8517330007769
RNF19A	1.35964256145013	5.80726306741914	14.4748099437384	5.76005523459371e-27	5.80489861762813e-25	50.754574762076
UBALD2	1.62387853896882	4.9321007902623	14.463549893712	6.08824189242309e-27	6.07953367774719e-25	50.7430894104044
GZF1	1.57852009387065	6.09772119467282	14.4775655571232	5.68248413597137e-27	5.76541768822608e-25	50.7405041641805
FOXO3	1.28327465909465	7.57597301824149	14.4627073021214	6.11354278995622e-27	6.07953367774719e-25	50.6097001596797
SPRY4	3.32622541628406	1.06648235268682	14.5738296281608	3.54052810914661e-27	3.7178021039822e-25	50.460052676402
MAP3K9	0.994159341243238	5.43966219110956	14.3915456895471	8.68015983174459e-27	8.51903791068476e-25	50.3553781102747
TSHZ1	1.21016494834983	5.2358339491283	14.375257751246	9.4060430349045e-27	9.17150274104714e-25	50.2911041155986
ZNF773	1.60257289167224	4.93648312452308	14.3592578679542	1.01784562806994e-26	9.7350127077059e-25	50.2276410483372
HEY1	4.07431127066797	1.85415772912069	14.4530156789122	6.41226564374948e-27	6.33464348069357e-25	50.2185972525821
ZXDC	0.807865754104676	6.19093640061809	14.3713879053385	9.58728870833046e-27	9.28791788672839e-25	50.2119919033868
LGALS8	2.25307349472889	6.69035838927605	14.3676860433116	9.76394952690955e-27	9.39842731385088e-25	50.1821575783567
IRS2	3.55946740810637	3.77960182461102	14.3243668631592	1.20911751832154e-26	1.13475679094476e-24	50.0673931498008
KDM5B	0.594561071416091	7.20535113817396	14.3381562474737	1.129548322075e-26	1.06674827699863e-24	50.008854392633
SIAH2	0.980134800508432	5.31971324350936	14.3044659680203	1.33398571958223e-26	1.24416953821408e-24	49.9324527854589
C7orf60	1.63329783112624	4.31653717391087	14.2710168888132	1.57374562259882e-26	1.44093684566731e-24	49.8254874317516
GOLPH3L	1.01268546300073	6.74326284322276	14.2882088522628	1.44554962729656e-26	1.33989958046205e-24	49.7930060322003
GRPEL2	1.48418700296449	7.09976287489282	14.2762659538518	1.53343799147101e-26	1.41264447116127e-24	49.7035826999917
SNORA33	-2.56325483596418	1.984442051456	-14.341775976236	1.10954734106451e-26	1.05449132110283e-24	49.6587127228345
EP300	1.11200003476889	7.53043782460385	14.2674138686649	1.60202765149134e-26	1.45794225544206e-24	49.6451292618404
MCL1	1.60885314281786	8.58867602793063	14.2194485171537	2.0309920070933e-26	1.83719132400681e-24	49.3794130632777
MYC	-2.69696303725549	6.87108080325288	-14.1945881436423	2.29697433583935e-26	2.06535129502776e-24	49.3515601530091
CNEP1R1	1.25140827687055	3.7402368406699	14.1583318892877	2.74888921967707e-26	2.4569833644447e-24	49.2764277521578
ZFAND2A	2.76461055328177	4.7766922339549	14.1321757396402	3.12944970708791e-26	2.74805946208375e-24	49.1365260336933
IER5L	2.64050403931657	4.06478963746966	14.1242966723906	3.2541452373233e-26	2.82452282564431e-24	49.1122329232741
RNF111	1.26658652204213	5.79944761653576	14.1430467673951	2.96524199697439e-26	2.63467892464896e-24	49.1085446774885
KDM6B	1.52988006319667	7.54947746251436	14.1411773277273	2.9928508803605e-26	2.64356757761725e-24	49.0256178056921
KDM5A	1.30055044855215	6.35082696110526	14.1294400201878	3.17219221847782e-26	2.7693975786432e-24	49.0093284499095
FAM53C	1.72277643137647	7.58741650217392	14.1161200759011	3.38882997678328e-26	2.92452131789527e-24	48.8900666590233
KMT2E	1.3230941809823	6.98657868432956	14.1008954853268	3.65470927029435e-26	3.13594939444228e-24	48.8389029348552
HDAC5	1.22351825953816	5.4268978143799	14.0793570281996	4.06704069662597e-26	3.46992517616679e-24	48.8327564923172
PIK3CA	1.30840724017086	4.5163393827473	14.0586634116557	4.50716824962349e-26	3.82370838623425e-24	48.7838899287982
ZNF627	1.42667707041913	5.09562251356835	14.0419753087886	4.89672720538811e-26	4.13085706270269e-24	48.6401105525847
ZSWIM6	2.11612356766909	4.1947934926658	13.9980828470375	6.09059653513059e-26	5.10929595371625e-24	48.4902054937872
YPEL5	1.16775327147839	5.84370081318027	13.9839179639983	6.53518440896403e-26	5.451796060278e-24	48.3430852648124
MSMO1	1.57806199333987	7.26151821259622	13.9768542641804	6.76892758073663e-26	5.61559207471498e-24	48.2350078232092
EIF2AK3	1.14276820672459	5.91502092451735	13.958531394747	7.41514395128132e-26	6.11790118529891e-24	48.2069283823875
SIAH1	1.68129100238396	4.38388839248918	13.9202197701596	8.97366315531535e-26	7.32328945327257e-24	48.0951855934414
TSPYL2	1.6659605601991	6.29130348791675	13.9320202358336	8.46142688751601e-26	6.94299377830276e-24	48.0477905931927
ZKSCAN8	1.25812202747695	5.58811088161057	13.9095060666833	9.46565505466036e-26	7.68304196220433e-24	47.9684043189304
ZNF654	1.65648661368512	5.24125220064046	13.8847295114445	1.07097479652301e-25	8.64610620676852e-24	47.8729353441541
ZNF440	1.03993274123453	4.86166206779558	13.8741503731201	1.12898012937937e-25	9.06565006564737e-24	47.8348889958535
ZNF529	1.18632548246596	5.14556896485236	13.860771192204	1.20687880802199e-25	9.63962350066925e-24	47.7492947314237
UBE2H	0.988956383455672	8.05546991854866	13.8380582266361	1.3516849104453e-25	1.07391008546279e-23	47.509033644092
JUND	2.12855127967693	7.08453725601341	13.8193012142839	1.48434135152645e-25	1.17309840708006e-23	47.4454616998025
ABHD4	1.02569310587818	7.6287354629928	13.7854117480847	1.75806303795514e-25	1.38215050146253e-23	47.2730825985587
SERTAD1	2.90725841853462	3.86073885022199	13.7462010621229	2.1386568843465e-25	1.65536452450242e-23	47.2481325595449
HSD17B7P2	2.46543445890151	2.9509171084644	13.7515152365905	2.08258450147111e-25	1.62031548570416e-23	47.2290114830735
CNOT6L	1.02055526257437	5.80057326928635	13.7523075969361	2.07435134434841e-25	1.62031548570416e-23	47.1690350026248
MAP1LC3B	1.79163226651151	6.87429820809902	13.729905177459	2.32023387632752e-25	1.78669907112482e-23	47.0441143494517
ZNF568	1.18134907898362	4.72422167416971	13.6979740158272	2.72215667661236e-25	2.06443962909148e-23	46.9752162591459
SRSF1	-0.844381873948443	8.59299241776705	-13.7236470046084	2.39401110866385e-25	1.8341056534539e-23	46.9153599638606
DDX3X	-1.25112270886463	8.54396257581565	-13.7205305315674	2.43162511091082e-25	1.85346612514908e-23	46.9114329523185
EIF1AD	1.06231954492015	5.07593661456249	13.669258156626	3.14302090824082e-25	2.34803989841513e-23	46.7972123204519
ADNP2	1.25899287201437	6.58493726422788	13.6860815684155	2.88911775992848e-25	2.18004986347166e-23	46.7905702651599
RBAK	1.32186176565344	5.45971405389571	13.6706369443775	3.12139448474151e-25	2.34354297914393e-23	46.7805746027089
KDM7A	1.38903768868975	5.36239777701427	13.6467275389556	3.51851405755682e-25	2.61554490536006e-23	46.681811439952
IKZF5	1.31404276127835	5.28491102647438	13.6409444864033	3.62195558372952e-25	2.67917660321588e-23	46.6445456484353
CTH	1.55695775872295	5.115332598332	13.6110955384485	4.20646841925465e-25	3.09629067566313e-23	46.5359870724015
FASTKD1	-1.35767797243307	4.59381810500592	-13.5996362922392	4.45525303604363e-25	3.24757667908889e-23	46.5067726251184
GPBP1	1.09476797920517	7.1140024014018	13.601845079258	4.40617617233416e-25	3.22747031237901e-23	46.3454354546637
SIX4	1.29690186014075	4.63934720909786	13.5686605801837	5.20423765190606e-25	3.75705925870295e-23	46.3273977263407
BTN2A1	1.05548928456632	5.57032795996997	13.5507652287385	5.69329707151213e-25	4.07097851551553e-23	46.1936899778721
ZFAND5	0.932390350081207	8.06994798921149	13.5737040222667	5.07418638188548e-25	3.68086872997065e-23	46.1836341347763
CCDC9	1.49719908414687	4.06796338000795	13.5134156580804	6.86784552254583e-25	4.8830364518062e-23	46.0919709886417
NEAT1	2.19791382815966	11.1888551731986	13.5672197624683	5.24200181248709e-25	3.76621527350747e-23	46.0753145511457
EFNA1	1.91991544132534	6.64351017327533	13.512658907393	6.89400458033374e-25	4.8830364518062e-23	45.9231885532301
ZNF503	1.89268072245391	3.08631825110353	13.4728510461745	8.42089139325355e-25	5.93653075873687e-23	45.88277787492
TMEM168	-1.33200816007024	6.20186945704507	-13.4505831251215	9.41870375045374e-25	6.57819793101458e-23	45.6871998608674
ARIH1	0.85414648361719	7.11301877002647	13.4685840534785	8.60350664147679e-25	6.03692783777643e-23	45.6869747090862
ZNF175	1.35231947613714	3.88686951267859	13.4173195523921	1.11347033541596e-24	7.70500947309037e-23	45.6148057089065
CEBPG	1.18917930377862	7.42863427994775	13.4269335287223	1.060877637691e-24	7.3750641701704e-23	45.4728172018377
TIPARP	2.33191638269249	4.3268699024393	13.3867306330286	1.29886372463232e-24	8.94666866471513e-23	45.4617819806994
ZNF425	1.68374471413146	3.44054700672223	13.3670743954165	1.43405095300646e-24	9.78804959561135e-23	45.3552733958377
JADE1	0.982834573000925	5.57233550500339	13.3618947260823	1.47196892895388e-24	1.00013961254169e-22	45.2407655532839
CSRNP1	2.33602279150918	5.02972264259469	13.3525387382902	1.54302922013237e-24	1.04369940403187e-22	45.2269921858934
B3GALNT2	2.58594843832296	6.90985719192654	13.3676911362319	1.42960190262311e-24	9.78804959561135e-23	45.1973070376235
ZMYM5	1.66153361426202	4.23276259993988	13.3286989969189	1.74005945755339e-24	1.17169205446734e-22	45.1572644844174
ZNF165	2.67891788631385	4.44433544701069	13.3174819976257	1.84131750493836e-24	1.23434034170332e-22	45.1156592378882
SIRT1	1.30887711532754	5.73655761405112	13.2775343798121	2.25244874483525e-24	1.4965827589578e-22	44.7891461672344
YPEL2	1.28792497499598	4.98712135609503	13.2595128336804	2.46696266190522e-24	1.63189036701184e-22	44.7705095931012
STX3	0.968604917594319	7.8186658237774	13.2880522556653	2.1360108667192e-24	1.42552618554025e-22	44.7685582598685
LIN54	1.21855086072106	5.62102851655941	13.2568226677025	2.50069802183331e-24	1.64695094280039e-22	44.704480418782
ZNF548	1.36947472359009	4.52118879105228	13.2379468257644	2.75079648017677e-24	1.79591130201454e-22	44.6820715598346
ZNF490	1.21030428862578	4.25538875934167	13.230656289823	2.85398412128033e-24	1.8472166191873e-22	44.6741637184539
FLCN	1.39354860243378	6.11538075334095	13.2522902265434	2.55858665995254e-24	1.67771778540818e-22	44.6568742353142
SOCS6	1.09583460843878	5.16278796108226	13.2360765222542	2.77690545193765e-24	1.8051087561167e-22	44.6437725926433
SNX16	1.57046159255089	4.234676680245	13.2056064172459	3.23906599864705e-24	2.06092436591882e-22	44.5452398153138
TFAP2C	1.07873762721783	4.88609685373785	13.2139597797121	3.10517925603999e-24	1.98414347696581e-22	44.5110583710682
KDM2A	0.787791128635038	7.70750922924347	13.2191962822003	3.02409622248654e-24	1.9405909776435e-22	44.405665067778
KLF3	1.20969502857603	5.9477061999896	13.2025981368102	3.28868879563649e-24	2.07491390568393e-22	44.3956873006755
UBB	1.22294079215559	10.042017363741	13.2227160043451	2.97079379782596e-24	1.91456822610105e-22	44.3603120019629
FXR1	0.781201265045919	7.71882130649814	13.2035466160783	3.27296142947105e-24	2.07370416982858e-22	44.3334974595881
ZNF44	1.42300998266034	5.2337790655412	13.180832618358	3.67119845128045e-24	2.3065571524865e-22	44.3326162512623
SMAD9	1.17509761843699	6.10569744014302	13.1738068467627	3.80396723237891e-24	2.37013991541086e-22	44.2559816123218
HSPA13	1.49552246726078	7.12984283201964	13.1778535346071	3.72691778544018e-24	2.33180822775707e-22	44.2291459963783
ZCCHC8	1.31070240454314	5.68613084574364	13.161373346089	4.05085107065493e-24	2.51353635028737e-22	44.2012258812844
MMACHC	-0.933140811771068	4.35207373465454	-13.121688033399	4.9517124799467e-24	3.03489447342366e-22	44.1017649596797
ZNF776	1.03131846314437	5.3755557334849	13.1326052112469	4.68552543563713e-24	2.89538477125626e-22	44.0874605792624
CRTC3	0.981504139655507	5.26026766296503	13.1225048899927	4.93128057230138e-24	3.03475856859334e-22	44.056765296298
USP25	1.00153460973765	5.81732110203626	13.0838140279816	5.9985213093064e-24	3.66153642197337e-22	43.8185521977146
RNF146	1.10751267749931	5.50158932592856	13.0278940102253	7.96387151840558e-24	4.82199575485396e-22	43.5653024154358
PARD6B	1.74389002161092	3.56363550157219	13.0016039705579	9.09980500249179e-24	5.44393115208832e-22	43.5321015034636
ZNF229	0.845559855536172	5.01273582235248	13.0078190555966	8.81738724875928e-24	5.29607547709477e-22	43.4992396435757
SETD1B	1.12120995533234	6.43996943158833	13.0117831579202	8.64186717701844e-24	5.21149708956261e-22	43.4087805277204
ZNF26	1.1616437086495	4.17722457805147	12.9723354394885	1.05568155821846e-23	6.2656578174737e-22	43.3474841442193
NAA16	1.19434189643566	4.40425966951881	12.9774541970365	1.02860814787722e-23	6.12919839227157e-22	43.3451167007545
DCUN1D3	1.5943227158727	3.39268731413944	12.9463513200121	1.2045482181303e-23	7.0931357033116e-22	43.26064061839
SNRK	1.28041498415798	4.47083538057353	12.9516000380092	1.17286862671936e-23	6.93377767669997e-22	43.2507256646907
HIST1H2BC	1.59561490196567	2.90535112487066	12.9150776444388	1.41193089107377e-23	8.28185713295457e-22	43.0478153913019
CREBBP	1.20673136464898	7.18355645602916	12.8931531536423	1.57834297876626e-23	9.22194481290042e-22	42.7734998440245
SNORD14D	3.28675719698049	0.22902785046594	13.0339013847798	7.72495515752816e-24	4.6962723338236e-22	42.6558260876163
ZFP30	0.931745228981261	4.88671734303124	12.8146831588244	2.35255413095376e-23	1.34319212282896e-21	42.5184511447797
DCAF5	0.794413848105529	6.43269171946771	12.8364009985432	2.10640410231411e-23	1.22595984497475e-21	42.5178727137675
BRPF3	0.78924401106863	6.58819434229933	12.8252045971429	2.2298941892092e-23	1.28784965942944e-21	42.4548888965694
TOR1AIP1	0.827980341746867	7.08520687550469	12.8264601764909	2.21569180840294e-23	1.28458796119608e-21	42.4535911905308
PHF13	0.866819535484736	4.92525852605101	12.7990760342732	2.54708599757842e-23	1.44328465432595e-21	42.4228285459833
HIST1H2BJ	2.45287047866095	2.12376101238956	12.8227727046637	2.25766267147696e-23	1.29889129022598e-21	42.4149804447042
KIAA1551	1.18774721515196	5.39367979492304	12.7998479817052	2.53709529868534e-23	1.44306905322193e-21	42.404610651496
ZNF554	3.01965617994494	4.91192939456223	12.7764554867321	2.85804614853759e-23	1.60735659050339e-21	42.4039691660523
KIAA0232	0.737770067953659	7.10899884868043	12.8160487177954	2.33625967064995e-23	1.3389799700183e-21	42.3880617946525
CUL3	-1.2913486122177	6.4111889634356	-12.7718152405682	2.92639942804879e-23	1.63356185173162e-21	42.2373241391529
IDI1	1.33690613776137	7.09237671856238	12.7800989350794	2.80550075828891e-23	1.58373681904008e-21	42.2159351416676
INO80	1.07308352653126	5.96518867102016	12.77299378867	2.90888492867946e-23	1.62984388391981e-21	42.2073577450177
RSRP1	1.16915901055688	4.79995763564547	12.7337824427672	3.55217196273602e-23	1.96824406614185e-21	42.1625353538376
ZNF12	1.02749985998226	5.69847766485289	12.7373438809629	3.48827557947549e-23	1.9399980037557e-21	42.0595453549553
MCM9	1.17547656212249	4.80266000631126	12.7186144184389	3.83772210528262e-23	2.10318376397532e-21	42.0475055879746
RRAGC	1.14683860852816	5.93763732102689	12.7258070438803	3.69955207290758e-23	2.04237036495516e-21	42.0193952802992
DUSP1	2.44694134922515	5.45943474609532	12.7248330331795	3.71796655020322e-23	2.04501779186269e-21	42.0130417810933
PPP1R13B	0.915696969085307	5.50330725893508	12.6496764667603	5.45505221277452e-23	2.9786568737099e-21	41.6226395308758
SH2B3	0.681989026216457	4.80706667110344	12.6017860358083	6.96624223227373e-23	3.79003961448632e-21	41.4367480443749
CCDC120	1.03215028042025	4.65883799148511	12.5696815424155	8.20802616396231e-23	4.44952060931618e-21	41.2873037394828
GEMIN6	-1.36966178267132	3.03672096777911	-12.5517180806838	8.99737915825743e-23	4.84246041004995e-21	41.2603584619021
TLK2	0.914033991554702	5.43382941089353	12.5652092599095	8.39780369786833e-23	4.53602231392773e-21	41.2074145834519
IER5	2.53546764698915	4.14034906893803	12.5087010966754	1.12113207695671e-22	5.94873472352721e-21	41.0357524551532
KDM4A	0.592370470941402	6.83639524542281	12.5367920453689	9.71089570538584e-23	5.20781463971692e-21	40.980521348514
PHF3	1.15175057647105	6.61960549758952	12.5233472816304	1.04020801824789e-22	5.53892326312424e-21	40.9190010617257
ZNF436	1.30305586714456	4.35313787630802	12.4805081455721	1.29511675332274e-22	6.82367479575236e-21	40.8703972332877
AFF4	0.956297499533791	8.70611147851329	12.5278633356298	1.01645766289652e-22	5.4317182441474e-21	40.8691327695491
OSGIN1	2.09769738820109	5.46328758968415	12.4741610110419	1.33788189929184e-22	7.02434776215605e-21	40.8427003504252
KLHL12	0.620461814056197	6.90955935629097	12.5069812359553	1.13103998170924e-22	5.98017477653027e-21	40.8248299586036
ZNF699	1.88167503602241	2.18525073796931	12.4586904285143	1.44814745521135e-22	7.57678821862496e-21	40.6910595736856
MTMR3	0.943597007555349	6.27150342461956	12.4452388019397	1.55140766388468e-22	8.08886718086542e-21	40.545240153518
GAB1	1.54618128755052	4.13695431438177	12.4090766164296	1.86712307587418e-22	9.60161647511186e-21	40.5420605099923
P4HA2	1.63133561063972	4.92443165078256	12.4096171821468	1.86195878073316e-22	9.60161647511186e-21	40.5184253005168
HSPB8	3.22617581107032	3.78392611016434	12.4013140209111	1.94288737697123e-22	9.95713203160407e-21	40.4933902330705
DYRK1A	1.11649860255896	6.75485758266752	12.4383053942835	1.60748379270732e-22	8.35224104889038e-21	40.4807989302245
WASL	0.879632339691936	6.36836432045509	12.418328272191	1.7806856391839e-22	9.22026743378809e-21	40.4032615551613
WIPF2	0.710399844365178	6.25398855493979	12.381953428618	2.14556257680684e-22	1.09584243718815e-20	40.2186267222217
ABHD17B	0.983214422819749	4.65562772432764	12.3571305685499	2.43675328873555e-22	1.2319962082038e-20	40.2107181090083
CCNL1	1.27331274478854	6.73602019669477	12.3785351689346	2.18348901075714e-22	1.1114329147637e-20	40.1624263056076
GNA13	1.1054510130343	6.83909978193899	12.3741465443437	2.23316942073202e-22	1.13288081154432e-20	40.1465632817092
VLDLR	1.28228011845694	4.04594054422135	12.3265278655224	2.85088676140657e-22	1.42222310994289e-20	40.1082992165646
NCOA5	-0.659124003281216	6.00606521697177	-12.3508506941962	2.51650378703827e-22	1.26804768007271e-20	40.0791639878998
KLF4	2.09520798940177	3.69924565530613	12.3045312299237	3.19151959482722e-22	1.58164548633418e-20	40.018148296586
METTL16	0.559142675499078	6.56181651582871	12.3375634936401	2.69397866492002e-22	1.3484261210813e-20	39.958790976067
DUSP16	1.13162881694949	7.35105238407756	12.3403440060284	2.65582961828553e-22	1.33377717552427e-20	39.9527177466885
NATD1	1.66078383093896	4.32972210869249	12.2751854880206	3.71036764462242e-22	1.81481695607981e-20	39.8766156149678
CHORDC1	1.16667938830396	7.26401792512083	12.3258395425727	2.86097187599843e-22	1.42252826788054e-20	39.8649234603878
RIT1	1.26979361104349	6.19270559275461	12.2957585578412	3.33849809935789e-22	1.64904235065652e-20	39.8225798741005
PAPOLG	1.23590857559214	4.02710398976962	12.2621448739343	3.96731835986709e-22	1.9279369738435e-20	39.7681335523634
METTL13	-0.779917441561931	6.00917621517127	-12.2766920222878	3.68177959774492e-22	1.80671903397836e-20	39.698718942158
ZNF181	1.23237771233512	4.74682091672133	12.254115834512	4.13432204872727e-22	2.00261225431254e-20	39.6946579679354
LGALS8-AS1	2.51752119522815	1.88625402093556	12.2848672407178	3.53045436942526e-22	1.73814107577999e-20	39.647130531062
TRIM11	0.845276397686064	6.26518833705741	12.2680988478882	3.84785950963232e-22	1.87595644144932e-20	39.6343052483881
AKAP10	0.856271294978791	5.76413169958763	12.2504831975786	4.21217984569195e-22	2.03376503417718e-20	39.5697895638099
SMAD1	1.40886940994236	6.0462424517514	12.2360358734987	4.5366570405513e-22	2.1695045261439e-20	39.4977655386168
UBAP1	0.897452000764403	6.96208329539737	12.2401834864951	4.44102043049717e-22	2.13738342257518e-20	39.4610855300011
LMAN2L	0.849930652632704	5.2989767408128	12.2192114363841	4.94625388887034e-22	2.35787137762784e-20	39.4446996633347
PHLPP2	0.884525211115453	5.56485787162548	12.2167443093538	5.0093582221567e-22	2.38039629949067e-20	39.4252155317786
FAM214A	0.880783267499411	7.58355865453891	12.2374375758544	4.50410740289424e-22	2.16082034382939e-20	39.4139377328291
EPC1	1.68060897233994	5.89272570698742	12.2097128136075	5.19367512028011e-22	2.46019639136044e-20	39.3435307103393
ZNF197	1.09881687656808	5.17012122313557	12.1792756625644	6.07326003561487e-22	2.86780102813814e-20	39.2688283982033
NAB2	2.14882954447889	3.74003782532157	12.1569421010731	6.81235939276659e-22	3.16216942127399e-20	39.2546239564464
PLAGL2	1.16646430553628	6.02089139384722	12.1766414255729	6.15607457482709e-22	2.89779359923522e-20	39.1925108493269
GABARAPL1	0.985725466885432	6.48173614621184	12.1740038179041	6.2401296929487e-22	2.92818085841618e-20	39.1750262273292
WBP5	1.06221254127298	5.71092075536772	12.163514224634	6.58595763224195e-22	3.0808330157553e-20	39.1556201786439
ZNF292	2.12339689912442	6.1142568514651	12.1566384025013	6.82300807467217e-22	3.16216942127399e-20	39.1095468681297
GTPBP2	1.45471329538104	7.62029312911535	12.1585138270527	6.75751517148208e-22	3.15126856568245e-20	39.0443399580292
MED13	0.980673357173027	7.40452684270338	12.1397855503298	7.44085036511358e-22	3.43790181792448e-20	38.9241935924016
PQLC2	1.35069116347299	3.76104687004682	12.0740018981578	1.04389822138786e-21	4.77901697937806e-20	38.8520791745057
MKNK2	1.2983469941833	9.19817636084331	12.1221723730583	8.14661615881246e-22	3.75244135707754e-20	38.7861266696704
FAM134C	0.608887871586229	6.16496227146673	12.0967186032975	9.28684046577717e-22	4.26456258208287e-20	38.7674541021481
EPC2	1.23001947843558	5.1822910657405	12.063147722897	1.10390475203753e-21	5.03836892297739e-20	38.6475838619328
FOXO1	1.49464511777762	3.8084333008791	12.0219102784412	1.36516320828068e-21	6.17448516130805e-20	38.5759721092202
CPEB4	1.62273771942523	7.0505935315365	12.0601624992154	1.1210065765645e-21	5.10091962233108e-20	38.5497898212105
EFNA4	1.00499938375964	4.3029992761157	12.0230879619877	1.35690438561707e-21	6.1556725844187e-20	38.5402087270793
LYST	2.3537768548347	5.44605981052447	12.0137561065721	1.42374592705952e-21	6.4201107629807e-20	38.440378617174
ZNF569	1.16147852780722	4.43759641672074	12.0009942891657	1.52053245444905e-21	6.83602255569068e-20	38.4177121084492
KIAA0895	1.07772450276588	4.73824638054698	11.9998931867666	1.52918624830508e-21	6.85440618046243e-20	38.4111420246281
DNAJB5	1.07622796350408	3.61869952316536	11.9803886413623	1.69092762443457e-21	7.52940009488574e-20	38.356210525262
HIST1H3D	2.49139432175863	2.27778482567521	11.9799429947524	1.69481701656325e-21	7.52940009488574e-20	38.2457380301799
RAPGEF2	0.958999343272897	6.32712163015569	11.9892093580899	1.61575968151254e-21	7.22090695761675e-20	38.2174596448535
SSH2	1.01758391089683	5.34003105211002	11.9720726285187	1.76500290623034e-21	7.79508342351611e-20	38.1900147123796
NDEL1	1.00091599311251	5.99597182931151	11.9773615043615	1.71752415188988e-21	7.60777069757474e-20	38.1805617792338
ATXN2	0.722397111909684	6.31016911287259	11.9630291916275	1.84925551517884e-21	8.14323191082859e-20	38.0652827883582
PRKD2	1.02020892982613	4.56386508240796	11.9317287838159	2.17324283749262e-21	9.4864576883108e-20	38.0554628648976
KAT6B	0.957311179491322	5.94713286133803	11.9536365638978	1.94103304103268e-21	8.52238366787916e-20	38.0433709565701
KBTBD2	0.922256901388404	5.23164389119252	11.9293994109735	2.19951574609166e-21	9.57331259226444e-20	37.9739070049788
RRS1	-0.985836838592872	5.1510255808117	-11.9261800509811	2.23635175588727e-21	9.70550808277549e-20	37.9367565317891
PHC3	1.02751350236007	6.57892385333816	11.938769981402	2.09572280305142e-21	9.17474449289219e-20	37.9203853833785
EAPP	0.774639735211365	5.85910529431752	11.9089350441105	2.44446030006963e-21	1.05781025549987e-19	37.8195573247195
POU2F1	0.795061573726921	6.09602149081796	11.8991222675545	2.57143425588389e-21	1.10955910305611e-19	37.7353917684409
R3HCC1L	0.965509235750418	4.54414694511797	11.8586065908742	3.16962854952577e-21	1.35986120856226e-19	37.6895637727237
ZNF484	1.6707634509223	3.26409929285904	11.8429155189275	3.43715368776148e-21	1.45386759930779e-19	37.6805024654009
PMAIP1	1.64679117689377	4.77785774580435	11.8505915785075	3.30356522823729e-21	1.40927089395486e-19	37.5823141391236
C11orf84	0.989048963768317	4.37961694025783	11.845748670818	3.38722848810259e-21	1.44086750644047e-19	37.5796885648599
ARID4B	1.4803497234585	6.56039652059302	11.8675934622882	3.02591346504001e-21	1.30192311149114e-19	37.5554118272054
PROSER2	1.1171181189537	4.37030827158619	11.8164325886848	3.94101547305596e-21	1.66231147032046e-19	37.4659156917011
FEM1C	1.4677193044039	6.23643012708694	11.843067688062	3.43445354651574e-21	1.45386759930779e-19	37.4614254993246
ZNF14	1.4345539826681	4.21268788319872	11.8012634722515	4.26231715535042e-21	1.79279984327008e-19	37.4049353799009
HSPD1	0.767805866636282	11.0139586070672	11.8522618511429	3.27519357949128e-21	1.40114834158522e-19	37.3369270407707
TBC1D20	0.703238809510808	6.67308014820123	11.7979020798305	4.33699743574768e-21	1.81911601941864e-19	37.204543409501
ZFAS1	0.867258938423737	6.57673978749599	11.7946600599848	4.41026792379071e-21	1.84469590929363e-19	37.1775997337559
TMEM203	-0.774828449977127	5.43407221104137	-11.7675187069217	5.07443126360184e-21	2.1107385001176e-19	37.1381285442551
LRRC37B	2.04208895177742	3.28921237217693	11.7333470337816	6.05506019662637e-21	2.50475988739784e-19	37.1222422026051
PAPD5	1.00327016061808	6.04527004176011	11.7741325161137	4.90388136280637e-21	2.04546340399723e-19	37.0850489131475
ARNTL	1.24376596419772	3.78896181880281	11.7221689766349	6.41541974778128e-21	2.64653689375505e-19	37.0464400916063
ZNF184	1.59210632253332	4.48030059286048	11.7205315783187	6.4699816965873e-21	2.66173274399876e-19	36.9754807382808
MRPS31P5	1.60295960047828	2.54606008701262	11.6903693261433	7.56252838698143e-21	3.09424867190499e-19	36.8986747251197
ABCE1	-1.71254129314141	7.11026929306543	-11.7394854727983	5.86587165787632e-21	2.43320245344394e-19	36.8840623930809
TRAF6	1.16641099011424	4.06693512423773	11.669952737189	8.40522458624109e-21	3.42040250371264e-19	36.7571059614647
RHBDD2	1.03009296231897	6.83354617167659	11.7083697508848	6.89006844244831e-21	2.82681059376513e-19	36.7302128867099
PIGM	-1.0028560065215	5.76128672915297	-11.6880481645914	7.65390087516948e-21	3.12312433536807e-19	36.7016366939643
ZNF134	1.3177990626317	3.85594881968583	11.6506975280026	9.28605938743416e-21	3.75847621999222e-19	36.6710408101353
NR4A1	1.98693453939906	3.59180942568347	11.6431199892991	9.65754955019624e-21	3.88787571168222e-19	36.6161563402141
ZNF319	1.09067810153351	4.75025947344767	11.6414442388536	9.74169413567128e-21	3.9112641481615e-19	36.5405742190073
FYCO1	-0.727677570499107	6.56258036646784	-11.6509750618806	9.27272852029204e-21	3.75847621999222e-19	36.4508187529542
MAFF	4.43972383668793	2.49231257978251	11.6454173033535	9.54337679612048e-21	3.85224048307917e-19	36.3929139018409
PNRC1	1.5751558332212	4.82881174717465	11.5909181365068	1.26550545138808e-20	5.0405384238842e-19	36.2956760238956
RYBP	1.14778490526533	6.5488135402672	11.6162047749169	1.11016683615781e-20	4.44540405646552e-19	36.2581574925717
KLHL21	0.947752727628842	7.24775409123551	11.6007097134143	1.20292490228255e-20	4.80402136507308e-19	36.1622291655267
KIAA1107	1.37692871161354	3.70347440247085	11.5444966294817	1.60960016064725e-20	6.31064125646976e-19	36.1482197318917
SMURF1	0.758933931675057	5.14138024417975	11.5608086163392	1.47913602786935e-20	5.87422629964516e-19	36.0937545159449
ELF1	0.948166418621433	5.79797492064433	11.5586037883238	1.49613118149131e-20	5.91208047928249e-19	36.0268931351235
LOC389765	1.8646127648902	2.35341472284535	11.5232600708073	1.79688431992257e-20	7.02656639269722e-19	36.0060881066293
RPF2	-0.822534367646629	6.63335932959421	-11.5603520057755	1.48263969603457e-20	5.87422629964516e-19	35.9641207231072
DBNDD1	0.928491736361935	7.47774924109012	11.5530446516384	1.53985563720381e-20	6.05300320634881e-19	35.9211242388297
NUFIP2	0.792755039722591	8.26633097306861	11.5553891836265	1.52126109888336e-20	5.99560542279068e-19	35.8751231291778
ZNF701	1.46972258711745	4.4346828872183	11.5073498794777	1.95137134990325e-20	7.59113787309511e-19	35.8690269416452
TBCEL	0.870928205497814	5.78667866871894	11.5159990165337	1.8658070711816e-20	7.27713220282153e-19	35.8031969058856
PPP1R15A	4.34714129351844	4.50457146433927	11.4657276777833	2.42144731187117e-20	9.2285413286948e-19	35.7316622088452
RSBN1	0.973675610700188	5.24966886278682	11.490606992085	2.12833921429249e-20	8.21571764571107e-19	35.7121301931239
IER2	1.79080580498619	6.17506812974722	11.5017572972714	2.00877981535237e-20	7.7942733093879e-19	35.6874874665046
ZNF433	1.38456538313821	4.23430087880031	11.4684751090258	2.38718705956984e-20	9.12111981844804e-19	35.6736401409312
IP6K1	0.961916263174545	6.31988126066978	11.4973256758578	2.05547034361631e-20	7.95488213395425e-19	35.660863968423
UBXN7	1.15160914842623	5.73530809703569	11.4860664279912	2.17904510591433e-20	8.38988238728452e-19	35.6311580907234
KDSR	0.756021548946933	5.77052817460411	11.4713145016857	2.35229030421551e-20	9.01071204288268e-19	35.5879796844743
ESCO1	1.18902528711648	5.94028026793918	11.4737537575089	2.32271975241682e-20	8.92019432283658e-19	35.5724447416225
IMP3	-0.957049541790527	6.03720750649501	-11.4648732613222	2.4322019186765e-20	9.24606177489779e-19	35.511090044334
HSPA4L	1.14043819237324	5.31892829885501	11.443889591865	2.71188512336129e-20	1.02832492455538e-18	35.4548541426036
TMEM177	-0.888743691010292	3.95332618588013	-11.416506975309	3.12588715701652e-20	1.16472261910075e-18	35.4398519915323
ZNF829	1.42016408322763	4.87555264712005	11.4285481523544	2.93655754716256e-20	1.10792331980385e-18	35.4345674359065
ZNF426	1.23972550708793	4.64537667065448	11.4228843907959	3.02413653790764e-20	1.13810612163461e-18	35.4276516533654
BBC3	2.35618884327157	4.23658884704849	11.4041923649071	3.33217328707995e-20	1.23545466861216e-18	35.4017315483304
JAK1	2.04655795212434	3.90342657694779	11.3994741276471	3.41477644900835e-20	1.26296263936723e-18	35.3867064938805
LATS2	1.78304435763744	4.08697167161829	11.3900760976399	3.58547314698683e-20	1.31315767744279e-18	35.3409629728252
INO80D	1.39244061115175	5.20226453545399	11.4143281126549	3.16143097913666e-20	1.1750506827405e-18	35.3232050588987
PLEKHF2	1.32996492085439	4.15886055217172	11.3944398553218	3.50517611093283e-20	1.29004226670999e-18	35.3186009082433
UAP1L1	1.28002134936364	5.96604658361656	11.4173694781788	3.11192799653276e-20	1.16472261910075e-18	35.2916706872361
FAM126B	1.04312757777834	5.06228942455713	11.3924867724445	3.54088941418931e-20	1.29999988859332e-18	35.2343410136277
CDKN1B	1.11966467333222	7.08280204236793	11.41956566192	3.07666523229609e-20	1.15498012820395e-18	35.2315705924487
ADAMTS1	-2.14859759195077	8.07165006916115	-11.4291144744728	2.92794145887466e-20	1.10745513719048e-18	35.2188552064145
IST1	0.522940815851331	7.21155864934992	11.4168515347855	3.12030313174972e-20	1.16472261910075e-18	35.1982929074498
ZNF442	2.33183826833606	2.8060014021097	11.343872821845	4.55744538952719e-20	1.65300966109035e-18	35.1330233615645
RAB33B	1.16376102573731	4.60910109649363	11.3632432550102	4.12136612931102e-20	1.49846086677323e-18	35.1206517207434
CCNB1IP1	0.703104607158343	5.36414125535874	11.3759993483161	3.85727508279986e-20	1.40926624436308e-18	35.1146872098925
ADIPOR2	0.585881535388202	7.01125327438586	11.3951166245461	3.4928853500175e-20	1.28867730751505e-18	35.0976026522778
GADD45A	2.18977586619891	5.30291457373726	11.3335192081155	4.80919177051517e-20	1.74011623195315e-18	34.9405973753327
WRB	-1.3729403904527	5.63954686853412	-11.3312039196532	4.86736706291956e-20	1.75693230328846e-18	34.9300195951468
SOWAHC	0.91739382421847	4.74003563880042	11.3185765908972	5.19728220339342e-20	1.86704281258746e-18	34.9072415777246
AMD1	-1.32391794029374	9.28014605190019	-11.3659405247801	4.06405423295183e-20	1.4812096689807e-18	34.8734208142896
FAM172A	-1.50376823382639	5.13371671037643	-11.2890944776022	6.05743754602559e-20	2.16053401879145e-18	34.7884258633508
TSC1	0.987926341060812	6.80269904175019	11.3189812884764	5.18636898845793e-20	1.86704281258746e-18	34.73375571319
ZNF615	0.907916901682827	4.76454312906258	11.2810354627375	6.31645543690711e-20	2.24758044645965e-18	34.6744189182146
SAP130	0.943685284975214	6.12394035876963	11.2991237429244	5.74990391365313e-20	2.05572755160513e-18	34.6599144655926
SLC7A1	0.668521951798921	8.30280658252368	11.3094517140598	5.44954728561471e-20	1.95299288880168e-18	34.6049162970538
IFRD1	1.28950060957529	7.02133659373693	11.2779705647907	6.41784856735609e-20	2.27826038031723e-18	34.5157261312875
HIST1H3E	1.90919752283695	2.54399916507374	11.2255426325546	8.42797890987353e-20	2.95688157267899e-18	34.4818977109889
NFE2L2	0.76130952956404	6.84278558398231	11.2644748706624	6.88406750628077e-20	2.43799900175264e-18	34.4343539822969
RSF1	0.914634160732576	6.16875670250916	11.2403926489115	7.80189865769275e-20	2.7565484763274e-18	34.3417288059888
ZNF585A	1.13603572106028	4.61361133302564	11.201524025696	9.54889617995229e-20	3.33456337298055e-18	34.3030774240574
SPIRE1	1.12707402995287	6.71318768027115	11.2232181259356	8.53043697488948e-20	2.98585178589605e-18	34.2665581250761
KMT2A	1.09451392349674	7.42038287817055	11.2310668809831	8.18940291284241e-20	2.88666840702445e-18	34.2279597679081
STK17A	1.15282144926847	4.76193758863064	11.1865028879907	1.03246130216031e-19	3.58047088065572e-18	34.1874816209341
HOXC13	1.00431532493032	4.26273561458968	11.1675114082123	1.13963614901127e-19	3.93397158932257e-18	34.1368055189161
PALLD	0.881611951074546	6.19064292852654	11.192353549197	1.00152400457992e-19	3.48122325295649e-18	34.1153622774221
PRDM4	0.871336547119522	6.34513903070483	11.195451349879	9.85521101660275e-20	3.43354637181686e-18	34.1049518987392
HSP90AB1	0.647145749490409	11.7264866526892	11.2292386533974	8.26760019436974e-20	2.90740713158445e-18	34.0943098816299
ZNF709	1.36944097073924	2.66809822724579	11.1392558869438	1.32006043908465e-19	4.52557706696235e-18	34.0837016222147
LIN52	1.03158085522141	4.11226230795595	11.1473366003281	1.26572241246236e-19	4.34921916373793e-18	34.0604381552471
FEM1B	0.793153651689688	6.93518212278702	11.1822345493093	1.05563378726406e-19	3.65239561049703e-18	33.9990591427909
ZNF571	1.41401616396337	3.33172410629945	11.0900458141941	1.70525971422518e-19	5.78017604261971e-18	33.8148166285417
KBTBD6	-0.756288336072837	5.33623881694687	-11.1142565548136	1.50341135701237e-19	5.13073294020404e-18	33.7655743801642
CITED2	1.46555715567229	6.14790099302692	11.115955450247	1.49018077735321e-19	5.09716504618127e-18	33.6962576415157
C10orf2	-1.04121626020519	4.00193512402822	-11.0833670891898	1.7655712407809e-19	5.97113012422658e-18	33.6843463574664
CASP3	0.919013530513511	6.2335579951702	11.1118552036864	1.52231340104875e-19	5.18345987078187e-18	33.6820938246196
HSPA8	1.16492706054973	12.2377368924927	11.1518130213362	1.23659128350684e-19	4.25886575989419e-18	33.6808413690712
FGD6	1.19129217983218	3.67653122049732	11.0606978443089	1.98667159523617e-19	6.67379433424303e-18	33.6623760417862
RSRC2	1.35543466244328	7.07068754038876	11.1014130156278	1.6073152522732e-19	5.46050810591276e-18	33.562030760376
ZNF563	1.66693561962803	2.74007747015264	11.0364244533754	2.25425156689638e-19	7.52218700633689e-18	33.5593700897796
ZNF16	1.25495607152057	3.97373446515956	11.0300980789253	2.32973421141677e-19	7.75682681122711e-18	33.4713640390578
DVL2	0.748520584655098	6.83635485481416	11.0685487573293	1.90712495721451e-19	6.43536817023214e-18	33.4318741787668
RAB5A	0.954630437057239	6.35752899822793	11.0589217495797	2.00512325941527e-19	6.7207434962901e-18	33.3944807575067
WAC	0.727571592638025	7.89744257150763	11.0637849557561	1.95500361991228e-19	6.58213774811723e-18	33.3437969849677
ITCH	0.673684477925802	6.7533377570723	11.0494656471123	2.10629002184628e-19	7.04410934700305e-18	33.3147979874273
ZNF300	0.823622164283423	5.02383807679116	11.0105290871171	2.57962246066474e-19	8.56982541357119e-18	33.2438114363013
TRIM59	1.19495093685083	4.05879087306573	10.987998564095	2.90074871633983e-19	9.6059213456364e-18	33.2169287369544
RBM48	1.3994502479528	4.56924560792271	10.9818900700852	2.99451264475481e-19	9.86087760386804e-18	33.1540178874644
ISL2	1.74849407946373	2.07341107617555	10.9639977292041	3.2869863583545e-19	1.07767220866924e-17	33.1113978676676
PARD3	1.794120570198	3.13401943200937	10.9384788333929	3.7542997717212e-19	1.22287560460229e-17	33.0394901762952
TBC1D15	1.13478093949812	6.20629442409616	10.9876167525246	2.90652233031411e-19	9.6059213456364e-18	33.0325050055694
ZNF131	0.745510570068789	5.47193320645893	10.9745671256482	3.11092660290796e-19	1.02218104746753e-17	32.9969583510019
RCOR1	0.581334120394843	6.52888013319234	10.9873415217807	2.91069140401209e-19	9.6059213456364e-18	32.9935703413825
WDR20	0.894389755879242	5.00217749586318	10.9499352834456	3.53679575285008e-19	1.15453315271297e-17	32.9308828427263
PELI1	1.11143791621877	3.39545038627117	10.896451712358	4.67333598640131e-19	1.4994618199103e-17	32.8264070988464
MAML1	0.60567525642314	6.50383139460723	10.9517086974867	3.5042735328276e-19	1.14640896228626e-17	32.8226661432744
MIER3	0.885617409264343	6.1171610217922	10.9348171081109	3.82660476158975e-19	1.24372937445956e-17	32.7601068435949
SLITRK3	-2.29502810484553	4.59253110201078	-10.8939814423639	4.73388232513496e-19	1.51242504243035e-17	32.755543346107
SPAG9	0.855512445587948	7.12403827409946	10.9243818609198	4.04040077661088e-19	1.31038138361963e-17	32.6611058794737
HIST1H1E	2.33244070531959	0.280663330220208	10.914145798222	4.261731994518e-19	1.37918464719143e-17	32.6353141594166
MRPL18	0.798837908990801	6.72626270723598	10.9127224746635	4.29345469313425e-19	1.38348746077476e-17	32.5882771974089
JUNB	2.25552288520509	5.7092900659723	10.8951355753507	4.70549738399899e-19	1.50656180635669e-17	32.5819593425344
ZNF112	1.443509264154	3.01661808022809	10.8448100625524	6.11665834633366e-19	1.9295744060619e-17	32.5777186661551
SAV1	1.26256725680011	5.80290893973443	10.8851826167188	4.95599332970761e-19	1.57667787794257e-17	32.5550382280889
ARRDC3	1.50933969228494	6.72660069375718	10.9019866386319	4.54047467749049e-19	1.45995220036825e-17	32.5243136402396
EIF5	0.901409261119014	9.00784437334584	10.8919638644602	4.78391537890325e-19	1.52516503884525e-17	32.4150048033273
NUDC	0.765824550553213	7.54021123072292	10.8716670694233	5.31766275819499e-19	1.68816118344727e-17	32.3498516830865
TRPS1	1.01576656989911	5.25559646155315	10.8370594610713	6.36883834856462e-19	2.00491565287309e-17	32.3357248837884
AZIN1	0.792265706277277	8.40865078862396	10.8672448901182	5.44164441738753e-19	1.72387621458842e-17	32.3084942672169
GRHL2	-0.545211516759126	7.10021193663524	-10.8463456125937	6.06789559902821e-19	1.91822148031595e-17	32.2417477838315
ERO1LB	1.4191744348973	4.26970149271348	10.7745513814673	8.82257283077043e-19	2.75425683215902e-17	32.1706139799931
SRSF8	-0.626192763736552	7.18242445471449	-10.8236966765996	6.82830712226333e-19	2.14505982736205e-17	32.1270425112637
RELT	1.25490947026896	3.03298458239004	10.7579904571494	9.61837140704448e-19	2.99646193046016e-17	32.094059113686
BRD1	1.07515674127205	5.82161470148936	10.7982277193178	7.79794220762772e-19	2.44454906450392e-17	32.0709592731526
ZFP37	1.35800040114629	3.37223344234142	10.7454733294743	1.0267193931056e-18	3.18537570389951e-17	32.0453754024302
ID4	3.62582977189243	0.733907904945023	10.9132670750662	4.28128894001857e-19	1.38253408007137e-17	31.9747608181769
PELI2	1.35339929123762	3.95447816161674	10.7254859928719	1.13952808289434e-18	3.50638395343063e-17	31.948529609128
NR1D2	1.05005614919039	6.9379360893542	10.7770807408929	8.7069726176274e-19	2.72383126721444e-17	31.906856521299
LRP12	0.973676365049132	4.32518813643971	10.7185687624414	1.18139264108916e-18	3.62036569359078e-17	31.8450860201011
AMMECR1L	0.674183929048824	5.78595726801296	10.7500585519528	1.00245854321908e-18	3.11654606314238e-17	31.8286259587166
CDKN2AIP	1.46588684151242	5.06732337224414	10.7236656740711	1.15039888439607e-18	3.5325950200596e-17	31.7477994126171
RC3H1	1.00968792792518	6.12060141464398	10.7312390824322	1.1058424785746e-18	3.416734703349e-17	31.7036562826117
TAB2	0.683802225128137	6.58963275030519	10.7339159991115	1.09051012919944e-18	3.37630929898119e-17	31.69289097147
HES1	3.389142742787	2.29479654295615	10.6730703976939	1.49786231096379e-18	4.50739488205055e-17	31.6926587513687
ZNF420	1.03130978933886	4.38365431228228	10.6845490363352	1.41079769515615e-18	4.26248253329271e-17	31.6396505751158
MTHFR	0.852411552219781	6.49343003929766	10.7112261614744	1.22751731269297e-18	3.74642275760114e-17	31.6040872872341
GLTSCR1L	0.714190419088724	6.36098224442788	10.7151117579347	1.20288863510084e-18	3.67873233089087e-17	31.6016205183359
SETD5	0.875941781135587	8.34971069723909	10.7269237751959	1.13101448619138e-18	3.48733337261802e-17	31.5813433799045
LYSMD3	1.28402585932526	6.08409110060831	10.7005672360265	1.29770077080012e-18	3.9286844303094e-17	31.5604984744358
TMEM184C	-0.618219044239332	6.64065878436241	-10.7081853902358	1.24714263180336e-18	3.790909667846e-17	31.5560498029381
TET2	0.970707363374691	6.3054367058749	10.7031872688478	1.28008549908412e-18	3.88318461701961e-17	31.5538050646559
DUSP3	0.677304999520841	7.5628548537765	10.7104664729043	1.23239123053618e-18	3.75366870542218e-17	31.5279124029781
CTBP1-AS2	-0.695605086495911	5.75428056397473	-10.675171781491	1.48153081336357e-18	4.46720214728261e-17	31.4505184932449
TSC22D2	1.42316845594899	5.23016772829611	10.6533744197861	1.65996957573486e-18	4.98522062984693e-17	31.3810457259088
ZNF461	1.4646489216621	3.23931929627174	10.5912519892102	2.2955376566228e-18	6.75878302977412e-17	31.2691157326214
CBR3-AS1	1.38076563787729	3.98388362955257	10.6030970379294	2.15793341353503e-18	6.36611554767033e-17	31.2575944529773
ABCD3	-1.1811989309923	6.43396310494055	-10.6400198293637	1.77976161152812e-18	5.33431144884355e-17	31.2536971478024
S100PBP	0.603927212819764	5.48591900673988	10.6323773846148	1.8521684807993e-18	5.54027129635105e-17	31.2311079290801
ZNF700	0.872563668686095	4.35772461341133	10.6098267043156	2.08346415510818e-18	6.17067016826517e-17	31.2276047003475
ZNF345	1.18294254148604	2.77864766902641	10.5756693381636	2.49002528281919e-18	7.30277727476815e-17	31.1970730238392
ZBTB11	0.706849739609705	6.00835257454368	10.6274678942668	1.9002303144839e-18	5.66147984172425e-17	31.1755336888388
TUBE1	1.07943902106993	5.19894255885536	10.6087704431719	2.09498008941086e-18	6.19256319342391e-17	31.1701794840704
OTUD7B	0.842419767800387	6.61776285297299	10.6315323138492	1.86035381734253e-18	5.55369242966509e-17	31.1595408683286
PI4K2A	0.54734293773128	6.02551330556146	10.617621255001	2.00041955296601e-18	5.9364229263513e-17	31.1291105344626
HSPA6	9.33573630601028	2.75596038403417	10.6262982341824	1.91186369591567e-18	5.68486044710291e-17	31.1118586172275
EPB41L4A-AS1	0.960326185420739	4.59688091839684	10.588560027231	2.32801527160736e-18	6.84099360439455e-17	31.1018571814179
GEMIN8P4	1.53791123308517	2.43370627824388	10.5234435443733	3.27033204944191e-18	9.46190868100573e-17	30.9256454797023
SPRY1	-1.69091600348398	1.75292518092813	-10.5363293294099	3.05759360999616e-18	8.88062391638342e-17	30.882536319477
CNST	0.750326260175497	6.29486324673277	10.5724571046567	2.53212297108412e-18	7.41176579606222e-17	30.8715099606813
DOLK	-0.813299670833297	5.62661255175969	-10.5548498206011	2.7758498395393e-18	8.10936988142454e-17	30.8528945293057
ZNF222	2.21823184719948	2.08619450528918	10.5267674692085	3.21407785887457e-18	9.31710292062945e-17	30.8412496427091
PPP3CC	0.847685578140079	4.99852310864664	10.5441675048404	2.93502100314819e-18	8.54113864016923e-17	30.8411647425708
ZSCAN20	1.19240155892739	3.63168252057509	10.5054320114879	3.59274185456225e-18	1.03152221200969e-16	30.7979018251371
KANSL2	0.607524079733659	5.70040922693418	10.5446842371365	2.92711534784335e-18	8.53467263363413e-17	30.749956465206
LINS	0.974946301855409	4.15731566513829	10.509982417339	3.50840336370509e-18	1.00923725880068e-16	30.7096446261261
GTF3C3	0.679324686921007	6.16112138701713	10.5188518740934	3.34966567983432e-18	9.6728038169985e-17	30.6042228862355
CCNT2	0.767539627212231	6.46461773259876	10.5129032009845	3.45531553605957e-18	9.95873667744156e-17	30.5431215200345
CLU	1.52419869129853	5.56258692855931	10.4932601802998	3.82844301685447e-18	1.09500762554451e-16	30.5001175278308
PMS2CL	1.20337150192805	3.63618313078577	10.4472171617742	4.86878134861729e-18	1.37424099118115e-16	30.4658255254361
POLR2B	-1.19094171269628	7.745929978885	-10.5010592332198	3.67569893266361e-18	1.05332624375719e-16	30.4393428060932
MOSPD1	1.08448633121553	4.96980595660839	10.460169076203	4.55042276242365e-18	1.2892292113312e-16	30.4319812876019
RNF169	1.0131416499644	5.69228536954952	10.4777380262722	4.15160178213195e-18	1.1806903856154e-16	30.4052945018441
TNKS2	0.737294837849666	7.2378326325593	10.4917066769961	3.85961856618012e-18	1.10182571083195e-16	30.3949670636053
KCMF1	0.696225223028557	6.46339468458491	10.4791898741915	4.12025255737666e-18	1.17399833779066e-16	30.3889289909843
SPPL3	0.543598078743861	5.86603798344721	10.4674646471682	4.38035639876283e-18	1.24339190328587e-16	30.3620564288254
TCP11L2	1.9352568341744	3.36695467569765	10.4030554250741	6.13146416884347e-18	1.71452636795817e-16	30.3125905261986
MARK1	0.909563908604146	4.29900159667126	10.4148838409131	5.76421716504078e-18	1.61484113713157e-16	30.2958011765977
TEAD3	0.77133088752297	4.98926907022272	10.4354132406684	5.17829223206917e-18	1.45885996541746e-16	30.2894513263347
MAPKAP1	-0.796760205410386	6.94160439280327	-10.451066702722	4.77189981720255e-18	1.34943215923001e-16	30.2159371659009
PTPN3	-0.75248456678177	5.86169776733843	-10.4255450088698	5.45210371964785e-18	1.53312339801933e-16	30.1724849064207
KIAA1683	2.397911454401	2.86191879485096	10.3700114990341	7.28623184606221e-18	2.02236704991627e-16	30.1381700144974
LRIG2	1.03812265121361	4.42350989306478	10.3943389699081	6.41698985138633e-18	1.79103196298173e-16	30.1206045690829
THAP5	1.1057246035937	6.31255500384718	10.4250303641093	5.46677437836459e-18	1.53437540309388e-16	30.111889750944
ZNF304	0.849263912086236	4.75708692512028	10.3778147931184	6.99529146130453e-18	1.94881811842206e-16	29.9914011227115
CHIC2	1.18102405307105	3.76468161155287	10.3505785950082	8.06447626699781e-18	2.21384809500885e-16	29.9906003370132
MED11	-0.911540556983821	3.77241588620588	-10.3491864690228	8.12331924015319e-18	2.22590806040402e-16	29.9673165724664
ZNF93	1.35467621952752	3.80066290592007	10.3505765153598	8.06456385169048e-18	2.21384809500885e-16	29.9393586697897
CEBPB	1.69960744734763	5.66217179809038	10.3643361544329	7.50540826948651e-18	2.07935812868283e-16	29.9016778834716
ZC3H12A	-1.602227386007	4.7545879022133	-10.3425611308138	8.40930183724833e-18	2.29589229796584e-16	29.8959453782877
ARIH2OS	1.76806337913949	2.71820307924468	10.3207533661889	9.42370235534646e-18	2.55426560591846e-16	29.8891622201817
CNOT8	0.476907065259563	6.39173278940774	10.3740628260472	7.13370107115276e-18	1.98369732008203e-16	29.8281413784848
ZNF566	1.07896332922797	4.25646436397702	10.3373131333681	8.64296262491904e-18	2.35540338976015e-16	29.8261240488823
ZNF394	1.08881036609147	4.38091012089119	10.3342720228894	8.78132508916995e-18	2.38877495541623e-16	29.8091064270129
SCYL2	0.752544505486813	6.63158774677424	10.3636431679089	7.53261865862061e-18	2.08305343973936e-16	29.7659960161633
KLF6	2.49993038780048	4.84292511091674	10.3210929913906	9.40700236624037e-18	2.55426560591846e-16	29.7437152693669
ZNF418	1.21938475342457	3.73816247231888	10.3070737358792	1.01215906442616e-17	2.73274751856951e-16	29.7414542587384
FURIN	0.779786323280203	6.47557834581772	10.3547798272215	7.88946920275865e-18	2.17372971648851e-16	29.7351681958579
DENND2C	1.42714790527518	3.14893049409269	10.2831762981316	1.14670738054469e-17	3.05300674224451e-16	29.6914294400234
SNHG1	1.11404637950629	6.65406090778251	10.3554710576781	7.86104139184138e-18	2.16987863124798e-16	29.6762662984959
YARS	0.447804809053952	8.51620932228602	10.3438339517892	8.35358971133355e-18	2.28483612213815e-16	29.5829470044591
ASB7	0.751061997263637	5.08007270651214	10.3008394008306	1.04565700307285e-17	2.81390422188922e-16	29.5623911335231
LMO4	0.751821285149999	5.58607991018873	10.3067864204785	1.01367898764199e-17	2.73274751856951e-16	29.5429105226529
GID4	0.761595756892222	4.83802401571677	10.2872705020625	1.12244761947936e-17	2.99372530268244e-16	29.53721588096
FRAT1	1.3304543473398	3.41294081283568	10.2588428539393	1.30210748219249e-17	3.44233203390889e-16	29.5198555079889
ZNF542P	0.752414118796328	6.26734986532162	10.3073039287547	1.01094296924878e-17	2.73274751856951e-16	29.4741602436339
STX6	0.555178752693533	6.34724395961159	10.2984507432036	1.0587834450283e-17	2.83905218045445e-16	29.437705609125
B3GALT6	-1.057715527869	5.89605156009804	-10.2874039137199	1.12166579911662e-17	2.99372530268244e-16	29.4330261242546
COQ10B	0.84458399643928	5.8706839849191	10.2825080545704	1.15071647266118e-17	3.05825815105847e-16	29.4060801535225
ZNF592	0.68674519337578	6.29902199673071	10.2873355149705	1.12206656210422e-17	2.99372530268244e-16	29.3830448406186
OSBPL9	0.818729159520483	6.04538562584282	10.2772289852983	1.18288479759903e-17	3.13819754783515e-16	29.3694967974287
EIF4A2	0.496149434253885	8.93889418387767	10.2998727082495	1.05094956724979e-17	2.82308742429747e-16	29.3354641632773
NOL6	-0.628321951614155	6.90341654535945	-10.276680005787	1.18628124275813e-17	3.14165769687057e-16	29.2728287733878
PPM1D	1.14556982512383	5.0832527266519	10.2453967926937	1.39683889965573e-17	3.68627995030413e-16	29.2512363783681
ZNF510	1.02528304173972	4.86615958974089	10.2305772330104	1.50925159368878e-17	3.9759512159352e-16	29.2338968961414
CROT	-1.04517919172146	4.87538255969214	-10.2100814026639	1.67978221493001e-17	4.39435709745453e-16	29.1269526719248
ZNF267	1.20247606385297	4.13467196464008	10.1864678556545	1.90027656730791e-17	4.91128277705604e-16	29.0684511323987
AP5B1	0.723559082969091	5.75751081968992	10.2149569662866	1.63754612521074e-17	4.29884486296583e-16	29.0552635191763
STX5	0.783715910584242	6.1485376462777	10.2120154004068	1.66289953191508e-17	4.35778348538166e-16	29.0444985768386
ZNF761	0.832276182454388	5.6437432636005	10.2010831673616	1.76061377455805e-17	4.58186766703009e-16	28.96962434086
PRDM2	0.756090823700586	6.13999220491987	10.2041781866249	1.73238139569282e-17	4.52407635438668e-16	28.9536765404105
SLC25A25	1.2801112658182	6.4943086650999	10.2038083910449	1.73573066509902e-17	4.52495341443174e-16	28.950338316587
STIP1	0.64898153516538	8.74459261789647	10.2158832912333	1.62964243284598e-17	4.28558857646502e-16	28.9007339042772
HIVEP2	1.00827506700112	6.1485347158925	10.1878925652017	1.88618836002883e-17	4.88327662313671e-16	28.8938505617462
SNIP1	0.919340418628408	5.43844331056887	10.1790847672461	1.9749873615668e-17	5.09560313080535e-16	28.8915048905191
PAQR5	2.10963796816463	0.717692265679313	10.1680141182053	2.09255351930182e-17	5.3896712943115e-16	28.8892540250641
SEC24D	0.713410137770292	6.95795148475889	10.1924813362976	1.84151850634332e-17	4.78412489468017e-16	28.889182033313
NFKBID	1.7066559672468	2.11234676420252	10.1245818032698	2.625407062786e-17	6.69322792101776e-16	28.88414405557
KAT7	0.605450708463183	6.37362787931532	10.1913253512689	1.85267087298463e-17	4.80478511722576e-16	28.8736472540628
STK17B	1.38992460379548	4.25784016759994	10.145220575977	2.3571140779426e-17	6.06068921136748e-16	28.8524760989531
ZBTB8A	0.989527797509322	4.23209540670561	10.1405042629985	2.41589965999157e-17	6.20122210161256e-16	28.8096429916675
BRWD3	0.990071861626735	4.58490115616995	10.133468956062	2.50632549783842e-17	6.42235216306173e-16	28.7682525212984
AP4E1	0.888438965611165	4.53534138988938	10.1123264793726	2.79895492219113e-17	7.11152404595973e-16	28.6647693945698
ZNF140	0.809310815692538	5.41542388515413	10.1323855502125	2.52054827450986e-17	6.44779435946169e-16	28.6565589845433
LOC285074	1.59842925821087	2.37688814964458	10.0776680290232	3.35437836818164e-17	8.3770521391953e-16	28.6407175074382
CCNF	-0.881359994986708	5.43141964185884	-10.1178305359316	2.71963639801652e-17	6.9217051106129e-16	28.5696346349853
ZNF48	0.824143028694825	4.64269150663997	10.1041092356432	2.9216980040716e-17	7.39835029159176e-16	28.5659971355278
ARRDC4	-0.890065809403184	4.86869616385994	-10.0876738029796	3.18358194028188e-17	8.02091718377058e-16	28.5393713727229
VCL	0.754475582685378	7.95233102978779	10.1282613672034	2.57543216975569e-17	6.57698800358018e-16	28.4749085999474
RRAS2	0.722519483904615	5.10143807361419	10.0865865720696	3.20171151456855e-17	8.05308209426488e-16	28.4663438516286
ZBTB43	0.983397977267797	5.88630969596821	10.095833093535	3.05076149218834e-17	7.69919908684036e-16	28.4291773537185
ERF	1.027236412233	4.843689017633	10.0852412236654	3.22428815988936e-17	8.08278981784619e-16	28.4257177165594
SETD2	0.690153626726364	6.9293662196107	10.1101120882359	2.83151509823254e-17	7.1820997829493e-16	28.4172003204647
ZNF721	0.876597385519525	5.93515090049987	10.0972414260207	3.02840333040494e-17	7.65564047295632e-16	28.4160334757245
KIAA2026	0.860728840761186	5.40443364179326	10.0858351093597	3.21430245019661e-17	8.07123170437329e-16	28.414129644132
TBC1D12	0.883754470795467	4.1505528062663	10.0524148719193	3.82730170815609e-17	9.49929957845815e-16	28.3785292754388
ZXDB	0.907370272867395	5.40597988848711	10.0715532743161	3.4632353572193e-17	8.62420267396435e-16	28.3679267793581
SAYSD1	-0.553064176326341	5.54122787267801	-10.0774381628568	3.35840795670989e-17	8.3770521391953e-16	28.3674944469698
FICD	1.59128460865757	3.73490582094616	10.0245123572142	4.42772830627879e-17	1.0846128588431e-15	28.3526121171136
SMURF2	0.760771638895871	5.06523895126306	10.0457138367383	3.96362103455226e-17	9.80522791677705e-16	28.2555409862845
TMEM263	0.810759496305144	6.82971740763251	10.0626826574342	3.62746214649613e-17	9.01820721718309e-16	28.2055157122208
B4GALT4	0.500356872082791	5.36897802178071	10.0375196629484	4.13692988229551e-17	1.0183629362713e-15	28.1845192535076
MLLT10	0.823618616474881	5.50643273017712	10.0399178112769	4.08543867119535e-17	1.00733903262183e-15	28.1737514591592
ARHGAP21	0.592572143605439	6.42370565736875	10.0487208587552	3.9018588025508e-17	9.66836828037999e-16	28.1519276585697
TNRC6C	0.922660065216696	5.21419003419723	10.0290275053565	4.32453969600729e-17	1.06280340548683e-15	28.1445001574145
ZNF3	0.720612519920373	6.01100355019951	10.0447819040016	3.98295999578597e-17	9.83686304222402e-16	28.1346880483401
ZSCAN2	0.832274312451282	4.26427053110161	9.98841789928609	5.34621667671255e-17	1.30322710418045e-15	28.0264978439378
CPEB3	1.39792590288749	3.90649910575807	9.96776630558684	5.95503221517419e-17	1.44693792464491e-15	27.9983874646346
BSDC1	0.543492006584434	7.14882339004118	10.027253843417	4.36478487084525e-17	1.07094133367013e-15	27.9918660656855
DCAF13	-1.11646449879402	5.6471674676027	-9.99743116407131	5.10039791227874e-17	1.24532642358988e-15	27.9610712522315
USP37	0.8767247484171	5.60574725124792	9.99846115958287	5.07303622228062e-17	1.24066306048478e-15	27.9042504235372
ZNF281	0.844241047039707	5.15553592221813	9.97652410527187	5.68881415378751e-17	1.3844932468926e-15	27.8835598089151
HIST1H2BN	1.9449518721328	2.01424320444187	9.9273706577803	7.35352320868312e-17	1.75828828824181e-15	27.8516324361582
FERMT2	0.878322446642435	4.27313675138323	9.93216250278175	7.17180853744573e-17	1.72583136215201e-15	27.765334917348
CLCN6	1.01289691793806	4.74211055588089	9.93106769395139	7.21292583888376e-17	1.73294871034686e-15	27.6990673550687
SLU7	0.777354257476429	6.37452467044003	9.9536052404579	6.41209855889527e-17	1.55296890258664e-15	27.6507577039006
SPOP	0.634844198282231	6.5940452133934	9.95711348094414	6.29569798659973e-17	1.52724072644235e-15	27.6379056146644
PHF20L1	0.694236645406853	6.06901124545834	9.94043838019927	6.86848040902756e-17	1.6581527624109e-15	27.6074126438835
SP3	0.753898001976951	7.08090165768687	9.94051796716819	6.86562652361974e-17	1.6581527624109e-15	27.5316903031249
CSRNP2	0.972006409095258	5.50950066652178	9.90855731488679	8.11257150208042e-17	1.93669910453481e-15	27.5146748436989
TERF2IP	0.655630319176894	7.2265226604127	9.93504099650348	7.06481643135598e-17	1.70281353985941e-15	27.5052053790646
AKIRIN1	0.571252988871491	7.45719123398778	9.92803615488268	7.32801387896076e-17	1.75498335576515e-15	27.454687577321
MEX3C	0.688897711769881	5.86485686164792	9.90466941757471	8.27894294554956e-17	1.9732794804821e-15	27.4432702470627
PRKCD	-0.837380075658333	5.80422194172746	-9.9039755479136	8.30899174145805e-17	1.97730301093081e-15	27.4114768666904
TULP3	0.950078935851548	5.59850321325984	9.8859293893048	9.12996880595387e-17	2.1658074500822e-15	27.3887248335563
AP5Z1	1.51517374151372	5.91578228337596	9.88241662615156	9.29896277014096e-17	2.20241679742014e-15	27.3587791164101
PUM1	0.680257398601702	7.30490417354449	9.90207243178249	8.39196899899778e-17	1.9938893431796e-15	27.3123365001892
ZBTB39	1.07117996190422	4.38164453206842	9.85328797322103	1.08263205318126e-16	2.53221229136601e-15	27.307134572149
CBLB	1.05555360889251	4.84199949541352	9.84124106394493	1.1529073057205e-16	2.6840397058448e-15	27.3036787029598
KIAA0391	-0.62026816737002	5.39855177901452	-9.87151397343664	9.84364305330648e-17	2.32044182242465e-15	27.293415943702
SNORD14E	3.52248126338912	-0.919555679921749	10.0801164954192	3.31175521308705e-17	8.28821937995253e-16	27.2792388512024
LOC729218	1.50900571352516	4.58425464745289	9.84786698845627	1.11370919382682e-16	2.60084871765218e-15	27.2684158176483
TMEM185B	-0.454715573670361	6.17506498538482	-9.87375987001631	9.72889316783952e-17	2.300615115091e-15	27.2389615770579
PPFIA1	0.468230363646113	7.04687767016926	9.87259029373565	9.7884826580837e-17	2.31106691185196e-15	27.1881608192483
CPT2	-0.553211300907479	6.37992440249011	-9.86382481340978	1.02468474834701e-16	2.40416659080918e-15	27.1860599762482
ATF7	0.609635375084292	5.90647431556322	9.85616635026936	1.06648485832941e-16	2.49833644815513e-15	27.1793875806003
C6orf106	0.580369647260929	7.36640777609377	9.86994600640296	9.92455629990907e-17	2.33584854858048e-15	27.1653561045472
HMGCR	0.800595537865766	7.97229175175392	9.86887979297712	9.9799564507138e-17	2.34521167549168e-15	27.1349133072215
ZNF211	0.954824593970407	4.35746725952758	9.80870045111885	1.36636645863408e-16	3.14683416301371e-15	27.1243009164861
TSC22D3	0.990414416092869	5.95208719107084	9.83745908792568	1.17589599753113e-16	2.72488492267399e-15	27.1160920324671
ALDH1B1	-1.10717610231667	5.84157259434605	-9.84662410864024	1.12095903074361e-16	2.61371441081461e-15	27.0883860354407
FOXJ2	0.662823288597413	5.83082580571814	9.83411696203023	1.19659205655623e-16	2.76857108185644e-15	27.0680894660016
FAM13B	0.593160910226011	6.43597217701051	9.83885374379643	1.16736576087655e-16	2.70929895909154e-15	27.0518269720624
RANBP9	0.671106074859568	6.90748410293362	9.8402509263032	1.15888208113531e-16	2.69377296135105e-15	27.0376956879315
C21orf91	0.954066104593975	5.40469941404113	9.8141517733286	1.32803361421367e-16	3.0632492705119e-15	27.0010269401166
ASXL2	0.894699325777925	6.36695572100634	9.82374060513469	1.26319577722543e-16	2.91817658320263e-15	26.9694680439185
MTF2	0.796061527106722	5.10077224765489	9.79877963775158	1.43898751964038e-16	3.30395054968195e-15	26.9204314878693
KHNYN	0.484888397719519	6.64107650874909	9.80596724906492	1.38600010007728e-16	3.18716347668613e-15	26.8722825015254
GAS8	1.07525049634305	5.50805026277642	9.77991663437702	1.58787380895301e-16	3.64023100996006e-15	26.8462983869679
C1GALT1C1	-1.0508281978944	5.08965017970774	-9.76570294796363	1.71014833288129e-16	3.90861299338591e-15	26.8296938172497
CYR61	2.26942540826541	4.20410169725109	9.75871104321565	1.7737054162877e-16	4.0354485652994e-15	26.8271567735109
SNORD19B	1.48219217655739	1.32925793919095	9.72607478194869	2.1030430433832e-16	4.74876606608151e-15	26.8017410227208
OR2B6	3.37407957655604	0.245564429156985	9.93036333514557	7.23950364228316e-17	1.73655569796364e-15	26.7934732098919
RBM7	0.859715712754921	4.86434064201315	9.74554198116254	1.89989240839028e-16	4.3029840730601e-15	26.7149910047652
MRPL51	-0.644360123437463	7.01429688132201	-9.77911710311179	1.59451389823666e-16	3.6498812036466e-15	26.7098291691768
ABL2	0.917166226111821	5.8019013431863	9.76430964597353	1.72262936749006e-16	3.93115540763386e-15	26.7064332510912
FAM102A	1.10461027956406	6.79417648964189	9.75902750004631	1.77077844598605e-16	4.03490275340311e-15	26.6432772983714
TP53RK	0.633430327858587	5.28838947692043	9.74505121178784	1.9047645460048e-16	4.3075217504229e-15	26.6083599782344
RAB3GAP2	0.681331863681626	6.78030859594697	9.75357123496527	1.8219270954702e-16	4.1388891475916e-15	26.5881198523184
RNF165	2.18982586173543	1.61229018071294	9.67328141305007	2.769976816835e-16	6.14386586138765e-15	26.5737569362516
HIST1H2BD	1.30188636719215	3.88856638536762	9.66821470355274	2.8441699600912e-16	6.29912332164152e-15	26.454092746994
FKBP4	0.603149120449569	9.20065883627441	9.74899282561338	1.86598379258391e-16	4.2325698836012e-15	26.4538948864432
ZSCAN30	0.652289690675848	5.29155928254245	9.70101801069317	2.39678790398691e-16	5.40392900394406e-15	26.4521010553656
HSF2	0.697939717986445	4.82912693219606	9.69347805529988	2.49295657295682e-16	5.61232922031778e-15	26.4168936913894
FGFR3	1.26636930385898	2.41806287841152	9.65015145697114	3.12520300209517e-16	6.86082577185102e-15	26.3889884998468
TMEM55B	0.837507059301959	5.63184721035169	9.6885172111758	2.55832298509902e-16	5.7351308629553e-15	26.3554130432485
MASTL	0.793497190955371	4.96240168522853	9.68380355722896	2.62201809078032e-16	5.86769353966575e-15	26.3536133802267
ARL5B	1.09506848583987	5.76069710783751	9.68992237912947	2.53963592994046e-16	5.7088582520937e-15	26.3481359521954
ZNF254	1.00108807469026	5.46364429532848	9.68104485782636	2.66002855859955e-16	5.93506520593326e-15	26.300376405513
ZNF317	0.863664933966457	5.78392758727819	9.67870587255067	2.69268696578401e-16	5.99901891368141e-15	26.258444632791
ZNF212	1.12423172319379	4.54509064700603	9.64388993882576	3.22896216273172e-16	7.07826216577804e-15	26.2257820146531
GLUL	0.426028842217709	7.33226107970861	9.68846932523565	2.55896222574591e-16	5.7351308629553e-15	26.2135345953655
UBAP2	0.740053424532904	6.40027079738717	9.68125512680105	2.65711210731345e-16	5.93506520593326e-15	26.2117125883592
RUNDC1	-0.575184665555216	5.9086170800726	-9.66104022016491	2.95263624089752e-16	6.52971808443552e-15	26.1699782793751
SELK	0.743453998143295	5.96571679423501	9.65631947307325	3.02625052553093e-16	6.68267321931947e-15	26.1584597139356
CANT1	-0.731977702266058	7.56058590460229	-9.67415109938025	2.75743762383503e-16	6.12510108868444e-15	26.1336584077428
ZNF467	1.16107853722042	4.29772041308758	9.61995273934378	3.65835193402935e-16	7.98456579089895e-15	26.1274307294414
ZNF57	1.28987654651951	3.88659746717823	9.60910648971645	3.87125756654242e-16	8.41256202882793e-15	26.1099070868704
ITSN2	0.668711919237515	6.6052497444528	9.65592725808876	3.03244851357624e-16	6.68652670776222e-15	26.0980510345934
LRRN1	-1.50329026202601	4.5173715338718	-9.61646468556063	3.7255125509211e-16	8.10757919777264e-15	26.0492126417383
C5orf51	0.880182236016326	6.84032389090939	9.65044142336279	3.12047952521423e-16	6.8604861713934e-15	26.0427733992568
UXS1	-1.03795209563846	4.63296893407551	-9.59906825146661	4.07931445896186e-16	8.83696239074471e-15	26.0255097309022
PREPL	-1.16939393768005	6.57765695876125	-9.62323273981073	3.59630107284596e-16	7.86056141337043e-15	25.9746561840583
CEP95	0.772621167238681	4.96541212918253	9.60565707454593	3.94152808857698e-16	8.55288811821848e-15	25.9594935598112
C7orf49	-0.632187810714935	6.12734528507479	-9.61965757337722	3.66398804679246e-16	7.98526045147105e-15	25.9357281962636
ZFP28	0.753535846073067	4.82977630978917	9.59385229648221	4.19179497300723e-16	9.04367720038456e-15	25.93050356331
SMEK1	0.856060714069961	6.63397914032407	9.62460934290659	3.57057283565381e-16	7.81570287174601e-15	25.9067822532141
STK38L	0.796245481650549	5.79111525538858	9.59883819308683	4.08421144058127e-16	8.83696239074471e-15	25.8604208635688
ZNF407	0.686244210380569	4.63942146283509	9.57584346709629	4.60450354585014e-16	9.87731789206939e-15	25.8387182815162
LARP1B	0.634366718978348	5.63317671823907	9.58957685979009	4.28630008738014e-16	9.22107193583097e-15	25.8228454152919
MKRN2	0.561664252101957	5.50844830570269	9.58521118161099	4.38499632108299e-16	9.41990053753678e-15	25.8188622399103
SNORD36C	-2.78379434001831	0.212694716874921	-9.67545433153336	2.73875362083091e-16	6.09261101783659e-15	25.7874821143632
DLEU1	-0.858995901366091	3.98094673898335	-9.54767198464498	5.33299344496301e-16	1.13588978112857e-14	25.778001256488
ZNF227	1.09913117023348	3.54549326361271	9.5296479893456	5.85836721849282e-16	1.24250342023853e-14	25.763106070527
REST	0.671975911044506	6.67855310877315	9.59432553957558	4.1814630998717e-16	9.03436689319042e-15	25.7494726469543
ZFAND3	0.571560305528126	7.19824743810549	9.59220663039058	4.22792218235551e-16	9.10853364279058e-15	25.7408719861771
BCL10	1.26994294562162	5.13025532561045	9.55376693363425	5.16620094656818e-16	1.10349464315317e-14	25.733712627975
FBXO30	1.30293970475703	5.29951455244377	9.55085659612494	5.24518417302884e-16	1.11877394236081e-14	25.7057823805853
C18orf25	0.617484932249217	6.12509974783213	9.5733244817816	4.66537928174204e-16	9.99362843004829e-15	25.6994874919556
CD59	0.458156719272631	6.5943208717031	9.56118020871835	4.97033855848274e-16	1.06317099421904e-14	25.6007513658114
DHRS4-AS1	-0.641772404152404	4.8793782686097	-9.52895703666641	5.87950526407258e-16	1.2434739583847e-14	25.5722301435106
MAP3K3	0.584875849367499	5.33690090707319	9.52905871953676	5.8763897461035e-16	1.2434739583847e-14	25.5442928522276
RHEBL1	2.71377492029141	0.72973509183936	9.53220301288698	5.7808595272689e-16	1.22779896267991e-14	25.4827701830381
SIK3	1.16056212602061	4.54638432413231	9.4968693092507	6.94982288761015e-16	1.45346156657875e-14	25.4725022826674
SLC1A4	0.735344840221241	5.07944132032652	9.50494504844162	6.66338913643653e-16	1.39940491290533e-14	25.4719058886665
ACBD3	0.549829513139209	6.80367495722888	9.53811093236922	5.60553982906834e-16	1.19224909452252e-14	25.4655950563724
MAGEE1	-1.07050990141946	3.87429206456386	-9.4742283750541	7.82012306857126e-16	1.62641229913665e-14	25.4641480813856
NIFK	-0.71814387327779	5.58423484949427	-9.52236019761622	6.08519479362271e-16	1.28516575275722e-14	25.4479416464226
TESK1	0.765279573116589	5.47595426062515	9.51155865857638	6.43761856305846e-16	1.35768652166974e-14	25.4467223912835
CCDC174	1.34827837880579	4.90616927613037	9.49402617723951	7.05356410185786e-16	1.47105997990969e-14	25.4276711900293
SEPSECS	0.671103005761904	5.48972074373293	9.50875422919642	6.53240587060188e-16	1.3757448324398e-14	25.4232359647412
PDCD7	0.737638387158816	4.93523843727545	9.48735479430011	7.30310438637913e-16	1.52099050576795e-14	25.3548871591835
BHLHB9	0.967887125920315	4.44429720289026	9.46302011611856	8.29041991183365e-16	1.71472376578642e-14	25.3458102081793
HIST1H4H	1.55782244478202	3.87229219612221	9.44708853771633	9.00791364793438e-16	1.84785288712271e-14	25.3435667298591
RABGEF1	0.535529315344379	6.10273996968059	9.49711161942338	6.94105217338998e-16	1.45346156657875e-14	25.3062147752489
SNORD36A	-1.81702127924009	1.69937651803938	-9.43252982604352	9.71766319945165e-16	1.98801676570798e-14	25.2667836001391
MED26	1.21035292957069	4.39402130968121	9.4561556104306	8.59229268215121e-16	1.76984728278714e-14	25.2514718971012
C3orf38	0.925682558758981	4.76080793943168	9.46088836231452	8.38301412856718e-16	1.72911181530996e-14	25.2377781631946
THNSL1	-0.847183647601612	4.95632747611362	-9.46318987339101	8.2830904393627e-16	1.71472376578642e-14	25.230601686463
TARSL2	-0.72705644051899	4.82291727658859	-9.45203428013586	8.77877971211526e-16	1.80578296105648e-14	25.1851468621217
ZFX	0.839007055961692	5.608482683436	9.46519464074652	8.19702011707924e-16	1.70244058199256e-14	25.1562449024596
ZNF763	2.15958449830772	2.20895969046256	9.38906354169315	1.21864708717014e-15	2.45957051894446e-14	25.1256020530514
SCYL3	1.03559227704079	4.43186751587759	9.42521307853962	1.00951756675595e-15	2.05963529652274e-14	25.1221521941691
ZNF383	1.20337223096339	3.15648525968612	9.39590875842241	1.17597217431711e-15	2.38304968549875e-14	25.1118597285466
USP8	0.691656761438039	6.20942416865938	9.46184437701313	8.3413619266513e-16	1.72288707965056e-14	25.1064990929772
UTY	1.10318192937917	4.49623736663975	9.41685503545974	1.05443644981798e-15	2.14836061471734e-14	25.0888487789462
SIK2	0.784073761383561	5.76403070225195	9.44904218807686	8.91669686844266e-16	1.83164323086915e-14	25.0823580252695
ARHGEF5	0.628786762203882	4.8442718285573	9.41035568974674	1.09074084273957e-15	2.21631454595093e-14	25.0296139967758
IGIP	-1.03378606003023	4.32877651963103	-9.39492524261929	1.18201063488625e-15	2.3920581797105e-14	25.0287451371415
SNORD44	-2.5765578708711	0.370716563311848	-9.49691669286368	6.9481069094388e-16	1.45346156657875e-14	25.0091114031607
EIF4G1	-0.408636858726181	9.98084393636985	-9.4636870715811	8.26166052504651e-16	1.71349577961462e-14	24.9549280380782
ZNF432	0.940166735118992	4.06749873856252	9.3804937956429	1.27425923207179e-15	2.56835927903222e-14	24.9213860936526
RPL7L1	-0.732662161722159	7.07722806696951	-9.43297458921909	9.69517526234769e-16	1.98612212468503e-14	24.8946666457045
PRRG4	0.828661118636477	5.65242252921852	9.41245030542112	1.07890635422231e-15	2.19523818631465e-14	24.8892517513846
MIR99AHG	0.958176941041392	5.05361647532896	9.39455649214841	1.18428261152531e-15	2.39343037613245e-14	24.8751425146083
KANSL1L	1.05709566409201	4.45651043981468	9.37606028694099	1.30401714127834e-15	2.62481520019244e-14	24.8702843017633
ZXDA	1.09832284022774	3.68681388658822	9.34744644932431	1.51348792108876e-15	3.03020461640918e-14	24.8323650438312
TUBB4B	-0.944636654958836	8.24643229735987	-9.42648326063992	1.00286049838369e-15	2.04883717601761e-14	24.8187555943976
SAMHD1	-1.29741505472242	5.07451023945165	-9.36125176340936	1.40853356915351e-15	2.82761230941299e-14	24.7264305458283
HDAC1	-0.562347323659545	7.72894195035015	-9.40123526592124	1.14380030678708e-15	2.32098721712362e-14	24.7160313904032
SGK494	-1.50519179352865	3.62566956702965	-9.30604615271026	1.87739811376755e-15	3.73390861938192e-14	24.6447993878644
ARID3B	1.20541656601058	2.94726950601136	9.29705890272422	1.96727804886116e-15	3.89204837703546e-14	24.6282004284628
DMTF1	0.597792208993279	5.71731249243292	9.35293015174271	1.47089463833869e-15	2.94885899723548e-14	24.5793246852286
RLIM	0.60058218714298	7.13447505104088	9.37302081210188	1.32481813756859e-15	2.6631150138862e-14	24.5789319898133
ZNF625	1.19729089170225	2.51033241666107	9.27496032065642	2.20697239569058e-15	4.32071675276268e-14	24.5209286489163
SWT1	1.22212004255085	3.12309503162037	9.26342178466515	2.34349368017262e-15	4.54063240018994e-14	24.4744412469939
CCDC121	1.04303099404556	3.94577304416065	9.28810347627829	2.06111171314514e-15	4.05631107268511e-14	24.4702596492458
ZNF266	0.570490849075731	6.24100568105854	9.34087753067276	1.56613432941507e-15	3.13143449940035e-14	24.4695826564316
RNF185	0.549790655599365	5.97245887656975	9.32088755586325	1.73785758599765e-15	3.46556036007181e-14	24.4202608883828
B4GAT1	-1.13382647514809	4.5057305462408	-9.28721203249801	2.07069319446745e-15	4.0698336398067e-14	24.4067923441176
COX19	0.733469171332962	4.30543776162857	9.28145992386543	2.13359650679833e-15	4.18251764309187e-14	24.396633757844
THUMPD3-AS1	1.40916427775733	5.33533865116863	9.30162381773616	1.92110087156522e-15	3.81073324800836e-14	24.3787128450204
RNF114	0.500819764061262	6.91933866477306	9.32598290329598	1.69237833921111e-15	3.37935547095666e-14	24.3651506180203
GMEB2	0.810840704929027	5.74458460257162	9.31268582933101	1.81363957366056e-15	3.61188485916273e-14	24.3607639805717
FRS2	0.778749804612906	5.92628430920659	9.30053818540856	1.93198374560603e-15	3.82726489762799e-14	24.290643417257
GBP1	2.01210393487405	0.632253781605258	9.2454004997738	2.57377252974981e-15	4.96757947387187e-14	24.2848835803366
C6orf120	-0.569410460548642	6.20883303497212	-9.29529661962841	1.98539970776045e-15	3.92273184364881e-14	24.2499082922439
LINC00999	1.52541460019387	3.52182877567502	9.2272845947001	2.82802345747879e-15	5.42911751098256e-14	24.2434231264053
MSX2	1.02531571364331	2.94931822503098	9.22070610453543	2.92642902971453e-15	5.59786730066159e-14	24.2321532470873
OPA3	-0.735797372723708	4.28173375176312	-9.25331407127146	2.46999405889511e-15	4.7734145158776e-14	24.2226112836195
RBM8A	-0.628442258469764	7.17978921819976	-9.3025417605959	1.91194675459764e-15	3.79759159616906e-14	24.2181511255599
HIST1H2BO	4.21651714538215	0.382670538962815	9.49593981003217	6.98357003600681e-16	1.45848800640721e-14	24.2179640615923
N4BP1	0.577438740660598	5.93004907843579	9.28598393825241	2.08396594714522e-15	4.09056636108923e-14	24.2170739799025
KLHL28	1.09697444642957	5.91203735130239	9.27306150226766	2.22888031093163e-15	4.35792535793611e-14	24.1754850961371
F11R	0.483776040150642	7.86323856071296	9.29126221051311	2.02751562737413e-15	3.99542974549211e-14	24.13652022563
MUM1	0.729058598631919	6.24601752784297	9.27225535097038	2.23824692691327e-15	4.36895896477551e-14	24.0992249782333
NFYA	-0.609435255948963	6.22389399008312	-9.26427640057047	2.3330992232496e-15	4.5263330667075e-14	24.0981136448322
ZNF195	0.685216457559183	5.59997396570324	9.25917028038575	2.39589455472071e-15	4.6361794631039e-14	24.0756707767282
MED13L	0.841329581485554	6.65476595559085	9.26525401521191	2.32126518579774e-15	4.50920026260529e-14	24.0666043459795
BTG1	0.748597137547992	7.07925931754749	9.27207544746699	2.24034256984359e-15	4.36895896477551e-14	24.063292397864
ZNF236	0.715803155691418	4.77890029394013	9.231026261594	2.77353374664828e-15	5.3394080435475e-14	24.052739109797
XYLT2	-0.899483384897566	4.62637407338786	-9.21445942303919	3.0230324437985e-15	5.76796126760841e-14	24.0478741789414
ELAVL1	-0.426535947727808	7.03174634470622	-9.26712929177233	2.29873237594243e-15	4.47121312916472e-14	24.0413867485343
ZNF92	1.30949913526883	4.74935633814427	9.22974403129165	2.79208775494552e-15	5.36824452346504e-14	24.0287772895066
SMUG1	-0.5641522140597	5.06959215735877	-9.22614789130219	2.8447878538002e-15	5.44863959345201e-14	24.0145500176291
TOMM5	-0.609110774481382	5.0739879449585	-9.2270836650494	2.8309796291285e-15	5.42911751098256e-14	23.9870976543658
SLC7A11	0.967018449680657	9.90229467857052	9.26714864048955	2.29850102866798e-15	4.47121312916472e-14	23.961455576155
BTN2A2	0.959860099872398	4.87913290114965	9.20512889892889	3.17328563774406e-15	6.04696156552853e-14	23.9607471190553
ZCCHC2	0.625398988215421	5.97861910290522	9.23804931000539	2.67407096359067e-15	5.15453781633858e-14	23.9581077635191
IRAK2	1.27079836744703	2.8105908137465	9.15963192562061	4.01978027908966e-15	7.55457079734798e-14	23.9435155898146
DCUN1D2	0.682925577841552	4.39966888791643	9.19313598712444	3.37740900218376e-15	6.41152636874732e-14	23.9399081332123
ARMCX6	0.745990493827823	3.84524921981088	9.18198709520907	3.57890107893785e-15	6.75984636494726e-14	23.9389769526884
NR4A2	4.4414560278204	-0.139666414231692	9.50765452863813	6.5699541201359e-16	1.38171472083978e-14	23.929465633392
PLEKHO2	1.03203654458866	3.07728226410433	9.15432277630037	4.13221171048711e-15	7.72718443893829e-14	23.895981427505
FAM117A	0.712667380988507	4.77674278885717	9.18446556792312	3.53309546835677e-15	6.69860625667239e-14	23.8185705043755
ZNF280C	0.936488732908844	3.30405649864829	9.14591119890125	4.31680177329763e-15	8.05230999103567e-14	23.8032949485543
DDX23	-0.498294029296332	6.97509572034418	-9.21898198146493	2.9527800754376e-15	5.64108722808792e-14	23.7911349591915
JADE3	0.566040376639153	5.15201983976062	9.18364552448681	3.5481858720826e-15	6.71873380267243e-14	23.786485749488
GATA6	0.945951877241827	3.12424186723834	9.13832862983388	4.49024045294571e-15	8.36544052623236e-14	23.777488444895
GPATCH8	0.694247459178698	5.70343865773089	9.1951830607767	3.34166217443349e-15	6.35169610269535e-14	23.7517933832695
DNAJB2	0.607616952895805	7.05363186842534	9.20058369028059	3.24915595591858e-15	6.18369148720828e-14	23.7311925911119
BRPF1	0.900751859220143	5.14702997281451	9.17399026886727	3.73077319639361e-15	7.03785054234251e-14	23.6967253250069
ATF2	0.655205264676422	5.80362660346822	9.16336596136694	3.94253848467858e-15	7.4186914644027e-14	23.6092234436973
PCYOX1L	-0.857052321414169	5.62570937120684	-9.15500986876026	4.11748626586988e-15	7.70924859953891e-14	23.6010275435823
GTF2IRD1	0.938843404136088	5.35877629250455	9.15729872162974	4.06880936904445e-15	7.63715518569643e-14	23.5941274098085
CACYBP	0.729533220689487	7.54235252942535	9.18284074529358	3.56305791927997e-15	6.73839769721764e-14	23.5751191116326
FEM1A	-0.670799358047787	6.2837392444033	-9.1664088953677	3.88068939095694e-15	7.31147200685187e-14	23.5614405099938
TP53BP2	0.60783263808657	5.91175951874549	9.15667541438736	4.08200802181275e-15	7.65236360243949e-14	23.5558685816457
SERPINH1	3.85028451320194	-0.770978269958583	9.29450624504896	1.99358120922386e-15	3.9337208196722e-14	23.5164291777472
CYP20A1	0.700761715461613	5.13600085783757	9.12931237456861	4.70554396450175e-15	8.74485744690078e-14	23.5158376972185
NR4A3	5.31454374536801	-1.14753624076362	9.65118419348642	3.10841250184386e-16	6.84397685156706e-15	23.514496851308
POLR1B	-0.585795898501464	5.7553208188769	-9.15203272901398	4.18167144912017e-15	7.80994757213787e-14	23.505329426766
FAM86C1	-0.69590961313748	3.70310443110197	-9.10139284710228	5.43978546540985e-15	1.00472101535786e-13	23.4997896271475
ZNF805	0.893845118931452	4.22475776622093	9.10535743695834	5.32894142666467e-15	9.85460399788137e-14	23.4764474332312
SNX9	0.690284113585354	5.52731884895255	9.11994279755348	4.94020492412053e-15	9.15828606673999e-14	23.4337765923535
RGS3	0.730511624141838	6.11439071284804	9.13384324823735	4.59609142797796e-15	8.55203331877534e-14	23.429832348128
MOK	1.20004937668059	3.49739259652136	9.06154783048903	6.68984341480435e-15	1.21763259050548e-13	23.378078098419
C19orf12	-0.732297014305352	4.65767360335611	-9.08748168294784	5.84723507862047e-15	1.07732615877994e-13	23.3747113539721
DANCR	-0.978824030843205	7.38216547164089	-9.12636720381454	4.77808149557387e-15	8.86868624691437e-14	23.3109700391135
GTPBP1	0.646877793672942	6.45762686201424	9.11147929303242	5.1621939186807e-15	9.55801527532791e-14	23.2848899071297
MFSD5	-0.701309896558999	5.03975532686393	-9.07818405029763	6.13639432425388e-15	1.1264559556601e-13	23.2809819403235
DAGLB	0.835845553543998	4.88165150165549	9.0799956431995	6.07895561039018e-15	1.11727781451186e-13	23.2701491086817
NRBF2	1.13410019195693	4.64225802866855	9.06568563346581	6.54770172992744e-15	1.19756746865518e-13	23.2577540379191
CHST14	-0.755729138490844	4.60921885803081	-9.06339879009883	6.62588269433294e-15	1.20745454536533e-13	23.229539182277
GDPGP1	-1.0735314023948	2.81760468906509	-9.00650026376212	8.90131187335242e-15	1.58555277687141e-13	23.1708990581924
ZNF600	0.907940900396791	3.39231284119603	9.02131280031591	8.24300371150903e-15	1.47705183451097e-13	23.1584849915303
EXPH5	0.907527096748699	5.47142776766043	9.06428018978054	6.59564033432786e-15	1.20340383062293e-13	23.1552291379816
GOLGA2	0.444716871944988	6.92674000270202	9.09040751888884	5.75908390864586e-15	1.06238825518705e-13	23.1497815267886
CDK17	0.894645249016453	4.57233827457624	9.04535710385381	7.27624192911369e-15	1.3163861302117e-13	23.1383726497319
KNOP1	-0.702592653011704	4.94562663440371	-9.06519807095058	6.56429260474456e-15	1.19914133519275e-13	23.1366938633148
ERN1	1.57056624720781	5.45741179335439	9.04948754282862	7.12194312591414e-15	1.2900253073429e-13	23.1351554221102
CRY2	0.923439455605177	4.29590469589713	9.04104490774271	7.44088983602669e-15	1.34455357133305e-13	23.1258052387576
ZFY	0.838145153502844	5.87345119343049	9.0712636744952	6.36084233903382e-15	1.16480986052356e-13	23.1040518560349
QKI	0.771116418773937	6.33135088537016	9.07539026315653	6.22603788810127e-15	1.14151629948387e-13	23.0923127430017
TRIM23	0.815974641395219	5.7907989888692	9.05956592252228	6.75901214470558e-15	1.22873276470822e-13	23.066430975666
GADD45B	3.4879532971826	3.25575169103933	8.97268281921459	1.06074605836942e-14	1.8761086940489e-13	23.0007156609763
ATXN1L	0.686368394952281	6.34636479386017	9.05349505453967	6.97535729718334e-15	1.26499957940224e-13	22.9802302906526
CEP350	0.869363494549846	6.50751210103317	9.05400761199762	6.95682751101989e-15	1.2631647146974e-13	22.9729969860266
KLF10	1.29614976366382	5.09183092099069	9.03385939375781	7.72354406415113e-15	1.39395117388574e-13	22.9480670741208
RAET1K	2.79076287717688	-0.0301899146568573	9.08654058968649	5.87587400188605e-15	1.08127602956276e-13	22.9378912284925
HOXC13-AS	1.24725115955186	3.27294570167197	8.96329628365168	1.11363801488577e-14	1.95812510907784e-13	22.9266018078664
FBXW7	0.900890249607658	4.46036467412044	8.99701195857906	9.3502927200194e-15	1.66355444886032e-13	22.89177012572
PDPR	0.801962271468621	5.4181506263482	9.01791505106811	8.38958026785369e-15	1.50152487845162e-13	22.885495489602
TCF12	0.573032632243516	6.12501210886346	9.02683336500724	8.01027818656784e-15	1.44050703292818e-13	22.8829579920823
GRB7	1.25443221244949	3.23457309359576	8.96246128216628	1.11846866557421e-14	1.96431876985524e-13	22.8629413995928
USP38	0.67390037176164	5.94203532838881	9.02383368295083	8.13590791893491e-15	1.45960326536113e-13	22.8589038915156
TCFL5	-0.634044157532989	5.08985320409755	-8.99588964691312	9.40487217070016e-15	1.67128473982525e-13	22.8487631770436
ESRP2	-0.845628858752387	6.76906829269414	-9.03165601493584	7.8123448766956e-15	1.4082853621664e-13	22.8270541092052
ZNF230	1.4813117808697	1.97597742958454	8.93632671121423	1.28070129326827e-14	2.22645607137451e-13	22.8239238428166
STAU1	0.335809816077081	7.42588604450438	9.03028289460651	7.86819891461385e-15	1.41665317628107e-13	22.8021757846753
CHD1	0.915370841241463	5.9770409515496	9.01191213586474	8.65492492725081e-15	1.54349587538715e-13	22.7723937252318
TXNIP	-1.70820908740332	6.26709835508204	-9.01352945264896	8.58262218952817e-15	1.53242157904822e-13	22.7586104646489
KPNA2	-0.563398871901732	7.62729148647251	-9.02455909816759	8.10534776318293e-15	1.45586007191334e-13	22.7559249241631
ZSCAN26	1.29994898904828	3.5030921157916	8.9289901528845	1.33032360004468e-14	2.30405296173828e-13	22.7495331768198
FBXO33	0.690565997548337	4.80695005390553	8.9688283122671	1.08215554861734e-14	1.91172326094564e-13	22.7230734143938
FAM173B	-0.826859863303001	5.22373821667111	-8.96574473165605	1.09959289560286e-14	1.93796794840054e-13	22.7128918822664
ZNF24	0.787565211510284	8.24581178445861	9.01547464985545	8.49645914652466e-15	1.51884322076446e-13	22.693602923665
ALG14	-0.894119569328633	4.1187021831918	-8.93627082561969	1.28107222007697e-14	2.22645607137451e-13	22.6920352417272
TFB2M	-0.733002733093432	5.24998999977267	-8.97319576876755	1.05792896627886e-14	1.87333270726927e-13	22.6548245171801
PCF11	-0.794688328214852	6.0709132199431	-8.97761779629741	1.03395081928262e-14	1.83303488811662e-13	22.6519603439564
ZNF845	0.86377802051154	4.22672963948877	8.93943984632283	1.26020692251392e-14	2.19782429134367e-13	22.6252173741534
DNAJC3	0.531917531667472	7.25456363449407	8.98832740778496	9.78101093892592e-15	1.73607163426609e-13	22.6115541284708
CBX2	-0.678999004672701	5.66398254910275	-8.9581365506565	1.14382456144143e-14	2.00650345965007e-13	22.5492037757601
PIGA	1.4232232249404	5.26513736532114	8.9373289224981	1.27406751896805e-14	2.21941970589609e-13	22.5425389351549
ATP6V1H	0.467282654872611	6.56147949291769	8.96853755898622	1.08378788403947e-14	1.91235709362359e-13	22.53841189411
DCAF10	0.534510479097177	6.17192821588635	8.96455881731951	1.10637349606839e-14	1.94763240527116e-13	22.5327509515416
FAM171A1	-0.711512316616222	5.20398246980631	-8.9316293493267	1.31225582003671e-14	2.27650846846967e-13	22.5305433858762
PGPEP1	0.701820619243506	5.59658966912807	8.94303432531211	1.2369503194182e-14	2.15977279027718e-13	22.5206364897656
RAB21	0.571684947668792	6.29170836753091	8.95043202584777	1.19042493177283e-14	2.08581339270721e-13	22.4648860575889
UBR2	0.518435160696153	6.39302804700222	8.94694824508576	1.21211347769736e-14	2.12133985793748e-13	22.4331139282349
SIPA1L2	0.665180885317413	5.56084833827015	8.92146421231735	1.38321971132948e-14	2.39015272558384e-13	22.3969751724727
SNORD104	-2.41817334904308	1.23057481130061	-8.89035104493248	1.62509560090574e-14	2.78248979968079e-13	22.377099927635
FASTKD5	-0.597949000665952	5.47627953741883	-8.91522597791415	1.4286514031705e-14	2.46298845809508e-13	22.3514773272167
EIF2S2	0.389644604601453	7.99290549678967	8.94519646027696	1.22316781059512e-14	2.13819416110551e-13	22.3417140948794
ZZZ3	0.598382771427866	6.5716386805417	8.93153407389596	1.31290379175195e-14	2.27650846846967e-13	22.3321643720901
LNP1	-1.46980140442957	2.32304906507532	-8.84388597082465	2.06700581602019e-14	3.49528821321613e-13	22.327986446583
WSB1	0.841941029726133	6.52970062290657	8.92840124605315	1.33438895744354e-14	2.30843140379864e-13	22.3224920103573
DYRK1B	0.706978258523417	5.38676640617201	8.90683587425197	1.49210994871872e-14	2.5606311988526e-13	22.3185585822146
ITPKC	0.882614981856605	4.98123859250098	8.88431856230939	1.67666052967418e-14	2.864247384936e-13	22.2893751123744
TLK1	0.652457143369762	6.6132924004731	8.90813583867551	1.48209671501007e-14	2.54635746825987e-13	22.209735711308
GOLGB1	0.504723381533585	8.46251349466312	8.9190935627463	1.40031236404087e-14	2.41690694924572e-13	22.1956526934946
ANKZF1	0.544803172261849	5.95512957294578	8.89416395157484	1.59332219038401e-14	2.73120159940712e-13	22.187556468762
MYO1E	0.79673700731449	4.89655428427365	8.87071962510822	1.79896595686278e-14	3.06969009184675e-13	22.1840653035618
MTHFD2	0.578434980743259	7.82208397240244	8.91303298916789	1.44497349414254e-14	2.48827087018857e-13	22.1816668460928
HILPDA	-0.798453319583583	3.95236856073731	-8.85003488634657	2.00226618067377e-14	3.3934569942435e-13	22.1762149578226
ROCK1P1	2.1233031764943	2.81268124206253	8.80716368103342	2.49947906676853e-14	4.1656135035068e-13	22.165428982328
FOXO3B	0.874432109805181	3.4963678419976	8.82533940026526	2.27519163156577e-14	3.81297740397227e-13	22.1551420257898
CYLD	0.687823487015334	6.32610172150476	8.88767799238773	1.64774646452879e-14	2.81805932931257e-13	22.1510166120395
CHST3	1.20995216873881	3.74901573243051	8.83081721559509	2.2116169751175e-14	3.71888471426252e-13	22.1051136983448
GKAP1	0.860433472223711	3.75874873295962	8.80378344904935	2.5435594408094e-14	4.22968865594617e-13	22.0643991576372
PANX1	-0.704160604579648	4.72614765445628	-8.83632629025801	2.14946600566184e-14	3.62248951077645e-13	22.0525752336497
RAPGEF6	0.721653262547482	6.30684703507302	8.86272633814057	1.87496588480947e-14	3.19574208017014e-13	21.9991008241191
HDHD1	-0.861473679517353	4.00209597759298	-8.80075721468669	2.58368058349396e-14	4.28217965140676e-13	21.9760814274141
WHAMM	1.05775408492659	4.81638826270451	8.82667603860344	2.25951272921985e-14	3.79093219463299e-13	21.973980620005
E2F4	-0.586077519874712	5.83919887068127	-8.84840538299825	2.01922305839587e-14	3.4183374796925e-13	21.9657489390452
UBE2R2	0.378064962275409	6.92217713232435	8.86179293695341	1.88404683875919e-14	3.20757906244988e-13	21.9609378142139
SNX3	0.478728842740454	7.29900817826516	8.86064598578814	1.89526547205771e-14	3.22302449925464e-13	21.9409062464618
HKR1	0.522460468285696	5.73536256403774	8.84017229719033	2.1071123110421e-14	3.55510095085485e-13	21.9355144426387
TMEM135	0.822853589414472	6.22733181154247	8.84238056729902	2.08317112993151e-14	3.51866115714865e-13	21.9293193650129
CYB5D1	-0.436713322151702	6.24714006718262	-8.85114035993417	1.99084335503264e-14	3.37791003606442e-13	21.9288848338565
SLBP	0.536966926460535	6.6538162446112	8.85301735855196	1.97159701978059e-14	3.34903855758204e-13	21.9080595694271
RAB4A	-0.755180973780921	5.79393510801711	-8.82704208142508	2.25523783233892e-14	3.78799231436255e-13	21.8982992453779
SPSB2	1.17719718963499	3.40027040397456	8.76884208273335	3.04719775068394e-14	4.98410002355077e-13	21.893379907458
RNF19B	1.00711452051086	4.81109516869385	8.80099983677145	2.58044082028003e-14	4.28153584058839e-13	21.8882346879935
BRAP	0.79640015360611	5.24393170587797	8.81866456591734	2.35512647634123e-14	3.94253948369453e-13	21.8863005953787
TIGD3	1.37234030614333	1.59461852610468	8.74862799100958	3.38275254321232e-14	5.49139591231093e-13	21.8773044816749
NDN	-0.671837623467732	5.04448681384427	-8.79662100308246	2.63953998722193e-14	4.36512471895644e-13	21.8198497314708
PNPLA8	0.883711643969333	6.1486218525675	8.80878650985838	2.47858777722592e-14	4.13538600698048e-13	21.7749245591986
ZNF397	0.695903450588886	5.4521662620978	8.79925875141994	2.60377981206672e-14	4.31073403064982e-13	21.7601602471178
DLG1	-0.847730838240977	6.28216988195609	-8.80578497619814	2.51736552621957e-14	4.19077170085511e-13	21.7422297839454
GNL3	0.605382570094543	8.97695778571001	8.83453435522417	2.16948831921726e-14	3.65213414813525e-13	21.7372744753386
CYP2R1	0.605951157570514	4.93898374593648	8.77590178816757	2.93800131940862e-14	4.8373934004649e-13	21.7191599995749
SUGT1	0.66685071805476	5.12592421480723	8.78600263246803	2.78851542548533e-14	4.60135688231733e-13	21.7146719559892
CLDN8	-1.42656113654219	2.17518842231542	-8.71407780905345	4.04372668752725e-14	6.53612485897838e-13	21.697326818521
GCLM	0.829766601158209	7.36663496752429	8.80181300842287	2.56961194409279e-14	4.26828461863909e-13	21.6843122689152
NRF1	0.830099081135675	4.81927412508504	8.76714359897322	3.0740673298804e-14	5.01196471503628e-13	21.6822595452098
UHRF1BP1	0.518431698415994	7.45583655875548	8.81009635407123	2.46185269473673e-14	4.11661247930587e-13	21.6646734100447
SNORD10	-2.8347800120854	-0.0496485629185603	-8.91227921821581	1.45062653886193e-14	2.49514411312151e-13	21.6643936953954
VIPAS39	0.497392746712033	5.43276115966366	8.77460855860608	2.95770836488945e-14	4.85082754860348e-13	21.6571190513718
PHLPP1	0.763899627265478	5.34654541806331	8.76907761125533	3.04349028106477e-14	4.98375682229755e-13	21.6307902988406
MSL2	0.824162354508685	5.40201436322346	8.77547831018063	2.94444008634043e-14	4.8377303988534e-13	21.6287078500567
SNX25	0.587050218727756	5.46274992446741	8.76734210980568	3.07091478957939e-14	5.01196471503628e-13	21.6272503095718
ZNF675	1.11509346078449	4.57226734850833	8.75379504380892	3.29362711803641e-14	5.35829954544255e-13	21.6103326492204
MKRN1	0.382528596906317	7.01404923103086	8.78972334094329	2.73538343916691e-14	4.51864881435976e-13	21.6029254554325
ATF4	0.486440650435211	9.48506763517002	8.80922815626869	2.47293249389886e-14	4.13053996978701e-13	21.6005856723353
MIR29C	2.67353172403294	2.33937689952494	8.69391948608857	4.48730202891101e-14	7.23752172568503e-13	21.5602948779828
SMAD4	0.588204548887695	6.343697078503	8.77451871555261	2.95908233518965e-14	4.85082754860348e-13	21.5422972107295
ULK1	0.865092917594526	6.95200837254464	8.77755764096054	2.91295938565654e-14	4.80142679857503e-13	21.5369554247656
TYW1B	1.6103853751604	2.09611332574327	8.67671899145363	4.9039250933956e-14	7.82543455923786e-13	21.5140607437107
RABGAP1	0.455237534320763	7.05707689192152	8.77546455711931	2.94464943030901e-14	4.8377303988534e-13	21.507606072488
FOXJ3	0.54917538422653	6.86438225252458	8.76864279590841	3.0503382536249e-14	4.98410002355077e-13	21.4772777070332
ZIK1	0.795780046680873	4.4506006717064	8.72438306677253	3.83413249800917e-14	6.21071559763815e-13	21.4726622799315
SLC35B4	-0.725199043139409	5.64034885759934	-8.73760366129381	3.58102661376542e-14	5.80698656936302e-13	21.4260425288511
CAD	-0.726914146254833	6.61656542469463	-8.75890105095142	3.20785458754152e-14	5.22441914170536e-13	21.4233967976394
MAF	-1.08499883917024	3.64953015087327	-8.67088357039126	5.05385238867731e-14	8.03054470564852e-13	21.345405492029
KMT2C	0.832123441059091	7.86089623423238	8.74954596232688	3.3667448695473e-14	5.47132477934223e-13	21.3412571351312
ZNF669	1.42335550944722	3.70573864221561	8.67028048648742	5.06960530262828e-14	8.04706059453131e-13	21.3207273585231
TASP1	0.685946613798073	4.07753985283234	8.68219616139777	4.76723802866701e-14	7.62351930122085e-13	21.3087447020279
PDXDC2P	0.852968093597275	4.14976956466465	8.68369002362291	4.73062112398222e-14	7.57302844325342e-13	21.3036834622236
FAM219A	0.651864417086775	4.9031338887447	8.68656864844177	4.66085018821665e-14	7.46929844463833e-13	21.2986305200405
ATP5G1	-0.614951649747352	6.41779695550586	-8.71697185036822	3.98373889561271e-14	6.4461016440216e-13	21.2421507418742
RNF216P1	0.739434910161332	3.27166227600674	8.64109983278879	5.89325190179499e-14	9.28573667968034e-13	21.2386129609994
CIR1	0.795156825196577	4.95157635377398	8.67715837614879	4.89281727056563e-14	7.81601533349079e-13	21.223789168035
RBM4	0.621044525667916	5.03723739281678	8.68695056187885	4.65167091995442e-14	7.46255240748243e-13	21.1997940090166
ZNF200	0.850479129946867	4.44441445088454	8.66150953609054	5.30431697301945e-14	8.41073111582472e-13	21.1727425603907
TEC	1.11646436687459	2.65712258620751	8.60839850837035	6.9756344431351e-14	1.08997010195751e-12	21.1456716621564
ATF7IP	0.726076228032251	6.22471338607905	8.69396762067451	4.48618709803346e-14	7.23752172568503e-13	21.1260627799452
PHC2	0.445861163716529	6.44428990403605	8.69245576724577	4.5213380352059e-14	7.28459355543473e-13	21.115368410013
MEF2A	0.740317459549702	5.6934949789819	8.67308772770164	4.9966923205354e-14	7.95655693373908e-13	21.1132929750514
LCORL	1.0349340728004	4.08174278753427	8.62375879947396	6.44454855183809e-14	1.01013925944051e-12	21.0754605666951
GPBP1L1	0.49930891824845	6.94051805131128	8.68792792902649	4.62826192834704e-14	7.4408973357665e-13	21.062919057479
CAMSAP2	0.683473850728316	7.073645957584	8.68703220465233	4.64971097921472e-14	7.46255240748243e-13	21.0515896515809
TPP1	0.719334152068246	7.69127789978035	8.68835824568864	4.61799264522728e-14	7.43234486181488e-13	21.0485188990666
GABRB3	-0.540110919912975	6.24379069667625	-8.67447888261522	4.9609478522802e-14	7.90802472928232e-13	21.0401060976329
LINC00161	-1.4647672170274	2.5352840070855	-8.60387698992197	7.14011847152309e-14	1.11451163168805e-12	21.0187809440883
MANSC1	-0.51792418842158	5.4601464289586	-8.64923389556047	5.65110754303803e-14	8.93231903855359e-13	21.0131038344999
CHMP4C	0.604658150567289	5.18982783108644	8.64473301560476	5.7838429902596e-14	9.12291873337585e-13	21.009408150628
FBXO42	0.92270802788203	5.55680060636238	8.64518168988439	5.77047290069558e-14	9.11140074414772e-13	20.9947303121793
DUSP5	3.07441463688478	1.34251317117404	8.59912681793257	7.31708454415973e-14	1.13976495347617e-12	20.9595478344443
CCDC93	0.526706178534917	6.2276310751013	8.65445872138155	5.50082527718861e-14	8.70394018569696e-13	20.9524798352365
TMF1	0.631826481662586	6.89213573502272	8.66044574256389	5.33351080046464e-14	8.44810107381614e-13	20.9383147284339
AARS	0.432881471703777	9.82860415560559	8.67114187612211	5.04712021883187e-14	8.02834292436222e-13	20.884304537349
UTP11L	-0.793328197195218	5.85085145546183	-8.63077933808565	6.21542096447514e-14	9.77285457618416e-13	20.8721173302818
NCOA3	0.75085028692137	5.90974874017118	8.6275489457891	6.31982435390118e-14	9.91624686501359e-13	20.8469458107821
TRAFD1	0.548996776987346	5.92458714935429	8.62780082509985	6.31162139759316e-14	9.91373503203544e-13	20.8459012473647
CSNK2A2	0.516597394102734	4.9892613145355	8.59963808108544	7.29782962620455e-14	1.13794610246197e-12	20.8302999269245
BYSL	-0.665552296950313	4.80660292496552	-8.60853993062364	6.97055113139805e-14	1.08997010195751e-12	20.7974166646587
NIPBL	0.691125282669499	6.94026552893713	8.63206029531099	6.17449907372363e-14	9.71868743092599e-13	20.7823267050815
RBM33	0.93400155027569	6.13165133516858	8.61661416451012	6.68636851946752e-14	1.04695004888764e-12	20.7517291191335
FAM107B	0.632906257711098	5.68860461820828	8.5956606394616	7.44896760258576e-14	1.15670835078002e-12	20.6726988392697
URAHP	2.26409860503823	1.66235183141266	8.50974829802411	1.1593732930959e-13	1.7638449208843e-12	20.6600874962088
CHD9	0.71514124419119	6.35536432258525	8.59848483778391	7.34133416059475e-14	1.14235724098954e-12	20.6465920936142
DOCK9-AS2	2.08130798258742	0.961853623516569	8.54560562322675	9.63991837587545e-14	1.48312514684576e-12	20.6330704592606
ZNF570	1.12401538165244	3.30585826744308	8.51598772922904	1.12274379255618e-13	1.71332528343736e-12	20.604160309086
SDE2	0.695932996449099	6.20696803876117	8.58812619436887	7.74386888379411e-14	1.20125966073401e-12	20.5872800754363
PBXIP1	0.588396461930246	4.68365830372122	8.54056093978076	9.89356555505675e-14	1.52059140608733e-12	20.5846755491015
RAB8A	-0.443758246506488	6.28243975259942	-8.58332470473417	7.93784068286482e-14	1.23007859333228e-12	20.568455278677
FOSB	3.88878141562213	0.914344520538026	8.49933606529106	1.22316947302392e-13	1.8571398186984e-12	20.5400431163052
VCPIP1	0.771034590320366	5.35435156568736	8.55579059839771	9.14739220281076e-14	1.41023861722183e-12	20.526000591296
PCNXL4	-0.602766004916975	6.10853862802554	-8.56888603594448	8.55079034861478e-14	1.3236976069567e-12	20.5058821195383
C11orf95	0.844235645909423	2.78897129295545	8.48370014108287	1.32559803389943e-13	2.00052061075717e-12	20.4635010738462
ZMYM2	0.504938777901744	7.20825825213339	8.56688540837111	8.63936066907269e-14	1.33603130594022e-12	20.4283811558437
USP30	0.596724780043007	4.97235166568684	8.52185284203561	1.08936376761675e-13	1.66747057436627e-12	20.4243993850277
TMEM109	-0.531843558053998	6.64390485681534	-8.55871835605761	9.01050868967384e-14	1.39056319099838e-12	20.4066840293788
MEGF8	-0.934388243668	5.74555992465859	-8.52645039809951	1.06389056425838e-13	1.63014088907182e-12	20.3959426825538
MED9	0.627638173983855	4.82216963800662	8.51895075648092	1.10575493077415e-13	1.68911658601268e-12	20.391451888876
APEX2	-0.524189677047752	5.13287458027708	-8.52823905079738	1.05414147635656e-13	1.61685274861799e-12	20.385910475942
SRSF5	0.615906846086946	7.51713215997048	8.55953136220938	8.97286100058555e-14	1.38617778585178e-12	20.370333921138
PURB	-0.588809987866205	7.5277512652173	-8.55488532103818	9.19013514355814e-14	1.4153750699043e-12	20.3679309158595
FAM43A	0.808063540924785	6.53503857119285	8.53866856709242	9.99041975800385e-14	1.53390739351928e-12	20.3650466728691
USP42	0.830340594848154	4.6082820675752	8.50236096581765	1.20428367615102e-13	1.83031616205301e-12	20.3487653749017
RAB39B	1.45617554455408	4.88702028915635	8.48522910185969	1.31521625379131e-13	1.98885068146328e-12	20.3414113929597
SLC7A11-AS1	3.16417859517275	2.64699664563055	8.44163412526811	1.6455754288845e-13	2.46360524826816e-12	20.3353205832159
SNHG7	0.945106110289241	4.26192762274305	8.49060468932463	1.27935431744619e-13	1.93657101116653e-12	20.3225198040313
UVRAG	0.733653375796275	4.70895166630546	8.4950919104294	1.2501659884026e-13	1.89621136180338e-12	20.3093778963981
GPR89A	0.81929561186717	3.22988111869729	8.45761923244932	1.51580388104664e-13	2.27613110777963e-12	20.3062179497439
POP4	-0.471508332841252	5.67909845069285	-8.51273032162545	1.1417207061035e-13	1.73875031671908e-12	20.29351981414
NIP7	-0.600319972927828	5.35281356137817	-8.51466785132304	1.1303949373573e-13	1.72324978470632e-12	20.2865844209503
FOXK1	0.473569887713349	6.29379292144014	8.51972375104842	1.10136515433578e-13	1.68412415045887e-12	20.2334294953606
ZNF567	0.860883110318258	3.99642626902221	8.45932347376908	1.50258441339519e-13	2.25853929444866e-12	20.2000008917134
ADGRA3	-0.7504880338243	5.30504449881188	-8.48448701377248	1.32024494368408e-13	1.99444648635414e-12	20.1745311983973
RNFT1	1.21838121846795	5.0211119955182	8.46765396521827	1.43960053867498e-13	2.16820879526012e-12	20.1741661462454
PGF	3.87050477743059	-0.300638137982935	8.59570156886686	7.44739656263449e-14	1.15670835078002e-12	20.1653413205542
OSGIN2	0.961891591229739	5.90185606346519	8.49141026811408	1.27406467437424e-13	1.93051010599431e-12	20.1544522784464
USP27X-AS1	1.10704592599038	2.36781020360225	8.40320105442564	2.00466645719358e-13	2.9833569396649e-12	20.1415264881794
SBDSP1	0.612619592424897	5.16799606977665	8.47959524624037	1.35387616530543e-13	2.0411450299424e-12	20.1324382293786
HIST1H2AK	1.73700151594965	2.38582228904569	8.39148412796427	2.12893613188815e-13	3.15578528691337e-12	20.0890723826662
CNOT4	0.848335496382193	5.11376646755	8.44426536000422	1.62347776025395e-13	2.43294830818096e-12	19.9793502462869
ZSCAN29	0.545509143899584	5.4289327302983	8.44989745993137	1.57716655238218e-13	2.36590738766941e-12	19.9791970276728
FOS	6.06090332323778	1.84935087815611	8.37689084295262	2.29449004396466e-13	3.37123899218916e-12	19.9427442480673
TMEM19	-1.22470891923798	4.89995948043771	-8.4154349139162	1.88261815523435e-13	2.80777354050272e-12	19.9307922535032
PURA	-0.690856767880748	6.39450553573065	-8.46037366042258	1.4944955671704e-13	2.24863180727763e-12	19.9294628032761
ZNF695	1.00620832930292	2.76728113831587	8.38056558961071	2.25163176444252e-13	3.31475515439891e-12	19.9115522918681
ZNF671	0.851786136157223	3.82457211407042	8.39171738518597	2.12638890364958e-13	3.15549032328581e-12	19.897133923856
HPS6	-0.753235412069469	5.03934909211651	-8.41540126358776	1.88294349712723e-13	2.80777354050272e-12	19.8627849649176
RICTOR	0.863618014006415	5.35481840433977	8.42274149266125	1.81328541770262e-13	2.70928296838035e-12	19.840427007208
ZNF416	1.25947917807279	3.38372784315079	8.36683816395934	2.41592935782553e-13	3.53238512532699e-12	19.815825937025
ZNF451	0.634343136324437	6.39045467783948	8.43608576279534	1.69315842678918e-13	2.53231742397075e-12	19.8069441025525
NPHP3	0.768541140595312	4.61452213288615	8.3859550519105	2.19021273622677e-13	3.23384802823807e-12	19.7738430373525
ZNF322	0.739152168616132	4.0225912295752	8.36109502009853	2.48815902816552e-13	3.62739766669256e-12	19.735492121167
DGAT2	-0.805158011300347	5.25895114511593	-8.39169477070097	2.12663572666838e-13	3.15549032328581e-12	19.7079636913457
ERVMER34-1	-0.984794191428986	2.45796858843757	-8.321993244974	3.04047318451977e-13	4.38154945669375e-12	19.6898404614123
TRIM24	0.55233689774481	6.24100274635808	8.41086899141981	1.92727848245112e-13	2.8710331044133e-12	19.6838107262759
ZNF330	0.723943354142111	5.53302965401496	8.3865292734508	2.18376798890507e-13	3.23068572624616e-12	19.6469933618007
CCT6P1	1.33113085568562	2.69161570013955	8.32127683012085	3.0516562898113e-13	4.39344878694214e-12	19.6426753675688
KLHL15	0.788969717861882	4.86210828805818	8.37391401320839	2.32980337107503e-13	3.41643822461549e-12	19.6376524821864
MORC3	0.628953304541236	5.65211320851391	8.3862193005631	2.18724460535025e-13	3.23264419231686e-12	19.6259457517302
PDK3	-0.884485219185975	5.46194915331091	-8.37755605238371	2.28667199204788e-13	3.3630427651901e-12	19.6192811006995
VKORC1L1	-0.531968484877829	6.30801254849071	-8.39738539948177	2.06541709007875e-13	3.0707230717448e-12	19.6184786954784
ZNF585B	0.596284012828127	4.83841664637887	8.34582089308934	2.69089132903958e-13	3.90023399583575e-12	19.5691656196132
SNHG5	0.697769039025449	4.91577787198792	8.35866386728658	2.51937888429085e-13	3.66579392698754e-12	19.5609469797769
ZNF687	0.704728148431996	5.45595991160221	8.3653703728087	2.43418822879227e-13	3.55561969295182e-12	19.5528593608757
PCNXL3	-0.588659342696975	6.90288542021972	-8.38978829236527	2.14754666381437e-13	3.18023281102925e-12	19.5451930674679
CNN2	0.771048585888771	5.44011572494781	8.36224713945626	2.47349881880966e-13	3.60952947164683e-12	19.5261878952887
ACVR2A	0.689497085417077	4.23481907795966	8.33008875782663	2.91690416824582e-13	4.21156086445955e-12	19.5210972804022
GTF3C2	-0.36458977082989	6.30573389334324	-8.37664461871768	2.29739060457197e-13	3.37220110637857e-12	19.5031168582031
WBP2	0.624422502025128	7.84772571630618	8.38287914179133	2.22505888334955e-13	3.27885026421754e-12	19.4912040252424
USP53	1.00253357524215	5.67125508341779	8.35626242353321	2.55060011191576e-13	3.70762935919914e-12	19.4909860315207
PCDHB5	-1.0226181576134	3.85637631771476	-8.30334030599317	3.34538692059511e-13	4.80251720838013e-12	19.4835544639105
CDC37L1	0.765283983841806	4.98165219151532	8.33435247383196	2.85384675619431e-13	4.12448151020343e-12	19.4353028938226
PHACTR4	0.631575392279821	6.28781823893798	8.36059272404622	2.49457757478423e-13	3.63322762977303e-12	19.4343694758122
RNF11	0.647249240670653	8.22134954125849	8.37187533347951	2.35429938460776e-13	3.44899117651416e-12	19.4049349154891
LOC284454	4.39359295178954	0.431691876671449	8.38486454857103	2.20250412980592e-13	3.24880176946618e-12	19.4001639688801
SERTAD2	0.997397040059812	4.45676388124493	8.30149928747378	3.37708427336982e-13	4.84339039626755e-12	19.3968724500403
ZNF564	1.04494723393754	3.37235978191948	8.28278877922985	3.71668355386145e-13	5.31015416220586e-12	19.3908363738928
POLR2A	0.469795009066209	7.93844358250728	8.36916081728693	2.38731451477309e-13	3.49394880641645e-12	19.3852436044952
ZNF766	0.530754197856385	5.34442936021651	8.33557356023586	2.83603904571982e-13	4.10269386421279e-12	19.3797597333226
RNMT	0.741234996805869	6.25599569216975	8.35046616898719	2.62755353648514e-13	3.81211052211216e-12	19.3783785129876
ZBTB10	1.28016514655257	7.23942753319842	8.35168713353373	2.61115363240983e-13	3.79198094238549e-12	19.3238242610972
LCMT2	-0.552489180785564	5.05027445790847	-8.31254305306278	3.1913267120877e-13	4.58573798169463e-12	19.3085690577616
FMR1	0.594015253649499	6.09246545421328	8.32465570241119	2.99926911318483e-13	4.32632324722223e-12	19.2822306621088
NXF1	0.686892640426107	6.78894337709176	8.33772297908135	2.80496135475385e-13	4.06164895882196e-12	19.2754161367894
BCORL1	0.798842541581447	3.67651218172772	8.25628729314599	4.25663119490476e-13	6.04135860327881e-12	19.2168514781571
CCDC127	0.614516275313914	4.51506796706383	8.27037192850679	3.96060649021133e-13	5.64254905664263e-12	19.175004482537
ZNF256	1.11428226743932	3.73301285956342	8.24609775099781	4.48442401246019e-13	6.35265197840587e-12	19.1621978056392
SPTY2D1	0.612249962762696	6.11891843936685	8.30115537774387	3.38303852463606e-13	4.84730023720755e-12	19.1442712437689
TAF7	0.542660095787204	8.02402295842959	8.32096287667577	3.05656994192716e-13	4.39630787815883e-12	19.1418670015688
USP3	0.415670396907781	5.99744417377738	8.29409734729143	3.50757173945588e-13	5.02094349281882e-12	19.1211559453446
SMCO4	-0.803087834382945	5.48393249632868	-8.27542551199849	3.8594652990926e-13	5.50367815110869e-12	19.0665268398462
SPSB1	1.33972737688127	2.62355145668277	8.19376969577206	5.85989123070292e-13	8.21588484782773e-12	19.0619278445241
MAP7D3	-1.17095904812426	2.91115888950694	-8.18786920595136	6.03922171246063e-13	8.44366417451665e-12	19.0518197659805
SAT1	0.887724662416471	7.7034347765658	8.29250041783619	3.53637538005092e-13	5.05735359112805e-12	19.043976316586
ZNF286A	0.5922647917239	4.54623051170653	8.2369653303013	4.69887373228857e-13	6.65016851687513e-12	19.0256995649393
EPG5	0.562329744641366	6.36717086391583	8.27603385307095	3.84746480700864e-13	5.49178056483286e-12	19.0089441182636
PXK	0.767829692863176	4.64163161817144	8.22449256004951	5.00834315795879e-13	7.07481475634141e-12	18.9587375209435
WDR3	-0.563215988838079	6.51101782139512	-8.26962565458777	3.97576415436765e-13	5.65877483810281e-12	18.9272613827377
PCDHGC3	-0.807670191953553	3.42409616247297	-8.19403018816026	5.85209754249387e-13	8.21262585963438e-12	18.9186117322731
CBL	0.567163897511741	5.75886650273085	8.24808960533217	4.43896071163558e-13	6.29418640660244e-12	18.9179958566078
PNRC2	0.562854739385522	6.4887702690425	8.26050349164101	4.16577917815568e-13	5.91800758175835e-12	18.9101648469757
SREK1	0.574632596227546	7.24689356687053	8.26721982472209	4.02502350835375e-13	5.72346145846968e-12	18.8947229831141
THAP11	-0.62948031155716	4.94086181403631	-8.21928354226261	5.14351628669347e-13	7.24531337345114e-12	18.8729504407493
SPRY2	1.69424058058932	1.01659099670995	8.14793098584668	7.4052757620452e-13	1.02016165910891e-11	18.8469513838202
AMBRA1	0.880884598380954	5.5497054634102	8.22496109733038	4.99635941274158e-13	7.06453229206474e-12	18.8173325491796
AMOTL2	1.2016959040863	3.73847929010267	8.18080566360785	6.2610956749041e-13	8.72139263955101e-12	18.8064775012751
GLCCI1	0.840190844941088	3.55920662993692	8.16717444471055	6.71245323747518e-13	9.30694347312348e-12	18.7905215676826
DENND4A	0.62949916863182	5.66311538945927	8.22140569174166	5.08801402700095e-13	7.1806032546472e-12	18.7902577979621
RELL2	0.889264276368114	2.88804519586131	8.14220748974623	7.62474601182763e-13	1.04751313919125e-11	18.7714944610737
SLC9A2	-0.860121975159982	5.94937417148043	-8.22079115385082	5.10402492456142e-13	7.19643551804829e-12	18.766443254618
CACUL1	0.583052503349065	6.19750747086685	8.2167188544605	5.21139731700037e-13	7.33405268154428e-12	18.7347276412995
TRIM36	0.623185150688152	4.61404109823916	8.19497460361608	5.8239279127437e-13	8.18073915226935e-12	18.7261731516856
WDFY2	0.750215876082472	4.27102295326966	8.16496758360918	6.78851241379341e-13	9.38718722204239e-12	18.7128363100837
NSUN4	0.440989122874046	6.10066918427504	8.20793799010322	5.45062850429045e-13	7.66354284835443e-12	18.663014630395
FBXL12	0.712938345459757	3.79108250241084	8.14751707903251	7.42093416452535e-13	1.02138173615502e-11	18.651423839975
ZNF7	0.663376133244872	4.70536081230244	8.17612911088546	6.41243576431925e-13	8.91566068861277e-12	18.6503561218549
ZNF624	1.19530172795843	2.95071430640372	8.11599781343707	8.71537884138005e-13	1.18541783226597e-11	18.6400028276823
POLR3C	0.664118328630915	5.00117365141683	8.16835940521442	6.6719642506617e-13	9.25935445359853e-12	18.6260403500884
FAM193A	0.718481322302609	6.01129629994824	8.1920088697824	5.91284507542966e-13	8.28239567655334e-12	18.5998680661449
ZNF136	0.885375621438447	3.93977666556837	8.1399484460459	7.71314079963641e-13	1.056756589848e-11	18.5726168937471
UBL4A	-0.704353001985615	5.83348126091566	-8.1845042693811	6.14392496806345e-13	8.56612602789608e-12	18.5672999995356
CTAGE5	0.854890829942173	6.56298071870709	8.18457160918962	6.14181201504311e-13	8.56612602789608e-12	18.5661320325115
MTF1	0.681838834864015	6.03218404937805	8.1742685258503	6.47365432925602e-13	8.99245082406183e-12	18.5183255183254
RBM23	0.420724127853874	6.91812079398158	8.18741617692141	6.05321403573251e-13	8.45535460098227e-12	18.5152158326791
TMEM107	-0.787393438849638	3.49682673257063	-8.10428648962109	9.2516033675028e-13	1.25494197078972e-11	18.5143201503337
BCL6	0.629795007366069	6.38712668969281	8.17630496668463	6.40667948991464e-13	8.91566068861277e-12	18.5086988228845
PTPN9	0.418661023916794	5.8058495300356	8.16552992647333	6.7690503041213e-13	9.37675824415918e-12	18.4950565791872
BTBD8	1.58906833553484	1.46564516965886	8.07617987784282	1.06762073211923e-12	1.44167202459554e-11	18.4764124746681
MGEA5	0.446123248228941	8.13182851216717	8.1884172862396	6.0223366406882e-13	8.42790372754651e-12	18.4678383473777
OSER1-AS1	1.36903900782102	3.03582539031284	8.06998859264227	1.10182366961696e-12	1.48518709362373e-11	18.4648001971964
ENGASE	0.854058641812678	6.02846145633951	8.15987279810752	6.96739461350338e-13	9.62487557648268e-12	18.413605856979
ZNF221	1.57460879213185	1.44041807732547	8.05474282112856	1.19076483888268e-12	1.59647543041627e-11	18.4089214326751
ZNF823	0.886817658237127	3.6059655241099	8.08917597050266	9.99222845990803e-13	1.35296034764634e-11	18.3984423444001
RASD1	1.36526782574691	2.67260797747958	8.05597698675436	1.1833067202072e-12	1.59073712718274e-11	18.3733658298136
ATP6V1C1	0.638065638154738	6.75141098387231	8.15518627307286	7.13608069314741e-13	9.84884078017477e-12	18.3675953952761
OSBPL2	0.383796666709003	5.90222459242199	8.14075403974951	7.68150212280386e-13	1.05338297603674e-11	18.3550318315327
ISG20L2	-0.425741876636827	6.1583559455083	-8.14820109665961	7.39507500087668e-13	1.0196918844184e-11	18.3532695090091
C2orf42	0.962457390181076	3.59075679302184	8.07046318833655	1.09916369165052e-12	1.48293279369489e-11	18.3498036923967
FAM76B	0.772360272906059	5.14676875662536	8.12229076793342	8.44013523421985e-13	1.15215518797314e-11	18.3467363916892
OSBPL6	1.25295956372527	3.39334259507738	8.05482631118892	1.19025883342183e-12	1.59647543041627e-11	18.3441479202063
USP54	-0.664740373413014	8.47560735519869	-8.16495115401889	6.78908186143982e-13	9.38718722204239e-12	18.3421438703531
ZNF506	0.672964881113196	4.8822866026972	8.11088154599267	8.9457235729007e-13	1.21564692462151e-11	18.3317343693446
NOL11	-0.652926290810901	6.3008250253928	-8.14577261952396	7.48729119432953e-13	1.02957110415799e-11	18.3280527770112
SASH1	0.528316843474249	6.88384025589823	8.14076081172414	7.68123671009166e-13	1.05338297603674e-11	18.2817461621077
SUPT20H	0.548173595873529	6.00319078634234	8.1277235055174	8.20948320897776e-13	1.12373381828633e-11	18.2698974809458
POLR3B	-0.725115739711335	5.36857979107709	-8.10927392267116	9.01934506236979e-13	1.22454326814236e-11	18.2528320071836
LINC01000	0.954777588116049	5.85684118001814	8.12089896740153	8.50025570238922e-13	1.15825625795895e-11	18.2528249645766
HS3ST1	-1.40322640566255	2.06523674476568	-8.01688459769847	1.44372314704078e-12	1.91003936352109e-11	18.2272628946065
NUAK2	-1.42737307592067	2.26305451709745	-8.01766816843855	1.43798146977398e-12	1.90412078925274e-11	18.2205872086543
JOSD1	0.749522653614882	6.69483166562478	8.12006170263522	8.53662739582431e-13	1.16215772416770e-11	18.2041416941043
RAB30	0.870158526885681	4.99793339233795	8.08766698586533	1.00693533991291e-12	1.36094879065097e-11	18.180687049492
CNKSR3	1.83263462556966	3.19924818584569	8.03155369988605	1.33992001649439e-12	1.78055212103361e-11	18.1631711804621
SUPT16H	-0.671988410376028	7.60804662592608	-8.12299688629681	8.40979557540597e-13	1.15010464809013e-11	18.1528147561247
VPS11	0.608480893043721	5.7607629214785	8.0884141112742	1.00310937212397e-12	1.35699912899221e-11	18.1256717164816
CCNG1	0.584912257886021	8.61157465073711	8.12252259956488	8.43016217837404e-13	1.15184090327993e-11	18.1216883687566
TEX19	1.64971429964696	1.66127872729026	7.98689016074709	1.68152234520993e-12	2.20521742669628e-11	18.0429201889013
RAB9A	0.947898015292872	5.24933391448129	8.04961945218997	1.22222879684553e-12	1.63573864647348e-11	17.9875219928678
UBQLN1	0.41151971263147	8.3989342295892	8.09525006569371	9.68767721805415e-13	1.3129075912121e-11	17.986356392331
PRKAB2	0.66687665792002	5.41787698698463	8.04427950603596	1.25590314378113e-12	1.6778150895923e-11	17.9534185116619
HSPA7	4.05823526004973	-1.47111438534596	8.12133200600683	8.48150456965206e-13	1.15675088662938e-11	17.9508698965807
HEIH	0.869884263798675	5.41840998057326	8.03323250192856	1.3285241521842e-12	1.76697242419822e-11	17.9310353410835
SNORA73A	-2.7226887313284	0.319788913998802	-8.05630292411103	1.18134483405384e-12	1.58952276237925e-11	17.9225999986685
OSBPL11	0.600419962019637	5.18453864576142	8.02918511910945	1.35616370066909e-12	1.80054413167524e-11	17.8899643153602
ATAD2B	0.72449955941163	5.42451018318767	8.0395803646234	1.28629892115556e-12	1.7168946311175e-11	17.8821836297514
FOXA1	-1.12504274664226	8.36407166415439	-8.06840540224337	1.11074340964715e-12	1.49586753715351e-11	17.8559893838961
MRPL20	-0.406144275200956	6.84434237718362	-8.05577894697269	1.18450034616092e-12	1.5909174595664e-11	17.8416959172957
PLAG1	2.38528800817134	0.870861440898502	8.02372212599716	1.39437947819847e-12	1.84964684139826e-11	17.8367792807873
ZC3H6	1.20458906756607	4.65883622118192	7.97902560581139	1.75007237095716e-12	2.29111479706126e-11	17.8302946842699
PDIK1L	0.806477667291522	4.18924938265197	7.99345541654604	1.62634722489016e-12	2.14221315166234e-11	17.8289177452244
NT5C2	0.369283770598483	7.40735662554743	8.05402016886408	1.19515354455981e-12	1.60093002900179e-11	17.8178016490628
ITPRIP	1.17191582598679	3.90065301322372	7.97602614504716	1.77694255457068e-12	2.32426562712834e-11	17.7802510030431
TOX4	0.369809077133121	6.9443465852838	8.03694492133495	1.30366504366347e-12	1.73852880067945e-11	17.761692187097
LINC01004	2.24766911331632	3.9945067085849	7.95406661448807	1.98656633926959e-12	2.58718821773392e-11	17.7592766503456
PLEKHM3	0.84663344771285	5.03191232666245	7.99492578535264	1.61423900262393e-12	2.12813106790175e-11	17.7561101892468
CYB5R1	0.499260790447531	6.07306436663259	8.02163233787474	1.4092799434647e-12	1.86776236814351e-11	17.7555191824838
ALS2	0.567298215926802	5.68716791914297	8.013374504052	1.4697247616206e-12	1.94272773067736e-11	17.7535242390698
CBX6	-0.580129607959334	6.99220195866954	-8.03415385739592	1.322310929963e-12	1.76026781244011e-11	17.7418016227411
ADRB2	-0.734841465499803	4.22821110065889	-7.96781421666382	1.85262524445874e-12	2.41576806844463e-11	17.6996730572868
TNFRSF10B	0.874142831477593	8.16045310305607	8.03468399366061	1.31874902860264e-12	1.75708388762176e-11	17.6980183605235
AGO4	0.53817638462631	5.73083684695024	7.99939719273406	1.57796587639656e-12	2.0821384534245e-11	17.6746036599582
COX18	-0.590312554063884	5.19162026184889	-7.98697879703922	1.68076518043154e-12	2.20521742669628e-11	17.6362624660215
FUT11	-0.901484875670091	3.36837046391429	-7.90884652485949	2.49882049478265e-12	3.1942821701808e-11	17.5987387051419
ZNF682	0.709212097471831	4.7936941901479	7.97109468936408	1.82201476156939e-12	2.38114653261323e-11	17.5919310177965
CDC123	-0.545558137714931	6.76672969490113	-7.9906756402139	1.649485500665e-12	2.17078652743082e-11	17.53442994954
PDCD11	-0.469272230585736	6.80893562706951	-7.99016600951575	1.65376293309176e-12	2.17451000028948e-11	17.5012140659306
KCTD6	0.885465693242685	3.61594614545522	7.89545577783115	2.67431832438914e-12	3.40318338635825e-11	17.456348166377
TM9SF2	-0.970406333919754	7.80896071003564	-7.98149927393021	1.7282167279894e-12	2.26447664812294e-11	17.4529008763313
ZSCAN32	0.581702211184233	4.91683843814023	7.93011079832267	2.2433679776694e-12	2.89774452257615e-11	17.4325255606693
RALGPS2	0.700183517531273	5.14260343988539	7.92663687949733	2.28325182855969e-12	2.94547332110416e-11	17.4269060562956
GTF2E1	-0.561329987111193	5.62278454268067	-7.94859655026757	2.04249991684729e-12	2.65083653858072e-11	17.4213195123995
QSOX2	-0.519123010026021	5.43776399669378	-7.95361530465988	1.99112293479401e-12	2.59087538898327e-11	17.4165913492159
MARCH5	0.461563772732624	6.8890588987825	7.96773900811987	1.8533329880449e-12	2.41576806844463e-11	17.4113130355525
WHAMMP3	1.03355045598568	2.71446567986133	7.85846196958197	3.22543991465841e-12	4.05298792958249e-11	17.4062214402815
DUSP6	2.22696856622238	-0.0316872570872322	7.89710109608868	2.65211145214711e-12	3.38352638618871e-11	17.3716357881109
SERINC1	0.481199536199362	8.23682777907744	7.96828439817505	1.84820672949449e-12	2.41327584783385e-11	17.3617215966757
TOP3B	0.915812069680464	4.83591360037583	7.911346516752	2.46734766080399e-12	3.16123655926901e-11	17.3370736146262
INPP5K	0.464476203050756	5.29369354630923	7.91961771734746	2.36600234347811e-12	3.0443779939732e-11	17.3251778672999
KIF21A	0.522576461314291	6.85562778591929	7.95159183125916	2.01168077781109e-12	2.61309676121205e-11	17.3244404497895
URB2	-0.63429698452064	4.39372538016746	-7.91101476536614	2.47150134936323e-12	3.16385884586857e-11	17.3205939310656
BOD1L1	0.522564374092376	6.73126213942105	7.94595994592073	2.0700167906708e-12	2.68422902665913e-11	17.31569870841
BRD4	0.663143233336014	7.07876135910811	7.95195087632845	2.00801765489589e-12	2.61059680570707e-11	17.3145219455223
GLTP	-0.49647325897704	5.76022823749075	-7.92447076130613	2.3084769266636e-12	2.97545832882238e-11	17.303921408136
FAM160A1	0.922697457085692	4.92958754366736	7.89600692692315	2.66685894798112e-12	3.39760522553939e-11	17.2786933526913
KIAA0319L	-0.310337912247553	7.15845591145107	-7.93895005316253	2.14498123655889e-12	2.7742496337785e-11	17.2512851258783
S100A11	-0.50967753543083	7.24418956974261	-7.9395300140247	2.13867797639484e-12	2.7684817666849e-11	17.2505826151162
GOLGA4	0.694103549021348	7.67137050631994	7.94237677610362	2.1080042250419e-12	2.7311295464391e-11	17.2465866091037
HENMT1	-0.928246586535414	3.23240750629431	-7.8294255415473	3.7359132645013e-12	4.6593416594478e-11	17.2237328955396
CENPC	0.942302373713996	4.05181443272085	7.87600988196331	2.95120814530664e-12	3.73969126666029e-11	17.2233207151979
ZNF408	0.919712570852975	4.1972980170035	7.87185009410108	3.01404244995441e-12	3.81287796364915e-11	17.2156349437033
CCNT1	0.513402680958954	6.90867080921119	7.9300268141988	2.24432397426483e-12	2.89774452257615e-11	17.2078746694355
LOC729603	2.02401902111789	2.45970759752078	7.80874424694353	4.1477179574459e-12	5.14303326581401e-11	17.207381327685
SNORD78	-3.56743244156891	-0.175683779516611	-8.0459179714069	1.24547380700635e-12	1.66536372983146e-11	17.2050226343415
P3H4	-0.670837724686351	6.05127367105119	-7.91515307521773	2.42018151304027e-12	3.10345393679015e-11	17.1950455324669
SEC24B	0.453634010786489	6.39950864604406	7.91667794518182	2.40153967017911e-12	3.08218116986406e-11	17.1766061530569
GIGYF2	0.409938252835689	7.30093604854505	7.92362226678718	2.31843325358997e-12	2.98572845076389e-11	17.1665084258322
C17orf80	0.447038986944492	5.67925734028478	7.89920527260094	2.62397831053275e-12	3.35048114889113e-11	17.1527828899439
ZNF91	0.788694808719653	6.43881044048597	7.90879119531845	2.49952154366172e-12	3.1942821701808e-11	17.1442588780976
TXNL4B	0.678516157284323	4.97368282589967	7.87412279902239	2.97954983691298e-12	3.77242161476268e-11	17.1349386905283
SNORD35A	-2.90630016696987	-0.546104412753739	-7.98972814113923	1.65744685909407e-12	2.17744724725779e-11	17.1205933632144
C15orf39	-0.852874094538171	4.50736510439242	-7.86048144150797	3.19263329249684e-12	4.02186086578293e-11	17.1165314812328
GLYR1	-0.241051224055475	7.66454796233602	-7.91723031066186	2.39482217209889e-12	3.07618902790735e-11	17.1121965875079
ENDOD1	-0.903896966981008	7.99903083542484	-7.91821116603685	2.3829396746832e-12	3.06354641738381e-11	17.0998198133444
EIF4E2	-0.436912982003775	6.37852929321601	-7.89594676470873	2.66767219027101e-12	3.39760522553939e-11	17.0937552519617
ZBTB40	0.565331584749974	5.94487812843951	7.87832416942664	2.91681597502983e-12	3.69923215211553e-11	17.0440866010616
KIAA1217	0.617407042222416	6.90122203455318	7.88739480489998	2.78581745459147e-12	3.54206900068971e-11	17.014675573212
SNHG4	-0.798657257992741	3.75495397977981	-7.81647389361649	3.98877664040719e-12	4.95823427420152e-11	17.0105270565629
TAF3	0.910581513084111	3.50819620542275	7.80650777853586	4.19486844431557e-12	5.1972066468517e-11	16.9973735202773
HBS1L	-0.664901901307906	6.89860653261647	-7.88202542294223	2.86263864304168e-12	3.63359102822602e-11	16.996506929679
COG8	-0.549462237562789	4.9683261933198	-7.84575293154701	3.43972866731553e-12	4.31503472584879e-11	16.9882304471771
BICD2	-0.45447021390787	5.48493519317282	-7.85985360113609	3.20279696457668e-12	4.03128241576558e-11	16.9765010039374
RBM11	1.64404280033812	1.32135654716979	7.76968064814786	5.05248881322379e-12	6.16814406661532e-11	16.966919865897
ILF3-AS1	-0.454381032095942	6.10923342220468	-7.86563668695698	3.11038191192781e-12	3.9281324465524e-11	16.9557983745031
ZNF410	0.515044931919133	6.40509282712671	7.87017899418268	3.03965751737538e-12	3.84204522566571e-11	16.9516590339159
ARL4C	1.23903661450386	2.51170991472728	7.75981834088862	5.31036075140023e-12	6.44627138585496e-11	16.9366514339968
DERL1	-0.612812254088571	6.60659360604094	-7.86306360802168	3.1511683713815e-12	3.97629783736678e-11	16.9256660749461
DCP1A	0.447330493514737	6.52919224377535	7.85892564293698	3.21787796063323e-12	4.04687231632065e-11	16.8866281809649
YWHAG	0.458646682950503	9.33964444641098	7.88376902124844	2.83746439731679e-12	3.60468404315643e-11	16.8856860251665
CCDC28A	0.76409694698014	4.17683328720963	7.78979372506185	4.56452254043109e-12	5.61810413664862e-11	16.882999572427
PHF12	-0.534220335363844	6.71770923850152	-7.86093837657097	3.18525645079341e-12	4.01593710034541e-11	16.8758935600033
FBXO8	0.808845214566019	4.60562325463179	7.81048069427986	4.11147274196239e-12	5.10230369366175e-11	16.8730865413729
SMAD2	0.382236320909744	6.66015657544104	7.8542380463644	3.2951455016738e-12	4.1371157903958e-11	16.8500227528839
TSEN2	-0.594783732620628	4.71260228242128	-7.82082646031235	3.90195615202258e-12	4.85433086816661e-11	16.8469302762211
SNORD30	-3.52486212066191	-0.803455425005577	-8.00060721415906	1.56829003091587e-12	2.07119112614184e-11	16.8449352562027
BIK	0.792943136740702	3.24352393035661	7.76674335165193	5.12796173783383e-12	6.23998974516311e-11	16.8300635621411
MTMR1	-0.403651792025626	5.84658726854249	-7.83780279294446	3.58091109766223e-12	4.480913420208e-11	16.8298257150722
PDGFA	1.15120319161871	2.64123655937787	7.74066972416924	5.84896577309467e-12	7.03750561288378e-11	16.828622856416
DAPK3	0.892225044915791	6.51760403439226	7.84258994882734	3.49522327284127e-12	4.38099104048285e-11	16.811188863904
SMOX	0.738027724610394	3.48581849464683	7.75397582583138	5.46925115922704e-12	6.62843223623513e-11	16.8049924517017
FRAT2	0.590126185165117	5.62161874452134	7.83044602698775	3.71668046549058e-12	4.63920813547851e-11	16.7992947928904
HSD17B1	-0.602761763773197	4.77224259953094	-7.79526467859091	4.44009360366476e-12	5.47842609306738e-11	16.7817752791626
ZFP82	0.846579413795616	3.64926387246318	7.76754982817336	5.10712871371769e-12	6.22472765951175e-11	16.776115116516
RAPGEFL1	1.04659983614835	4.00026276188399	7.78761765649317	4.61497184526556e-12	5.67090157352763e-11	16.7743621588688
SZRD1	-0.41835995807859	6.51086188388791	-7.8336826869642	3.65632870511126e-12	4.56767319766645e-11	16.7622763512144
COASY	-0.46550182906812	6.50510748443676	-7.83566932313002	3.61976871936549e-12	4.525765786011e-11	16.7550028217499
YY1AP1	0.60765303789679	6.30653310664101	7.82903374845016	3.7433235275447e-12	4.66470921905487e-11	16.7417093759043
ZNF436-AS1	1.81833633051728	1.12040357817633	7.7212734192764	6.44985774533738e-12	7.74189159903966e-11	16.7238617478103
TPST1	0.641143015389134	3.8827874464081	7.76079190421796	5.28433365639328e-12	6.41986684339818e-11	16.7229891476683
GSKIP	0.551252045367027	5.17045507255549	7.79721137932353	4.39663667736724e-12	5.43373632488449e-11	16.7108418607161
ING3	1.03169159832444	4.54976044424274	7.78207007049074	4.74610619809635e-12	5.82251067570383e-11	16.7031613351824
TBX3	0.686623751839127	8.53958011794182	7.841047417753	3.52260892434422e-12	4.41163432927046e-11	16.6959610396724
DSCC1	-1.02937798923109	4.25147208507207	-7.76697816678809	5.12188725901461e-12	6.23765280465235e-11	16.691991091929
PRNP	0.483825851938612	7.37828859435053	7.82847997811175	3.75382230449355e-12	4.67391340997306e-11	16.6913798508931
ZNF550	0.690809846003275	4.73642764003615	7.7816236434963	4.75681845899053e-12	5.83088865144504e-11	16.6528755295231
ZNF638	-0.475526274399654	6.70065892495361	-7.81309794238501	4.05743632085361e-12	5.03940974308832e-11	16.6522444132842
CNNM2	0.672627251782177	5.18195043420307	7.7689737794482	5.07055011645912e-12	6.18516495115761e-11	16.6503528461081
SUMF1	-0.771026615330533	5.47522587713024	-7.78024627809117	4.79002074673244e-12	5.8667986568462e-11	16.6474744277227
REV1	0.56160934815665	5.93667247870923	7.79834321913432	4.37156478522419e-12	5.40720072610597e-11	16.6277535760763
DPH2	-0.674292981010042	4.97547705720968	-7.78788534655066	4.60873603638375e-12	5.66787717627669e-11	16.6217651660896
RIOK3	0.54740930247528	6.49292110652203	7.80045512441084	4.32516230770011e-12	5.35421576359645e-11	16.6058792908603
NFIL3	1.52335541708351	4.54743575164587	7.75178885561495	5.52993440463671e-12	6.69657217903426e-11	16.6013325356493
SACS	-0.840473979252534	5.65205410839167	-7.78452182501952	4.68770092693848e-12	5.75556149786658e-11	16.5949437796169
HIST2H2BF	1.72380621643397	1.3117944080587	7.68213420224266	7.85539930667023e-12	9.31727298490996e-11	16.5800761099995
RNF14	0.407532152451887	6.80103792788632	7.79556848155739	4.43328369441273e-12	5.47452203579783e-11	16.5560205624753
DGKE	0.540171979893751	5.31197066868921	7.77004572822873	5.04318564868414e-12	6.16179623276168e-11	16.5511182393715
PRMT6	-0.569353965897089	6.25315152022199	-7.79252167778303	4.50205201417429e-12	5.55031305786873e-11	16.5509546079556
MBD4	0.602706796311731	5.77983359668913	7.77818437200999	4.84015520902907e-12	5.92337168857218e-11	16.5415498447901
TMCO3	0.467498897193678	7.14698493502492	7.78994262860476	4.56109050876883e-12	5.61810413664862e-11	16.5286388162975
TUSC2	-0.512189444572011	5.33925585916507	-7.74864665262726	5.61829596961945e-12	6.78169873631879e-11	16.474814563197
RNF216	0.423745023823266	5.80695336530644	7.76193169188351	5.25402376399101e-12	6.38821221377239e-11	16.4557625461459
LRP5L	1.10423007274207	3.18582984093628	7.69002361394462	7.54951343858002e-12	8.98284419918523e-11	16.4390875360033
ZNF250	0.91188015918841	2.64577368445447	7.66291642484588	8.65299657663855e-12	1.02305163063818e-10	16.4173849783177
ARL6IP5	-0.852157458841821	7.41463415837271	-7.77213451762565	4.99028436532604e-12	6.10212622391985e-11	16.4118217380932
MAST3	-0.717445132008694	4.81936331986597	-7.71691864453971	6.59298114634775e-12	7.9010538622153e-11	16.3629987895804
KDM4C	0.444584418844014	5.43286111456788	7.72642939821351	6.28438814042946e-12	7.5493097853351e-11	16.3467785789757
CREB3L2	0.49594949600904	6.65156215721206	7.74927732187312	5.60044917570148e-12	6.76559491732369e-11	16.3359366768032
PSMD12	-0.628447973662641	6.59137169755243	-7.74570618059644	5.70225474829605e-12	6.87751464260349e-11	16.3310832323455
AIM1	-0.581330415144552	4.56901317756297	-7.71924059914744	6.51627985603954e-12	7.81537207015093e-11	16.326457509471
F2RL1	-0.609687819470865	4.6967300785134	-7.70112784771563	7.13892935784632e-12	8.52809572294514e-11	16.2965512049144
MYH10	-0.533689885737253	7.82110572859483	-7.75558726179947	5.4249614327942e-12	6.5800663065297e-11	16.2948478241502
CFAP44	-1.01816970986534	2.99451559526452	-7.6450938731043	9.46435750201765e-12	1.11464150784547e-10	16.2810012726518
OFD1	0.787452850335715	4.45239077810036	7.68603400576999	7.70268893947489e-12	9.15784458552296e-11	16.2785339515643
PPP6R3	0.307760607113301	7.41880198581357	7.74481976872199	5.72780798546985e-12	6.90279010512162e-11	16.255767594939
HSPB1	0.737712402642384	8.40441268495778	7.75086738681899	5.55570286478234e-12	6.72235569843446e-11	16.2492096545662
SLC35F5	-0.707981339152932	6.9547846525013	-7.73470107390629	6.02769389840928e-12	7.24674552269926e-11	16.2485352474244
MDM2	0.78659171375226	8.51533940459837	7.74929286277833	5.60001010815835e-12	6.76559491732369e-11	16.2470129451445
MASP2	-1.68323439276816	1.58241610743549	-7.61044803780534	1.12639178140434e-11	1.30912530879006e-10	16.2275416847917
FAM122C	0.982928658158631	2.69256537837669	7.61747235127157	1.08735049952781e-11	1.26669162924047e-10	16.2253139467369
GCN1L1	-0.482730089535101	8.44454291594569	-7.74398974728973	5.75183874769664e-12	6.92619171093928e-11	16.2076116132129
PEX6	-0.571150370080105	5.44094732520592	-7.69390466059099	7.40341028263409e-12	8.82999275647605e-11	16.1939237804627
LIN37	0.890759039510122	3.30899116297987	7.63210666576299	1.01027660230904e-11	1.1842555394436e-10	16.1906565009763
PISD	0.707551491729443	5.16882802628472	7.69345195493044	7.42030676226493e-12	8.84312113826747e-11	16.188453283143
ZNF398	0.630210639023614	5.17669786913251	7.69220147704733	7.46717805191214e-12	8.89192273017548e-11	16.1716754465528
PCDHB2	-0.960569318747095	3.04331286894965	-7.61188320546405	1.11830354520197e-11	1.30073168355947e-10	16.1527968699643
SEPHS1	-0.377993204665744	6.65977971259222	-7.71314787586649	6.7194566398559e-12	8.04620102903319e-11	16.1450820811224
ZNF79	1.18248734427466	3.64865975630756	7.63779258456407	9.81816524625073e-12	1.15540414841458e-10	16.1398677448578
CHKA	0.446486591156236	5.29391508429053	7.68320391704925	7.81321408395099e-12	9.27456305807178e-11	16.1359436244282
ZNF430	0.840626355948849	4.49702854258232	7.66155809294411	8.71232314255467e-12	1.02849248670284e-10	16.1047111448868
KPNA4	0.469139683090247	7.03095306361816	7.70811659751932	6.89197187956996e-12	8.24620316682251e-11	16.0961604945538
PPAP2B	0.999844457624592	4.47944839307132	7.63365668070772	1.00243797266681e-11	1.17782539887049e-10	16.0614191503997
NAT10	-0.396056443027745	6.53881867925356	-7.69926215423412	7.20632990805132e-12	8.60176867244027e-11	16.0556934994388
RNF41	0.463061998167444	7.49074287749171	7.70395854956825	7.03786067419848e-12	8.41405381240163e-11	16.0539765525366
NBPF11	0.903657272172063	4.21510580763291	7.62878736221409	1.02726810018232e-11	1.2013596411478e-10	16.044031534337
ANKMY2	0.861210410379991	4.50822811441995	7.62306117914157	1.0572500844787e-11	1.2344997875997e-10	16.0365135458284
RAI2	2.55875522345441	0.452914786191397	7.67447970299335	8.16393575453085e-12	9.66795420268416e-11	16.0362330192388
HIST1H2BK	0.385522300258389	6.80853152002269	7.68425189379972	7.7721043534939e-12	9.23306320981522e-11	15.9942810765719
ZMYM6	0.54907688439519	5.6767733973508	7.66276889169712	8.65942076812152e-12	1.02305163063818e-10	15.9893113906938
TNKS	0.521139809702099	6.91845937439789	7.66888119666512	8.39719289819131e-12	9.93634740419548e-11	15.9262113300834
SARAF	0.428450786100175	8.80753090093997	7.6815951252707	7.87674397747015e-12	9.33521606674757e-11	15.9021562726327
LPCAT4	-0.802916465168633	2.6486963663619	-7.55749807357231	1.46909579276425e-11	1.67883884506453e-10	15.86800796108
JRK	-0.598562615449819	5.49490113078978	-7.6294495621158	1.02385579230776e-11	1.19830230532295e-10	15.8583024726669
BCOR	0.744832269328484	6.59219146281172	7.65145529989155	9.16643478206977e-12	1.08125046887321e-10	15.8177509785128
GORAB	1.29600103876073	3.49312255391881	7.56104269629104	1.44322604001796e-11	1.65304974957359e-10	15.8105010528487
TOR1AIP2	0.414410510804521	7.33615014054999	7.64990918545558	9.23797529194734e-12	1.08883388527379e-10	15.7919347495742
ZNF527	0.822224311826622	3.84092616740616	7.57379888248169	1.35381456486573e-11	1.5577685445229e-10	15.7683079427705
MSX1	0.796354120862064	3.19729922390748	7.54733976892201	1.54581221183429e-11	1.76248414372845e-10	15.7588841878311
RNF38	0.754751136757943	5.93968407405806	7.62055261260239	1.07065702615189e-11	1.24821319135844e-10	15.7434377231973
MEPCE	0.489384620531824	6.7430763558563	7.63251326919617	1.00821448488973e-11	1.18368637256484e-10	15.7318356313645
ZNF646	0.600263777627424	5.71497136509209	7.60977246419241	1.13021922286828e-11	1.31255776106652e-10	15.7207499813448
LMNB2	-0.589855685251927	6.88176950313663	-7.63225872412185	1.00950493797809e-11	1.1842555394436e-10	15.7036398177424
SH3D19	0.529668686466065	6.87293911199372	7.62498738879435	1.04706880328437e-11	1.2235630467018e-10	15.6984736967777
ANKHD1	0.866052448154822	3.56516988120546	7.53853520951863	1.61551399871586e-11	1.83083458148811e-10	15.6950373820199
GRWD1	-0.567685996187626	5.00998995660815	-7.59732796711613	1.20307865212763e-11	1.39393742595282e-10	15.6859386365743
TARS	0.391417932276212	8.74794086272562	7.63671138621921	9.87166307441778e-12	1.16079007615863e-10	15.6690586165916
SENP5	0.627804730925487	5.80333027608591	7.59692545967406	1.20551151596406e-11	1.39567933104983e-10	15.6646387534935
SH2D4A	-0.57923866467349	4.69665597530123	-7.58596246946081	1.27368641384881e-11	1.47233835183632e-10	15.6507255761872
NCOA6	0.484931655136625	6.79718255896516	7.6152108433461	1.09977104606907e-11	1.28016759905218e-10	15.6493045118687
METTL22	0.722154912782035	4.1990539860996	7.55151293933047	1.51382619714457e-11	1.72732630519171e-10	15.6319604672561
USP9X	0.386495496375959	7.93043438925265	7.62169544650626	1.06452838267729e-11	1.24203249372821e-10	15.6297981644865
CENPBD1	1.37957500194263	6.61794291860921	7.59512024755109	1.21648292988841e-11	1.40729643106351e-10	15.6233939651189
PTGES3	0.618773422642427	9.61149509653751	7.63115555085816	1.01511662014088e-11	1.18900087114161e-10	15.6107076520294
ZKSCAN5	0.582004217152656	5.24994716904914	7.57220236998643	1.36469658881506e-11	1.56908759400053e-10	15.601665078144
CLIP1	0.512884924190904	7.34697770045077	7.60508833057451	1.15711459441643e-11	1.34275369008942e-10	15.5870302688006
NMNAT1	0.499605281849821	5.08293221688402	7.56536613226598	1.41228381362242e-11	1.62008050002707e-10	15.5826648004515
FGFR1OP2	0.714640099095164	4.73212357505175	7.5581972287332	1.46395695356726e-11	1.67424048855796e-10	15.5760142963219
ARL8B	0.5339803982826	7.39842694092556	7.60151772648426	1.1780423111819e-11	1.36598326986158e-10	15.5640502100344
LRRC8A	0.630953018117035	5.89579711095065	7.58524628246471	1.27827103229884e-11	1.47536647355875e-10	15.5543290719254
C10orf12	0.992329751784313	4.09011833319384	7.52264436157809	1.74930320176073e-11	1.97351892393983e-10	15.5340248471161
FAM160B1	0.601721937434868	6.70071217430145	7.58554387386473	1.27636403648397e-11	1.47429864398794e-10	15.5237310084709
SNX11	0.561552090949018	5.04547835153632	7.54385401200222	1.57304302768384e-11	1.78810099195311e-10	15.5114440785459
SNHG16	-0.519064748472301	6.19146898333908	-7.58254792791749	1.2956919937419e-11	1.49203305046229e-10	15.5092184382494
USP6NL	0.588035270350813	5.28562161216832	7.55495413883274	1.48794547667912e-11	1.69908663709609e-10	15.4949065817827
RABGAP1L	0.575758365580709	4.87033042172149	7.54282873661132	1.58114275906784e-11	1.79594853783378e-10	15.4776313880392
VPS13B	0.511118360074221	5.93836217242774	7.56666002583692	1.40315230698086e-11	1.61083601235662e-10	15.4645785631952
CSNK1G1	0.472344417690452	6.0269831959294	7.56373047936069	1.42391172595912e-11	1.6321724028246e-10	15.4591604520121
NDUFB4	-0.444128314057153	7.90485263041254	-7.58498260163306	1.27996308943863e-11	1.47618477350311e-10	15.4450044162735
TBC1D14	-0.526704219295613	6.00269158930702	-7.55969484325485	1.45300936017739e-11	1.66298693234937e-10	15.441098368132
WDR48	0.573402628267433	5.40209058364127	7.54023624674071	1.6018087465884e-11	1.81804687367887e-10	15.4088371120255
ZNF350	0.683822198874315	4.58550454231594	7.51880338756907	1.7832580632689e-11	2.00880743271162e-10	15.4022974778836
FANCF	-0.579369827665535	5.07893546653152	-7.53371558250467	1.6549811148453e-11	1.87273522385207e-10	15.4012538053836
CIRBP-AS1	-0.865740844353616	2.7507675451124	-7.45307332243391	2.47688710829916e-11	2.73075894406903e-10	15.3777661446748
AZGP1P1	1.64577152612772	0.866439030395475	7.43325315651666	2.73441068234164e-11	2.99488773202349e-10	15.3766612730292
GM2A	-0.52439163405758	6.09222219914288	-7.54469985678407	1.56639182712924e-11	1.78324030903507e-10	15.3710445835377
TRAPPC4	-0.460352223661713	5.85609324251109	-7.53945981868655	1.60805004759494e-11	1.82375222920586e-10	15.3532857873261
SHOC2	0.623402008436013	6.54408966758241	7.54615538254122	1.55501176579773e-11	1.77162797232312e-10	15.3221995624216
GARS	0.570614870399897	9.32821364989574	7.56912769735556	1.38589919649194e-11	1.59224654433993e-10	15.3219875108645
TMEM261	-0.531790842422719	6.04234183001795	-7.53727529683178	1.62574009434078e-11	1.84103418224895e-10	15.3219374917614
TYW5	0.872756946310588	4.05187731529998	7.48871597881705	2.07287908269244e-11	2.30907658054226e-10	15.3080206814032
ICMT	-0.488146847609496	6.87105956682885	-7.54432522018622	1.5693342863943e-11	1.78523663973461e-10	15.2811043286104
GCNT1	-0.976910868051152	5.04593786032334	-7.50876055106251	1.87516145394679e-11	2.10759164614259e-10	15.2792670264482
AHDC1	0.712134070467915	4.7057276657753	7.50274073385324	1.93248739899698e-11	2.16231227893731e-10	15.2735216766372
LINC00998	-0.720413254995091	5.79878916342549	-7.51734213309431	1.79634689442188e-11	2.02203485507039e-10	15.2707224275281
TRMT10C	-0.634086117186712	5.79178891399503	-7.52557235912991	1.72385100072465e-11	1.94626666367529e-10	15.2599372169422
BBS10	-0.657649107360211	5.25494266668429	-7.50142071604648	1.94528844767787e-11	2.17339667636391e-10	15.2532920751697
VLDLR-AS1	1.2612616384172	2.53421579223573	7.41211932279258	3.03831144162879e-11	3.30364117360594e-10	15.2494965448986
RUNX2	-1.16418143749681	2.12231605822051	-7.41939838919145	2.93003357568494e-11	3.19748431486083e-10	15.2474963868599
AHR	1.27448876813458	3.19876876780417	7.42068873912988	2.91124283521314e-11	3.1792889028044e-10	15.2277665368923
ZNF517	0.666802577159435	4.03025538762588	7.45081829087498	2.50492850001069e-11	2.7596483019927e-10	15.2258368967165
FSD1L	1.06669951936339	3.1245050197208	7.43116287949096	2.76307215518085e-11	3.0240737231921e-10	15.2232528211247
AGRN	-0.87636659564251	6.90361822525012	-7.52856789376957	1.69819214575394e-11	1.91873989922055e-10	15.2137099122819
KPNA5	0.91247305953106	3.26759675534025	7.44178157028818	2.62049638259722e-11	2.88062764868814e-10	15.2055917797133
DPY19L3	0.508428887942641	6.36897043145161	7.51673250490328	1.80183564070317e-11	2.02669393114598e-10	15.1962782244238
SNHG12	0.980691913899401	4.24420508819581	7.47471201328524	2.22315712258997e-11	2.46732648579535e-10	15.1922890808043
NT5DC2	-1.07054802982793	6.98979486079177	-7.52202189229942	1.75476203402775e-11	1.97819119391597e-10	15.1858998827757
NOP16	-0.604908667831287	5.05378879721578	-7.50305348686251	1.92946670774811e-11	2.1605422881093e-10	15.1845987882912
SMC5	-0.866882410693942	6.35981442056981	-7.50640843517939	1.89735662199182e-11	2.12776004748537e-10	15.1649619857597
SENP2	0.453614235388106	6.14728676033422	7.50805435980089	1.88179804501377e-11	2.11346891876789e-10	15.1617485468247
PELO	0.46574288891947	6.2986521744297	7.50789684944773	1.88328146094534e-11	2.11355414182028e-10	15.1607417623202
RNF115	0.51375075094039	4.95223508883102	7.4688870211512	2.28880514830359e-11	2.53643528464403e-10	15.1562198380657
CXXC5	0.897084876418493	4.71340268337336	7.46741381432555	2.30571084582316e-11	2.55328569770505e-10	15.131667742671
VEZF1	0.64868370714273	5.73247883591011	7.49132204442461	2.04604712344987e-11	2.28087925803439e-10	15.1287172553927
EFCAB7	0.758533479498153	4.05549086308775	7.43482075724769	2.71310980595682e-11	2.97372677709836e-10	15.1228186008778
ZNF382	0.740471545261962	3.646905867762	7.4301332151757	2.77730010094942e-11	3.03743177828526e-10	15.118249656379
ZNF658	1.01670743468141	2.95958314139233	7.40173855444619	3.1996291150432e-11	3.46649572810164e-10	15.1039360088942
SCAF8	0.710605218006526	6.4336115534801	7.50163253440208	1.94322865623405e-11	2.17271195100599e-10	15.0912349346967
LOC93622	0.508779813088064	5.44497804304596	7.48188421696864	2.14488786076171e-11	2.38398490874892e-10	15.0571168982392
DNAAF5	-0.524012473428242	5.64156640823504	-7.48501649336701	2.11156964743499e-11	2.34869109821361e-10	15.054967282967
FGD4	0.780762935601989	4.628024131209	7.44113769620086	2.62892976574803e-11	2.88778415233888e-10	15.0500038634927
HINFP	0.797356502356567	4.39246629862584	7.43609480381872	2.69591915624097e-11	2.9570432469039e-10	15.0322240882683
ZNF609	0.49470844919667	7.12913884943568	7.4932512953375	2.02640594897887e-11	2.262342879544e-10	15.0236621018677
TMEM248	-0.360206718011735	6.63432955399847	-7.48587716653707	2.10250492389225e-11	2.34034202647635e-10	15.0204087101354
FARSB	-0.507243001339733	6.79257415960218	-7.49217136751508	2.037377224363e-11	2.27290166426707e-10	15.0203426102612
AGBL3	-1.00619715430098	2.29409282811221	-7.36203239498248	3.89898759892117e-11	4.19392534279372e-10	15.0168871135249
C21orf58	-0.741836399399023	4.74584032632716	-7.44329615800833	2.60076419850077e-11	2.86103115052656e-10	15.0075041319253
ZNF692	-0.720922028538062	5.30919843627969	-7.45714428985424	2.42705101824458e-11	2.67974985955592e-10	14.982497271615
ZNF101	0.973290804012323	3.52533331806207	7.396404206021	3.28580167114034e-11	3.55472607304347e-10	14.9814982304841
ACTR3B	-0.681103012798987	3.95685566625327	-7.40743529824653	3.110077185845e-11	3.37678373265716e-10	14.9743786879173
URI1	-0.509909783285582	6.83318319737067	-7.47517018550281	2.2180734807852e-11	2.46350528013836e-10	14.9479718768461
TUBA4A	-0.733182151769892	6.38724074674741	-7.47290573585083	2.24331154214231e-11	2.48785569548071e-10	14.945967017531
LIG4	-0.68688055091408	4.5967788318209	-7.40467068503101	3.15322152757047e-11	3.41868407638976e-10	14.9207726041277
ZDBF2	0.796793716194923	4.22875975787935	7.39380313810361	3.3286512073428e-11	3.59849003091861e-10	14.8982917729887
TEX14	1.69851939760939	0.606686649416509	7.34236293484304	4.2996250350611e-11	4.5887114091313e-10	14.8870365755883
SLC25A36	0.599783286429661	7.31551444347359	7.46177977367185	2.37151490742485e-11	2.62035819351667e-10	14.8756255878167
ALG8	-0.669600013382301	5.8245929121552	-7.43915651955545	2.65504826318553e-11	2.91434245029196e-10	14.867768891971
USP47	0.395748601460711	7.33197347991749	7.46415113328193	2.34359395498691e-11	2.59141434669245e-10	14.8669214685334
SP2-AS1	-1.02952728433039	2.42509569603671	-7.33888645920355	4.37456601549604e-11	4.66537523357163e-10	14.8505604623267
UBN1	0.434137765472195	7.00643909621313	7.45369349493146	2.46923000912926e-11	2.7243172532759e-10	14.8409931617137
SRSF4	0.538712206838597	6.46602188482015	7.44748848015506	2.54691181015262e-11	2.80384367604485e-10	14.8266278792883
SRSF3	0.800844638962356	8.57193806312196	7.46699530152798	2.31053602688099e-11	2.55674347676086e-10	14.8183556365078
AEBP2	0.599241920982911	5.55825808754154	7.4172894489943	2.96100445453333e-11	3.22425256629967e-10	14.7700674419352
FCGR1A	3.03898963251048	-0.222831391759378	7.42439701417702	2.85790401284799e-11	3.12331052816051e-10	14.7699730167192
TRAPPC13	0.469681790863646	5.7502765600416	7.41597420329472	2.98048374298195e-11	3.24311187569689e-10	14.762268753925
KIAA1324L	0.4914119554978	5.45325731881067	7.40523902278776	3.14430387206663e-11	3.41147882535785e-10	14.7497140039102
MED17	0.510490313281099	5.78826996033171	7.41838099913678	2.9449341393298e-11	3.21141111373829e-10	14.7304265594888
ARL14EP	0.839247436227118	4.26142692207168	7.36452163204002	3.8510010212026e-11	4.14825188912326e-10	14.6889287372846
SC5D	0.6288346313958	7.23609097455152	7.41048224148076	3.06320505350168e-11	3.32829863121427e-10	14.6240516623074
VPS37A	0.43614155758614	6.44298186140357	7.39885174180434	3.24598131680189e-11	3.51417847534947e-10	14.6198453500987
TRAPPC6B	0.460865909587028	5.79799787764174	7.38628826098485	3.45558943474737e-11	3.73034730065899e-10	14.6052242549373
NFKBIZ	1.52725536699926	2.74596193978622	7.29098804498122	5.54908134703175e-11	5.83508441925972e-10	14.5996155602836
LRRC37BP1	0.507254492273138	4.81441526562956	7.34845591585186	4.17134013436398e-11	4.47086677070732e-10	14.5459312294442
PPP2R5B	0.59533927449006	5.03673557992153	7.34521149272516	4.23917007291448e-11	4.53063187294547e-10	14.5447642659855
NCK1	0.542831271984694	5.28203518856526	7.36092064823975	3.92061059641647e-11	4.21416526240442e-10	14.5333885201795
XKR8	-1.03877505128866	3.42873981278021	-7.28436761351224	5.73430867169424e-11	6.02563883933945e-10	14.5322762721366
ZNF841	0.770612748911756	5.21664719232532	7.3487500764881	4.16524371811069e-11	4.47086677070732e-10	14.5196319470053
EGR3	4.98345035079104	-1.66373980329494	7.41806131775678	2.94963165715744e-11	3.21419948939594e-10	14.4891308511766
TFE3	0.461434495457319	6.96665464157639	7.37712221932825	3.61693523380003e-11	3.90171691600153e-10	14.4875167856453
DLX3	2.78381515041675	0.563925521927412	7.25973100608264	6.47906071715718e-11	6.77032538126877e-10	14.4792546060754
KLHDC2	0.424852095223831	5.94031093070491	7.36325281514436	3.87538713770987e-11	4.17152783224742e-10	14.4727737929218
KIAA0100	-0.504391937678403	8.69689931204786	-7.38832164619116	3.42077591823871e-11	3.6954223876455e-10	14.4383560869895
BRAF	0.81664960447424	5.03849313493772	7.32450788205834	4.69852583410666e-11	4.989608481255e-10	14.4287816420213
ABCF2	-0.383550034270051	6.63673681109388	-7.37039717266	3.74004543917944e-11	4.03162399962085e-10	14.4268038497691
ZSCAN9	0.924075898901611	3.51587455377461	7.27927710146665	5.8808895308719e-11	6.17102985294008e-10	14.4221183527777
INSR	0.48080688409675	5.55816284790138	7.34360478773294	4.27316475643146e-11	4.56371564598683e-10	14.419190597075
SETMAR	-0.451383388598817	4.9214107323256	-7.33330462157646	4.49761039553493e-11	4.78979558151436e-10	14.4178679165265
SUGP1	0.542105321897813	5.24471865623573	7.33249735891491	4.51568729398185e-11	4.80563858302137e-10	14.3935470412679
ARTN	1.03620482990263	2.55860319795389	7.24051530564408	7.12584153515278e-11	7.41522082410631e-10	14.3920273554617
DPF2	0.531009967871325	6.05191501081664	7.34847637606805	4.1709158145205e-11	4.47086677070732e-10	14.3835566625133
TMCC1	0.46141955472207	5.07580933326157	7.31565712223634	4.90965620204616e-11	5.20278034791285e-10	14.3638763586741
PAN3	0.532815074432389	5.54813874272754	7.33164848181959	4.5347737886177e-11	4.81952427558741e-10	14.3536762201836
JMJD1C	0.961902587987677	6.81827209626717	7.34853243371093	4.16975346694242e-11	4.47086677070732e-10	14.3428400102797
ZNF502	1.02418689497678	2.72081073283817	7.23935984087983	7.16671207792443e-11	7.45258646552031e-10	14.3348107492937
C19orf47	0.700373454416049	4.45458139780273	7.30173943717964	5.26083822646343e-11	5.55923622861188e-10	14.3330981985605
SMCR8	0.699315511192792	6.86900401720867	7.34668052107567	4.20832317125485e-11	4.50086757404294e-10	14.3320656414549
BRD8	0.488354735544812	6.83876879686566	7.3478170673142	4.1846106333318e-11	4.47869659801213e-10	14.3093731753775
IP6K2	0.417832736350221	7.00306478054733	7.34797871607616	4.18124882782198e-11	4.47829047065441e-10	14.3066861229261
DNAJC7	0.375675917461344	7.31692976623586	7.33762533951015	4.40207048829503e-11	4.69137618539661e-10	14.2474444479887
ZNF791	0.698941479702727	5.06566124041544	7.29214419520226	5.51734850367717e-11	5.80578171907614e-10	14.2379986530001
FUBP1	-0.47433473541711	6.83786430356156	-7.33163159143281	4.53515436960909e-11	4.81952427558741e-10	14.2254842360828
FEN1	-0.496160101139636	6.18702241310182	-7.3220756741771	4.75563082372092e-11	5.04668215187233e-10	14.2061017212356
BTD	-0.833824290650093	4.38806600393754	-7.25643839050221	6.58559980448371e-11	6.87686833547478e-10	14.1981392060749
SLC6A9	0.725147386223318	5.8614859909969	7.29631840050236	5.40426957911228e-11	5.69877191010885e-10	14.1948002839399
ATP6V0A1	-0.703376262921006	6.25161009179863	-7.29731165326762	5.37770273195938e-11	5.67474239094181e-10	14.1838384538717
HAT1	-0.681501244037202	6.31008544448047	-7.31010391431951	5.0469011152306e-11	5.34068126471478e-10	14.1756525027582
SURF6	-0.478914336800176	6.16989605893251	-7.31297576995239	4.97545611442549e-11	5.268790480551e-10	14.1751970830383
ZNF264	0.529765846255073	5.67744507633448	7.29367312586324	5.47566013944236e-11	5.76595460405795e-10	14.1725458826913
TBC1D23	0.591781593288196	5.81504651134165	7.29425923816289	5.45976194847546e-11	5.75324809953035e-10	14.1638792665132
WASF2	0.310017734187943	7.84014853575017	7.32138105068545	4.77206564760896e-11	5.06054645229493e-10	14.1492207045193
FAM13A-AS1	-1.69004440962916	2.41135745377995	-7.18300933943743	9.46894756537271e-11	9.75210676554435e-10	14.1414666914838
BTG2	0.995703482267239	6.07907836677963	7.29777027122383	5.36547967681062e-11	5.66582579655332e-10	14.1347505963261
MOGS	-0.651368721875536	5.40451571543894	-7.27287648121339	6.07047766927146e-11	6.36108113620239e-10	14.1280757416241
RNF24	0.57852032368953	4.73229730063776	7.24774862237486	6.87518810627028e-11	7.16431815432023e-10	14.0779762650283
TUB	-0.585437062713313	5.72612491153554	-7.28359821761926	5.75622869659965e-11	6.04444266490492e-10	14.0743909905629
ARHGDIA	-0.440053308920863	8.0894941437756	-7.30887843181317	5.07769707251158e-11	5.36948586203056e-10	14.0704971443484
PTRH2	-0.475248253747107	5.28316913467432	-7.26372010276638	6.35227265182254e-11	6.6470889296005e-10	14.0336747285289
FAM120AOS	0.367239830296458	6.96357406562531	7.27682702125576	5.95275783985384e-11	6.24208182424897e-10	13.9827057668939
RORC	0.756897134361294	5.01683255066744	7.235526101099	7.30398915400124e-11	7.58483410349119e-10	13.956416575291
MBIP	0.830659726138109	4.06149648673427	7.204758595247	8.50436906657522e-11	8.77674267379337e-10	13.9321924404169
UHRF1BP1L	0.562546728048029	6.35772681281732	7.26055720081889	6.45259685580732e-11	6.74736729713111e-10	13.9315188183813
STK24	0.338065641451015	6.11585396656006	7.25198862795597	6.73234532140937e-11	7.02521871760133e-10	13.9193493748539
VANGL1	-0.756458956634326	5.70321770577706	-7.24095033793023	7.11051373214117e-11	7.40440181704797e-10	13.9187686235676
GTPBP4	-0.479068113565392	6.88496240058456	-7.26775553321472	6.22651519926843e-11	6.52003850991735e-10	13.9049540152164
CLPTM1	1.41462079147072	2.80304641295658	7.14543075319898	1.13976568480842e-10	1.16189555485969e-09	13.8876595024063
MVK	0.699324835555974	5.11680087212898	7.21646721385581	8.02610485996797e-11	8.31172348808821e-10	13.8565339044219
TDH	1.26188241423148	1.30390031928731	7.10745864146217	1.37415387126826e-10	1.38299561199492e-09	13.8235569257285
CHMP7	-0.358339729689681	6.09414626604521	-7.23150006725968	7.45095846505328e-11	7.72676742480939e-10	13.8067549278096
FITM2	-0.912545671681317	3.30303206312539	-7.136956415498	1.18837540347678e-10	1.20872604216888e-09	13.7960457281876
ZBTB44	0.500217091838983	6.24156469932196	7.23300710657565	7.39560420855676e-11	7.67466432589415e-10	13.7930897149058
CALCOCO2	0.39732065892984	7.2936520402671	7.23745906302884	7.23445165820951e-11	7.51782187540997e-10	13.7683400308618
NUDT16P1	-0.445320123842662	4.9819380927774	-7.19051744815433	9.12429355280765e-11	9.40359588119147e-10	13.7372694376216
HSPA9	0.363240014910163	9.4276334541023	7.24967116595715	6.81005041444403e-11	7.10136923772858e-10	13.737112736651
ZNF324	0.860631028057356	4.19450717722473	7.16460975390446	1.03690844824106e-10	1.06136450298485e-09	13.734562622431
RBMS2	0.570832548837543	4.40817405452891	7.16130468036175	1.05395313188804e-10	1.07807630983861e-09	13.729096671208
PPP1R12B	0.520201123778868	5.4661284887817	7.1999504755306	8.70885325486646e-11	8.98160305460678e-10	13.7281438700228
LOC339803	-0.658605811176878	3.457872896093	-7.12285227232333	1.27387320257087e-10	1.28811313197335e-09	13.7161659325527
AKAP8L	0.608892553721535	6.23964148706318	7.21239919748291	8.1891704251125e-11	8.47474728487177e-10	13.7159887555071
PPAPDC2	-0.497432676487412	6.27751018140197	-7.21177232924476	8.21458864584036e-11	8.4951971836046e-10	13.7106967242445
NRARP	-0.959329129405297	4.45274252125899	-7.15657140653943	1.0788478369662e-10	1.10203939591051e-09	13.6694381233426
LOC652276	1.33520972223108	2.14816051054207	7.08451170277167	1.53832984088936e-10	1.53894476287772e-09	13.6643306844349
DHX15	-0.37293757072247	7.94307112966558	-7.22341787060858	7.75490411369394e-11	8.03641409049194e-10	13.6513214061032
PUM2	0.396874452103333	7.78783590590341	7.21095038631305	8.24803527613596e-11	8.52391587793927e-10	13.6089085264596
FAM175B	0.687588231297684	5.11215489484216	7.16852816513701	1.0170543287667e-10	1.04298977959323e-09	13.6057657799053
CLIC4	0.637770736216735	7.58135702103155	7.20611472192828	8.44755987942363e-11	8.72410998276652e-10	13.6006130768217
TJAP1	0.751125160325934	5.28650462944461	7.16767001070569	1.02137001988436e-10	1.0461727297806e-09	13.5960250798593
AVPI1	0.864382990933629	2.7087649173883	7.08667913231484	1.52202607803647e-10	1.52670297847667e-09	13.5870326932921
RBM22	0.450118879631693	5.66679435136098	7.16964084496948	1.01148551713212e-10	1.03817269482268e-09	13.5521044818366
LRFN1	-0.946666692066128	4.00751834734884	-7.13013137342965	1.22901347274427e-10	1.24863777447416e-09	13.5446630477005
ZNF512B	-0.646469235279391	5.97892671061436	-7.17522056184605	9.84012272853258e-11	1.01066540965558e-09	13.5311408912089
ZNF552	0.517699132054038	4.49648017302511	7.14602141499889	1.13645199686414e-10	1.15930456419238e-09	13.5293723089863
PLAA	0.41234975890355	6.44735892531768	7.18154007839913	9.53788718394687e-11	9.81637518534244e-10	13.5271840881634
PPRC1	-0.621881668828889	5.8784223670482	-7.17701218987963	9.75348562253703e-11	1.00313931580833e-09	13.5251151060851
SAT2	0.419983993401139	6.31150015256816	7.16842584590971	1.01756794559409e-10	1.04298977959323e-09	13.5195099653688
ALG3	-0.536562405742843	6.20797308400905	-7.17596566714307	9.80399968896259e-11	1.00764448548571e-09	13.5193905004992
PLEKHF1	-1.30118401480868	1.41264580249223	-7.03720925976866	1.94053919190084e-10	1.91578806742821e-09	13.4936118750818
C9orf106	2.28225267986498	1.07533390502843	7.05942696197724	1.7400856321731e-10	1.73155240905973e-09	13.4905594343821
MIR616	2.86176039401444	0.110211961269502	7.10621738587872	1.38257268575607e-10	1.39053660075774e-09	13.4825072529572
EGR1	7.75391352722735	2.66972969304594	7.03309043956331	1.98013720581982e-10	1.95231387278991e-09	13.467387642049
NMT2	-0.681347537232915	4.15630938371401	-7.09781516159708	1.44092001545027e-10	1.4472812676924e-09	13.4518067074819
PIAS1	0.580467154631431	4.72329596451585	7.12036639382643	1.28956184191254e-10	1.3013481598225e-09	13.4304279292212
BCL2L13	0.36193184047365	7.07148627200453	7.16046089013513	1.05834897440897e-10	1.0818358202672e-09	13.4040191224873
ZBTB49	1.05415619102196	2.65733841014814	7.04953208131749	1.82669195355723e-10	1.80934078988228e-09	13.4038808391838
NCOA7	0.623265978655834	6.51089075508523	7.13912512124231	1.17574330200077e-10	1.19694653714193e-09	13.3740200328127
NRP1	-0.687081745200104	6.66047024611455	-7.15442061419256	1.09035166167741e-10	1.11303334818138e-09	13.3576946968754
PKNOX1	0.416009892251692	5.49012442926015	7.12069316098414	1.28748870240079e-10	1.30012981541697e-09	13.3504380489255
ZYX	0.681442284128889	5.91579032647338	7.12810554483232	1.24133866270166e-10	1.25945549723838e-09	13.3464138553837
UIMC1	0.585196825142375	5.36725249102228	7.12710740782432	1.24745631061607e-10	1.26395438328009e-09	13.345549198941
RIOK2	0.490232662192644	5.50970688031901	7.12572846120822	1.25595713732008e-10	1.27085258584894e-09	13.3240647324221
SOX4	-1.00688349212393	6.33337667895556	-7.12692888729049	1.24855361979553e-10	1.2642131594639e-09	13.3051285477423
ZNF507	0.513564931946299	6.03382001593007	7.12735142641746	1.24595795121306e-10	1.26328862899496e-09	13.3003845591698
UGDH	0.565537158581133	7.94452762825301	7.14365278848121	1.14979818952888e-10	1.17132765359333e-09	13.2913114775631
SLFNL1-AS1	-2.2777363554081	0.391193316481922	-7.03806431126406	1.93241763031856e-10	1.90902520637259e-09	13.2833358386654
ZNF672	0.490434036398878	6.01771291238439	7.11930806080621	1.29629905368907e-10	1.30726840766924e-09	13.2670419333548
CCDC59	0.622082812370712	5.78658420239047	7.1151973249648	1.32279988498043e-10	1.33309819280981e-09	13.2661372729671
UGCG	0.673626349120013	4.10474975624423	7.05305527186356	1.79537600165834e-10	1.78067146901596e-09	13.257652743523
PARD6G-AS1	1.30791820001886	2.19398573590267	7.01470456939128	2.1668824659509e-10	2.12388427602602e-09	13.2549120981355
GFM1	-0.566691590133147	7.09069672124656	-7.12944636790421	1.23316743360162e-10	1.2520109657175e-09	13.2366382276772
ELF4	1.0550235768231	2.57504019090805	7.001365110824	2.31318907218135e-10	2.25991197839136e-09	13.2057634428169
ZNF329	0.493480544923903	4.83685690720601	7.07312094829191	1.62689920369851e-10	1.62214597893339e-09	13.2055391614332
VEZT	0.427424828518062	7.17287005409124	7.12081970896408	1.28668671955195e-10	1.30012981541697e-09	13.2002565533677
TMEM69	-0.408259732283989	5.60176029175481	-7.09811403315063	1.43880332785138e-10	1.44612254156736e-09	13.1900915242315
EIF1	0.38198480649295	9.69732498475581	7.13686273986218	1.18892405719461e-10	1.20872604216888e-09	13.1854944204635
RARA	0.833860143951561	4.30527325386215	7.05371404484773	1.78957977453176e-10	1.77609582910568e-09	13.1760787727355
NFXL1	0.429721656196994	5.36807852255155	7.08563401627971	1.52986613093715e-10	1.5325196679221e-09	13.1633797195527
ZNF543	0.815620088570167	3.57199571860123	7.02631370745958	2.04703678009291e-10	2.01298652847906e-09	13.1473964808239
BAIAP2	0.408669777164665	7.15562424073506	7.11029685132158	1.35509407987439e-10	1.36472788084465e-09	13.1448561156783
KLHL11	0.951525336221873	4.00332079669167	7.03899638322335	1.92360284892349e-10	1.90156816191146e-09	13.1364802592656
FDXACB1	-1.11382803635431	1.78005594413194	-6.96444098588635	2.77115892710495e-10	2.67160550601873e-09	13.1351354144332
ZNF75A	0.514975693431089	5.36765902049923	7.07791335990704	1.58903625146552e-10	1.58650055531957e-09	13.126140022684
NSRP1	0.478151142141351	6.33509314285857	7.09550329449603	1.45739783532887e-10	1.46285333524721e-09	13.1248973591256
ZNF717	0.868970186149806	3.78511267814341	7.0150773853999	2.16292788322825e-10	2.12139288664633e-09	13.1129769292355
ASAP1	0.442748270896826	5.6784597944636	7.08060368988081	1.56816494339159e-10	1.56670424417619e-09	13.0983575777736
SNORD28	-2.13058590004102	-0.590819175993461	-7.02062826225595	2.10488634838667e-10	2.06581525538394e-09	13.0875468608725
SOX12	-0.64746920881142	6.18057880867753	-7.08628517543956	1.52497670394116e-10	1.52864153447133e-09	13.084317332472
FNIP2	0.655366832852917	5.68103306715763	7.06329030334846	1.70738632419593e-10	1.70014012228953e-09	13.0619026271524
LCOR	0.783010365154682	5.97611772105207	7.07325354757361	1.62583966542764e-10	1.62214597893339e-09	13.0605806342365
GAN	0.849172555572677	3.59065415793332	7.00721653567429	2.24784402537246e-10	2.20180207990821e-09	13.0563505503363
UBQLN2	-0.363518949985903	7.01608461600941	-7.0853642115226	1.53189658972328e-10	1.53353061275231e-09	13.0445555854079
UBOX5	0.906195196123707	3.95173175134436	7.00051648146622	2.32282092052185e-10	2.26637290075089e-09	13.0258329513119
RCOR3	0.591207627680821	6.0234677000992	7.07091234783983	1.64464799705058e-10	1.63875476600607e-09	13.0244613728648
RUFY2	0.569470988565807	4.71675531705129	7.0276086399958	2.03408256010424e-10	2.00155856635159e-09	13.004415536687
FIP1L1	0.495366978048819	4.74229935221652	7.02953677474654	2.01494422250175e-10	1.98532824442823e-09	12.9949262843519
REL	1.23386196898771	2.18895742297204	6.94054439738715	3.11428133008443e-10	2.98240104926963e-09	12.9936514993465
ENTPD4	-0.464849369800826	6.42120023519609	-7.05723876958866	1.75888086179786e-10	1.74678273946804e-09	12.9793449532204
HMGN2P46	-1.26717569785778	3.17297177613511	-6.9848918807443	2.50742552750086e-10	2.42912914328729e-09	12.9721168069349
FDFT1	0.537088009191767	8.5063379988421	7.08272128594423	1.55192804431603e-10	1.55151474789943e-09	12.9717644059885
STAG1	0.457365784151292	5.24642118824622	7.03387141190589	1.97256801075357e-10	1.9461288600181e-09	12.9288345833619
LDOC1	-0.50624817720305	5.59196769829963	-7.0293133859515	2.0171523756772e-10	1.98620066053566e-09	12.9090134479374
FNBP4	0.670461684702653	6.94125596990221	7.05912302039432	1.74268435785755e-10	1.73184303888742e-09	12.9024585419452
TMEM30A	-0.643313783796326	7.67494420583597	-7.0591309569031	1.74261645119652e-10	1.73184303888742e-09	12.8916589264843
CTGF	5.38896307026261	-3.15557641827307	7.50556367438914	1.90539148195493e-11	2.13517600694293e-10	12.8819294839934
RBM27	0.539438748106395	6.09854739052615	7.04109562570093	1.90389549626252e-10	1.88332640130949e-09	12.8764616521452
SLK	0.556189213293862	7.14903390178847	7.05202451837953	1.80448243564595e-10	1.78852199694122e-09	12.8757591050791
FKBP14	0.599787916516963	4.46716095146976	6.99738640648149	2.35869153558294e-10	2.29689442920321e-09	12.870845199049
FAM21C	0.508410879746292	5.76515390255632	7.02122567196327	2.09873235105112e-10	2.06112262808264e-09	12.8703832268048
CLIP2	1.02390231506851	2.76541178686609	6.91658840767653	3.50042110332327e-10	3.34365924220752e-09	12.858364379751
ZNF555	2.01485040987206	3.21282829165111	6.92601506303231	3.34312434532773e-10	3.19747485155676e-09	12.8489271134775
PCAT1	-1.14997526252713	2.40427182883495	-6.94829792961996	2.99857771322442e-10	2.87710178541712e-09	12.8224949065723
NT5C3A	0.591937952575616	4.68263575001703	6.99420945806291	2.39566016372701e-10	2.32874458934571e-09	12.816156255977
ZNF19	1.328253984457	1.9709639334732	6.89511770895955	3.88655582897528e-10	3.69136763617285e-09	12.8039144897236
USP7	-0.338257058434289	7.65693201488421	-7.04528797025101	1.86513493680087e-10	1.84620080494409e-09	12.802860769251
ZNF782	0.771069874133466	3.63211475440475	6.942880483999	3.07896306887239e-10	2.95234415339641e-09	12.7814717559911
ADAT1	-0.49296596172767	5.1464743909282	-7.00308016104545	2.29384400918147e-10	2.24393235451915e-09	12.7813546130691
IRF2BP2	1.05322428272091	6.78721991476656	7.02497419188589	2.06052297058489e-10	2.02492231193081e-09	12.7717398660517
CLCN5	0.574656192296807	5.12838389583421	6.98111123270129	2.55423345655265e-10	2.46969540139051e-09	12.7652630162453
SWSAP1	-0.830337972464414	2.63441860495711	-6.89883263989273	3.81685304330508e-10	3.63436051352372e-09	12.759227748779
TMEM2	0.799805293930595	6.24856582224231	6.99919504818318	2.33789816229192e-10	2.27812321901204e-09	12.7505920010758
HSPG2	-0.934703578729197	4.40097783096766	-6.96015730985629	2.82978593779002e-10	2.72385036165737e-09	12.7420799687105
NPAT	0.625399841748473	5.28800587503299	6.9941761191292	2.39605113914433e-10	2.32874458934571e-09	12.7323716712557
ELOVL6	-0.855719566395248	5.99695740442924	-6.99355108117507	2.4033928487785e-10	2.3343691473e-09	12.7211909425552
RP9	1.00376934425321	2.41143568059291	6.88863672551426	4.01118635174087e-10	3.79772851562049e-09	12.6963632748891
KCTD10	0.337077427423406	5.96999012355223	6.99625978196872	2.37173642932107e-10	2.30810072732892e-09	12.6766244871273
MIER1	0.676369401375607	5.66628269822219	6.98573049031561	2.4971584143719e-10	2.42074439962611e-09	12.6732528924246
PI4K2B	0.598476279441945	5.69513561737845	6.99313178859973	2.40833034719684e-10	2.3376527791537e-09	12.6725436566632
CIAO1	-0.285264769274955	6.47631516947092	-7.00599474571161	2.26133546904593e-10	2.21357323358499e-09	12.6700618348805
TMEM104	-0.529119230700788	4.79359804927384	-6.95608482746201	2.88666049202926e-10	2.77503802485988e-09	12.6696751247595
TTBK2	0.822409064187	4.35362608386028	6.94144196715549	3.10066417757684e-10	2.97125547482411e-09	12.6657883083125
ZSCAN25	0.565867939931418	4.71725625052181	6.96134167945408	2.81345476279154e-10	2.70986765350082e-09	12.6613970023319
FAM219B	0.350738284762209	6.62710212535368	7.00074933222389	2.3201741440564e-10	2.26526235026989e-09	12.6570817362089
SLC25A21-AS1	1.03279901149834	3.02078051118014	6.89856648790432	3.82180540960729e-10	3.63676996392035e-09	12.6530997748167
MVD	0.719491836796188	5.57847895563357	6.97314419064398	2.65572397124311e-10	2.56452418985122e-09	12.6481690296289
CRAMP1L	0.563144186670496	5.96217241334866	6.99033790929318	2.44148786842132e-10	2.3683063199105e-09	12.6459695196827
FOXRED2	-0.390361522999861	6.92510344222454	-7.00177114250999	2.30859465624945e-10	2.25689175509386e-09	12.6274953382451
CC2D1B	0.4141225638649	6.2925670974672	6.98375196251289	2.52144861825991e-10	2.44113942306839e-09	12.6081198617064
FLJ46906	1.47466822596543	1.17389840506852	6.84988523717901	4.843306419416e-10	4.54544307462192e-09	12.6079505796733
TSPYL4	0.444023591346967	6.96960290059181	6.99983234983665	2.33061464147441e-10	2.27250061405063e-09	12.6049903575134
CHMP2B	0.57508716333926	6.41950618639258	6.98320911907786	2.52815385730169e-10	2.44605401554396e-09	12.5773420675959
ING1	0.852565508412479	3.26617766230509	6.89368649516851	3.91374437837296e-10	3.71015060515457e-09	12.5707109556035
LPIN2	0.507617528984183	6.86463337294897	6.97992526410975	2.56909433922236e-10	2.48246593293198e-09	12.5431857396657
PAGR1	-0.412684371068587	6.19775799893293	-6.97229847757202	2.66672898239971e-10	2.57349629818214e-09	12.5257322536936
LINC-PINT	1.962476497369	2.9127025592005	6.83747658754582	5.14426044612205e-10	4.80685842308455e-09	12.5242463848659
SRC	0.394238238502721	5.90357655288784	6.95826667149461	2.85605048430804e-10	2.74737053634654e-09	12.4919804798119
PAPD7	0.425566105580415	5.47826978345525	6.94992998978404	2.97477059440947e-10	2.85791140407247e-09	12.48838368682
EHHADH	-0.673439540240527	3.653913542691	-6.8726204874974	4.33640152555382e-10	4.09273446308713e-09	12.4653267548991
LRFN2	-1.40546799675021	1.29508350353742	-6.81603516162257	5.70850643578268e-10	5.30110900678496e-09	12.4513694065684
ZNF833P	1.09636046138833	2.49498849151751	6.84694326708827	4.91304479762595e-10	4.60801253473774e-09	12.429851302559
SNRPD3	-0.421416628301847	7.55080437720768	-6.96438252810058	2.77195083802423e-10	2.67160550601873e-09	12.418684319917
ATOH8	2.59844572375169	-0.301665563868104	6.85167531901955	4.80135336775617e-10	4.50888819075839e-09	12.4141515186532
TNFRSF19	-0.744997313296423	4.40563886011166	-6.90924331840562	3.62804216083458e-10	3.46116144136544e-09	12.4073046926471
LOC145837	-0.795766539347081	2.97220270160555	-6.84598475408769	4.93597988173106e-10	4.6266338267212e-09	12.3983873639576
BAZ2B	0.84558947046927	4.83886107697609	6.89794940165532	3.83331218845376e-10	3.64540948839909e-09	12.3924706553465
MAGEF1	-0.426371491885777	6.63036329465499	-6.94979479447625	2.97673558104498e-10	2.85797068318232e-09	12.3871531034126
CCDC96	0.886000953105518	2.92641319567079	6.83251774619547	5.26963947549857e-10	4.90874108958353e-09	12.3806416493628
SLC8B1	0.49045423545904	4.59370917402462	6.88581649463435	4.06664729507334e-10	3.84296889759731e-09	12.3438947611417
ZNF540	1.21317731144579	2.19688634850927	6.79729900643897	6.25140625292087e-10	5.77668407962214e-09	12.3373580815211
NAGPA	0.64188305343674	4.01440651589779	6.86522543899549	4.49523640519733e-10	4.23465933879818e-09	12.3303795486926
SNORD12	-2.11686317994239	-0.48306372721782	-6.87157857502596	4.35843955587493e-10	4.11095027456143e-09	12.2993626056512
AFG3L1P	1.09852274565873	5.76303378660864	6.90241444616942	3.75081997439912e-10	3.573750808095e-09	12.2946236012868
ABHD10	-0.468003620602094	6.22490150674249	-6.91719234856677	3.49012750112555e-10	3.3359487305475e-09	12.2766936909097
C9orf69	-0.482711473625386	6.20988681902697	-6.91345531134211	3.5543059931505e-10	3.39297258697698e-09	12.2729283778405
EID1	-0.731862794654369	8.57134871593455	-6.93605986303602	3.18320862590236e-10	3.0464665855035e-09	12.2437269409863
MIR4697HG	-0.885526087191698	2.93189383042015	-6.81568379953182	5.71824504306477e-10	5.30687067779113e-09	12.2263282598218
PRTG	0.993739783337201	2.76958803452353	6.8171886514678	5.67665067066966e-10	5.27478876675592e-09	12.2187075680976
C2CD2	-0.628912199031872	5.51167059021215	-6.88663023595898	4.05056732316759e-10	3.83018381137812e-09	12.2167004527901
AP4B1	0.522343129927502	4.30463036271567	6.8590064344209	4.63325773098195e-10	4.35921040654292e-09	12.2164279208492
SNORD60	-1.56580645270353	0.638948178085734	-6.77582060134797	6.93680800395098e-10	6.37083235396501e-09	12.1995698494375
ABTB1	0.855232338506258	3.41542138362453	6.79233794904372	6.40351404789776e-10	5.9063370358251e-09	12.1949722544703
NAA30	0.523464800010501	5.7767225761053	6.89013790702296	3.98197096682919e-10	3.77244643772284e-09	12.1931430162785
TM7SF3	-0.425772780916765	6.64361530229499	-6.90366726379045	3.72799134138028e-10	3.55425510997881e-09	12.1913820114098
DENND5A	0.333473956983159	6.13364012926998	6.89394671490878	3.90878706199078e-10	3.70779194711646e-09	12.1694180968796
DFNB31	0.836649980747467	4.26420487191854	6.83109318165446	5.30621378629113e-10	4.93974620055472e-09	12.1557013404187
SPC24	-0.708357682619747	3.6609404367047	-6.82783707238163	5.39075690065411e-10	5.01534111649456e-09	12.1551219798559
TIMM8A	-0.628093759714973	4.11515106703005	-6.84500868495459	4.95944389927092e-10	4.63993829230232e-09	12.1229505216262
BMPR1A	0.565222338065752	4.39253451861411	6.83255759919192	5.26861988280751e-10	4.90874108958353e-09	12.1102869330675
MBTD1	0.526629838401155	5.61890374897945	6.87019338907804	4.38791003617359e-10	4.13614922179426e-09	12.0902258154907
HPS4	0.322780433903875	6.06153437173803	6.87512917755187	4.28379027220189e-10	4.04562230989834e-09	12.0875334426184
DEGS1	-0.6399784549775	8.06382243282061	-6.89650777234926	3.86032796964948e-10	3.66877751849725e-09	12.0607928479972
ZNF354B	0.780852190176233	3.68068151123392	6.80858429847326	5.91857868512287e-10	5.48262662157958e-09	12.0605634134958
SAMD13	-1.09181340708684	3.61477743335945	-6.79574530270285	6.29865494762712e-10	5.81676523330682e-09	12.0553727711034
SEC61A2	0.578386492269803	4.23913874675534	6.81313348125264	5.78942579348369e-10	5.36942147586893e-09	12.0507318388499
GPCPD1	0.58513246704694	5.21323281146611	6.84529190756394	4.95262408465514e-10	4.63933894293086e-09	12.0346316222257
PSME3	-0.320513508874106	7.80706412596272	-6.88790399154186	4.02552346121449e-10	3.80890108970364e-09	12.0312190160903
C2orf49	0.513009063932247	5.15009874360529	6.83669730233278	5.16376656197073e-10	4.82208449592988e-09	12.0223297239669
MITF	1.11389553420069	3.680424971935	6.77605444449616	6.92895976824121e-10	6.36751896449878e-09	12.0169651213909
DPY19L1	-1.01761458965575	2.79460375997107	-6.74948721072716	7.87923338005874e-10	7.20990666879720e-09	12.0139924824082
FAM46A	3.593991748903	0.128567100763719	6.89425542424128	3.90291405298411e-10	3.70456115168201e-09	11.9721115573232
ZFAND1	0.459399041321581	6.58090106503428	6.8572897562129	4.67208974578243e-10	4.39299308845767e-09	11.9705340290844
SH3BP4	0.422952760744417	6.54043591944999	6.85205382296974	4.79252876004541e-10	4.50341751319411e-09	11.9524449343349
KCTD11	0.51647710335387	4.12545489652409	6.78477685183819	6.64240839378327e-10	6.1191659166288e-09	11.952163082219
UBE2QL1	5.68650334478727	-2.53882499820899	7.52971450229491	1.68847128800978e-11	1.90919313710503e-10	11.9461824121031
FAM86EP	-0.537563557784607	3.3879077091822	-6.78207902222209	6.72976322019895e-10	6.19583841290665e-09	11.9436025857351
SNORD81	-2.85251990335624	0.0472725527551685	-6.80363378943766	6.06236488004988e-10	5.60544772406582e-09	11.8808828996143
MTR	-0.395955807021486	6.32980639944018	-6.83421379374998	5.22642020982096e-10	4.87755909699637e-09	11.850254753171
C9orf152	-0.987023530133376	3.96796477905711	-6.77639171591642	6.91765574084622e-10	6.36102379697164e-09	11.8479170623539
C14orf28	0.931652042648326	2.31706508726596	6.69313961186694	1.03419079061894e-09	9.35506560959883e-09	11.8462512666736
PNPT1	-0.514449781104696	5.55510772503111	-6.82052703453996	5.58544262283546e-10	5.19325117179549e-09	11.8309826716148
SEPHS2	0.804920298517425	8.28921713498275	6.83889571983516	5.10892553034873e-10	4.77681355938459e-09	11.8117554216042
ELAC2	-0.384215924359747	6.90445449707304	-6.83310874009435	5.25453957820193e-10	4.90075567119752e-09	11.8058739106184
ADAR	-0.290529518670414	8.70536762787436	-6.84508475265359	4.95761132691873e-10	4.63993829230232e-09	11.8005430037098
SEMA4D	0.443417277929403	4.98359173765784	6.79207153326321	6.41178522550494e-10	5.91033560136171e-09	11.7978072781878
ZNF746	0.613371091617382	6.09391374440769	6.80651506886786	5.97826390593048e-10	5.53450128307349e-09	11.7800802922994
DROSHA	-0.429049161811116	6.48755727422405	-6.81301349376621	5.79279621131305e-10	5.36942147586893e-09	11.7483011289984
ZBTB48	0.624710444747971	4.91227665886179	6.77764944157151	6.87566225690528e-10	6.32628336088785e-09	11.7451993810888
YPEL3	0.844364895088051	3.76466548461503	6.71507333210445	9.30392386482872e-10	8.47226929983433e-09	11.7127928755164
CIC	0.664717107950644	5.81720176368747	6.79455584256607	6.33506541889413e-10	5.84679424278514e-09	11.7067481654058
SFT2D3	-0.511866693768408	4.71706300387463	-6.74906197923011	7.89544656172445e-10	7.22034260480233e-09	11.7046886578324
SARNP	1.12788003569925	1.70288430303488	6.65997555585941	1.21324409157862e-09	1.08247613066813e-08	11.6775907578234
PSTK	0.730548885800812	3.04183517149124	6.69227618891105	1.03850297585711e-09	9.38276816213617e-09	11.6681741044368
FAM189A2	2.69177414824675	0.4948469514257	6.66334934945889	1.19371130013891e-09	1.06822222186448e-08	11.6431129343311
HNRNPA0	-0.305149498219987	7.84007601183696	-6.80414493858849	6.04736015044068e-10	5.59501910160304e-09	11.6349603222293
TRIM62	0.556341631789611	4.22561715353153	6.71682608060239	9.22556721307717e-10	8.40601439754652e-09	11.6194624233453
GPRC5C	0.795875402153968	4.31263854002477	6.71231615814378	9.42851691045128e-10	8.58052181377797e-09	11.6108598609301
PVT1	0.651173185497199	4.97382014304188	6.75300900712992	7.74621401712076e-10	7.10116908919935e-09	11.5905870779146
SNORA24	-2.98942616506763	-1.13622603357091	-6.86195335936208	4.56734025290346e-10	4.2998859710093e-09	11.5843633548589
H3F3A	-0.9780769284464	3.87099783734542	-6.68784427121386	1.06091857797676e-09	9.57377005222299e-09	11.5675432780447
LMBR1L	0.446532740927926	5.62484456040824	6.75224595958924	7.77484481110908e-10	7.12306709479036e-09	11.5657619317589
EGR4	5.68211596554875	-4.64654599569735	7.58365986609357	1.28848478813606e-11	1.48487241585964e-10	11.5611579515627
ZNF767P	0.75639272197013	4.34083745272583	6.71125641210655	9.47684303774084e-10	8.61927771379264e-09	11.5559376521677
SNORD35B	-2.24550726994762	0.375564261670356	-6.66574028958908	1.1800573014747e-09	1.05789495157875e-08	11.5537370418207
LOC100132352	0.697553217877607	3.2418535013896	6.66508485159015	1.18378489405011e-09	1.06060345877425e-08	11.5446984656833
CCSER2	0.507653665735022	5.12237821496328	6.72852823273298	8.71888500600916e-10	7.94916680329287e-09	11.5350730959728
SENP1	0.471532451656736	5.52956662740984	6.75123776910469	7.81283429597297e-10	7.15350730416647e-09	11.5303507061133
C9orf72	0.717317268754272	5.72772459363459	6.73731673390657	8.35654281744158e-10	7.63271575101599e-09	11.5289422588285
ERBB2IP	0.522587054781142	7.5624446066165	6.77458948713485	6.97827182424041e-10	6.40499570371601e-09	11.5185247178821
CCDC71L	0.701844596356103	3.44662135779499	6.66164545352215	1.20353695054528e-09	1.07509285243236e-08	11.4952562344126
YTHDF3	0.528730410983902	7.33625592699235	6.76864416587089	7.18198535384335e-10	6.58794698065435e-09	11.4941238035013
ING4	0.557659532479101	4.87343501841889	6.70926737175755	9.56820853901164e-10	8.69710771318395e-09	11.4883818566179
CHST10	-0.591189672538684	3.6037200159983	-6.67746869199841	1.11528342054942e-09	1.00462482561308e-08	11.4839748436791
TCEANC	1.0567367136912	2.48373816522843	6.63125426202609	1.39284050399671e-09	1.22956455073572e-08	11.4806525278389
ZUFSP	0.618882709118497	4.33429779844711	6.70536066621371	9.75020321624914e-10	8.85181689813767e-09	11.4760628309955
KBTBD7	-0.627740302283825	4.55886711082777	-6.69274506700675	1.03615906183063e-09	9.36722725614013e-09	11.4706772497283
DNAH8	-0.792125875887485	1.81826667752025	-6.64368636174075	1.31208636459676e-09	1.16512648437522e-08	11.4576318755671
MBP	0.425165534704884	6.26349070509783	6.74290121823716	8.13407823636108e-10	7.4340425317832e-09	11.4485047204009
LINC00938	-0.516382507345737	4.82910996370837	-6.70036790989387	9.98778065505906e-10	9.06202503422156e-09	11.4459069058674
ZCCHC14	0.400376487829321	5.65278836415028	6.7317437588185	8.5845443782063e-10	7.83144097102951e-09	11.4413965741953
C2orf88	2.50208770676576	-0.393045827490284	6.6255572579263	1.43146844419155e-09	1.26069971601058e-08	11.4257289316192
LUZP1	0.50873259682922	4.65654567447846	6.70567262799486	9.7355455479068e-10	8.84385674212756e-09	11.4049871522536
THEM4	-0.392462289206496	5.85057304299995	-6.73266100935059	8.54659939728634e-10	7.80156453189372e-09	11.4031522693888
ZNF137P	0.933577719180511	2.92076600882742	6.6102083664984	1.5408867655671e-09	1.34915193421315e-08	11.3405655840442
AHSA2	0.806469622531296	5.17052295329619	6.69600657800497	1.01999889720431e-09	9.24339374799031e-09	11.3368776261531
ZNF77	1.33966765049131	3.70889785669692	6.63482927443788	1.36912839102421e-09	1.21005485106648e-08	11.3203012478018
ZNF764	0.798826018683757	4.472816227166	6.67151277381867	1.14772518613674e-09	1.03137291412503e-08	11.3135034728438
SNORA62	-2.12002690337127	-0.665123785205853	-6.62716253307598	1.42047818457785e-09	1.25175471946132e-08	11.3127154622515
GLTSCR1	0.904132142396813	4.50161069711699	6.66172797417341	1.20305925217473e-09	1.07509285243236e-08	11.2921640296993
NOS1AP	1.07390165018108	1.65646357687191	6.56655862610753	1.89927252245872e-09	1.65043265030325e-08	11.2914269411314
MUS81	0.539275977196128	5.64119552856924	6.69510764451052	1.02442790287553e-09	9.27233839034299e-09	11.2908949381375
FBXO32	1.37241055538348	3.18923955740851	6.59600676926027	1.64946629575841e-09	1.44086014526517e-08	11.2800258022028
ANKRA2	0.554383733301842	5.20587459055452	6.67483773023893	1.12950091190584e-09	1.01621244416885e-08	11.2675236890645
TARS2	-0.465306555874049	5.80259145861393	-6.69989828006932	1.00104200073993e-09	9.07708133038089e-09	11.2569599491766
ANKRD49	0.548884593114576	4.1332757184601	6.63911213228807	1.34124605075934e-09	1.18750888550721e-08	11.2514278889988
ZNF821	0.937654942630934	3.77741014029453	6.63132660480616	1.39235667439593e-09	1.22956455073572e-08	11.2306894630155
SCAMP1-AS1	0.602491298283831	4.00479525224114	6.62256462976194	1.45218178168324e-09	1.27669564600443e-08	11.2167117209601
KIAA1958	0.557912639684463	5.18855229719015	6.66660160805935	1.17517646425276e-09	1.05414873280881e-08	11.2132301867787
E2F5	-0.715311174536853	2.59879438275862	-6.59024610056749	1.69563459099895e-09	1.47775095870228e-08	11.2003265074632
LRP11	-0.484454459897837	5.73408673941285	-6.67708556451718	1.11734275102787e-09	1.005876423827e-08	11.1979782514679
TAF2	0.503866368675472	5.73847948854114	6.68410488681812	1.08020300749506e-09	9.7419389552828e-09	11.1935541889002
C12orf73	-0.498712772637909	4.4745197154372	-6.64114532018641	1.32820670676021e-09	1.17735253298178e-08	11.1934298847398
GRHL1	0.727781727808372	4.5444140965392	6.64313730549213	1.31555311535642e-09	1.16751451419574e-08	11.1911440695907
PEX13	0.578579253385086	5.78823282489048	6.67820876469498	1.11131610731921e-09	1.00165202085866e-08	11.1694708111019
ZNF18	0.616621469910354	4.25425071933707	6.62819574523987	1.41344860808126e-09	1.24629150316783e-08	11.1683891060384
PTBP2	0.743716637956452	4.3712487865232	6.64125340607838	1.32751704252021e-09	1.17735253298178e-08	11.1459643415844
AKIRIN2	0.615468789397694	4.38595629134347	6.61806719718145	1.48386873839069e-09	1.30150543082212e-08	11.1286189385349
YRDC	-0.43984313991751	5.33193337039326	-6.66090767517877	1.20781616592004e-09	1.07827393266678e-08	11.1262114056549
CCM2	-0.547461984250149	5.02454166623623	-6.65516055381548	1.24166909495953e-09	1.10717952077864e-08	11.1255666386225
CCDC51	-0.451151570667936	4.85637741081011	-6.64652199158449	1.2943253530801e-09	1.15071577867678e-08	11.1076009882092
OTUD5	0.440566573022738	6.22299287189943	6.66758262538525	1.16964163007343e-09	1.05026242996764e-08	11.0979355131999
UBE2D3	0.343793762945808	8.69688987821924	6.69574578689538	1.0212818507059e-09	9.24943803992749e-09	11.088438014894
ZNF460	1.55337099826591	3.10313416154168	6.56795765647048	1.88660107194628e-09	1.64037068305416e-08	11.0816454907043
MARVELD1	-0.730129046262703	5.65872998712929	-6.66401850189944	1.18987429808002e-09	1.06542352176324e-08	11.0792892730485
PCK2	0.514191547629888	8.54476265599789	6.69053539520323	1.04725111818978e-09	9.45611713213333e-09	11.0712846289495
PDPK1	0.330846253310009	6.67281476294805	6.6674932977265	1.17014454271169e-09	1.05026242996764e-08	11.0498157230837
DHFRL1	-0.908855212707851	3.8536386060362	-6.57897382472968	1.78969894068694e-09	1.55701734028709e-08	11.0446399460849
ASH1L	0.472581164995518	7.32053208896383	6.6742971848098	1.1324440807342e-09	1.0182503183416e-08	11.0411417527613
RORA	1.72935297926204	1.94257644938843	6.50644758084654	2.53088328783784e-09	2.17412719966665e-08	11.0344553947171
SLC5A6	-0.449757157156235	6.19657249447574	-6.66241690366062	1.19907845933779e-09	1.0723860717937e-08	11.0324173317412
EEF2KMT	-0.558689631408766	3.80506977801796	-6.59451903065185	1.66126929358359e-09	1.45032672746809e-08	11.0292128556771
MCU	0.455866905005445	5.65477959829959	6.64054032291586	1.332073558602e-09	1.18008357262346e-08	11.0173150065584
LRP2BP	0.852304848454136	2.51212082699832	6.52969929006827	2.26514136821559e-09	1.95479096466237e-08	11.005319130956
SNORD19	1.57038873136267	0.380448140670672	6.50047887184297	2.60392365378143e-09	2.22921993074014e-08	11.0030597138704
PAN3-AS1	1.57504335252644	0.859505705051625	6.5033755000027	2.5682207141389e-09	2.20368012820055e-08	10.9991652655031
CLPB	-0.430312699162346	5.61146723963284	-6.63839782347574	1.34585705483555e-09	1.1908891888869e-08	10.9968094805414
RRAGA	-0.344893084069402	6.7942235252516	-6.65364714091784	1.25073861999078e-09	1.11460481411167e-08	10.9816534032801
ING5	-0.561029296344175	4.8117610665429	-6.60847458071387	1.55375440904566e-09	1.35962565304369e-08	10.967119858458
UBQLN4	-0.323358967933825	6.53979751137538	-6.65264791595426	1.25676258968966e-09	1.11930884025978e-08	10.9669702631554
SPATA2	0.656593189661562	4.68467536595859	6.59391265544199	1.66610388031876e-09	1.45370225838852e-08	10.950457821491
LCA5	0.988441491333014	2.88422773958906	6.50594756839277	2.53692360788161e-09	2.17807003407377e-08	10.9208796738069
PNPO	-0.465230005622557	6.94202455817695	-6.64675862648925	1.29285397292202e-09	1.15008858159935e-08	10.918386574063
UCK1	0.372511878958714	6.08632910237013	6.62371321363273	1.4441971236475e-09	1.27041968416467e-08	10.8880428356966
TIMMDC1	-0.323330597622303	7.02088217585951	-6.63771142217314	1.35030266780348e-09	1.19411924969005e-08	10.8851125528986
FAM212B	0.83180418081784	2.97171778117335	6.52735579926465	2.2906249540716e-09	1.97564757669955e-08	10.8829543627754
CDK19	-0.505077520822437	7.71356377030881	-6.64465053265963	1.30602040566658e-09	1.16042617819464e-08	10.8788044044424
ASXL1	0.351617635762334	6.36675036253935	6.63058092133454	1.39735179346486e-09	1.23282224034479e-08	10.8718386616857
STK36	-0.386699465690223	6.06619490407948	-6.6250107204836	1.43522936455476e-09	1.26327105147446e-08	10.8704468628674
SUPT7L	0.362224171669333	6.21648699250925	6.61888927088117	1.47802617598214e-09	1.29789713792678e-08	10.8509919893625
BCL2L11	0.576135980709334	5.62718695344876	6.60465205917353	1.5825002786233e-09	1.38397345275524e-08	10.8243136796789
LCA5L	0.845480790889568	3.05067972292538	6.50210930843326	2.58376754271024e-09	2.21322609363017e-08	10.8189829266017
KLHL1	-0.58363703326304	4.78949223298591	-6.5912246700999	1.68770290818449e-09	1.47169261726471e-08	10.809982932045
THAP9	0.802593001041835	3.69534864657441	6.52971117800628	2.26501281279894e-09	1.95479096466237e-08	10.7770829984779
ZNF596	1.06840919618774	3.58524504238426	6.51000083133009	2.4883659129233e-09	2.13882670569297e-08	10.7747172077916
FAT1	-0.515662596895448	7.51507018185315	-6.62075166258272	1.4648739109118e-09	1.28710044741086e-08	10.7721433150371
C18orf21	0.605650028131806	4.27733433325942	6.54721060066837	2.08337907051211e-09	1.80728019195898e-08	10.7702683242361
FAM84B	0.356042993456858	7.14792787461449	6.61602213683438	1.49850237202149e-09	1.313573357751e-08	10.7693196549596
DAG1	-0.515792760077073	7.83835452832498	-6.61858387656531	1.48019398647224e-09	1.29904108128973e-08	10.7507038868439
ATR	-0.416095995755268	6.02238403548702	-6.59688703968233	1.64252170756298e-09	1.43562898491069e-08	10.7465395335416
UBXN4	0.44019936276534	7.83956023385476	6.6139638022957	1.51337495743248e-09	1.32583654380433e-08	10.7402012224181
DDX58	0.767102277808655	3.2882880755027	6.49125122875055	2.72095961767633e-09	2.32543708702492e-08	10.7298043105861
CNNM4	0.36876298941048	6.01551885197322	6.58269212417647	1.75811452649774e-09	1.53042595535595e-08	10.7140288274681
SMNDC1	0.550167583648256	5.88151529378248	6.58347145904532	1.75156474124216e-09	1.52560882566661e-08	10.7003923385177
SNORA17	-1.40722759896601	0.509158012093764	-6.44460723875534	3.39682930558568e-09	2.87362190719293e-08	10.699523746977
C12orf49	0.623020683186247	5.93451493004753	6.55790492339696	1.97954108298292e-09	1.71918964153103e-08	10.6650776924327
PLEKHA3	0.494045193084438	4.75126558887996	6.53313817211182	2.22825234242297e-09	1.927386933976e-08	10.6648661997205
UPF3B	0.570300885610348	4.60718842761957	6.52661046650421	2.2987890360849e-09	1.98155087059993e-08	10.6373669749353
RAB11FIP5	0.392931137288099	5.22037066189638	6.5351877134727	2.20654965206209e-09	1.90971467293166e-08	10.6086337356922
LGALS3BP	-0.651115008864489	4.29834962830418	-6.50246813796405	2.57935227300665e-09	2.21070512165912e-08	10.5628867125534
MT1DP	3.97572670891688	-0.0421019072416388	6.40598025954364	4.07994943351044e-09	3.42068792259033e-08	10.525966636281
CEP72	0.732032992845658	3.33844312281017	6.46475029193783	3.08672806716838e-09	2.62310745085458e-08	10.5231498438203
BTN3A2	-0.67654556820234	3.84612571533461	-6.46984535081094	3.01282556084062e-09	2.56465921891059e-08	10.5188338023232
CEP57	0.476352099212045	6.05989230927318	6.53544956236665	2.2037920036991e-09	1.90842795429906e-08	10.4816884692974
RARB	0.935331293283	1.77575642554502	6.41399261248208	3.92792472916069e-09	3.29506802978084e-08	10.4708968552217
LNX2	0.568656923605841	6.10665836629561	6.53187030378351	2.2417832544136e-09	1.9368594561723e-08	10.4682456340863
SSFA2	-0.450086791196098	7.3680686601883	-6.55315066531311	2.02505647441541e-09	1.75770219767756e-08	10.4667548359823
FAM127B	-0.519185633838222	5.95872221568917	-6.52361181147313	2.33192648219331e-09	2.00896202275472e-08	10.459370847984
ZFYVE21	-0.534816272212184	5.30009558792851	-6.51716586222857	2.404764297278e-09	2.06933757523934e-08	10.4589735790369
SOCS2	0.842877692911725	3.24261213208934	6.44368317399533	3.41177009494045e-09	2.88463624693839e-08	10.4451489629544
BIRC2	0.53348198313078	6.08897305961873	6.51515511006612	2.42794170410735e-09	2.08808548848087e-08	10.3939487186688
AGPAT3	-0.482496365202349	7.41561188911925	-6.53780132564699	2.17917659284076e-09	1.88929074584855e-08	10.3855310832686
ARHGAP5	0.536284216894602	7.03491170114916	6.53211469157869	2.23916880770485e-09	1.93571438206656e-08	10.385236433578
PPP1R15B	0.618179630414608	7.64465569265966	6.53654386315867	2.1923042164834e-09	1.8995753095623e-08	10.3747396264803
PARD6G	1.37708096887794	3.75025682545142	6.44675148586445	3.36240826010654e-09	2.84610611238781e-08	10.3677572491427
ZNF708	0.639431645251448	4.62866219349933	6.47271840973577	2.971925595576e-09	2.53127820437715e-08	10.3489049928215
PRPF38A	0.337974599743406	7.0199272159492	6.5230053350126	2.33868563904107e-09	2.01362979104592e-08	10.3390572513662
ARHGAP42	1.16002582551456	2.29338558054831	6.36219424905634	5.01915861276372e-09	4.16396053752818e-08	10.3231644393482
SESTD1	0.529059714660302	4.67730169525629	6.45260540103778	3.27017999477863e-09	2.77272856022563e-08	10.3181469461141
ACKR3	-1.06705827297964	5.61415517082552	-6.47808330367174	2.89701459582452e-09	2.47168018016483e-08	10.3144573500522
ZYG11B	0.418671972874509	6.27019690364581	6.5029557203446	2.57336468178375e-09	2.20683289900998e-08	10.2951991296248
SNORA8	-0.964431725635563	2.5991929333948	-6.36899526922269	4.86039888120397e-09	4.04342103047971e-08	10.2752065587416
FHL2	2.15421963443545	-0.133448870526479	6.35453204681844	5.20415472500222e-09	4.30554200278972e-08	10.2657740148233
PCGF6	0.591684006014065	3.81032851966167	6.42594516279203	3.71147148116987e-09	3.12571260579062e-08	10.2469594774856
LOC344887	2.75395903492559	0.780997825007556	6.37490798881828	4.72640784984394e-09	3.94726030440804e-08	10.243046044063
HIP1	-0.441944547834737	5.97731933620745	-6.48883724721925	2.75242408392235e-09	2.35098976360512e-08	10.2332627453135
FAM174B	-0.545410790164852	5.2285271018513	-6.46578258687685	3.07161176109384e-09	2.61321938836177e-08	10.2178171529981
ASB1	-0.382196833667122	5.59337913174387	-6.46522101534159	3.07982599054093e-09	2.61872406987331e-08	10.215916695488
NBPF12	0.778298643259557	4.60751648860512	6.42970960729069	3.6457695348813e-09	3.07210299302905e-08	10.2105170567914
PRKCE	0.773297815210092	3.0705756134129	6.37393030586111	4.74830939243263e-09	3.9611452131538e-08	10.2090964766904
SYNE4	0.468470907198019	6.00531952323266	6.47404564147786	2.95321709621329e-09	2.51677116440061e-08	10.200988940297
DDX18	-0.399801736287338	6.91798004656693	-6.49388166641189	2.68707803024042e-09	2.29778836572267e-08	10.1950016912118
CECR2	1.27423192139586	1.18547215693581	6.31767126104333	6.19245297028737e-09	5.08119528971777e-08	10.1808860252634
LOC493754	0.511814009636016	4.18371536683112	6.41468677523687	3.9150200328356e-09	3.28791615285567e-08	10.1541874799967
NOLC1	-0.316120653365051	8.37246477254147	-6.49824628037416	2.63177589409234e-09	2.25178044590829e-08	10.1513753848972
APMAP	-0.603542345946368	7.63855780016325	-6.48388699145313	2.8180748606828e-09	2.40569710676594e-08	10.1417309366254
DIP2B	0.462499875468746	7.08165945887384	6.47722447268976	2.90888004860524e-09	2.48039425382489e-08	10.1318079309971
FHOD1	-0.543428616739929	5.59495886652534	-6.45735285386248	3.19722137980275e-09	2.7128262800205e-08	10.1253645406598
STX18	0.398890273074429	5.17023154031526	6.43424609672273	3.56811647919997e-09	3.01004702537453e-08	10.1114927257934
C1orf226	0.566963607022784	3.17996373889864	6.36270801618962	5.00698893978532e-09	4.15845939821993e-08	10.1012428949814
EEF2K	-0.566618492764284	5.08664229562501	-6.43714782508195	3.51930469403874e-09	2.97053846462539e-08	10.0848681020016
MBD1	0.399953982756457	6.36217203612951	6.45731977687137	3.19772410471249e-09	2.7128262800205e-08	10.0778497493238
MAPKAPK2	0.306833036428517	6.56573144900493	6.45841022946948	3.18119176268927e-09	2.70185381835645e-08	10.0747396479494
ETV3	0.949531722986938	3.98230559958482	6.38632415704048	4.47792872683543e-09	3.74808125764553e-08	10.074447888605
OSBPL1A	0.397023048695365	6.17148551494671	6.44975629645061	3.31475135237282e-09	2.80734948151327e-08	10.070788845133
WIPI2	0.304486931675007	6.25465079229639	6.45049568395625	3.30312709997074e-09	2.79908332579913e-08	10.0654970036589
IQCB1	0.451762497978538	5.09089932482904	6.42566978902471	3.71632326676079e-09	3.12804429224664e-08	10.0635351437554
L3HYPDH	-0.68781754674431	3.84879439570411	-6.37166350075407	4.79947508320413e-09	4.00160565515787e-08	10.0621846826389
SCAF4	0.521785076467553	5.77918907479541	6.44343826351198	3.41574080400169e-09	2.88636825621212e-08	10.0528724294512
MYD88	-0.443822420780098	5.52776477961224	-6.4324072568571	3.59939398244369e-09	3.034727683345e-08	10.0377275920512
ARID5A	-0.600603966228956	3.6027402663243	-6.37966096567048	4.62134596573688e-09	3.86381575843569e-08	10.0350732304983
ATG2B	0.409560210227791	6.69906714512364	6.43755997892826	3.51242526096001e-09	2.96639919677027e-08	9.96430241244658
CAMTA2	-0.406501765945947	6.13434420459125	-6.41923534130025	3.8314899702842e-09	3.22136917098475e-08	9.92486084275801
CD3EAP	-0.920713885659668	1.63545925470071	-6.28353860302436	7.27150635622754e-09	5.89573107155036e-08	9.90911304720308
ZNF777	0.581212086247607	5.31414050443488	6.39689853948745	4.25929188560636e-09	3.56706787251897e-08	9.89883016164949
TXLNGY	-0.513765712997153	5.91471737059859	-6.41452775458771	3.91797257576361e-09	3.28855652306687e-08	9.89691381324143
MAP3K2	0.481308338271493	6.82230323901832	6.41765919147034	3.86023340072994e-09	3.24371934780978e-08	9.86436063333382
NHSL1	0.713961301989601	3.88593973952848	6.33266142998829	5.77000045594221e-09	4.75534175885995e-08	9.86217745694201
YAF2	0.679629879869411	4.02932467865045	6.34632812099876	5.40968845383431e-09	4.46329021004264e-08	9.86215495251663
TSSK3	1.0494546710677	3.40895559259159	6.30102875194203	6.69725637374225e-09	5.46851559043576e-08	9.8337839393007
CSGALNACT2	0.524670830193842	5.10776468891535	6.36567005234104	4.93739232376609e-09	4.10292657076213e-08	9.83048217792512
SKIV2L2	-0.461596890563261	6.44379239589969	-6.39741347311389	4.24891833810733e-09	3.56036594670869e-08	9.79177885579589
SNORD38A	-2.66173855568547	-1.37384195931244	-6.42384675096807	3.74860146079449e-09	3.15344535211709e-08	9.77977060157454
MIR17HG	-1.56260000391101	1.60637825674165	-6.23228842322162	9.24856891935286e-09	7.35964551632234e-08	9.76205932115178
SAMM50	-0.411748083362077	5.56872937177799	-6.37413479424647	4.74372028565687e-09	3.95951660975117e-08	9.75848937376765
AUTS2	0.572886365131507	3.42474373293478	6.30342762066062	6.62206580474197e-09	5.41595534444474e-08	9.7579761790029
MCF2L	-0.543799340218535	4.85525878505749	-6.35318141256344	5.23745460165758e-09	4.33070585344109e-08	9.7342598665973
PIM1	1.22841671092015	3.71123405408853	6.297153252744	6.82051300270082e-09	5.56008812424297e-08	9.73337246968064
SAMD8	0.489089368639836	6.11488678119556	6.36944784849864	4.85001166690966e-09	4.03701636309953e-08	9.72756615389684
SNORD12B	-2.72028873978072	-1.54326258453787	-6.37841564147184	4.64864829298317e-09	3.88447984237258e-08	9.72519500981286
ERCC6L	-0.673372193227386	4.1833941571136	-6.32685178247178	5.93024349532388e-09	4.87937185346758e-08	9.71165625117699
RNF138	0.596296092865845	5.71893588573087	6.37129350678205	4.80787795880644e-09	4.0041650265911e-08	9.7027913274157
NR2C2	0.377863970359743	6.67349441063709	6.38312852384317	4.54615440387801e-09	3.80306710465918e-08	9.69937471049611
TRIM16	0.482563543863333	7.01976816602199	6.37150293161653	4.80311996307828e-09	4.00242227333982e-08	9.69375970128574
MEX3A	-0.589475293484393	3.8251347083514	-6.32123356777947	6.0893777815056e-09	4.99934919448267e-08	9.68394808299037
LINC00665	-0.412347520457737	5.64646115806665	-6.3608409526176	5.05135415538236e-09	4.18835637753846e-08	9.68111970577416
ARL4D	0.877354081010515	1.62735147026714	6.2224543300534	9.68446464874597e-09	7.68208775306759e-08	9.67249386072511
IL17RA	0.38554924340987	5.06444640486735	6.33059895261041	5.82639320499016e-09	4.79918378311202e-08	9.65927113757036
B4GALT6	-0.756797504092723	3.93028174188314	-6.27280699161746	7.64760698943779e-09	6.16737199534898e-08	9.65685097719217
MCPH1	0.837842761649171	6.00013671714926	6.34820610210015	5.36194384815526e-09	4.42876506182065e-08	9.64724851199487
SLC35G1	-0.769725499216284	3.16511334679549	-6.26090955956901	8.08700375157773e-09	6.49382076650755e-08	9.63443304190397
MTO1	0.450728934422785	5.99529148327507	6.35453379464625	5.20411176791295e-09	4.30554200278972e-08	9.63434966854462
TSSK6	1.27188242275011	2.38372918773393	6.21297682845825	1.01236885035882e-08	8.00934175816017e-08	9.63251418294769
BCAS2	0.781826439701933	5.08759064802403	6.32890597215369	5.87308900340645e-09	4.83499476289206e-08	9.62991559990389
DIS3L	-0.349669387845839	6.12550797003961	-6.35621836385118	5.16287160945909e-09	4.27609928779027e-08	9.62402502167788
ZFP14	0.59628623840218	3.69554051034496	6.25863878841159	8.17365244599026e-09	6.55989124152804e-08	9.62008276841996
ZNF557	0.611450182625787	4.24128112375522	6.29334721911141	6.94373639535292e-09	5.64827441563486e-08	9.6159814292765
GOLGA5	0.432283357200712	6.59179174314537	6.35662631876501	5.15293299777298e-09	4.27022306261364e-08	9.61246449161015
PIP5K1A	0.303366584500425	7.09283857024223	6.36678427509064	4.91146005945936e-09	4.08363700181848e-08	9.5987173791179
RFX7	0.548155159556327	6.20977925612739	6.35165318485755	5.27538653075185e-09	4.35967001352613e-08	9.59485941656972
CALML4	-0.429085848119277	4.18629701189977	-6.29980077950723	6.73607127996008e-09	5.49423391308423e-08	9.59476822474564
RTTN	0.610932266450287	4.27748761423254	6.28871601775216	7.09663859966822e-09	5.76640287947067e-08	9.59422082633062
SNORD69	1.57262778459037	-0.0354755682466224	6.19973564396481	1.07703734173609e-08	8.48520079932271e-08	9.59321201420989
ATP1B1	-0.563886163780314	6.91808466024277	-6.36240461127853	5.0141722102517e-09	4.16212326750357e-08	9.58982025887722
FAM208A	-0.466615164275188	5.44578848953339	-6.32545948430037	5.96929345578224e-09	4.90881218685794e-08	9.58898825277903
TRIM56	-0.633851462765688	4.69354552086232	-6.2868781757837	7.15823202040301e-09	5.80702387997685e-08	9.57833404420235
ZFAND6	0.470213905695525	6.47465205136258	6.34653338249959	5.40444967160587e-09	4.46141925612061e-08	9.56240225281455
BCHE	-1.15892216600508	5.00551886307563	-6.32156240698874	6.07994857498886e-09	4.99433850120529e-08	9.55687912250063
SNORA52	-2.84536087159486	-0.952015069421582	-6.2967477574483	6.83353793738123e-09	5.56768343286579e-08	9.55571195233589
LEPROTL1	-0.446786189013729	5.39402955370699	-6.31355914964865	6.31357739167579e-09	5.16928452090533e-08	9.53078630641394
RASGEF1B	1.92075061195992	-0.0621320276771496	6.18598325698378	1.14851072432165e-08	9.001063171406e-08	9.52785269974024
EFNB1	0.540689564400126	3.56009298672797	6.25105354189783	8.46977931266929e-09	6.78305099514891e-08	9.52547141993105
INTU	0.552460648109729	4.159542491063	6.26767519670698	7.83417097277423e-09	6.30428249341789e-08	9.51425527960103
FOXN2	0.80047123013312	4.60314289206863	6.28697791192788	7.15487598064379e-09	5.80702387997685e-08	9.50722499386527
MARCH7	0.554678181536924	6.74587595659188	6.33958273261281	5.58466236018016e-09	4.60512300936108e-08	9.49442443739819
FOXD1	1.74124618165238	1.20852329320387	6.16923251358255	1.24190197119954e-08	9.70260145657245e-08	9.4827494443439
UBALD1	0.69402400646257	4.72401828937952	6.28791271184159	7.12349603969382e-09	5.78509553986167e-08	9.46927911256205
FAM120C	-0.489796859095894	5.7164027534826	-6.31465627225623	6.28103442969879e-09	5.1454453353168e-08	9.46386535061846
PRKAB1	0.51116842303221	4.90019322423594	6.28117772084458	7.35264908533295e-09	5.94670341195107e-08	9.46214046060674
WDR89	-0.461864782819021	5.43206231925489	-6.30018175841832	6.72400526782153e-09	5.48737299465261e-08	9.43270921210317
ARC	2.7026647524179	-1.44383950344731	6.19567621855663	1.09766620686032e-08	8.62961034670917e-08	9.4165378892052
SETBP1	0.566577541141941	5.36570839853742	6.30235872176643	6.65546618842784e-09	5.43734930823898e-08	9.41024280403473
ATG4D	0.569850946731669	4.99759875963084	6.27647539599964	7.5169351927447e-09	6.06851069108894e-08	9.40994876005216
SFMBT2	1.44280994233678	1.24601297384348	6.14222112233099	1.40848910503374e-08	1.09188809505351e-07	9.38949149837095
TBRG4	-0.480207649986903	6.34069181702581	-6.3159069652456	6.24413797457315e-09	5.12080698122285e-08	9.38677356848251
GPR157	-1.43987497664117	1.87988718563417	-6.13842774317808	1.43358122663257e-08	1.10962142778941e-07	9.3795666964803
ADAM17	0.84467219792654	5.34742676691511	6.2671523428167	7.85342906942593e-09	6.31639479949115e-08	9.37339917313066
SRPK2	0.365539799135872	6.80623507592899	6.30597862834194	6.54301972782158e-09	5.35422257400375e-08	9.34839728434397
HYAL2	-0.704121806442897	5.32087208270002	-6.28296382681316	7.29117954260303e-09	5.90212140224944e-08	9.34202413228811
HDAC2	-0.444071963315718	7.60307958724056	-6.3152530425966	6.26340248182872e-09	5.13380194689629e-08	9.33521921104402
TAPT1	0.480667295856326	5.68369707981726	6.27899904006143	7.42832126490846e-09	6.00342691678501e-08	9.33443668667593
CEP41	-0.425163367218695	4.34213953809122	-6.23552416197627	9.10941749000108e-09	7.25660546577487e-08	9.32973582233297
INTS10	-0.347553919167886	6.71190073695612	-6.30257010164958	6.64884795253296e-09	5.43489933888051e-08	9.32832943149849
SRGAP2B	1.23268488700142	1.73075860195557	6.13107002288081	1.48351194164424e-08	1.14531698281388e-07	9.31964513794691
PGAP1	0.605857802243221	3.97876370526355	6.21998393537957	9.7971087848468e-09	7.7632393410691e-08	9.31905873292066
TESK2	0.421585967241612	4.4831297181561	6.23253950292957	9.23769679736472e-09	7.35489157525072e-08	9.31507476890026
MLX	-0.344633091282956	6.38132982532429	-6.29336280100206	6.94322747160941e-09	5.64827441563486e-08	9.31396867309946
FIGNL1	-0.606909121441305	5.58928128395094	-6.28340041916354	7.27623126862513e-09	5.89637823689557e-08	9.30392197456895
TUBA1B	-0.599800356380483	9.22165335514484	-6.32174558719048	6.07470227219403e-09	4.99276022546609e-08	9.30121179580839
THRIL	-0.713446273045625	4.71696081826172	-6.25355376771544	8.37102095447814e-09	6.71470356049379e-08	9.28888930123312
NSMCE2	0.558575669068163	4.65289774861063	6.22867765892724	9.40632211464269e-09	7.48121466490861e-08	9.27505616264145
CAPN15	-0.670718310028424	6.25242651906229	-6.28320358787326	7.2829667358555e-09	5.89865310170476e-08	9.26732015683972
AASDH	0.509020568487132	4.75877047260982	6.2406162023359	8.89460442184411e-09	7.09301009019709e-08	9.26261721456105
PRR15L	-0.747052924926291	4.05053847625814	-6.22790800689634	9.44028927973084e-09	7.50425536391944e-08	9.24890135938852
RMND5A	0.537478163142569	7.87139545589475	6.29558872625779	6.87090261927377e-09	5.59509076632402e-08	9.24868043137431
SLX4	-0.460578274947214	4.97268887012942	-6.2359071560076	9.09308419882262e-09	7.24743908330788e-08	9.24337548054079
MTSS1L	0.494411005313747	5.99741300800534	6.27354734511171	7.62105583269495e-09	6.14926246016912e-08	9.23873219931563
ZNF702P	-0.819441518093598	3.5658837076749	-6.17155396644563	1.2285258434384e-08	9.60809586722446e-08	9.2367111200491
SPTAN1	0.306451207983079	7.56047896575781	6.2897864916784	7.06100386632411e-09	5.74055409078088e-08	9.23167466843258
ARHGAP9	1.35461528654635	1.86734505825492	6.10504444061988	1.67425729653731e-08	1.28137857109094e-07	9.22891228991657
EGR2	6.81894680906219	-2.98095767345219	6.64949185995525	1.27597825404082e-09	1.13574922718891e-08	9.22679277432221
RNF219	0.753534062260881	3.58678160936075	6.19477692566853	1.10228856792425e-08	8.65688553135492e-08	9.22571459526991
IRF6	0.603617351422282	7.06191539247202	6.28113358838594	7.35417437133268e-09	5.94670341195107e-08	9.22193543479363
HNRNPU-AS1	1.12353572401611	4.40818187909363	6.22433410061618	9.59960754885022e-09	7.62282955862162e-08	9.21572880902248
DHX58	-1.22322820444778	1.35997205850196	-6.10992439150135	1.63674007962336e-08	1.2539433181441e-07	9.21149657073484
RBM12	-0.494723807853489	6.55458424952433	-6.27865229478874	7.44043539261978e-09	6.00998267109083e-08	9.20905133261066
PLEKHA5	0.539230390236165	5.29688134338434	6.24402719971728	8.75350827703706e-09	6.99535286258587e-08	9.20887519629528
MLYCD	-0.498086146993847	4.20642527528554	-6.1994646903894	1.07840227377036e-08	8.49149897374709e-08	9.20129974619857
HARBI1	0.806232098539148	3.17410733203538	6.15774540056094	1.31023077777621e-08	1.02045774684065e-07	9.20015695883524
GLOD4	-0.288954642055208	6.28635219423072	-6.26799404987606	7.82244962309146e-09	6.29822539090303e-08	9.19569563449219
CBFA2T2	0.504121159016932	6.99926157536821	6.2697182990581	7.75936344589395e-09	6.2541385670179e-08	9.15890855025827
CD276	-0.401546009180632	7.18437797053833	-6.26807317433578	7.81954361006310e-09	6.29822539090303e-08	9.14051847910284
HERPUD2	0.433160649684187	4.75219203880957	6.20365734708048	1.0574712819977e-08	8.34857453758017e-08	9.13746802238093
LINC01137	-0.678853368938836	3.27259305677765	-6.15120874007437	1.35075215024064e-08	1.05038292532436e-07	9.12434071887763
MRPS16	-0.268496599498427	7.39451149642018	-6.26559464221072	7.91108036212022e-09	6.3593566765309e-08	9.11647989538465
GPRASP2	1.37949658880634	0.826382903849311	6.07697830053985	1.90705196191613e-08	1.44773975025948e-07	9.10788275591145
ARHGAP20	1.5337710291786	0.558109235625204	6.07575224836516	1.91791717062647e-08	1.45451738556197e-07	9.10612960949583
SHROOM3	-0.474909773212771	7.16840238425597	-6.26162506010683	8.05988955857095e-09	6.47551105465497e-08	9.10599058845322
CCDC130	0.649229129650125	4.6554648508048	6.19678242268381	1.09200651084763e-08	8.58961224038137e-08	9.10567364058591
BNIP2	0.417913317924723	6.6997609523922	6.25144971653497	8.45405428412333e-09	6.77407039116307e-08	9.09943795887358
PDP2	0.358668966228879	6.14779591460266	6.24146857030816	8.85913748608237e-09	7.07223862259505e-08	9.09605747563901
FKBP1A	-0.434624175076862	6.90104683379872	-6.25293459506323	8.39537187824186e-09	6.73064090356005e-08	9.0920670451355
FTSJ3	-0.399514571411824	6.50448485905469	-6.2506104783694	8.48739961433503e-09	6.79353905164472e-08	9.08859108578956
SLC10A7	0.509184295435722	4.87342909879261	6.20506132245488	1.05055208519864e-08	8.29831147361537e-08	9.07810902828724
TOPORS	0.434760649896972	5.50426746616373	6.22043281791095	9.77654525838936e-09	7.75103503695748e-08	9.0534381625387
RRP1B	-0.269822383998005	6.47437924370733	-6.24285984431237	8.80154593591132e-09	7.03000073264066e-08	9.04811302622076
TIMM17A	-0.39825853748376	7.094509876928	-6.24525915690817	8.7030924506441e-09	6.96247396051528e-08	9.04513073173819
DEF8	0.526257419394932	6.66222450432011	6.22779211551722	9.44541439105906e-09	7.50435674582766e-08	9.02716571194665
TRA2B	-0.415880246216597	7.37909246484833	-6.24502490429574	8.71265676801804e-09	6.96641395253242e-08	9.02581483718261
SLC29A1	-0.588967322248832	5.08681264342282	-6.21775345596191	9.89992189631456e-09	7.84057105459174e-08	9.02188623795113
SLC35A4	-0.329122211762657	7.13751640598856	-6.2409461441642	8.88085900932185e-09	7.08581184293182e-08	9.01871612487669
ATG2A	0.484263669120575	6.15614066050743	6.22280261874881	9.66868651168317e-09	7.67362561624918e-08	9.01158202698068
GPR19	-1.66739857275217	-0.122460192415953	-6.07392673542489	1.93420776885925e-08	1.46558321344553e-07	8.99635706734879
MANEAL	-0.441905817647954	5.04191697511136	-6.19273707841366	1.11284457816541e-08	8.73521912479443e-08	8.98945212877207
ACRC	1.4256575641142	1.66786790669265	6.05463268257336	2.11493298380331e-08	1.59266969331949e-07	8.97672423424901
MRPL17	-0.47838715085316	6.11893172114456	-6.21624217030431	9.97018754070905e-09	7.89205778130138e-08	8.9484138012607
NKRF	0.571765540548604	4.85137042998071	6.1923863502653	1.11466956950575e-08	8.74497296535963e-08	8.93932621194075
TMEM186	-0.51860402661263	4.21394654892173	-6.14915034246919	1.3637660505313e-08	1.05995398627216e-07	8.92300183297223
CSMD1	-0.35299092106697	6.07076177241248	-6.20330243549749	1.05922748714626e-08	8.35804516394549e-08	8.92247633939413
SLC18B1	-0.716233818732952	3.09730511706484	-6.09681793665946	1.73942872684023e-08	1.32922451716198e-07	8.92227401371251
PPP2CB	0.317423304545454	6.74119887521201	6.2068119493287	1.0419869531469e-08	8.23932390123956e-08	8.90393888483454
THBS1	-0.744096294775156	4.45499859457796	-6.14742836936628	1.37474776329715e-08	1.0679364932059e-07	8.89911986479492
SMAP1	0.444852332918953	5.13214492972205	6.16508372940879	1.26616534568223e-08	9.88188088917065e-08	8.89697641937429
RALGDS	-0.447392012940949	6.48494595072226	-6.20194852356498	1.06595346626056e-08	8.40670023601288e-08	8.86474792065877
NOP9	-0.321941344120672	6.14856997380719	-6.19553028991844	1.0984149791573e-08	8.63097819310625e-08	8.86343184005548
RPA1	-0.636576655071361	7.56517633281779	-6.20637695648869	1.04410875639247e-08	8.251756361047e-08	8.84411334119583
LARS2	-0.43978175126493	6.54461091115823	-6.19750462948561	1.0883269921087e-08	8.56515624397496e-08	8.84212232842567
SHB	0.825257510025764	4.8546536083106	6.13827516929564	1.43459961601913e-08	1.10983760093474e-07	8.84133856358038
KLHL42	-0.503787785897669	6.69105454830336	-6.18838501136835	1.13570014499718e-08	8.90531246855229e-08	8.83957316576266
MED20	0.454073988847954	4.87212120868448	6.14652084300951	1.38057042193115e-08	1.07135118634202e-07	8.83063679773175
LINC01578	0.65772293994246	5.26908956352357	6.15876222366845	1.3040359520752e-08	1.01616003406129e-07	8.81362861178101
LRRC57	0.341084953426178	4.73511211671775	6.13507989912284	1.4560916301317e-08	1.12530478219545e-07	8.80070614434542
TBC1D8	0.535654881466578	4.1511235175139	6.11117731197056	1.62724190592217e-08	1.24793996217197e-07	8.78432167514471
MCFD2	0.378189853228994	7.17054491142346	6.18463195936288	1.15578080399754e-08	9.05331484237197e-08	8.78408115325207
LINC00883	-0.605212179519719	3.17409747672558	-6.05910469298888	2.07161878235213e-08	1.56161785320279e-07	8.77397369088874
BMPR1B	0.450127696487216	5.39350605275189	6.16094658971862	1.29082545789444e-08	1.00691091302561e-07	8.77073996630925
CNBP	0.277997458747405	8.80492342800328	6.20025712017041	1.07441518758145e-08	8.46898606652128e-08	8.76163478772476
PPIL4	0.438580828159739	5.68901593628276	6.15625169824995	1.31938351068027e-08	1.02705354050674e-07	8.75458718214837
DNAJC6	0.777779734484719	3.03390405325833	6.0303938863225	2.36567289410529e-08	1.76380060466162e-07	8.75388848407342
IRX2	0.739325352912691	2.59768363214996	6.03770338577209	2.28712760195678e-08	1.71033406728003e-07	8.74704074557689
FBXL14	0.774995543111477	3.83318251126674	6.09231767081453	1.77613071633943e-08	1.35520217665411e-07	8.73057112408872
ATG13	0.313056171952959	7.07579107558553	6.17226079167168	1.22448139909058e-08	9.58145528334763e-08	8.72703771258987
RAPGEF5	0.60336365843448	2.83219054899358	6.08197601331011	1.86338591910894e-08	1.41745709024011e-07	8.72543950793714
RNF182	1.62419602682665	0.876420644378895	5.99621415453001	2.76962302159729e-08	2.04066041669798e-07	8.70537071071707
GLYATL1	-0.72915966631688	5.99757723175156	-6.15517302897793	1.32603223987241e-08	1.03169430642094e-07	8.69970998970465
YES1	0.447487021490259	7.0444248913479	6.16940739096398	1.24088935704789e-08	9.69973690027649e-08	8.6991870424029
APBA3	0.796922333815752	4.05191364352952	6.08201537176769	1.86304597265086e-08	1.41745709024011e-07	8.69879728420089
LAMA5	-0.677224793269759	7.10721654406993	-6.1680429998345	1.24881139157782e-08	9.75150902544592e-08	8.69603816932766
HBEGF	1.22570789166433	3.10454507748973	6.02750409666568	2.39745244238872e-08	1.78483618616306e-07	8.68941493653316
KCTD7	0.650844810872095	4.2261397507483	6.06766274904441	1.99114893652537e-08	1.50549307305463e-07	8.66341185063286
DENND1C	0.424260554780478	5.40287531099683	6.11291429165672	1.61416387967167e-08	1.2398099650716e-07	8.66239461157162
GOLIM4	-0.404212586807758	5.1371265540167	-6.11606130349856	1.59073256289023e-08	1.22243808415352e-07	8.66236608051793
NKX3-1	-0.887149911748775	7.74594844250421	-6.17347315850099	1.21757477348428e-08	9.53237893568297e-08	8.65226516385752
TXNDC16	0.471107032267327	5.18860442013899	6.11683438307714	1.58502797602917e-08	1.21867793589626e-07	8.6506294016469
CASP8AP2	0.580993994374761	4.64909735811515	6.11246454736328	1.61754012069779e-08	1.24176801903875e-07	8.64598221705105
ANKRD42	0.468667143414382	4.32331929370839	6.08230734242039	1.86052607235334e-08	1.41671701330922e-07	8.64143065976017
RFT1	-0.305902412216013	5.23723777073876	-6.12351864204889	1.53653724964739e-08	1.1844272762169e-07	8.63140742657165
SRF	0.381274327733268	6.15515386819482	6.1368889940643	1.44388466199958e-08	1.11644552443799e-07	8.6124045030703
HIST1H4E	2.12855823330631	1.04217934212152	5.96402052013684	3.21179791536164e-08	2.33325387020176e-07	8.61213815571679
SBDS	0.344422310278157	6.83547493071751	6.14657777764053	1.38020441822917e-08	1.07135118634202e-07	8.60629687819696
SNW1	0.385891782809078	6.60068828350236	6.14349437716314	1.40016423734576e-08	1.08599515433801e-07	8.60615944025693
OTUD6B-AS1	-0.726921288106923	5.86593729913203	-6.111578289775	1.62421364184625e-08	1.24625406468898e-07	8.60320033554821
TGS1	0.560465622379697	5.52093728661065	6.11884775614669	1.5702655866654e-08	1.20856525112084e-07	8.60156832969155
PANK2	0.353310312137208	5.51155382859114	6.1259328057095	1.51938532641579e-08	1.17180739915047e-07	8.60114370593859
NOP56	-0.439325906190939	7.51123693536341	-6.15929121248783	1.3008245932128e-08	1.01418390922551e-07	8.59965141835266
USP49	0.576194977507456	4.53385321579534	6.08674210462011	1.82266112043961e-08	1.38858850251249e-07	8.59872338054076
SLC46A1	-0.521841186225828	4.77459569650614	-6.0965358495883	1.74170719357709e-08	1.33028866829876e-07	8.58603826935304
TNRC6B	0.374390667564331	6.79824673589656	6.14004011082092	1.42286253174226e-08	1.10189292298307e-07	8.5825068537514
NOTCH1	0.680586437808435	5.91221420067016	6.13134379266898	1.48162378558547e-08	1.14444767306334e-07	8.58115600402921
AMMECR1	-0.471672113161592	5.90835140435797	-6.12142148059652	1.55159162035151e-08	1.19480511647171e-07	8.56736002679108
RANBP10	0.637953878561127	6.59287670286625	6.13001133650452	1.49083589493207e-08	1.15037984575025e-07	8.55983933919964
TSPEAR-AS1	0.922694377533186	2.17292260678246	5.9746359618825	3.05882254780323e-08	2.23184059173048e-07	8.55801444979509
TMEM9B	-0.411904687043973	5.66772965759144	-6.10539179066495	1.6715590980516e-08	1.27996590598382e-07	8.54373132487341
TNFSF9	1.35913185016482	1.94184939575308	5.9681143701756	3.15193158212784e-08	2.29087147324451e-07	8.54122459817743
NFAT5	0.580432945137789	8.15667621627865	6.14102299166861	1.41636730065694e-08	1.09742886412098e-07	8.52154909140259
PDCD6	-0.477337275915723	6.63957597906336	-6.11860022807303	1.57207317906937e-08	1.20933662176771e-07	8.50111190513899
ZNF431	0.800464224497188	4.28772256745062	6.06557710900655	2.01047160272816e-08	1.51933777486493e-07	8.50060112101356
HPS5	0.421154187158283	5.56633975286105	6.09785979750815	1.73103884008178e-08	1.32416093849557e-07	8.48880769556886
ATF6	0.405936761995314	6.80005234435732	6.11034704313412	1.6335299451361e-08	1.25212280021254e-07	8.47163560716942
SLC25A32	-0.464526147292804	4.57311601237595	-6.06467461738172	2.01888994832421e-08	1.52493216619901e-07	8.46530996133457
IRF2	0.58383398637042	4.15412905001345	6.02926694082957	2.37801650937667e-08	1.77124483654762e-07	8.45527440609463
SDHAF2	-0.3803146125201	5.07425537569199	-6.06905790625952	1.97832548993348e-08	1.49666664159227e-07	8.45192501585998
ME1	0.414074937274223	8.47234358432923	6.12195166162571	1.54777208007419e-08	1.19247540043068e-07	8.45072494691806
MYO10	0.483540475835168	6.53719537247863	6.09615824806041	1.74476174707671e-08	1.3319441989885e-07	8.42890974537676
F2R	-0.89094431115726	3.00844197876914	-5.99222957885959	2.82092068294885e-08	2.07438516038981e-07	8.42588820055203
SMG1P5	1.47262383209363	0.437032059941113	5.92008929163661	3.92894170921425e-08	2.82147243929034e-07	8.42542720490623
UMPS	-0.339823123863884	5.90117854437778	-6.09691593876205	1.73863783372538e-08	1.32922451716198e-07	8.4203296294099
ZNF711	2.05758576294364	0.0208171973354791	5.93641019311336	3.64579856358499e-08	2.62945779206495e-07	8.41260765004026
SMG1P3	1.23821393919929	1.4718727927854	5.93517642514407	3.6664825300131e-08	2.64310617718083e-07	8.40864507602596
ZNF496	0.498399076159583	3.53727507071083	6.00865160099978	2.61533402009639e-08	1.93648203381496e-07	8.39893268491994
NDUFC2	-0.54720832364673	4.6093179361707	-6.03477105676598	2.31832423392171e-08	1.73021653561473e-07	8.38713088396959
LOC101927746	0.782548329668384	4.03743804232507	6.04016724602183	2.26123461855129e-08	1.69265698066631e-07	8.38341303319571
ALG6	-0.601274939253175	4.90425207693843	-6.03940948069366	2.2691671889038e-08	1.69774860531039e-07	8.36484679025593
HTR7	2.3173068581531	-0.352049487655367	5.97134680048397	3.10543881274451e-08	2.26255551733001e-07	8.36377320639336
MAPK8IP2	0.576336806677478	4.92324583541017	6.03317718336389	2.33545649825284e-08	1.74213684936735e-07	8.36226656047949
[truncated: 13,017 more rows]
