# Supplementary material for: The transcriptomic response of cells to a drug combination is more than the sum of the responses to the monotherapies
Source: eLife. 2020 Sep 18;9:e52707. doi: 10.7554/eLife.52707 (PMC7546737; doi:10.7554/eLife.52707)
Supplement: Source data 6. [file elife-52707-data6.zip › LNCaP/DE_limma_TM_3.csv]

	logFC	AveExpr	t	P.Value	adj.P.Val	B
DDIT4	3.47666193529676	9.29730938279806	40.5696211545728	7.41387948288463e-67	1.11326814314996e-62	141.682649887009
INSIG1	3.28475693669882	8.28307822877681	30.3281475798719	2.10178572556617e-54	1.57802072275508e-50	113.468445939387
LDLR	2.50048618772069	7.22029136273969	25.8247767318168	8.09345089761537e-48	4.05104195595308e-44	98.4740396478877
KLHL24	2.88654591293966	6.30857047814562	22.6387643748468	1.2400086651568e-42	4.65499252899861e-39	86.5869215393644
BHLHE40	3.42223068372196	5.12808083203357	22.1082011781772	1.00963409536126e-41	3.03213311518893e-38	84.4355551396497
DDX3X	-2.02642479833584	8.54396257581565	-21.784927447304	3.68147657585363e-41	9.21350871050301e-38	83.2973748470388
TNFRSF10D	-3.37231638290789	6.00131727151201	-21.5951434296241	7.91313890489254e-41	1.69748133994095e-37	82.0076781664956
ZC3HAV1	-2.03672744119088	7.12221848714818	-21.396372896792	1.77170554083031e-40	3.3254913001385e-37	81.7007190179295
MT2A	4.10705134323298	6.45013702405701	21.3380007413109	2.24684851281923e-40	3.74874191872151e-37	81.4678464814531
MT1X	5.11322498394537	6.71466919111856	20.2756349936597	1.82197280567927e-38	2.735874365008e-35	77.1206898172303
MT1G	4.19927307193252	6.8092748307979	20.2236097105103	2.26754195447368e-38	3.09540090803425e-35	76.9078640536146
CREBRF	3.9596869630522	5.16459805187924	19.9821263314741	6.28732465403881e-38	7.86753891708723e-35	75.7078698461491
BCL6	1.47534817180983	6.38712668969281	19.7696798400523	1.55132267391774e-37	1.79189702088837e-34	74.9930051825736
MT1F	4.39110889432887	5.11658730308506	19.7362215010062	1.78935640907368e-37	1.9192125599036e-34	74.7695347739048
YPEL2	1.76078131131666	4.98712135609503	18.6976791872434	1.61131230664238e-35	1.61303103976946e-32	70.3379885648383
STC2	1.45768690976896	7.77865206668907	18.4059304857022	5.84563093788267e-35	5.48612463520289e-32	69.0897106803693
KDM3A	1.78983779747705	6.43346206584365	18.3892309949137	6.29516164108657e-35	5.56047924720918e-32	69.0224625087933
SLC30A1	4.90806634366295	5.48117190469349	18.1879724992557	1.54164659166251e-34	1.28607584557801e-31	68.1239221775692
HBP1	2.15407505949951	6.30158655066712	17.6488163307623	1.741882849421e-33	1.37663751931083e-30	65.7230565467542
ZNF627	1.75073241632135	5.09562251356835	17.5455908984739	2.78264216245922e-33	2.08920773557438e-30	65.2538531521141
PIK3IP1	1.94375099485358	4.00689978549641	17.1782722250615	1.48982645122116e-32	1.05768433402477e-29	63.5675843912655
HMGCS1	1.50308703805392	8.01092711096575	17.1697026297725	1.5496174313096e-32	1.05768433402477e-29	63.5304986181821
ARRDC3	2.32900076431724	6.72660069375718	17.1161077746542	1.98239741898584e-32	1.29424694102136e-29	63.2850087691048
FNIP1	1.83911787643656	6.6316041327566	17.0930960059149	2.20377247972309e-32	1.37882698148008e-29	63.197816979725
TSC22D3	1.66113092509873	5.95208719107084	17.04623016931	2.73458637311924e-32	1.64250195915034e-29	62.9873954595343
TIPARP	2.8767897124719	4.3268699024393	16.9770688519498	3.76205040918155e-32	2.17272880554885e-29	62.5587663874866
HERPUD1	1.7059694272807	8.34033559735188	16.8616333272158	6.41551149933071e-32	3.56797483977592e-29	62.1120962637641
DDIT3	3.5907417093562	6.62520834165039	16.8475943679191	6.84656627328762e-32	3.67171568427454e-29	62.0623856256687
IRS2	4.10743919657575	3.77960182461102	16.7650519810693	1.00400950812528e-31	5.19869199103768e-29	61.4389841895607
MEX3C	1.12989251663877	5.86485686164792	16.6727050399021	1.54238899416489e-31	7.72017104545997e-29	61.2666626344081
CTDSP2	0.94361817242081	7.25926113694523	16.6211746326495	1.96083299135662e-31	9.49802199942288e-29	61.0088852434368
TIMM21	-1.91037886877153	5.13785885254676	-16.555435081821	2.66466681754135e-31	1.25039490413128e-28	60.7127022265036
RNF144B	1.82251910662546	5.40282879366205	16.4891278725558	3.63273747214502e-31	1.65300563277968e-28	60.4171011780399
ZNF419	1.48544275228936	5.37722899280268	16.4572796283717	4.21662536990239e-31	1.86226019277807e-28	60.2706930279282
MAP3K1	1.62923974373176	4.79583344038596	16.0479185449369	2.89654500088034e-30	1.20818110370053e-27	58.3565342291797
NATD1	2.09670177220715	4.32972210869249	16.0751213683735	2.54674180660173e-30	1.09262499908376e-27	58.3138722591446
CUL3	-1.65294797152548	6.4111889634356	-15.9120251201395	5.5170170769311e-30	2.1800928533473e-27	57.7162840807077
BACH1	1.94142824028876	6.07692836272501	15.8925602227162	6.0515466806889e-30	2.33000063992883e-27	57.621104867779
DNAJC27	1.76672144848219	3.74578719499023	15.9179116314462	5.36491247887269e-30	2.17728448061493e-27	57.6140792136273
LPIN1	1.39660383474156	7.60495056874482	15.8615264297437	7.01359263957185e-30	2.63290267689527e-27	57.4520120567944
SIAH2	1.07388027311057	5.31971324350936	15.8553801153409	7.22165401461144e-30	2.64488674837574e-27	57.450124437832
CDKN1B	1.53423645754197	7.08280204236793	15.8347369896182	7.96696550065154e-30	2.8483798561377e-27	57.3200259889358
PRDM4	1.21050352383011	6.34513903070483	15.7907214947182	9.82473845026208e-30	3.43089005974734e-27	57.1242942713
RNF103	1.34873071279148	6.8897702003151	15.6673796623593	1.7699153840503e-29	6.04023850156804e-27	56.5415802352792
SMAD7	1.90020144075463	4.4597173317321	15.5571056961573	3.00042796735052e-29	9.79444051255117e-27	56.0322689000037
FBXO32	2.92950154483176	3.18923955740851	15.5965848229377	2.48337642689968e-29	8.28675120585012e-27	55.9772514083569
ZFYVE1	1.50541770813028	4.88464466396943	15.5280971416365	3.44818922311373e-29	1.10165977392076e-26	55.8884358135445
ATXN7	1.51203987697398	5.60596776997053	15.5076146990737	3.80426502499716e-29	1.19010090865328e-26	55.797119218786
ZNF844	2.2915230089759	5.06415489558096	15.457714606715	4.83438187357404e-29	1.48149139211404e-26	55.5638817547934
SLC3A2	1.49016545526696	9.35015984154183	15.4242585351687	5.6779189522993e-29	1.70519261975453e-26	55.3268651633119
EXPH5	1.48609399288867	5.47142776766043	15.406010667275	6.19884934372941e-29	1.82513572049884e-26	55.3155135450025
SIX4	1.44701515054673	4.63934720909786	15.3932844902389	6.59034041429677e-29	1.86718022002038e-26	55.2574893617392
MSMO1	1.72853780949186	7.26151821259622	15.3951906941626	6.53015490294275e-29	1.86718022002038e-26	55.2270133632171
ERRFI1	2.04661281752424	6.54934566930498	15.29330200767	1.06698472292583e-28	2.96700788878781e-26	54.7519883433598
ZKSCAN8	1.36673030465429	5.58811088161057	15.2603251435304	1.25109052540706e-28	3.41570460536588e-26	54.6129569182061
UBALD2	1.68278359752161	4.9321007902623	15.120433914053	2.46135573300388e-28	6.59994958692612e-26	53.9519466823579
ZNF160	1.21577815570233	5.44411888387503	15.0892748030184	2.86267159720677e-28	7.44186814788983e-26	53.7981621991052
SESN2	1.96021757241012	7.10016023583952	15.0884276380594	2.87445626383598e-28	7.44186814788983e-26	53.7551880746813
OTUD1	2.56057141226164	3.9088091892708	15.0333005922344	3.75608608342407e-28	9.55955739469421e-26	53.3696714841017
HECA	1.55996807047642	5.28163458303545	14.980578292667	4.852807504606e-28	1.21449595815273e-25	53.2790115165117
ATF3	3.37993125594263	7.30534811382174	14.9478166671619	5.69114956806559e-28	1.3599542312976e-25	53.0962437216475
ZNF507	1.04935873044423	6.03382001593007	14.9472911432766	5.70572166833702e-28	1.3599542312976e-25	53.0811435448293
TRIB3	1.72077344748349	8.65755459136636	14.8168441361424	1.07749807345611e-27	2.5280798548464e-25	52.4099433416735
DOLK	-1.16880480187264	5.62661255175969	-14.7801231385477	1.28912769378646e-27	2.93296082574204e-25	52.3047783151095
KLF3	1.34303132864758	5.9477061999896	14.7802566837375	1.28828688889805e-27	2.93296082574204e-25	52.2768196148528
SNORA33	-2.66146332547108	1.984442051456	-14.9473137182532	5.7050949232279e-28	1.3599542312976e-25	52.1060339721514
CCNG2	1.81298677651643	6.68139629486431	14.7316173106723	1.63407937586653e-27	3.66228894149429e-25	52.0042031188116
KBTBD2	1.11683712247821	5.23164389119252	14.7102701524754	1.81397079064347e-27	4.00567432239741e-25	51.9616073481223
PPP1R3D	1.14064509048714	4.20684247162009	14.6090709347684	2.97825580508964e-27	6.38878416703229e-25	51.4786546863811
MRPS31P5	1.9408495984034	2.54606008701262	14.6321916296597	2.65901512529822e-27	5.78663349586638e-25	51.3864913094326
ZNF350	1.25922746015511	4.58550454231594	14.5662136674332	3.67542207828775e-27	7.71506049139693e-25	51.2709225920581
CHAC1	1.76029289843837	6.19043413186866	14.5648957852823	3.69928313386108e-27	7.71506049139693e-25	51.2358671158422
KLF4	2.40470899380217	3.69924565530613	14.4468857490182	6.60873468832786e-27	1.35940767232782e-24	50.6499478227584
FBXL20	1.36664870611119	5.13367161923248	14.375215796927	9.40798940623619e-27	1.90905903951409e-24	50.336758814451
PNRC1	1.89253154987935	4.82881174717465	14.2530983787565	1.71953370416907e-26	3.38056576462204e-24	49.7433450517555
RNF19A	1.3335118409305	5.80726306741914	14.2517300588335	1.73120899771108e-26	3.38056576462204e-24	49.7102593087179
RB1CC1	1.3842677416435	7.64330347785742	14.2514617111947	1.73350801728754e-26	3.38056576462204e-24	49.6548439503039
LRIG2	1.3709406154559	4.42350989306478	14.1782850329861	2.49013348679437e-26	4.79382620996208e-24	49.3770454519341
ZNF766	0.878330437014942	5.34442936021651	14.1684205848623	2.61484710136461e-26	4.97019545241658e-24	49.2962723602363
ZNF3	0.997317454657457	6.01100355019951	14.1162254962797	3.38705835078276e-26	6.35750852441924e-24	49.0164033959789
RGMB	0.993876478800902	5.70094324342166	14.1025519593691	3.6247933117737e-26	6.71974029254246e-24	48.9513549044229
EFNA1	1.9922638208136	6.64351017327533	14.0755458814967	4.14472425445508e-26	7.58989992742651e-24	48.8008610964989
FEM1C	1.72234377624459	6.23643012708694	14.0404961279751	4.93284714052177e-26	8.81805150738987e-24	48.6458316917948
CHD2	1.50682197915725	8.09404783918758	13.9968463432382	6.12816527046661e-26	1.08259446707443e-23	48.3777586495227
TFAP2C	1.12942087682067	4.88609685373785	13.969414720494	7.02419339753261e-26	1.2123596328431e-23	48.3307776276399
FASTKD1	-1.37299985532666	4.59381810500592	-13.9647357361727	7.18966907815306e-26	1.22681898724484e-23	48.3272344864263
SRSF1	-0.857739824346666	8.59299241776705	-13.9735095788603	6.88251705662087e-26	1.20171948979324e-23	48.2459434498801
RPL36A	-2.24864648633511	1.87967025854112	-14.0450159041965	4.82331133607728e-26	8.72612566536584e-24	48.1690307356868
EPC1	1.90145526548691	5.89272570698742	13.929860436555	8.55293339718407e-26	1.44304323474288e-23	48.0976795155585
INO80	1.16192921114639	5.96518867102016	13.9229674341654	8.85167750517321e-26	1.47685321575201e-23	48.0569535059036
ELF3	1.97149920025208	6.69572823600711	13.9117217545027	9.36173240403569e-26	1.54478872284615e-23	48.0079484495988
LRRC37B	2.35744217325039	3.28921237217693	13.8892497315757	1.04711208744454e-25	1.70906903315948e-23	47.8578539297351
KLF9	1.23057578824761	6.44375287642379	13.8771343933029	1.11230647795403e-25	1.79595635193094e-23	47.8055393518155
DNAJB9	2.08682120315784	5.99268817849321	13.8380269771315	1.35189570921833e-25	2.15958148613005e-23	47.6869898784573
TIMM17A	-0.894998753461748	7.094509876928	-13.8106803845931	1.54962272248755e-25	2.44938261061821e-23	47.4829008708485
PHF3	1.26216204664029	6.61960549758952	13.8058920172939	1.58712035133938e-25	2.48252074955335e-23	47.4639269401773
SNX16	1.61883772415867	4.234676680245	13.7665367711993	1.93194080380273e-25	2.9602064397859e-23	47.3474303566203
ZNF16	1.52118857800659	3.97373446515956	13.7609589165058	1.9865571073742e-25	2.9830141524331e-23	47.3156540312345
ZRANB1	0.968534851245472	5.98439010385816	13.762421543744	1.97208737477519e-25	2.9830141524331e-23	47.2741807488851
ATG14	1.1768402596507	5.21238960203116	13.746203970875	2.13862578170591e-25	3.17956482555405e-23	47.2348958008402
ZNF709	1.63856236184964	2.66809822724579	13.7721994150298	1.87803627878584e-25	2.90727760435549e-23	47.2005976790683
MEX3B	1.4479047291915	3.76666421890878	13.7212684553429	2.42266552592835e-25	3.49795630166732e-23	47.113604888338
ZFAS1	1.00269847451777	6.57673978749599	13.7332566022456	2.28166727648646e-25	3.35897213958046e-23	47.0996777406141
ARID5B	1.05982136247793	5.06901390241087	13.7251417583654	2.37617817298782e-25	3.46414480054224e-23	47.089965552624
RLF	1.49908602497335	5.68015967990391	13.7109015285505	2.55163264120341e-25	3.64907768955338e-23	47.0306930755739
ZNF773	1.52497208792043	4.93648312452308	13.6963959603022	2.74374137526375e-25	3.88679438593966e-23	46.990834347205
SCYL3	1.44713611464562	4.43186751587759	13.6804006033373	2.97246617246782e-25	4.17145346222212e-23	46.9219898724629
PDCD7	1.03297256831986	4.93523843727545	13.6639882231053	3.22707602237656e-25	4.48683088444504e-23	46.82055333599
SMAD9	1.20847218204793	6.10569744014302	13.6251968743268	3.91937867995922e-25	5.39939360167594e-23	46.5890872454688
CBFA2T2	1.07234929833772	6.99926157536821	13.5556918244058	5.55423019867994e-25	7.5137225822863e-23	46.1948227882366
SIAH1	1.62452146887138	4.38388839248918	13.5059768806201	7.12937145831526e-25	9.4738621077931e-23	46.0572479373263
JMY	1.48095234335244	7.05588287559849	13.5073254203251	7.0812295765533e-25	9.4738621077931e-23	45.9681237730561
KLF6	3.19454098894093	4.84292511091674	13.4873344414467	7.8295704733638e-25	1.03130552831606e-22	45.9616615312018
CPEB2	1.58995786586336	4.50342084306404	13.4675347662267	8.64901897106521e-25	1.1100313578591e-22	45.8619018103401
CNKSR3	2.88930716364186	3.19924818584569	13.4700701964128	8.53945702839721e-25	1.10541798912425e-22	45.847081550843
ID3	1.94497515072607	6.36895444094557	13.470778483415	8.50910001751412e-25	1.10541798912425e-22	45.7992565844002
TRIM11	0.920500799867372	6.26518833705741	13.4555270201252	9.18738314686361e-25	1.169133435028e-22	45.7283600786605
LGALS8-AS1	2.73436142806339	1.88625402093556	13.5815565437742	4.87816380834117e-25	6.65913706782282e-23	45.6973347927295
HSD17B7	1.18079884469476	5.18377826626915	13.4348745155868	1.01932250751758e-24	1.28623082125076e-22	45.6941044644336
ADM2	0.978480979105889	7.13857717165746	13.3941868033817	1.25099742440667e-24	1.56541477707421e-22	45.4017398094966
FOXO3	1.18710567816911	7.57597301824149	13.3858151250587	1.30486635336087e-24	1.61932836050139e-22	45.3374169840077
RBAK	1.28510330296199	5.45971405389571	13.341448575833	1.63173532802408e-24	2.00837194144341e-22	45.1934632816735
ZNF484	1.84221021393113	3.26409929285904	13.3347893672655	1.68744162525284e-24	2.06005068656883e-22	45.1357001010516
EPB41L4A-AS1	1.17980923881644	4.59688091839684	13.3208701897194	1.81012335037326e-24	2.1920009862262e-22	45.1229213831913
ZNF557	1.21561035015251	4.24128112375522	13.3039167870932	1.97170911304767e-24	2.34977651123205e-22	45.0496303691419
OSER1	1.56951320085474	6.53374417076399	13.3088292804867	1.92345169613522e-24	2.31060405353332e-22	45.0034049264008
MEF2D	1.2308404890986	6.15072012103961	13.2906981960163	2.10768268136895e-24	2.49204434200284e-22	44.9170433686659
ELF2	0.972381749291306	5.653336818259	13.2836743787655	2.18372350067121e-24	2.56178063172491e-22	44.8750405492211
R3HCC1L	1.05864961042874	4.54414694511797	13.2217431683751	2.98543134021596e-24	3.44854614487699e-22	44.6376565243952
POLR2B	-1.51285233180209	7.745929978885	-13.2217349436412	2.98555539980027e-24	3.44854614487699e-22	44.5230202783503
KPNA2	-0.828000913803908	7.62729148647251	-13.2125845071539	3.12683372100195e-24	3.58416298889811e-22	44.4614861658249
ESRP1	0.964580492124754	7.37223497210529	13.1947741064648	3.42135215947569e-24	3.89204727474901e-22	44.3943303198385
KDM6A	0.666423976142335	8.14154768296341	13.1908963463051	3.48908077036719e-24	3.93925089081457e-22	44.3310942735728
FAM173B	-1.26740691508796	5.22373821667111	-13.1398240773505	4.51744780184394e-24	5.02474045870286e-22	44.2289005449303
NUPR1	0.889900633338038	8.08178778588057	13.1617247899634	4.04365655292026e-24	4.53130946258587e-22	44.2096951057391
ZNF12	1.0514451729126	5.69847766485289	13.1172802640785	5.06343858385445e-24	5.59063189523223e-22	44.0517729990057
ZBTB5	0.934007448120366	5.768853339164	13.0857843756308	5.93895142113642e-24	6.5094375576485e-22	43.891965906656
ZFX	1.13674876363757	5.608482683436	13.0611464287757	6.72853348807522e-24	7.32142455485054e-22	43.7632461595479
ZNF433	1.54529893607325	4.23430087880031	13.0330397551311	7.75877561509384e-24	8.38171040548554e-22	43.6881275628218
KLF15	1.43779450807959	4.75566446551308	13.0137883657116	8.55442162547662e-24	9.17522822343978e-22	43.5724575709409
PIM1	2.34153296665793	3.71123405408853	13.0039525381445	8.99203280010759e-24	9.57619606570323e-22	43.5491257076547
SERTAD3	1.19672969863512	4.91370835619944	12.9959742460733	9.36345237566854e-24	9.90152118824217e-22	43.4825460966814
ANKRD12	1.29793333262518	6.40700647269071	12.9676877994155	1.08088217024926e-23	1.13500186492747e-21	43.2859776748779
FAM84B	0.687506868725408	7.14792787461449	12.9156056300412	1.40814829399973e-23	1.46838574879861e-21	42.9697651010755
ZNF407	0.899929127117401	4.63942146283509	12.8812188891581	1.67705963164172e-23	1.73673982267118e-21	42.9085417314267
CHMP4C	0.874313566381565	5.18982783108644	12.8458835334183	2.00719847081593e-23	2.06438987929946e-21	42.7141077076386
ZBTB39	1.35607676082399	4.38164453206842	12.8314986914862	2.15960611385103e-23	2.19112468956669e-21	42.6693344086602
TMEM168	-1.24394027331943	6.20186945704507	-12.8324137720483	2.14957390844851e-23	2.19112468956669e-21	42.6284952984053
ZC3H6	1.82916457764761	4.65883622118192	12.7832172217849	2.76129963304608e-23	2.78279699931678e-21	42.4421075734721
ZNF441	1.84585474236764	4.90499065554476	12.7707274835919	2.94265855761922e-23	2.94579739341402e-21	42.3578908769724
ZNF236	0.962969527331462	4.77890029394013	12.7616562501019	3.08182836295539e-23	3.02462318288485e-21	42.3022212467199
TBCEL	0.956040368934976	5.78667866871894	12.7661481699109	3.01210733221678e-23	2.99535123844815e-21	42.2794189275653
USP3	0.629476304649454	5.99744417377738	12.7644386998945	3.03845224974501e-23	3.00167098566915e-21	42.2523207140522
FRAT1	1.59792410496997	3.41294081283568	12.6951524526992	4.32545147612593e-23	4.19038576551658e-21	41.9932371464333
ZXDC	0.713029796954573	6.19093640061809	12.69785722049	4.26619329414337e-23	4.15981548732836e-21	41.9104989254974
MAT2A	-1.324788375225	8.01234694795082	-12.6576274374025	5.23811864236274e-23	5.04202497011019e-21	41.6493746554086
ZNF625	1.5639713185677	2.51033241666107	12.6383326238532	5.78025402373511e-23	5.52842639620423e-21	41.6431817080892
ABCE1	-1.8434246080235	7.11026929306543	-12.6227044195701	6.26037867470935e-23	5.91231736977583e-21	41.5025855022886
XBP1	1.00321324603648	8.43078054526475	12.6267568417138	6.13216713158681e-23	5.8278874460701e-21	41.4833574447427
ZNF181	1.25322087165481	4.74682091672133	12.5810149875323	7.74614214251784e-23	7.18000434642271e-21	41.4044920091573
ISG20L2	-0.662982608469776	6.1583559455083	-12.5982304472221	7.09392541709633e-23	6.6576490039449e-21	41.4028140013015
ESCO1	1.29383629899014	5.94028026793918	12.5906577383461	7.37374548353538e-23	6.87727715408492e-21	41.3803133167836
ZKSCAN4	1.43577925359849	3.26796895466466	12.5677049724093	8.29136386340976e-23	7.54564362260369e-21	41.3454509380353
LGALS8	1.97757146950491	6.69035838927605	12.5733911120961	8.05388198998388e-23	7.37421292448768e-21	41.2685042067362
KMT2E	1.18035262457574	6.98657868432956	12.5741859222511	8.02123477361539e-23	7.37421292448768e-21	41.246510499711
TMEM39A	0.997773044424872	5.66317755189757	12.5472473488683	9.20539542312625e-23	8.27713878285412e-21	41.2002155492566
CHD9	1.02891055436726	6.35536432258525	12.5583443318453	8.69771123087943e-23	7.86776095439069e-21	41.1892356660281
CLCN6	1.24648033254252	4.74211055588089	12.5300913529349	1.0049414663017e-22	8.98226253451563e-21	41.1407076948514
ZNF564	1.50582630587351	3.37235978191948	12.524993416096	1.03148704126464e-22	9.11106435978221e-21	41.1380096982909
PLEKHM3	1.2774895851131	5.03191232666245	12.5252042372367	1.03037545306094e-22	9.11106435978221e-21	41.1052861061254
ZNF26	1.11380006193607	4.17722457805147	12.5070111583741	1.13086685382034e-22	9.93046589296271e-21	41.0344091450149
ID2	1.40522223167985	5.50589900121654	12.49499880515	1.20255062861954e-22	1.04378614100295e-20	40.9353984362493
ITPRIP	1.74441676321456	3.90065301322372	12.4659531254582	1.39529145949943e-22	1.20412049171514e-20	40.8388389616879
RNF165	2.72792446612246	1.61229018071294	12.4965617731439	1.19297160982047e-22	1.04149195889908e-20	40.7827572068061
DYRK1A	1.11336766622585	6.75485758266752	12.4412084553496	1.58376108957591e-22	1.35123616596999e-20	40.581862996387
KIAA1217	0.960892550849245	6.90122203455318	12.4412822790712	1.58316243088572e-22	1.35123616596999e-20	40.5766312847231
ZNF264	0.877988119566193	5.67744507633448	12.4184223855124	1.77982729018724e-22	1.50993709544924e-20	40.5166370275231
MLLT10	1.00137424840517	5.50643273017712	12.4109740795929	1.8490586882697e-22	1.55114331078535e-20	40.4891300714461
ZNF362	0.917534140909996	4.69806024502303	12.4002221176115	1.9537891165473e-22	1.62088935768366e-20	40.4694411082021
SSH2	1.04510499370553	5.34003105211002	12.4013558274849	1.94247118826408e-22	1.6204526312763e-20	40.453043271969
SPRED2	1.07084653061018	5.07680726103229	12.3962830750433	1.99362957737977e-22	1.64485394142498e-20	40.4484560296198
KDM4A	0.584433050367639	6.83639524542281	12.4127455581868	1.83235196655139e-22	1.54576388369301e-20	40.4335694620545
ZXDA	1.40381036084714	3.68681388658822	12.3847601161404	2.1149161687019e-22	1.73538695023102e-20	40.4264391497065
JADE1	0.908040736888685	5.57233550500339	12.3779992580297	2.18949574937376e-22	1.78681892242372e-20	40.3273844117473
ZNF175	1.2447022877853	3.88686951267859	12.3626653055842	2.36856959066139e-22	1.90412975905168e-20	40.3193956678427
FLCN	1.30006742603932	6.11538075334095	12.3765237946788	2.20611919807041e-22	1.79065329071488e-20	40.2919500642263
GRPEL2	1.28726104554343	7.09976287489282	12.362441786749	2.37128572817437e-22	1.90412975905168e-20	40.1642942279136
ZNF700	0.995450123089039	4.35772461341133	12.3358729193025	2.71744176995433e-22	2.17048434136353e-20	40.1599806903897
CPEB3	1.67721505792295	3.90649910575807	12.3111455815638	3.08500819553874e-22	2.42536560545601e-20	40.0588468553251
ZNF345	1.3415696115657	2.77864766902641	12.3158752046793	3.01103953217045e-22	2.37967208500376e-20	39.9786413654984
TRA2B	-0.828317733215646	7.37909246484833	-12.3191308358347	2.96115940294819e-22	2.3526333118873e-20	39.9386427557186
CEBPB	1.97753412057388	5.66217179809038	12.2524791780682	4.1692200230581e-22	3.26067749303335e-20	39.707812759945
BRF2	1.36062525505091	4.71064273005435	12.2147357795311	5.0613282683373e-22	3.91757243697695e-20	39.5564133166572
VEGFA	1.10971291146406	7.6712279635746	12.2368621511252	4.51744119745102e-22	3.51470969020335e-20	39.5239622002567
USP42	1.15246439756479	4.6082820675752	12.1981478737904	5.51173775454525e-22	4.24432072421802e-20	39.4530392654878
ZNF674	1.49832279749174	3.68231888707363	12.1522257930954	6.97962534548763e-22	5.32010427349453e-20	39.2376304083296
ZNF699	1.83107849271283	2.18525073796931	12.1822090253777	5.98235556893472e-22	4.58321689913897e-20	39.1722000841193
ZFP30	0.878148299745705	4.88671734303124	12.1381960408343	7.50194288284468e-22	5.66076252908521e-20	39.1345855606948
TSC1	1.05362469345004	6.80269904175019	12.1420514672159	7.35462170761414e-22	5.57762624048151e-20	39.062854034077
ZSCAN25	0.94685681002038	4.71725625052181	12.1067427706742	8.81984500536382e-22	6.59966144579746e-20	38.9734603571902
ZNF442	2.45509047188632	2.8060014021097	12.1064284732491	8.83412327254455e-22	6.59966144579746e-20	38.9689974051633
ZBTB2	2.37868770265174	4.72218332542184	12.0583457744162	1.13154404267272e-21	8.37008145062733e-20	38.7276986603382
CEP350	1.14606694418646	6.50751210103317	12.0742301057989	1.04267233422988e-21	7.7508751340574e-20	38.7075548608136
KIAA1551	1.11276706468067	5.39367979492304	12.0209389503984	1.37201282049176e-21	1.0099090447306e-19	38.5038069831944
CHIC2	1.33759168581466	3.76468161155287	11.9931188802776	1.58352409454846e-21	1.15926362834808e-19	38.444592853026
FAM172A	-1.59083474352856	5.13371671037643	-11.9873284161183	1.63150240467347e-21	1.18350918398922e-19	38.4091859841972
ZNF510	1.17868272863778	4.86615958974089	11.9826747226866	1.67111603725404e-21	1.20641723150994e-19	38.3439181443038
COX19	0.921502201331958	4.30543776162857	11.9761882101955	1.72794517938808e-21	1.23556308636626e-19	38.3438244361194
SLC25A36	0.952774026473741	7.31551444347359	11.9922833209592	1.59035899999803e-21	1.15926362834808e-19	38.2661098516391
BMF	2.09538139315435	4.9147981770369	11.9648991253054	1.83150991137024e-21	1.30341008668889e-19	38.2466079647632
GRB7	1.60943885715246	3.23457309359576	11.9484890327231	1.99325373568569e-21	1.40519709366461e-19	38.2160946012804
TNRC6B	0.720222049986993	6.79824673589656	11.9804074232395	1.69076390178339e-21	1.21476127986504e-19	38.2136178412563
CLK1	1.5989343434949	6.40821426877316	11.9491215110698	1.98676222107463e-21	1.40519709366461e-19	38.1164082078877
GRHL1	1.24096205061097	4.5444140965392	11.894538815469	2.63298765015513e-21	1.7971337524877e-19	37.9051278269441
FAM134C	0.596565305424395	6.16496227146673	11.9115469125833	2.41173576176415e-21	1.68440112551863e-19	37.8998405760146
JMJD1C	1.53295895085282	6.81827209626717	11.9145546340751	2.37459519286092e-21	1.66621128112148e-19	37.8809021946137
PIGM	-1.00932600460162	5.76128672915297	-11.8949395978378	2.62754692265044e-21	1.7971337524877e-19	37.8415152010831
ZNF763	2.64650298766076	2.20895969046256	11.9057586532289	2.48485829432128e-21	1.7194761358308e-19	37.8356923289747
PIK3CA	1.11131795611202	4.5163393827473	11.8743151135754	2.92270903686242e-21	1.97690986024892e-19	37.8306810209463
FZD7	1.95042471760161	3.02979726888239	11.8972132327824	2.59689435590293e-21	1.78875989212103e-19	37.8186829985648
CEBPG	1.0536229723022	7.42863427994775	11.8924010977972	2.66219908463215e-21	1.80884983958535e-19	37.754243050406
ISL2	1.86523539534021	2.07341107617555	11.9102565782632	2.42784731829982e-21	1.68780348757362e-19	37.7326806189568
ZNF703	2.35230305739232	3.2807919500723	11.8265375590508	3.74056627341122e-21	2.50751531971173e-19	37.5942951733393
MAFG	1.30193726808104	6.53642251778699	11.824272723483	3.7845855845084e-21	2.52574831719903e-19	37.4826354930433
JUN	2.82638488948963	6.83319513857423	11.8285106543136	3.70263573667764e-21	2.4932187543476e-19	37.4542426287526
DYRK1B	0.918767350339681	5.38676640617201	11.8086556404185	4.10258757849993e-21	2.71385264664119e-19	37.4101549091865
MSL2	1.08715675487873	5.40201436322346	11.8092130059948	4.09079015948405e-21	2.71385264664119e-19	37.4031105892061
RNF111	1.06106559958618	5.79944761653576	11.8075624268852	4.12582610222435e-21	2.71725459434214e-19	37.386272222261
GADD45G	1.96648712305471	4.22994122716035	11.7649756511559	5.14158031585585e-21	3.35678130534311e-19	37.2654784863195
MYLIP	1.72635392429542	4.45493988175657	11.7713263417849	4.97553086860832e-21	3.26255770842893e-19	37.2539937507795
GEMIN6	-1.21363695588189	3.03672096777911	-11.7510077780934	5.52660074290894e-21	3.57704468773796e-19	37.1912121499799
ZNF563	1.74733576471963	2.74007747015264	11.7456716580547	5.68120461886477e-21	3.66132912261259e-19	37.1531067005392
PRKCH	1.24541358852155	4.78716031625338	11.7405107497371	5.83485480441745e-21	3.73303371979502e-19	37.1144583402696
PELI2	1.45372633880518	3.95447816161674	11.7306716202399	6.13941950347674e-21	3.8898533022872e-19	37.1029241736195
CYP1A1	2.88510170494667	2.38858808452203	11.7364543490271	5.9585395890378e-21	3.79124705377083e-19	37.0691294879249
MMACHC	-0.807780501598825	4.35207373465454	-11.7254694685555	6.30683723595853e-21	3.97913730819972e-19	37.0422383691309
GDF15	1.67580353771988	10.0819525044933	11.7599094103629	5.27802001246006e-21	3.43094149381386e-19	37.0141095178872
JUND	1.81501853148013	7.08453725601341	11.7402678609283	5.84218782732971e-21	3.73303371979502e-19	36.9821042550736
PARD3	1.89109555999524	3.13401943200937	11.7033792126603	7.07026132626141e-21	4.42362683646422e-19	36.9667362566306
MAP3K3	0.707256358894891	5.33690090707319	11.7193372191374	6.51007367635448e-21	4.09017850728614e-19	36.9619550114026
C1GALT1C1	-1.27889338188508	5.08965017970774	-11.7025738397558	7.09978027181402e-21	4.42366392371616e-19	36.9248870456858
MORC3	0.859371055218613	5.65211320851391	11.677779644278	8.07158088781038e-21	5.00838258724631e-19	36.7187232117009
ABCD3	-1.29560816629166	6.43396310494055	-11.6661391405303	8.57276317986303e-21	5.2757627831485e-19	36.6552525722342
INTS6	1.016725681405	6.24717619051419	11.6675055874494	8.51235122396908e-21	5.26014263288558e-19	36.6343685247625
DUSP10	2.05050133230938	3.93418887451899	11.6182830858894	1.09828317723415e-20	6.70399194688942e-19	36.5351339002953
ZNF197	1.0437791389841	5.17012122313557	11.6196070527836	1.09077937017061e-20	6.68536449897219e-19	36.4658199706262
ABTB2	1.28434026271331	4.50032242998702	11.5895474379836	1.27452249324786e-20	7.68603604763447e-19	36.3418561382001
RICTOR	1.16274731095811	5.35481840433977	11.5968501293253	1.22721346661768e-20	7.46066292094376e-19	36.319059655313
MTMR3	0.876869568928508	6.27150342461956	11.5903343032763	1.26933831423823e-20	7.6856387607263e-19	36.242590411839
GABARAPL1	0.933788965251031	6.48173614621184	11.5668269075477	1.43372434506426e-20	8.57721305397807e-19	36.1369678037047
ZNF644	1.05472975882284	6.69713131514613	11.5687672537179	1.41938316159888e-20	8.52538302182753e-19	36.1054317074955
USP25	0.881837428684777	5.81732110203626	11.521232228391	1.81587195205298e-20	1.08202909650903e-18	35.9153374089779
RNF125	1.10549061071165	3.14167825882386	11.4891055487452	2.14497409731889e-20	1.26309533511139e-18	35.8757549560511
ARID4A	1.2353310203418	4.89676909785805	11.4983077527872	2.0450304987487e-20	1.20898338461459e-18	35.8591204577189
ZNF44	1.24508332114279	5.2337790655412	11.5047175666796	1.97818461955708e-20	1.17408775680906e-18	35.8557301839689
POLR3C	0.908076247084495	5.00117365141683	11.4848603681966	2.19271583613166e-20	1.28616488263098e-18	35.7860451913412
FOSL2	1.39288216941153	5.95922088840438	11.4742498350007	2.31675164530061e-20	1.35363201190015e-18	35.6908447576927
TOR1AIP1	0.739502904774467	7.08520687550469	11.4660880943682	2.41692502086958e-20	1.40668783385184e-18	35.5706204526444
ZNF805	1.09218427505356	4.22475776622093	11.4192249611434	3.08210930347942e-20	1.78003666542488e-18	35.4850950147221
DUSP1	2.20478408281266	5.45943474609532	11.4343118901692	2.850040833609e-20	1.65236344237346e-18	35.4811029036562
EPC2	1.16091766164751	5.1822910657405	11.4166390521804	3.1237455006872e-20	1.78926871300892e-18	35.3989570572593
TRIM59	1.22536510125806	4.05879087306573	11.3997694071673	3.40954727223767e-20	1.92472788871883e-18	35.391430599045
ZNF397	0.886399259183304	5.4521662620978	11.4160172069149	3.13384171231584e-20	1.78926871300892e-18	35.3858357807816
PREPL	-1.40470759335547	6.57765695876125	-11.4171989869963	3.11468234625136e-20	1.78926871300892e-18	35.3811948725036
INO80D	1.38330363895359	5.20226453545399	11.4023021001258	3.36502343747848e-20	1.91398454307488e-18	35.337147793496
ALG8	-1.0531240433573	5.8245929121552	-11.4003061006461	3.40006337095976e-20	1.92472788871883e-18	35.3085121066701
ATP6V0A1	-1.13540911655447	6.25161009179863	-11.3931343485386	3.52900787686833e-20	1.98470345614438e-18	35.2835060898982
PDIK1L	1.10824370745331	4.18924938265197	11.3753433544415	3.87043310974705e-20	2.14145384821535e-18	35.2621666970427
SMURF1	0.741495363236401	5.14138024417975	11.3799843909316	3.77829996467354e-20	2.10910603232483e-18	35.2329331799129
KLHL28	1.32713706009417	5.91203735130239	11.3867044304865	3.64877474365518e-20	2.04440304293754e-18	35.2187033757579
EIF2AK3	0.935220525312064	5.91502092451735	11.3749158619889	3.87903201061917e-20	2.14145384821535e-18	35.1717783508604
ZNF821	1.51938292050994	3.77741014029453	11.3500294650122	4.41405150839589e-20	2.42789001648618e-18	35.1460017314837
PARD6B	1.53095468384182	3.56363550157219	11.3463913506244	4.49823093542291e-20	2.46516188782155e-18	35.1371364791638
C16orf72	0.8822071289544	6.62104009951101	11.3749896986107	3.87754543973894e-20	2.14145384821535e-18	35.1194204940676
HSD17B7P2	2.06079456439781	2.9509171084644	11.3170470562304	5.23873634317455e-20	2.83774277889149e-18	34.9669277724885
ZNF776	0.89006247280868	5.3755557334849	11.3216982310979	5.11369497807751e-20	2.78214651415985e-18	34.9092075490291
ZNF490	1.03805384567679	4.25538875934167	11.302147291881	5.66029620914914e-20	3.02473337639087e-18	34.9061304535376
YPEL3	1.34253097724143	3.76466548461503	11.2903380782784	6.01842678235667e-20	3.2047055519102e-18	34.8583343791517
FBXO34	0.902239714827952	5.25086493663597	11.3067739986675	5.52587693206131e-20	2.96344885756545e-18	34.8442057401135
ZSCAN26	1.58916407139919	3.5030921157916	11.288313016729	6.08208084443753e-20	3.2271563943489e-18	34.8328874935038
GEMIN4	-0.938748155651414	5.73292332919182	-11.3164986746028	5.25367935889606e-20	2.83774277889149e-18	34.8223501442892
TUBB4B	-1.13723356347114	8.24643229735987	-11.3289560473317	4.9245228441407e-20	2.68896854645879e-18	34.8129073956429
ZZZ3	0.751663357050919	6.5716386805417	11.3146967982091	5.30308053708487e-20	2.85415976146475e-18	34.7893211281556
ZSCAN2	0.92302484095803	4.26427053110161	11.2732115992073	6.57852576348364e-20	3.45395604421225e-18	34.7304877617417
KAT7	0.666246428665507	6.37362787931532	11.2873656572296	6.11209045326441e-20	3.23166021993727e-18	34.6589907486878
AKAP10	0.785775633310325	5.76413169958763	11.2695448940335	6.7050682252282e-20	3.49594807187593e-18	34.6054690615451
IRF2BP2	1.66017643276063	6.78721991476656	11.2768082575466	6.45672506515433e-20	3.40190117818798e-18	34.5962253325204
DVL2	0.758828397525029	6.83635485481416	11.2712268258639	6.646722801026e-20	3.47760242439744e-18	34.5759504791883
TLK2	0.815854973772535	5.43382941089353	11.2308415083124	8.19900241759023e-20	4.24538690698396e-18	34.4346578401911
PMS2CL	1.27110057186693	3.63618313078577	11.2083545112766	9.21573616913531e-20	4.73916076423753e-18	34.4303998860151
CBLB	1.17824211113435	4.84199949541352	11.2044767693114	9.40341948237699e-20	4.81917225076358e-18	34.3971890624815
POU2F1	0.748426056673731	6.09602149081796	11.2321183452445	8.14476550020529e-20	4.23189615055649e-18	34.3835886849446
GADD45A	2.15920709659885	5.30291457373726	11.2110720843174	9.08644576632021e-20	4.68873091501939e-18	34.3797313339374
BTN2A1	0.875293459583959	5.57032795996997	11.1997334289836	9.6382116602746e-20	4.92270021396882e-18	34.2869937096878
MVK	1.05161685078047	5.11680087212898	11.1955417995068	9.85057716860787e-20	5.01411073775647e-18	34.2718989636712
ZNF292	1.95753886199118	6.1142568514651	11.1938241947728	9.93894614330929e-20	5.0420005164842e-18	34.2351117600683
TMEM86A	1.09008207797763	3.7132178217674	11.1681711511648	1.13573254030768e-19	5.74214135530642e-18	34.2343867545429
ZNF418	1.29392054827348	3.73816247231888	11.1157986974993	1.49139663028382e-19	7.44013681074478e-18	33.9550077756661
ZNF229	0.722946161524688	5.01273582235248	11.1217525045833	1.44590633162617e-19	7.26144798518345e-18	33.9188493950847
MCM9	1.02892354651821	4.80266000631126	11.1167296527223	1.48419021832278e-19	7.4288667727783e-18	33.9051370801289
TRAF6	1.1037799714651	4.06693512423773	11.1033338438406	1.59133012320929e-19	7.91238845367903e-18	33.8860619458132
ZNF823	1.17290287345493	3.6059655241099	11.1003707811653	1.61605592308971e-19	8.00881047561555e-18	33.8799649472477
CREBBP	1.04230091194371	7.18355645602916	11.126389738631	1.41144017168917e-19	7.11214282486058e-18	33.7959474207645
VLDLR	1.15391070043165	4.04594054422135	11.081585143397	1.78202086390103e-19	8.74471414782285e-18	33.7724205455094
ZBTB16	1.31061605692306	4.10655162246643	11.088841329318	1.71598210703593e-19	8.44825813745953e-18	33.7366124404464
ZNF529	0.954399719664057	5.14556896485236	11.0809234353123	1.78816827320781e-19	8.74629797735783e-18	33.6864114603379
RANBP9	0.752028727531135	6.90748410293362	11.0964499169674	1.64936667727776e-19	8.14700329802724e-18	33.662094963772
ACVR2A	0.888861259717939	4.23481907795966	11.0445441325932	2.16094970426629e-19	1.0467361535246e-17	33.5586474513905
ATF7IP	0.915141871085027	6.22471338607905	11.071016573349	1.8827856633127e-19	9.17860969821246e-18	33.5380048408751
SEC24B	0.627480927103405	6.39950864604406	11.0704059532746	1.88877890033807e-19	9.17860969821246e-18	33.5334442407411
CCDC28A	1.04222873720659	4.17683328720963	11.0185542418678	2.47405173454972e-19	1.17937653479361e-17	33.4544996807045
ZBTB8A	1.05959564281037	4.23209540670561	11.0226922409059	2.42131824816076e-19	1.16161389183329e-17	33.4373848396896
ACVR2B	1.01072021983204	3.25897355070794	11.0007498617921	2.71438472291002e-19	1.28984813288661e-17	33.3719497356695
NIP7	-0.781977446254177	5.35281356137817	-11.0258641656588	2.38165943813508e-19	1.14624993984091e-17	33.371524014498
PTCH1	1.28534773696703	4.75046468905262	11.019012470193	2.46815602928872e-19	1.17937653479361e-17	33.369531555643
KAT6B	0.881653763691416	5.94713286133803	11.0308818698343	2.3202468019415e-19	1.12028379350333e-17	33.3680055909277
ZNF585A	1.10663380589318	4.61361133302564	10.9876070858172	2.90666865596138e-19	1.37686235135382e-17	33.2593375892574
ZDBF2	1.13497511274347	4.22875975787935	10.9579520245087	3.3921428873449e-19	1.58680428649131e-17	33.1321847037632
ZSCAN29	0.695966430465036	5.4289327302983	10.9743648710973	3.11420538781948e-19	1.47053170136784e-17	33.1077514868731
RRAGC	0.990695112473039	5.93763732102689	10.9724698370487	3.14509471434662e-19	1.48046213889119e-17	33.0955733779126
EFNA4	0.912333472309159	4.3029992761157	10.9372508685454	3.77839360923794e-19	1.7511221739604e-17	33.0114458163683
ABHD4	0.817897257042342	7.6287354629928	10.9693350064483	3.1968678693526e-19	1.50013024769371e-17	32.9919556238974
ATP5G1	-0.774055858724549	6.41779695550586	-10.9458432691528	3.61299610277821e-19	1.67965168666618e-17	32.8960959619336
TBX3	0.952599163099915	8.53958011794182	10.9527996676405	3.48441542648083e-19	1.62490627465951e-17	32.8471583268717
TCP11L2	2.00224986014569	3.36695467569765	10.9021918072355	4.53562313527433e-19	2.09559744613167e-17	32.8387592185559
NFIL3	2.061828856164	4.54743575164587	10.8781496404846	5.14100840816346e-19	2.36801786064364e-17	32.6905827248643
NBPF11	1.23892732004373	4.21510580763291	10.8638246021645	5.53951803144758e-19	2.54377378471611e-17	32.6423925786506
MAP3K8	1.36660644185615	2.87045368584141	10.8553116128085	5.79084323500957e-19	2.64301829838613e-17	32.6308133412393
ATXN7L1	1.49501861591964	3.73041158135221	10.8488894947232	5.98796728150425e-19	2.72470656663842e-17	32.5738777156184
RNF146	0.925132049042871	5.50158932592856	10.8453141284283	6.10060819004342e-19	2.76757500246804e-17	32.4542494802121
CACUL1	0.758730071575602	6.19750747086685	10.8437119446732	6.15177045405743e-19	2.78237907042549e-17	32.3896669449293
SQSTM1	1.06136693220427	10.0356146664611	10.8589837625619	5.6810614525242e-19	2.60081764546047e-17	32.3576076444264
MAML1	0.596728456388348	6.50383139460723	10.8331534032235	6.49984725464014e-19	2.93098217344373e-17	32.3042651416118
ZNF93	1.39500135101633	3.80066290592007	10.7850081899593	8.35439300073174e-19	3.73361801485083e-17	32.2389342117941
CTTNBP2NL	0.98570359246721	5.50162712478079	10.8011586544479	7.67968419306128e-19	3.45263885757509e-17	32.2033430263205
HBS1L	-0.918494978040267	6.89860653261647	-10.8000053323239	7.72600293592538e-19	3.46309433092106e-17	32.1393845946982
CEP95	0.853734182703151	4.96541212918253	10.765826291529	9.2332579209472e-19	4.10197044203974e-17	32.0550608900716
ZKSCAN2	1.12490888229419	4.08466201977499	10.7576491724781	9.63550541452744e-19	4.25549262660424e-17	32.0524155047417
MKRN1	0.465367699826108	7.01404923103086	10.7689720981723	9.08302593918793e-19	4.04720229978771e-17	31.9624155976958
FUT1	1.20069425314549	3.79079258370281	10.7224794274122	1.1575388578674e-18	5.08234020167743e-17	31.942762499826
ADNP2	0.99349066632251	6.58493726422788	10.7589011862434	9.57279789052981e-19	4.24026941369308e-17	31.9163046303889
SNRK	1.0666797206316	4.47083538057353	10.7217276202031	1.16208690305539e-18	5.08743350911946e-17	31.8941084838359
SOWAHB	0.742289709058559	4.63396422199362	10.7234404272601	1.15175123757967e-18	5.07175852888455e-17	31.86845953062
ZNF568	0.932237739363272	4.72422167416971	10.710818395585	1.23013100418831e-18	5.35410062576569e-17	31.8192003715792
RGL1	0.972779892376951	3.37057103965433	10.6927055383853	1.35202702099491e-18	5.86764096741604e-17	31.7932201704376
FBXO38	0.749916473580045	5.85251205101173	10.7167676566081	1.19254367802891e-18	5.20559182246574e-17	31.7307532334229
UTY	1.22850525001591	4.49623736663975	10.6873087457493	1.39063215616837e-18	5.98330442894679e-17	31.7198120924217
ZNF430	1.13680201841764	4.49702854258232	10.6845451962201	1.41082595828756e-18	6.05284645418459e-17	31.6646764628447
GCLC	0.74934049074758	6.22062015522295	10.6894958258973	1.37485600162499e-18	5.93242463229909e-17	31.6195072955798
MAST4	0.868979054093115	5.53698064606117	10.6918377611469	1.35816137307574e-18	5.87727699657213e-17	31.6145378967026
PPP1R3B	0.896898991623979	5.22221440752012	10.6750243166022	1.48267104128774e-18	6.34295964557743e-17	31.5738359518544
SNHG5	0.871810908744592	4.91577787198792	10.6650655559825	1.56174183988312e-18	6.64337548659631e-17	31.5368115252105
TNRC6C	0.970051801357298	5.21419003419723	10.6584455339511	1.61662523677792e-18	6.83809705787529e-17	31.4925202345531
EIF4E2	-0.591684238949799	6.37852929321601	-10.666352192879	1.55129339576549e-18	6.61767659966324e-17	31.4630662539865
ZBTB43	1.03045058581889	5.88630969596821	10.6585145514112	1.61604320467552e-18	6.83809705787529e-17	31.4436602028971
STARD13	1.23964677298937	2.24904505453663	10.6274619806477	1.90028895250531e-18	7.99292406465538e-17	31.4371466080564
ZNF112	1.40369148077643	3.01661808022809	10.6185513304761	1.99073420677294e-18	8.32670330052995e-17	31.4020587053206
CENPC	1.23064939909451	4.05181443272085	10.6176123774654	2.00051222607331e-18	8.344358774088e-17	31.3475507059096
ZNF14	1.29055562770612	4.21268788319872	10.6058016836927	2.12768938392065e-18	8.82579662678246e-17	31.3032021762366
IRF6	1.00815281538103	7.06191539247202	10.6325301227255	1.85069291337993e-18	7.80618112003176e-17	31.2385215778995
GLTSCR1L	0.705389414012829	6.36098224442788	10.625881625028	1.91602446212251e-18	8.0365986936401e-17	31.2357845657511
FOXP1	1.0294825566158	5.49699812951662	10.6129193651552	2.05010927620868e-18	8.52754595333781e-17	31.2314341717215
TAF8	0.682285458069503	4.62721500333933	10.5703044247643	2.56073259957708e-18	1.05637254712224e-16	31.0772127985349
SKIL	1.78487347777036	5.88537884085914	10.5842609735355	2.38083814116486e-18	9.84866818945773e-17	31.0690529947441
PCYOX1L	-0.988831636040089	5.62570937120684	-10.5468138474441	2.89475798621736e-18	1.18764169183169e-16	30.9077400569851
HIST1H2AC	1.20759813946325	5.12517021300893	10.5152807803815	3.41269493282794e-18	1.38875412225865e-16	30.8052554607349
CROT	-1.06379921533064	4.87538255969214	-10.5187348665917	3.35171226875165e-18	1.36764433227105e-16	30.8022928524351
CCNT2	0.766579300356882	6.46461773259876	10.541430306356	2.97725601904032e-18	1.21816011939808e-16	30.7908657447053
ZNF624	1.48794440544643	2.95071430640372	10.4815359489174	4.07009443443052e-18	1.6517983250651e-16	30.7127984278583
ADPRM	1.31457490293562	3.08509464101922	10.4709827789227	4.30063313244578e-18	1.73132190661678e-16	30.6598023514402
RAB33B	1.07081911408085	4.60910109649363	10.4759621042661	4.19027330711712e-18	1.69142860160405e-16	30.6037854897583
GID4	0.766774172036124	4.83802401571677	10.4604006326392	4.54492479090878e-18	1.82477515134455e-16	30.5092193730453
CITED2	1.37998813150521	6.14790099302692	10.4790868531444	4.1224692253656e-18	1.66854441746873e-16	30.488067819969
ZNF607	0.707902971336866	4.39933595363203	10.4482171818635	4.84342619653292e-18	1.93943700712369e-16	30.463627661652
ZFP37	1.30946772870656	3.37223344234142	10.4262309370174	5.43261160637502e-18	2.1638221719185e-16	30.4284409195581
DLX3	3.87126813093067	0.563925521927412	10.5644844681442	2.63971110288762e-18	1.08596991564275e-16	30.2818625547207
RERE	1.26303316911933	5.6710021765432	10.4327034640681	5.2520794707499e-18	2.09747939714842e-16	30.2454975434326
SLC25A21-AS1	1.4791236104627	3.02078051118014	10.3894440841411	6.58312529692984e-18	2.58099763599735e-16	30.2426347548286
ZKSCAN5	0.781826089952538	5.24994716904914	10.4114115638419	5.86968113566033e-18	2.31945084034409e-16	30.2147979115179
SAMHD1	-1.45213608686385	5.07451023945165	-10.4034961073393	6.11737108719023e-18	2.4109827885892e-16	30.2133043692844
ZNF317	0.922145333807425	5.78392758727819	10.4197142724332	5.6206473688945e-18	2.2327947325746e-16	30.2003974272959
TGIF1	1.09438729219996	5.38994975435248	10.3909332121439	6.53213302153535e-18	2.56770967150196e-16	30.1044467769344
HMGCR	0.842354961494653	7.97229175175392	10.4184582878004	5.65762985276178e-18	2.24155593322087e-16	30.1003561344878
ZNF554	2.48715096866617	4.91192939456223	10.3549867735513	7.88094747955598e-18	3.06581107132157e-16	30.052936111959
ASB7	0.750087525090442	5.08007270651214	10.3757828686235	7.06991205860628e-18	2.76463019458416e-16	30.0345148621898
HINFP	1.07544037637554	4.39246629862584	10.3583203697037	7.74493715874375e-18	3.02072665910899e-16	30.0021104182599
ABHD17B	0.825362918417157	4.65562772432764	10.3421441672387	8.42763328013953e-18	3.26158096223132e-16	29.9031690624229
GAB1	1.29584211517765	4.13695431438177	10.3016081106476	1.04146741387487e-17	3.97930653606744e-16	29.7716680532409
NFX1	0.644004908795049	7.04390371078206	10.3399803185427	8.52340895970377e-18	3.29016732490776e-16	29.7257526823941
WRB	-1.20664067383198	5.63954686853412	-10.3111907125441	9.90628598581947e-18	3.80441919087123e-16	29.710155277488
HIST1H2BD	1.36415666949566	3.88856638536762	10.281984822596	1.1538653590082e-17	4.37536419971393e-16	29.6695287753208
BTG1	0.830155785831672	7.07925931754749	10.3313218496985	8.91766708698995e-18	3.43353048662156e-16	29.6683578547117
PROSER2	0.974015819817208	4.37030827158619	10.2861659897478	1.12894126518646e-17	4.30258427361417e-16	29.6356208861341
TRIM68	0.583267914996255	5.8130873319579	10.306536306533	1.01500397055611e-17	3.8880866382323e-16	29.6049164589845
CNNM2	0.867216337172074	5.18195043420307	10.2760592451589	1.19013353794871e-17	4.50152272187351e-16	29.5601330018266
LIN54	0.952034437170746	5.62102851655941	10.2823231641773	1.15182818683341e-17	4.37536419971393e-16	29.5215845644212
RAPGEF5	0.970613106350434	2.83219054899358	10.2509238335136	1.35709228805168e-17	5.09452444934602e-16	29.4996960522702
ARHGAP20	2.41444940206181	0.558109235625204	10.3429060419965	8.39416826224628e-18	3.25702404718062e-16	29.4928600821594
BBC3	2.12735717352622	4.23658884704849	10.2387172591898	1.44643031965592e-17	5.41635852367914e-16	29.4425517614826
ZNF304	0.832448236716857	4.75708692512028	10.2531405483147	1.34147085940471e-17	5.04850286336369e-16	29.4243277220489
FGD4	1.04067625656977	4.628024131209	10.2277749357451	1.53150405783288e-17	5.72066291851206e-16	29.3232332388715
ZNF416	1.49221580420466	3.38372784315079	10.2071871470136	1.70536814367862e-17	6.33856634789064e-16	29.2915984466822
CBX4	0.808731400201643	7.66253958913901	10.2571077332815	1.31396126349921e-17	4.9573975710312e-16	29.2818004845469
HES1	3.23708353139637	2.29479654295615	10.1909731095926	1.85608253224418e-17	6.84789565213233e-16	29.224668388787
CCDC174	1.43041279404966	4.90616927613037	10.1991191404567	1.77876754928691e-17	6.57881121184539e-16	29.156326078809
ZNF165	2.09203696696123	4.44433544701069	10.1707555870639	2.06280381176876e-17	7.536511444652e-16	29.0976258792387
ANKRA2	0.821667273413594	5.20587459055452	10.1867414705952	1.89756279228695e-17	6.98377521788746e-16	29.0612558224815
PSME3	-0.475820609869253	7.80706412596272	-10.2171368860981	1.61900708731583e-17	6.03250878985966e-16	29.0484929425794
FEM1B	0.722753613075637	6.93518212278702	10.203403563104	1.7394046509391e-17	6.44911117000037e-16	29.0173700308847
PALB2	0.822537188471636	4.23507196492871	10.173792383336	2.03034278818775e-17	7.4360066603481e-16	29.0114732873572
ZNF566	1.052918737716	4.25646436397702	10.1650050883207	2.12570086761937e-17	7.72869836033231e-16	29.0055209964
MFHAS1	0.634215104007894	5.27187484735447	10.1784398056373	1.98165171420403e-17	7.27542350623173e-16	28.9787139879552
CNEP1R1	0.913699992526479	3.7402368406699	10.1435359437191	2.37794581104256e-17	8.62493582092151e-16	28.9694627161275
VCPIP1	0.902077681299666	5.35435156568736	10.1677992009518	2.09490380188215e-17	7.63521249734524e-16	28.9336774901004
LIN52	0.935901534367264	4.11226230795595	10.131889178641	2.52709149115127e-17	9.1160532918465e-16	28.873190425093
ZKSCAN3	0.879727452193733	3.93475361672131	10.1213641891625	2.66990193219126e-17	9.52286161847602e-16	28.8368108214329
TMEM170A	0.910069432634259	4.67986760113967	10.1336901211281	2.50343195671409e-17	9.05820102699247e-16	28.8196876168298
JARID2	0.621409340936365	5.26811257603388	10.1306551526418	2.54343223408151e-17	9.13688479114067e-16	28.7388444168615
UAP1L1	1.1352158258055	5.96604658361656	10.1174272138708	2.72537154109124e-17	9.69767276327631e-16	28.6452700688937
DYNLL1	-0.737495689256193	7.23715243293221	-10.1300832619076	2.55104089202223e-17	9.14234607031164e-16	28.633375189491
TUFT1	1.03975940087538	6.56155627489139	10.1236529642083	2.63817486345744e-17	9.43210327373259e-16	28.6306047903054
ERN1	1.72686931951431	5.45741179335439	10.0972527319303	3.02822450651724e-17	1.07244856579865e-15	28.6285517659677
AP1G1	-0.590575748313717	8.07396592914675	-10.1315507456676	2.53156248181939e-17	9.1160532918465e-16	28.6067378137233
ZNF256	1.32458988158505	3.73301285956342	10.0725920065905	3.44449754223983e-17	1.20847138070732e-15	28.5780592153657
TMEM109	-0.627683297502855	6.64390485681534	-10.1118559145991	2.805842585544e-17	9.9604095188011e-16	28.5432941047014
RORC	1.02723865760929	5.01683255066744	10.0858526219584	3.21400845977823e-17	1.13290025896784e-15	28.5333539661741
DCAF13	-1.1113108583036	5.6471674676027	-10.0785876695635	3.33830523106654e-17	1.17395764285e-15	28.4691315199028
IP6K1	0.843814126024769	6.31988126066978	10.0869624718013	3.19543174135291e-17	1.12900242419189e-15	28.4430651977246
ARIH2OS	1.70725693746539	2.71820307924468	10.0122158503795	4.72140311987337e-17	1.62980664937973e-15	28.2871190581675
ZNF687	0.832502403006437	5.45595991160221	10.039504703188	4.09426270775209e-17	1.42313538934272e-15	28.2660526113123
RPL7L1	-0.778935525973109	7.07722806696951	-10.056288123009	3.75065624269923e-17	1.31281711282917e-15	28.2390358002141
SLC35F5	-0.924447863912956	6.9547846525013	-10.0480527229126	3.91549819167552e-17	1.36415593610672e-15	28.2244862497529
SASH1	0.646976630517944	6.88384025589823	10.0390572909643	4.10384097942761e-17	1.42317034981721e-15	28.1621453078563
C16orf70	0.575115207483567	6.07881835865715	10.025541631138	4.40399088958873e-17	1.52374025801992e-15	28.1032917653143
ZFP28	0.775937797105786	4.82977630978917	9.98815081008526	5.35367892949241e-17	1.83540736998306e-15	28.0541477420711
ZNF280C	1.00179091834798	3.30405649864829	9.9637642883513	6.08079601762153e-17	2.05651425677038e-15	28.0485907114581
PRKAB1	0.786639599607039	4.90019322423594	9.9870500922308	5.38454211926226e-17	1.8375973741555e-15	28.048401897044
FBXO33	0.756463851076478	4.80695005390553	9.97191753749662	5.82732598293817e-17	1.97523988622572e-15	27.9817887137398
EDC3	0.555345564852567	6.50483328344611	10.0008055671555	5.01130322481422e-17	1.72196176713525e-15	27.9800930168133
LMO4	0.724926308962827	5.58607991018873	9.98747483518124	5.37261167039037e-17	1.8375973741555e-15	27.9791093408433
DHRS4-AS1	-0.664444105668056	4.8793782686097	-9.97197900314797	5.8254558017383e-17	1.97523988622572e-15	27.9521781754042
ZNF217	0.724375019999299	7.59900264438089	10.0048214990678	4.90729561291295e-17	1.69009061751149e-15	27.9396067973534
FDFT1	0.751696760729669	8.5063379988421	9.98058321064106	5.56949394668985e-17	1.89640637422891e-15	27.8126607632247
SLC7A5	0.840048235559304	4.85875977607073	9.92383114123349	7.49069620799723e-17	2.51633767917867e-15	27.7356008820555
ZNF740	0.663871493783198	5.93538499195483	9.94376764332444	6.75010409320229e-17	2.27774299019159e-15	27.7069665884649
EZH1	0.71816373908882	5.2910803979784	9.92266305798137	7.53652394486991e-17	2.52608132937872e-15	27.6799309269702
SPIRE1	0.99711149964332	6.71318768027115	9.92573330948643	7.41666327659287e-17	2.49705416505199e-15	27.6304488413908
LINC00998	-0.962637482560796	5.79878916342549	-9.91531951513989	7.83112396403559e-17	2.61897900766054e-15	27.6218881286699
ZNF420	0.950616571156823	4.38365431228228	9.88116169050175	9.36009088770292e-17	3.10267383597676e-15	27.5525838001634
ZNF671	0.979271008896455	3.82457211407042	9.87241759383195	9.79731251138594e-17	3.23688336775507e-15	27.5464142954617
SEPSECS	0.692165453036841	5.48972074373293	9.89814069449577	8.56602798956041e-17	2.85205047208956e-15	27.5330667816409
ZNF548	1.03640644150845	4.52118879105228	9.87178662730781	9.82964048812142e-17	3.23688336775507e-15	27.4919756152305
CEP85L	1.32020932890316	3.51957313321646	9.85060478086979	1.09790426327358e-16	3.56842649725456e-15	27.4741849612213
KLHL21	0.809335892527447	7.24775409123551	9.90213295158291	8.38931758450544e-17	2.79942206330964e-15	27.4508320042908
ETV3	1.40015624074132	3.98230559958482	9.85645865628443	1.06485859555125e-16	3.47606884147772e-15	27.4427055480052
ZNF436	1.04021663512023	4.35313787630802	9.85657431420878	1.06421581000716e-16	3.47606884147772e-15	27.4325226953912
CASP8AP2	0.908012419210948	4.64909735811515	9.86738818304347	1.00579791221402e-16	3.30482745072334e-15	27.4000790192694
DUSP16	0.909302084797657	7.35105238407756	9.89438750543029	8.73554783776156e-17	2.9020572197307e-15	27.3967442727922
KBTBD6	-0.656133605421396	5.33623881694687	-9.86672389754831	1.00929222859876e-16	3.30906814511768e-15	27.3718009306458
EP300	0.772904080502184	7.53043782460385	9.87182505085259	9.82766878807223e-17	3.23688336775507e-15	27.2691682731343
DLG1	-0.947132480819948	6.28216988195609	-9.8516684638399	1.09182439490106e-16	3.55636336525691e-15	27.2513597839001
CDC14A	1.39404129706572	3.94432496548793	9.8171787138227	1.30721464821451e-16	4.17641173565725e-15	27.2382749328297
MVD	0.991240653375786	5.57847895563357	9.84021455734243	1.15910213012132e-16	3.74302743782832e-15	27.2366815550826
TRPS1	0.920214728360328	5.25559646155315	9.83477187466841	1.19250804235453e-16	3.8426396489261e-15	27.2262479576713
KIAA1107	1.1757201206715	3.70347440247085	9.79872727281757	1.43938089204222e-16	4.5598614925962e-15	27.2030150730609
ACVR1B	0.667888697638515	5.9643809720547	9.84352128142947	1.1392646381718e-16	3.68689607904909e-15	27.1981122441203
RCOR3	0.811386510154358	6.0234677000992	9.84575596795903	1.12605093829837e-16	3.65200451176854e-15	27.1971061917001
SNIP1	0.883846099286421	5.43844331056887	9.83262756769921	1.20593198805584e-16	3.87757488921767e-15	27.1875675651337
CNST	0.695338904396235	6.29486324673277	9.82411493518698	1.26072981721682e-16	4.04511088361705e-15	27.0846608358609
ZNF408	1.11427535566802	4.1972980170035	9.78722381619048	1.52845375617022e-16	4.80151916373473e-15	27.0661488552958
SNORD36C	-2.90290874492179	0.212694716874921	-10.0499040197408	3.87782207567668e-17	1.35417154158979e-15	27.0535423565494
RAB8A	-0.505747062210317	6.28243975259942	-9.81618907649691	1.31398512903289e-16	4.18912965977873e-15	27.037232856392
GTF2IRD1	0.995841309995994	5.35877629250455	9.80386516786734	1.40129174066873e-16	4.44858282830479e-15	27.0341181333207
MED11	-0.835447944158864	3.77241588620588	-9.76639682209828	1.70396643688596e-16	5.30845643491276e-15	27.0045361651357
DHX15	-0.5071925675486	7.94307112966558	-9.82054974905965	1.28441268973427e-16	4.11231150299568e-15	26.9816178063632
PHLPP2	0.711014262437869	5.56485787162548	9.790872407329	1.49962139108335e-16	4.73073840514865e-15	26.9737062193542
PDPR	0.861189551510368	5.4181506263482	9.78815459093939	1.52104625487893e-16	4.78826636546372e-15	26.960166586569
FOXJ3	0.610983358237965	6.86438225252458	9.80492127883453	1.39358807734275e-16	4.43349969690228e-15	26.9421371899475
KLHDC2	0.557518393188111	5.94031093070491	9.79134239341664	1.49594713945088e-16	4.72908257810409e-15	26.9322114832961
RPF2	-0.687836760989639	6.63335932959421	-9.78438478125718	1.55127141366072e-16	4.85289407240194e-15	26.8411333457115
CDKN2AIP	1.33451923475672	5.06732337224414	9.75868346885377	1.77396068573906e-16	5.51507115052954e-15	26.8339378404877
FAM214A	0.705037605951059	7.58355865453891	9.7846070185542	1.54947305192601e-16	4.85289407240194e-15	26.8138559184056
GPCPD1	0.814044089028836	5.21323281146611	9.7504247768066	1.85209133400083e-16	5.74607509738771e-15	26.7723737353447
ZNF75A	0.695639748440053	5.36765902049923	9.7453825957537	1.90147334813845e-16	5.88711830838082e-15	26.7268782176239
ZNF502	1.31741134321734	2.72081073283817	9.68967076265106	2.54297207610227e-16	7.76123347454304e-15	26.6594090046799
MASTL	0.790669433278925	4.96240168522853	9.72447292545089	2.12069560895492e-16	6.53888403779611e-15	26.6548485869687
PELI1	0.987888373979416	3.39545038627117	9.68452478442474	2.61217052947811e-16	7.94015236247841e-15	26.6220303404784
ZNF2	1.04925244470266	3.57190332433562	9.68568439870215	2.59641468419963e-16	7.90826833629649e-15	26.5970952074389
TRIM38	0.634448067784114	4.77622950456503	9.70531354830723	2.3436669383783e-16	7.16751583435612e-15	26.584153434422
RSBN1	0.824219622230409	5.24966886278682	9.7103856844818	2.28245466312758e-16	7.00382357128008e-15	26.5783952564865
ABCF2	-0.506545783858587	6.63673681109388	-9.73289596921171	2.02950206710389e-16	6.27057675712592e-15	26.5722586602602
NCOA7	0.834797214660492	6.51089075508523	9.71013200479839	2.28547785690413e-16	7.00382357128008e-15	26.5078264786066
OTUD7B	0.768432329261329	6.61776285297299	9.71280454594121	2.25382813641848e-16	6.93514001976637e-15	26.489910639005
ZNF829	1.20820938370601	4.87555264712005	9.67032213160178	2.81307218964538e-16	8.48214698789458e-15	26.4174262210181
MIR99AHG	0.976986260351659	5.05361647532896	9.67331288979406	2.76952199109261e-16	8.3845044794852e-15	26.4052548016402
AMBRA1	1.02312225177742	5.5497054634102	9.68219697278027	2.64408776424677e-16	8.02093371069283e-15	26.3974918679633
CRTC3	0.728790717734455	5.26026766296503	9.65903205236902	2.98372996100769e-16	8.97869520931693e-15	26.3283886340435
IGFBP3	1.28705330510401	5.40307121930152	9.67194714853113	2.789325158563e-16	8.42746611287366e-15	26.3172668755881
ZXDB	0.864875388245578	5.40597988848711	9.65005743835325	3.12673607379688e-16	9.37147083515649e-15	26.273730474013
ZNF425	1.24095988029169	3.44054700672223	9.60294324845617	3.99770778782143e-16	1.18168464846312e-14	26.2126791349735
HDAC5	0.850003267802672	5.4268978143799	9.63419092962568	3.39651849390564e-16	1.01194685921602e-14	26.2006719238873
NFXL1	0.574601267769784	5.36807852255155	9.64244566587982	3.25337944378108e-16	9.7122754926077e-15	26.1946705359769
CYTH3	0.531977995015382	6.04938472174314	9.65248069244733	3.0874612089226e-16	9.27226350263634e-15	26.1906557533412
JKAMP	-0.686954352809944	6.20605084255276	-9.64361552671294	3.2335873208564e-16	9.67241976294415e-15	26.1898962178555
C14orf28	1.27184941619192	2.31706508726596	9.60440495985101	3.96734980942721e-16	1.17502415657513e-14	26.1653129941628
ZBTB49	1.37340930636287	2.65733841014814	9.57083404180712	4.72635540855008e-16	1.38615142216383e-14	26.0510123312604
SNORD44	-2.58965162826271	0.370716563311848	-9.78119748894526	1.57729388238473e-16	4.92404260662976e-15	26.0191583412774
E2F7	0.902614421354301	4.11950382108718	9.59936534532967	4.07299924851164e-16	1.19921875913041e-14	26.0128769848053
MED13L	0.869373531799332	6.65476595559085	9.62053231736576	3.64731023772829e-16	1.08237174959937e-14	26.0122116963068
SP3	0.728204838842083	7.08090165768687	9.62383127367452	3.58509200388526e-16	1.06601468376913e-14	25.9960078648975
MKRN9P	1.46465336429606	2.29308292542524	9.56507375953203	4.87045785693198e-16	1.42562953566648e-14	25.9897653848579
FBXL12	0.818832386964363	3.79108250241084	9.56239535462682	4.93894892522529e-16	1.44286492336932e-14	25.9426651584906
ZNF275	0.492229978022087	5.84577500208017	9.59569226046296	4.15176735524416e-16	1.22001836803026e-14	25.9331824027602
LINC00999	1.55792850657818	3.52182877567502	9.54541867984008	5.3960093110931e-16	1.56724324594534e-14	25.9128584536113
SLC35A4	-0.507242189424699	7.13751640598856	-9.59947459688558	4.07067938677246e-16	1.19921875913041e-14	25.8706441752897
PBXIP1	0.647067624303193	4.68365830372122	9.54707905169227	5.34950378090011e-16	1.55674706926349e-14	25.8260501585302
SOWAHC	0.77443658183228	4.74003563880042	9.54046446566442	5.53718614506909e-16	1.60204984883155e-14	25.7865323945608
MNX1	1.25717729592264	3.52199095027893	9.51266741087836	6.40052369512754e-16	1.82372417089251e-14	25.7352375382249
GOLPH3L	0.682377311703794	6.74326284322276	9.55638085884312	5.09627515243738e-16	1.48593529493203e-14	25.6928381402034
SIRT1	0.950221862515702	5.73655761405112	9.54237326803603	5.48236064514215e-16	1.58924956462267e-14	25.6647049897367
SUOX	-0.60972043450067	5.67665742650716	-9.53747939053127	5.62402468528786e-16	1.62404528219774e-14	25.6552871099169
TRAF3IP2	0.711602646310753	5.04039147976711	9.52856611078155	5.89149843026176e-16	1.69476514231438e-14	25.6548081275551
ZNF702P	-1.36455644355974	3.5658837076749	-9.48400624555535	7.43165924313673e-16	2.09369221754111e-14	25.609556264043
UTP11L	-0.873323475295399	5.85085145546183	-9.52962557032904	5.85905188183e-16	1.68866646943492e-14	25.6049165664615
ZNF267	1.11794513778468	4.13467196464008	9.50124044775111	6.79329170573904e-16	1.92468053308259e-14	25.6003402296797
ZNF737	0.878744843842088	5.33938299245226	9.52356078615715	6.04723270738722e-16	1.72962373969765e-14	25.585654728818
JUNB	1.97889476767991	5.7092900659723	9.52428306237073	6.02450869291212e-16	1.72641264375512e-14	25.5689255199
FBXO8	0.962424121512282	4.60562325463179	9.49939847908973	6.85881902074741e-16	1.93958618485015e-14	25.557594223791
ZFY	0.873867941259359	5.87345119343049	9.52251878655899	6.08016666940648e-16	1.73573731383665e-14	25.5383871344469
S100A11	-0.611183226502024	7.24418956974261	-9.52676592804034	5.94704209725917e-16	1.70747197193965e-14	25.4950860101091
JAK1	1.71961021489496	3.90342657694779	9.46411597935758	8.2432185068264e-16	2.30933151303181e-14	25.4663307242851
RAB9A	1.09742464565248	5.24933391448129	9.47698048238161	7.70877889052535e-16	2.16769707528331e-14	25.3794738843523
ZNF432	0.937351409272427	4.06749873856252	9.45527804450102	8.63166749061714e-16	2.40916578139604e-14	25.377496011954
TNKS2	0.666908167263203	7.2378326325593	9.5016218307913	6.77980247880095e-16	1.92468053308259e-14	25.3593728640208
TMEM97	-0.447500668167194	6.75868050993758	-9.49852006434043	6.89029020260124e-16	1.94482326470414e-14	25.3551719884748
YARS	0.410648063754705	8.51620932228602	9.50132634572124	6.7902512234296e-16	1.92468053308259e-14	25.3161660342637
PPP1R13B	0.689421122736073	5.50330725893508	9.47104978010849	7.95072207995773e-16	2.23155220098402e-14	25.3060357141473
TSHZ1	0.810080610272937	5.2358339491283	9.45924940685878	8.45490490834747e-16	2.36422443396174e-14	25.2981003474808
LOC285074	1.49031668875657	2.37688814964458	9.42343436252903	1.01891410396303e-15	2.79197339144322e-14	25.2818522371663
ZNF189	0.758759490179668	5.39380026008336	9.45398087580143	8.69019937146705e-16	2.4165191437398e-14	25.2650917606451
NAB2	1.69829084530346	3.74003782532157	9.4257815915462	1.00653253279735e-15	2.76308821069196e-14	25.2591317889357
TBC1D8	0.797868279151194	4.1511235175139	9.43232599993555	9.72798637004739e-16	2.67537442001157e-14	25.2454560850705
UBQLN4	-0.459731554911331	6.53979751137538	-9.45181096970078	8.78899898833534e-16	2.43497433226648e-14	25.1243498028688
NR1D2	0.920895434562787	6.9379360893542	9.44910371967066	8.91383896391028e-16	2.46501299966992e-14	25.1160048598272
TSC22D1	0.962636860830784	7.24296801331067	9.45269143499364	8.74877535219378e-16	2.42831073361445e-14	25.0873645813916
EID1	-1.00092609822117	8.57134871593455	-9.45414275340739	8.68287341135633e-16	2.4165191437398e-14	25.0727449338047
RP9	1.30947473394097	2.41143568059291	9.37692389982855	1.29816661916614e-15	3.53138948431137e-14	25.0616337540677
CANT1	-0.711362197758632	7.56058590460229	-9.44272103815871	9.21521820357138e-16	2.54367126001522e-14	25.0430669371285
SLC38A2	0.759740111456612	9.39939619865966	9.44072813797393	9.31138804157431e-16	2.56550096939963e-14	24.9806485961456
TAB2	0.598759982473154	6.58963275030519	9.41078293186731	1.08831646647218e-15	2.97671403652937e-14	24.9268838456671
ZNF549	0.645180596606596	4.22403598242223	9.37141905573564	1.33591289564938e-15	3.62095090994063e-14	24.900935761901
ZIK1	0.843375407699168	4.4506006717064	9.37177131582745	1.33346499353225e-15	3.620851779906e-14	24.8844584504151
TUBA4A	-0.925402159442054	6.38724074674741	-9.39849057758933	1.16026681192185e-15	3.16773935414882e-14	24.8537483778508
CCDC93	0.566673210295943	6.2276310751013	9.38243696898031	1.26143119778184e-15	3.43768618255755e-14	24.804987699024
WDR25	0.765227534637503	3.64051335450008	9.32633731869238	1.68925951450921e-15	4.50549216161107e-14	24.7670350142263
ZNF184	1.28314734047091	4.48030059286048	9.3313444893708	1.6458051144646e-15	4.39740384320291e-14	24.7131882479027
ZNF440	0.710444431728141	4.86166206779558	9.33888912585398	1.58242792232457e-15	4.24316744314744e-14	24.705021943132
ZNF721	0.810685788518967	5.93515090049987	9.36088661835812	1.41121371155059e-15	3.818159476152e-14	24.7005369533284
HOXC6	1.11335144787514	4.27688165555536	9.34055813035079	1.56874025622271e-15	4.21398992619681e-14	24.7002641915559
BCL7A	0.563441047511586	5.29120342657483	9.34916418664523	1.50001503290674e-15	4.04384663090261e-14	24.6745556877628
SCAF8	0.878744657457693	6.4336115534801	9.35600469907593	1.44753963524796e-15	3.90939841059054e-14	24.6276484972138
FOXN3	0.61072134752894	6.54672426113975	9.34759166963146	1.51234424126686e-15	4.06977797972458e-14	24.6054977898037
TSC22D2	1.24811102386868	5.23016772829611	9.32049857430709	1.74137921159222e-15	4.62806198960509e-14	24.568552658823
PDP2	0.528983369904724	6.14779591460266	9.33223037398343	1.6382340374566e-15	4.38497723822607e-14	24.5366994535081
IRF2	0.864575359780998	4.15412905001345	9.27351186999643	2.22366456499068e-15	5.85799072068421e-14	24.4525511991608
ZNF845	0.885582849275521	4.22672963948877	9.27710876277508	2.18244348761028e-15	5.76964285386549e-14	24.4386565715367
TM9SF2	-1.13398350073823	7.80896071003564	-9.30918309473169	1.84700100055079e-15	4.90010018096655e-14	24.3630650788517
ANKZF1	0.565147937729514	5.95512957294578	9.29035512315234	2.03710700337865e-15	5.3949204167079e-14	24.3340133383959
NBPF12	1.08210388078963	4.60751648860512	9.25731741558119	2.41909596360764e-15	6.33946683935992e-14	24.3191995642575
HMOX1	2.92402790804993	8.09908799650029	9.23935458796682	2.65598138757837e-15	6.9360376549351e-14	24.2418154425893
KDM5A	0.862412512578092	6.35082696110526	9.27482715711712	2.20850175779772e-15	5.82827107119342e-14	24.2396259457532
POP4	-0.508999605314146	5.67909845069285	-9.26026313159378	2.38231424374662e-15	6.25399137833902e-14	24.2312145729637
HPS4	0.429836062029988	6.06153437173803	9.26314531607392	2.34686617672209e-15	6.17172373198931e-14	24.1890753714203
ZNF426	1.00897884823983	4.64537667065448	9.22584612118333	2.84925507472932e-15	7.38936342005793e-14	24.1502391402214
ZNF791	0.866269298150901	5.06566124041544	9.23305271731369	2.74446132334473e-15	7.12990159711842e-14	24.1307934039863
RNF169	0.893768664002526	5.69228536954952	9.2444900577426	2.58598780678747e-15	6.76501618583983e-14	24.1119667398616
ZNF254	0.950128002050219	5.46364429532848	9.22254948631922	2.89851483272456e-15	7.47836747907079e-14	24.0285913638362
SLC16A9	1.13594071371557	3.92774082915469	9.19121946516892	3.41122189303581e-15	8.77104588113454e-14	24.0111867268266
HKR1	0.540819100933387	5.73536256403774	9.22332018828592	2.88692307536085e-15	7.47414429303769e-14	24.0101515048338
KDM6B	1.00772804259711	7.54947746251436	9.23877926456251	2.66393957277258e-15	6.94474246957519e-14	23.9977535684045
ZNF784	0.968582006414176	3.30276619212149	9.17244048950088	3.76094154358093e-15	9.6208344494738e-14	23.9855854737005
ELMSAN1	1.36543747601345	6.00080542099078	9.22263149876277	2.89727911768407e-15	7.47836747907079e-14	23.9744666098414
ZNF134	1.04904882381234	3.85594881968583	9.16584436636226	3.89209010317393e-15	9.90569915072199e-14	23.9297233974866
MRFAP1	-0.377493820640902	9.27012343193925	-9.23784178332258	2.67695834100464e-15	6.96658690615696e-14	23.929059124123
FAM160A1	1.05277883299846	4.92958754366736	9.18231622009695	3.57278443651807e-15	9.17075745277869e-14	23.9089358199742
NOL11	-0.736796105793068	6.3008250253928	-9.20868213779411	3.11520720647709e-15	8.0236623348988e-14	23.8815062343095
LOC646762	0.776663330988041	4.48529429812937	9.15508645435752	4.11584816623908e-15	1.0403245771082e-13	23.852296491715
ZNF398	0.740422719971376	5.17669786913251	9.1801201199662	3.61379629985425e-15	9.26019884617942e-14	23.8279216806209
ZFP36L1	0.638566545648205	5.45911754526147	9.16948290489317	3.8191917869976e-15	9.75322854992449e-14	23.7620312221232
MKRN2	0.533507878659182	5.50844830570269	9.16139903742015	3.98303958704191e-15	1.00858891128198e-13	23.7259409116897
MNT	0.616838337039412	5.44443716655593	9.1666571697127	3.87568602584966e-15	9.88069632668225e-14	23.7195960423926
ZNF92	1.28994819546504	4.74935633814427	9.14650319234618	4.30354564718123e-15	1.08244625524411e-13	23.6933710374978
CCNB1IP1	0.565901936028111	5.36414125535874	9.14513936680395	4.33414612145908e-15	1.08650314123255e-13	23.6532734467139
HEIH	0.973907317046858	5.41840998057326	9.13704733106039	4.52022727362613e-15	1.12937991249201e-13	23.6485365676162
MAPKAP1	-0.690672560555067	6.94160439280327	-9.1650286655132	3.90862231585749e-15	9.93094292638173e-14	23.6430725775636
MED26	1.16166605885924	4.39402130968121	9.12469286957761	4.81981554837366e-15	1.20023798133298e-13	23.6291477989282
CTH	1.0686474534997	5.115332598332	9.12374257671371	4.84366391983104e-15	1.2041797586123e-13	23.6190878192457
NOL6	-0.556890526026711	6.90341654535945	-9.16459076751365	3.9175262999848e-15	9.93675252036684e-14	23.6093825959075
LATS2	1.44538609851044	4.08697167161829	9.09991812123451	5.48160106420417e-15	1.35158820328555e-13	23.6038253601432
HIST1H2BK	-0.475102858024488	6.80853152002269	-9.14949623591549	4.23714365746413e-15	1.06753270403492e-13	23.589997588949
BRAP	0.816932516001409	5.24393170587797	9.13101032093323	4.66422515961502e-15	1.16342200991328e-13	23.5877385165373
ZFAND3	0.543936027003674	7.19824743810549	9.15478854795782	4.12222378382644e-15	1.0403245771082e-13	23.5867087261424
ZNF532	0.500106857105144	5.81504083203382	9.14436518550906	4.3516131166224e-15	1.08906370932003e-13	23.5865595815338
ALDH1B1	-1.01427852708648	5.84157259434605	-9.14537159879826	4.32892018197102e-15	1.08650314123255e-13	23.5552368793754
TMEM55B	0.785166455041831	5.63184721035169	9.11995400405838	4.93991739614894e-15	1.22405609934938e-13	23.5149778721883
HIVEP2	0.902175116030441	6.1485347158925	9.12300765125784	4.86218818140501e-15	1.20678706995004e-13	23.4804212223585
ZNF571	1.16752323618718	3.33172410629945	9.06807140183665	6.46711956954644e-15	1.57902873912698e-13	23.460747907407
ZNF281	0.767754019657125	5.15553592221813	9.10144994220788	5.43817295882152e-15	1.34308561101421e-13	23.4525705504821
USP37	0.797042273332723	5.60574725124792	9.10729153589966	5.27568765498124e-15	1.30510256716966e-13	23.3937671953896
SPRYD4	-0.69404761798502	5.68805933311876	-9.09026933680616	5.7632171427524e-15	1.41637428176056e-13	23.3592015087886
KIAA1958	0.742786617343354	5.18855229719015	9.08309932711231	5.98179361545232e-15	1.46768975375216e-13	23.3495894286282
RBM48	1.16416741166007	4.56924560792271	9.06763120296132	6.48191300756848e-15	1.58007152145533e-13	23.342102053024
LINC00161	-1.52319953302736	2.5352840070855	-9.03304871424705	7.75609846043023e-15	1.87243688877525e-13	23.2692315560006
IDI1	0.957153522790632	7.09237671856238	9.09183806914216	5.71646741166766e-15	1.40718810907543e-13	23.2666983032324
TAF1D	0.8834815939946	5.74386245965147	9.08197665644525	6.01675906780371e-15	1.47386058992073e-13	23.2511172802364
KLF7	1.35025757872749	1.13725600448088	9.01655893258103	8.44880566039359e-15	2.02017939166354e-13	23.1813503095583
TBC1D12	0.791758613556577	4.1505528062663	9.02871555100774	7.93244034319382e-15	1.90887058002241e-13	23.1761766117521
ZFP82	0.960830203054201	3.64926387246318	9.01569425367384	8.48678610477927e-15	2.02603466056225e-13	23.1541168484978
NRIP1	0.720807187197758	6.55514142008361	9.07234455685024	6.32525390005126e-15	1.54690574207117e-13	23.1427835419068
SETBP1	0.799592640323378	5.36570839853742	9.05541821966877	6.90608490658928e-15	1.6780221837758e-13	23.1326148275007
FZD8	1.4185540023172	2.10568789849436	8.99379872140377	9.50740551559325e-15	2.25534283131356e-13	23.1057710382998
MBP	0.563971146751413	6.26349070509783	9.05373523318208	6.9666683258564e-15	1.6900079415357e-13	23.1031238935979
MAP7D1	0.635780039601869	7.16446997689919	9.06418575552843	6.5988739400749e-15	1.60597554431385e-13	23.0981013531154
FAM117A	0.694024667414271	4.77674278885717	9.01898431872532	8.34317459441293e-15	2.00129568226365e-13	23.057221054639
MEF2A	0.763765371195037	5.6934949789819	9.02699296436666	8.00364849091431e-15	1.92292457183311e-13	23.0291400693282
PXK	0.828051993890789	4.64163161817144	9.00491754023827	8.97468223190563e-15	2.13571835807123e-13	23.0211186071317
SNHG1	0.97383529481305	6.65406090778251	9.04858187785298	7.1554937685976e-15	1.73301442627841e-13	23.0096322368926
HDAC1	-0.53899679113974	7.72894195035015	-9.04755934684217	7.19356329862715e-15	1.73942909005129e-13	22.9998787736864
SOCS2	1.13001814147955	3.24261213208934	8.97784131459923	1.03275330378128e-14	2.44217694639051e-13	22.9883051100617
PHLPP1	0.777773337763923	5.34654541806331	9.00913922919936	8.78030543728615e-15	2.09277883248078e-13	22.9600973519128
DCP1A	0.510321051983837	6.52919224377535	9.029140523828	7.91497026311798e-15	1.90772381173322e-13	22.9550341766255
SCAMP1-AS1	0.792143587423185	4.00479525224114	8.9766322267612	1.03924761877035e-14	2.45367016406535e-13	22.9486728297763
SNORD10	-2.98502424885891	-0.0496485629185603	-9.3225595648767	1.72280091585128e-15	4.58680470787638e-14	22.9310775689791
YPEL5	0.762746935155069	5.84370081318027	8.9901473713961	9.68913874246226e-15	2.29482819174784e-13	22.8538497303276
CDK17	0.87969139759697	4.57233827457624	8.97090029911059	1.07059387052184e-14	2.51975510341003e-13	22.8422391365057
GLYR1	-0.273980165012742	7.66454796233602	-9.01804484948833	8.38393337993397e-15	2.00786512971433e-13	22.8416499488574
PLAGL2	0.868349352021238	6.02089139384722	8.9952821608665	9.43454743706839e-15	2.24160070118701e-13	22.8370376503799
UVRAG	0.765093890282451	4.70895166630546	8.97103092309334	1.06986913164384e-14	2.51975510341003e-13	22.8302540660588
ZNF503	1.29916000616097	3.08631825110353	8.93081946562077	1.31777405243975e-14	3.05365666225853e-13	22.7826882668958
PDXDC2P	0.86762921289285	4.14976956466465	8.94013391052789	1.25568254200289e-14	2.91427033241351e-13	22.6992145869946
ZNF214	1.57922722411153	2.40219496607742	8.90099344477632	1.53795191983115e-14	3.5420070595375e-13	22.6474318414324
FAM117B	0.713158467063245	5.31779095330543	8.94794888231614	1.20584390293357e-14	2.82479751114671e-13	22.5893220236667
LRP12	0.812073409071546	4.32518813643971	8.90962729367241	1.47069100947706e-14	3.3923035634881e-13	22.5876588699606
IL6R	0.841162288054708	6.68262120010395	8.95497984000419	1.16269357637864e-14	2.72796980357839e-13	22.579460696731
ZNF18	0.806058361793204	4.25425071933707	8.91303097678057	1.44498855712629e-14	3.33814587289359e-13	22.5752372935591
FRAT2	0.667243003609517	5.62161874452134	8.94545760590713	1.22151354138497e-14	2.85260456258736e-13	22.5707528170154
RABGGTB	0.50448754310438	7.05592345245478	8.96157358723864	1.12362708006021e-14	2.64043571739971e-13	22.5670713829878
TRIAP1	-0.573897002305735	5.92607755371066	-8.94359997932262	1.23332967332258e-14	2.87126796505611e-13	22.5626654284116
ATXN2	0.541524737875362	6.31016911287259	8.94672547856533	1.21351365832783e-14	2.83833661891755e-13	22.5487637856732
ZNF542P	0.652484042281728	6.26734986532162	8.94469081633776	1.22637724831915e-14	2.85951564608079e-13	22.5222722163955
MAP7D3	-1.2644329887176	2.91115888950694	-8.87424177677139	1.76646002166375e-14	4.02506277470453e-13	22.5114650117815
SLITRK3	-1.65995825006946	4.59253110201078	-8.90005215329112	1.54546791494499e-14	3.55386618848606e-13	22.4724470904093
COBLL1	0.614271800153518	7.29319350002443	8.94085906776488	1.25097278067969e-14	2.90783394344988e-13	22.4682357238546
ERVMER34-1	-1.0353775786644	2.45796858843757	-8.86497990767389	1.85322065378224e-14	4.20997902226841e-13	22.4640496873683
ZNF212	1.03393367395925	4.54509064700603	8.89320178638856	1.60128110579768e-14	3.65979255474245e-13	22.4465650114051
ATF7	0.54964786191814	5.90647431556322	8.91571195231538	1.42505932935814e-14	3.29717887359658e-13	22.4210455541481
ADGRA3	-0.779459298398616	5.30504449881188	-8.89564297970029	1.58116470831288e-14	3.62602936793248e-13	22.3758878555939
CEBPD	1.35440691697381	3.44066743857086	8.85653113587923	1.93606487781523e-14	4.36562240286646e-13	22.359188171947
SMAD1	1.03453984518594	6.0462424517514	8.89558017972382	1.58167903302862e-14	3.62602936793248e-13	22.3274966197113
ZNF19	1.63676128823664	1.9709639334732	8.84407854988096	2.06494690925067e-14	4.64180281277066e-13	22.3245217816861
TET2	0.807942580606507	6.3054367058749	8.8947616793131	1.5883977365881e-14	3.63588116045838e-13	22.2888944114078
ARTN	1.22347426326619	2.55860319795389	8.82420626298099	2.28856837547295e-14	5.10626192066892e-13	22.2612601587388
GCC1	0.582114232848729	5.79430265610434	8.87272090727748	1.78042364768802e-14	4.05073355964898e-13	22.2141020233365
LRRC8D	0.407252944299173	7.33846512458848	8.89238177109364	1.60809545921902e-14	3.66978137015697e-13	22.2044077551308
PGBD2	0.71030994792465	4.40311163635277	8.84819402589778	2.02143294003481e-14	4.55080015405738e-13	22.1960062264581
CIR1	0.802213484941493	4.95157635377398	8.84210860752949	2.08610490121855e-14	4.68235443896827e-13	22.1587050359916
DLEU1	-0.771719606597565	3.98094673898335	-8.83074698194836	2.21242077884494e-14	4.94370690701422e-13	22.158401357667
TRAPPC1	-0.827204863163328	5.87375129748757	-8.85651056846535	1.93627099114881e-14	4.36562240286646e-13	22.150195279843
GORAB	1.47211277806265	3.49312255391881	8.80221213385588	2.5643134431695e-14	5.68770024558837e-13	22.100520764629
POC5	1.00787408966009	4.04841078010434	8.81844480048035	2.3578053706553e-14	5.2529384934362e-13	22.0637914527911
CSRP1	0.559804794809434	7.6587333018121	8.8582689709724	1.9187282056949e-14	4.33924756889178e-13	22.0156064171145
CYCS	-0.625050068116113	8.15997118192218	-8.85826239208046	1.91879354404911e-14	4.33924756889178e-13	22.0010494541777
STARD7-AS1	0.95591709047348	2.69942515872805	8.77273332065419	2.98651873528131e-14	6.52773876695548e-13	21.9848832671916
GLCCI1	0.888274153936591	3.55920662993692	8.78190478980542	2.8482242229522e-14	6.24364013603654e-13	21.9730882203217
SEC24D	0.617777495835589	6.95795148475889	8.83475551849127	2.16700711110042e-14	4.85668340004237e-13	21.9694499221738
GOLGA2	0.430541916962837	6.92674000270202	8.83330337412547	2.18335042096583e-14	4.88601936232831e-13	21.9372140821323
DUSP7	-0.702096606779077	4.43173835870259	-8.78285109012806	2.83432368113558e-14	6.2222521046684e-13	21.9035870602791
KIAA0391	-0.543337983777527	5.39855177901452	-8.80717714575144	2.49930501012845e-14	5.5599354121613e-13	21.8868681698824
USP27X-AS1	1.13484996023636	2.36781020360225	8.7503935237116	3.35203206658874e-14	7.23191286090468e-13	21.8826296659357
ZSCAN20	0.999949966042318	3.63168252057509	8.75810618976609	3.22105912129638e-14	6.9996271729937e-13	21.8759379492572
ZNF615	0.711108164611884	4.76454312906258	8.78737356231955	2.76881978720665e-14	6.09627535552713e-13	21.8756186843375
PCDH1	0.878539894769863	5.62245842698902	8.78856115942115	2.75187016891184e-14	6.06785351782382e-13	21.8353771031808
PLEKHA5	0.742512661772798	5.29688134338434	8.78997181133664	2.73187143073688e-14	6.03261491234485e-13	21.8212735890507
TTC21B	0.6750402839441	5.89868848875743	8.80611360532929	2.51309054649139e-14	5.5823324920288e-13	21.8054416632192
FRS2	0.733604693370843	5.92628430920659	8.79277501722252	2.69255956758324e-14	5.96334431664159e-13	21.7817982081254
BCL2L11	0.755023073667838	5.62718695344876	8.79094654258789	2.71813743229815e-14	6.01112690477012e-13	21.7765961889569
MEGF8	-0.951460164314524	5.74555992465859	-8.77668525291091	2.92612612137859e-14	6.40505974323919e-13	21.7718989589322
ABL2	0.823990198636013	5.8019013431863	8.78573582127851	2.79236480843838e-14	6.13911419670728e-13	21.7592777899979
HSBP1L1	0.615512433202734	4.75375639912537	8.76013551115689	3.18745417051316e-14	6.94670708627368e-13	21.7536453893259
ARRDC4	-0.746235969624542	4.86869616385994	-8.75851916726636	3.21419183473343e-14	6.99482675222567e-13	21.7528498715272
TYW1B	1.60102128497649	2.09611332574327	8.71242749683898	4.07833664739113e-14	8.6742638947911e-13	21.6942494866448
ZNF708	0.842239064249309	4.62866219349933	8.75198396640438	3.32459636168611e-14	7.20377185672131e-13	21.6865583489296
ACACB	0.797033327262151	4.13717674494874	8.73686860566718	3.59465131229967e-14	7.71104058649883e-13	21.6648048024332
PLEKHF2	1.03258607413724	4.15886055217172	8.73059904604889	3.71298134990881e-14	7.94218346869384e-13	21.6602155711981
SDHAF2	-0.551145714283781	5.07425537569199	-8.74600193469608	3.42896616733985e-14	7.38728206151725e-13	21.6487980252308
METTL22	0.817788015209758	4.1990539860996	8.7196799710451	3.92840854286379e-14	8.39103594305016e-13	21.5910991668085
C5orf22	0.676545031454347	6.18029403861863	8.75479851332526	3.2765918764868e-14	7.11001497360198e-13	21.5563089053192
SLC29A1	-0.838001513697124	5.08681264342282	-8.74381729303574	3.46789090807446e-14	7.44976393070759e-13	21.5557303482207
ALG3	-0.654170574893904	6.20797308400905	-8.75079048457503	3.34516328622251e-14	7.22747797207442e-13	21.541324908589
ZNF24	0.764402713777981	8.24581178445861	8.76703598853356	3.07577763402352e-14	6.71306351053738e-13	21.5322781039153
MRPL20	-0.439760135975612	6.84434237718362	-8.7512048790685	3.33800781273614e-14	7.22240998790285e-13	21.4977987049557
CDT1	0.798432298119931	5.13465227711963	8.73564356981783	3.61747300377027e-14	7.74892647997353e-13	21.4810748422192
ZNF552	0.619938103474766	4.49648017302511	8.7155703853556	4.01267692439475e-14	8.55885748532835e-13	21.4798268188421
STX3	0.640509880106022	7.8186658237774	8.74536124579488	3.44033625517806e-14	7.40115891228565e-13	21.4618534192604
PAPOLG	0.891428488307199	4.02710398976962	8.68878612437526	4.60780406081522e-14	9.71780699117996e-13	21.4514917064071
MXD1	1.72833077151953	4.83792121044675	8.67634176254771	4.91348164174158e-14	1.03189986478869e-12	21.383430448163
NRBF2	1.07955599571076	4.64225802866855	8.6749506126688	4.94888512629653e-14	1.0364889211133e-12	21.3442254261376
FAM43A	0.819333968528062	6.53503857119285	8.70755177940428	4.18232333701417e-14	8.87030610573514e-13	21.3369285132378
ZNF582	1.03033806738706	2.70397008269825	8.64217951003748	5.86052508567511e-14	1.21381578877928e-12	21.3333040013853
HIST1H1E	1.89591414331821	0.280663330220208	8.68051254704002	4.8088447415865e-14	1.01275754052823e-12	21.332682808666
ZSWIM3	0.881252075744445	2.98506546475358	8.64812017594458	5.68366686056243e-14	1.17881134776527e-12	21.3295096154978
DCAF5	0.541516296958136	6.43269171946771	8.70917405575523	4.14743420337688e-14	8.80875134340978e-13	21.3177697023724
SLC25A25	1.09436576869998	6.4943086650999	8.70656589473639	4.20366880125401e-14	8.9030029223738e-13	21.316741669648
TARDBP	-0.354888674959482	7.87924653022138	-8.71249560169869	4.07690254462642e-14	8.6742638947911e-13	21.268605743922
ZNF136	0.927845526042106	3.93977666556837	8.65472153700381	5.49337199228501e-14	1.14249963761983e-12	21.2644872092293
MTHFR	0.692923110642857	6.49343003929766	8.69279464994789	4.51343514154237e-14	9.53217188261607e-13	21.262161522637
PHC3	0.752093830709543	6.57892385333816	8.69894549171751	4.37236400396707e-14	9.24724195543232e-13	21.2563184106489
ZNF517	0.756871283914471	4.03025538762588	8.6375495372673	6.00215677196833e-14	1.23973020753613e-12	21.2379012747119
KLF11	0.807741987809283	4.35223845743987	8.66236367695734	5.2809919832566e-14	1.10291203922922e-12	21.2161067117225
FAM160B1	0.683364218082406	6.70071217430145	8.67789326587601	4.87429497704877e-14	1.02510382878662e-12	21.1524165365575
TEC	1.10356228966509	2.65712258620751	8.60388397177444	7.13986152938331e-14	1.45866885340435e-12	21.1500041172759
PNRC2	0.587996981989336	6.4887702690425	8.67494071339946	4.94913796242834e-14	1.0364889211133e-12	21.1350475591521
VPS11	0.645009107239739	5.7607629214785	8.65615387185538	5.45292841945604e-14	1.13723851592433e-12	21.1143197539539
ZNF7	0.69274202278529	4.70536081230244	8.64126474462033	5.88824139015905e-14	1.21787648367257e-12	21.1086842254801
MGEA5	0.471083736664816	8.13182851216717	8.67304500428645	4.99779411307022e-14	1.0452211198031e-12	21.0560396328973
LPCAT4	-0.910326687169519	2.6486963663619	-8.58665668603861	7.80272750823852e-14	1.58332103059067e-12	21.0535203168065
SOCS6	0.726640915856566	5.16278796108226	8.62409963591454	6.4332328231151e-14	1.32330717906707e-12	21.0338480216281
GPBP1L1	0.495748456815138	6.94051805131128	8.65524658480288	5.47851209225456e-14	1.14098942548259e-12	21.0094375307807
ZBTB21	0.970947416578997	6.98309336579657	8.64852475457269	5.67181753978099e-14	1.17798080466599e-12	20.9978536575396
ZNF394	0.910317640306628	4.38091012089119	8.60471867222261	7.10920966075664e-14	1.45438545321419e-12	20.983649515383
WASL	0.614881882808858	6.36836432045509	8.63061151840932	6.22080217334206e-14	1.28136578100006e-12	20.9347493539318
GRPEL1	-0.429148011689843	6.29867398208569	-8.6332439070219	6.13692571984133e-14	1.26582522814749e-12	20.9246420696097
SP2-AS1	-1.21761047205622	2.42509569603671	-8.5533975602203	9.26081286167571e-14	1.85661369734209e-12	20.8995970825286
RAPGEFL1	1.13447101640778	4.00026276188399	8.58371212571942	7.92201160460733e-14	1.60535662961921e-12	20.8762200674884
ZNF585B	0.6059888575328	4.83841664637887	8.58337742528506	7.93568479848352e-14	1.60596014735888e-12	20.8652997245343
PCDHB5	-1.03815534810958	3.85637631771476	-8.5620754353512	8.85606273205623e-14	1.78022273071695e-12	20.8613882301492
RBM33	0.928632347458196	6.13165133516858	8.60564776826245	7.0752455783781e-14	1.44941183635642e-12	20.805696959738
SNORA73A	-3.35738381795239	0.319788913998802	-8.86052249940694	1.89647728997045e-14	4.3017376112079e-13	20.8055945630061
EIF4E	-0.627516037242512	5.90058506684251	-8.59676736657324	7.40660286753979e-14	1.50905764801869e-12	20.7792412909375
NCBP2	-0.480871884992921	7.08635392745584	-8.60752463763484	7.00712707460328e-14	1.43741830809075e-12	20.7673501374062
CEP295	0.877164578384944	5.9541763696203	8.60218086336053	7.20281213770232e-14	1.46953025896383e-12	20.7648627387551
IKZF5	0.842576805169785	5.28491102647438	8.57768969029455	8.17166835433513e-14	1.65149087494881e-12	20.7564211992452
TRIM23	0.770530569750822	5.7907989888692	8.58847414626344	7.72999717178336e-14	1.57068521693503e-12	20.7553259175917
GOLGA5	0.578055518313004	6.59179174314537	8.59339690682359	7.53637519477529e-14	1.53341747865509e-12	20.7262486747817
NEDD4L	0.427187255507683	7.72242217383346	8.60825801787656	6.98068792095223e-14	1.43395362272255e-12	20.724663710109
TUSC2	-0.562048983827792	5.33925585916507	-8.56221930938009	8.84950292352884e-14	1.78022273071695e-12	20.6845281772532
ACTR3B	-0.782412879339871	3.95685566625327	-8.52741409277962	1.05862681923245e-13	2.09751991710615e-12	20.6614109857756
SPRY2	1.74554261931786	1.01659099670995	8.53197881404959	1.03404445361606e-13	2.05658430668858e-12	20.6504412405391
TMEM177	-0.630031240144948	3.95332618588013	-8.53088851212301	1.03986385385945e-13	2.0654227023219e-12	20.615228306064
PRDM2	0.63469334048739	6.13999220491987	8.56634638846122	8.66337968012367e-14	1.7461652251911e-12	20.5996761251454
C7orf60	1.01084036060341	4.31653717391087	8.51737776980458	1.11474169555474e-13	2.20249490795395e-12	20.5833234663901
THAP9	1.01459625616737	3.69534864657441	8.51041628256576	1.15539556447321e-13	2.27384269936169e-12	20.5720075445432
KCMF1	0.568843406236443	6.46339468458491	8.55845619345115	9.02268211718294e-14	1.81129137261523e-12	20.5650708543253
ZNF57	1.14272729044081	3.88659746717823	8.50088364171406	1.21347069635552e-13	2.38189228450647e-12	20.5099173648405
ALG14	-0.826832493691356	4.1187021831918	-8.49556781948701	1.24710948695075e-13	2.43919343877683e-12	20.5083591722707
ANKRD9	1.36662952563024	3.45193454110547	8.48594740556809	1.31036690898928e-13	2.5487654799719e-12	20.4975248844036
ZNF395	0.695255256312156	5.29601649116529	8.53553662942014	1.01527962834131e-13	2.02731900254962e-12	20.490315298209
FAM98A	-0.415382414718993	6.31987432650746	-8.54128919656511	9.85654215716685e-14	1.97078344916135e-12	20.4635650955103
ZFHX3	0.63576725051167	7.2909369282184	8.55196383493675	9.32943589394217e-14	1.86787745844581e-12	20.4596712358477
SLC25A33	0.546989861928914	5.77966325711205	8.53502135789308	1.01797614629886e-13	2.03000395920634e-12	20.4430541348978
SUV420H2	0.775233945914716	4.34922213756507	8.50051982705571	1.21574383955831e-13	2.38323883744225e-12	20.4331682083827
HNRNPA1L2	1.16773030616319	2.41234539080202	8.46180275987701	1.48355784682072e-13	2.86338105756554e-12	20.4156323190632
MRFAP1L1	-0.369667146142044	6.97270895053025	-8.53230774082984	1.03229521175652e-13	2.05582823603924e-12	20.3964970574707
ZNF417	0.87337420204536	3.9580872238646	8.47667475534395	1.3743601339968e-13	2.6628892609156e-12	20.3934238961342
SMAD4	0.569363719340591	6.343697078503	8.52737913127008	1.05881732629626e-13	2.09751991710615e-12	20.38874186621
PSMD12	-0.689248318553427	6.59137169755243	-8.52297740005071	1.0830774629931e-13	2.14275246170018e-12	20.3727378003882
MED9	0.620213863586796	4.82216963800662	8.49550128781022	1.24753633522949e-13	2.43919343877683e-12	20.3683519941548
RNF168	0.521479869219124	5.88149448493419	8.51466643612257	1.13040316888613e-13	2.23050380867203e-12	20.3446849570815
LRFN1	-1.13405433689961	4.00751834734884	-8.47312722007566	1.39965777014428e-13	2.70840993253691e-12	20.3351717522911
IRAK2	1.16828427689885	2.8105908137465	8.44091539866624	1.65166336405007e-13	3.15138209333873e-12	20.3312215135192
ZNF669	1.37969000684335	3.70573864221561	8.45874829366902	1.50703308565524e-13	2.90123189925629e-12	20.3219888431115
ZNF592	0.568100000193587	6.29902199673071	8.51148860124791	1.14903850831452e-13	2.26429950667333e-12	20.3165010454862
KLHL1	-0.755730709075885	4.78949223298591	-8.4872178657456	1.3018334649014e-13	2.53545153164194e-12	20.2812650125672
PPAP2B	1.08856981457929	4.47944839307132	8.45766098647344	1.51547862312109e-13	2.91375505823127e-12	20.277770974571
BTN2A2	0.87986919244779	4.87913290114965	8.46625006875726	1.45002757767143e-13	2.80226693774958e-12	20.269726935935
RAB3GAP2	0.593472166954133	6.78030859594697	8.50514870595787	1.18713590013003e-13	2.33325035030793e-12	20.2630428488507
ZNF646	0.662529380406202	5.71497136509209	8.49086456774003	1.27764550124597e-13	2.49157465541681e-12	20.2630249160319
THEM4	-0.494328796765383	5.85057304299995	-8.49095900337422	1.27702510829467e-13	2.49157465541681e-12	20.2300274485447
CHST3	1.15092605707827	3.74901573243051	8.4464110413971	1.60567683136939e-13	3.07929033203611e-12	20.2292310928058
CYB5D1	-0.415595370680068	6.24714006718262	-8.4855148420647	1.31328505378347e-13	2.55113691689684e-12	20.1658189846866
ASXL2	0.772352176874421	6.36695572100634	8.48054194896383	1.34730159578141e-13	2.61383472380539e-12	20.1552911226989
ZNF551	0.702302969388827	3.75209147909755	8.4452863481855	1.6149830943007e-13	3.09318700816573e-12	20.1531763160877
ZNF587B	0.612363613574231	4.00826945420427	8.43916350493747	1.66659682618824e-13	3.17583984036073e-12	20.1219944398272
WHAMM	1.00593630537374	4.81638826270451	8.43877300614066	1.6699437940198e-13	3.17818453878344e-12	20.0907113198728
LCA5	1.22680624278121	2.88422773958906	8.38309116067912	2.22263936413581e-13	4.13064216907406e-12	20.0473379533343
ADAMTS15	1.68095854381201	0.997126693033749	8.40866180029015	1.94924425476517e-13	3.67250335377086e-12	20.0292250161983
DAD1	-0.496111492405331	7.2443786200752	-8.4590259003038	1.5048843297883e-13	2.9008142613737e-12	20.0159456780306
TRA2A	-0.602638683311068	6.5834591458644	-8.44825636712292	1.59052327143997e-13	3.05413010792104e-12	19.9811732284295
TBC1D20	0.504739385825356	6.67308014820123	8.44389383132533	1.62657992565117e-13	3.10747126763078e-12	19.963199264089
ZMYM5	1.08051674313979	4.23276259993988	8.38690908305963	2.17951559397012e-13	4.06554113777084e-12	19.9269884565981
RBM8A	-0.566939443685128	7.17978921819976	-8.44413836812384	1.62453744519155e-13	3.10747126763078e-12	19.9172642329529
TMEM64	-0.88413397485016	4.95499742597487	-8.40203073969031	2.01674689759016e-13	3.78543392677672e-12	19.911791056387
RAPGEF2	0.678727009804859	6.32712163015569	8.42625847993156	1.78082496820569e-13	3.37211446690753e-12	19.9093637137641
PDE4D	1.08491824239833	2.54643432312607	8.3677903679537	2.4041572309705e-13	4.44044587702989e-12	19.905650044097
ZFP14	0.771692169105912	3.69554051034496	8.36541813125924	2.4335919712839e-13	4.48928956275173e-12	19.8999444435762
C20orf194	0.895164678148697	3.16672621375828	8.36181342562137	2.47900751369173e-13	4.56745727921411e-12	19.8990907285285
ZNF396	1.08457450727122	2.67214105274953	8.35437399901359	2.57542189751865e-13	4.73928127612011e-12	19.8984046157777
C10orf2	-0.747163788391508	4.00193512402822	-8.39894695054054	2.04892727316216e-13	3.84103519772822e-12	19.8946711646053
SHROOM2	0.544739085872816	5.52087269713012	8.42320611178582	1.80896361069891e-13	3.41677956959179e-12	19.8924078263869
H1FX	0.94232057183204	6.98897156425638	8.43829715360417	1.67403137970212e-13	3.18193103767178e-12	19.8842371587089
KLF2	2.16979633582792	0.769311315949792	8.43526974490252	1.70027127760913e-13	3.22364564451752e-12	19.8676009122618
CPT2	-0.466544115316925	6.37992440249011	-8.42428151442013	1.79899971135347e-13	3.40223925260501e-12	19.8672509314954
MIER1	0.803019884039994	5.66628269822219	8.41177758507208	1.9183080223901e-13	3.61875794776504e-12	19.866661024657
NPAT	0.740441079849726	5.28800587503299	8.40703875592259	1.96555555553999e-13	3.69859426340708e-12	19.8576843506552
SH2B3	0.458041964188986	4.80706667110344	8.39078380824397	2.13660207220071e-13	3.99044984031914e-12	19.8410699158543
TMCC1	0.520857082633274	5.07580933326157	8.3830886147619	2.22266840211231e-13	4.13064216907406e-12	19.7940504788011
PPIA	-0.58684302355136	9.68794063899309	-8.43527184538333	1.70025293053992e-13	3.22364564451752e-12	19.7939493300589
SCNN1G	2.754129163194	0.299451652414706	8.35321476580804	2.59077805050118e-13	4.75684871263162e-12	19.7773932314087
ZNF383	1.06760740911798	3.15648525968612	8.3285934676878	2.93934544909342e-13	5.34996500164688e-12	19.7348832053366
RAPGEF6	0.68167291836421	6.30684703507302	8.39783230684202	2.06068434230067e-13	3.85825886334e-12	19.7328664474598
ZNF569	0.822620848667582	4.43759641672074	8.35317517520695	2.59130410690774e-13	4.75684871263162e-12	19.7228967866133
ZNF382	0.814579355966873	3.646905867762	8.33360949695989	2.86473638821697e-13	5.22049534046917e-12	19.6957634296063
EI24	-0.449475576561126	8.12987652968363	-8.40540957293376	1.98206524416228e-13	3.72499270417281e-12	19.6903812612622
ZNF367	0.97435237575478	4.55500953778275	8.3773724384556	2.28882730966602e-13	4.24309023233889e-12	19.6818952964792
TNFRSF10A	-0.635694855171622	4.465818620829	-8.34414652827014	2.71409189325049e-13	4.9700980328109e-12	19.6773048484189
LCOR	0.916241693580338	5.97611772105207	8.37487758316917	2.31831396376349e-13	4.29245406656874e-12	19.6493137935688
ENTPD4	-0.549749190333177	6.42120023519609	-8.37071105266662	2.36840382534413e-13	4.37979702479896e-12	19.6317758974707
HDHD1	-0.793275553963919	4.00209597759298	-8.32587747935336	2.98054750258371e-13	5.41838998774782e-12	19.6297831183663
RHOA	-0.373857156582812	8.58960588359495	-8.39556493869006	2.08480787501135e-13	3.89856476353305e-12	19.6259759898024
PDZRN3	0.839995431501487	3.34678963962338	8.32216204402756	3.03784420684222e-13	5.51463740087484e-12	19.6142692728621
SNRPD3	-0.50696625168791	7.55080437720768	-8.38609850396808	2.18860093652944e-13	4.07742328324144e-12	19.6119515847112
DIP2B	0.594025229268691	7.08165945887384	8.37846950649407	2.27597958160315e-13	4.2244881826147e-12	19.595669913811
ATG16L1	0.557498564880551	5.43575464101603	8.34799615899145	2.66104477900965e-13	4.87890700874346e-12	19.5597397372532
XYLT2	-0.786379585169424	4.62637407338786	-8.31961923838931	3.07768822888737e-13	5.56131966846844e-12	19.546056840692
ZNF608	1.15524589574922	3.29042553456825	8.30007104987521	3.40188044968572e-13	6.12501640677227e-12	19.5182838885333
TIGD6	0.77022166193342	4.54245230104095	8.32196994266244	3.04083628657723e-13	5.51463740087484e-12	19.5161330497326
LRIG3	0.886825925690623	3.65888729105221	8.29390399494373	3.51104674952878e-13	6.30644473575647e-12	19.4392275496276
SQLE	0.636831759539836	6.29734460039231	8.33541012792439	2.83841603249962e-13	5.18511619756865e-12	19.4199378858109
MRPS17	-0.569970311717134	4.837269271106	-8.29806027731955	3.43709774442878e-13	6.18101314135839e-12	19.3558806050933
FOXO3B	0.812866509190474	3.4963678419976	8.25801193872669	4.21923200776785e-13	7.52446411266532e-12	19.3461584904003
NFKBIA	1.686340969727	5.84723178975178	8.32149449756884	3.04825421664956e-13	5.51684433910429e-12	19.3442032942023
DDX17	-0.428667245351942	8.85499792683165	-8.33763489777733	2.80622820314268e-13	5.13256062099762e-12	19.3253208418195
CALM1	-0.370656985315946	8.6579663142415	-8.33458623394176	2.85042912162631e-13	5.20073434876557e-12	19.3202788977158
AGRN	-0.966368727698777	6.90361822525012	-8.31345636520272	3.17642799592733e-13	5.72595951822867e-12	19.2738489202058
FNIP2	0.758518502086987	5.68103306715763	8.28982715308936	3.5851207083825e-13	6.43180078340162e-12	19.2596235326608
SETD5	0.680491155571989	8.34971069723909	8.32142108733878	3.04940117305312e-13	5.51684433910429e-12	19.2581602059512
BRWD3	0.810252582517917	4.58490115616995	8.25758388501718	4.22848378629153e-13	7.53201809430055e-12	19.2232262312617
IRX5	1.18786328204629	1.8316883054927	8.21269285372265	5.31975842088642e-13	9.29935884144709e-12	19.1992084006567
TCP1	-0.396476884647068	9.256647865499	-8.31623770485928	3.13148164139999e-13	5.65172215471902e-12	19.1973960411455
ZNF616	0.702344248228778	4.68815798437763	8.25926878851847	4.19218324260319e-13	7.48511576348746e-12	19.1973768651425
FHDC1	0.582854127246581	4.94820480361845	8.28273400197431	3.71772608432248e-13	6.65379915163128e-12	19.1905088631715
CFAP44	-1.08015484180328	2.99451559526452	-8.21714263534274	5.20011969400935e-13	9.13274822517478e-12	19.1842824832145
SEPT7P2	0.842925158225007	3.72571737500683	8.23033986969565	4.86081447359703e-13	8.61747227101924e-12	19.1415534512747
ZCCHC8	0.835411055442426	5.68613084574364	8.26181061251131	4.13800683183368e-13	7.39717983176364e-12	19.0958514635193
NOP56	-0.591613102699797	7.51123693536341	-8.28851415507423	3.60930677407185e-13	6.46746426246574e-12	19.0922878851402
SNHG11	1.0864521067386	2.76410541160819	8.1940056029327	5.85283266840644e-13	1.02074489371418e-11	19.0634021052701
ACTA2	-0.842914763864446	4.12547613131513	-8.22676369151595	4.95052009908013e-13	8.76615681695603e-12	19.0430718961001
SMAD6	0.967175499572074	3.49694066003158	8.21305866087994	5.30982068041662e-13	9.2968292784489e-12	19.0287421301348
UXS1	-0.853139145288923	4.63296893407551	-8.21850657206694	5.16398734864996e-13	9.07991030764962e-12	19.0225980713403
KIAA1324L	0.539854850049864	5.45325731881067	8.23601008330061	4.72188646580935e-13	8.40092975954895e-12	19.0037457264658
LOC100129518	1.24358045323316	1.68172951936942	8.18555909270031	6.11091020202152e-13	1.06205356011059e-11	18.9960570094337
TM2D2	-0.481063921225747	5.69757691531774	-8.23088454254655	4.84729448879771e-13	8.60366123449013e-12	18.9681882883654
MSH3	0.614789778682079	4.97770140275974	8.22419007873716	5.01609489246626e-13	8.86137422414981e-12	18.9613449500311
KDSR	0.544703054601936	5.77052817460411	8.21928202232837	5.14355625389802e-13	9.05458859420078e-12	18.904290720456
LINC01354	1.46081313867027	1.76267620622845	8.16545986796024	6.77147192647578e-13	1.16874048790759e-11	18.9002361813499
BRD1	0.823591069977716	5.82161470148936	8.22443926686747	5.00970804464193e-13	8.86051542972241e-12	18.896775570699
LINC01578	0.859210463272728	5.26908956352357	8.21309680725565	5.30878543708871e-13	9.2968292784489e-12	18.8817492154279
FOXJ2	0.553673508089337	5.83082580571814	8.22027887119773	5.11741002503441e-13	9.01913485163341e-12	18.8781182487247
SNORD28	-3.18760993477456	-0.590819175993461	-8.57527138208839	8.27411006107481e-14	1.66994672953091e-12	18.8720582951628
VPS13B	0.550986124016791	5.93836217242774	8.22197406943559	5.07325026663545e-13	8.95181269139812e-12	18.8615723525583
B4GAT1	-0.96064324944824	4.5057305462408	-8.18617842492817	6.09160813200251e-13	1.06115530986253e-11	18.8513393530271
PQLC2	0.935468228536253	3.76104687004682	8.15147508145806	7.27253884502617e-13	1.24947875625759e-11	18.8263658512882
HNRNPA0	-0.368649194449612	7.84007601183696	-8.23105223552097	4.84313951864946e-13	8.60366123449013e-12	18.8115111130079
WIPF2	0.473258325606995	6.25398855493979	8.20634762424985	5.49511195990366e-13	9.59472106859458e-12	18.7772543966534
TNKS	0.555135197850992	6.91845937439789	8.2129739594609	5.31212008584786e-13	9.2968292784489e-12	18.7753615456609
CXXC5	0.96741728004014	4.71340268337336	8.17195189603768	6.55069153859681e-13	1.13323944865864e-11	18.7447206003319
FBXO42	0.869353095347754	5.55680060636238	8.18102170829648	6.25419070224146e-13	1.08444489128011e-11	18.7390909510514
SNHG4	-0.820715625916414	3.75495397977981	-8.1454510269576	7.49958846306934e-13	1.28261754398006e-11	18.7364850629612
KNOP1	-0.62136716745997	4.94562663440371	-8.18416022981593	6.15473135415631e-13	1.06843290189608e-11	18.7286510866962
TESK2	0.539106671111531	4.4831297181561	8.15419425962422	7.17230490526965e-13	1.23508406487992e-11	18.715100911943
TMEM104	-0.617566925548807	4.79359804927384	-8.15486357170792	7.14784438470752e-13	1.23228508933144e-11	18.6907188324512
SMG9	0.745177701872048	4.27778317703542	8.14645446873735	7.46128452049755e-13	1.27898000410721e-11	18.6704445145252
SRGAP2B	1.56061867222731	1.73075860195557	8.11361133720466	8.82207915082345e-13	1.4968626048448e-11	18.6674501774771
WSB1	0.770643861617211	6.52970062290657	8.18578804547972	6.1037675929153e-13	1.06204141570355e-11	18.6441674088161
NRDE2	0.610519684047183	4.64447730822399	8.1521149463457	7.24882755484163e-13	1.24683155284653e-11	18.6225285690715
LOC93622	0.550606610650544	5.44497804304596	8.16660676096088	6.73193698952331e-13	1.16325392214824e-11	18.5921751932956
SMUG1	-0.487504104352874	5.06959215735877	-8.14621005382644	7.47059649268255e-13	1.27911604257835e-11	18.5840603271599
FOXO1	1.0343983567418	3.8084333008791	8.10092368024951	9.41155393449436e-13	1.58969509426735e-11	18.544628937441
PIGU	-0.532952203316528	4.84043228880901	-8.12525355786914	8.31355922877775e-13	1.41698530510019e-11	18.4975746694887
ING4	0.661505074789126	4.87343501841889	8.1139415471254	8.80723821848375e-13	1.4960349444429e-11	18.4728384488582
H2AFZ	-0.635210046092489	9.36815887061044	-8.17319941533269	6.50909386140889e-13	1.12734202333236e-11	18.4699803093928
LINC00641	-1.01299289678297	4.3046927304248	-8.10276134671478	9.32380820585021e-13	1.57842507349545e-11	18.4531211340519
CLUHP3	1.30091071054827	2.70366387998903	8.07190042626786	1.09114727073181e-12	1.82457320905445e-11	18.4391052346064
TES	0.672448005875854	6.78184422587473	8.13480508690114	7.91821870067942e-13	1.3526731741684e-11	18.414932556026
WAC	0.536627464742327	7.89744257150763	8.14836069636023	7.3890542751554e-13	1.26804615995124e-11	18.3933029839629
FGD6	0.882958633230614	3.67653122049732	8.06495622699931	1.1304256442633e-12	1.88187045169154e-11	18.3873796406961
GTPBP1	0.5759639299865	6.45762686201424	8.12925915107843	8.14543041241926e-13	1.38990662582827e-11	18.3764094930361
ZNF606	0.681403369744497	5.01953506482403	8.10239430322824	9.34126867557901e-13	1.57960011748305e-11	18.3541364314211
ZNF431	1.03777535378977	4.28772256745062	8.08879661453521	1.00115620518118e-12	1.67970520413414e-11	18.3410027822379
ZNF654	0.994813573519124	5.24125220064046	8.09420915824698	9.73920404844161e-13	1.63583767328187e-11	18.3368544038386
OVOL2	0.793817001086501	3.73875826474735	8.06892661666908	1.10779896979614e-12	1.8480106531128e-11	18.3267025844919
CEP192	0.567908025567265	5.81452589617061	8.11828796687895	8.61419267970492e-13	1.46656142039058e-11	18.3263640662547
ABTB1	0.983404520316597	3.41542138362453	8.02887624900111	1.3582963110159e-12	2.24380389507313e-11	18.2628916323459
ZNF250	0.939358878206483	2.64577368445447	8.02655205796705	1.37445115761309e-12	2.26302177442086e-11	18.2604770610942
SETD1B	0.705362461622683	6.43996943158833	8.10691174831734	9.1286163132855e-13	1.54712531106428e-11	18.2602808430035
SNHG12	1.04430956838904	4.24420508819581	8.0713796223873	1.09404539506339e-12	1.82738438846183e-11	18.2600934603491
ZFAND5	0.560431166760445	8.06994798921149	8.11675683453046	8.68171257371669e-13	1.47638274073533e-11	18.2350569678648
MTUS1	0.554861624259673	6.125390939546	8.0997100330526	9.46995365206425e-13	1.59596884443767e-11	18.2109437707077
MAFB	0.86858834141669	5.51933565158371	8.09474148744993	9.71281880323978e-13	1.63323277882921e-11	18.1706559932852
FAM120A	-0.408100387882317	8.36104175498082	-8.10049263695381	9.43225424496007e-13	1.59140145777888e-11	18.1400726354372
PUM1	0.556192604111113	7.30490417354449	8.09578609826537	9.66124850444621e-13	1.62638237155565e-11	18.1378230524873
BRPF1	0.79094138769497	5.14702997281451	8.06369491313269	1.13770945850218e-12	1.89189869644171e-11	18.1348449054786
IFRD1	0.930259717379043	7.02133659373693	8.07928572492074	1.0508628174108e-12	1.75917013001568e-11	18.1160577185683
RC3H1	0.762919134240441	6.12060141464398	8.06873941385372	1.10885561964214e-12	1.8480106531128e-11	18.0886007162183
SMYD4	0.544996933152376	4.96224030340903	8.04828057628899	1.23058659128036e-12	2.03956824002935e-11	18.0641784927548
BTBD8	1.56136774643146	1.46564516965886	8.00864158032204	1.50552352596022e-12	2.45995008333174e-11	18.059803611278
KANSL2	0.464837730574952	5.70040922693418	8.05794019411741	1.17153859879723e-12	1.94384791155129e-11	18.0483684078966
PPP3CC	0.649528932938893	4.99852310864664	8.03386231314625	1.32427384592762e-12	2.19001058044594e-11	18.0337141695159
LOC729218	1.23983272195939	4.58425464745289	8.02108418733782	1.41321447721051e-12	2.32175367503205e-11	18.0145507314531
GLTSCR1	1.06302429729473	4.50161069711699	8.01299059102454	1.47259676741966e-12	2.41139728021522e-11	17.9869264319547
LOC389765	1.33237333282261	2.35341472284535	7.96585487372788	1.87115147595571e-12	2.99863506541632e-11	17.9787634315614
SGK494	-1.18947337447273	3.62566956702965	-7.98179913257494	1.72558589530688e-12	2.78019289741717e-11	17.9557424202374
TMEM19	-1.13221706135582	4.89995948043771	-8.00221676200249	1.55551078903295e-12	2.53886413131726e-11	17.9239041588056
SPSB2	1.06712700476277	3.40027040397456	7.96203222666076	1.90782780160303e-12	3.05089907016732e-11	17.8905906684639
HERPUD2	0.546780855458402	4.75219203880957	7.99596820466689	1.60570921616384e-12	2.60663022593689e-11	17.8856514287935
NPHP3	0.727075339761425	4.61452213288615	7.99273234606131	1.63233466656654e-12	2.64413563680293e-11	17.8836096689192
HSF2	0.576153053707556	4.82912693219606	7.99967808156514	1.57571449214735e-12	2.5638245756643e-11	17.8473409926512
SNX11	0.587451009251479	5.04547835153632	7.99200641315174	1.63836786197268e-12	2.65104868700234e-11	17.8427734021895
NDEL1	0.676549733603101	5.99597182931151	8.01044562857596	1.49177696651698e-12	2.44014410993671e-11	17.8370212069018
NCOA6	0.508816706624277	6.79718255896516	8.02775685308083	1.36605322782448e-12	2.25413794164971e-11	17.8312365175567
MFAP1	-0.454475661740493	6.26796026919076	-8.01567823991268	1.45260743508619e-12	2.38386374265073e-11	17.8207434018971
RNF38	0.787865731594046	5.93968407405806	8.01302324728808	1.47235225291311e-12	2.41139728021522e-11	17.8178340722638
METTL16	0.364559032443253	6.56181651582871	8.02458910005436	1.38824392228352e-12	2.28322790109631e-11	17.8176879749981
EXOC8	0.889745575293907	5.27974173643608	7.99761454704866	1.59232892842054e-12	2.58770683865399e-11	17.8145234258696
RSF1	0.654785885524114	6.16875670250916	8.00182334540312	1.55862478259323e-12	2.54118455324864e-11	17.7479894631764
ZNF841	0.825421950862038	5.21664719232532	7.97819854098094	1.75744088901151e-12	2.82545314661636e-11	17.7458744339052
ATOH8	2.97041132156826	-0.301665563868104	8.06175712795236	1.14899080552852e-12	1.90854490440446e-11	17.7250874162247
UFC1	-0.418309596686607	6.65388945132477	-7.99965170939735	1.57592573477501e-12	2.5638245756643e-11	17.7141903530816
FAM102A	0.907202711243097	6.79417648964189	7.9935434653809	1.62561962296313e-12	2.63610197175101e-11	17.7009333027292
C1orf74	0.868901656212611	3.07967457350271	7.93055042398541	2.23837029381213e-12	3.53803877177716e-11	17.6795831225902
RPRD1B	0.398072081973787	5.93432578125913	7.98903488382661	1.66329614930066e-12	2.68848815693204e-11	17.677862949764
CRCP	0.526684173777766	5.8582672545967	7.97686742456602	1.76936496074326e-12	2.84158120326425e-11	17.6240071055377
ASXL1	0.420604473500672	6.36675036253935	7.9855282769191	1.69319880882755e-12	2.73387885089834e-11	17.6238744747808
HIST1H2BC	1.01673504429846	2.90535112487066	7.89412445535354	2.69242241757157e-12	4.22018945952554e-11	17.618825812673
RAET1K	2.49406750077776	-0.0301899146568573	8.03413484067174	1.32243887793808e-12	2.18938723165582e-11	17.6072630228158
FAM171A1	-0.617047025629747	5.20398246980631	-7.94554971307505	2.07433118981504e-12	3.29327422031285e-11	17.6046753608189
ZNF227	0.917139304968886	3.54549326361271	7.90934443478482	2.49252055194567e-12	3.92735452340149e-11	17.6022635250224
CCNT1	0.515161981329022	6.90867080921119	7.98363862543594	1.70953389432155e-12	2.7572890394342e-11	17.5955722640418
SLC5A6	-0.537522220023561	6.19657249447574	-7.97665542855989	1.7712714225698e-12	2.84160381210557e-11	17.5922176108317
ZNF140	0.637384225680506	5.41542388515413	7.95410606949503	1.98616847972031e-12	3.16270476049631e-11	17.580698905618
ZNF501	1.14601270929203	2.28277708668708	7.88184496224496	2.86525679766627e-12	4.47707555398092e-11	17.5634732583928
DPAGT1	-0.425494982441879	5.57605217048054	-7.95418714982606	1.98535112409399e-12	3.16270476049631e-11	17.558168292172
AKAP13	0.610029457756652	6.17379815447348	7.96286787511923	1.89974961432682e-12	3.04121963845751e-11	17.5283810059763
ZNF222	1.70862158485499	2.08619450528918	7.88005678994985	2.89132890529543e-12	4.51311796693516e-11	17.5235540163023
ATP6V1H	0.413391141921429	6.56147949291769	7.95571578952948	1.97000363693038e-12	3.1436317334906e-11	17.4922194705453
EIF4G1	-0.343543538643804	9.98084393636985	-7.9808071756007	1.7343041426948e-12	2.79124448089015e-11	17.4740509817571
CNOT8	0.365147332370797	6.39173278940774	7.94551039043949	2.07474521338303e-12	3.29327422031285e-11	17.444193702008
RNF19B	0.903297427538722	4.81109516869385	7.90304103047549	2.57345489160928e-12	4.03793089366823e-11	17.4361518153844
PCAT1	-1.31435976889189	2.40427182883495	-7.87228295995468	3.00744242863971e-12	4.68895297581924e-11	17.4292408895018
PPP2R2A	0.405420602298737	8.00347219030047	7.95357843202883	1.99149567378204e-12	3.16782828787194e-11	17.4033520518905
INTS7	0.482066487183953	5.78057693071718	7.93213349724858	2.22046537395437e-12	3.51343604376173e-11	17.4021281236349
EDRF1	0.473529453447088	5.52973930374291	7.92674854930646	2.28195885422396e-12	3.59935862972972e-11	17.3986522985153
ID4	2.73013380258373	0.733907904945023	7.95773264658591	1.94993482989368e-12	3.11491717081739e-11	17.3957087442293
ZNF550	0.695172802160876	4.73642764003615	7.90746402801846	2.5163960400021e-12	3.95667046457293e-11	17.3846295021895
C4orf3	-0.67337427980346	7.11149449084951	-7.93383989490245	2.20132507447517e-12	3.48682461163705e-11	17.3619532627326
FBXO11	0.506399452912358	5.94222880045124	7.90832433085894	2.50544470657166e-12	3.94358047315305e-11	17.3117780428831
DEGS1	-0.736071963987414	8.06382243282061	-7.93629825827245	2.1740381927008e-12	3.44723944050636e-11	17.3084247267056
LETM1	-0.532925271115532	7.14583696919759	-7.92802782839549	2.26719849670145e-12	3.57983728984952e-11	17.2998421521014
SPECC1L	0.382825300718224	6.11766959876229	7.90639575058742	2.53006107018888e-12	3.97399550522555e-11	17.2466446356848
HSPE1	-0.940818753611945	6.45274818964	-7.88230103901566	2.85864454705773e-12	4.47139651235613e-11	17.1607469031968
FAM126B	0.729058128833415	5.06228942455713	7.8561036609686	3.26417533788918e-12	5.04268074832757e-11	17.148285722643
POGZ	0.545732829534724	6.82217040921181	7.89045935409004	2.74289442270533e-12	4.29481779471775e-11	17.1337730661462
HIST1H3D	1.69356400284025	2.27778482567521	7.79109867662009	4.53453220844132e-12	6.81417791920785e-11	17.1144178383848
GM2A	-0.542993468095502	6.09222219914288	-7.87210048794516	3.01022287472679e-12	4.68895297581924e-11	17.113802623651
BMPR1B	0.56682014221327	5.39350605275189	7.86536990496337	3.11458623359259e-12	4.83646606862734e-11	17.0915056357192
SNORD36A	-1.2859435374926	1.69937651803938	-7.78478123546681	4.68156323314843e-12	6.98096857089939e-11	17.0867291723146
ALX4	0.998157628234337	2.06936908935683	7.78804482182857	4.60502505893673e-12	6.89422295962053e-11	17.0839580411902
SLU7	0.615775617156657	6.37452467044003	7.87120951929091	3.02383589247488e-12	4.70527665921272e-11	17.0825502831468
ZNF787	0.764927561129148	5.15253601296976	7.85531139349881	3.2772918825345e-12	5.05774048387852e-11	17.0668514094391
HMGXB4	0.620778814711018	5.48734877461958	7.85753607359274	3.24059305593324e-12	5.01140528608585e-11	17.0587838830964
SAP130	0.661283774882578	6.12394035876963	7.86094132895637	3.18520884208452e-12	4.93890496427577e-11	17.058227298294
NCBP1	-0.415523284118352	6.51595288168459	-7.87033434964501	3.03726709198539e-12	4.72128391855617e-11	17.0519012967491
LINS	0.732885931146956	4.15731566513829	7.82475836480758	3.8251425591167e-12	5.84316792143401e-11	17.042024709804
UBL4A	-0.668319989260333	5.83348126091566	-7.85972230641842	3.20492646625964e-12	4.96135833168605e-11	17.038430361002
NDUFC2	-0.713311747620605	4.6093179361707	-7.81574285196136	4.00354584793883e-12	6.09708361588737e-11	17.0179848672278
CNOT6L	0.591547154297526	5.80057326928635	7.84672879029771	3.42278464109164e-12	5.27143940211611e-11	17.0119046044745
RORA	2.00486530183817	1.94257644938843	7.78844783816361	4.59566012823618e-12	6.88706911033877e-11	17.003518910366
AP4E1	0.690686415854628	4.53534138988938	7.81354261353272	4.04832592225433e-12	6.15279980248694e-11	17.0028940908352
ZNF195	0.580441095781443	5.59997396570324	7.84987007623572	3.36880321249342e-12	5.19362926476398e-11	17.0004017632891
CEP72	0.85986953918722	3.33844312281017	7.78750576081994	4.61758092617433e-12	6.90447523496318e-11	16.9809708732433
TOP3B	0.897852629431139	4.83591360037583	7.81772766478439	3.96357270929649e-12	6.04233581754275e-11	16.9697384717765
DHCR7	0.571137376075883	7.38840942661552	7.86082204010327	3.18713299839053e-12	4.93890496427577e-11	16.9671427631324
SNORD35A	-2.78201947732297	-0.546104412753739	-8.02734513866553	1.3689172949684e-12	2.25638442384693e-11	16.9612676846935
FAM179B	0.843669383839637	5.47447753700685	7.83556115740072	3.62174990304766e-12	5.56220282281112e-11	16.9556888350064
JADE3	0.480627832288129	5.15201983976062	7.82051680211854	3.90807034748303e-12	5.96377889611841e-11	16.9541726375626
SLC35B4	-0.637449950978744	5.64034885759934	-7.82888301745553	3.74617830021289e-12	5.74006258734661e-11	16.9170891852821
ZNF527	0.83475033276626	3.84092616740616	7.78701758002275	4.62898103738913e-12	6.90942139735936e-11	16.9140269898833
ZNF652	0.465551235141915	6.49104251567144	7.83925751045261	3.55465383150785e-12	5.46892232929527e-11	16.8979117117734
SOX13	0.700156544318241	4.29519808671824	7.79348634607743	4.48016492427017e-12	6.74765862616257e-11	16.8738957265585
GPATCH3	0.843748864419061	4.53857806336664	7.77916121663227	4.81633893809069e-12	7.16060846478909e-11	16.849910396972
SNORD12	-2.78284942623735	-0.48306372721782	-8.08651523649177	1.01286181138937e-12	1.69744787498022e-11	16.8406368568354
PRDX4	-0.495996053320881	6.94746810754334	-7.83006907854293	3.72377321732472e-12	5.71156063650132e-11	16.8346820818978
RNF216	0.423729197424537	5.80695336530644	7.81531835456855	4.01214688173964e-12	6.103991649058e-11	16.8339511578638
TOPORS	0.538391857747774	5.50426746616373	7.81093291769768	4.1020851667611e-12	6.22820130071635e-11	16.8277959405698
NECAP1	-0.37327448062292	6.83509953655772	-7.82581297269356	3.80479662362756e-12	5.81800673120076e-11	16.8199874411691
DOCK9-AS2	1.90296815895003	0.961853623516569	7.78920844022674	4.57803747503707e-12	6.86751355895671e-11	16.8192309032518
SNHG7	0.862920496794154	4.26192762274305	7.77508842185525	4.9164128988738e-12	7.27338483640286e-11	16.8152508354856
SLC39A10	-0.795466479778403	5.8928445028036	-7.80918188675679	4.13855319280431e-12	6.27722371142925e-11	16.8116613107735
RPRD2	0.444065935142667	6.90727414454136	7.82739305752232	3.77451409367954e-12	5.77758446796045e-11	16.8082049702919
RBM7	0.68940078606103	4.86434064201315	7.78415082743342	4.69649268845494e-12	6.99628315573803e-11	16.8014576885706
CSRNP2	0.768614572587502	5.50950066652178	7.79314249053121	4.48795441210128e-12	6.75261758037203e-11	16.7985709160987
PIGA	1.24284108876982	5.26513736532114	7.77748193883077	4.85735340032841e-12	7.20731409677188e-11	16.7684424138953
DERL1	-0.603767813872157	6.60659360604094	-7.80843698525505	4.15416447789014e-12	6.2945442785064e-11	16.7644256836577
C9orf156	0.627903469201924	4.25891642426584	7.76402397387459	5.19883349495809e-12	7.66100920120616e-11	16.764295563454
BYSL	-0.59057490808185	4.80660292496552	-7.79094975458367	4.53794480501322e-12	6.81417791920785e-11	16.7588842967136
SAV1	0.913602437809359	5.80290893973443	7.78735625443965	4.621069266874e-12	6.90447523496318e-11	16.7402328139566
TCTN3	-0.502755118168798	5.97268495001045	-7.79713765899158	4.39827463737206e-12	6.63763738238984e-11	16.7293046181093
TRAPPC4	-0.471784698852278	5.85609324251109	-7.79349143541175	4.48004973463804e-12	6.74765862616257e-11	16.7274771785747
SMEK1	0.694695742044563	6.63397914032407	7.80182639100317	4.2952954645348e-12	6.50183031204179e-11	16.6983446697155
ELAVL1	-0.356504054416873	7.03174634470622	-7.79747548347771	4.39077363625692e-12	6.63298359376599e-11	16.6570564023818
ZNF300	0.585479341310278	5.02383807679116	7.76085392096349	5.28268001089213e-12	7.76931665460884e-11	16.6512464273605
N4BP1	0.482829281703327	5.93004907843579	7.77542707386833	4.90801359892982e-12	7.27178825979675e-11	16.6306651706184
MYL6	-0.663068523712017	8.92548382251583	-7.79874778273633	4.36263762688187e-12	6.59711647585681e-11	16.6137125590082
WEE1	0.544606482212042	6.04171636757912	7.77862710329866	4.82934659258182e-12	7.17284554245387e-11	16.6093052620677
SDHC	-0.58737770564987	6.90802817421369	-7.77973817235214	4.80232702458126e-12	7.14685258682976e-11	16.6008996931459
ORAI3	0.723756652723747	4.03167862122963	7.71584409139622	6.62877986393716e-12	9.63579462118882e-11	16.5887737255131
TBC1D15	0.808666587164943	6.20629442409616	7.76949325071697	5.0572707951734e-12	7.45972281535597e-11	16.5869365266541
GTF3C2	-0.335812986049047	6.30573389334324	-7.77532712724026	4.91049100654895e-12	7.27178825979675e-11	16.5813614218277
CUL5	-0.733975747356778	6.90760732180623	-7.77278269455068	4.97398082555751e-12	7.3513086689539e-11	16.5672032338978
HGSNAT	-0.460605566305499	6.36912235253448	-7.76123306444131	5.27258151442925e-12	7.76206706084996e-11	16.5441335151083
TMEM62	0.647562001497618	4.53900593875611	7.72738419144193	6.2542122912124e-12	9.12665226091792e-11	16.5259223140757
LCORL	0.923007890104473	4.08174278753427	7.70082597308072	7.14979234292089e-12	1.03519281870485e-10	16.519561257031
ITSN2	0.537624278830493	6.6052497444528	7.75999219430515	5.30570365659743e-12	7.79554267196351e-11	16.5184472204632
MYCL	0.717573013200299	2.8805712529018	7.67879517130155	7.98853787618029e-12	1.14790320333706e-10	16.5001058493563
PVRL1	-0.539174864647222	5.71658794469522	-7.74460467396848	5.734025811617e-12	8.40020795973082e-11	16.4846101283923
FUCA1	-0.793889064868953	4.75456512144642	-7.70182028022574	7.11407400913886e-12	1.03212497894907e-10	16.4784525582397
YWHAB	-0.386281948124969	8.61138105743039	-7.77137504448169	5.00945490026204e-12	7.39645769737805e-11	16.4737350178638
CEP120	0.608630017573002	4.66258154633145	7.71206170350935	6.756333076935e-12	9.81171155544061e-11	16.4644371114895
STAT5A	1.01506610152993	1.86998666731485	7.65576021952784	8.97012711566714e-12	1.28159304252006e-10	16.4606904822929
LGALS3BP	-0.771461139903517	4.29834962830418	-7.7006564083776	7.15590134400395e-12	1.03519281870485e-10	16.460302074184
CREB3L2	0.493822379196272	6.65156215721206	7.75070449143882	5.56027055419452e-12	8.16158579098582e-11	16.4596113053103
MITF	1.23398232202719	3.680424971935	7.66973380470894	8.36124703022205e-12	1.19916413950157e-10	16.4223854376477
RNF185	0.454889612551718	5.97245887656975	7.72386683609086	6.3660938255755e-12	9.27189766099338e-11	16.3966468447687
ZNF675	0.980904593985108	4.57226734850833	7.69608058575123	7.3227293337776e-12	1.05728945842312e-10	16.3705582552543
ARHGAP21	0.455788213409222	6.42370565736875	7.72401443958904	6.36135906828976e-12	9.27189766099338e-11	16.3532940070047
NFAT5	0.728038032164186	8.15667621627865	7.7448022752869	5.72831342452174e-12	8.40003460767758e-11	16.3531640722449
CDC42SE1	-0.289553264540465	7.55295763843646	-7.73989424241663	5.87188617643975e-12	8.59378585043073e-11	16.3494621144125
RNF115	0.522453575349948	4.95223508883102	7.68402519972673	7.78097879280344e-12	1.12022222006459e-10	16.3196237803784
GLUL	0.339609573965468	7.33226107970861	7.72973496358993	6.18052921835871e-12	9.02790143413175e-11	16.3110641846609
NT5C2	0.353498999039532	7.40735662554743	7.72973765220112	6.18044544170681e-12	9.02790143413175e-11	16.3098717488319
COPZ1	-0.411128417381467	8.21310376446702	-7.72224916568397	6.41821471913316e-12	9.33875118435112e-11	16.2458368122835
FAM200A	0.914911517397194	3.53058451181244	7.64293933663883	9.56742465692844e-12	1.36304030975747e-10	16.2449319028559
FAM193A	0.672708511326652	6.01129629994824	7.69729126245903	7.27821755739378e-12	1.05187406007531e-10	16.2289933184756
TRIM24	0.504225809350713	6.24100274635808	7.701172151707	7.13733645514191e-12	1.03450042674142e-10	16.221654280911
RRS1	-0.606247534641443	5.1510255808117	-7.69000655911432	7.55016175208959e-12	1.08908000835137e-10	16.2125039479744
SNORD78	-3.0974390368047	-0.175683779516611	-7.8355097408732	3.62269203563484e-12	5.56220282281112e-11	16.1746357138932
RNF122	0.818476335316127	2.19702151708311	7.59830923956306	1.19716798726312e-11	1.68963713592131e-10	16.1693520999109
PDK3	-0.792612967321101	5.46194915331091	-7.67154063274943	8.28557569389274e-12	1.18944746290147e-10	16.1622470159925
BRPF3	0.476179952998418	6.58819434229933	7.6874457762659	7.64813623264087e-12	1.10215368204736e-10	16.1442049038083
DCLRE1C	0.622255986246233	4.24521203304287	7.64189865483688	9.61760652391759e-12	1.36759450343889e-10	16.1383803034223
FAM57A	-0.590410515644197	5.05960858100891	-7.65519008880858	8.99588367025852e-12	1.28405122806656e-10	16.1195890887373
ING3	1.00585633263382	4.54976044424274	7.641266496295	9.64821685582781e-12	1.37064923658572e-10	16.1045332805901
IRS1	0.821335535870454	3.01433297549619	7.60112703662438	1.18035487840612e-11	1.67051921339739e-10	16.05473745246
SKIV2L2	-0.552238447302308	6.44379239589969	-7.66530010162149	8.54985530149549e-12	1.22387633181369e-10	16.03940147885
SNX25	0.509828108454191	5.46274992446741	7.6398478872965	9.71726127171991e-12	1.37915307425469e-10	16.0362787680937
HIST1H2AK	1.57147935398667	2.38582228904569	7.56745823214628	1.3975483174865e-11	1.94310977179419e-10	16.0318568565171
RAB5A	0.665050546875368	6.35752899822793	7.65455994876453	9.02443670510419e-12	1.28690352862151e-10	16.0043184865812
KIAA0100	-0.523141572274305	8.69689931204786	-7.67925603110413	7.97002934296269e-12	1.14634061890735e-10	16.0040692456498
OXA1L	-0.320164885960822	7.08225399665541	-7.66446821421686	8.58571145856019e-12	1.22783850725467e-10	15.9931681483579
ZSWIM6	1.20748249618066	4.1947934926658	7.58679540137567	1.26837499355033e-11	1.78332573999549e-10	15.9661344570422
DDX5	-0.447400113495837	9.27662148173204	-7.66874099738241	8.40311836285831e-12	1.20401932573168e-10	15.9333535899868
ZBTB3	0.781665866331539	3.35960689104677	7.56937895130092	1.38415437401639e-11	1.92627081373773e-10	15.9187182537962
ZBTB34	0.747667669634341	4.11234347229223	7.57930261466404	1.31695670669727e-11	1.84128695603038e-10	15.8955081371497
RSRC2	0.938982081478458	7.07068754038876	7.64232362525943	9.59708287212404e-12	1.36596963419729e-10	15.8837981409019
ZIC2	0.64537482674162	4.03672244603488	7.58359014900177	1.28893549869476e-11	1.80884630358883e-10	15.8828977625165
NHSL1	0.833351572088985	3.88593973952848	7.56974906721673	1.38158809153291e-11	1.9244830039386e-10	15.8683019689773
TPRA1	0.504094513152917	6.17356737685756	7.62420075433009	1.05121486660222e-11	1.48915494687726e-10	15.8519158650395
ZNF461	1.06776489523782	3.23931929627174	7.54181357006513	1.58920342076354e-11	2.18730325996199e-10	15.8464613755312
C15orf61	1.05895447573481	2.64259078113931	7.53942737201489	1.60831139435921e-11	2.2075323489669e-10	15.8452216733937
DAGLB	0.699046786651333	4.88165150165549	7.58722417068221	1.26564940806357e-11	1.78116134128235e-10	15.8155307200512
FAM161B	0.949250797527024	3.09436501085292	7.53455826990486	1.64801209768325e-11	2.2578968666799e-10	15.7985868510693
CCDC96	0.956499697120548	2.92641319567079	7.52799772499971	1.70304665310214e-11	2.32270195667409e-10	15.7927295464874
MFSD5	-0.568142692350377	5.03975532686393	-7.58043558122584	1.30949393266256e-11	1.83333690401571e-10	15.7797295897948
ALG6	-0.756466586715779	4.90425207693843	-7.5646064065488	1.4176729578542e-11	1.96926708003133e-10	15.7353120862478
WDR20	0.625204232305001	5.00217749586318	7.57490271753566	1.34634111005093e-11	1.87712702957519e-10	15.7306228703618
MRPS23	-0.48437531248278	5.91576278854614	-7.59829744051153	1.19723888693412e-11	1.68963713592131e-10	15.729596133712
VLDLR-AS1	1.26219385503591	2.53421579223573	7.50493241792366	1.91141765606889e-11	2.57185013651707e-10	15.7270175953563
ZNF319	0.721589406395534	4.75025947344767	7.56139510743568	1.44067888554966e-11	1.9993746899643e-10	15.7169166682546
THAP5	0.810913784699553	6.31255500384718	7.59376811156437	1.22476560534826e-11	1.7268620028084e-10	15.7143452508275
FBXO3	-0.562851205506527	5.84789087246079	-7.58272905107123	1.29451529187229e-11	1.81498054367454e-10	15.7131340479146
ZNF717	0.917702890999582	3.78511267814341	7.53105362677869	1.67718820318452e-11	2.29272164481452e-10	15.7062827754648
ARNTL	0.820664561598156	3.78896181880281	7.52764678148189	1.70604148820374e-11	2.32467504418035e-10	15.7048697994137
ZNF777	0.678688007623975	5.31414050443488	7.57843242460068	1.3227172484362e-11	1.84762067000168e-10	15.6965183098175
ZSCAN12	0.782776768715789	4.39911589091119	7.55501168597521	1.48751642930257e-11	2.05677225620694e-10	15.6897856798615
ZNF597	1.09712704766937	2.13940970472957	7.49842056106275	1.97469673204314e-11	2.65461469367589e-10	15.6835257271812
AKAP8L	0.636108444517024	6.23964148706318	7.58645008377782	1.27057433246395e-11	1.78474688272017e-10	15.6719640823748
BOD1L1	0.497397225211887	6.73126213942105	7.58947195055653	1.25145567442253e-11	1.76283849973065e-10	15.652350015282
GAS5	0.481090702503374	7.7218454983466	7.6007704664048	1.1824694192524e-11	1.6719360451501e-10	15.6497854850802
KIAA2026	0.648541043864858	5.40443364179326	7.5593408224996	1.45558990078352e-11	2.01820295015377e-10	15.6140401784625
DNMBP	0.730992745185559	4.57232197566749	7.53959322193684	1.60697597329009e-11	2.2075323489669e-10	15.6088713758114
ARID1B	0.52014051307564	6.53110896247914	7.58035099966056	1.31004961241932e-11	1.83333690401571e-10	15.6072517332615
HIST1H2BN	1.50227879230563	2.01424320444187	7.47702234222238	2.1976402273316e-11	2.93331250254323e-10	15.594037077196
PCDHGC3	-0.715411166917642	3.42409616247297	-7.50537607954155	1.90718034972653e-11	2.56845023600839e-10	15.5562856391254
SYDE2	1.02582338680937	1.44164388957097	7.45897542983788	2.40496021019132e-11	3.20231517056769e-10	15.507741785492
SNORD110	-2.54444151946207	0.0285027481079795	-7.6368885684672	9.86287628318089e-12	1.39849811395887e-10	15.506254362316
TOMM22	-0.375092777208094	6.41132395589402	-7.55865486808983	1.46060294018008e-11	2.0232854012679e-10	15.5008523468989
PIN4	-0.617613635967618	4.73000088302874	-7.51089606628588	1.85523349248337e-11	2.50298168222194e-10	15.4955084172923
RYBP	0.75227407743707	6.5488135402672	7.55187277845565	1.51109911435428e-11	2.08362390276803e-10	15.471483256788
MT1DP	4.59402129566197	-0.0421019072416388	7.52303170719046	1.7459148316674e-11	2.37469720220269e-10	15.471246805585
TIMM8A	-0.683443112472588	4.11515106703005	-7.51125707069535	1.85188554594434e-11	2.50278257952556e-10	15.4658203471932
PDCD11	-0.441684938029935	6.80893562706951	-7.55783200140992	1.46663916962585e-11	2.02977454111537e-10	15.4582995527914
FYCO1	-0.461705407679543	6.56258036646784	-7.55098450584243	1.51783985044141e-11	2.09099845818607e-10	15.4581892369587
SPCS1	-0.399388083832953	7.11242654413023	-7.55451351424162	1.49123466321913e-11	2.06001653200538e-10	15.4561051844375
WDR47	0.658163793995	5.02047264025524	7.51109162161323	1.85341917183832e-11	2.50278257952556e-10	15.4549756621521
ZNF629	0.702145064027063	3.7735367756209	7.48528788475053	2.10870713835228e-11	2.81962122791611e-10	15.4366225398109
FAM13A-AS1	-1.71250725329898	2.41135745377995	-7.44517491667365	2.57649233051642e-11	3.41470510459264e-10	15.4359671856626
ATXN1L	0.571510066826776	6.34636479386017	7.54045705264527	1.6000381989099e-11	2.2001990471457e-10	15.4266000559093
MYD88	-0.517164596907405	5.52776477961224	-7.52655905560134	1.71535703090967e-11	2.33524942666724e-10	15.4241814688616
HSD17B4	-0.376849914492971	7.97866909590255	-7.55236777942584	1.50735565929645e-11	2.080372479779e-10	15.4039826178382
METTL13	-0.463552709699592	6.00917621517127	-7.53018273217562	1.6845175739253e-11	2.2995196263693e-10	15.3852329464414
WHAMMP3	0.970628949891405	2.71446567986133	7.43427067443003	2.72056562529873e-11	3.59612794273642e-10	15.3683043205892
NT5DC2	-1.06519290166614	6.98979486079177	-7.53095569012561	1.67801084686411e-11	2.29272164481452e-10	15.3472903618171
BRD8	0.498935418527135	6.83876879686566	7.53339202562169	1.65766469325209e-11	2.26905132487451e-10	15.3455592163635
CBX2	-0.557518146260573	5.66398254910275	-7.51327751262439	1.83325841960143e-11	2.48001877736352e-10	15.3365500427962
ARHGDIA	-0.452748545689714	8.0894941437756	-7.53813073769821	1.61878992022731e-11	2.21988579380212e-10	15.3245579884033
EPPK1	-1.22737383264052	7.10671682177474	-7.52064701908454	1.76687917272592e-11	2.39886597266297e-10	15.3204930093059
STK35	0.438033337616305	6.57829189239931	7.52215965428325	1.753552455658e-11	2.3829270293358e-10	15.3172118409755
TEX261	-0.38937126336188	6.67707576412435	-7.51923120736878	1.77944391845184e-11	2.41374253653774e-10	15.3054135284433
BCHE	-1.39163204968892	5.00551886307563	-7.49324874593441	2.02643177986955e-11	2.71444242698673e-10	15.303779241643
TBC1D22B	0.962444764309454	4.42761365033859	7.46793591853459	2.29970534026751e-11	3.06681841824662e-10	15.2967817687847
C11orf24	-0.530440632283284	5.24070674809218	-7.48823844795791	2.07783344759889e-11	2.78081524502183e-10	15.2871737993036
ZDHHC5	-0.35333896660236	7.60968211714252	-7.51826026588499	1.78811185243676e-11	2.42331115308577e-10	15.2570316100938
CDC123	-0.508712988091306	6.76672969490113	-7.50698174649636	1.89192279350094e-11	2.5501896469668e-10	15.2343051978216
CALM2	-0.550432522654269	7.7224659856361	-7.51427092110683	1.82416817613047e-11	2.46994673875339e-10	15.2276324764908
PGAM1	-0.509726804648173	6.71704119841288	-7.49730264020387	1.98576736410563e-11	2.66710936846244e-10	15.1869364104661
E2F2	0.782275680318902	3.34696767027431	7.45104976580498	2.50203565287997e-11	3.32482897023412e-10	15.1726671987491
NR3C2	0.666538115154828	3.70461620105689	7.42400481405199	2.86349914483622e-11	3.77178097884742e-10	15.155399477711
HIF1A	0.478100152048608	7.00407282794801	7.49429339137072	2.0158746159429e-11	2.70512718793553e-10	15.1517211307693
ESRP2	-0.694068883267848	6.76906829269414	-7.49346900528947	2.02420128798497e-11	2.71387558396271e-10	15.1440245275429
TM7SF3	-0.459285468834223	6.64361530229499	-7.48257990280428	2.13744302262767e-11	2.85550217328978e-10	15.1331490087335
CALCOCO1	0.626486770551285	5.3160282283201	7.45232181400721	2.48619735867395e-11	3.30670855073941e-10	15.1247676902304
SNORD30	-2.77887979054599	-0.803455425005577	-7.57773069925117	1.32738079252882e-11	1.85241170823538e-10	15.1217782793769
ROCK1P1	1.80136512883606	2.81268124206253	7.37856822222034	3.59099415407195e-11	4.66456472470107e-10	15.1055454107323
LOC101927746	0.941269979183986	4.03743804232507	7.43407647830122	2.72320261118987e-11	3.59644770533219e-10	15.0848790280165
COA3	-0.559214953569776	5.44423494401058	-7.45044658702683	2.50958079726947e-11	3.33190674198041e-10	15.0841315857886
C12orf49	0.697949035057125	5.93451493004753	7.44528888274904	2.57502724413393e-11	3.41470510459264e-10	15.0513594690863
RFWD3	0.484553328130956	5.77921394265897	7.45892423845482	2.4055750615346e-11	3.20231517056769e-10	15.0172320649805
SYNJ2	0.909958581121181	3.57387335701245	7.38747208137454	3.43527876651821e-11	4.4816807956592e-10	14.9960661021813
UBXN7	0.754589213740151	5.73530809703569	7.43599696491985	2.69723545175891e-11	3.56843062058253e-10	14.9561810155001
PAPD7	0.450911745041557	5.47826978345525	7.4322578520786	2.7480211226123e-11	3.62603560431866e-10	14.9505720995651
ZBED3	0.90431142713869	3.39868776819364	7.37067689178617	3.73484295520964e-11	4.84303988043419e-10	14.9135819362172
CDK2AP1	-0.480559120512512	6.93331179237526	-7.43840445587312	2.66503024674208e-11	3.52893246782002e-10	14.890232629752
ZNF131	0.50722157345317	5.47193320645893	7.41848985397297	2.94333628033797e-11	3.86676619296194e-10	14.8826392364257
SMURF2	0.56313577499716	5.06523895126306	7.3918460383457	3.36125719027084e-11	4.3889250407919e-10	14.8442981690212
TRMT10C	-0.618791892799739	5.79178891399503	-7.41791640079291	2.95176356954641e-11	3.87444770632071e-10	14.8401126044068
TMEM30A	-0.675235470650098	7.67494420583597	-7.43169573486036	2.75573755973461e-11	3.63302503924275e-10	14.8360751482676
CRTC2	0.65668675897942	4.90277121447332	7.3853329814577	3.4720658703914e-11	4.52574141578101e-10	14.8196085782737
FAM189A2	2.92808419127475	0.4948469514257	7.39610820052687	3.29065028528734e-11	4.30047038153827e-10	14.8159005069205
HOXC13	0.673865624163163	4.26273561458968	7.36372097024327	3.8663716162654e-11	5.00495139567597e-10	14.7997167736033
NOP16	-0.589312144349404	5.05378879721578	-7.39792576239697	3.26098998441776e-11	4.26542034895619e-10	14.7746182066647
CNOT4	0.740769531896718	5.11376646755	7.38305985979165	3.51158617125745e-11	4.56932217916827e-10	14.7732959406377
KMT2A	0.726830093593335	7.42038287817055	7.41886060040531	2.93790061681491e-11	3.86300487408868e-10	14.769303126959
MARK1	0.649865609610842	4.29900159667126	7.34355776960517	4.27416362805563e-11	5.49964361944159e-10	14.768157621433
SLC7A1	0.439710243018258	8.30280658252368	7.42262521451296	2.88326702644305e-11	3.79449059325757e-10	14.7519628883531
SETDB2	0.704230982374058	4.98835658788338	7.38223667429013	3.52600779935196e-11	4.5841154212181e-10	14.737823916818
ARL6IP5	-0.80694892265681	7.41463415837271	-7.40642871740423	3.1257175807188e-11	4.09919433991908e-10	14.7140495536945
CENPL	0.670840366892969	4.25002858890858	7.35618608259667	4.01403566975764e-11	5.17824395335745e-10	14.7138218128727
HILPDA	-0.638766854010405	3.95236856073731	-7.35011191298721	4.13713491504588e-11	5.33246505444884e-10	14.7122013970447
REV1	0.529347071353224	5.93667247870923	7.38446996320751	3.48701800184263e-11	4.5412890126339e-10	14.6897626617304
USP7	-0.354655521252	7.65693201488421	-7.40608368180161	3.13109673174203e-11	4.1026656652564e-10	14.6895945262223
S100PBP	0.420338364205089	5.48591900673988	7.37088235087082	3.73102620418471e-11	4.84227221106634e-10	14.6587214765378
MIR17HG	-1.93901877640219	1.60637825674165	-7.28619709095663	5.68251885167543e-11	7.18860177563254e-10	14.6545449283265
AMOTL2	1.0746293784003	3.73847929010267	7.31688933521752	4.87970805063185e-11	6.23075647009251e-10	14.61037237572
DMTF1	0.470638683295753	5.71731249243292	7.36168190168248	3.90579174395287e-11	5.05162522198074e-10	14.5996257452649
PAG1	0.672298322178872	4.63315950530656	7.33848561875073	4.38328964240231e-11	5.63040866298658e-10	14.5970398300497
ZNF610	0.747921377736352	3.74821033313565	7.31803908384189	4.8519275629736e-11	6.20055696047758e-10	14.5927687849736
SCAND2P	0.526210916447959	4.48218596322997	7.33091355870165	4.55136270397789e-11	5.83631617104457e-10	14.5915134002114
UGT2B28	-1.33844569888581	2.38035270233928	-7.27350084928728	6.05172007524164e-11	7.6107729187461e-10	14.5726936259882
PNKD	-0.600253604667044	5.9744954424273	-7.36094972149205	3.92004362234084e-11	5.06349394804946e-10	14.5567465811007
ABL1	0.348361818067064	6.66932987260236	7.3680943696174	3.78314927538892e-11	4.90144689553408e-10	14.5423031675186
STK36	-0.427614147253645	6.06619490407948	-7.36086415781113	3.92171248107454e-11	5.06349394804946e-10	14.541028005573
MED30	0.973639412020792	2.82408863890436	7.26284750786795	6.37979500814565e-11	7.96996687540059e-10	14.5016651062998
EAPP	0.481880893219455	5.85910529431752	7.3391449911776	4.36894863364297e-11	5.6167921817451e-10	14.4878564201993
TSSK6	1.44168127789285	2.38372918773393	7.24333627228442	7.02702782008528e-11	8.70609321339939e-10	14.4712534199296
PI4K2A	0.379112000223632	6.02551330556146	7.33433732634939	4.47458981110948e-11	5.7427727011641e-10	14.4493879276651
OSGIN2	0.830694450936998	5.90185606346519	7.32934309605871	4.58701367660805e-11	5.87200318567319e-10	14.4461201998961
CLK4	0.93954958504078	4.14874981923895	7.28743529714702	5.64773051269013e-11	7.15061731691021e-10	14.4447181212741
FRMD4B	1.27884718923166	2.82870825695097	7.26088351135449	6.44217434393599e-11	8.03452574323446e-10	14.4381685817558
RLIM	0.471018872440275	7.13447505104088	7.34968584965928	4.14590873340762e-11	5.33919086971259e-10	14.431730101621
DEDD2	1.04372038929283	4.46364651475266	7.27577034405399	5.98402154906371e-11	7.53826070308227e-10	14.422330330323
PHF13	0.503680184593055	4.92525852605101	7.30607642039137	5.14881260511161e-11	6.54099577651066e-10	14.4098437632985
CCSER2	0.543659586926366	5.12237821496328	7.30265516522352	5.23698513942768e-11	6.64738536379088e-10	14.4086054638088
ZNF816	0.687230885645484	3.23846151867466	7.26218812932731	6.40067074291057e-11	7.98939915839943e-10	14.4068423097988
C10orf10	2.27009679422156	0.894927500793794	7.26589724672987	6.28411596421638e-11	7.8635237765561e-10	14.3907455323435
TDH	1.26694705380469	1.30390031928731	7.22382573373034	7.73927534890514e-11	9.50228607025017e-10	14.3744198176381
RANBP10	0.756241328258785	6.59287670286625	7.32884597422713	4.59835641532343e-11	5.88150936392645e-10	14.3726533890083
RREB1	0.544330862033647	6.38341755603047	7.32982321389839	4.57608525833828e-11	5.86301162450577e-10	14.3694581070283
ZNF282	0.620659806868189	5.953946044304	7.31665193206412	4.88546385850939e-11	6.23280588779754e-10	14.34430401593
BTN3A2	-0.753342647833498	3.84612571533461	-7.25206566179016	6.72977750941471e-11	8.36542542064332e-10	14.3403610942899
USP8	0.535575053550596	6.20942416865938	7.31520666877453	4.9206496240707e-11	6.27236627801746e-10	14.3341338524623
FAM86C1	-0.533827584227564	3.70310443110197	-7.26356379172347	6.35719415992126e-11	7.94834533766675e-10	14.3256715285366
AASDH	0.584220551831628	4.75877047260982	7.28311658672341	5.76999258449987e-11	7.29311520613216e-10	14.3191724653704
NFE2L2	0.496581606480166	6.84278558398231	7.31337777610115	4.96553550875429e-11	6.31885433893681e-10	14.2883319940317
KHNYN	0.361469256139666	6.64107650874909	7.30948110316721	5.06252892893782e-11	6.43682763733534e-10	14.2839671680946
HSBP1	-0.466386227073404	7.01754185274358	-7.31486212724259	4.92907471491566e-11	6.27777658347528e-10	14.2799623121516
UBOX5	0.924540280496205	3.95173175134436	7.2413210077479	7.09747945149883e-11	8.7861295501819e-10	14.2776626123088
SNORA62	-2.53901284763256	-0.665123785205853	-7.39836972489259	3.2537854795962e-11	4.25970730266927e-10	14.2280714135568
PNP	-0.520569577732908	6.11209111057622	-7.29168647031982	5.52989009782451e-11	7.00992991874426e-10	14.1858864167275
PIK3CD	0.534575006936437	6.18314252294357	7.29161161189462	5.5319438956526e-11	7.00992991874426e-10	14.1774952311626
ZNF365	1.10307730252963	3.34644929709605	7.19433479574055	8.95385892350226e-11	1.0816664971465e-09	14.1601939252276
FRS3	1.02393328013061	2.60706570155002	7.18812490835522	9.23274937998729e-11	1.11088914014334e-09	14.1557342429136
ZNF567	0.735447762689582	3.99642626902221	7.22672179834631	7.62919644337701e-11	9.37479654613332e-10	14.1548651281829
TRIM37	0.361027931246186	6.27367919744619	7.28133996418204	5.82104712143371e-11	7.35145866908735e-10	14.1504131217593
DCUN1D3	0.928526994344394	3.39268731413944	7.19664784661665	8.85212647468000e-11	1.07347335878572e-09	14.1469841447726
SPECC1	0.437911492421986	5.70089866509456	7.26690520136637	6.25280743088889e-11	7.8308720919289e-10	14.1464691097554
SNORA8	-1.08696774611385	2.5991929333948	-7.17464722220593	9.86800826529206e-11	1.17882268982996e-09	14.122915708038
RHPN2	0.590427018657993	5.99226111416556	7.27847579829503	5.90429900361664e-11	7.45033225531996e-10	14.1189865158988
RAB1A	-0.402733790189015	7.05561346560765	-7.2760450524351	5.97587817722505e-11	7.53432298146191e-10	14.1086821797627
ZNF506	0.59797373022674	4.8822866026972	7.23750188911706	7.23291846269888e-11	8.94641710345028e-10	14.1009051951957
SIK2	0.60406050723756	5.76403070225195	7.25636318375832	6.58805344850119e-11	8.20197337195508e-10	14.0921165735307
FZD3	-0.646354430619617	4.96034386538943	-7.22909904088268	7.53999892571607e-11	9.28037900561906e-10	14.0821558168933
RARA	0.843502247491548	4.30527325386215	7.21847659124942	7.94675113181797e-11	9.73314967335877e-10	14.0739191950851
NIPA2	-0.398888324269907	6.80495714402806	-7.26826214208677	6.21090300958527e-11	7.78488477395096e-10	14.064351052547
FKBP1A	-0.504265449294781	6.90104683379872	-7.27000363332587	6.15753084277574e-11	7.73089323872245e-10	14.0602605551405
TMEM9B	-0.486765556517511	5.66772965759144	-7.24584116134213	6.94042516693177e-11	8.60589796091226e-10	14.0576161488081
SAYSD1	-0.387376102007321	5.54122787267801	-7.24700425187183	6.90057366843651e-11	8.56355489299526e-10	14.0498119719297
AGAP1	0.682210610423727	5.20876455751628	7.23427994293149	7.34917004571665e-11	9.07525801040141e-10	14.0435204931764
MYC	-1.2434509923211	6.87108080325288	-7.26917876050812	6.18275411696966e-11	7.75607650964214e-10	14.0325483213644
B4GALT5	-0.446502445361638	6.5320988014268	-7.25621709505715	6.5928222295883e-11	8.20197337195508e-10	14.0248970495323
MTMR1	-0.369016357487309	5.84658726854249	-7.24871669495436	6.84231200235632e-11	8.49827601549897e-10	14.0231443831864
RNGTT	-0.692898878841239	4.67515500134495	-7.2087012261877	8.34025011162615e-11	1.01653567918976e-09	14.0187843516646
CCNL1	0.75417373925215	6.73602019669477	7.25963680217078	6.48208499082783e-11	8.07759238359093e-10	14.0156651278762
TPM3	-0.30742521161782	8.34818411663904	-7.27082940716367	6.13238221715e-11	7.70576162114848e-10	14.0032800255743
PVT1	0.689287457091986	4.97382014304188	7.22871272295099	7.55442345024363e-11	9.29051781563131e-10	13.9934380052033
MED8	0.454380328112049	5.63830531649285	7.23022371219259	7.49816067492036e-11	9.23645452785924e-10	13.9580130884437
SLC41A1	-0.384118790833466	6.24395423771197	-7.23526822303696	7.31331616664042e-11	9.03841609533107e-10	13.93610322763
HSPA8	-0.779720091370651	12.2377368924927	-7.27498626948695	6.0073249890286e-11	7.56127343128696e-10	13.9299786799262
ZNF322	0.633304496342157	4.0225912295752	7.17216547536041	9.98961904325368e-11	1.19145448414215e-09	13.9236348062073
DHX8	0.370289158175369	6.1692926438644	7.2330104230376	7.39548284405458e-11	9.12494415664122e-10	13.9168390300213
LNX2	0.623259527097225	6.10665836629561	7.22201013495084	7.80908737919136e-11	9.57234743558672e-10	13.8921202713987
CRAMP1L	0.57792051636933	5.96217241334866	7.22272153278708	7.78165917739102e-11	9.5465191346163e-10	13.8903328481367
VEZF1	0.621390536060416	5.73247883591011	7.21519846674036	8.076613883573e-11	9.88414295645738e-10	13.8871428904097
HYAL2	-0.806879023829394	5.32087208270002	-7.21242987332764	8.18792858546067e-11	9.99592972677052e-10	13.8819769241196
ALKBH1	0.83496151707215	4.02544145315816	7.17507830063091	9.84703459785254e-11	1.17725375415091e-09	13.8768904296458
LAMA5	-0.793739768567081	7.10721654406993	-7.23072589969839	7.47955348953367e-11	9.22109812798338e-10	13.8643902724337
TCF12	0.457726935090084	6.12501210886346	7.21336141403609	8.15030612034833e-11	9.95809574476408e-10	13.8602608959268
CYP20A1	0.552835579788566	5.13600085783757	7.18926528598921	9.1808966656406e-11	1.10553604114883e-09	13.8545639198666
RSRP1	0.678243269547377	4.79995763564547	7.16404844424158	1.03978381288973e-10	1.23134019987005e-09	13.8532105966525
TIGD2	0.721895156018972	4.51696251527131	7.18404664268656	9.42057360646562e-11	1.1316746661975e-09	13.8473541824948
RHEBL1	2.09952567215413	0.72973509183936	7.15162193545799	1.10550297482494e-10	1.3060765279285e-09	13.8382461913944
LRRN1	-1.04591366174936	4.5173715338718	-7.19180069523163	9.06664414521833e-11	1.09441100068005e-09	13.827238975867
PTPN3	-0.502154113942069	5.86169776733843	-7.1996061606267	8.72368220363447e-11	1.05982857580724e-09	13.8081209668298
SDC4	0.678569885904946	5.31779947319616	7.19122159613667	9.09261512479636e-11	1.09666432701962e-09	13.8029140242801
LRRC1	0.505426205343907	4.66990791488987	7.16978051254686	1.01078863796309e-10	1.20132172533902e-09	13.8017822289262
LRIG1	0.460418432171996	6.35604463461716	7.21004671629301	8.28496336402476e-11	1.01061746445326e-09	13.7931935740835
NFYA	-0.465029812810179	6.22389399008312	-7.20442265967447	8.51850008733613e-11	1.03574036172131e-09	13.7902815056803
RBM14	-0.638357119170177	6.30470700753248	-7.19520974712549	8.9152413176088e-11	1.07873701551341e-09	13.7829209225771
MGA	0.614104001152119	6.8866643991823	7.21346599142783	8.14609322935487e-11	9.95809574476408e-10	13.7772589492252
ZSCAN30	0.484236634185015	5.29155928254245	7.17701064777841	9.7535598673259e-11	1.16700760930491e-09	13.7751640490218
FITM2	-0.88675767950705	3.30303206312539	-7.1164732887848	1.31451714133164e-10	1.53728889363208e-09	13.7630956017568
TRAFD1	0.456838737533086	5.92458714935429	7.19047166244921	9.1263571578642e-11	1.0998505544341e-09	13.7603771290417
FAM127A	-0.626616577032273	5.77935537353795	-7.1818608803736	9.5227924174157e-11	1.14212660495139e-09	13.7564601269858
DDX59	0.524552480849958	4.90861264933919	7.16738181392007	1.02282343947123e-10	1.21316878097157e-09	13.7547554573802
SLC22A15	1.21192843719467	2.31288638679217	7.0909381964112	1.49048574587401e-10	1.72535029634874e-09	13.744443017167
CPEB4	0.981898591988259	7.0505935315365	7.19637563396211	8.86403917773537e-11	1.07347335878572e-09	13.7345526378507
RNF135	0.436094494994996	5.10677504841538	7.17193099696912	1.00011854833469e-10	1.19188731125347e-09	13.7320507047636
FUNDC2	-0.599458510055933	5.52730305766983	-7.17069759797047	1.00622459425587e-10	1.19821320438907e-09	13.7314619576076
SOS2	0.637099803959434	5.51500044603089	7.17227715825744	9.98411456841428e-11	1.19145448414215e-09	13.7314103877947
USB1	-0.394505379078567	5.82833285187598	-7.18211670171293	9.51077216983857e-11	1.14159676180892e-09	13.7309666283085
PLEKHA7	0.520057629468364	4.95865636169872	7.16629697687648	1.02831283797969e-10	1.21871709353614e-09	13.7299831780704
AKIRIN2	0.653966428308391	4.38595629134347	7.14080734257506	1.16603654786773e-10	1.37112018815833e-09	13.7232804959717
DDX23	-0.386233917533804	6.97509572034418	-7.20442244238706	8.5185092349881e-11	1.03574036172131e-09	13.7230633935961
TOMM5	-0.460481084128969	5.0739879449585	-7.16829298205177	1.01823527243049e-10	1.2086814901831e-09	13.6942171073514
PHF21A	0.595091569341013	5.68302290619727	7.17053015085043	1.00705639869474e-10	1.19825347724249e-09	13.6775449656318
GTPBP4	-0.472481485239657	6.88496240058456	-7.19636303626062	8.86459086903496e-11	1.07347335878572e-09	13.6775130071513
ACTR8	0.494732699893251	5.41201838060231	7.16969101762418	1.01123512308772e-10	1.20132172533902e-09	13.6690617819657
ANAPC13	-0.40397209456621	6.40928209817772	-7.17983017840421	9.61874443990717e-11	1.15179478875316e-09	13.665543359931
KIF1C	-0.357836847919289	8.07821821792924	-7.19794290500884	8.79566847599821e-11	1.0677102492772e-09	13.6592063831501
BAZ2B	0.864760670708003	4.83886107697609	7.13864277529798	1.17854127574934e-10	1.38473989019187e-09	13.6553546492927
CCT6A	-0.410860543545418	8.91849039169135	-7.20509979290635	8.49004048242239e-11	1.03395334861358e-09	13.6544599882724
ADNP	0.444940335545852	7.49901326206982	7.19472008437511	8.93683310557108e-11	1.0804789526027e-09	13.6461183127195
FANCE	0.614310820168707	3.96963320964283	7.13697133440659	1.18828804730546e-10	1.39510033763399e-09	13.6390647645141
HSPA14	0.346293164448936	6.54312756751408	7.18059177347227	9.58264678536559e-11	1.14838806168436e-09	13.6389714644645
ACTRT3	-1.06092740501161	2.65779357305854	-7.07389240345407	1.6207444418416e-10	1.85921302816604e-09	13.6212624800211
SUPT16H	-0.591275680674296	7.60804662592608	-7.18590577563895	9.3344862615302e-11	1.12223095038541e-09	13.6103509082802
PPM1D	0.809005115517643	5.0832527266519	7.14448513014706	1.14509069570589e-10	1.35072127939667e-09	13.5948423401697
ZNF445	0.44609386506901	5.92280380849672	7.16095072461512	1.05579490613217e-10	1.24931570610565e-09	13.5858300366789
PCDHB2	-0.856505863809542	3.04331286894965	-7.07208712778321	1.63518346399689e-10	1.87291494243915e-09	13.5785136164996
MAML3	0.509827966184782	5.28880964169016	7.14240504189538	1.15689104282447e-10	1.3625000705139e-09	13.5401480210883
SMG1P2	2.18453280640119	0.094999661709423	7.08893787741634	1.50521756194431e-10	1.73578308323703e-09	13.5202419265385
THUMPD2	0.953015943031485	2.83338351688098	7.06660341468346	1.67982947380862e-10	1.92258531849925e-09	13.5104216213483
PPM1H	0.509533882976067	5.8023619702055	7.14217085389575	1.15822711592087e-10	1.36300457466049e-09	13.5036928128906
ZSCAN23	0.822057533268137	3.50960208846939	7.08100192990548	1.56509859970919e-10	1.7995038723762e-09	13.5012633686343
RNF216P1	0.605321148066042	3.27166227600674	7.0656459930324	1.68774726390113e-10	1.93017615496873e-09	13.4973142334254
ZNF609	0.471050781745769	7.12913884943568	7.15337925113722	1.09596513705038e-10	1.29582775574398e-09	13.4774115823923
ZNF879	0.676119413910041	3.16447003871886	7.06018552614158	1.7336165783721e-10	1.9796187483525e-09	13.4738639549781
MRPL51	-0.465039785616498	7.01429688132201	-7.1473645544278	1.12895230833518e-10	1.33273175015417e-09	13.4567629908122
STK38	-0.393052881053277	5.94383315709177	-7.1255438503258	1.25709956057833e-10	1.47243424349799e-09	13.4555105250281
IDH3A	-0.375560384771413	6.06905240103962	-7.13378894460372	1.20706704250687e-10	1.41604052424087e-09	13.4407941367638
SLC2A12	0.724231771439634	4.66425061248408	7.11595872273053	1.31785117515234e-10	1.53783665729769e-09	13.437617695922
RBSN	0.37002877944661	6.14396772559949	7.13149082811461	1.22081058492877e-10	1.43104541321549e-09	13.43353072127
OSER1-AS1	1.19733235330041	3.03582539031284	7.02549890172733	2.05522976141973e-10	2.3186574077745e-09	13.4148461558359
HACD3	-0.412232098837812	7.95823406612029	-7.14255001499964	1.15606471781061e-10	1.3625000705139e-09	13.3893252237432
ZMAT3	-0.721167080322368	5.63112937736641	-7.09322606554508	1.47381124738566e-10	1.70761957490301e-09	13.379993821982
ZNF658	0.957956699322581	2.95958314139233	7.02172680223379	2.09358388558793e-10	2.3583837678911e-09	13.3367840956598
BRD4	0.593140631221304	7.07876135910811	7.12205654044998	1.27887445948667e-10	1.49677154198377e-09	13.32752549888
RBM12	-0.559354539795689	6.55458424952433	-7.11592685621535	1.31805792350968e-10	1.53783665729769e-09	13.3070770542141
LRRFIP2	0.56973631289477	6.14371960081343	7.10103439752765	1.41828196334944e-10	1.64709373253327e-09	13.3054647009017
PSTK	0.753977990830815	3.04183517149124	7.0189163547173	2.12262008430965e-10	2.3857232923648e-09	13.295696595448
SIN3A	0.400820614142872	6.92962962811875	7.1133815146287	1.33467619298834e-10	1.55601690325411e-09	13.2872381824543
GABPB1-AS1	0.535624841037784	3.82168721783712	7.05762168105903	1.75557743349793e-10	2.0016515369328e-09	13.2862370143633
GTPBP2	0.86081032649406	7.62029312911535	7.10700439036323	1.37722891991064e-10	1.6031371675487e-09	13.2853953026305
ZNF91	0.707364944597023	6.43881044048597	7.10387860683917	1.39857454122532e-10	1.62672310697439e-09	13.2853039440801
WDR3	-0.480502358731241	6.51101782139512	-7.11059205876211	1.35312673748765e-10	1.57630342048988e-09	13.272948844666
NDUFB3	-0.563471983788749	5.57040756013739	-7.07740359671454	1.59302183989766e-10	1.8288085587082e-09	13.2519586516447
NRF1	0.670090701701193	4.81927412508504	7.05607676944707	1.76894333009209e-10	2.01536062554346e-09	13.2388705731612
COL4A5	-0.663518489791119	6.28895590095689	-7.09081181308064	1.49141228333822e-10	1.72535029634874e-09	13.2369400023812
FGFBP3	0.766315691466879	2.396152394672	6.99483119699902	2.38838041263894e-10	2.6664624740659e-09	13.2352630290254
IP6K2	0.402718419486797	7.00306478054733	7.10226301155709	1.40973541337414e-10	1.6384355237791e-09	13.228277601596
GNL3	0.487601465310156	8.97695778571001	7.11611230517857	1.31685519042716e-10	1.53783665729769e-09	13.2270840093861
JDP2	0.525675647260838	4.21915324970484	7.05272470913103	1.79829146663817e-10	2.04272078897579e-09	13.2252602796598
MASP2	-1.40293236114287	1.58241610743549	-6.97528858649895	2.62802073030326e-10	2.91665626653612e-09	13.1993528752659
SRSF8	-0.405786063155705	7.18242445471449	-7.09668576264724	1.44894661079105e-10	1.6814051242379e-09	13.1944686696081
C6orf120	-0.426423355752385	6.20883303497212	-7.08321378256773	1.54817570802875e-10	1.78141045454098e-09	13.1931154745126
FOXK1	0.393195441396639	6.29379292144014	7.08532481218066	1.53219331906286e-10	1.76437230667545e-09	13.1882890612577
SC5D	0.600195590707084	7.23609097455152	7.09050160590793	1.49368888405496e-10	1.72665375542489e-09	13.1808645328364
TTC23	0.530394332963733	4.29520858422749	7.03156952837937	1.9949605502938e-10	2.25235546039185e-09	13.1716487143091
SETD2	0.484967337708053	6.9293662196107	7.08881419361065	1.5061331807745e-10	1.73578308323703e-09	13.1704195204907
APMAP	-0.658633421055431	7.63855780016325	-7.09024151014161	1.49560037190759e-10	1.72753347573572e-09	13.1614610833043
GFM1	-0.561044801610454	7.09069672124656	-7.08880378218729	1.50621028067251e-10	1.73578308323703e-09	13.1607353838847
ATP6AP2	-0.49834230837389	6.8967159195204	-7.07794979145748	1.58875178953227e-10	1.82530197946569e-09	13.1412945445404
WDR48	0.533249653327174	5.40209058364127	7.05123632852606	1.81147673759105e-10	2.05601925107084e-09	13.1277132162674
ELF1	0.586320780439102	5.79797492064433	7.05271245561631	1.79839962907965e-10	2.04272078897579e-09	13.1117493597311
DPF2	0.507895327595271	6.05191501081664	7.06193435739727	1.71879312849418e-10	1.96418551122288e-09	13.1032641157294
ZNF230	1.17228710713832	1.97597742958454	6.94755383736612	3.0094944090871e-10	3.31552223381158e-09	13.0732142935057
NBR1	0.402189896167471	8.05450156287672	7.07279905169223	1.62947417395695e-10	1.86780032031585e-09	13.0574380212595
OMA1	-0.465352223940226	5.51108613888953	-7.03639239727137	1.94832959291288e-10	2.20468102239486e-09	13.0424747438252
IL1R1	0.567901382763266	5.64602206914743	7.03550227798274	1.9568539109464e-10	2.21265951255807e-09	13.0205562582364
SAR1B	-0.396236276618476	7.27273363184077	-7.053274872142	1.79344178114621e-10	2.04098115986864e-09	12.9990908741016
PNPLA4	-0.394424882155744	5.25930805956024	-7.01414486297766	2.17283290445291e-10	2.43668849090851e-09	12.9927778621317
FAM53B	0.44913167960879	5.39459956704514	7.03163671551372	1.99430340632747e-10	2.25235546039185e-09	12.9828923565729
RPA1	-0.722772575711748	7.56517633281779	-7.05319447632338	1.79414966104596e-10	2.04098115986864e-09	12.9740618803298
COA4	-0.531052086915087	6.32210964232566	-7.04312873807753	1.88499961834052e-10	2.13462701877837e-09	12.9739108267394
TUBA1C	-0.595810022233183	8.17447422809559	-7.05824192343793	1.75023955423173e-10	1.99708185002611e-09	12.9726915047003
MED1	0.54674396682995	7.26041028760571	7.04684877474916	1.8509049615894e-10	2.09918345190532e-09	12.9400110525023
SMPDL3A	0.51239907807867	4.4769928674811	6.98733012015553	2.47768940685283e-10	2.75592475061498e-09	12.9376177578687
ZNF48	0.576364266002069	4.64269150663997	6.99706138011316	2.36244762294086e-10	2.6414380868265e-09	12.9356019509803
NMT2	-0.655576630913158	4.15630938371401	-6.97194607343929	2.67132802760766e-10	2.96034403413703e-09	12.9335785221597
RNF24	0.553270804527113	4.73229730063776	6.98954508449696	2.45097910463439e-10	2.7302598097322e-09	12.9309640243455
ZNF182	0.805592024389183	3.2084988513631	6.94608342256068	3.0311829208005e-10	3.3369679427229e-09	12.9289988200314
ZNF749	0.682393169974066	3.16767666494447	6.95797680737925	2.86009852552958e-10	3.16020893740635e-09	12.926393019006
CCT6P1	1.11817157176235	2.69161570013955	6.93994231950086	3.12344869083813e-10	3.43258799332754e-09	12.9244977391888
CSNK2A2	0.419054770747771	4.9892613145355	6.99028765634616	2.44208838565899e-10	2.72237559013031e-09	12.9226343728225
DGAT2	-0.653598188387575	5.25895114511593	-7.0037425637522	2.28641533950853e-10	2.56023957778226e-09	12.902071242772
STARD4	0.920339999444616	3.86377559983023	6.94880215904357	2.99120237502e-10	3.30021270119767e-09	12.8873049775817
ULBP1	1.0402389707398	4.83614882010603	6.96219043927246	2.80180871088981e-10	3.10036548288293e-09	12.8870518888662
LDHB	-0.373098641392216	8.8365063271342	-7.04466079863809	1.87088337865451e-10	2.12024036331141e-09	12.8819072669321
PRKCD	-0.577502017275956	5.80422194172746	-7.01750839086868	2.13731607517701e-10	2.40044414247255e-09	12.8727081371602
STX5	0.541234097527809	6.1485376462777	7.00323094585653	2.29215089953574e-10	2.56474947149245e-09	12.8685534589565
SRP54	-0.318575026009696	7.22119910904917	-7.02259668533106	2.08467664399409e-10	2.35011294941556e-09	12.8520212976849
QSOX2	-0.450563824628438	5.43776399669378	-7.00539945274739	2.26793792863619e-10	2.54144447286574e-09	12.8442848388381
KDM7A	0.734073314800413	5.36239777701427	6.98130294043398	2.55183925025354e-10	2.83420252824017e-09	12.835708739015
ICMT	-0.451537791484834	6.87105956682885	-7.01893503958139	2.12242573050124e-10	2.3857232923648e-09	12.8268366250435
MAP3K9	0.494243409817082	5.43966219110956	6.98443503229349	2.51303630721581e-10	2.79317196070708e-09	12.8167508562475
COX15	-0.360523942425534	5.73381647673375	-6.99619805301294	2.37245323359904e-10	2.6506516187294e-09	12.8151775062237
CCT6P3	1.24183564215763	2.64827761144091	6.9046150929972	3.71081157737116e-10	4.03486941678532e-09	12.7929360873318
NOLC1	-0.340849646782615	8.37246477254147	-7.02037217949276	2.10752975989837e-10	2.37231385866821e-09	12.7680757363732
ZNF101	0.904359558678721	3.52533331806207	6.91395478388544	3.54566107978264e-10	3.87211976538299e-09	12.7359369680871
INSR	0.453647557501442	5.55816284790138	6.9727188682078	2.66125293289774e-10	2.95135701923135e-09	12.7287456950415
PTMA	-0.447984116198587	9.55018295765247	-7.01566069043272	2.15675490806277e-10	2.42046574734458e-09	12.7154462024563
SAT1	0.749007006684709	7.7034347765658	6.99340719526684	2.40508608735529e-10	2.68311832746857e-09	12.7131820295638
RIT1	0.735041318526494	6.19270559275461	6.96635508127811	2.7453525923259e-10	3.04013381462874e-09	12.7105308071533
ZFP36	1.31550559816674	4.12984553687558	6.91016153300656	3.61183970356135e-10	3.93580442588369e-09	12.7080398350878
ZNF724P	1.35925639860343	0.509281811516701	6.8707882788161	4.37522939855811e-10	4.69610040377045e-09	12.7014752825285
SBNO1	-0.451269265792131	7.38715505577006	-6.98791842315772	2.47056706800183e-10	2.75003966590923e-09	12.6742846794063
CROCCP2	0.709066843643895	3.83444978297146	6.91204555840371	3.57881881449687e-10	3.90265383576507e-09	12.6604548026552
KRBA2	0.785727292815723	3.40564870059713	6.89052957875495	3.97438311299032e-10	4.30276401042990e-09	12.6475068378351
USP53	0.836245638515241	5.67125508341779	6.95292013805439	2.93163727557133e-10	3.23687245073376e-09	12.6442108122354
HEY1	2.08302890920537	1.85415772912069	6.85278096390861	4.77562087865691e-10	5.09309113024944e-09	12.6287476298134
ZFP36L2	0.80693608081928	4.43136184639963	6.92731076519309	3.32205800469229e-10	3.64116956193135e-09	12.6209940388956
ZC3H12A	-0.959495216690461	4.7545879022133	-6.92362189620887	3.38238219956013e-10	3.70188419158855e-09	12.6112603307446
ALKBH8	0.548429573594783	3.64732543238911	6.90171087071533	3.76370101757519e-10	4.0843128178741e-09	12.5911672642286
SLCO4A1-AS1	3.03582020587698	-1.25676487540614	6.94761838718832	3.00854583196689e-10	3.31552223381158e-09	12.5853751978663
TRMT44	0.632114692504876	4.00533542410015	6.90678372799071	3.67179841673436e-10	3.99534239316544e-09	12.5834149924957
DENND2C	0.980678943481307	3.14893049409269	6.85717692657422	4.6746532501252e-10	4.98895474085856e-09	12.5693123930773
ZNF211	0.680437671975239	4.35746725952758	6.89671620432614	3.85641038456175e-10	4.17805615689605e-09	12.5639278069995
C3orf38	0.683064254093575	4.76080793943168	6.91834484129093	3.47056741873523e-10	3.79287047741836e-09	12.562484422037
API5	-0.465514707113824	7.58327196066923	-6.9610795373796	2.81706135870576e-10	3.11494796482517e-09	12.5255212646203
ZNF496	0.55963250335443	3.53727507071083	6.87757815826368	4.23304061073671e-10	4.5565116710267e-09	12.5247296395675
BRAF	0.765206563573941	5.03849313493772	6.90304641096046	3.73928717804e-10	4.06288974424375e-09	12.4940783748522
ARHGEF38	1.30058298546163	2.65384047555894	6.84487347509863	4.96270293963961e-10	5.26758104430144e-09	12.4926759394579
FAM212B	0.858897069719396	2.97171778117335	6.85197197817152	4.7944355648562e-10	5.10590386112629e-09	12.49040867063
IRF1	2.88108844217543	2.21610525003463	6.81710082401852	5.67906999135662e-10	5.95925331867303e-09	12.4531431482779
SCAPER	0.530015274281281	4.65933388575445	6.89030764934393	3.97868079136333e-10	4.3043134555556e-09	12.4507321872993
NETO2	-0.62980263015708	6.0214272889255	-6.92779291395005	3.31425251678912e-10	3.63526777151976e-09	12.4406021359428
UBAP1	0.512387176411612	6.96208329539737	6.93265161702173	3.2366013513951e-10	3.55269048922141e-09	12.4364280253405
TMX2	-0.362841842128089	7.52816044201012	-6.94149775658995	3.09981973677397e-10	3.41002880347238e-09	12.4360015636933
SHB	0.909372341445761	4.8546536083106	6.87967506018858	4.19006011351572e-10	4.51672237362183e-09	12.4104059826489
SNAI1	-2.01074959520973	1.20305304392679	-6.83687356436623	5.15934819225424e-10	5.44815558754499e-09	12.3885471811254
ASAP1	0.42937851881395	5.6784597944636	6.9088766270507	3.63453273536221e-10	3.95766088137773e-09	12.3861540811526
TINAGL1	2.05919182496022	0.332370082571539	6.86700273162422	4.45654505927338e-10	4.77314412339865e-09	12.3731643471274
SLC25A38	0.294733611590882	6.36085682612339	6.91372121617849	3.54970109602117e-10	3.87371451001845e-09	12.3610805302745
SCD	0.656123115815358	10.1474396371121	6.93984725299642	3.12489863271094e-10	3.43258799332754e-09	12.3500913926938
CDKAL1	0.607178101061491	4.23062808017718	6.85929311469597	4.62680408852881e-10	4.95196651413747e-09	12.3435106922078
ENDOD1	-0.786309563503976	7.99903083542484	-6.92656043128616	3.33424133853885e-10	3.65185761776071e-09	12.3335419565124
ARID5A	-0.636350034226849	3.6027402663243	-6.84354373002067	4.99486764695216e-10	5.29307922276878e-09	12.3156552628607
AP5Z1	1.07117718100437	5.91578228337596	6.87968227114475	4.18991305716286e-10	4.51672237362183e-09	12.3112459037948
PSME1	-0.353608832364114	6.45020488938372	-6.9016703671874	3.7644438864796e-10	4.0843128178741e-09	12.3095278726195
RTTN	0.654449635924776	4.27748761423254	6.84640574136575	4.92589357634961e-10	5.23847152567038e-09	12.3084670565
ZNF670	0.862484349289416	3.42856411165952	6.83125714672715	5.30199138651878e-10	5.58699667789236e-09	12.3073417885378
LINC00909	0.458401625922362	4.55553471553017	6.85775394018179	4.66155804861396e-10	4.97851747211858e-09	12.294038401065
SLMO1	0.759191313552045	2.93459104271143	6.80491177890775	6.02491850163062e-10	6.28701711052713e-09	12.286619377181
SEC61G	-0.464943024541851	6.37731110979221	-6.88934376388009	3.9973999264869e-10	4.32145120922442e-09	12.2705443759282
B3GALT6	-0.678372568508079	5.89605156009804	-6.88705440138419	4.04221054653928e-10	4.36675061631898e-09	12.2641396304342
HIST1H3E	1.21028391231313	2.54399916507374	6.77630742440297	6.9204791541506e-10	7.13721943535202e-09	12.2631140182283
NAT10	-0.352662419764538	6.53881867925356	-6.89858849039766	3.82139576189571e-10	4.14311037982859e-09	12.2505693601615
PSMD5-AS1	0.68978675528963	3.33848438313004	6.80810806908931	5.93226269568517e-10	6.19894618221354e-09	12.248880996691
UIMC1	0.561153784873023	5.36725249102228	6.87486184812411	4.28936639533833e-10	4.61383422581664e-09	12.2437612784789
MBIP	0.782101083265647	4.06149648673427	6.82681899828938	5.41746308868852e-10	5.70067454378043e-09	12.213789581463
TAF3	0.792619615126779	3.50819620542275	6.80409272164805	6.04889128704522e-10	6.30764941432438e-09	12.2068632343011
DNAJC14	-0.274447526777009	6.4144809920504	-6.87905806105622	4.20266179451226e-10	4.5270566360399e-09	12.2066516915296
DHX58	-1.35417113622911	1.35997205850196	-6.7584723429614	7.5442440173955e-10	7.72217915236611e-09	12.1923853412371
CEP57	0.497002257030994	6.05989230927318	6.86793075005798	4.4364734030364e-10	4.7584346157139e-09	12.1777143322479
ZFPL1	0.569122548393361	5.05536346795379	6.83882815442611	5.11060238145582e-10	5.40183928040212e-09	12.1659169355688
BCL10	0.922720041565351	5.13025532561045	6.83012871982509	5.33111785650745e-10	5.6137493501624e-09	12.1635901956064
ZMYND8	0.407992785684986	6.44417151222013	6.87452096171613	4.29648723538472e-10	4.61818556381796e-09	12.1524277811241
MYADM	-0.586042006341192	6.14806704228296	-6.85197940901851	4.7942624113947e-10	5.10590386112629e-09	12.1477068011922
SPATA2	0.671231045502942	4.68467536595859	6.82261685430544	5.5290859837941e-10	5.81405848267873e-09	12.1384870205883
MRPL18	-0.525151045300958	6.72626270723598	-6.86725830271113	4.45100848924884e-10	4.77061695036121e-09	12.1340186897632
SLC16A3	-1.09176493529947	1.99920038531973	-6.75102355148132	7.82092981347034e-10	7.96737327537793e-09	12.1322491477805
KDM5B	0.286448490061177	7.20535113817396	6.87284534479871	4.33165993800331e-10	4.65266134685678e-09	12.1267159273712
GOLGB1	0.389399332345436	8.46251349466312	6.88203170951893	4.14227078576589e-10	4.47162747081672e-09	12.1198338790719
SNORD104	-1.37844691292621	1.23057481130061	-6.74231820314398	8.15702682744312e-10	8.26490653447273e-09	12.1176105310717
HSPBAP1	1.01693571827835	3.68295762528638	6.78316068345301	6.69460377075132e-10	6.92328996016542e-09	12.1159164333081
SUSD6	0.520654642089764	5.74173092946493	6.84482839194046	4.96379007571027e-10	5.26758104430144e-09	12.1092946999721
PCYOX1	-0.847282347193244	6.08972383999766	-6.83877629816567	5.1118897292564e-10	5.40183928040212e-09	12.0773769274372
GFOD1	0.784824550318556	2.31926716542142	6.74697151618624	7.9756324940119e-10	8.09203361689748e-09	12.071994391999
ARL5B	0.78037066229214	5.76069710783751	6.83293792870878	5.25889940656046e-10	5.54937691418917e-09	12.0703590258862
ARHGEF5	0.456638305519459	4.8442718285573	6.80345433649601	6.06764143128726e-10	6.32281080723174e-09	12.0701961103732
NHP2L1	-0.342665934910225	6.96952613291967	-6.85797679118176	4.65651021432386e-10	4.97666600557204e-09	12.0517114247039
DCAF10	0.408164860615099	6.17192821588635	6.84398755471954	4.98410927114927e-10	5.28540853217355e-09	12.0450218545689
CEP152	0.549007445224781	4.35247341439642	6.8112394940599	5.84285448845742e-10	6.11402808353147e-09	12.040658961688
ARHGAP42	1.2046157686785	2.29338558054831	6.72699626672973	8.78361760189448e-10	8.84013417627664e-09	12.0400167997698
MRPS16	-0.293155188544784	7.39451149642018	-6.85845013733723	4.64580631071706e-10	4.96876264684668e-09	12.0338191883666
PRPF39	0.500899858446322	6.27908951689032	6.84045768053554	5.07031188177308e-10	5.36545477214268e-09	12.0202657861718
ZC3H12C	1.16750604562166	3.4234217984412	6.76061972881735	7.46629242617025e-10	7.64760211946607e-09	12.0156983301878
MIR4697HG	-0.853263430001087	2.93189383042015	-6.75495404257254	7.67370383490944e-10	7.84934174284742e-09	12.0116430890294
CHTOP	0.447999331907952	6.77334976954728	6.84613669212799	4.93233729037376e-10	5.24161194283457e-09	12.0000242551402
SNORA67	-0.936930501941288	2.08579868259319	-6.72022663271164	9.075401627788e-10	9.10006591924185e-09	11.9970925903586
SELT	-0.373909692742066	6.78324245529832	-6.84100547187799	5.05683828831586e-10	5.354970644383e-09	11.9955875245621
TRAM2-AS1	0.428619758953806	4.14004652935928	6.7716298587226	7.07895745322236e-10	7.27567591496146e-09	11.9848543551197
FAM69A	-0.989408970473201	3.11211556003675	-6.72016163636686	9.07824903238166e-10	9.10006591924185e-09	11.9819505277846
SNHG17	0.787304702262694	4.37255928936078	6.80214760513243	6.10620117465139e-10	6.35760403037446e-09	11.978480566117
ZNF500	0.573059304877847	4.2570191104119	6.78820319254337	6.53307961277852e-10	6.7655671355505e-09	11.9772220351771
WDR77	-0.493464662718432	6.10229394502723	-6.83248076224502	5.27058584160437e-10	5.55780315993899e-09	11.9727154981043
DNTTIP1	0.651441428082038	4.70069459973608	6.7875815916802	6.55278083120645e-10	6.7812926920328e-09	11.9394855063992
AOC3	-1.15873652231645	2.13441589770445	-6.70275348326056	9.87355903152982e-10	9.80564566252988e-09	11.933394828651
YPEL1	0.727122519330661	2.97506881512937	6.72243471514999	8.97919120235707e-10	9.01883177890260e-09	11.9268881608422
CCT3	-0.374259702139481	9.37236956397451	-6.85065931778054	4.82512044291296e-10	5.13494036646216e-09	11.9264286612568
LINC00667	-0.367518746825454	5.92164657202892	-6.8103593946461	5.86784747405457e-10	6.13590513025093e-09	11.9220122821931
SDC3	-0.590090394875285	6.23116972697235	-6.81649468147291	5.69579480516442e-10	5.97262952474504e-09	11.9158717848844
LDOC1	-0.482748313161002	5.59196769829963	-6.79983229599731	6.17511869302950e-10	6.41699531450041e-09	11.9144153587489
ELOVL6	-0.820391325513232	5.99695740442924	-6.80203625031871	6.1094982790559e-10	6.35760403037446e-09	11.9103711978508
ZFAND1	0.454712664213403	6.58090106503428	6.8191768715913	5.62215454050278e-10	5.90778674458991e-09	11.908795400012
ZBTB25	0.539482698966014	3.57353965751548	6.7486115297734	7.91265723387644e-10	8.04982203943236e-09	11.9049814359244
RIOK3	0.477291554309661	6.49292110652203	6.81579824772078	5.71507111041043e-10	5.98866069741263e-09	11.9019028667062
MIS18BP1	0.798187538006177	4.80621195559551	6.79638614946172	6.27912391775276e-10	6.52056187752251e-09	11.9014579439892
TMEM203	-0.427950966047557	5.43407221104137	-6.80096336593853	6.14135566488047e-10	6.38632940885355e-09	11.899090366374
MAGEE1	-0.707599723048475	3.87429206456386	-6.75153307904402	7.80168779506579e-10	7.95316659407386e-09	11.898201548907
C2orf42	0.804969579552227	3.59075679302184	6.73027995372611	8.64544462200613e-10	8.72446212661586e-09	11.8945732741276
C5orf34	0.853778150877626	3.56687313696687	6.75073852399995	7.83171417481868e-10	7.97295051180185e-09	11.886475989061
SNORA10	-1.45780258682592	0.653660485647409	-6.72427612485046	8.89972907931586e-10	8.94500213219591e-09	11.8772146536322
PMS2P3	0.959329153271955	2.04977936473203	6.69471191350503	1.02638367361085e-09	1.0146265466057e-08	11.8739389294219
OPA3	-0.515560501028619	4.28173375176312	-6.76817394122427	7.19834609647602e-10	7.38826828330034e-09	11.8698717414005
NDN	-0.500912791032722	5.04448681384427	-6.77598492395941	6.93129209636792e-10	7.14032947765477e-09	11.8534969499702
YY1	0.32215072709602	6.88478605873716	6.81164482594407	5.83137935371993e-10	6.10627561893016e-09	11.8443786092631
THTPA	-0.408939451161068	5.31347644828863	-6.77755758498969	6.87872065103683e-10	7.09902881759237e-09	11.8214877348724
ARL14EP	0.76552962031557	4.26142692207168	6.74770707755131	7.94732644405068e-10	8.07422556724391e-09	11.8162179822327
CD46	-0.465899548883163	7.39445513997275	-6.80690737188771	5.96690269430139e-10	6.23080743098954e-09	11.7946938660704
PGK1	-0.528164467848104	9.14610854793538	-6.81763036267694	5.66449861334997e-10	5.94811966280162e-09	11.7804472365281
ZNF451	0.510757642778486	6.39045467783948	6.79185105495615	6.41863821282163e-10	6.66083423660882e-09	11.778044857131
MYO10	0.533817641504385	6.53719537247863	6.7829191273456	6.70243977413835e-10	6.92662323802212e-09	11.7527131855617
ZNF595	0.479647366962207	4.77313099156862	6.75196665088094	7.78535107283315e-10	7.94533744257993e-09	11.7299254474818
SFTPA2	-0.678188333652822	3.49186651043628	-6.69817311770312	1.00940208685958e-09	9.99759357049294e-09	11.7171013742727
PISD	0.619337027077366	5.16882802628472	6.75191820488084	7.78717480851032e-10	7.94533744257993e-09	11.7133237121972
ETV6	0.623635099941612	4.46874494272937	6.72584583381219	8.83254085874825e-10	8.88341818720454e-09	11.7116927760299
UGCG	0.635523675728476	4.10474975624423	6.70747766348682	9.65116179362881e-10	9.62211605627525e-09	11.7037806546055
LAMTOR5	-0.438253689836936	6.28373144381993	-6.7700923554209	7.13182851106548e-10	7.32500252545549e-09	11.7019078594957
ATP5G3	-0.438786270398771	7.59936548978266	-6.78924776637935	6.50010441248746e-10	6.73606403436244e-09	11.7012392067739
IQCB1	0.46941144600595	5.09089932482904	6.74847331293067	7.91794562615983e-10	8.04982203943236e-09	11.6949661364793
FBXL3	0.555351756001045	5.72979589154073	6.76645787965377	7.25836712712224e-10	7.44478420634341e-09	11.6926887008894
TIMMDC1	-0.32890086661794	7.02088217585951	-6.7811659396018	6.75958511905643e-10	6.98087552598014e-09	11.6899073596053
ARL6IP1	-0.439242931666739	8.48280991301714	-6.79143796511426	6.43149753033926e-10	6.6695695383684e-09	11.685823112791
BCL9	0.430936981955571	6.51430004304743	6.77228201430054	7.05664863648548e-10	7.25771478941548e-09	11.675313489394
REST	0.475527821865814	6.67855310877315	6.77409801630778	6.99489289195712e-10	7.19913034034463e-09	11.6701912722698
SERTAD2	0.810136446097355	4.45676388124493	6.70654288249237	9.69477128336937e-10	9.64722899874582e-09	11.6608147382598
CPSF6	-0.334768911155678	7.22312014992836	-6.7759338801656	6.93300504689708e-10	7.14032947765477e-09	11.6546540217866
C12orf5	-0.472152341490292	4.7817312584801	-6.71482867614143	9.31491341467766e-10	9.31863689772151e-09	11.6530535709334
SPPL3	0.352138862608454	5.86603798344721	6.75187725955946	7.78871651270489e-10	7.94533744257993e-09	11.6502297597117
BUD13	0.527034163384803	4.46635365112621	6.72884038176823	8.70575323710406e-10	8.77352957103051e-09	11.6383450921363
ZNF570	0.890001292956761	3.30585826744308	6.6699678337343	1.15629168935401e-09	1.13166774928206e-08	11.6235913663616
LIN37	0.776563027062242	3.30899116297987	6.66217139378384	1.20049557656963e-09	1.16932442382154e-08	11.5947607005703
UHRF1BP1	0.398110263310204	7.45583655875548	6.76550880174791	7.29177438634909e-10	7.47394431299781e-09	11.5933775545748
ZNF546	0.808054538084668	3.48472270281221	6.66986944682049	1.156839368106e-09	1.13166774928206e-08	11.5909302293995
ABHD17C	0.515266543057542	4.74503749415856	6.7204395503809	9.06608016649977e-10	9.10001736498399e-09	11.5843970554309
ZNF79	1.03517716380902	3.64865975630756	6.67548228427002	1.12600131687841e-09	1.10437856134855e-08	11.5809712123124
C17orf51	0.611332527484021	4.02203404245477	6.68946176600512	1.05268278433085e-09	1.03857323846992e-08	11.5788195130193
TMX1	-0.660332448553331	6.09915249044542	-6.74458375954994	8.06820754417716e-10	8.18043244317112e-09	11.5786222924535
BCOR	0.656742269177321	6.59219146281172	6.75285657537946	7.75192516046844e-10	7.92395563033316e-09	11.55841957255
LEMD2	0.398095552362525	5.95439133705469	6.73057721786728	8.63304275788997e-10	8.7178056524866e-09	11.5469720017848
GMEB2	0.588977421992337	5.74458460257162	6.72997092072822	8.6583561580769e-10	8.7316236447067e-09	11.53863096981
LLPH	-0.506134854813324	4.62677588362542	-6.69974119287101	1.00180039952888e-09	9.92939590714569e-09	11.5356128031945
HAT1	-0.621500671945339	6.31008544448047	-6.73847451022445	8.30993247230883e-10	8.41415684451715e-09	11.5263493714383
B4GALT4	0.335654622987827	5.36897802178071	6.71037966554746	9.51700912915402e-10	9.50182241245856e-09	11.5180711343603
ZNF23	0.632240632845126	3.94327021734592	6.66680755609331	1.17401237655438e-09	1.14697266404298e-08	11.5121583706736
ERLIN2	-0.369273865107827	7.37626877011216	-6.74722861464788	7.96572745434276e-10	8.08744850942602e-09	11.5108361706575
OSBPL11	0.50035370151478	5.18453864576142	6.70435195510859	9.79774745191633e-10	9.743243426356e-09	11.5084379928664
ZNF691	0.586553674145657	3.82390965960517	6.66443401142851	1.18749785280017e-09	1.15939322221375e-08	11.5029155198825
LNP1	-0.958466312894035	2.32304906507532	-6.60889132635529	1.55065178753216e-09	1.48026619463337e-08	11.4909330926737
LOC652276	1.24114329029767	2.14816051054207	6.61194361367905	1.52811370752495e-09	1.461414301691e-08	11.4857286045758
ZNF324	0.796771610257046	4.19450717722473	6.67084769383795	1.15140525622645e-09	1.12782135208718e-08	11.4724708328166
ITCH	0.412272122784087	6.7533377570723	6.73132144428021	8.60207071388923e-10	8.69237509015887e-09	11.4700533767651
TMEM14A	-0.617681717012995	5.79981025110034	-6.70749552285405	9.65033050752242e-10	9.62211605627525e-09	11.4641265608142
ZSWIM4	1.15813542662588	3.4003876373352	6.61243495794508	1.52451599311353e-09	1.45902690583765e-08	11.4358938734537
ORMDL2	-0.52292578506721	5.34715073122262	-6.69168058933779	1.04148792728866e-09	1.02888044185306e-08	11.4338754132147
ATAD2B	0.60344676591247	5.42451018318767	6.6980001694351	1.01024398582538e-09	9.99759357049294e-09	11.4185753854924
LINC01011	0.850726493561476	1.83296887385414	6.59289154092112	1.67427658425654e-09	1.58718037810582e-08	11.4182211184152
FLVCR1	-0.434420675977246	5.79056968002356	-6.70093283268176	9.96061458725589e-10	9.88556435176698e-09	11.4127034936885
CDCA7L	0.520498577520878	4.78615754129023	6.69791098247854	1.0106784123607e-09	9.99759357049294e-09	11.4082827287268
AKNA	0.744465471516803	3.06655737698552	6.62375870108703	1.44388180123679e-09	1.38893844505904e-08	11.4033529512314
DCUN1D2	0.497135546740925	4.39966888791643	6.65452118451926	1.24549272720687e-09	1.20738016731687e-08	11.4007185243472
DTL	0.71886200292375	5.25605431495128	6.71092233532504	9.49212818211286e-10	9.48328654574895e-09	11.4000781786186
RPN2	-0.484403924654975	8.90039405966376	-6.73422235330095	8.48239047269502e-10	8.58299025188602e-09	11.399200849945
PCNXL3	-0.466659343908367	6.90288542021972	-6.71903616051523	9.12769495128577e-10	9.14352684379634e-09	11.3957914178084
TNFAIP3	2.85562882516275	2.00332601805273	6.59966057552487	1.6208291967185e-09	1.54235559048955e-08	11.3939284436743
IMP3	-0.540287443190837	6.03720750649501	-6.7109475900894	9.49097184000245e-10	9.48328654574895e-09	11.3916053818524
MLEC	-0.457866671391574	9.18141908148162	-6.73359433216518	8.50815975774921e-10	8.60326780621967e-09	11.3851878221137
ZBTB44	0.462260912335055	6.24156469932196	6.70706587389467	9.6703486901022e-10	9.6293074224519e-09	11.378529441969
FBXL14	0.830891337992967	3.83318251126674	6.64209965284723	1.32212960877142e-09	1.28001922664807e-08	11.3705637664352
BAG4	0.500405183111333	5.18297879700027	6.68190126861556	1.09172914755378e-09	1.07356940927751e-08	11.3672850919818
ZNF638	-0.404262364824617	6.70065892495361	-6.70735831646047	9.65671876452238e-10	9.62211605627525e-09	11.3617770393263
PTBP2	0.738637810373028	4.3712487865232	6.66410642560891	1.18937103967564e-09	1.16046754592394e-08	11.3616446774483
TP53BP2	0.44523918987749	5.91175951874549	6.69064726506008	1.04668674648395e-09	1.03333650132827e-08	11.3510597959922
SNORD12B	-3.04776764132595	-1.54326258453787	-6.9216960474464	3.41430515861899e-10	3.73410096590114e-09	11.3399269193476
CLPTM1	1.30179758619744	2.80304641295658	6.59165524780762	1.68422453260899e-09	1.59560350672912e-08	11.3332688265661
GTF2H5	-0.504545472355365	5.00076969387115	-6.65997708902376	1.21323514387805e-09	1.17991832386482e-08	11.3143848342885
TRIB1	0.842396830820089	4.90643615481882	6.65578138164827	1.23796744848988e-09	1.20163666493368e-08	11.3137785411041
C18orf25	0.432610710939002	6.12509974783213	6.68526896263015	1.07416288674171e-09	1.0576806496599e-08	11.3128567231354
STIL	0.551200678723869	5.43323404806733	6.6804501951	1.09938535905893e-09	1.07897846742672e-08	11.2847892971052
HDAC2	-0.470259917863785	7.60307958724056	-6.70319414825715	9.85260167021315e-10	9.79130818530249e-09	11.2827125523169
PRKCE	0.787542903183885	3.0705756134129	6.58641391351054	1.72705198328758e-09	1.6330864345747e-08	11.2730089064862
NSUN4	0.35835188752134	6.10066918427504	6.68130437922594	1.09487207729909e-09	1.07595543931434e-08	11.2668258858728
SENP3-EIF4A1	-0.455444945285413	10.4263354963822	-6.7188399231629	9.13634353294966e-10	9.14608896605147e-09	11.2650249882562
EXO1	0.52007240281255	4.32221503299247	6.65904428565462	1.2186911464878e-09	1.18445736282594e-08	11.2594579051123
CASP3	0.55792920190823	6.2335579951702	6.67367583165777	1.13583659799837e-09	1.11329780388665e-08	11.2537324423865
CKAP4	-0.434067924411573	7.2404654023376	-6.68800575050671	1.06009352069435e-09	1.04467632013383e-08	11.2512540410732
ULK4	0.86904059399624	2.18418742073031	6.55828577074582	1.97593902219792e-09	1.85210364277927e-08	11.249853293687
COASY	-0.39364773854078	6.50510748443676	-6.68506408194016	1.07522353919306e-09	1.05803123620728e-08	11.2463999163078
SLC6A8	-0.46301471642972	7.13358794301748	-6.6879731187858	1.06026019704579e-09	1.04467632013383e-08	11.2366216358498
CBLL1	0.587544531221289	5.83393162912987	6.66278211617309	1.19697346023825e-09	1.16712684928166e-08	11.217400816195
TBC1D17	0.516573863314425	5.61282693404239	6.65831486682498	1.22297443366162e-09	1.18785149391092e-08	11.2170644892116
ZNF836	0.758952439292906	2.69109358493303	6.56517977925328	1.91184341053523e-09	1.79651067913623e-08	11.2110129349164
ZUFSP	0.605456081343518	4.33429779844711	6.62560239245864	1.43115829292718e-09	1.37846522941594e-08	11.2053493988057
ZNF682	0.590581444356622	4.7936941901479	6.640167760323	1.3344603322389e-09	1.29112476474867e-08	11.2002260524561
NEAT1	1.10064876387529	11.1888551731986	6.70011601207874	9.99991754273594e-10	9.91801597237271e-09	11.1778624901724
CDK8	0.430220822556754	4.94423698965018	6.63854023831043	1.34493649052076e-09	1.3004228165911e-08	11.1765295943262
HSPA13	0.768321217159111	7.12984283201964	6.66750020987194	1.17010561986603e-09	1.14390012942112e-08	11.1722239837496
TMED4	-0.348390880501274	6.38148168248226	-6.66212134456144	1.20078467070645e-09	1.16932442382154e-08	11.1673869640811
STYK1	0.530704205965487	4.74049473639568	6.61465157268656	1.50838928953342e-09	1.44543545447568e-08	11.1670065039473
PLA2G12A	-0.489078698614812	6.76997124970168	-6.66123281768922	1.20592844479926e-09	1.17357236079751e-08	11.1555261981087
TM4SF1	-0.741215963015557	4.10715761355622	-6.62447277685455	1.43894068188596e-09	1.38507264610254e-08	11.1544605740132
THRAP3	0.381547468618457	8.52282896511774	6.68055328625868	1.09883967852129e-09	1.07897846742672e-08	11.1447927377392
PARP16	0.540343282774335	4.09097300899195	6.60596754054262	1.57254887393948e-09	1.49926310419525e-08	11.1414168909854
STX18	0.406769765943324	5.17023154031526	6.62971740847032	1.40315834661044e-09	1.35236365421709e-08	11.1402831178598
USP30	0.463960318490545	4.97235166568684	6.61733022800355	1.48912584907136e-09	1.42879960061696e-08	11.1391706318877
ZBTB6	0.658352738173887	5.19967322627028	6.63256035409304	1.38413086166175e-09	1.33659865072108e-08	11.1338138996176
LIPT2	0.797668960046505	2.35639676826866	6.55251499848923	2.03121991365242e-09	1.90154602390303e-08	11.1323036695273
CCDC77	0.594814483568827	3.99231813782476	6.60329680954244	1.59281759028987e-09	1.51762366343862e-08	11.1302615237599
STAG1	0.428245541853284	5.24642118824622	6.63084840925959	1.39555793539611e-09	1.34590224520925e-08	11.116661834652
SNHG8	0.443209422766176	6.50727203831438	6.65564063052374	1.23880571094556e-09	1.20167355010068e-08	11.1096982275203
ZNF701	0.871715229517902	4.4346828872183	6.59672628205579	1.64378778961399e-09	1.56222262334454e-08	11.0981070328623
DUSP12	0.498126938654206	4.60532856128907	6.6097603943746	1.5442013587904e-09	1.47504628521607e-08	11.0950573017043
PGAP2	-0.429003433038817	5.85714884185608	-6.63346588428536	1.37812396891316e-09	1.33165440908623e-08	11.0912846651328
FBN1	2.04408231426675	0.53704709551541	6.5168378253065	2.40853052227067e-09	2.22016539732451e-08	11.0794990679743
DDR2	1.0665936893328	1.34004900465283	6.51513714360213	2.42814978984302e-09	2.23246205071665e-08	11.0735564281845
RBM15	0.697995785637912	4.56727463495087	6.5973589312771	1.63881078351061e-09	1.55847895663048e-08	11.0683385038114
INPP5B	0.430967419488672	4.27229099253466	6.59581408267384	1.65099029512812e-09	1.56807528599898e-08	11.067194161377
TMCO1	-0.413547248781045	7.25070842543494	-6.64779485827228	1.28643019621961e-09	1.24626037589894e-08	11.0581182817547
USP49	0.615329188141117	4.53385321579534	6.59324250775986	1.6714630905738e-09	1.58551419886647e-08	11.0466427393207
NR4A2	3.26302497600744	-0.139666414231692	6.72766562778018	8.7552757800918e-10	8.81751986008441e-09	11.0370549801515
ERCC6L2	0.536368239915014	4.68846128716169	6.60032199198039	1.61569803554891e-09	1.53844779339267e-08	11.0236357049438
PPP1R12B	0.475099315863362	5.4661284887817	6.61182860620933	1.52895702447827e-09	1.461414301691e-08	11.0207855604328
EFTUD1	0.563463956570821	5.39172087447453	6.61255795555181	1.52361669217316e-09	1.45902690583765e-08	11.0195737641923
ZNF772	0.503201906107977	5.60535670814447	6.6195369804025	1.47343885242521e-09	1.41646336799084e-08	11.0193702962138
ZNF641	0.552389691109147	4.75779036347725	6.58254926383185	1.75931779292511e-09	1.66150414959519e-08	11.0143710981706
LYSMD3	0.806213270852254	6.08409110060831	6.6180323671926	1.48411678196288e-09	1.42490393848815e-08	11.0100470836189
AFF3	0.505092542603832	4.22663035363664	6.59083021994875	1.69089565932555e-09	1.60091357001465e-08	10.9983692022382
HOXC4	1.01778496814875	1.55871147582421	6.51503750879448	2.42930406957313e-09	2.23246205071665e-08	10.9849281367945
POLR1B	-0.415845342658432	5.7553208188769	-6.61904738597759	1.47690504486714e-09	1.41888714995041e-08	10.9655421259345
KLHL11	0.88241387671651	4.00332079669167	6.56086696431214	1.95169609577939e-09	1.83052270919571e-08	10.9655269477859
FICD	1.0706391565944	3.73490582094616	6.51530669609818	2.42618675115697e-09	2.2323296725106e-08	10.9486736223263
MTCH2	-0.307565242892396	7.64292288624788	-6.63178672489394	1.38928326925339e-09	1.34071192616381e-08	10.9477664355701
CTSV	-0.630761459250441	4.05996319287796	-6.54758819059611	2.07962282555206e-09	1.93960349990619e-08	10.939937005087
OVOL1	1.00876716782498	2.71080557617858	6.51059572635273	2.48131678929887e-09	2.27747267164498e-08	10.9333739984557
H3F3A	-0.931952464855676	3.87099783734542	-6.53434688182464	2.21542788894646e-09	2.06059086201569e-08	10.9293407607939
TRIM8	0.454142103320351	5.93780218287655	6.60636857063054	1.56952746142429e-09	1.49733318683273e-08	10.9209382498089
SLC1A4	0.512780053901717	5.07944132032652	6.57069381865016	1.86205968669541e-09	1.75522211270673e-08	10.9188926233673
PIK3C3	0.37787786761395	5.34699712571826	6.59330734556977	1.67094383555489e-09	1.58551419886647e-08	10.9129003474823
SLC6A9	0.652961098604755	5.8614859909969	6.58840325881126	1.71067163571191e-09	1.61861658990863e-08	10.908266957363
RNF113A	0.617679425807911	4.2862207295874	6.55361023548966	2.0206119801894e-09	1.89279535212252e-08	10.9038766324772
ACVR1	0.603788830846287	4.10062428089575	6.54113518609622	2.14474642160751e-09	1.9978605624602e-08	10.8902147465904
LACTB	-0.439417516365359	5.19216997538327	-6.57316740016858	1.84014500917206e-09	1.73565436292259e-08	10.8882618309118
G3BP1	-0.442434553460716	7.74785039775776	-6.61563744568163	1.50127095867537e-09	1.43953286816535e-08	10.8596174241784
USP6NL	0.509343746429216	5.28562161216832	6.5655414757838	1.90853790920376e-09	1.79452756697581e-08	10.8259429407996
SFT2D1	-0.434061111706924	5.71914827828055	-6.56912401648579	1.87610084580257e-09	1.76734819953396e-08	10.8084098202169
SNORA17	-1.3744782600309	0.509158012093764	-6.48368088347711	2.82084155142037e-09	2.570252229134e-08	10.7946054761499
AGT	-1.46587409866822	0.0581892718792951	-6.4684238381894	3.0332667357793e-09	2.75378073182962e-08	10.7768484979041
KCNAB3	-1.43486832531443	1.62011145632488	-6.44542267442924	3.38369853876159e-09	3.05529869260638e-08	10.757235071522
MSX2	0.732190291312297	2.94931822503098	6.46955579585787	3.0169782667357e-09	2.74065006977031e-08	10.7410665685788
ZNF543	0.749331686492657	3.57199571860123	6.49377243514475	2.6884766675839e-09	2.45859717664067e-08	10.7204021328311
NCS1	-0.447111178047128	6.01670621139917	-6.56287924313844	1.9330004966356e-09	1.8152555007805e-08	10.7088672861413
CDC37L1	0.601658790004889	4.98165219151532	6.53210108324483	2.2393143096878e-09	2.07950177330068e-08	10.7029208923292
NIPBL	0.526564184898104	6.94026552893713	6.56849248708922	1.88177904049805e-09	1.77158583524255e-08	10.6932889063389
UGT2B11	-1.32075798985052	4.5990064081801	-6.52602915344596	2.30517644969958e-09	2.13274981938933e-08	10.6872917941215
C17orf58	0.59344693116003	3.44053783835642	6.48760059410342	2.76868181507634e-09	2.52616873780291e-08	10.67486156199
MANEAL	-0.461087105063348	5.04191697511136	-6.53130222221546	2.24787221236288e-09	2.08615878497163e-08	10.6722548826221
ILF3-AS1	-0.373328390836217	6.10923342220468	-6.55170563780037	2.03909431160524e-09	1.90772836031553e-08	10.6636160430281
SERBP1	-0.398782835723091	9.06007200584829	-6.5829211675798	1.75618706439736e-09	1.65959124977915e-08	10.6579060778798
SNORD45B	-1.93113207927523	-0.383168463059865	-6.49171988389488	2.71489233683826e-09	2.47973377919485e-08	10.6503524528243
ZNF833P	1.02662893794178	2.49498849151751	6.44936540137862	3.32091310019525e-09	3.00221740593208e-08	10.6455483973857
LINC00847	0.592309963821884	4.99588400175693	6.50848333884931	2.50643689865797e-09	2.29772017522882e-08	10.6413572260479
PRDX1	-0.905090363469933	9.45579612302536	-6.57352156986282	1.83702816722472e-09	1.73380358007834e-08	10.6320565083337
LINC01000	0.770869804299708	5.85684118001814	6.53929065481804	2.16372872837384e-09	2.0142932786895e-08	10.631521311106
RBX1	-0.947880854661551	3.12341702694515	-6.43758872810292	3.51194589187566e-09	3.16538892631482e-08	10.6117777666228
TARSL2	-0.481555258362299	4.82291727658859	-6.51592016036958	2.41909729019528e-09	2.22717136171504e-08	10.6071678809002
TOLLIP-AS1	0.86012667928344	2.40163568398263	6.42592908793462	3.71175453075775e-09	3.34101910683491e-08	10.6055313515199
FBXW7	0.656856545216781	4.46036467412044	6.49293427244566	2.69923275521673e-09	2.4669311656929e-08	10.6009080780033
SRPRB	-0.314263901376868	7.11659917443441	-6.55141495461347	2.04192976661859e-09	1.90800357035126e-08	10.5985356402381
UBE2G2	-0.443029630726115	6.57012282719536	-6.54979744498899	2.05777895444605e-09	1.92042316842523e-08	10.5976328993262
TMEM167A	-0.519245554007052	7.30046126417087	-6.55146472638106	2.04144399418072e-09	1.90800357035126e-08	10.5971940979097
STIP1	-0.424648576196853	8.74459261789647	-6.56126815797293	1.94795450272963e-09	1.82815530081176e-08	10.5886653029109
IL36RN	-0.993267124981573	1.34427433362022	-6.41207860897786	3.9637244562379e-09	3.55127007367949e-08	10.5842928731186
DDX47	-0.378608201238104	5.96243912190438	-6.53427339114906	2.21620554219189e-09	2.06059086201569e-08	10.5792430312815
PAN3	0.472014855733963	5.54813874272754	6.52134065354276	2.35733803962406e-09	2.17431130239527e-08	10.5778800579252
ZNF253	0.728217233507095	4.80204870474527	6.50894741408305	2.50089677022543e-09	2.2940418999209e-08	10.5776376960771
TMBIM6	-0.359403941363675	10.1629599549735	-6.56585013173907	1.90572160381331e-09	1.79300223075568e-08	10.5660015089741
TXLNGY	-0.518953217523212	5.91471737059859	-6.5299814099991	2.26209248356934e-09	2.09664769685916e-08	10.5561350020949
MRPL16	-0.409591785430633	5.59952663089761	-6.52290698388103	2.33978358018163e-09	2.16043034323875e-08	10.5514139626896
ARF4	-0.398754480530529	8.54098674302339	-6.54980361924518	2.0577182255211e-09	1.92042316842523e-08	10.5459573700269
DHX32	0.319615542338889	6.12014116443846	6.52491481588329	2.31746972477305e-09	2.14148463921183e-08	10.5384247306366
BCCIP	-0.390069181320928	6.66457244728867	-6.5340533177626	2.21853589631918e-09	2.06148112742133e-08	10.52431544525
KCNMB3	1.07390215031127	1.93256253434421	6.39197564810697	4.35973548208597e-09	3.88290557526708e-08	10.4950562667971
TOR1AIP2	0.353279299369829	7.33615014054999	6.53113164802163	2.24970369067975e-09	2.08656890792138e-08	10.4908717273808
YWHAG	-0.385556264101425	9.33964444641098	-6.54251897844607	2.13061370032261e-09	1.98592770478239e-08	10.4809914817747
MPZL1	-0.405590770265884	7.61072320534982	-6.52957072647464	2.26653210725847e-09	2.09828891014755e-08	10.4768239752053
TRAK2	0.487566424965508	6.27129875874763	6.51134843792401	2.4724258923126e-09	2.27070013449333e-08	10.4660195760402
ZNF287	0.526358927680225	4.30487134297401	6.46028177157626	3.1530137650422e-09	2.85731168955182e-08	10.4606054982795
PSMB2	-0.436600573765466	7.32527040828632	-6.52281151139833	2.3408498724357e-09	2.16043034323875e-08	10.4585977126214
GABARAP	-0.381093519302506	8.50009474267962	-6.52986379853438	2.26336302384703e-09	2.09664769685916e-08	10.4519359728318
SNORA81	-1.86259550255793	0.306703002132314	-6.41985658274563	3.82021882980532e-09	3.43088552322707e-08	10.439367437717
GOLGA4	0.569511110750767	7.67137050631994	6.51633147240095	2.41435544793326e-09	2.22416941142121e-08	10.4134043347648
IRX2	0.768796874245556	2.59768363214996	6.3891347847378	4.41875837712735e-09	3.93081017718864e-08	10.4125730380746
ZFYVE26	0.475191891359243	5.95577750612556	6.48568295104779	2.79407989232472e-09	2.54741370146618e-08	10.3906171240767
TRMT11	0.555600642579221	4.32671121632999	6.45366338908196	3.25377990205309e-09	2.94507287578235e-08	10.3784194636845
FAM127B	-0.509785711542189	5.95872221568917	-6.47808967301873	2.89692677681624e-09	2.63797771259386e-08	10.3600656876469
DLX2	1.408383666853	0.856324945688524	6.35681336906937	5.14838238415191e-09	4.53952494893864e-08	10.3510484224943
MBTD1	0.493819765354868	5.61890374897945	6.47504773280037	2.93916880894896e-09	2.67320162538932e-08	10.3371516623144
HSP90AA1	-0.597681705176578	12.1330875110188	-6.52559627223327	2.30994428983662e-09	2.13584504040558e-08	10.3358283982561
AK2	-0.258368007258483	7.46806929800169	-6.50024193065796	2.60686570650573e-09	2.38687167371281e-08	10.3297125231852
URB2	-0.502406625918749	4.39372538016746	-6.45304755420328	3.26331618636759e-09	2.95192505147565e-08	10.3295756722192
PNPT1	-0.483278927156563	5.55510772503111	-6.47787573785763	2.89987790159382e-09	2.63906464062623e-08	10.3244758821118
PRDX3	-0.438352158683575	8.52461231387875	-6.50317971091524	2.57061864333504e-09	2.35511955755454e-08	10.313548548778
IPW	-0.44677030430836	7.88429812161231	-6.49873387853537	2.62566796661947e-09	2.40262219297733e-08	10.3079533719081
C18orf21	0.588340304695009	4.27733433325942	6.42259197529565	3.7709787484141e-09	3.38869041808415e-08	10.293656518255
CALML4	-0.431306054504358	4.18629701189977	-6.42760865137748	3.6822952777847e-09	3.3169373659997e-08	10.2904797909535
SNORD34	-4.10633100240296	-2.00369334406276	-7.09604350212851	1.45353087271548e-10	1.68542236175256e-09	10.2791278510401
TXN	-0.46285535352673	7.73672891723795	-6.48756922359973	2.76909545979194e-09	2.52616873780291e-08	10.2783174600505
BCL11B	1.37294013584561	1.28895306242156	6.32563369898366	5.96439338922829e-09	5.20402853763231e-08	10.2154637832495
RFX7	0.554205728482896	6.20977925612739	6.45664676129891	3.20796997998903e-09	2.90536050781154e-08	10.2055941824865
PRMT6	-0.466654125566919	6.25315152022199	-6.46176044446606	3.13092516335437e-09	2.839007986288e-08	10.2044598418395
SEMA4B	0.549006315885523	4.74584410032904	6.41945213703147	3.82755293761715e-09	3.4354175081446e-08	10.1856290405982
PA2G4	-0.320485702612697	8.2946866138048	-6.4736412271078	2.95890532333705e-09	2.689523143779e-08	10.168611785893
FDXACB1	-0.944984932658695	1.78005594413194	-6.31428610016187	6.29199597954316e-09	5.46130703056763e-08	10.1413460041784
OPTN	1.23436837979705	3.83995080049734	6.33938394036141	5.58990277761137e-09	4.90865380752119e-08	10.137874247301
DSG2	-0.513289181226014	8.38371557663273	-6.46388111139868	3.09951275052923e-09	2.81222256567655e-08	10.128181124593
SWT1	0.855220339410396	3.12309503162037	6.32335595988795	6.02877272483629e-09	5.24800297021111e-08	10.1180654276749
REL	1.12001669290817	2.18895742297204	6.31054874105696	6.40372889181435e-09	5.54866664971057e-08	10.1164142769608
ZBTB10	0.991809713037052	7.23942753319842	6.44799716734945	3.34256998576207e-09	3.01997779219033e-08	10.1021645222056
KDM4D	0.923596529977052	1.89230424400457	6.30584998148772	6.54698363597448e-09	5.65972977995353e-08	10.1018100418912
SNX9	0.48788570484896	5.52731884895255	6.40786407114721	4.04369252520177e-09	3.61644353534424e-08	10.0994225853923
FOXRED2	-0.357133308614717	6.92510344222454	-6.44323241338979	3.41908175893931e-09	3.08539252958129e-08	10.0932169058685
C7orf73	-0.465886194200034	6.11162663339854	-6.42518816449786	3.72482401693285e-09	3.34921900827926e-08	10.0862149603477
GRWD1	-0.469270714403682	5.00998995660815	-6.4146251540469	3.91616389535616e-09	3.51075325687571e-08	10.0857688804956
ARIH1	0.41202591045441	7.11301877002647	6.43940603392879	3.48177447869825e-09	3.14007961394192e-08	10.0857282280156
CD3EAP	-0.894517862028645	1.63545925470071	-6.3014564597304	6.68378883440209e-09	5.76471988152681e-08	10.0436166025742
CEBPZOS	-0.548074359007291	5.46427142267322	-6.39809677194245	4.23519148258152e-09	3.77646290394561e-08	10.0365845174315
ZNF429	0.567973095792503	4.57205657694852	6.37768479089094	4.66474539991794e-09	4.13737843621782e-08	10.0339749354104
FAR2P1	-1.01680913272955	2.44563130326321	-6.32528604445184	5.97417567238723e-09	5.20953669550329e-08	10.0185343570015
SNORA70	-1.49607729308642	1.2251198721404	-6.2831973105828	7.28318164267354e-09	6.23513429568904e-08	10.0147668294083
JADE2	0.500463138188101	4.16119432789839	6.35605720115489	5.16680306874014e-09	4.55309359625598e-08	10.0023215929407
TTC25	0.950543470737644	1.58023284349659	6.27912743816938	7.42384039661122e-09	6.34831363300194e-08	9.99418654625407
SRSF2	-0.394885183559499	7.27300742459889	-6.42583114747578	3.71347954802042e-09	3.34101910683491e-08	9.98844323372936
ZSCAN18	0.485948616001081	5.03619300085528	6.37503260872839	4.72362335057403e-09	4.18465653287431e-08	9.98803366209625
RABGAP1	0.332996906551744	7.05707689192152	6.41868631681836	3.84147819453742e-09	3.44585642587658e-08	9.9796767323056
ARHGEF26-AS1	-0.851189455725365	2.9488795882776	-6.30636361440228	6.53117154583142e-09	5.64931289932055e-08	9.97882046016317
ARL4C	1.0136274357313	2.51170991472728	6.28395452000733	7.2573031784489e-09	6.21652393197882e-08	9.977071754879
NANP	0.485686219704688	3.90687618992184	6.35845865096259	5.10852589264774e-09	4.50702848437124e-08	9.97487226585431
CLASP1	0.368966645043773	6.65499004180224	6.41008960914093	4.00126805556139e-09	3.58276929769289e-08	9.96695434200581
IRX3	0.844707345127949	3.11449937369722	6.31995053807023	6.12630574952249e-09	5.32981501360543e-08	9.96485846992834
SLC10A3	-0.612169168654444	4.48719447457586	-6.34605974801423	5.41654555367675e-09	4.76478313028764e-08	9.96299904880552
ZFAT	0.562004790412916	3.80894136189281	6.337785932107	5.6322048792952e-09	4.94002269085846e-08	9.96146760026224
ZNF692	-0.603724235694461	5.30919843627969	-6.38913808201134	4.41868941677216e-09	3.93081017718864e-08	9.95592994863662
CTBP1-AS2	-0.402739179119053	5.75428056397473	-6.39577410710911	4.28203097204576e-09	3.81596303123081e-08	9.95278058501333
RNF167	-0.303623833496794	7.07818856360591	-6.4096254459263	4.01007979571911e-09	3.58851955974483e-08	9.93787368635189
GPATCH8	0.484531696339269	5.70343865773089	6.38853503463155	4.43131944263797e-09	3.93965025166677e-08	9.9310932935071
UBE2L3	-0.329407010282466	6.71565398888077	-6.39893826516259	4.21834675627146e-09	3.76367765253549e-08	9.90795384086001
MAP3K14	0.729914593614473	4.59027622183647	6.36034451301461	5.06321568149425e-09	4.47230862784221e-08	9.90768910446861
UNK	0.629729322424079	5.30289292843751	6.37880809522032	4.64002706003452e-09	4.12003796503912e-08	9.9024980717846
QRICH1	0.274171988079032	6.84906726319907	6.40113292526843	4.17472518518133e-09	3.72697225806675e-08	9.9005162280818
ABCA7	-0.573693073837378	5.82425473056329	-6.37080834850768	4.81891830816302e-09	4.26656116246321e-08	9.86694115232475
C1orf116	0.795424250858979	7.0545757501865	6.40199468957893	4.15771852048455e-09	3.71399769801285e-08	9.85678154000278
TIRAP	0.52406877804686	4.49795174500718	6.3267067218524	5.93430024338244e-09	5.18078211945528e-08	9.85252989004715
CHKA	0.368013000355871	5.29391508429053	6.35312088911503	5.23895171667062e-09	4.61396474941502e-08	9.83895253822327
STARD5	0.88214583798909	2.08016880400574	6.25659986699061	8.25223351252955e-09	6.99297620903746e-08	9.83303813088572
ATP2A2	-0.299849594793701	9.10771176893069	-6.40342084184177	4.12972387694903e-09	3.69118653192063e-08	9.82952742892091
RARB	0.903573298625486	1.77575642554502	6.25775628503394	8.20757362560324e-09	6.97159889850646e-08	9.82516749834198
RASA1	-0.453230756278519	6.0602540435826	-6.36539679431839	4.9437726886162e-09	4.37194880402007e-08	9.81110880351518
PNPO	-0.444177124806905	6.94202455817695	-6.37682865109978	4.68367197061332e-09	4.15171300535594e-08	9.77511191450127
GOLPH3	0.367322279851063	7.28635367947606	6.37869768614841	4.64245087696203e-09	4.12003796503912e-08	9.77428756916281
C17orf59	0.685559000094683	3.87356360534743	6.29948038337758	6.74623509479185e-09	5.81523916092965e-08	9.77209301117162
KLF5	0.907721093031233	2.42295522651147	6.26773148533858	7.83210049074327e-09	6.68600460312683e-08	9.76604379563048
ZNF473	0.652856973928181	4.96115069429309	6.32340968196122	6.02724643138914e-09	5.24800297021111e-08	9.75765816883056
NCK1	0.465762083758293	5.28203518856526	6.33672060452069	5.6605812226044e-09	4.95911829863639e-08	9.75427485917624
LINC00673	1.68218868040631	1.05720419143169	6.22477213575462	9.57993915986327e-09	8.05444380876298e-08	9.75061506261782
ZNF137P	0.87535437850679	2.92076600882742	6.24652620891127	8.65153897394284e-09	7.30250192426788e-08	9.73887352621936
PIAS1	0.512770694546181	4.72329596451585	6.31801751584962	6.18235907943827e-09	5.37546635418906e-08	9.7385716139951
ACBD3	0.367427185712023	6.80367495722888	6.36019212924922	5.0668621238391e-09	4.47289839221446e-08	9.73030018682541
VDAC1	-0.327035777868446	8.55124156101609	-6.37988036221639	4.61655236117843e-09	4.1019023819796e-08	9.7294293517123
LRRC37BP1	0.434086441827901	4.81441526562956	6.31479345280854	6.27697701824795e-09	5.45142203042286e-08	9.72625350195826
LRCH1	0.630305630125731	3.2305947633892	6.27034280949247	7.73663803996058e-09	6.60826830534972e-08	9.72138876032466
RNMT	0.564988319072645	6.25599569216975	6.35081674453169	5.29626230972288e-09	4.66170426980063e-08	9.7116312666562
AGBL3	-0.798731940582768	2.29409282811221	-6.2237899498248	9.62409610790391e-09	8.08704125105121e-08	9.70611960538906
AIDA	-0.624722321075654	7.41840152178324	-6.36545580333546	4.94239418523455e-09	4.37194880402007e-08	9.69287263960609
THNSL1	-0.540526726202843	4.95632747611362	-6.32352272345058	6.02403606324706e-09	5.24800297021111e-08	9.69208572536477
ALG13	-0.377101181265946	5.60741834288001	-6.33257817181056	5.7722664589549e-09	5.04812773137256e-08	9.69098565049434
ZNF200	0.623374168612307	4.44441445088454	6.29468713450643	6.90010723279083e-09	5.94446415419318e-08	9.6803769928973
GDF11	-0.528078783248874	4.12065253003894	-6.28882856359017	7.09288376487499e-09	6.09306307856767e-08	9.65806548089373
WIPI2	0.297372854114302	6.25465079229639	6.33680845050349	5.65823600981861e-09	4.95911829863639e-08	9.65745394085491
MANEA	-0.752886165572696	6.81610144314552	-6.33786231980803	5.63017559557831e-09	4.94002269085846e-08	9.61485077653037
HNRNPA2B1	-0.38830120782268	9.9556224497206	-6.36188314462956	5.02654196462442e-09	4.44252820134198e-08	9.60500673486562
HIST2H2BE	0.442471912226428	7.04293759046112	6.33051269190641	5.82876357054918e-09	5.09457006841481e-08	9.60268027234564
SLC10A7	0.511067268813166	4.87342909879261	6.29227727231881	6.9787702866882e-09	6.00878524225401e-08	9.59143986915899
WASF2	0.268029066450724	7.84014853575017	6.34081265086784	5.55234770228889e-09	4.87852856041954e-08	9.58438436859711
STT3A	-0.352846919689982	8.36117975035171	-6.34199067874764	5.52156934148995e-09	4.85432583324433e-08	9.57658888384778
MOGS	-0.550183041306706	5.40451571543894	-6.29132206872752	7.01019428169209e-09	6.02892768235329e-08	9.55373148967491
HELQ	0.623453648280863	4.20584348273604	6.25732917213096	8.22404054975516e-09	6.97696005057195e-08	9.54973769353717
SMC5	-0.714806310671811	6.35981442056981	-6.31392111716428	6.3028223382401e-09	5.46754362975236e-08	9.54798261598487
ZCCHC3	0.532380725573701	5.14706128125407	6.2895944090163	7.06738504342424e-09	6.07463387590488e-08	9.54355001301369
TANC1	0.457818251600113	7.79272606316016	6.33484684690258	5.71083361754196e-09	5.00022609918426e-08	9.5327383406486
POLR2K	-0.418154857267602	5.866609135368	-6.30191760956767	6.66929819730974e-09	5.75552768567834e-08	9.53181841661006
ITGA10	-1.69116212866214	0.622039013675725	-6.2036313095419	1.05760002568925e-08	8.81294227844053e-08	9.52636783402402
LOC100132352	0.644849990812841	3.2418535013896	6.20828633412557	1.03482677197873e-08	8.64235751281015e-08	9.5162651851617
G3BP2	-0.408627625822911	8.27167862371202	-6.33009721830613	5.84019373495594e-09	5.10159099034895e-08	9.51623368622841
UBE2R2	0.269374163047029	6.92217713232435	6.31660779705808	6.22355639217591e-09	5.40815525375656e-08	9.51529212753374
TMEM261	-0.43822331663837	6.04234183001795	-6.30477305976431	6.58025910489709e-09	5.68522271111246e-08	9.51422218831106
CINP	-0.427734311564166	5.25807755491733	-6.2762692060014	7.52422112202158e-09	6.43048971930996e-08	9.50455086207985
AIF1L	-0.376797267290524	6.45595732333653	-6.31148126864153	6.37566800263661e-09	5.52754218981474e-08	9.50232599919246
MRPL45P2	1.08225611369366	1.99153314947136	6.16891662001172	1.24373319246923e-08	1.0289750753784e-07	9.48242103948096
UBC	0.73668704176168	10.2995892278152	6.33450531910791	5.72004035713308e-09	5.0053686481766e-08	9.47958927707627
TP53INP2	0.516553987972499	6.74736439517426	6.29164195051941	6.99965540305866e-09	6.02331378408761e-08	9.47854355887007
KLK4	-0.625225143955199	6.40365074911784	-6.30255127311125	6.64943720462616e-09	5.74168769779565e-08	9.47681840633452
WDFY2	0.575297899122493	4.27102295326966	6.23372450710897	9.18655413748019e-09	7.74538444291985e-08	9.46503920309816
KIAA1804	0.544148982299221	3.69387044972174	6.21119019273939	1.02086599887419e-08	8.55908645398934e-08	9.44459959707804
QSER1	-0.529545216522783	6.19189213743182	-6.2864291782017	7.17335965251711e-09	6.14812605834457e-08	9.43444900407145
CCDC47	-0.359549963790352	8.24388434625069	-6.31002472983232	6.4195504338973e-09	5.55916778058835e-08	9.42538349308142
STK17B	0.878798158420721	4.25784016759994	6.22272570048848	9.67216887350056e-09	8.12289081680562e-08	9.4019809479768
ZNF837	0.844431023763328	2.49430636840417	6.17089444298561	1.23231149425006e-08	1.02008761839354e-07	9.39194678725226
CDYL	0.519578577343116	5.44648562694218	6.25761341162523	8.21307835073117e-09	6.97159889850646e-08	9.38953643450492
GFM2	-0.398111355149145	6.81741051233134	-6.2882146601534	7.1133890746262e-09	6.10718412490492e-08	9.3863404035696
MESDC1	0.63940517801674	4.27744991714336	6.22830967677936	9.42254727088141e-09	7.93099606611857e-08	9.38434550335215
C5orf15	-0.449886600023851	7.00407131075245	-6.28730232700407	7.1439704041253e-09	6.12643401418307e-08	9.37859197059647
ANXA4	-0.450946822303093	5.18992132782399	-6.24970715218705	8.52343621505174e-09	7.20652692596942e-08	9.36781980048102
TASP1	0.494403880467655	4.07753985283234	6.21763499380941	9.90541199871498e-09	8.30947857948068e-08	9.3591031809695
ERBB2IP	0.484066110636256	7.5624446066165	6.28775225816957	7.1288725847312e-09	6.11698004184707e-08	9.35722321506859
KIF3C	0.566429039037052	3.79910515002033	6.19459083050761	1.10324748834786e-08	9.17295918329534e-08	9.35642756965684
C5orf51	0.575879523755868	6.84032389090939	6.27981704325586	7.39981994110285e-09	6.33137870288321e-08	9.35491738269582
RGS3	0.503524651730929	6.11439071284804	6.26154624462289	8.06287190700892e-09	6.86449634051286e-08	9.33848517459713
NIFK	-0.458945000947406	5.58423484949427	-6.26519537418212	7.92592452074093e-09	6.7622546933776e-08	9.33471927504668
ACKR3	0.885926434849409	5.61415517082552	6.26430941781471	7.9589611145023e-09	6.78658490036153e-08	9.31268473061762
GLYATL2	0.734747627110834	2.46835675586033	6.15139780445369	1.34956297139621e-08	1.11163124402005e-07	9.31085932167461
ELL3	-0.405114328269791	4.95195632439441	-6.23134228033263	9.28965171534452e-09	7.82791302792443e-08	9.30165346757234
CLDN12	-0.642552469707796	7.36454229854361	-6.26151522312166	8.06404604732597e-09	6.86449634051286e-08	9.26924008323491
SPATA6L	1.39088081060341	0.0493289251005589	6.13314580783123	1.46925443411478e-08	1.20165166572264e-07	9.26474632707068
TSPAN3	-0.363840866565208	6.75734577572867	-6.25991857526011	8.1247060772715e-09	6.90830047883969e-08	9.26387440066674
ROR1	0.709629531137705	3.24225738370364	6.15318138957424	1.3383951889509e-08	1.10303744002671e-07	9.25911914427974
UBE4B	-0.422061236356944	7.17173051461466	-6.26028558685868	8.11072284110051e-09	6.90031808396404e-08	9.25818504290693
MRPS25	-0.36442682989706	6.16408240047868	-6.25552295185302	8.29403841822148e-09	7.02443772634032e-08	9.25090250603138
DENND4C	0.414377793406321	6.73357942506424	6.25708756212405	8.23337000619806e-09	6.98093077431225e-08	9.24881032958033
ITPKC	0.622976678352065	4.98123859250098	6.20489679711597	1.05136060050414e-08	8.76581386850092e-08	9.24242973927267
TP53I3	-0.588518661575633	3.24507898220901	-6.16611963599106	1.26006365697629e-08	1.04133824288145e-07	9.23247544656914
H1F0	0.796594883015937	6.36709971215657	6.25361521343328	8.36860820778782e-09	7.07960680834603e-08	9.23124091343829
ZSCAN21	0.889842797300889	2.30651552477461	6.12434205396194	1.53066583222758e-08	1.24712306764673e-07	9.22439946612609
TRMT112	-0.342778124074403	7.05090243184153	-6.25399584452917	8.35367749583751e-09	7.0709594857664e-08	9.22218308986442
HIP1	-0.421681707289467	5.97731933620745	-6.24466619683466	8.72732254258455e-09	7.36233007300279e-08	9.21817543837579
SIGMAR1	-0.403005067784051	7.42487367069214	-6.25769522042536	8.20992591976406e-09	6.97159889850646e-08	9.20583410526258
ZNF600	0.62869764433014	3.39231284119603	6.14947087627397	1.3617314375195e-08	1.12042516524892e-07	9.19575984022702
COLGALT1	-0.434921727522659	6.59888772061739	-6.24767857319083	8.60491330634705e-09	7.27132122724296e-08	9.19287224426409
TAGLN2	-0.454420656870916	6.82315108180573	-6.24711697601676	8.62760499802551e-09	7.28639576211198e-08	9.17553173115057
KRCC1	0.636476776633902	5.07034794164051	6.19578791020128	1.09709344728086e-08	9.1319042152824e-08	9.17055277215768
RNF150	1.0608928166963	3.19672517272269	6.1438147999097	1.3980768747211e-08	1.1478142345988e-07	9.16584145182712
BTD	-0.683946124124337	4.38806600393754	-6.1729783244738	1.22038910234114e-08	1.01077566247957e-07	9.1538671487475
RPL6	-0.328801781785435	10.1887345819249	-6.26285643527382	8.0134357442197e-09	6.82915727214546e-08	9.14354142689688
SLC7A6	-0.346604403749151	5.80113825557156	-6.21052044299497	1.02406937159285e-08	8.57996106028046e-08	9.1162843341213
PIM2	-0.595094920291541	4.2442428829503	-6.15029047183602	1.35654257735466e-08	1.11676772705908e-07	9.10947818184917
ZNF10	0.818128201312268	4.39082596376676	6.1625535146654	1.28119142418026e-08	1.05763443790493e-07	9.10583002514717
PHF20L1	0.436502994519648	6.06901124545834	6.20652300652584	1.04339588083779e-08	8.70499551765807e-08	9.08480527027076
ST3GAL2	-0.581594783135821	3.93878577817691	-6.12536222723381	1.52342202505148e-08	1.24256953439289e-07	9.08323668210506
ZMAT2	-0.350251984477388	6.64106510513044	-6.2103116718434	1.02506993487901e-08	8.57996106028046e-08	9.05379318362661
FAM219A	0.464789788304689	4.9031338887447	6.15824466473994	1.30718548015434e-08	1.07849984450536e-07	9.05042141562827
ETNK1	-0.541592901944862	6.59561928723484	-6.20650445396848	1.04348640994836e-08	8.70499551765807e-08	9.04473336410638
SLC39A6	-0.441563038191628	8.20477191190944	-6.22682487936503	9.48829594702029e-09	7.9818628538071e-08	9.03813756355503
CFL1	-0.344068204660754	9.52586013866802	-6.23007905882641	9.34478296560551e-09	7.86995294512239e-08	9.01266424920122
ADRB1	1.72347451726334	-0.634377572531954	6.08325341303511	1.85238388373189e-08	1.49384513416316e-07	9.00545901159407
SLC44A1	-0.444104509381769	6.65537640995263	-6.20090013960274	1.07119053268151e-08	8.92124073141742e-08	9.0010830865269
ZNF155	0.677989180918329	2.96065611732979	6.09435025639321	1.75946047398889e-08	1.42196224313332e-07	9.00039002480533
RNF41	0.373012382646297	7.49074287749171	6.21003180459996	1.02641274691841e-08	8.58641437756367e-08	8.99213224424938
ING1	0.752773723544959	3.26617766230509	6.10215460593659	1.69687227233751e-08	1.37359752244852e-07	8.98281134757397
LAD1	-0.331223497421575	7.34861251080765	-6.20912522506635	1.03077445701444e-08	8.61810091677552e-08	8.97886431964276
GNAI1	-0.723002322051454	4.45561900907223	-6.14786193620501	1.37197455741753e-08	1.12823493724981e-07	8.96779457636177
PYGO1	-0.82924417446375	3.19759171623669	-6.07623822640562	1.91360318877726e-08	1.53908224331438e-07	8.9653403077682
AMD1	-0.714129730085855	9.28014605190019	-6.21966743896281	9.8116332537713e-09	8.2354100021593e-08	8.9616012802271
SNORA24	-2.3277465413968	-1.13622603357091	-6.2103785835287	1.02474914695212e-08	8.57996106028046e-08	8.95561500595396
SKP1	-0.392669712824755	8.56777993578046	-6.20887135059536	1.03199916066834e-08	8.62353889626918e-08	8.95286726434165
CELSR2	-0.5760160661072	6.42180014263033	-6.18115089274641	1.17471868223942e-08	9.75100924958931e-08	8.9333366414215
SYPL1	-0.440464652416025	7.28657392618681	-6.19345516686185	1.10911723017408e-08	9.21665983856892e-08	8.9322522300947
F2RL1	-0.472157681358218	4.6967300785134	-6.14289394415962	1.40408396734946e-08	1.15148688441941e-07	8.92474782415939
LOC284023	0.552301831963798	3.33530961488814	6.09119265094767	1.78542431225946e-08	1.44216952516881e-07	8.91603141195049
SMOX	0.580684218217845	3.48581849464683	6.07343743704281	1.93859728987979e-08	1.55668325694304e-07	8.90168896997224
ST13	-0.321871210076921	8.4244616918024	-6.19530821023886	1.09955545473128e-08	9.14732670816893e-08	8.89525633513976
SNAI2	1.52302816714175	0.714445857165602	6.0288254753156	2.38286920927953e-08	1.89318328288579e-07	8.89453030118693
DBP	0.58664848740391	3.04867239261013	6.07762031440783	1.90138666362694e-08	1.53089662954542e-07	8.89333779808346
SH3D19	0.428962544522936	6.87293911199372	6.17955061545891	1.18352684474358e-08	9.81869563572904e-08	8.89081271725222
KDELR2	-0.347588608535018	8.22144365020577	-6.18999029009538	1.12721643865022e-08	9.36188166082508e-08	8.88267246072815
PNO1	-0.39800724826807	4.62296394752471	-6.13659881452289	1.44583585591335e-08	1.18314284536212e-07	8.87876488042467
MARCH1	-0.856285948308014	3.18279782086139	-6.05996847452575	2.06335370217641e-08	1.65156285671008e-07	8.86155986216419
NPTXR	-0.409399522857726	5.43417328734745	-6.13929098859788	1.42783269264207e-08	1.17032400178566e-07	8.8517169810702
POLD3	0.438128405316885	4.93894101179092	6.14551549835981	1.38704903898607e-08	1.13938339001175e-07	8.84270383951444
SDHD	-0.335163935654369	6.77457373585317	-6.16732810859657	1.25298211823576e-08	1.03605613917556e-07	8.83239681466775
VMA21	-0.497119992377123	6.06178182261057	-6.1532632011828	1.33788512099629e-08	1.10303744002671e-07	8.82372956061571
ZNF17	0.626272942736207	3.37604371605594	6.0747497518347	1.92684650410085e-08	1.5480752865478e-07	8.82270156502927
HIGD1A	-0.423865689165335	6.89852875630077	-6.16516367873921	1.26569339415465e-08	1.04541540190464e-07	8.81652598702243
TRIP4	0.355215560988486	4.87326697123393	6.11436999412473	1.60328339414871e-08	1.30416595051663e-07	8.7969242672206
CS	-0.234453097341293	8.7784953744036	-6.17783819962055	1.1930243004039e-08	9.89202258137218e-08	8.79377451558642
PARP1	-0.787424389693262	8.67047737935533	-6.17765216754481	1.19406058787434e-08	9.89515109686591e-08	8.79038904409104
SMG1P3	1.23593658318441	1.4718727927854	6.0097543700476	2.60206930846491e-08	2.05105893626819e-07	8.78753924666529
WDR12	-0.432787178973596	5.51058492374383	-6.13701175801509	1.44305996673996e-08	1.18151518323703e-07	8.77972565549938
EIF1AY	-0.464846017192124	5.83479499996549	-6.12807880483986	1.50429701351562e-08	1.2283047283823e-07	8.76902116317721
HELB	0.985823301069869	2.06044896170597	6.01111508483358	2.58579308169623e-08	2.04037146162641e-07	8.76216123972809
TEX14	1.4090024788546	0.606686649416509	6.00529565447567	2.65611181447063e-08	2.08817670188958e-07	8.76210637672007
TFF1	-0.622700046453934	3.59395810485445	-6.07508830631572	1.9238263997222e-08	1.54647629647904e-07	8.74276644794021
TADA1	0.38223037577676	4.58830396709365	6.10243183146168	1.6946898113438e-08	1.37257077708406e-07	8.73353942734037
MED17	0.421347539466028	5.78826996033171	6.13292978778165	1.47073185230016e-08	1.20220519837448e-07	8.73265414832048
TNFRSF1A	0.36987108024341	6.82203984760087	6.13813337692235	1.43554668046581e-08	1.17600485291187e-07	8.72276292998956
LYPLA1	-0.639422984321871	7.09644518693317	-6.14688817887734	1.378210687139e-08	1.13274283952267e-07	8.71831887683097
REEP5	-0.371782900999714	7.77438267128353	-6.14367293934777	1.39900063312633e-08	1.14794500038388e-07	8.68246336691009
TUB	-0.484233896422693	5.72612491153554	-6.12242152668023	1.54439480901486e-08	1.25762648872924e-07	8.67841177805913
ZNF45	0.461396463533409	4.20418866258639	6.06812325311764	1.98690724000501e-08	1.59377132029461e-07	8.67062246661072
N6AMT1	-0.614212918183725	3.26795839054833	-6.02703187718974	2.40268530575731e-08	1.9059018780376e-07	8.65513643587774
SFSWAP	0.456447599768357	5.66647227655344	6.11065802188492	1.63117195084772e-08	1.32469864867114e-07	8.64137743571676
NCOA3	0.533994376024658	5.90974874017118	6.10400898818139	1.6823261122087e-08	1.36402855836533e-07	8.63820131144397
TCAF2	1.25379495571587	0.215802953128099	5.98428351999821	2.92602477355096e-08	2.27653823832338e-07	8.63561781764363
MRPL3	-0.336343925525078	7.36104818416715	-6.13222740810272	1.47554573182147e-08	1.20548393411487e-07	8.62956616882587
HMGN3	-0.493896761813019	5.49266755634196	-6.08837168386427	1.80893888039622e-08	1.4595930267614e-07	8.61505399133118
CLDN8	-0.854041196245193	2.17518842231542	-6.00018730418924	2.71938647043185e-08	2.13233980365559e-07	8.6097247136331
MT1B	5.88430223758725	-2.15518051968826	6.11159767866453	1.62406735382748e-08	1.31964260741739e-07	8.60749913487181
CHORDC1	-0.606384595207824	7.26401792512083	-6.11817511221887	1.57518240204878e-08	1.28200211106583e-07	8.60437250136059
MIER3	0.500132967121673	6.1171610217922	6.10320639362866	1.6886066995211e-08	1.36838198596917e-07	8.59897594199819
ZNF141	0.504542311520553	3.34849055759216	6.0276202107759	2.39616745164644e-08	1.90173628191982e-07	8.59540982345028
STRAP	-0.334551714425975	8.01784282873004	-6.12776486327278	1.50649505708453e-08	1.22943096615116e-07	8.59390377188108
UNC13B	-0.265370531141423	6.95283188162322	-6.11261205449372	1.61643201560049e-08	1.31414960185474e-07	8.58947331931109
TSPEAR-AS1	0.909942461638971	2.17292260678246	5.96658263935606	3.17420121070301e-08	2.45943268214223e-07	8.57982238039006
TULP4	0.399425955634351	6.45651920811994	6.10454234022118	1.67816516947474e-08	1.3613899613632e-07	8.5568910671347
GYLTL1B	-0.684164784656546	3.40889310002933	-6.00729965101439	2.63168681778266e-08	2.07222911671864e-07	8.55045072082296
CALD1	-0.634941910318076	9.3438729556239	-6.12503013747904	1.52577633643055e-08	1.24381419477965e-07	8.53012454033456
NFE2L3	-0.686579974725329	3.65706869274075	-6.01738688701161	2.51205834770592e-08	1.98531937627117e-07	8.51408814028083
MSN	-0.392402948310984	6.08031499250775	-6.08005772217139	1.88002878593642e-08	1.51451245974363e-07	8.50035003220373
PTPN9	0.311055709721485	5.8058495300356	6.07093766925372	1.96117630674391e-08	1.57397239027614e-07	8.48224614431749
FAT1	-0.473079786694194	7.51507018185315	-6.10020962295053	1.71226217828318e-08	1.38530866751618e-07	8.47967156362422
LINC01003	0.576336382395616	3.84567459395235	6.00809725906676	2.62202705321744e-08	2.06570609816962e-07	8.46741555312866
GTF3C6	-0.387733061528447	6.94666281239475	-6.0890678368638	1.80310781829479e-08	1.4556702687911e-07	8.45722733225766
ZNF391	0.670217963212384	3.31715835749395	5.98364910243116	2.93458049162425e-08	2.28201246308802e-07	8.45596867734555
GTF3C1	-0.342877521509205	7.87015787831122	-6.09508853102604	1.75344373266987e-08	1.41786274042923e-07	8.44649166788681
TMEM184C	-0.344448471627681	6.64065878436241	-6.08098513882	1.87196443820096e-08	1.50882544305022e-07	8.43817254098015
ARHGEF7	0.369150784452994	5.27822424271733	6.05251956648471	2.13570872124498e-08	1.7049336607238e-07	8.43422870212913
PPP1R15A	2.38842163301895	4.50457146433927	5.98270082070409	2.94741486294055e-08	2.29080650009913e-07	8.43229136550376
TAF1A	0.721561631727089	3.11383809986021	5.99053840614928	2.84297441914009e-08	2.21766773391209e-07	8.43161410742747
MPZL2	-0.515970390239599	4.44447870999218	-6.02678891864903	2.40538200898085e-08	1.90703359275905e-07	8.42523082326722
SUMF1	-0.579270607493103	5.47522587713024	-6.04226171330707	2.23945063539725e-08	1.7830111739727e-07	8.4187965947939
SPATA18	-0.557359651870601	4.16893637964369	-5.99282390414368	2.81321041761558e-08	2.19901965803829e-07	8.41693185333956
EZH2	0.384098220878172	5.9716882011959	6.06418959165042	2.02342854049627e-08	1.62046949141824e-07	8.40894760811909
CCNF	-0.504269278478125	5.43141964185884	-6.05626360370557	2.09903421369453e-08	1.67833321367609e-07	8.40184694882661
PITRM1	-0.271708750240651	7.30575496578559	-6.07707297993256	1.90621544285129e-08	1.53396200910263e-07	8.38991778479447
SLC5A3	-0.679110884616833	6.87085915319164	-6.06775905327674	1.99026114315183e-08	1.59560925390112e-07	8.38896376435113
ZNF329	0.418105658013117	4.83685690720601	6.01878925868277	2.49585647507436e-08	1.97355349287607e-07	8.37663369889971
GLS	-0.476000302321815	6.32292457945799	-6.05492652937677	2.11205973875408e-08	1.68784933672864e-07	8.35969604854995
NFIB	0.582882442105372	4.64759760102739	6.02390806003013	2.43758583288163e-08	1.93052683895309e-07	8.35452784804594
SLC39A9	-0.258930982758464	7.58263274441209	-6.06744971972753	1.99311416064787e-08	1.59704387600258e-07	8.34013344914004
BCL7B	0.462135382359773	5.53896034418719	6.03805476257593	2.2834171836172e-08	1.81705312290386e-07	8.33233677783116
AKT1S1	-0.33221289149252	7.06301495779721	-6.05953107782231	2.06753486132647e-08	1.65402788906118e-07	8.32645094915245
LANCL2	0.334945874192618	5.22275172341886	6.03476357024894	2.31840441536687e-08	1.84294127586813e-07	8.32190046338996
ZNF492	1.13922946836906	0.892307549294584	5.89748616242025	4.35706597643005e-08	3.31101734322235e-07	8.31227486192225
ELL	0.465008448674629	5.18795471543065	6.02437695310419	2.43231553249131e-08	1.92736939503375e-07	8.31140933231166
LBR	-0.63228792908694	6.52456106058044	-6.04725819292995	2.1883141474711e-08	1.74414677486338e-07	8.30159093174139
OPA1	-0.516525490285624	7.0121704576174	-6.05109792969912	2.1497988596383e-08	1.71435898440408e-07	8.29134575699677
ZNF695	0.724439274825287	2.76728113831587	5.94244340093268	3.54629343347858e-08	2.73082780498022e-07	8.28340280683365
ZNF512B	-0.535418308599862	5.97892671061436	-6.03731157584203	2.29127197700167e-08	1.82233792408141e-07	8.27822097354056
C12orf73	-0.44003969719927	4.4745197154372	-5.98710527613693	2.8882670530054e-08	2.24949263837807e-07	8.27417978150615
TSPYL1	-0.389794930676363	7.95774133013311	-6.05480938832494	2.11320468756277e-08	1.68786604193843e-07	8.27388972559441
TMEM187	-0.610057906952268	4.17912094302884	-5.96617770574033	3.18011430244129e-08	2.46274349486635e-07	8.25052302229715
SNORD60	-1.23178935066491	0.638948178085734	-5.88455047879786	4.62237622283503e-08	3.49762626043077e-07	8.24808406741812
CCNDBP1	0.343934738718879	5.56803721331632	6.00682589252333	2.63744103266873e-08	2.07567162193677e-07	8.2383186146966
PARK7	-0.322882990858641	8.37547606904757	-6.05181074058423	2.1427226441662e-08	1.70962397581295e-07	8.23554207528617
KCNK1	0.656570137486137	2.7805404714497	5.91791298966012	3.96829467247605e-08	3.03483972324897e-07	8.22059767059843
CXCL16	-0.471751068245643	5.56969660742527	-5.99864962275537	2.73872169845285e-08	2.14638022045762e-07	8.19801716308189
CAPZA1	-0.359335932899624	8.31114330446318	-6.0428304857691	2.23357073131459e-08	1.77927310882864e-07	8.19708531916126
FTSJ3	-0.382968254473018	6.50448485905469	-6.02770683673949	2.39520923643898e-08	1.90173628191982e-07	8.19370298702615
CORO1C	-0.383375515465417	6.04497974329594	-6.01305052104527	2.56281474103208e-08	2.02436749875527e-07	8.17988974453599
FAM175B	0.573892079890952	5.11215489484216	5.98774125048392	2.87982353591719e-08	2.24408044708523e-07	8.17595764871602
MRPS33	-0.40006984778043	6.0739468341066	-6.01165050663341	2.5794161172128e-08	2.0364096959026e-07	8.16387937786634
MARVELD1	-0.648100289521496	5.65872998712929	-6.00296909301474	2.68474812893814e-08	2.10958544762612e-07	8.1307058301391
BBS12	1.05842118167043	2.29085944991943	5.8722438651736	4.88949364127957e-08	3.68363551701252e-07	8.12823237444709
SNAPC5	-0.506276595642176	3.89422147253237	-5.93020323104908	3.7510338050239e-08	2.8768886242958e-07	8.12756081836461
MRPL10	0.345020393655902	6.0154544456447	5.99768578858012	2.75091010115276e-08	2.15480782884246e-07	8.11899468801827
ZNF34	0.800969560600449	2.7294161901081	5.89967993134608	4.31358121810323e-08	3.27963218081205e-07	8.11633390149037
PLAG1	1.81749901027324	0.870861440898502	5.89587658288514	4.38924473447856e-08	3.33378345639504e-07	8.10960107527343
POMP	-0.43915280340137	6.68154892672756	-6.00269541372343	2.68813659243943e-08	2.11114325690745e-07	8.1072760058785
KSR2	0.61927733033461	3.38957087075526	5.93108132165458	3.73596692635646e-08	2.86806131728878e-07	8.10631284160621
SSR1	-0.388777062435439	8.45448616779485	-6.02120844762994	2.46814844146055e-08	1.95267212839682e-07	8.10107814832764
CMTR2	0.493572562474154	5.97355000620962	5.99415208622771	2.79605457847675e-08	2.18788720950531e-07	8.08889331563425
SNORA45A	-2.09209509349732	-0.588874909567441	-5.94114341538457	3.56750570979786e-08	2.74575426644411e-07	8.08410555186919
SHISA2	5.1844970132839	-1.51938529115084	6.30764467266834	6.49189830871128e-09	5.61857896274401e-08	8.0811610371811
LAP3	-0.308301201706889	6.7563903770792	-6.00153367590948	2.70256713565412e-08	2.12136686403462e-07	8.07505199902012
LYRM7	-0.572411139660348	6.13910471575072	-5.99197747904261	2.82419748473865e-08	2.20416577083345e-07	8.07449024688891
CAPN2	-0.267268081665899	6.65727198765853	-5.99438233492245	2.79309099155379e-08	2.18670773353345e-07	8.07298730541956
NGFR	2.8238285376777	-1.46120035228858	5.93580937901861	3.65585676510167e-08	2.81087276931729e-07	8.07195879564973
TNPO2	-0.373797683870806	7.69614074268859	-6.00613879341411	2.64580845813319e-08	2.08116604543363e-07	8.04275272455753
EIF4G2	-0.296983554641486	10.5829563970188	-6.02250541009817	2.45341861739205e-08	1.9420418533874e-07	8.03108373204138
ARPC2	-0.281098785849726	7.09884995683024	-5.99396275057394	2.79849388119443e-08	2.18865542291747e-07	8.03031449388259
PIK3R1	0.534891619271662	6.09557868836085	5.99264977031025	2.81546733055234e-08	2.19963878436909e-07	8.02583343104744
SLC35A2	-0.350230142396647	5.61229551602498	-5.95809827516975	3.30038551398153e-08	2.55325032859076e-07	8.02311488357313
PLEKHF1	-0.975866126931403	1.41264580249223	-5.83425691407739	5.81333948670083e-08	4.29803573275725e-07	8.02304885501114
SH3BP5L	0.344081943634778	6.39055759729185	5.97954346823935	2.9905467925208e-08	2.32072613108487e-07	8.02153512111752
RAN	-0.354849369574007	8.77450038169385	-6.01020032846462	2.59672389170831e-08	2.04792048098172e-07	8.02153140467162
MCCC2	-0.787767027732362	6.86163364274319	-5.99237246184974	2.81906514596721e-08	2.201304328229e-07	8.01514704814402
PAPOLA	-0.386516234955099	8.33469789245462	-6.00071129928893	2.71282834027464e-08	2.12830879611097e-07	8.0105786922817
EDEM3	-0.46917286721359	6.91985073669794	-5.9813472678376	2.96583001329069e-08	2.30273544361805e-07	8.00175834069813
DFFA	-0.292308585740908	5.7191851246368	-5.96752324021277	3.16050767370356e-08	2.45008689872651e-07	7.9952274268469
ACTR2	-0.458038772417465	7.6572747898802	-5.98783278497623	2.87861027823566e-08	2.24408044708523e-07	7.97695202529732
SLC35E1	-0.315642243843216	7.22677253683513	-5.98171516421579	2.96081359568945e-08	2.3000298475361e-07	7.97349147026733
PAIP2B	0.469065234017875	4.38214033652404	5.91073016993225	4.10094797353605e-08	3.1227096739664e-07	7.96661298359736
PIGL	0.555703156458886	3.10989970930023	5.8721511819495	4.89156181467965e-08	3.68363551701252e-07	7.96504017354013
CCDC149	0.394692618896448	5.03245921914073	5.92319240767504	3.87349240060469e-08	2.96605619008057e-07	7.94902711438929
RBBP6	-0.457919889797749	7.06998001257771	-5.96888352739322	3.14080693551998e-08	2.43607215618637e-07	7.93179831140651
CCT5	-0.326341210180276	8.53120862447641	-5.98617072652426	2.90071880809748e-08	2.25801936870875e-07	7.92559072655422
SRGAP2C	0.815168320986062	2.2579804954738	5.81988459389901	6.20588503111626e-08	4.55239714837527e-07	7.91746320194762
PHACTR4	0.451080183502174	6.28781823893798	5.95587497963548	3.33425926775926e-08	2.57547516279182e-07	7.91186295201521
SERPINB5	-0.761929567848986	2.99374970950082	-5.84878354216227	5.44138902242602e-08	4.05901130455783e-07	7.90339805247501
ZNF169	-0.775660535881747	2.75643220104902	-5.82433791844428	6.08154844720113e-08	4.46992322482487e-07	7.90219301676086
TYW5	0.690078237502415	4.05187731529998	5.89418126069146	4.42339025516286e-08	3.35632279290174e-07	7.89800580021186
GLTP	-0.363851750294064	5.76022823749075	-5.93868224978366	3.60800757815116e-08	2.77550419024169e-07	7.89168463447013
NCOA5	-0.307271931791866	6.00606521697177	-5.95059992172409	3.41600307198595e-08	2.63184721030995e-07	7.88985335901152
ARPC5	-0.436357540293553	7.29571978756257	-5.96424018386497	3.20855746478663e-08	2.48348963356887e-07	7.88952320127502
TLK1	0.437653005480361	6.6132924004731	5.95660927836038	3.32303397523779e-08	2.56812548492901e-07	7.88606353079409
LOC283922	0.911723088842433	1.84492167259356	5.80712584848299	6.57609809512855e-08	4.79818702606658e-07	7.88238816467699
NOS1AP	0.948171549313934	1.65646357687191	5.79587079193621	6.92062796085804e-08	5.00578754625455e-07	7.87762564755917
SNORA52	-2.31937539976253	-0.952015069421582	-5.88377749570293	4.63872332428681e-08	3.50730460410326e-07	7.86448083576876
TMEM242	0.440595662044005	4.63217182802375	5.90030400259956	4.30128904626221e-08	3.27194307592064e-07	7.86397880023229
LITAF	-0.407044185273342	6.91053794899052	-5.9516143429339	3.40013174078792e-08	2.62231012941302e-07	7.86236385922542
LRP11	-0.423292373630882	5.73408673941285	-5.92888804149219	3.77371254486105e-08	2.89260171381488e-07	7.85255209525709
LOC101926889	1.20909539449005	1.04275178000463	5.79441219530335	6.96655503231013e-08	5.02931684447927e-07	7.85204472958047
ACTR1A	-0.260385518418624	7.27673373290446	-5.9571061952445	3.31545865472775e-08	2.56359048194603e-07	7.85113082075306
SWAP70	0.464090229073136	5.15838098722065	5.90819169807435	4.1488636132729e-08	3.1575943242223e-07	7.84505804205849
GPR146	1.69313746861647	0.276349409368801	5.8089090123255	6.52308202874791e-08	4.76329956316922e-07	7.83653414255554
CCDC71L	0.61273276537748	3.44662135779499	5.83841788729907	5.70431856140948e-08	4.23411010964532e-07	7.82796070093373
ZNF818P	0.647122307675086	3.14029509343226	5.82737542036965	5.99814871150992e-08	4.41727322471961e-07	7.82532369047932
SMARCE1	-0.301733856052044	7.72573338334936	-5.95500963973545	3.34753567200181e-08	2.58440080466731e-07	7.82132442405706
CSRNP3	1.25214350120469	0.803820598406863	5.77775226490194	7.51283801128363e-08	5.40291070773156e-07	7.80962265776029
AMMECR1	-0.451933648856209	5.90835140435797	-5.92698560591279	3.80675630729228e-08	2.91644146481127e-07	7.80554731058407
EPG5	0.403602169505353	6.36717086391583	5.93018790940552	3.75129723386467e-08	2.8768886242958e-07	7.80021826925371
COQ10B	0.492239116874167	5.8706839849191	5.91426910241409	4.03505455971454e-08	3.08034465016134e-07	7.78960976025493
GSPT1	-0.28253794321753	8.62031777024832	-5.95267245138949	3.38365416035174e-08	2.61094300471951e-07	7.7758322639154
PMPCA	-0.428300421153719	6.44766289967222	-5.93315996232628	3.70053693899266e-08	2.84231522638945e-07	7.77238451429087
KIAA0930	-0.463788063794961	6.66032670982788	-5.93487302327092	3.67158667465137e-08	2.82152228795113e-07	7.76143100702337
COG3	0.308363569520777	6.04951853119601	5.91941588334214	3.94107743837527e-08	3.01627007210209e-07	7.75161792987358
YWHAZ	-0.379263596567029	9.668067611784	-5.95083471728892	3.4123230633958e-08	2.63036155646567e-07	7.7426171224601
SNED1	0.513882171306003	4.87497012453984	5.88704176774659	4.57007462473566e-08	3.46062736081849e-07	7.73595311174139
ZNF775	0.683346631468752	2.7499814523291	5.79933827255306	6.81263715003186e-08	4.93957312626163e-07	7.71543614243172
DSCC1	-0.734679563281586	4.25147208507207	-5.86081284089389	5.15116412941003e-08	3.86170147614683e-07	7.7053748952712
GABARAPL2	-0.310015957111669	6.76037321888621	-5.91255330323108	4.06687097970113e-08	3.10305562150367e-07	7.69810284770337
SPSB1	0.968719393057842	2.62355145668277	5.77892744064851	7.4729624025645e-08	5.37680898116476e-07	7.69018018583162
TSPAN13	-0.457876677123827	7.07231695256243	-5.91463453297266	4.02830997975644e-08	3.07676005371427e-07	7.68287163913674
MOB2	0.646909408960101	3.88068890452757	5.83298359728475	5.84710861230177e-08	4.31450530330827e-07	7.67955715331681
AUTS2	0.524470422773627	3.42474373293478	5.82064183819255	6.18456801437276e-08	4.53897718982509e-07	7.67910050336154
FAM122B	-0.477089374143761	5.75065809095586	-5.89466951688173	4.41352959682004e-08	3.35053389412789e-07	7.67653132935281
MTMR4	0.25089506189592	6.92908261290054	5.91489028273032	4.0235963204045e-08	3.07472378357221e-07	7.67331964586795
METTL20	0.651450968262718	3.02633272295837	5.78410346891167	7.29979082839248e-08	5.25977250859604e-07	7.66159191718576
CHST14	-0.464826125215176	4.60921885803081	-5.86048880909944	5.15877874142161e-08	3.8654801188217e-07	7.66053498223955
SNORD38A	-2.2112762928244	-1.37384195931244	-5.91194117681994	4.07828134911569e-08	3.11018144938147e-07	7.65154372344484
TMEM87A	0.321511666045281	7.15709928950718	5.91079046798067	4.09981644067409e-08	3.1227096739664e-07	7.64166313737862
[truncated: 13,017 more rows]
