# Supplementary material for: The transcriptomic response of cells to a drug combination is more than the sum of the responses to the monotherapies
Source: eLife. 2020 Sep 18;9:e52707. doi: 10.7554/eLife.52707 (PMC7546737; doi:10.7554/eLife.52707)
Supplement: Source data 6. [file elife-52707-data6.zip › LNCaP/DE_limma_TW_12.csv]

	logFC	AveExpr	t	P.Value	adj.P.Val	B
TRIM16	2.8830581113588	7.01976816602199	40.6028084282121	6.82805461594756e-67	1.02530068113068e-62	142.206544209788
TRIM16L	3.43966790991734	6.42971488515434	39.3278880136309	1.68419476274963e-65	1.26449342787242e-61	138.983221099321
GCLM	3.47836060578043	7.36663496752429	39.0904215669932	3.0905094672633e-65	1.54690300534752e-61	138.453291116152
FTH1	3.32579076016178	11.6550602860358	38.9754943554786	4.15072977415391e-65	1.55818395721738e-61	138.273613687319
SQSTM1	3.53219168018295	10.0356146664611	37.4995247822776	1.9632588108984e-63	5.89605886089009e-60	134.417931531675
DBNDD1	2.77844505538955	7.47774924109012	35.9671702691289	1.23841246654379e-61	3.09933359960359e-58	130.251160674768
GCLC	2.3512392665975	6.22062015522295	35.3463346539855	6.92965549348809e-61	1.48651009843167e-57	128.466448645669
ME1	2.2949821883038	8.47234358432923	35.2299147102627	9.59804779857947e-61	1.80155357179337e-57	128.241003943615
OSGIN1	5.48508003316448	5.46328758968415	34.9660869226211	2.01485743854825e-60	3.36167769969339e-57	127.114681904183
ABHD4	2.42164263656066	7.6287354629928	33.5638322327675	1.12451070163156e-58	1.68856526956994e-55	123.487964906307
DKC1	-1.9592658131874	6.97089339238598	-32.0441689576665	1.03152756853293e-56	1.40812890628095e-53	118.96187388309
TP53INP2	2.47059426964172	6.74736439517426	31.9164932490137	1.51986529208493e-56	1.90185810216228e-53	118.581785100215
DNAJB2	2.02220892018001	7.05363186842534	31.851418438099	1.85271403929586e-56	2.1246903154717e-53	118.402052399369
NOLC1	-1.58750458251435	8.37246477254147	-31.8294536149413	1.98093130105246e-56	2.1246903154717e-53	118.35078413265
TXNRD1	2.42879142737648	10.4299524355075	31.5836694247951	4.19925297138522e-56	4.2037321745547e-53	117.611104202693
HMOX1	9.27642693348972	8.09908799650029	31.1137254672329	1.78985230297111e-55	1.67977638633839e-52	115.939900601901
NOP56	-2.35527356711724	7.51123693536341	-31.042419528498	2.23368666578503e-55	1.97300229255459e-52	115.924356984705
NUPR1	2.03387956941796	8.08178778588057	30.7651557484661	5.30632423946097e-55	4.42665359887477e-52	115.075000376935
INSIG1	3.26742905504214	8.28307822877681	30.1877082766441	3.28210212807186e-54	2.59389713448037e-51	113.25611014773
LPIN1	2.59374390904205	7.60495056874482	30.1705493763696	3.46617600384097e-54	2.6024049436838e-51	113.197945122952
KIAA0513	2.21842175085509	5.91605873094083	29.6998770842192	1.56348753265338e-53	1.11796803763443e-50	111.660956985182
WBP2	2.10282232119227	7.84772571630618	29.1816090980547	8.394308641741e-53	5.72949720747195e-50	110.026524503652
NCL	-1.91605908227444	9.95771603608955	-28.9749528986152	1.65137694295821e-52	1.07813374675915e-49	109.34942142222
PTGR1	2.9699273098436	7.1105841735078	28.7403225164014	3.5765474345829e-52	2.2377265115707e-49	108.580330640106
ODC1	-1.51058907533647	9.16658553382563	-28.6409470054524	4.9687915295758e-52	2.98445494432441e-49	108.251913176146
DDIT4	2.45657841457793	9.29730938279806	28.2831780982915	1.63488878390068e-51	9.44211153040486e-49	107.06248481456
RBMX	-1.8067520970433	7.36761000895635	-28.1829572794713	2.28707467273296e-51	1.27195234391697e-48	106.728316203509
TUBB3	3.95736907504105	6.20668955784321	28.0930673815917	3.0930124784341e-51	1.65873840629166e-48	106.364458946112
NAT10	-1.52201411782748	6.53881867925356	-28.0592348401809	3.46583794718655e-51	1.79458698672253e-48	106.308135734398
ARMCX3	1.70094922475947	7.09479876587203	28.0292325598391	3.83422139088146e-51	1.91915561351587e-48	106.213648584924
STX3	1.99303590913091	7.8186658237774	27.9947268876074	4.30700331536053e-51	2.08625683172431e-48	106.098492754499
SRXN1	3.09130231045235	8.94437464496432	27.9097963647366	5.73681376008427e-51	2.69199985691955e-48	105.806970382821
PES1	-1.67443353664436	6.55255246502648	-27.7178586287602	1.09922699703759e-50	5.00181593561103e-48	105.157448794713
GTPBP2	3.20215018209672	7.62029312911535	27.7060943392569	1.14405137338367e-50	5.05266924197915e-48	105.124264603024
TRIB3	3.14357813862877	8.65755459136636	27.6963451013052	1.18259136104873e-50	5.07365482214507e-48	105.088493700654
VEGFA	2.44131780760384	7.6712279635746	27.6411103126849	1.42701908001482e-50	5.95225514041738e-48	104.90352596196
UGDH	2.10240475564416	7.94452762825301	27.4440408311886	2.79612681348875e-50	1.13477406030668e-47	104.230354936573
PA2G4	-1.38149305696313	8.2946866138048	-27.2814315198991	4.88421240219334e-50	1.9300350902983e-47	103.673691560953
MTHFD1	-1.99613067600389	7.14407201688946	-27.2450152705938	5.53595013588884e-50	2.13148274975659e-47	103.550668750095
SLC48A1	2.12956669356626	5.88804216039048	27.1903784562252	6.68204819122811e-50	2.50844089098703e-47	103.355249579821
EXOSC2	-1.90114876849188	5.72678188006167	-27.1104300623939	8.80453218780444e-50	3.2246062276115e-47	103.05343680373
AARS	1.32280587729196	9.82860415560559	26.9511388367221	1.52820626482999e-49	5.46370125540171e-47	102.52277281291
PACSIN2	1.71279727763785	7.71662090827788	26.6933199587159	3.74996133905023e-49	1.30952138295764e-46	101.638766856729
SMIM14	2.11296407167914	6.9418291941642	26.5610232756131	5.95876939181567e-49	2.03356548153418e-46	101.181673854982
WDR3	-1.95659741961611	6.51101782139512	-26.5467781989699	6.26408202257887e-49	2.09025457002321e-46	101.129233413541
DVL2	1.74162820804056	6.83635485481416	26.5349649942816	6.52920225495345e-49	2.13135871870393e-46	101.090474707284
MAFG	2.80346099368035	6.53642251778699	26.4805273423986	7.90490613026634e-49	2.52553341387403e-46	100.896359714947
IPO4	-1.80217163236872	6.74475704776611	-26.4524659057628	8.72467981061411e-49	2.72937066742045e-46	100.801133096599
TFE3	1.59116357034283	6.96665464157639	26.3467558120694	1.26613887862657e-48	3.88006967376666e-46	100.429237935133
FUBP1	-1.81489608415571	6.83786430356156	-26.3028109914936	1.47861638148732e-48	4.44058071688272e-46	100.275395873124
ABHD3	2.04499177538283	5.99739973424365	26.1974766792405	2.14627990995933e-48	6.31932139763711e-46	99.9029201093019
MYBBP1A	-2.63459151774292	6.38228595609245	-26.1585855493673	2.46352802715647e-48	7.11391093380415e-46	99.7564162390931
GABARAPL1	2.03804666653701	6.48173614621184	26.1065714916142	2.963007443138e-48	8.39481505021889e-46	99.5824757060483
CCDC86	-2.60280521716389	5.7376389839104	-26.0735454447244	3.33196343715304e-48	9.26532647635002e-46	99.4199682930405
AK2	-1.05792828793771	7.46806929800169	-26.0384659018846	3.77475223220657e-48	1.03057599125116e-45	99.3375590579223
RRP1B	-1.16844508620051	6.47437924370733	-26.0101633496304	4.1749083640853e-48	1.11947185705544e-45	99.2407688063933
RNF103	2.19121902191985	6.8897702003151	25.9674211160077	4.86179302897489e-48	1.28078393198398e-45	99.0887327240321
SAT2	1.45045641313406	6.31150015256816	25.9506625695084	5.16124282888788e-48	1.33622797101001e-45	99.0293065644603
QSOX2	-1.93751980104951	5.43776399669378	-25.8753528135362	6.75390199786397e-48	1.71892529491399e-45	98.7214948671405
BRI3	1.69964698897878	6.38061637489507	25.8017145140572	8.79026802329061e-48	2.19991107729553e-45	98.4982749821377
PALLD	1.95173296825012	6.19064292852654	25.765052264391	1.00246766341626e-47	2.46771384161616e-45	98.3673967893488
SDCCAG3	-1.64673771961466	6.10396249769012	-25.608503235426	1.75961468106755e-47	4.2616732340178e-45	97.8027019319665
MKRN1	1.08627545583491	7.01404923103086	25.5964428215124	1.83775092737432e-47	4.38026475007186e-45	97.7591327584043
PGD	1.85044596936036	8.61367700918984	25.5029988635557	2.57455285275817e-47	6.04054463078386e-45	97.4069382151168
NOP14	-1.49263274460456	6.18436149902686	-25.4273079479335	3.38519466157579e-47	7.82032046741877e-45	97.1526691549072
SPIRE1	2.45439355089631	6.71318768027115	25.3816696950097	3.99380714007425e-47	9.08651636596287e-45	96.9886395527078
ADM2	1.80295446218881	7.13857717165746	25.1520869501937	9.20457459519939e-47	2.06292376300767e-44	96.1496371137078
NATD1	3.11237653205436	4.32972210869249	24.9813999967339	1.7184264191993e-46	3.7946898692201e-44	95.303281493833
POLR1B	-1.74452426498482	5.7553208188769	-24.8593846206775	2.69000802851384e-46	5.85408124002374e-44	95.0832044904403
RIT1	2.46658813259579	6.19270559275461	24.8449545144329	2.83671212951937e-46	6.08515276240898e-44	95.0349496698753
LAS1L	-1.58695315539503	5.92493518519208	-24.8371542661042	2.91934414285636e-46	6.1742072745255e-44	95.0036467674339
BZW2	-1.43030824317525	6.45727854649784	-24.827313236943	3.02706544862676e-46	6.3131131634138e-44	94.9696140713821
DNAAF5	-1.97011856503816	5.64156640823504	-24.7349322318278	4.25560181345594e-46	8.75371463436361e-44	94.6188034831618
ZSCAN31	2.12190137393606	4.47726141179572	24.7264804393893	4.39051194491618e-46	8.90917937362991e-44	94.5752254234734
URB1	-2.08495670249998	6.15150403446662	-24.6564666010087	5.68751270784868e-46	1.13871587761408e-43	94.3400514795302
MYCBP2	-2.28583928519112	8.02068614636938	-24.64746080258	5.88027303971248e-46	1.1618181574253e-43	94.2960066130329
RCC1	-1.39547978452882	6.71019697681233	-24.6398601116468	6.0480734346918e-46	1.16433167558118e-43	94.2765358655143
CBX4	1.89871358002916	7.66253958913901	24.6403992728449	6.03601296071544e-46	1.16433167558118e-43	94.2647735691585
SAT1	2.5298166234877	7.7034347765658	24.4926207793453	1.04437499939112e-45	1.98510569504519e-43	93.7178551627396
FAM102A	2.6635383981305	6.79417648964189	24.4717671571228	1.12859372884535e-45	2.11837042904272e-43	93.6513965898907
PDCD11	-1.49251575228787	6.80893562706951	-24.4287855550733	1.32440740552837e-45	2.45522241992765e-43	93.4925531383698
UNG	-2.5161424654387	5.58491074683267	-24.3808155903761	1.58369190346154e-45	2.9000875149242e-43	93.2940093320072
AIM1	-2.28462187951463	4.56901317756297	-24.3600259678727	1.71141775299212e-45	3.09622276854574e-43	93.1261929013503
KLHL21	1.93945680799939	7.24775409123551	24.3275500464475	1.93204291036723e-45	3.4537567073898e-43	93.1059653574799
FTL	2.18602815077806	8.91366673414775	24.2318218136992	2.76393903843007e-45	4.8827421883607e-43	92.7261915006504
PRMT5	-1.27214958476438	7.52794083598872	-24.2115285557542	2.98229055575908e-45	5.207218021544e-43	92.6734643538344
DENND1C	1.54951468475481	5.40287531099683	24.2048878808451	3.05745400216681e-45	5.27709532144101e-43	92.6632769679323
NOP16	-2.38514549745028	5.05378879721578	-24.1548336318065	3.6889833051124e-45	6.22401947298515e-43	92.4315353504615
GPR158	-3.14101559847843	6.19310152516177	-24.108727871474	4.38656313707797e-45	7.31873689626253e-43	92.2853431176874
SIRT2	1.34302524275762	6.51085890733781	24.0932258022301	4.64983008760285e-45	7.67273061488401e-43	92.2393062458212
NOS3	4.6907482566011	3.67691123813049	24.1563661576423	3.66782165645319e-45	6.22401947298515e-43	92.1696138448208
BYSL	-2.25615060494373	4.80660292496552	-24.064222834009	5.18591170457258e-45	8.4643097995502e-43	92.0699923118419
HNRNPD	-1.80369467873527	7.7814248262866	-24.0463279411566	5.54732142897707e-45	8.88350074146927e-43	92.0505705625067
GDF15	3.34275578627261	10.0819525044933	24.0456709885967	5.56106199852232e-45	8.88350074146927e-43	92.0173153179553
DEF8	1.93863541963413	6.66222450432011	24.0211901793358	6.0983039963152e-45	9.63917187459673e-43	91.9660989634119
FAM43A	2.17540027346389	6.53503857119285	24.0150915836294	6.24009120679417e-45	9.76054266262721e-43	91.9468129402567
MRTO4	-2.05943083775603	5.06458746943601	-23.9443788305939	8.14812660319148e-45	1.26136359869612e-42	91.6398641345691
SEC24D	1.62439648297843	6.95795148475889	23.9336072281602	8.48649436273069e-45	1.30033876888535e-42	91.6366534506669
ATXN1	2.47945475891998	5.31463671279326	23.866587019004	1.09344382067052e-44	1.6585002435544e-42	91.3839617188499
UTP20	-1.87467956995755	6.09549023738211	-23.850459417894	1.16229062803132e-44	1.74529560705183e-42	91.3343930728804
HIST2H2BE	1.6102624932968	7.04293759046112	23.7957202526358	1.43025343188951e-44	2.12640450824286e-42	91.111279433676
FAM216A	-2.68166085389013	4.45236064564699	-23.7750248444528	1.54708344989294e-44	2.27754951799926e-42	90.8202572335999
APEX1	-1.23099460871086	7.90502282516888	-23.614464843136	2.84949275277015e-44	4.15417312384432e-42	90.4115223231648
PFAS	-2.31472512273534	5.37836215480948	-23.5307103028386	3.92304041575275e-44	5.66426681566762e-42	90.1067139162096
LAMA3	-2.1974575996177	7.61516963943829	-23.5147484765946	4.16988157228463e-44	5.96332777994533e-42	90.0438079067753
CYB5D1	-1.20577240294516	6.24714006718262	-23.5013951864256	4.38836930902647e-44	6.15848163965808e-42	90.0053991273073
TSR1	-1.41747428146415	6.50678236308161	-23.502117154255	4.37626670599617e-44	6.15848163965808e-42	90.0045191774738
MKNK2	2.46543138850685	9.19817636084331	23.4980360288786	4.44512505742175e-44	6.18037017243009e-42	89.943741717572
MRPS25	-1.46748390208145	6.16408240047868	-23.4112071787737	6.19907872624616e-44	8.53994184892774e-42	89.6638096460908
RRS1	-2.20667433786753	5.1510255808117	-23.3840124124716	6.88083698830436e-44	9.39296801967075e-42	89.5451636912476
SEPHS2	2.65247839930218	8.28921713498275	23.3544171998181	7.7089582438754e-44	1.04286231522552e-41	89.4060866661237
DNAJC11	-1.21980043103253	5.99318443589988	-23.3290128438684	8.49953044664137e-44	1.12945972731652e-41	89.350069730388
DHODH	-2.25713106049252	4.3485066850925	-23.3422303213049	8.07851257091239e-44	1.08309772111447e-41	89.2780449795033
FAM21C	1.58497158417468	5.76515390255632	23.297307029888	9.60184884103739e-44	1.25375097562624e-41	89.2280972957026
HSP90AA1	2.07499798877013	12.1330875110188	23.3132653513246	9.03010395706821e-44	1.18943895630997e-41	89.1947973115727
ZFAND3	1.35495804669139	7.19824743810549	23.2879354858309	9.95446585111985e-44	1.28858844155531e-41	89.1694474365135
RANBP1	-1.78996334781691	6.6542407438731	-23.2778383283114	1.03490041581703e-43	1.32821065332551e-41	89.1491332790662
TRAP1	-1.33935393109497	7.84129265965665	-23.2415440208057	1.19019121255101e-43	1.5145687498022e-41	88.9852852851978
FAM219A	1.61304239254645	4.9031338887447	23.2212734246128	1.286933131627e-43	1.61038232537592e-41	88.9328795753309
P4HA2	2.87347813416942	4.92443165078256	23.2244636954701	1.27119788667834e-43	1.60405945095479e-41	88.9258927936385
TMEM2	2.48363553663375	6.24856582224231	23.1742827106363	1.54279984175432e-43	1.9146018532052e-41	88.7530798671248
SLC19A1	-2.88251945823421	5.30683842421257	-23.106287273681	2.00657643370696e-43	2.46973374824129e-41	88.4565056599884
TOM1	1.75027880357433	5.70502665313343	23.015366412574	2.85390322033688e-43	3.48408217533159e-41	88.1417837916927
C12orf49	2.03608494926645	5.93451493004753	22.965255769381	3.46679336224634e-43	4.19817492963638e-41	87.9473855361995
SLC7A11	2.33115669175313	9.90229467857052	22.869473555095	5.03225887112499e-43	6.04515193670503e-41	87.506618951411
TPP1	1.8435530757426	7.69127789978035	22.8594556989783	5.23257283256664e-43	6.23589790903339e-41	87.4994974633928
ILF3	-0.980581617018432	8.88719611079809	-22.8389854138998	5.6672270812297e-43	6.70071510643663e-41	87.4050878492603
LDLR	2.21915986755425	7.22029136273969	22.830134299698	5.86626336618689e-43	6.881860211458e-41	87.4018728233498
POLR1E	-1.31180769876265	5.54112165200626	-22.8197734608991	6.10821591808615e-43	7.11015273069626e-41	87.3869580059617
PGAM5	-1.38827349474067	6.55674338340456	-22.8138207926274	6.25174832582176e-43	7.22125022004151e-41	87.3490755330846
TMCO3	1.32687836894535	7.14698493502492	22.7355408872027	8.48815292530521e-43	9.72962628445673e-41	87.0290772746612
FARSB	-1.61501777873346	6.79257415960218	-22.7055886333988	9.54357045869555e-43	1.08565343945282e-40	86.9248389667764
CHCHD4	-1.78653516656055	4.8400209994124	-22.6998862725764	9.75901289001266e-43	1.10181456809346e-40	86.8906175835829
NEBL	2.16347537018106	6.15688998194072	22.6204936870958	1.33215308968212e-42	1.48174894775309e-40	86.5969417710312
RCL1	-1.57189484955433	4.97995842586492	-22.6165957266645	1.35268782959084e-42	1.49352650361294e-40	86.5855552715327
MMACHC	-1.7806571155793	4.35207373465454	-22.624861696927	1.30951495000693e-42	1.46743854397791e-40	86.5660247661669
DDX56	-1.05586921864737	6.73504554142472	-22.6082165981061	1.39791577946644e-42	1.53219732441373e-40	86.5374688626481
RNASEL	2.44087920604768	3.95276454982642	22.5827314992943	1.54506017082627e-42	1.68120460327009e-40	86.3698163734566
ALPK1	2.8945397458251	4.55903065980808	22.5548468811982	1.72400704389085e-42	1.86242372453705e-40	86.3328065057302
TTC39A	1.70036559496054	4.98343181741514	22.5490350198177	1.76385799310482e-42	1.89186368746157e-40	86.3305343320106
DSC2	-1.90004659878334	7.91207621410056	-22.5407195106688	1.82249544484885e-42	1.94089302126598e-40	86.2537433399289
ABCD1	-2.29639963346362	5.80734076080797	-22.5256460584272	1.93384011373395e-42	2.0449678273119e-40	86.2380985746279
ATF4	1.22512618523317	9.48506763517002	22.5184473693437	1.98940884152576e-42	2.08901840310146e-40	86.1353939792073
HS1BP3	1.55992511061958	5.55611048271143	22.4714130820877	2.39428080876867e-42	2.44574970234492e-40	86.0231905020472
WWP2	1.12503510189955	6.97634059665171	22.4795393940675	2.31882167883341e-42	2.41801571731684e-40	86.0209055326119
DPH2	-2.38476861315181	4.97547705720968	-22.473774397906	2.372102681434e-42	2.44148166699285e-40	86.008781749566
CLCN7	2.29795192157087	6.85124253278811	22.47358826122	2.37384338959081e-42	2.44148166699285e-40	86.0010182550574
NOP2	-2.15794546819673	5.99678011870492	-22.4578322590596	2.52595291467133e-42	2.56281817342599e-40	85.9707687297573
CAB39L	-1.96035047176736	6.54095299471142	-22.4142849995786	2.99943531690061e-42	3.00263471457197e-40	85.7918342400382
C10orf2	-2.80124268791329	4.00193512402822	-22.4416190241568	2.69273800666637e-42	2.71370160457062e-40	85.6998653061341
TBRG4	-1.84589956402147	6.34069181702581	-22.3724221155869	3.53880739460146e-42	3.51912131373083e-40	85.6268625835014
FKBP5	-1.70582844794916	6.49470679615061	-22.3138427835479	4.46168704358672e-42	4.40767714779594e-40	85.391586667902
ATIC	-1.43059420800847	7.38787400534054	-22.3103340600308	4.52410540035085e-42	4.4401285419391e-40	85.3550656338642
LINC00963	1.55701355315998	6.29004399636404	22.256721334514	5.59502478445332e-42	5.45551247813968e-40	85.1566553844847
SERBP1	-1.37075175738847	9.06007200584829	-22.2235490402946	6.38211815209743e-42	6.18283136592871e-40	84.979276527797
FAM129A	4.15594312206209	4.70960633955465	22.2054549902043	6.85753409622049e-42	6.60081615313121e-40	84.9051099290405
EBNA1BP2	-1.34658981218938	5.8031930327741	-22.1809287292979	7.55944143690283e-42	7.23010016665815e-40	84.8784585612031
ANAPC1	-1.72168587876113	5.56238821569623	-22.1086964459416	1.00764435684903e-41	9.51621865562581e-40	84.5946581462678
MAP1LC3B	2.80988753955875	6.87429820809902	22.0584845410817	1.23091630872467e-41	1.1552149557381e-39	84.3741609880377
ABCF2	-1.18324216224626	6.63673681109388	-22.0480474286562	1.28325234776668e-41	1.19685200335804e-39	84.3256610790471
POLE3	-1.2495522895848	7.08315538514859	-22.0356634375722	1.34826713247958e-41	1.24972711489589e-39	84.2673397101807
CTPS1	-1.60255004759528	6.18092813762533	-22.0222890620209	1.42221437367777e-41	1.31018227209481e-39	84.2390137610326
FAM86EP	-2.41749535851972	3.3879077091822	-22.1091356814295	1.00588303317143e-41	9.51621865562581e-40	84.152370373389
CAD	-1.93866610444741	6.61656542469463	-21.9297383384003	2.05912108737993e-41	1.88535135659128e-39	83.8610330926515
NOL6	-1.3719013322036	6.90341654535945	-21.9251269318656	2.09749565078894e-41	1.90884816316646e-39	83.8251537753629
KNOP1	-1.94578635881531	4.94562663440371	-21.9072796681643	2.25292856848417e-41	2.03795032435893e-39	83.7857095606856
SLC29A1	-2.63981883103098	5.08681264342282	-21.8992337518634	2.32674638575136e-41	2.07966807907395e-39	83.7431705467263
TNFRSF1A	1.28182767294648	6.82203984760087	21.8976388148377	2.34166611701598e-41	2.08061884101254e-39	83.7172152922071
SLC3A2	2.09491341931723	9.35015984154183	21.9057132878078	2.2671121449905e-41	2.03850035743577e-39	83.7051984121686
CMBL	-1.32667765671596	6.45678400236768	-21.8330793058799	3.03386814733242e-41	2.67979788825551e-39	83.4762479289434
MCM3	-2.14239385968675	6.67686453523221	-21.820813068548	3.18705948517632e-41	2.78237704822137e-39	83.426272367857
NUP93	-2.01699162125051	7.74465930635953	-21.801443968048	3.444984646008e-41	2.99016701991076e-39	83.3214815941146
SLC4A4	-3.07870686228693	6.37917095465343	-21.7791488474717	3.76802413953932e-41	3.23318002738986e-39	83.278503433896
ESRP1	1.57010695151144	7.37223497210529	21.7859088701955	3.66697773167208e-41	3.16455963326368e-39	83.2606303969392
GEMIN4	-1.97571930340623	5.73292332919182	-21.7685852801144	3.93157065983984e-41	3.35434460387244e-39	83.2325134667277
ARSG	-2.52269436778743	3.99721234612014	-21.8223195256598	3.16783355472981e-41	2.78176541858613e-39	83.2183042135215
MTA2	-1.09307497194555	7.46581846748636	-21.7172602646976	4.83394254108522e-41	4.10093114106981e-39	82.981200411281
KLHL1	-2.40527122554533	4.78949223298591	-21.6536489549585	6.24747675933745e-41	5.27034331562984e-39	82.749875999218
NCOA7	1.80390101638919	6.51089075508523	21.6279654437742	6.93015761168394e-41	5.8135892009523e-39	82.6443774069847
EGF	1.98974817565093	4.72302213111865	21.5893408385206	8.10099973465068e-41	6.75803400086192e-39	82.5182674306111
TDP1	-1.46745346477505	5.12343865106362	-21.5587736106145	9.16738987627398e-41	7.56360035066648e-39	82.3958073525247
SNHG16	-1.58160281118125	6.19146898333908	-21.5588833308554	9.16331963341273e-41	7.56360035066648e-39	82.3821101148106
MCM4	-1.94820835666279	7.28442116532678	-21.5327139245351	1.01875753517717e-40	8.35937876951937e-39	82.245002451045
NRP1	-2.25441062342845	6.66047024611455	-21.4891950124915	1.21527690722431e-40	9.86410704804341e-39	82.0923053088284
NUP205	-1.06491178895108	7.3478344449268	-21.4914560866912	1.20418379573145e-40	9.82718688951273e-39	82.0706754590445
MYO10	1.63218012321311	6.53719537247863	21.4682148254444	1.32324582565818e-40	1.06827200634856e-38	81.9909990653692
ADAMTS1	-4.6186620708918	8.07165006916115	-21.4516120749437	1.41549783708066e-40	1.13663719366862e-38	81.9357942849238
CBR3	2.88482005971714	3.927720076627	21.4308944971128	1.53975544489886e-40	1.22983871067028e-38	81.8425655312677
DNAJC3	1.24012876827777	7.25456363449407	21.4141960698446	1.6478635078077e-40	1.30233254911792e-38	81.756842789246
UMPS	-1.2639444111439	5.90117854437778	-21.4030782544328	1.72405055754686e-40	1.35541063728396e-38	81.7516629662647
IVNS1ABP	-1.45786319834746	5.46095045714902	-21.3977198781693	1.76202721260389e-40	1.37805211585729e-38	81.7441684778889
STEAP3	-2.65156026992249	4.05728704467787	-21.4149577070808	1.64277006863073e-40	1.30233254911792e-38	81.6269040100845
NSUN2	-1.07291704441983	7.01836717965808	-21.3508286810614	2.13247154306372e-40	1.65912915495569e-38	81.5060900614154
SSRP1	-1.17871844439089	8.2735668759131	-21.3207028014331	2.41092950447874e-40	1.86610914635323e-38	81.3589908359774
NCAPD3	-1.52674329115439	6.74743189314071	-21.2797243232028	2.84945926007521e-40	2.17195331214667e-38	81.2278961384097
KDM1A	-1.17846483739956	6.50114412515004	-21.2770605141458	2.88060290571134e-40	2.18236977426567e-38	81.2226501248861
RUVBL1	-2.10828953616224	6.94861417197395	-21.2760766433474	2.89219222881505e-40	2.18236977426567e-38	81.2200980906559
HYOU1	1.0645235925232	9.26477740592003	21.2858416317935	2.77921680209658e-40	2.14013946155294e-38	81.1945844427778
SEL1L3	1.50909052197776	8.75085321345689	21.2815396280476	2.82843031857629e-40	2.16692396243579e-38	81.1837278588876
PNPT1	-1.793236678226	5.55510772503111	-21.24874928961	3.23355863037754e-40	2.41567743252484e-38	81.1382881592014
HNRNPM	-1.02538765311221	8.58568320153889	-21.2652703056312	3.02261639119015e-40	2.26938038650556e-38	81.1255570025905
MRPL17	-1.78938666500469	6.11893172114456	-21.2218857707359	3.60869039278049e-40	2.68257895732633e-38	81.0173805115869
RRM2	-3.20677019533479	6.73483977980525	-21.2031159659027	3.89653469505621e-40	2.88228398921005e-38	80.9419375756035
SH3GLB1	1.23422895671364	5.48805745756601	21.182368765317	4.24169989298038e-40	3.10699344356065e-38	80.8620892240024
TACC2	1.38578159580344	7.14236543094497	21.1930976756333	4.05952459571342e-40	2.98812849653101e-38	80.8549618290505
LMNB2	-1.71035773278941	6.88176950313663	-21.1734046916137	4.40020845768228e-40	3.20745292235714e-38	80.7896364546964
GPNMB	3.47723460088351	4.48592450399077	21.1189634590223	5.4995888290137e-40	3.97028008925335e-38	80.5894889964906
HEIH	2.13171355707676	5.41840998057326	21.1133816423071	5.62690521041948e-40	4.02350517331709e-38	80.5828398089666
SRM	-1.71766234967215	7.1459443866052	-21.1215645394577	5.4412553441716e-40	3.94714445642902e-38	80.5750212745223
C1QBP	-1.19071363411246	7.89311195758403	-21.1136139475745	5.62154779790786e-40	4.02350517331709e-38	80.5227406655925
AIDA	-2.19669510845824	7.41840152178324	-21.0743127914323	6.60516622652034e-40	4.70062445769808e-38	80.3790960011066
SH2D4A	-1.85312152554778	4.69665597530123	-21.0568717237158	7.09555670699277e-40	5.02579620340582e-38	80.3532082383461
CLN3	1.35620229391832	5.82817078389982	21.0229315967314	8.15750742845945e-40	5.72397810961435e-38	80.1918838043379
MRPL3	-1.1831242597964	7.36104818416715	-21.0285762359341	7.97039141458307e-40	5.61893884889105e-38	80.1822470126241
EFTUD2	-1.0707037796633	7.22847381700606	-21.007592342258	8.68864949996565e-40	6.06831446006903e-38	80.0984761083927
UBQLN4	-1.05075697972666	6.53979751137538	-21.0028191450585	8.86093127076526e-40	6.15998814638015e-38	80.0960595286799
MTHFR	1.62140085534482	6.49343003929766	20.990742915237	9.31232851741319e-40	6.44395967822472e-38	80.0473327256339
RRP9	-1.87031331317171	5.40201554152345	-20.9751863520437	9.92812899101789e-40	6.83856811601489e-38	80.0235467024526
SRSF10	-1.28244928202307	6.51244222352939	-20.9707472132075	1.01112580347348e-39	6.93290642235513e-38	79.9694158624237
APOL2	1.66712790147691	4.85706774605761	20.959084420682	1.06087631614477e-39	7.24096307419536e-38	79.955715247118
HNRNPAB	-1.17723493994986	6.99528154086491	-20.9364819791519	1.16442287696889e-39	7.91175290523298e-38	79.8102571010264
GREB1	-2.66721899944633	4.37889365284744	-20.9258604695581	1.2165406679796e-39	8.22863723891066e-38	79.7359208100206
GOT2	-1.06603637562524	7.93225669981011	-20.9226128217714	1.23294055684639e-39	8.30216834152708e-38	79.7307156863009
TOR1AIP1	1.3276089740612	7.08520687550469	20.9061368786272	1.31963500463853e-39	8.84626751323756e-38	79.6805737661173
TCOF1	-1.53177029661058	6.00948024117969	-20.8877707503983	1.42353437048099e-39	9.37534741541338e-38	79.6418266477268
MIPEP	-1.64880010826677	4.51132045667646	-20.8839245061849	1.44631565895589e-39	9.48378861785225e-38	79.6322665246809
DDX21	-1.47608933102596	8.6894039545908	-20.8979477054573	1.36498396200246e-39	9.06929166965883e-38	79.6161927156816
NQO1	2.04906755884059	9.05325570610876	20.8981185191009	1.3640222083932e-39	9.06929166965883e-38	79.5992931133964
NFE2L1	1.20140740488024	8.81082516260305	20.8893367097239	1.41436303297814e-39	9.3559803097796e-38	79.5720167354762
CTAGE5	2.09297557810999	6.56298071870709	20.8734952759088	1.50995283987106e-39	9.85802254065384e-38	79.5635040989351
NHP2L1	-1.0726836688479	6.96952613291967	-20.865133115009	1.56300872564409e-39	1.01602333438405e-37	79.5200490997849
GPATCH4	-1.48720080411632	6.05077145111275	-20.8565560552218	1.61937959064806e-39	1.04363107009319e-37	79.5142841073173
IFRD1	2.32454042182606	7.02133659373693	20.8572196582925	1.61494605129736e-39	1.04363107009319e-37	79.4833343673416
LEO1	-1.26863092419577	6.57110404802333	-20.8444917947365	1.70215258795045e-39	1.09228731883179e-37	79.4438086614467
DDIT3	4.39136676452324	6.62520834165039	20.8280419112292	1.82192627689588e-39	1.1641721265476e-37	79.4186651157274
POLR1C	-1.60072357895998	5.22077315111605	-20.8168463059184	1.90826319059505e-39	1.21417288432098e-37	79.3725852713798
ZYX	1.89030524421514	5.91579032647338	20.8106140966749	1.95809727271042e-39	1.24062399354514e-37	79.3132917894409
LINC00847	1.75689601047944	4.99588400175693	20.8014070363368	2.03412772075999e-39	1.27697206702697e-37	79.3063172265359
DNAJB4	3.15058645979143	6.14063789689588	20.8005945447189	2.04097826376181e-39	1.27697206702697e-37	79.2980169133821
CENPBD1	3.59592594061071	6.61794291860921	20.8066527585446	1.99045221092063e-39	1.25582480668841e-37	79.29015406286
STK39	-1.57417884114952	6.83485432098628	-20.7602082769074	2.41246954649451e-39	1.50313870166646e-37	79.0954546262361
HNRNPDL	-1.78781496652514	7.55761001901218	-20.7553085439103	2.46194571944965e-39	1.52762714558909e-37	79.0575633251632
RRAGD	1.71999606779649	5.40335852325754	20.7271732921738	2.76649432712698e-39	1.70953410766003e-37	78.9932550145894
DNMT1	-1.83226808535944	7.11362761882201	-20.7039470423954	3.04631556160445e-39	1.874732560371e-37	78.8538497500926
FNBP1	0.966204490421928	5.90419838836064	20.6621645679453	3.62345546032955e-39	2.22080845682892e-37	78.7002238557767
LOC100129034	-1.98035861190053	6.05477283818739	-20.6489023281796	3.82876305366398e-39	2.32763991958779e-37	78.6644354546407
FAM120AOS	1.01805252012949	6.96357406562531	20.6531992633108	3.76099198703928e-39	2.29573397062527e-37	78.6324509447343
AMDHD2	2.33917983431641	4.71426613953613	20.6337876584738	4.07707409662942e-39	2.45868853955773e-37	78.616764709129
IPO9	-0.904674115438743	7.25879823777156	-20.6399851572088	3.97335461548741e-39	2.40580213331286e-37	78.5728317901776
GEMIN5	-1.66079011033219	5.01515533082604	-20.6106174711691	4.48958967612596e-39	2.6966271430683e-37	78.5218004163412
DIMT1	-1.52113183169051	5.37420925724983	-20.5791282799877	5.11845371445355e-39	3.04994845143788e-37	78.3892455569424
HERPUD1	2.06772305371984	8.34033559735188	20.5847091038414	5.00086226017876e-39	2.99175090433643e-37	78.325074947107
DAZAP1	-1.11276448878977	7.2775769301302	-20.5597303848349	5.54927223414616e-39	3.29359177343631e-37	78.2428561148002
FXN	-1.96605368346795	4.09213447765273	-20.5335067248228	6.1903465987958e-39	3.65961592628023e-37	78.1274071296442
C6orf106	1.18535031639236	7.36640777609377	20.5175065207058	6.61761963139931e-39	3.89686966216047e-37	78.0570737602735
DDX19A	-0.988083870434108	5.66512166045637	-20.5001414840386	7.11502715976622e-39	4.12506748382431e-37	78.0448261444823
CSE1L	-1.52637482598466	8.01406448472021	-20.5149414140704	6.68882981360789e-39	3.92341673754438e-37	78.0378914744242
AKAP1	-1.83849472205314	6.65789044736765	-20.492957440808	7.33166423439818e-39	4.23431808245089e-37	77.9896714580317
RAN	-1.23134579925481	8.77450038169385	-20.5036500224399	7.01158047031951e-39	4.09672732849485e-37	77.974914463018
MRPL20	-1.05513819943401	6.84434237718362	-20.4913877207215	7.37987703008889e-39	4.2458327005293e-37	77.9677686323032
MCTP2	-2.05351957784315	5.99618701968421	-20.4745048685748	7.91904896989354e-39	4.53864272259242e-37	77.9452027632754
MEX3A	-2.69903672768189	3.8251347083514	-20.5013576756152	7.07899574374178e-39	4.12008527472971e-37	77.8844723121447
BLMH	-1.07161125983186	5.91401213352056	-20.4460973192671	8.91734790177312e-39	5.07207939746308e-37	77.8148481981331
MRPS27	-1.01843621621221	7.57476626867205	-20.4400621365027	9.14525261558634e-39	5.18207974625073e-37	77.7337178910997
HSPA5	1.69065664522386	10.7254462798672	20.4481194630682	8.84227248917221e-39	5.04850052081406e-37	77.7038600256875
KIAA0930	-1.70437472382522	6.66032670982788	-20.4130090641386	1.02411393102214e-38	5.78123864219113e-37	77.6561175946506
PAK1IP1	-1.69565522147201	5.14377985578485	-20.3788321431046	1.18167925215844e-38	6.64572870801918e-37	77.5574541121108
TRERF1	-2.56558719905996	4.01141655692858	-20.3470038969927	1.35031654954669e-38	7.56580347313175e-37	77.3213187799979
URB2	-1.89457094528442	4.39372538016746	-20.2597470986576	1.94779195113181e-38	1.08728787874332e-36	77.0498417319524
TSFM	-1.23102822966811	5.55707860722186	-20.2556336248325	1.98176981925758e-38	1.09405351492543e-36	77.0308288383767
RBFA	-1.40969093759459	4.71425961030222	-20.2505812941245	2.02432067666452e-38	1.11345052310602e-36	77.0218951696165
NOP9	-1.09711246356976	6.14856997380719	-20.2569664606221	1.97069554488806e-38	1.09195440228926e-36	77.0115546462079
PDE9A	-2.99917814945061	4.40051961083023	-20.2580538067535	1.96170716502518e-38	1.09099980703771e-36	76.8974569609198
CLSPN	-2.29450341291466	4.606054908957	-20.220535551325	2.2970696248792e-38	1.25886122216007e-36	76.8875961518958
UBE2G2	-1.43667950421145	6.57012282719536	-20.184755663036	2.67059655840015e-38	1.4582428334886e-36	76.6950301315047
TMEM201	-1.73209285591465	4.775659506405	-20.1602009930907	2.96178325834281e-38	1.60556452733847e-36	76.6439356585718
PTEN	1.20686873716313	6.70777567922009	20.1724056542118	2.81325941979853e-38	1.53057621187299e-36	76.6279450367399
SFXN2	-1.49818356542962	5.67443094726723	-20.1539866373783	3.04041706945486e-38	1.64226268758756e-36	76.604325441682
ANKMY2	2.06641295976387	4.50822811441995	20.1250698652647	3.43489457891404e-38	1.84208489274904e-36	76.4942710705679
UTP6	-1.27013535908593	5.93184721547644	-20.1293678882902	3.37315196768649e-38	1.8154569873398e-36	76.4867592650846
RFT1	-1.06763295250111	5.23723777073876	-20.1129452670946	3.61527171126704e-38	1.93191886179309e-36	76.438304147988
PUS7	-2.18377943119077	4.831351328276	-20.105371149093	3.73276155890074e-38	1.98762934639906e-36	76.411141421912
GTPBP4	-1.3637343136155	6.88496240058456	-20.0805148657452	4.14603413330145e-38	2.19988864118921e-36	76.2385153480449
KCTD7	1.92181986893872	4.2261397507483	20.0321605893097	5.08675448237083e-38	2.68009492306247e-36	76.1009695499286
ACTL6A	-1.29522981538685	6.01746149851135	-20.0266902657052	5.20589613592179e-38	2.73327749569936e-36	76.0499137388606
WWC3	1.22695181570313	5.93163434997865	20.0146711823905	5.47763120698102e-38	2.8659271848093e-36	75.9849139796436
PRSS16	1.74057386531799	4.37424749071674	19.999164815822	5.84942175026829e-38	3.03927048449926e-36	75.9628963409716
PAICS	-1.54026286052139	9.03217662917822	-20.0056315698328	5.69137716811512e-38	2.96742081793114e-36	75.8745418834034
MCM7	-1.50484428553874	7.63196662227199	-19.9652012867134	6.75500218951718e-38	3.49769354751e-36	75.7323841575755
ZNF554	4.56000506773383	4.91192939456223	19.9467689425126	7.30428248490969e-38	3.75620225319876e-36	75.7241323162262
WDR5	-1.19250126854591	6.12871133229074	-19.9387443171926	7.55726196600647e-38	3.87303227582093e-36	75.6708156458809
CBLB	1.9858253538279	4.84199949541352	19.9043043857591	8.74713650883395e-38	4.4224579736246e-36	75.5663516982943
SLC25A11	-1.37988971704094	7.06918892773721	-19.9203872581329	8.16965804212084e-38	4.15849441221988e-36	75.5622314000916
EIF3B	-1.03635146544394	8.55563986871982	-19.9219860893181	8.11438995008705e-38	4.14441086702405e-36	75.5242022362938
SMPD4	-1.09581527239685	6.90676930580775	-19.9086367406966	8.58764874641283e-38	4.35649099919375e-36	75.5097332740583
NEK6	-2.24664563837623	5.78654004425687	-19.8914883037148	9.23661517480804e-38	4.65426219680931e-36	75.5040966276013
OAS3	-2.27243127454781	4.52694507097421	-19.8900388811339	9.29368040701492e-38	4.66735468199786e-36	75.4951309687568
AKR1C2	5.00236915541952	3.0361363416893	19.9519983435328	7.14402953746608e-38	3.68641744105122e-36	75.4811327068151
GNPDA1	1.77985804661385	6.6623558300739	19.8861785432919	9.44740360739062e-38	4.72874041895259e-36	75.4190368998847
RRAGC	1.73982089652254	5.93763732102689	19.8760031022846	9.86498323395988e-38	4.92134844654955e-36	75.4103988228715
NAV1	-2.17639035834567	4.51914823741745	-19.8112192959821	1.29962432320349e-37	6.4619731249085e-36	75.1421934906075
TMEM8B	1.17107688654989	5.26826119760932	19.8036624974943	1.34213934006528e-37	6.65134136317501e-36	75.115310510104
TSC1	1.68972495870839	6.80269904175019	19.7988869617419	1.36972613011574e-37	6.76572617428222e-36	75.0465894258361
CRB3	1.34807378473402	5.43084255229716	19.760650713815	1.61222705135564e-37	7.89287935782603e-36	74.9337378192958
PEG3	-3.2558119423246	6.75122348986378	-19.7597760711812	1.61825322330481e-37	7.89287935782603e-36	74.9288068229459
GNL3L	-1.37861350461089	5.84975695988433	-19.7572986546437	1.63544567420958e-37	7.94752499803593e-36	74.9129532682319
STX2	-2.02965610025519	3.92773944161971	-19.7688137933457	1.55706259500894e-37	7.66585309070629e-36	74.8729002667581
HOXC13-AS	2.49782862659246	3.27294570167197	19.7596759696675	1.6189443541625e-37	7.89287935782603e-36	74.8574874522586
UCK2	-1.35148337951225	6.09890098901782	-19.7418120907091	1.74716489510382e-37	8.43582895976815e-36	74.8341403332821
HNRNPK	-0.800392065104765	9.79242234949731	-19.7553276672636	1.6492549401393e-37	7.98877812294574e-36	74.7922076188413
RRBP1	1.18156870133753	7.82120005327221	19.7367003162274	1.78570302665326e-37	8.5942681564825e-36	74.744953025876
NOC2L	-1.27107859453739	7.86050567931456	-19.7315124756733	1.82568989556022e-37	8.75864519863651e-36	74.7299889235297
ZNF746	1.69533054539675	6.09391374440769	19.7032233061931	2.06014616145643e-37	9.85196011478653e-36	74.6546335510387
NOP14-AS1	1.32830358969101	4.99015831980131	19.6885467505334	2.19349800280322e-37	1.04563701619343e-35	74.6363127690273
ID2	2.1524370188324	5.50589900121654	19.6836828298812	2.23958259702956e-37	1.06422697079101e-35	74.6052447084491
AKR1C3	4.72002731909	1.72873069089169	20.0544187107143	4.62962455861217e-38	2.44783247789156e-36	74.5562980212109
POLD4	1.32085850809918	5.62414388174018	19.6646891344125	2.42907536892163e-37	1.15063078043303e-35	74.5121778417096
TOMM22	-1.00885216297124	6.41132395589402	-19.6545385375977	2.53688058361228e-37	1.19791820262648e-35	74.4480010884853
TES	1.57737590653832	6.78184422587473	19.6516708354353	2.56820095707005e-37	1.20890613076376e-35	74.4247379168903
SMOX	1.69359403050971	3.48581849464683	19.6349935411661	2.75821932063932e-37	1.29429441621e-35	74.3742580581913
CCNE1	-1.89176265184123	3.77057170013243	-19.6268730401962	2.85580557281554e-37	1.33591203991894e-35	74.318259463579
ELAC2	-1.13044828747438	6.90445449707304	-19.6233729920567	2.89893164146227e-37	1.35187445739744e-35	74.2941881749578
EMC3	0.966742196162545	6.43020823940128	19.5989117512222	3.21920842706554e-37	1.49658308795097e-35	74.197345060906
JAKMIP3	2.07048768946143	5.0665106270803	19.5853636426005	3.41169189627087e-37	1.58117177513591e-35	74.1909791105875
ADCK3	-1.22014768329327	6.44546069524462	-19.5700226843591	3.64367803494033e-37	1.68349136531274e-35	74.0778488265718
FAM177A1	1.211919031143	6.32688476843276	19.5627199400401	3.75962655659928e-37	1.73173473539554e-35	74.0425876242184
AP5Z1	2.87777467986893	5.91578228337596	19.5484429901934	3.9971496671203e-37	1.8355106850605e-35	74.0152442872925
MAK16	-1.90993883711458	5.19214587876197	-19.5250624960153	4.41921120013756e-37	2.02313644455078e-35	73.9508850494388
DUSP3	1.21573391150361	7.5628548537765	19.5204485203372	4.50766142167477e-37	2.05735695768597e-35	73.8272247688522
LRRC45	-2.22725649006783	4.74130043073407	-19.4944582098898	5.04026061418628e-37	2.27280941088952e-35	73.8227359811153
FAM134A	1.1142872433233	6.74036342392898	19.5121050844823	4.67215638439971e-37	2.12597273539837e-35	73.8164165087984
SCFD2	-1.93826627617881	4.31761831120118	-19.4947054666648	5.03490642480617e-37	2.27280941088952e-35	73.8076170605014
NASP	-1.05862560439298	7.30152737134616	-19.4996802644735	4.92838859424263e-37	2.23579103115249e-35	73.7480271895198
TSEN2	-1.66471766709021	4.71260228242128	-19.4757254994399	5.46303058270619e-37	2.45607386915917e-35	73.7440781120471
CCT2	-1.30907547913181	8.50740740467501	-19.4673980279913	5.66226362899721e-37	2.53804628814992e-35	73.583715852245
TOMM40	-1.76441426589935	6.06734812668134	-19.4447496039959	6.24192211683031e-37	2.78954471745012e-35	73.5755690087938
NREP	-2.08560915713606	4.60434720236321	-19.4148228952704	7.10054713603447e-37	3.15449159155898e-35	73.4734379127459
CC2D1B	1.11270451793058	6.2925670974672	19.4287226243355	6.68787884652975e-37	2.97997592758133e-35	73.4707636902174
LYAR	-1.94388964688929	4.44191527752487	-19.3799253825764	8.253226278063e-37	3.65576536257799e-35	73.3269559661077
NR2C2AP	-1.74240837411069	4.1095314203862	-19.3681530116299	8.68316011242352e-37	3.82364610698392e-35	73.2579467977818
TTF2	-1.50896497722718	5.46100555935847	-19.3670644060726	8.72403812155607e-37	3.83041393079784e-35	73.2569788296316
GTF3A	-1.1561076466833	6.65251796107045	-19.3767280980636	8.36782750837648e-37	3.6956264078171e-35	73.2483445342639
UBE2T	-1.6481550471271	5.49149803190604	-19.3609427226593	8.95754692461457e-37	3.92147302099161e-35	73.2313882200181
BCL2L13	0.958482466996919	7.07148627200453	19.3572173949977	9.1027171586059e-37	3.97344188527983e-35	73.1362880167563
MCM6	-1.93576989126276	6.50256431554122	-19.3217900550494	1.06073307427505e-36	4.61680227342441e-35	73.0221073315817
RNF114	1.01757453253132	6.91933866477306	19.3188221136686	1.07442184832215e-36	4.66286661109982e-35	72.9761125357135
P4HA1	1.82474620411635	6.64949978539461	19.3142061367022	1.09606597378776e-36	4.74309125717493e-35	72.9678709473851
PDHB	-1.03691564887715	6.64476032782026	-19.2969613687033	1.18088248053948e-36	5.08083992200025e-35	72.9028994089529
TNFRSF19	-3.00111210145479	4.40563886011166	-19.3013464735441	1.15870774815613e-36	4.99975734089439e-35	72.9016251481296
PNP	-1.46445286027708	6.11209111057622	-19.291935117512	1.20682541107598e-36	5.17762582077625e-35	72.9002318636873
NRBP1	0.940621339458207	7.28053615446019	19.2864441498637	1.23582329485693e-36	5.28692951440787e-35	72.8272761859186
LTV1	-1.61823695124563	4.90336371923004	-19.2401597225619	1.50988111201978e-36	6.40462564352795e-35	72.7306596953866
KDM3A	1.86770768571808	6.43346206584365	19.2536123874859	1.42445251997383e-36	6.05937083284054e-35	72.7276474364035
PPM1M	1.77480965074419	4.19918613626998	19.2280499232421	1.59118611199211e-36	6.73049314300662e-35	72.6798808847186
SET	-1.09938023000496	9.06879112890994	-19.2539663236874	1.42227184066195e-36	6.05937083284054e-35	72.648760099501
NIFK	-1.5480187794219	5.58423484949427	-19.226124177041	1.60451578722859e-36	6.76781153399565e-35	72.6430044801374
DFFB	-1.95247141387184	3.93462687038759	-19.2075457770693	1.73902949068112e-36	7.25368523112991e-35	72.5497650339227
FEN1	-1.35836600854814	6.18702241310182	-19.2079229675109	1.73618867949508e-36	7.25368523112991e-35	72.5261502270095
UTRN	-1.53509772798754	7.98443986623761	-19.2154514766962	1.68045468063545e-36	7.06826540179888e-35	72.5134869313367
RTN4	1.16326559466975	8.09893149739818	19.2134058331734	1.69541803150178e-36	7.11128412319296e-35	72.485608357075
STOML2	-0.970845088128193	7.20427563274427	-19.2048080500233	1.75978941547952e-36	7.319944006327e-35	72.4826904981647
TFAP4	-1.68715273455935	4.15678082208915	-19.1729261837322	2.02072934730103e-36	8.38211930361111e-35	72.4341574502329
FTSJ1	-1.21874009216126	5.49591087637836	-19.155365271685	2.18075375420653e-36	8.94704873583748e-35	72.3456640714954
GLMP	1.67176291049977	6.32190556293732	19.1682308597175	2.06232052342388e-36	8.4843301314337e-35	72.339225041785
ILF2	-0.939280980156501	8.18197430505603	-19.171429136869	2.03389767688626e-36	8.39038668025385e-35	72.3100017526459
CTNNA1	0.963167831793768	9.05959923183132	19.1714904505686	2.03335665633265e-36	8.39038668025385e-35	72.285331812995
TMEM109	-1.22159482666664	6.64390485681534	-19.1393106344823	2.33819540590853e-36	9.5668507398154e-35	72.2154124540695
DDX18	-1.21019478609323	6.91798004656693	-19.1344521657841	2.38805963211295e-36	9.7443215858174e-35	72.1844859735349
ALDH1B1	-2.39314651657955	5.84157259434605	-19.1123771069348	2.62845650468833e-36	1.06961796407588e-34	72.1463372495069
TYMS	-1.65416211259478	4.65205164288457	-19.0843109927839	2.96961317654736e-36	1.19548824286958e-34	72.0598865770435
KARS	-0.703938275654271	8.04076752163584	-19.1021622493291	2.74780059034626e-36	1.11516145039566e-34	72.0115050972042
CDCA7	-3.03281446451061	3.74549539786046	-19.0876769684019	2.92645212059174e-36	1.18446374778452e-34	71.9074244267889
ACSL1	1.80626801426884	9.10340620786639	19.0843674394064	2.96888411897095e-36	1.19548824286958e-34	71.9066768409564
CLIP1	1.25764923671325	7.34697770045077	19.0607469628377	3.29026248512305e-36	1.32103159028363e-34	71.8460769451959
RNPS1	-1.04051631526099	7.5277159261388	-19.0476649697358	3.48309734046661e-36	1.39472505771858e-34	71.7893379613903
KAT2A	-1.5912095454494	6.92604382583338	-19.0325681552147	3.71981932904408e-36	1.48161291896355e-34	71.7433919294964
CDCA4	-1.48675259531008	4.60280636978052	-19.0099224185807	4.10563642787783e-36	1.62237464739509e-34	71.7377827236035
XRCC5	-1.14054453681866	8.69903668261525	-19.03765210517	3.63834569992233e-36	1.45301593164983e-34	71.7145498048565
VPS41	0.943769316167578	6.35496983020033	19.0170029414947	3.98086175758467e-36	1.58139206751035e-34	71.6829588605614
CDCA7L	-1.94558890016678	4.78615754129023	-18.9941466023013	4.39798620420794e-36	1.728800022052e-34	71.6674399392133
SYNCRIP	-1.38453317196289	8.33712120097991	-19.0158347036413	4.00118263890725e-36	1.58527067297708e-34	71.6274875500107
SEH1L	-1.45596659364871	6.40139253708016	-18.9953085188887	4.37575676402553e-36	1.72457647161699e-34	71.6049438932399
RFX5	-1.37431712525458	6.56541377294632	-18.9827817208077	4.62150075852797e-36	1.81191789530172e-34	71.5431268091305
STX5	1.4075492168922	6.1485376462777	18.9741451614945	4.79897500685183e-36	1.87659918497102e-34	71.5203123663058
TRIP13	-1.6503799539561	5.0926281436171	-18.9541112912149	5.23752912221959e-36	2.0374802409132e-34	71.4852094904803
TBC1D20	1.11078820765453	6.67308014820123	18.9688517315411	4.91112567786987e-36	1.91546657607517e-34	71.4655272677485
MIOS	-1.42244505130241	5.48798336754764	-18.9145020289699	6.2269841969209e-36	2.41613422999908e-34	71.3036256167103
ISOC2	-1.57176681295061	5.96923820672886	-18.9019643784624	6.5778432240077e-36	2.54569314050772e-34	71.2263259601854
UBIAD1	-1.43364147131634	5.38548660607092	-18.8820057371236	7.17790225176987e-36	2.76367641570709e-34	71.1610018123357
IDH3A	-1.03967952640582	6.06905240103962	-18.8850342946791	7.08342013253519e-36	2.7343094269961e-34	71.1368303056207
TOMM5	-1.32733415924963	5.0739879449585	-18.871992152915	7.49942286235917e-36	2.88008526089988e-34	71.1264542442477
MFSD6	1.6478216830955	5.2180205029077	18.8572136450591	8.00062020544007e-36	3.05138929382031e-34	71.0469971948586
TMEM263	1.4852545259663	6.82971740763251	18.8650726242454	7.73003133785572e-36	2.96107526962351e-34	71.0100936269815
NPC2	1.40028175877817	5.45895768075185	18.8355789586955	8.79580254709113e-36	3.34374103916761e-34	70.9438106274159
CTSD	1.50769619069103	8.34781003689763	18.8570475026223	8.00644233993874e-36	3.05138929382031e-34	70.9274439314476
RAB17	1.25871571622332	5.6307657104744	18.8299569190453	9.01516062354396e-36	3.41847605866505e-34	70.8998997165161
B4GALNT1	2.02207631007562	3.60361058210751	18.7999197153697	1.02839414365889e-35	3.88976485168309e-34	70.817065307757
TIMM8A	-2.11643592866591	4.11515106703005	-18.7920527700134	1.06449881995905e-35	4.01620961821737e-34	70.7745442066318
PMEPA1	-3.11424298511083	5.75133408342932	-18.7843079280788	1.10128947949861e-35	4.13424070603779e-34	70.7514955001206
DUS1L	-1.2329896591352	6.69926391886159	-18.7746997696999	1.14871568477383e-35	4.30152486846979e-34	70.6231348567976
GCN1L1	-1.18456322780595	8.44454291594569	-18.7858018226643	1.09409467975946e-35	4.1175252409193e-34	70.6167085823291
RRP15	-1.65940661844137	5.1529065047782	-18.7531488440925	1.26270619548057e-35	4.71661597794435e-34	70.6096557227718
SKP2	-1.55210950570785	5.30482601242042	-18.7287187797	1.40576361212687e-35	5.21208553078941e-34	70.4992620542433
SENP3-EIF4A1	-1.28699988096428	10.4263354963822	-18.7444510628283	1.31187668413087e-35	4.87602482398741e-34	70.3945200770467
CCPG1	2.10522509194804	4.47191739182381	18.6968380328064	1.61728504500314e-35	5.92320786238223e-34	70.374364868622
DHX15	-0.976390160700333	7.94307112966558	-18.7243479209223	1.43302868114524e-35	5.30008834386131e-34	70.3574842370051
ALDH18A1	-1.0898041222826	7.38236560994829	-18.7170709324339	1.47960799917556e-35	5.45891737484525e-34	70.3438270433269
PRKAR1B	-2.57604795049646	3.94420322352618	-18.7115490838135	1.51596728200604e-35	5.57935409475556e-34	70.3394751613851
C6orf1	1.78224923613484	5.02553609395923	18.6928027977763	1.64624916484943e-35	6.01461738671022e-34	70.3376010866784
TIMM50	-1.08283864503759	6.40287859236249	-18.7004290261358	1.59194116341112e-35	5.84464266742821e-34	70.3123486037776
NOP58	-1.41566775371976	6.83987436154653	-18.6914211335667	1.65628600705164e-35	6.03659968006975e-34	70.2544124741396
FERMT1	-3.35608372353884	3.48226949005239	-18.748407687629	1.28927446600275e-35	4.80390704255514e-34	70.2318101903177
POLA1	-1.68988184583088	5.06164044847927	-18.6441583384108	2.03937543052724e-35	7.36136092903776e-34	70.137178235773
IL6R	1.71203253199107	6.68262120010395	18.6559276477704	1.9363504577339e-35	7.04025144632743e-34	70.0913164528204
NKX3-1	-2.84845854975476	7.74594844250421	-18.6545631914704	1.94802088181572e-35	7.06557525636348e-34	70.0699702927763
FAM174B	-1.78954843866585	5.2285271018513	-18.6253377650724	2.21571743615238e-35	7.97870815857655e-34	70.0536481037457
XBP1	1.46782292171568	8.43078054526475	18.6491652578357	1.99488857234456e-35	7.21813175959662e-34	70.0158860569746
TUB	-1.62591051614554	5.72612491153554	-18.5887498947217	2.60368645960189e-35	9.33101572252553e-34	69.8620672962865
SYNM	1.80353982992419	4.03933764041546	18.5772074314745	2.73974683094822e-35	9.70283924847135e-34	69.8499024110499
PFKP	-1.65926389781166	5.94601432073827	-18.5823468365303	2.67830224635308e-35	9.5528234040945e-34	69.8318233851639
PRPF4	-1.0679954048688	5.74728804075759	-18.581714757401	2.68578368858563e-35	9.5568075516118e-34	69.8169143324805
RBM47	1.15806305865663	7.45146922986378	18.5929829712244	2.55551008249535e-35	9.18027258343307e-34	69.7841350359678
ERI3	-1.00944954858026	6.28232638663448	-18.5774173653442	2.7372093730815e-35	9.70283924847135e-34	69.7741975833213
SFXN1	-1.11118484825221	6.91871793304875	-18.5838691341983	2.6603699362101e-35	9.51145594336449e-34	69.772597010629
USP43	-1.74470570893174	4.22144765897733	-18.5456499204614	3.14941151002658e-35	1.11013059236054e-33	69.7086132571477
KIF16B	1.33732367200271	4.17357715132763	18.5423521165221	3.19563288889766e-35	1.12378509273272e-33	69.6966874510876
EIF2S1	-1.14664594460116	7.50284543056423	-18.5562987116008	3.00470424041514e-35	1.06161503233115e-33	69.6302644404379
MRPS12	-1.59181289949892	5.44781210204432	-18.522476407105	3.48903157121931e-35	1.22124237933401e-33	69.5806030271165
ABCA5	1.98646686865833	4.50991690712286	18.5144015174209	3.61584213331946e-35	1.26268570869593e-33	69.5700541521828
RB1CC1	1.78304739286101	7.64330347785742	18.5238819798779	3.46741984693893e-35	1.21651346779521e-33	69.4872710588251
FGF13	2.22436469218582	3.53621692994559	18.4961329407496	3.92012658008896e-35	1.35946006297034e-33	69.4739233953767
TFDP1	-1.36989719604833	6.17563063919967	-18.4984474081204	3.88019367844826e-35	1.35185587646355e-33	69.4342116682813
CLCN5	1.41950297747651	5.12838389583421	18.4874324054672	4.07397806820724e-35	1.40955886341474e-33	69.4267011396867
EIF2AK4	-1.22246637709803	6.74208383670748	-18.4969262518622	3.90639272817725e-35	1.35783317607198e-33	69.3970622618752
MAPKAPK3	-1.21544547516593	6.37320633546148	-18.4855840863031	4.10743668205033e-35	1.41786825787742e-33	69.3675012210509
SPIN4	-1.9797759103382	4.80611659211628	-18.4530843041888	4.7430883323359e-35	1.62607795430036e-33	69.30344503913
RAI14	-1.43074713200486	5.63155984345061	-18.4603467578929	4.59295285702055e-35	1.58182981883075e-33	69.2965750874409
COX18	-1.48081546633595	5.19162026184889	-18.4450650020356	4.91461600958987e-35	1.68104496583147e-33	69.2509780480124
ARL8B	1.26956485962943	7.39842694092556	18.4542294914711	4.71909009835014e-35	1.62155278985871e-33	69.1774445940438
NAPA	1.01708343632228	7.16198594361824	18.4314689015988	5.21981696557311e-35	1.78138117170559e-33	69.078937775463
LAD1	-1.0007970136966	7.34861251080765	-18.4306531025159	5.2387250109546e-35	1.78377992663252e-33	69.0756719545892
SLC5A6	-1.301067945233	6.19657249447574	-18.4068107922405	5.82285131583068e-35	1.9781885827718e-33	69.0214140076721
TANGO2	1.45839959410661	4.96396758185281	18.3927186628584	6.19848861438256e-35	2.10104977502412e-33	69.0133559505129
QTRTD1	-1.26046726219604	5.32256810093986	-18.377722734446	6.62505023417832e-35	2.23762437838072e-33	68.9407137198463
CIAO1	-0.759936758998619	6.47631516947092	-18.3775132968031	6.63121236267594e-35	2.23762437838072e-33	68.8725857564617
DHRS4-AS1	-1.31255787999695	4.8793782686097	-18.3384170014034	7.88871523266073e-35	2.65004357793363e-33	68.7871730774727
CNNM2	1.48346574915141	5.18195043420307	18.3373509679234	7.92617655124162e-35	2.65668453333581e-33	68.7697391364575
AZI2	1.35600442323843	6.38660441344106	18.3472590744642	7.58478609676964e-35	2.55365802755814e-33	68.7476255213923
FOXN3	1.17562439333841	6.54672426113975	18.3363522372273	7.96143521761256e-35	2.66255927010401e-33	68.6798500302491
HMBS	-1.38400466359665	5.7731020390871	-18.3023471483177	9.26096882741719e-35	3.08343033065403e-33	68.5900140378734
B4GALT2	-1.63920832330798	5.99180301418456	-18.3035357799148	9.21213002239481e-35	3.0739854314729e-33	68.5890111737225
ISG20L2	-0.980676577572958	6.1583559455083	-18.298997105728	9.40002302014248e-35	3.12280410775353e-33	68.5399459893447
RSRP1	1.60886826723625	4.79995763564547	18.2801054919141	1.02244574057226e-34	3.38919320980861e-33	68.5362299196153
CDC45	-1.66767990917916	4.95162767856729	-18.2760459089047	1.04109099024843e-34	3.44339698448689e-33	68.5129159352465
MRPS23	-1.23265135134661	5.91576278854614	-18.2727662365078	1.05640381753002e-34	3.48636477451225e-33	68.4447588874444
U2AF2	-1.15181642789712	8.03489414925466	-18.2640443981531	1.09823830823243e-34	3.61647948167065e-33	68.3180960561102
PNO1	-1.3145717654137	4.62296394752471	-18.2292600075427	1.28234716139485e-34	4.2043067632107e-33	68.3114901972697
SF3B3	-0.874103922376769	8.44289123521756	-18.2463051979193	1.18854122361442e-34	3.90528118463766e-33	68.2271237155368
PRKCD	-1.63296114320097	5.80422194172746	-18.2205919386645	1.33287369774842e-34	4.36044258069504e-33	68.2185878890785
IMMT	-0.759204965728308	7.15740136917522	-18.2191719261551	1.3413399641412e-34	4.37860019598788e-33	68.1429962183353
BAIAP2L1	0.963595751438706	6.74048491925147	18.2059276913418	1.42295701956601e-34	4.63495067371002e-33	68.0876426758685
EIF2B5	-1.18159087051069	6.37814630109256	-18.1757133387346	1.62836014133763e-34	5.26971031946677e-33	67.9870660758105
ICMT	-1.20605160456861	6.87105956682885	-18.1757369128644	1.62818876805383e-34	5.26971031946677e-33	67.9637236729553
CDK4	-1.0492199418997	7.41455795978682	-18.1768739640879	1.61994443331044e-34	5.26517004558217e-33	67.9471727315943
LOC90784	-1.88938457594965	4.52625801068565	-18.1131301118317	2.1537901310794e-34	6.92533460562919e-33	67.8003830127139
SH3BP4	1.08673510357838	6.54043591944999	18.1260723888623	2.03268042079592e-34	6.54994188812695e-33	67.7424468209775
GRWD1	-1.46866478316622	5.00998995660815	-18.0955636131802	2.32987590912742e-34	7.45957711118493e-33	67.6979634871513
SHROOM3	-1.41694118497161	7.16840238425597	-18.1035045528988	2.24854963837113e-34	7.21457721576516e-33	67.6342703279502
MYH14	1.2217698864759	6.91672296958566	18.0711883028176	2.5984776227915e-34	8.30185957102917e-33	67.4813759449796
ZNF239	-1.78067924592281	4.42787472504802	-18.0360766475972	3.04112594868725e-34	9.67490407743383e-33	67.4575334704378
HN1	-1.26633994724539	7.64004369150617	-18.0684387743907	2.63066886332362e-34	8.38686277105468e-33	67.4563348972807
FAM86C1	-1.53247699207984	3.70310443110197	-18.0184263123969	3.29155904111432e-34	1.04274368272938e-32	67.364496849026
PIR	1.5620944461436	4.09076459439261	17.9923973799111	3.69925531923717e-34	1.16943195523506e-32	67.261239896855
TFRC	-1.5367653305584	8.69312267884588	-18.0270645098222	3.16650323765754e-34	1.00524762403099e-32	67.2417342845062
PBXIP1	1.16491688398125	4.68365830372122	17.9778285559879	3.94925624337352e-34	1.23803824113772e-32	67.1841989935471
OSER1	2.09302649465257	6.53374417076399	17.9897776116068	3.74300595626922e-34	1.17830141382261e-32	67.1512575681977
TEX19	3.36872068193285	1.66127872729026	18.1458717693535	1.86052700816425e-34	6.00810183969772e-33	67.1330826989848
PTMA	-1.16189850675125	9.55018295765247	-17.9835297166795	3.84946048782912e-34	1.20927821517243e-32	67.0266051860829
RBCK1	1.32960425947772	7.54641359897765	17.971989507007	4.05416532824885e-34	1.26827805352051e-32	67.0154246503789
CTSA	1.48223987879443	5.43141729600765	17.9409250470906	4.66131782940355e-34	1.45518396104623e-32	66.9670012215282
BRIX1	-1.71472812933642	5.60768849185062	-17.9326109200682	4.83881181166976e-34	1.50123136702548e-32	66.9469323951247
ID1	2.17482619363818	5.86158339442705	17.9349691166693	4.78778794679556e-34	1.48847668341785e-32	66.9009371809767
BET1L	0.986115466616299	6.96975856852019	17.9384290786096	4.71390361878573e-34	1.46854723526321e-32	66.8835497371331
FTSJ3	-1.18568450886175	6.50448485905469	-17.9312917435297	4.86759289086227e-34	1.50704690410696e-32	66.8822587006874
PELI2	2.11593582622809	3.95447816161674	17.8907888256479	5.8403310027535e-34	1.79342352428112e-32	66.7973247277502
OSBPL5	-1.70818676161249	5.80186810061101	-17.8946491719466	5.73974111696701e-34	1.7734146628061e-32	66.7707104122513
PDCD2L	-1.65494145588923	4.06028058704493	-17.8773859859912	6.20354690154911e-34	1.90107061782982e-32	66.7416022542074
TMEM97	-0.855541273250876	6.75868050993758	-17.8918337631349	5.81292902599519e-34	1.79233967668057e-32	66.6861000820426
DHX33	-1.00777818790951	5.9484072092872	-17.8760283777647	6.24158302859029e-34	1.90883117632e-32	66.6621141224582
STC2	1.4162827286241	7.77865206668907	17.8910247391486	5.8341331734419e-34	1.79342352428112e-32	66.6500906434373
SCO1	-1.09737799850295	5.53351163613255	-17.8643608258611	6.57830187608856e-34	2.00364667284677e-32	66.6360246365519
NUP155	-1.24186955692391	6.30638053162285	-17.8675653996604	6.48403936489658e-34	1.97894990047331e-32	66.6080488446702
WNT10B	-3.00433526982559	2.66830664461125	-17.9898614421415	3.74159793827059e-34	1.17830141382261e-32	66.5476910454972
SETMAR	-1.16751655469591	4.9214107323256	-17.8198103104208	8.04106138868064e-34	2.42458991591222e-32	66.468458517188
THOP1	2.12386856537357	7.67850498973639	17.8449781891408	7.17857698711017e-34	2.18205489956369e-32	66.4313586131477
GRN	1.73024394956501	6.69302199707339	17.835285710438	7.49912651453183e-34	2.27488654024667e-32	66.4288075862177
KCNN2	-3.19382746171869	6.02653810336723	-17.8053456501827	8.58319264012178e-34	2.58287015398935e-32	66.3989556718735
COLEC12	-2.10840993226278	5.09489839596591	-17.7999566268795	8.79444853780552e-34	2.64114878487375e-32	66.3942832153568
LDHA	-1.93382341309692	8.90633343648569	-17.8290242423429	7.71382530596968e-34	2.33529840311372e-32	66.3506114384902
ASUN	-1.41996086738968	5.35333501002625	-17.7957985072136	8.96102133358589e-34	2.6804521184288e-32	66.3486289546879
YPEL5	1.45611595926285	5.84370081318027	17.7962739713307	8.94181477433868e-34	2.68004572158622e-32	66.3141834207332
WDR35	-1.62491912977086	4.75887662779036	-17.780374725009	9.60710821337768e-34	2.86230827246189e-32	66.3084904380728
SORBS2	-2.48796459249428	3.29671920849383	-17.8252977717688	7.84452690636137e-34	2.37008885364029e-32	66.3010806527257
LRP8	-1.96839560258646	5.21088453780893	-17.764240029762	1.03332155028769e-33	3.06647359666401e-32	66.2242030131236
DCTPP1	-1.57108101988065	5.90774366494698	-17.770424231894	1.00485997576258e-33	2.98791631604967e-32	66.1995684466411
PSME3	-0.834129749840803	7.80706412596272	-17.7824869388319	9.51593231563122e-34	2.84078011235623e-32	66.1594508707536
LYRM9	1.77010455317733	3.11298623205094	17.7463221230566	1.1204494805337e-33	3.3184752267641e-32	66.1157846253821
CPEB2	2.03365439373219	4.50342084306404	17.7310895305636	1.20031193480808e-33	3.54800866399174e-32	66.091988782563
SNX24	1.9053677615415	2.80074017124001	17.7084536845569	1.32969583795981e-33	3.8997485747665e-32	65.8918076256787
PTCD3	-1.04911401837382	6.86710004890371	-17.715984524687	1.28516279379913e-33	3.78392245327211e-32	65.8910572208187
G3BP1	-1.20683260008165	7.74785039775776	-17.717326407891	1.27738664955085e-33	3.76841609619953e-32	65.869452936363
UBAP1	1.28114560492478	6.96208329539737	17.7115884298726	1.3109731384718e-33	3.85236255328622e-32	65.8636365794814
MYO1B	-2.54687673044191	4.39196978367368	-17.6820954207889	1.49815635883103e-33	4.368216676545e-32	65.8581508097284
EEF2K	-1.75954725732898	5.08664229562501	-17.6676761838713	1.59923792268634e-33	4.64490457389904e-32	65.7877123141849
MAOA	-2.03279443146884	8.28826132769166	-17.6968631388046	1.40128922624958e-33	4.10170741157187e-32	65.7726000444327
PPA1	-0.98892647340898	7.73751681937951	-17.6951796080098	1.41200600701011e-33	4.1250354477167e-32	65.7720430630833
BEND3	-2.36601800011448	3.137048297774	-17.6792049923199	1.51789018608627e-33	4.41717810741694e-32	65.6921737614627
TFAM	-1.54720534222571	6.88924146885696	-17.6646194139494	1.62153302323969e-33	4.70056754381607e-32	65.6693014707276
MMP24-AS1	1.16266029508303	5.50759234425864	17.6522078113905	1.71531908855775e-33	4.96285769437057e-32	65.6628794032652
HSD3B7	-1.66163869775668	4.92072206730623	-17.6346550369863	1.85734893872789e-33	5.36345224306501e-32	65.6461713730089
CAMK2N1	-3.87994861454361	6.33118258788692	-17.6105433322249	2.07195113054657e-33	5.94883712739719e-32	65.5470463072377
RPF2	-1.27337481707404	6.63335932959421	-17.6280440673577	1.91385958187553e-33	5.51602984288733e-32	65.5034220733519
ZFYVE9	0.872415565091091	6.14320345977865	17.6085452072276	2.09081731134583e-33	5.99154823419257e-32	65.4378750106141
SDCBP	1.25168544506451	7.49099440361155	17.6179246242071	2.00373028050578e-33	5.76398733564651e-32	65.4211693534333
AADAT	-1.60448982869115	6.04671125785296	-17.5840849722075	2.33627482296088e-33	6.65683163976861e-32	65.3432295085763
AGPAT5	1.78770222505849	6.88909948547296	17.5875462067557	2.29985415946721e-33	6.56551522025848e-32	65.2939146683565
ARFGAP3	0.800677594420782	6.81327974473827	17.5798968246229	2.3811212569246e-33	6.77176454431435e-32	65.2697999826775
TRIM14	-1.72681020110696	5.34009491929174	-17.5561108015418	2.65275832031633e-33	7.53002248352931e-32	65.26752504207
SARS	0.847491473199399	8.72988867275998	17.5895948553105	2.27856704110009e-33	6.517135750316e-32	65.2589443632929
HILPDA	-1.81119054336296	3.95236856073731	-17.536347698493	2.9020351011805e-33	8.1911577216779e-32	65.2115913263324
ABTB1	1.97950555862354	3.41542138362453	17.536651422907	2.89803122046363e-33	8.1911577216779e-32	65.1796610989006
FANCD2	-1.10596749028695	5.98539422262474	-17.5344111524834	2.92769503797774e-33	8.24808042969488e-32	65.1068046885606
VWA5A	2.5237954278622	3.70933046493865	17.5045992306409	3.3527975070002e-33	9.41039390002149e-32	65.0673149765187
FHDC1	-1.49589818993536	4.94820480361845	-17.5061069625784	3.3298772918579e-33	9.3635650589023e-32	65.0590523756046
ZNF160	1.39440123011571	5.44411888387503	17.5002049009118	3.42050871357945e-33	9.56468507320466e-32	64.9898786681733
NEAT1	2.81396055067983	11.1888551731986	17.5402413294119	2.85112584559069e-33	8.07783126365845e-32	64.9778117954314
AFF3	-1.80644983254294	4.22663035363664	-17.4804525112579	3.74227221179215e-33	1.04255954605326e-31	64.9525515224611
ERH	-1.01870230992308	7.26344053100527	-17.5028994996747	3.37882685253177e-33	9.46575821224198e-32	64.9155566001399
PANX2	2.12934826963288	4.24977082447739	17.462187702346	4.0668547963894e-33	1.12220626320012e-31	64.8739633513156
LINC00674	0.924784575021281	7.11927203377655	17.4919008168083	3.55224423198633e-33	9.91459096422059e-32	64.8583457042144
ARHGAP44	1.00528513606199	5.27728110878103	17.4583717322862	4.13816721983479e-33	1.13807177606299e-31	64.8028942696627
ELF3	2.44987169526738	6.69572823600711	17.4674033137499	3.97138140017649e-33	1.10026315691975e-31	64.7843394872683
WBSCR22	-0.875788558937807	6.38832071589607	-17.4646943418674	4.02068512423925e-33	1.1118712306736e-31	64.7796817707396
HNRNPR	-0.985524004661952	7.36564956005124	-17.4712775860423	3.90192411460048e-33	1.08502393527483e-31	64.7628299553372
SUCO	1.26865423919174	7.48615553005035	17.4684234445026	3.95297291566991e-33	1.09718745474491e-31	64.7403433007044
GDF11	-1.74446789522772	4.12065253003894	-17.4279926151616	4.75266863850234e-33	1.29992845675321e-31	64.7224891997912
AFG3L1P	2.62673003608605	5.76303378660864	17.4382206250049	4.53615118880525e-33	1.24524398996526e-31	64.6819511948689
CCT6A	-1.0064209997078	8.91849039169135	-17.46185596517	4.07300488441705e-33	1.12220626320012e-31	64.6759279040801
FARSA	-1.20627047370884	7.32373681875643	-17.4334584869702	4.63569831393202e-33	1.27024901244531e-31	64.5922756303699
GRPEL1	-0.885860322825353	6.29867398208569	-17.4093655310523	5.17405849503585e-33	1.41261204293561e-31	64.5222343282222
MAPK8IP2	1.53348321269896	4.92324583541017	17.3854177760676	5.77153874827234e-33	1.56435786722125e-31	64.4928760069144
NUP188	-0.955085256209772	7.34169010127585	-17.4078045600524	5.21103445575084e-33	1.42012510685217e-31	64.473594533362
CCDC88C	-1.41451330658584	5.64665956587602	-17.3867583498761	5.73632827963801e-33	1.55762577661925e-31	64.469207714433
KLK2	-2.5917964331987	6.5995755946349	-17.3874872225299	5.71727505420269e-33	1.55526453286064e-31	64.4451841821034
ZFYVE1	1.66255778509204	4.88464466396943	17.3682374928645	6.24251224518627e-33	1.68290060814573e-31	64.4376854208779
TARS2	-1.27835078786554	5.80259145861393	-17.3795806318812	5.92740506351351e-33	1.60371016997692e-31	64.4297069397599
FASTKD2	-0.95305010163473	5.89709613669709	-17.3751627969067	6.04818208595182e-33	1.63344428422037e-31	64.3878179141567
MARC1	-1.65958811984547	7.02972644308117	-17.3636242994838	6.37543675357841e-33	1.71565516651852e-31	64.295915675281
TONSL	-1.61637105220865	5.55440779528041	-17.3185365058659	7.83440303839627e-33	2.08954522246107e-31	64.1563505329865
DCUN1D5	-1.10110695047208	6.39494415315147	-17.3286350369475	7.48085674903841e-33	2.00236265496543e-31	64.1561624772442
UHRF1	-4.08104453196174	3.71980381810399	-17.3485059716209	6.8313453662301e-33	1.83505334560485e-31	64.1413110739057
CECR5	-1.19186999225008	5.75311988872228	-17.3149796914425	7.96288949517339e-33	2.12004873509794e-31	64.1383542440636
TOMM34	-0.920358905813225	6.2957364090838	-17.321406756575	7.73224019994059e-33	2.0659665274432e-31	64.1274038964921
BSDC1	0.926043517178631	7.14882339004118	17.3290218647564	7.46763792615179e-33	2.00236265496543e-31	64.115354750758
LINC00665	-1.18700277515537	5.64646115806665	-17.3041221224723	8.3683727126948e-33	2.21231487066594e-31	64.093302865521
PCNA	-1.68441267424522	6.9343544601054	-17.3089868856595	8.18418747805079e-33	2.17511078177718e-31	64.0430733970622
ATF6	1.11723810578917	6.80005234435732	17.3078356265053	8.22740365019234e-33	2.1827330956058e-31	64.0344095728437
MCM2	-1.67548729610239	7.0059770569288	-17.2960211893569	8.68438487329186e-33	2.28780216240966e-31	63.9825454780757
SRSF1	-1.06571379243108	8.59299241776705	-17.3066516239201	8.27208844105436e-33	2.19071746086195e-31	63.9724190877711
PGPEP1	1.29820950202335	5.59658966912807	17.2719244010502	9.69717369345413e-33	2.54567762554034e-31	63.9368830310552
SERP1	1.00956606353473	8.5960898165402	17.2965847687508	8.66201654940803e-33	2.28591986829369e-31	63.9261192661114
PRKDC	-1.42772220990544	8.85265119057455	-17.292848899069	8.81138083182657e-33	2.31719254939944e-31	63.9073967176926
LOC646762	1.38737806767922	4.48529429812937	17.2426338342046	1.10897029409104e-32	2.90109720140611e-31	63.8769959095965
GHR	-1.79803579039512	5.01967705333022	-17.2347865884987	1.14958300732928e-32	3.00211103270548e-31	63.8330697161828
SFPQ	-0.901798445522122	8.53637297950742	-17.2450692810874	1.09666174906379e-32	2.87390450679613e-31	63.6967821597178
TAGLN2	-1.29702132086375	6.82315108180573	-17.2296446087367	1.17700307721016e-32	3.06838163322705e-31	63.6795302531848
PPM1G	-1.0012009729964	7.34246606965816	-17.2243045989499	1.20617594310834e-32	3.13898404882405e-31	63.6362978840723
TIMM23	-0.876162405824147	6.12918111464907	-17.1917762070494	1.40028133234669e-32	3.63154136209289e-31	63.5421544565421
DLEU1	-1.72835044697562	3.98094673898335	-17.165822517265	1.57747772735542e-32	4.07700611944388e-31	63.5324359489149
GOLGA2	0.827170969031714	6.92674000270202	17.1973390933088	1.36498702240121e-32	3.54613237515167e-31	63.5215911189803
NIP7	-1.27517593228559	5.35281356137817	-17.1763306949233	1.50316610217693e-32	3.89164520522222e-31	63.5188059029087
TARSL2	-1.40810220593642	4.82291727658859	-17.1550614438232	1.65741069408413e-32	4.26158886684372e-31	63.4618850692166
MTR	-1.02210605137024	6.32980639944018	-17.1645156996824	1.58697403989975e-32	4.0945020933221e-31	63.4033353337164
TFB2M	-1.49788023919845	5.24998999977267	-17.1431073459846	1.75099306488074e-32	4.48684502768757e-31	63.3817214277892
ELP2	-0.80773739677933	6.5179824382754	-17.1580619905547	1.63472162437671e-32	4.21045967609618e-31	63.3667114831972
C9orf78	-0.924792483205406	6.10417941754309	-17.1483311022211	1.70946220513634e-32	4.38791187561151e-31	63.3471398735131
ATAD3A	-1.71064709957728	5.71141604856208	-17.139290447819	1.78197934127726e-32	4.54298841912042e-31	63.3449267471803
ANAPC7	-0.858721437244669	6.33313145675813	-17.1408114229349	1.76956621510818e-32	4.51901467450074e-31	63.2864624795483
NBR2	2.23910409773857	5.29050016737953	17.1067252684789	2.06982130494142e-32	5.2412203566611e-31	63.2098579901022
SARAF	0.944145887711777	8.80753090093997	17.1412398526143	1.76608540240892e-32	4.51780892718438e-31	63.2072887715721
GINS1	-1.37967590846429	5.65363137252162	-17.1102826581705	2.03622694562166e-32	5.17360132241199e-31	63.191959495689
ADSL	-1.21062037825728	6.20194562058413	-17.1080868413503	2.05689786688331e-32	5.2172936434324e-31	63.1619933384458
FANCI	-1.35289055914235	6.77202836531977	-17.1159859872935	1.9835080633058e-32	5.04819611501693e-31	63.1578405229711
ARHGEF2	1.88311857136999	5.59013050838173	17.0811970874277	2.32783096709645e-32	5.87474114317989e-31	63.0716156515767
METTL1	-1.79824107586762	3.99131933070312	-17.0573584557299	2.59791991947153e-32	6.53439958304598e-31	63.0341765991687
HEATR1	-1.41897578525188	6.34346016162356	-17.071861413355	2.430065150211e-32	6.12245944556517e-31	62.9856535899036
SLC50A1	0.960817477996319	7.15524023593749	17.083764405856	2.3004827642033e-32	5.81549649617453e-31	62.9852290853365
RIMS1	-2.33777799411942	4.81816205304177	-17.045638975487	2.74204588514689e-32	6.87388330740662e-31	62.9846867738758
TIPIN	-1.49299565134846	4.35910831222176	-17.0361211573817	2.86499602848182e-32	7.15819972773428e-31	62.937265585508
ZC3H6	2.3660529999906	4.65883622118192	17.0354965395746	2.87325605742545e-32	7.16691245154495e-31	62.9330420503364
HACL1	-1.02785039192556	5.10065897462569	-17.0401202360774	2.81267476741752e-32	7.03918738459025e-31	62.9221797639087
FAM111B	-2.78848010725683	5.37239196293751	-17.0347853477232	2.8826901242871e-32	7.17851988495773e-31	62.9023665764259
SCPEP1	0.923962510865157	6.20171595536744	17.0548103059722	2.62859447881929e-32	6.60049744045993e-31	62.8906741493941
COG2	-1.17500198251881	5.01033733473769	-17.0230150125877	3.04342973288715e-32	7.54127737112763e-31	62.841250064194
AQP3	1.50496983473131	5.28676189570468	17.0242800543351	3.02573007204104e-32	7.50981202673854e-31	62.7960818447045
MCPH1	2.13486289165374	6.00013671714926	17.028700212276	2.96469502377083e-32	7.3705067014806e-31	62.7897326540453
BHLHB9	1.63552754133816	4.44429720289026	16.9896243262786	3.55022576455708e-32	8.65425163645928e-31	62.7113724830435
MARVELD1	-2.11724549806803	5.65872998712929	-16.9981348154833	3.41350708441984e-32	8.3890707658999e-31	62.708031885687
MRPL4	-1.26789100432066	6.5062662796931	-17.0105050189748	3.22416903591679e-32	7.97596742064688e-31	62.6935688471497
PAQR4	-2.46276900319954	3.6363997848492	-16.9912356747305	3.52392370442975e-32	8.61811699441648e-31	62.6868882229521
POLR3K	-1.50669768172496	5.2812672264027	-16.9898490531821	3.54654572772179e-32	8.65425163645928e-31	62.6826032330583
PIK3R1	-1.74072844810606	6.09557868836085	-16.9962876192918	3.44272460023876e-32	8.44705107797145e-31	62.6678071645752
NDUFS3	-0.935523030496446	6.15096318532857	-16.9995516790347	3.39126537917043e-32	8.36178012046357e-31	62.6661994003515
TEAD4	-2.30969872304588	3.34850401961973	-16.9984736834869	3.40817427198383e-32	8.3890707658999e-31	62.6608970336651
ARHGAP6	-1.50857178792248	6.10563079369065	-16.992401432358	3.5050173118336e-32	8.5858629615813e-31	62.6459496050268
MSH6	-1.30131148083246	5.78476784338119	-16.9873133468108	3.58829301153538e-32	8.73286999371399e-31	62.6224722381273
NLE1	-1.24125482597032	5.69606672380124	-16.9811022478554	3.69265167303573e-32	8.9578122006954e-31	62.6093317361331
FDFT1	1.26734966606934	8.5063379988421	17.0062058371477	3.28874362290294e-32	8.12233128972212e-31	62.5949721407516
PCNXL4	-1.23902097571763	6.10853862802554	-16.979198061889	3.72525321419464e-32	9.02232294586236e-31	62.5714914816238
C16orf70	-1.06648768076259	6.07881835865715	-16.9763557352129	3.77445611537397e-32	9.12676860361603e-31	62.5626714389477
HEXIM1	1.36362089671473	6.65971488408758	16.9816165516814	3.6838956153921e-32	8.951031805943e-31	62.5309642669026
ARHGEF5	1.07619764072124	4.8442718285573	16.9339571396908	4.59104942694125e-32	1.10479484286779e-30	62.4379855296389
PPP1R3B	1.38560618076381	5.22221440752012	16.9439031431482	4.38480236247752e-32	1.05685701885975e-30	62.4317428495358
ZFAND5	1.1563162712492	8.06994798921149	16.9674503995211	3.932887855042e-32	9.49457299538756e-31	62.4236982415263
SOWAHC	1.31410023037635	4.74003563880042	16.9061406272663	5.22118880045895e-32	1.25241806753501e-30	62.3126798740318
CYCS	-1.20947816358791	8.15997118192218	-16.9283362731384	4.71189523744116e-32	1.13206110216666e-30	62.2468116151151
HEATR3	-1.3900890994606	5.00281795823456	-16.889218869198	5.6463810237457e-32	1.3479500389915e-30	62.2313748482615
MRPS5	-0.832087505392694	5.71368628377658	-16.8905013813072	5.61296957378176e-32	1.34424802424094e-30	62.1792247635872
ADCY1	-3.45777908078085	4.2105779643546	-16.8895321350062	5.63820153913334e-32	1.3479500389915e-30	62.1368906663046
CCAR2	-0.851352842074705	7.45564705165333	-16.8860375286868	5.73012613682559e-32	1.36577101699322e-30	62.0666478846798
TCF3	-1.14338822824416	6.2440441133612	-16.8657635502833	6.29397138074254e-32	1.49778564585151e-30	62.0342818847093
ATP11A	-1.63039603259029	6.34427279574974	-16.8627291120369	6.38303759211186e-32	1.5165774127081e-30	62.0339995714575
SEMA3B	2.12824927455373	4.7512472394829	16.8382609178499	7.14915089833394e-32	1.69057716361232e-30	61.9863439592682
SEC31A	0.619633589340389	7.87942817311957	16.8622927658968	6.39594898099695e-32	1.51724439018405e-30	61.9428380028021
IPO11	-1.27535918101559	5.23585665207832	-16.8297652509267	7.43625704826942e-32	1.75570496598764e-30	61.9419703727883
MRPL15	-1.10713162828385	5.87495851096664	-16.8272284151036	7.52421607367151e-32	1.77368333692702e-30	61.8827381083715
STK40	1.48216207259853	7.29980444735113	16.8399382200373	7.09379912990556e-32	1.68013387594104e-30	61.8643923891937
CCDC51	-1.22348071919407	4.85637741081011	-16.8046551378548	8.35446598719947e-32	1.96016658224668e-30	61.8405054933672
COA4	-1.33046103570508	6.32210964232566	-16.8179846523507	7.85367123374432e-32	1.84844400071951e-30	61.8108273172178
PDSS1	-1.81649772973056	3.67383991816628	-16.7918086811779	8.86749572016796e-32	2.06761359835469e-30	61.8085308840802
RAB11FIP5	0.956386148102807	5.22037066189638	16.7967292927493	8.66734649355186e-32	2.02408825734331e-30	61.7662206278398
PLA2G6	1.63407139694377	5.9553052320724	16.8071876351238	8.25690776724381e-32	1.9403087172603e-30	61.763184743525
BEX2	1.92025427194824	5.96330235017739	16.7974478349406	8.63850197234847e-32	2.02049448001222e-30	61.73646340088
WDR61	-1.09634084943581	6.18573826347034	-16.7906106951843	8.9169243136842e-32	2.07591527898112e-30	61.6972490396254
GPR107	0.63379943453296	7.7897448889548	16.8023709028771	8.4434547139341e-32	1.97795500755748e-30	61.664382799291
MRPS33	-1.1802800732666	6.0739468341066	-16.7784109358588	9.43634057194156e-32	2.19004775932418e-30	61.6480047570587
RAB22A	0.954055640797709	6.28917244091206	16.7757837823133	9.55211806283231e-32	2.21349698814028e-30	61.6011860370727
DVL3	0.798029634882485	7.32008775167461	16.7799192251126	9.37050980705285e-32	2.17813583997996e-30	61.5728874216665
ALYREF	-1.00165835571836	6.06392518576267	-16.7350658554388	1.15406738410419e-31	2.66197785556198e-30	61.4373442192
RRP1	-1.3151981632901	5.37625928985349	-16.7222863393064	1.22469296482362e-31	2.82055054598029e-30	61.4299068378749
TIMELESS	-0.900185373556851	6.96489764493572	-16.7425348365919	1.11470208064253e-31	2.57910114683023e-30	61.4165321673604
AIF1L	-1.03289827980947	6.45595732333653	-16.7351116209992	1.15382196808541e-31	2.66197785556198e-30	61.4142711804646
DTYMK	-1.27470166744756	5.19730207929641	-16.6927822568153	1.4048071353201e-31	3.22541993312336e-30	61.3017312486835
TLCD1	-1.92531748804396	4.69809416994415	-16.6781466393778	1.50381341862942e-31	3.43180278026434e-30	61.2873311402372
CDC25A	-1.3559768228058	4.71894853688787	-16.6693281072181	1.56682703591364e-31	3.55399921016302e-30	61.22119721242
SURF6	-1.12587366698361	6.16989605893251	-16.6798222030654	1.49213185048384e-31	3.41032752920326e-30	61.1650703074262
C19orf48	-1.40825768477329	8.23696514967449	-16.6924572899094	1.40693264264504e-31	3.22541993312336e-30	61.1494100052016
OSTM1	1.30625353172332	6.00675715153346	16.6743454435495	1.53065650363706e-31	3.48247546342638e-30	61.1440346495603
ACTG1	1.62427095520187	10.856979258601	16.7078583041159	1.30966922703902e-31	3.01163753648055e-30	61.1433430762629
UBE3C	-0.925071371109329	7.84647496046462	-16.6856088955568	1.45248599158591e-31	3.32477586122774e-30	61.1263224448345
C1orf116	-2.3752846288633	7.0545757501865	-16.6568091924561	1.66087122274184e-31	3.76163533645422e-30	61.0673589688905
GNS	0.970984605109036	8.34404705565795	16.6748702526307	1.52692195056499e-31	3.47925038083216e-30	61.0574154282439
MRPS17	-1.22832096808176	4.837269271106	-16.634436256124	1.84330972360872e-31	4.14979592349453e-30	61.0562590271981
PCDH1	1.60236364815082	5.62245842698902	16.6465650957675	1.74203648913305e-31	3.92769067880209e-30	61.0557273697557
NAA15	-1.54059345267427	6.65371544000228	-16.6541638386461	1.68145911347129e-31	3.80252862166942e-30	61.0272665633438
NPEPPS	0.829551410630375	7.97649829905266	16.6537618244518	1.68461024402785e-31	3.80392592846951e-30	60.9667720742013
GTF2H3	-1.11057124492516	6.4596710917794	-16.6121408843941	2.04517713730936e-31	4.59736225955649e-30	60.8477706969249
ARID5A	-1.88815516467172	3.6027402663243	-16.5822737738394	2.350896709999e-31	5.26096348693666e-30	60.8383047818863
SIDT2	1.0945454042998	5.89473846476851	16.6018944720402	2.14526961881476e-31	4.81515225652054e-30	60.8127778631736
MTAP	-1.36550103080642	5.55259301753386	-16.5714919322441	2.47221689163132e-31	5.52422750665712e-30	60.7113797473144
ASNSD1	-1.18939135575795	5.73320674606017	-16.5583076063306	2.62916380566881e-31	5.83153969068284e-30	60.6485566747409
FBXO30	2.15574261521166	5.29951455244377	16.5521232451982	2.70619840351008e-31	5.99355091845242e-30	60.6402499032129
PHF14	-1.12825526392394	6.2891579552361	-16.5647972993551	2.55069587422194e-31	5.67992506649793e-30	60.6337307901883
TM4SF1	-2.34504665146293	4.10715761355622	-16.5322169457942	2.96991551311561e-31	6.53903978664867e-30	60.6186305310623
PLCB4	-1.59656842515931	6.52367018924233	-16.5605251541528	2.60208169972173e-31	5.78000869867182e-30	60.6126028355637
SRSF7	-1.19777844620901	6.98625010964932	-16.5687213565443	2.50439653789026e-31	5.58781848632393e-30	60.6118747664511
TXNIP	-5.39660936106089	6.26709835508204	-16.5299505960014	3.00153402201865e-31	6.59898021590513e-30	60.6033752784762
SLC25A10	-1.44655646852448	7.37110892467118	-16.5645835189969	2.55324282091509e-31	5.67992506649793e-30	60.580439433563
CA12	-1.99920517777775	4.5555574077155	-16.5241339520434	3.08424202888995e-31	6.75116301833987e-30	60.5732369944388
CRELD1	1.18752669421815	5.95701322374947	16.5462381976268	2.78161195727994e-31	6.15150002216725e-30	60.5372321173273
MAFB	-2.26943916535078	5.51933565158371	-16.5210053271668	3.12967268588444e-31	6.84063537863766e-30	60.5174095720111
GRIN3A	-4.14556972935618	3.64011524406086	-16.5882076067662	2.28670082378625e-31	5.12494023432453e-30	60.5064716400783
WARS2	-0.911726894888925	4.85440578342828	-16.5141657049869	3.23134858349307e-31	7.05260615257732e-30	60.4960393051217
PWP1	-0.932949724071561	5.98708124848469	-16.5290157155075	3.01467524358987e-31	6.61818179206805e-30	60.4826698970105
DNAH5	-1.86951624510461	3.68852629703862	-16.5073634154318	3.33576494033387e-31	7.24889237974724e-30	60.4724667401569
DHX9	-0.965331273109166	8.34326891095492	-16.5354947829618	2.92477708133699e-31	6.45859597843475e-30	60.4112765662681
ULK1	1.59429803000047	6.95200837254464	16.5258997003013	3.05889506282659e-31	6.7054552209349e-30	60.4049067591547
UQCC2	-1.08463984586231	6.23810588608521	-16.5117516512498	3.2680230358987e-31	7.12229809971769e-30	60.3978934882552
RNF185	0.945847621520113	5.97245887656975	16.5093821878265	3.30442716730807e-31	7.19119976004318e-30	60.3839446606633
LRBA	-1.44082471371699	8.96700960931413	-16.5322672064242	2.9692181222467e-31	6.53903978664867e-30	60.3837326476022
CNPPD1	1.0418341062688	6.10755197725293	16.4997737635819	3.45627852960191e-31	7.4891022222947e-30	60.3242879187758
BACH1	2.00836998039901	6.07692836272501	16.4944569685511	3.54330150648809e-31	7.66660164573849e-30	60.323857972828
MCFD2	0.987761868256908	7.17054491142346	16.5047383283009	3.37696213574245e-31	7.32781263443767e-30	60.3025837017823
ZNF204P	1.63743721026144	3.96751933887043	16.4565721170261	4.23061639846751e-31	9.06233036225224e-30	60.2610349082688
NDC1	-1.31140769965303	6.52774029198921	-16.4824582166985	3.74787765153311e-31	8.08593833554902e-30	60.2295661817032
FAM65B	-4.74226233912791	3.0244813109359	-16.6699436366946	1.56234375377231e-31	3.54919119616415e-30	60.2215087612628
SRSF2	-1.03182424040401	7.27300742459889	-16.48249663285	3.74720406259844e-31	8.08593833554902e-30	60.1954947007276
BICD2	-0.985160428744471	5.48493519317282	-16.4594817909352	4.17337475330183e-31	8.95248504222576e-30	60.1930594009077
BCCIP	-1.00952704244825	6.66457244728867	-16.4739428391391	3.90023205660946e-31	8.40256593429665e-30	60.1808015048142
MCUR1	0.96209557281651	6.48742655971112	16.4721029857163	3.93395996479154e-31	8.46308636551715e-30	60.1727771279995
FLVCR2	2.73252001483293	3.88912822640841	16.4356214282703	4.66677054688006e-31	9.95400945056122e-30	60.1703493266279
ETV1	-2.17065328566728	6.86314375058671	-16.4612791014226	4.13840631653294e-31	8.89017299700409e-30	60.140078086552
CDC7	-1.91760152977231	4.99310628658905	-16.430324356753	4.78403384314629e-31	1.01752198567542e-29	60.1062726637423
DNAJB9	2.44981130912756	5.99268817849321	16.4376124303637	4.62344621148924e-31	9.87562849384388e-30	60.0981676515174
HGH1	-1.35843149821099	5.63627223754027	-16.4342916069752	4.69593474182341e-31	1.00020079550667e-29	60.0736791952141
DLGAP4	1.43586936218099	6.14193647746768	16.4460737760056	4.44379319294267e-31	9.50541290387851e-30	60.0660146248215
PPIL1	-1.31623724925614	5.62552918982131	-16.4276372786935	4.84464707322017e-31	1.02895644202934e-29	60.0403244095979
HSPB8	4.15008958932139	3.78392611016434	16.4150629431959	5.13871718725779e-31	1.08527394210778e-29	60.0336761724093
NCOA5	-0.878988594007594	6.00606521697177	-16.4228292145619	4.95503804481384e-31	1.05091597854413e-29	59.979930578109
CLIP4	2.59231779102335	2.51602935574914	16.4193823082671	5.03573114036821e-31	1.06652381951719e-29	59.9419682191138
SETX	2.13155632556078	7.80671312715167	16.416003218228	5.11611944912795e-31	1.08202323448036e-29	59.8616285874365
DLAT	-0.995318904706554	7.09094056972913	-16.3975726983209	5.57785132229886e-31	1.17636257662415e-29	59.8067861934911
POLD2	-0.954852665143631	8.1703318438719	-16.3889520149547	5.80798896735118e-31	1.22318039738773e-29	59.7297157895311
SLC7A5	1.33448549616942	4.85875977607073	16.346437520193	7.09054307151887e-31	1.49119880618946e-29	59.6908736580342
CEMP1	2.62250214492857	2.57158107422936	16.3376929361776	7.38779794719731e-31	1.54937393819993e-29	59.6575926173374
WDR4	-1.85623732356541	3.96226285859276	-16.3214894004245	7.97213794949287e-31	1.66494608413887e-29	59.6387956992532
CHAC1	1.96152215286783	6.19043413186866	16.3383301878118	7.36571865961909e-31	1.5469039355642e-29	59.5805170048308
TUFT1	1.64981502448489	6.56155627489139	16.3366383640169	7.42448273290873e-31	1.55489585379857e-29	59.5360445640147
TRIM5	1.09996083750115	5.83187891225289	16.321583489663	7.96861409663928e-31	1.66494608413887e-29	59.5030321838088
GTPBP3	-1.27043658872216	5.12423682946065	-16.3061906237587	8.56646607133103e-31	1.78658409065426e-29	59.5022583733594
PPP2R5B	1.24338663357163	5.03673557992153	16.295995936507	8.98705688788762e-31	1.86910867352521e-29	59.4512820149216
TMEM177	-1.31370441249875	3.95332618588013	-16.2750916585832	9.91557775740371e-31	2.0524194861739e-29	59.4142874485629
TMEFF2	-2.95917018557991	6.05640526932268	-16.2871448772123	9.36902487553878e-31	1.94585446101093e-29	59.4081834935527
SLC7A2	-3.41159665311623	4.24422151726396	-16.2749299224242	9.92312564572624e-31	2.0524194861739e-29	59.3785098507988
HIST1H2AC	1.80308624667774	5.12517021300893	16.2734702864082	9.99150571584083e-31	2.06372008017972e-29	59.3562302301647
ZDHHC7	0.929514376315663	6.91636909232787	16.2989675970906	8.86235803563295e-31	1.8457304890855e-29	59.3353198199307
PLEKHH1	-1.77983040955687	6.37972124026654	-16.2772026218532	9.81759132530456e-31	2.0362009853698e-29	59.2965814807586
SNAPC4	-1.81713139163308	4.88288853189519	-16.2428802485523	1.15388254760025e-30	2.37671892978907e-29	59.2358969307399
RALGPS2	1.35406239511888	5.14260343988539	16.2372745177685	1.18474819397018e-30	2.43367700145776e-29	59.1749683154024
KIAA0020	-1.54869037797117	5.05105599686092	-16.2259969046691	1.24938242879773e-30	2.56271308732461e-29	59.1492798655735
VPS9D1-AS1	-1.66352927461741	4.45926987813282	-16.2129129129471	1.32882703001533e-30	2.70374887299595e-29	59.1125433094057
INPP5J	1.3955584336545	4.43140271627613	16.2130602945528	1.32790444038363e-30	2.70374887299595e-29	59.0872095692211
LPIN2	1.15420940704995	6.86463337294897	16.2425942706403	1.15543741259059e-30	2.37671892978907e-29	59.0775034015424
OAF	-2.78770888939351	2.9642325316016	-16.2656497419043	1.03660308811451e-30	2.13813625977027e-29	59.0568221429478
SNRPD1	-1.15686817523976	6.43774762072155	-16.2257259685358	1.25097808538155e-30	2.56271308732461e-29	59.0314035485639
IKBKG	1.8190749987537	3.08709845932357	16.1921410643138	1.46552003373502e-30	2.96181007087012e-29	59.0251165848529
DHX37	-1.43697760011532	4.91475552864095	-16.2012128778519	1.40416270785101e-30	2.8454665615507e-29	59.0234575117902
DNAJC1	0.922082216427681	6.05054126469354	16.2177694710579	1.29876226898006e-30	2.64975736834301e-29	59.0030086316834
LETM1	-1.11050909774492	7.14583696919759	-16.2234554111321	1.26443115869984e-30	2.58674363474615e-29	58.9813937967002
SLC33A1	1.0003687034125	6.86647537317388	16.2201396330055	1.28433898606272e-30	2.62389581152624e-29	58.9741094409031
FANCF	-1.33357606983741	5.07893546653152	-16.1851663960274	1.51452083321326e-30	3.05672645585086e-29	58.947325334122
PPP1R14B	-1.40176271818324	6.13839551022527	-16.1977286685503	1.42741660803892e-30	2.88869107632243e-29	58.9338404393892
SYT4	-2.98583921307764	7.40916224789453	-16.2013920961938	1.402976944413e-30	2.8454665615507e-29	58.9066787356532
RNF187	1.18829539114723	9.64603470331231	16.2085094694916	1.35669136664002e-30	2.75670873632836e-29	58.8368728317102
AMPD2	-1.45325082317463	5.81808074947536	-16.1746152272341	1.59179848693293e-30	3.2083820241322e-29	58.8329703275122
E2F1	-1.66514022087389	5.51847109023476	-16.1640160311251	1.67342153358135e-30	3.36386850712952e-29	58.8225141008794
CELF6	2.55650187712513	2.12024711458659	16.166564169119	1.65342226624936e-30	3.32812181635395e-29	58.7700673723252
SLC38A6	1.70691357691978	3.96534157035619	16.1353809028035	1.91561278690938e-30	3.84043279148614e-29	58.755958222906
MCF2L	-1.527789199318	4.85525878505749	-16.1341480919847	1.92679716277229e-30	3.84744497289743e-29	58.7220105167393
HSPB2-C11orf52	1.51289811968387	3.4022158810845	16.1161572750953	2.09768955120791e-30	4.16101800540792e-29	58.6784739723151
ANK3	-1.54664274597698	8.05481399022191	-16.1586876020953	1.71603187177476e-30	3.44491104098526e-29	58.6569887081514
RNASEH2A	-1.1948657031328	5.66131705646183	-16.1344461479627	1.92408711831548e-30	3.84714942325237e-29	58.6547401813653
TRUB2	-0.950280989935148	6.04334033113601	-16.1344926893311	1.92366429165141e-30	3.84714942325237e-29	58.6259407739218
CAMKK1	-1.61348970225731	4.83464262187577	-16.1095152174933	2.16456543222169e-30	4.27672559608433e-29	58.6017659715348
EEF2KMT	-1.55363634860277	3.80506977801796	-16.0994793880277	2.26970153778077e-30	4.46682022166658e-29	58.6002782304249
CLN6	-1.03242808678712	6.00183100296048	-16.1252407858432	2.00958184346696e-30	3.99151864570104e-29	58.5849227197179
RPS6KA2	1.01389940302316	6.86976292566208	16.1270744390248	1.99225239730263e-30	3.96233933746971e-29	58.530406765418
RAB6C-AS1	-2.59106268424179	3.31632391208265	-16.1061764144595	2.19898790635568e-30	4.33333364853503e-29	58.5293186338501
HMGCS1	1.41285560193042	8.01092711096575	16.1306409839974	1.95897497008641e-30	3.90650307447777e-29	58.5234561670353
VDAC1	-0.834625893620325	8.55124156101609	-16.1283358760359	1.98041815988191e-30	3.94402640434837e-29	58.4889845840358
EPB41	0.856770195060553	7.65923373906924	16.1157290632661	2.10193767253272e-30	4.16394407529701e-29	58.4495815136736
AR	-2.06637175231647	8.46276416868889	-16.1098555781755	2.16108694882382e-30	4.2754784747745e-29	58.4086542141407
RNF11	1.22702778649718	8.22134954125849	16.1079393286536	2.18074452951444e-30	4.30303020436121e-29	58.3984904347487
MRPS7	-0.903049468900568	6.62814255222557	-16.0733035530548	2.56873235669911e-30	5.04870223405678e-29	58.3013904644615
ZBTB42	-1.51345865634	5.25831126728412	-16.0510375994105	2.85410102179462e-30	5.56586765496987e-29	58.3002026833844
MRPS16	-0.693482245847132	7.39451149642018	-16.0706167985652	2.60158482979251e-30	5.10658794825678e-29	58.2487745474824
UNKL	1.30128693182732	6.88820472327802	16.0680410127925	2.63347705832853e-30	5.15570945343691e-29	58.2451823454753
TMEM185B	-0.744711264274533	6.17506498538482	-16.0571483062563	2.77275082584247e-30	5.41425570882322e-29	58.241596850563
CHP1	0.723119438832989	7.77482626798277	16.0689995225339	2.62156354808542e-30	5.13908593186039e-29	58.2267868437197
XRN2	-0.931072997094756	7.15251445504562	-16.0596136530623	2.74059412748052e-30	5.3584324763343e-29	58.2128276443231
PCDHGC3	-1.84510428711641	3.42409616247297	-16.0007572639917	3.62142777846431e-30	7.00764942286342e-29	58.1228594226382
NQO2	1.61062370050126	6.15270471688201	16.0313902758103	3.13228591623611e-30	6.08465786781389e-29	58.1213414913715
NIPAL2	1.57013524345689	4.18846307213851	15.9958240627777	3.70709020477964e-30	7.15938425361972e-29	58.0850168267475
TAOK3	-1.32890854292449	6.65934097932814	-16.0240223562301	3.24350166394307e-30	6.29256085087456e-29	58.0726310989903
SMARCD2	-1.24294596546053	7.32421164246852	-16.0313946419465	3.13222116113743e-30	6.08465786781389e-29	58.0695963906476
DDX42	-0.682564611995492	7.49241005185395	-16.0324629778167	3.11641683627848e-30	6.06953504715404e-29	58.066648420594
FAM214B	1.2218229714651	4.94263795371917	15.9881318709491	3.84474494364324e-30	7.41112837917161e-29	58.0083783130613
VPS39	0.638458839736273	6.93607894558956	16.0055414595047	3.54025405717279e-30	6.85941353838796e-29	57.9531414060841
TRPM8	-2.74537335883071	3.70185326267619	-15.973557511482	4.11981361317346e-30	7.91088506590955e-29	57.9488802059587
GNL2	-1.0833568108576	7.07061478189281	-15.9956939281821	3.70937729709386e-30	7.15938425361972e-29	57.9112397898466
LINC-PINT	4.16024725126548	2.9127025592005	15.9811563244017	3.97401448779266e-30	7.65048737803778e-29	57.8912241232199
SLC37A3	-1.22701112403588	5.38725952587141	-15.9527895413529	4.54632562893135e-30	8.70760531173893e-29	57.8297934574955
BEX4	1.84505166147647	4.58923517555354	15.9365992156061	4.90941098832541e-30	9.37909865148783e-29	57.7975191903221
ANAPC5	-0.826782068097874	7.74406083263599	-15.9769529018659	4.0540127349484e-30	7.79450130960118e-29	57.7958048701367
LOC100287015	2.0882626506482	3.67181622536792	15.926860911428	5.14170498481642e-30	9.7979494989852e-29	57.787814165176
SNX3	0.851486322503924	7.29900817826516	15.9691879366737	4.20607653889046e-30	8.06621268301139e-29	57.768495186418
TMEM45B	-1.76199318699362	4.63226486542408	-15.9240479491565	5.21083920181603e-30	9.91710538079462e-29	57.7613871840214
SLC25A19	-2.08710341831791	3.02923851698275	-15.9235693461363	5.22269453430932e-30	9.92708621863148e-29	57.7062036899402
TTC21B	-1.4025500584498	5.89868848875743	-15.929962903214	5.0665359712955e-30	9.66697638436763e-29	57.6950091670327
FBRSL1	-1.79813093053422	5.65208772238811	-15.9153182462788	5.4313976915112e-30	1.02977105726935e-28	57.6409914849941
SLC30A4	-3.20904332962396	6.44001612784193	-15.9085931968646	5.60768961399474e-30	1.06051721969452e-28	57.6182218774061
FTSJ2	-1.11821309924583	5.60611546361571	-15.9124609675025	5.5056078360465e-30	1.0425246817916e-28	57.6049894645179
YRDC	-1.10416746762632	5.33193337039326	-15.9023915777978	5.77535586750274e-30	1.08675117426593e-28	57.5805105294596
SRD5A1	0.961011542179527	5.40059133707103	15.9046494776363	5.71373583407514e-30	1.07778500182557e-28	57.5613664696191
PIK3R2	-1.233256981485	7.13639999846657	-15.9080590117024	5.62193710849012e-30	1.06187430969922e-28	57.498709661688
MICU1	0.683351088672044	6.70057363140521	15.9043993598156	5.72052907868261e-30	1.07778500182557e-28	57.4837571055055
HNRNPF	-0.754262170528401	8.7178824280361	-15.917237819441	5.38210754255885e-30	1.02171588949512e-28	57.4816988094128
SLC26A11	1.08397072437249	5.56055985952082	15.8797475406832	6.43152476016807e-30	1.20719719748355e-28	57.4323603936602
MARK1	1.31876066057741	4.29900159667126	15.8452238119782	7.57914955889899e-30	1.41552872856253e-28	57.3862103817461
MDN1	-1.36944887712528	6.16554405474081	-15.8641193338345	6.92763676504256e-30	1.29869405323195e-28	57.3446395557974
ALKBH2	-1.55251289767116	4.06887152072912	-15.8280298690298	8.22540329198501e-30	1.52673245775583e-28	57.3194697504308
RAB39B	2.54395457184029	4.88702028915635	15.832668051275	8.04580263896265e-30	1.49709755175543e-28	57.3104925025295
CCT3	-0.874417917213691	9.37236956397451	-15.8802838662081	6.41514833209347e-30	1.20563037990883e-28	57.2890005728681
WDR54	-1.61672559848488	3.92817598176372	-15.8174973725487	8.64835939808265e-30	1.59930744731046e-28	57.2729264297212
SNX8	1.28260351603327	5.59014743537501	15.8453280913788	7.57539004383356e-30	1.41552872856253e-28	57.2622345343719
ITSN2	1.07687802269804	6.6052497444528	15.8502547497678	7.39989294615184e-30	1.38549616557875e-28	57.2355215538131
GDPD1	-1.41376701209517	4.2026522981028	-15.8100135457765	8.96211593548134e-30	1.64718644904759e-28	57.2294664169742
HECA	1.63578692992074	5.28163458303545	15.816841349531	8.67541560796446e-30	1.60233752483634e-28	57.1981306094159
CNN2	1.40371868469648	5.44011572494781	15.8255423749605	8.32337957901576e-30	1.54301071306791e-28	57.1716949385801
MCMBP	-0.914842859128171	6.53500759621429	-15.8297215321829	8.15943606214165e-30	1.51636252362771e-28	57.1473961354656
PITPNB	-0.963194051640173	5.61048484445233	-15.8151114359372	8.74717085225632e-30	1.61360586630812e-28	57.1398697456107
SRSF6	-0.701303606842655	8.20471466910349	-15.8376988331326	7.85545391317029e-30	1.46531050882193e-28	57.1152753133835
E2F5	-2.3616195334635	2.59879438275862	-15.834522573858	7.97509963318319e-30	1.48578282992405e-28	57.0970218798832
WDR77	-1.19359419549835	6.10229394502723	-15.8124357742672	8.85933192561637e-30	1.63229114349761e-28	57.0905885600772
MGAT1	1.30822889892296	6.91894544084493	15.8240560792217	8.38248025706495e-30	1.55205084513055e-28	57.0898609994358
FADS3	1.69188551174952	4.62278422705556	15.7769596470296	1.04906632410806e-29	1.92341635199104e-28	57.0244932989151
SMPDL3B	-1.67133946640407	4.86957419793063	-15.7740110314928	1.0639146881726e-29	1.94512619715589e-28	57.0237401543027
PPIF	-1.38567531052635	7.39211037712799	-15.810156176726	8.956030496944e-30	1.64718644904759e-28	57.0168850314436
IMP4	-1.46651421112175	5.64703448604876	-15.7726200152855	1.07099261180135e-29	1.95407351868884e-28	56.9546487579025
DNAJB11	0.85012916955577	6.96585842231121	15.7947778822426	9.63668575062202e-30	1.76900334023643e-28	56.9515794355869
SLC29A2	-1.65947925969042	4.80772703746338	-15.7492319254538	1.19734616502197e-29	2.17404474171342e-28	56.9114668361038
LEMD2	0.907255188864748	5.95439133705469	15.7742277999339	1.06281594605111e-29	1.94512619715589e-28	56.9075634119904
SHQ1	-1.16663763121078	4.62710455067413	-15.7447500500342	1.2232193638072e-29	2.21566489347755e-28	56.8893401503042
MBLAC2	-1.60507029639227	5.23031318856897	-15.7477032787272	1.20610839601402e-29	2.18730962252978e-28	56.8752670756666
MAGEF1	-0.986571370682796	6.63036329465499	-15.7738378389066	1.06479337643989e-29	1.94512619715589e-28	56.8744307058097
POLR2H	-1.13978152628137	5.83367055044703	-15.7557668518413	1.16060366413264e-29	2.10988191532878e-28	56.8521047067421
NVL	-1.04798402230696	6.34265983972746	-15.7629422916486	1.12156402161562e-29	2.04138246649456e-28	56.8482161865171
ZNF385B	-3.47379018013882	2.46338037167405	-15.9481114357349	4.64837162882596e-30	8.89171316922939e-29	56.8383274596891
TMEM69	-0.934009142079018	5.60176029175481	-15.7410412941195	1.24505399593427e-29	2.25249768710229e-28	56.7829373445288
GAB2	2.11232996503844	2.74658055356583	15.7213178956963	1.3679291789451e-29	2.45997898814847e-28	56.7809680076418
PAGR1	-0.954097273260582	6.19775799893293	-15.7390338580715	1.25703542951857e-29	2.27143730561383e-28	56.7323363447804
RANBP9	1.05600878353302	6.90748410293362	15.7327442261383	1.29533108124939e-29	2.33782349952414e-28	56.6628689502749
HIP1	-1.10987272951208	5.97731933620745	-15.719748252057	1.37821662159514e-29	2.47551444854936e-28	56.6530388632261
PHB2	-0.770460226231865	8.19188974962069	-15.7254304329791	1.34134022374183e-29	2.41512639327186e-28	56.5832524692959
INF2	-1.46263830407759	5.17405638164688	-15.6859831770846	1.61936270138839e-29	2.89136151296648e-28	56.5761184062899
ZNF511	-1.92789251033846	3.87370003495173	-15.6667116208718	1.77557593339995e-29	3.16275779548442e-28	56.5573121849682
FNIP1	1.6927177300258	6.6316041327566	15.7034260167663	1.48991405906245e-29	2.66975531156107e-28	56.554108389095
SLC35F2	-1.07108905822985	5.5772984621368	-15.6886269650981	1.59903841658015e-29	2.85847153135328e-28	56.5497775612485
RAP1GAP2	-1.07602465579435	6.39294658106908	-15.700155664787	1.5133657822685e-29	2.70854595787172e-28	56.5364908386993
SLC25A15	-1.31002913516442	4.90265365141814	-15.6670011443134	1.77312046868371e-29	3.16213503061218e-28	56.5003910850071
CCNE2	-2.4626313710085	4.70526312983131	-15.6327391597153	2.0887753907595e-29	3.70307571046573e-28	56.3845585578888
HEXA-AS1	3.1870326939806	1.67215639908281	15.725424302542	1.34137946989127e-29	2.41512639327186e-28	56.3459098774969
PRR15L	-2.40593465042625	4.05053847625814	-15.607813028031	2.35340179438181e-29	4.13801889279125e-28	56.2798220609207
NOL10	-1.16935329598715	5.67873650641939	-15.6310108630322	2.10611763864473e-29	3.72789675683046e-28	56.2653202054122
PACS1	0.833338031069841	6.38331899684695	15.6430626746775	1.98813495550911e-29	3.53299816472482e-28	56.2463609192004
NUP62	-0.971077514071524	6.55544960327779	-15.6393889265836	2.02337785023097e-29	3.59137609918064e-28	56.2318879348397
PRIM1	-1.49903735724929	4.47710809253784	-15.5984122082318	2.46174164281418e-29	4.31840099398338e-28	56.2021924672016
CDKN1A	1.87415936731168	8.98263807180801	15.6496146766096	1.92680506704008e-29	3.42806929936893e-28	56.1967186090669
PGM2	-0.882424742494212	6.66548972388667	-15.6308497842941	2.10774130697194e-29	3.72789675683046e-28	56.1916552406953
CARS2	-1.18772973879747	5.15631646129357	-15.5973488422437	2.47430789194265e-29	4.33538008231164e-28	56.1448370640779
RALGDS	-1.16012688286722	6.48494595072226	-15.6150973194854	2.27276029471294e-29	4.00560664147999e-28	56.1234954845096
SEL1L	1.07102343765971	8.08081880563845	15.6233672771104	2.18456818551951e-29	3.85469751748072e-28	56.0971704231642
CCT8	-0.748237888665995	8.88655413704154	-15.6241158806411	2.17675679246505e-29	3.84543294066531e-28	56.0789128864855
G6PD	1.40943216132781	7.05726382351509	15.6115888079706	2.31124886242072e-29	4.06866505487802e-28	56.0635321456022
NUP88	-0.83923791765371	6.53882483911571	-15.6014249745529	2.42648579567638e-29	4.26153341612591e-28	56.058487805016
UAP1L1	1.71227707577916	5.96604658361656	15.591455061162	2.54513564496392e-29	4.45428401454292e-28	56.0400247570047
UTP18	-1.13614805907382	6.0382440847403	-15.5861795039206	2.61026123483164e-29	4.56294327150546e-28	56.020618416959
MUS81	1.20048990583996	5.64119552856924	15.5747059461081	2.75774299782143e-29	4.81514754131239e-28	55.9685641656116
NBN	-1.2472809958717	6.34335031675061	-15.5740601883564	2.76628832850256e-29	4.82445825096336e-28	55.9466320671232
FLYWCH1	1.42676525415101	6.24054407465819	15.5697951877054	2.82339963093911e-29	4.91834905547352e-28	55.904681969175
ARHGAP21	0.900653384431141	6.42370565736875	15.5659751026189	2.8755588939922e-29	5.00340583455236e-28	55.888508202014
AKR1B10	4.36407462753933	0.71470635739066	15.7082282423678	1.45613773992995e-29	2.61234937906668e-28	55.8488464951389
IFRD2	-1.26451156521795	6.37928102718104	-15.552544227532	3.0667554212082e-29	5.32164878916549e-28	55.8393969355541
CYB5A	-1.1444814886203	7.06061581660179	-15.5525351427613	3.06688898124154e-29	5.32164878916549e-28	55.8011610127341
PPP1R14C	-2.25164136980424	2.73195189777766	-15.5523853819945	3.06909153663913e-29	5.32164878916549e-28	55.79351424163
C1orf109	-0.954417133459584	5.45960787639443	-15.5295728905297	3.42386707752554e-29	5.92313226222621e-28	55.7910031937684
HELLS	-2.18717080797102	3.88323239023777	-15.5025803028331	3.89730520518876e-29	6.70354352360989e-28	55.7762933572274
KLHL24	2.01267293541264	6.30857047814562	15.5247561992974	3.50389570396723e-29	6.05460274922578e-28	55.7468081294358
CHAF1B	-1.06537579112802	5.20701804463886	-15.5080793999338	3.79579031393238e-29	6.53642056812025e-28	55.7080379139543
RPL7L1	-1.22223157034438	7.07722806696951	-15.5331362809781	3.36584661994193e-29	5.82947552999401e-28	55.7023339429136
MAP3K10	1.2129722922002	5.02212502624516	15.501096302999	3.92516491928045e-29	6.74373872172943e-28	55.6723922789748
ATF3	3.49771027799002	7.30534811382174	15.5109198204965	3.74440074196531e-29	6.45532968327797e-28	55.649575650894
MYNN	-1.2404294068276	5.46840457536251	-15.4981427077684	3.98121112465045e-29	6.82441395522273e-28	55.6481043823354
UNC13B	0.652642874191357	6.95283188162322	15.5158282863175	3.65723861022653e-29	6.31230976680018e-28	55.6106010277488
RPS6KA4	-1.34588987091303	5.14451897689392	-15.4814888171711	4.31262627102383e-29	7.3672805558241e-28	55.5981141033493
TMEM39A	1.21364037875055	5.66317755189757	15.4875873202305	4.18816286394612e-29	7.16280792312243e-28	55.5846328498069
SRPR	0.717721750182973	7.96926710855571	15.4995881827994	3.95368257869655e-29	6.78497115448084e-28	55.5055640513972
LRRC47	-0.736913085162968	6.63873283518837	-15.4882709074416	4.17443863205942e-29	7.14747668175647e-28	55.5020631643259
WDR74	-1.24762113209821	5.46396669317247	-15.4649497654699	4.66920997719095e-29	7.95832656271275e-28	55.4904617794695
ANKRD12	1.53526656702748	6.40700647269071	15.4739651308928	4.47131185249515e-29	7.62968395193945e-28	55.4615608006735
GLRX	1.52901736372604	2.92440795261074	15.4315716293296	5.48171172253437e-29	9.29044957399279e-28	55.4344930372771
POLR1A	-1.41271626882612	6.18856493307595	-15.4578693650647	4.83078813650985e-29	8.20578220111221e-28	55.3962037383437
F12	-1.8443624732575	4.27643715095958	-15.4200667659176	5.79354965001329e-29	9.77482489265163e-28	55.3773738333633
METAP2	-0.725640569568859	7.25685873843096	-15.4601920676642	4.77717274014581e-29	8.12389873907469e-28	55.3452980930954
TSPAN5	1.4516883644096	3.928107145922	15.4118907566789	6.02594265462408e-29	1.01441205046901e-27	55.3318136012811
ADAT1	-1.14309278637105	5.1464743909282	-15.4266183361458	5.61384694183725e-29	9.49296460344911e-28	55.3204522172461
PTPN13	-1.10696420460256	6.18016235644218	-15.4321373390266	5.46682102285628e-29	9.27568186205762e-28	55.2810377304414
SLC6A9	1.46848741509488	5.8614859909969	15.4308207583503	5.50153925916726e-29	9.31354154629713e-28	55.2800917539533
OPTN	2.72518630743609	3.83995080049734	15.3949248930753	6.53851390706225e-29	1.09578487531749e-27	55.2660214133722
EXOSC5	-1.8508085826344	3.46376956414176	-15.3919951588846	6.63136492468454e-29	1.10887055355304e-27	55.2318022666437
RPL36A	-2.87806910059407	1.87967025854112	-15.4631845889848	4.7089765858688e-29	8.01700594256302e-28	55.2300852801578
DNAH8	-4.32540463201615	1.81826667752025	-15.7679258077806	1.09522952926987e-29	1.99586973440733e-28	55.2216970333176
COLGALT1	-1.10624642888155	6.59888772061739	-15.4236795805795	5.69375038528313e-29	9.61725036956259e-28	55.1971133537404
PRMT6	-1.15541179310299	6.25315152022199	-15.406880246526	6.17296812896949e-29	1.0379987617537e-27	55.1345651240124
MALT1	-1.04093667978825	6.07139234359117	-15.4043187103496	6.24951992913543e-29	1.04969565163196e-27	55.1337235929716
NDST1	-0.944040190439674	7.14262359801522	-15.4131363078085	5.98994347292378e-29	1.00948362726626e-27	55.1230859604993
PPAT	-1.4150092231701	6.36335962865239	-15.3958911422457	6.50817838620255e-29	1.09191962734321e-27	55.0893866547779
KIAA1683	3.38164953046314	2.86191879485096	15.3651837626528	7.54512246903057e-29	1.25607049883551e-27	55.0735931041237
PMPCA	-1.15285255009936	6.44766289967222	-15.393024304206	6.59859853009505e-29	1.10462157779161e-27	55.0615290424824
WDR12	-1.15492072763115	5.51058492374383	-15.3748532173828	7.20182999247746e-29	1.20158532407824e-27	55.0467608933461
CHST14	-1.35690728491105	4.60921885803081	-15.3514869991289	8.05974126121067e-29	1.33729364395955e-27	55.0215677083052
MMP16	-2.5916223629261	5.36648590061518	-15.3363122101357	8.67120592475649e-29	1.43716145878746e-27	54.9397852178521
STK36	-0.918043509681467	6.06619490407948	-15.3617579921092	7.67065377852947e-29	1.27555412113398e-27	54.9259893569971
MRPL32	-0.930400095232466	6.15480089971437	-15.3568886674008	7.85270306231537e-29	1.3043826237138e-27	54.9068576717829
ZBTB7B	1.08899429859246	7.75504300533067	15.3748851580329	7.20072242790537e-29	1.20158532407824e-27	54.9026777911357
XPO6	-0.877382695301457	7.75380686971137	-15.370438966556	7.35655619324956e-29	1.22603826634668e-27	54.8933520391041
NCAPH	-1.35540378366008	5.46529998781544	-15.3311717195842	8.88874499113309e-29	1.47159200426521e-27	54.8339963267193
ITPKC	1.44936153639523	4.98123859250098	15.3210050973772	9.33527257288391e-29	1.54381556117208e-27	54.8181083421526
LPAR3	-2.14189406125475	3.97411655394086	-15.3008652079384	1.02875315420857e-28	1.6975557542413e-27	54.8142553964376
EPHA6	-1.36995344766616	4.49588544054201	-15.2867291867518	1.10136816409739e-28	1.81140682936324e-27	54.734558143508
NAP1L2	1.37284066751799	5.32895323190098	15.2950309131735	1.05812115609722e-28	1.74409959165267e-27	54.6583859305002
MAPRE3	1.05762413004897	5.00415799159824	15.2829547171067	1.12161418616464e-28	1.84067307316373e-27	54.6320400980311
RIOK3	1.04903450113226	6.49292110652203	15.3039414056397	1.01359984763574e-28	1.67439112344315e-27	54.6177088587209
EXOC1	0.876131615808506	5.72371405471629	15.2863656563654	1.10330202669806e-28	1.81260210425581e-27	54.57998350096
ORC5	-1.35447948350672	5.46685534422392	-15.262434906945	1.23840949439571e-28	2.02682506737759e-27	54.5205528121449
MBNL2	1.55535511570301	4.61731045271458	15.2443221616425	1.35162651452829e-28	2.19891914866271e-27	54.4974012235866
UTP15	-1.16750450282275	5.15512191841716	-15.2498285584688	1.31614865810011e-28	2.14818350543819e-27	54.4709776425102
APEH	-1.12724795550534	8.17128476876506	-15.2800800580616	1.13728428303169e-28	1.86435161506593e-27	54.4465265578907
CDK6	2.23921098468076	2.95110119148566	15.2193223696107	1.52518680632257e-28	2.4679100305754e-27	54.4211275729989
PKNOX1	0.856535707518809	5.49012442926015	15.2481148661681	1.32708853324644e-28	2.16134071748682e-27	54.4110263914532
APEX2	-0.96217919933656	5.13287458027708	-15.2391426039533	1.38587553184145e-28	2.25219772577178e-27	54.4073692936294
LYSMD4	1.35046468746385	3.57758978274652	15.2135230704532	1.56855044651186e-28	2.52718385244872e-27	54.3950170099836
PPRC1	-1.38316292511918	5.8784223670482	-15.2484905535697	1.32468242270486e-28	2.15976452327212e-27	54.3949811159361
MEAF6	-1.23498386652856	6.7008302008579	-15.2537452173569	1.29148457882036e-28	2.11022115729778e-27	54.3908839397325
UAP1	-1.10801837024055	7.60034521378185	-15.2623202641859	1.23909523964613e-28	2.02682506737759e-27	54.3794803416438
NAIF1	1.54117666496727	4.95601741755398	15.2296079250222	1.45121954504081e-28	2.35075649280829e-27	54.3742135495767
OSER1-AS1	2.37269423593184	3.03582539031284	15.2023292470456	1.65578714781498e-28	2.66202353443145e-27	54.3125215383676
METTL8	-1.2541494757406	4.98589877911923	-15.2147248956346	1.55946327754309e-28	2.51524173744222e-27	54.3114090160024
CMSS1	-1.00002671469985	5.25464613891211	-15.2152202452891	1.55573328560532e-28	2.51192376523113e-27	54.3082459213954
C21orf59	-0.772116847721044	6.12797295906233	-15.2326838565129	1.42980773653918e-28	2.32108032128349e-27	54.3063629449143
ZNF165	3.00325119891114	4.44433544701069	15.1945961848162	1.71888581584911e-28	2.74582866072236e-27	54.2883286790161
CNKSR2	-3.02299565081405	2.43604082914581	-15.2907232211687	1.08034424161533e-28	1.77877731711576e-27	54.2617720770219
C1orf21	-1.3484463768042	6.01683820955313	-15.2152846362805	1.55524907930196e-28	2.51192376523113e-27	54.2526075116234
SERINC2	1.49643721313169	7.01753593459728	15.2321717157865	1.43335062941468e-28	2.32431890402709e-27	54.2419005368258
FIGNL1	-1.58603278700514	5.58928128395094	-15.1980855498317	1.69012016658524e-28	2.70275233455208e-27	54.1886763756278
CAMLG	1.15124811254652	5.826990078457	15.2019186611536	1.65907807426147e-28	2.66446164311339e-27	54.1706230365198
NUP85	-0.931551519633384	5.6026424920353	-15.1884187377388	1.77102364159342e-28	2.82610956452358e-27	54.1281923298351
ARIH1	0.957532899854978	7.11301877002647	15.2013246191412	1.66385107764592e-28	2.66927219892427e-27	54.0961755488666
CTDSP2	0.863261923410726	7.25926113694523	15.2003366292588	1.67181995515892e-28	2.67633778749109e-27	54.0909742055805
TANC1	-1.1395168123039	7.79272606316016	-15.2006050285923	1.6696513263452e-28	2.67571871039483e-27	54.0772285622126
CCT7	-0.828058987277354	7.82465685345424	-15.1847669315621	1.80258957002137e-28	2.87342728062005e-27	53.9948978540839
POLD1	-1.48201449624219	5.47550086895569	-15.1490992525679	2.14225609027879e-28	3.40403359276468e-27	53.9662113753105
SAPCD2	-1.77567247198172	6.46203528134666	-15.1634313153918	1.99865143906066e-28	3.18258218546499e-27	53.9614565275717
DDX23	-0.823495188505681	6.97509572034418	-15.1516625946027	2.11583098434606e-28	3.36560572679454e-27	53.8608599307516
TTC17	0.743147489681769	6.46125263477005	15.1465640743964	2.1687171202048e-28	3.44243723858301e-27	53.8547578765991
RGS3	1.18089424125816	6.11439071284804	15.1412605063803	2.22514067153381e-28	3.52454771347592e-27	53.8545840635891
CDK2	-1.29513156517096	5.86749658240361	-15.1329044933296	2.3170475146483e-28	3.66625769019588e-27	53.8505840969031
SERINC1	0.903470241545349	8.23682777907744	15.1458639814829	2.17608208376756e-28	3.45048031360651e-27	53.7916812196859
PSMG1	-1.16620439839811	5.6961450765279	-15.1136639554175	2.54344567407894e-28	4.00759498866415e-27	53.7815531457053
CFAP69	-2.08896267770241	4.45734654105775	-15.0794645540196	3.00216607607426e-28	4.71060875635644e-27	53.7478766868659
SIGMAR1	-0.989758147943279	7.42487367069214	-15.1248758278639	2.40894675077366e-28	3.80470752610475e-27	53.719015526634
FOSL2	1.80363421973769	5.95922088840438	15.10474282086	2.65583765117985e-28	4.17592232147818e-27	53.7185288690151
TPM4	1.29211154911455	7.49549417093139	15.1248186400608	2.40961431627971e-28	3.80470752610475e-27	53.6970543372081
XRCC6	-0.702349282546143	8.94692795564846	-15.1178071871745	2.49288545995906e-28	3.93205546919593e-27	53.6351185911226
PTBP1	-0.796106850417241	8.29840158230258	-15.1111916689233	2.57410487877831e-28	4.05165187208963e-27	53.6232238281231
CYB5R1	0.913493416565364	6.07306436663259	15.0899692460614	2.85304762559303e-28	4.48131413660093e-27	53.6096152940276
BEST1	2.19165700744121	4.21706602179226	15.0528795001475	3.41550776573989e-28	5.34799422422838e-27	53.5983051433668
NPM3	-1.3807425054736	5.41717362724418	-15.0602335652129	3.2957556995432e-28	5.16587344304182e-27	53.5551043847424
TTC39B	1.3697832843203	4.51413909280892	15.0366190807929	3.69604659249435e-28	5.75724436025883e-27	53.4937331870447
DNAJC6	1.74116571998081	3.03390405325833	15.0186728318607	4.03264131377183e-28	6.26854471714264e-27	53.4370016394592
RAB36	-3.93570003311778	2.63813111761884	-15.2104263117242	1.59221149325596e-28	2.5625560324471e-27	53.4333186777353
FAM86C2P	-2.17755131995806	3.09464585230948	-15.0173259398402	4.059112795852e-28	6.29111311636829e-27	53.4131740087401
MRPL14	-1.2271818112175	5.00132637307436	-15.0228257709161	3.95210764834884e-28	6.14972522773121e-27	53.389620025431
AFG3L2	-0.7105037854737	6.99446651775711	-15.0520118716442	3.42992143889383e-28	5.35938609015918e-27	53.3811299632822
AMFR	0.807394373992564	7.18721694596489	15.0521169325957	3.42817284233789e-28	5.35938609015918e-27	53.3684739917913
RHBDD2	1.30920396076387	6.83354617167659	15.0488962373766	3.48218639207371e-28	5.43539613964436e-27	53.3683111961123
KIAA0232	0.859494531538891	7.10899884868043	15.0388705979812	3.655861303143e-28	5.70056213167138e-27	53.3052163277037
DDC	-1.73717144339925	4.88195735052017	-14.9930211170995	4.56796440056248e-28	7.04235661589797e-27	53.2929804235665
MICALL1	1.22215083389851	5.89102953205445	15.0174122137085	4.05741196794065e-28	6.29111311636829e-27	53.2664213429596
SNRPF	-1.1637094608927	5.87059887215367	-14.9937319909639	4.5522079394934e-28	7.02527794649875e-27	53.1823825821593
LANCL2	-0.92582069183353	5.22275172341886	-14.9754387098115	4.97561190667703e-28	7.65510126953507e-27	53.1444360445834
RRP7A	-0.910667689384774	6.05372806606997	-14.9901589002337	4.63196177776227e-28	7.13369621075675e-27	53.1370687633496
MORC4	0.868103385090266	6.54428355293416	14.9975083938424	4.46941548639703e-28	6.91171400038494e-27	53.1228909504787
ZNF213	1.81497954423099	5.61083086546018	14.9730794088044	5.03302592026791e-28	7.73550841542917e-27	53.0940981944767
PTPDC1	1.78308249101234	5.03649018864352	14.9551949163541	5.4904649444487e-28	8.42133009252724e-27	53.0675323705173
MIR29C	4.34512663571207	2.33937689952494	14.9942137079199	4.5415617807393e-28	7.01605881682936e-27	53.0175003322898
ARID5B	-1.42245359713435	5.06901390241087	-14.9359270221025	6.03017171221154e-28	9.19207257855657e-27	52.9870104652989
PRDM15	-1.2921607192865	4.44877511413193	-14.9220981696719	6.45010931178092e-28	9.79320944648153e-27	52.9445645452232
DDX47	-0.895264239041769	5.96243912190438	-14.947274795441	5.70617557361896e-28	8.73434581176985e-27	52.9329202899124
FAM136A	-0.906201858489009	5.75785923147565	-14.94096292852	5.88416746712742e-28	8.99762308415329e-27	52.9172917828178
LDOC1L	-0.851518621415155	6.61589086796536	-14.9506439261422	5.61339275356006e-28	8.60109240688345e-27	52.9098503697893
KPNB1	-0.747755020920858	9.32085653058217	-14.9664717661796	5.19739267006204e-28	7.97996404229567e-27	52.8888164672467
MCM10	-1.83181657624508	4.96158020147667	-14.9185428761189	6.56274244207895e-28	9.95415560709672e-27	52.8851764773216
MRPS2	-1.19606266859071	6.24673670753545	-14.9375379250601	5.98307559551007e-28	9.13105342038095e-27	52.8734725590249
PURA	-1.25158519219947	6.39450553573065	-14.9375203111424	5.9835885493173e-28	9.13105342038095e-27	52.8641292346934
VPS37A	0.859639445637502	6.44298186140357	14.933081628385	6.11427129798716e-28	9.30211730603598e-27	52.8259433194748
MMS19	-0.720685099028234	6.33726571413499	-14.9295336090115	6.22079120876943e-28	9.45459522174917e-27	52.8224678687461
SLC45A3	-3.19136692634987	6.80365998028996	-14.915846121771	6.64949317449614e-28	1.00755589816583e-26	52.8006950693018
LDLRAD3	-1.10178372674263	4.16851326691288	-14.8837873241072	7.77348628474024e-28	1.16892003831612e-26	52.7896106540104
OS9	0.637627724192036	7.79891986941927	14.9357347594541	6.03581750296802e-28	9.19207257855657e-27	52.7805803706477
DIEXF	-1.34008120961458	4.99384560654034	-14.8888517591685	7.58398496493612e-28	1.14223789602288e-26	52.7444542443173
ARHGAP28	-2.653698541206	2.94736395280657	-14.9030823601171	7.0759829632608e-28	1.07001973994284e-26	52.7243599198881
FBXO5	-2.56356071016277	4.05341594801879	-14.8639176890669	8.56407581600281e-28	1.27958370600098e-26	52.7158491163188
SPTBN2	-1.48378389307957	7.02320241580706	-14.9126293665271	6.75448010733898e-28	1.02243219044155e-26	52.7049832241979
LPXN	1.2899450107027	4.16716547633269	14.8690690939413	8.35166161573824e-28	1.25033450470514e-26	52.6915011018878
TDRKH	0.802855984296906	5.58251365547089	14.889706883315	7.55244909141556e-28	1.13863027667365e-26	52.6618371305244
AKR1C1	5.86894161617189	1.68380391566154	15.0172947074972	4.05972869589829e-28	6.29111311636829e-27	52.6522570869747
PRPS2	-1.19770141375799	5.72563802646365	-14.8775556664587	8.01320596449012e-28	1.20206094668115e-26	52.6275171175098
TTLL12	-1.2728542240506	7.42002300454925	-14.898299570118	7.24278493302611e-28	1.09414143414809e-26	52.6165776462548
TRA2B	-1.00577035542385	7.37909246484833	-14.8960800871972	7.32152719807143e-28	1.10492514981146e-26	52.6109619603751
LHFPL2	1.74787311531082	3.90145496818586	14.845617738593	9.36353387265443e-28	1.39625446506235e-26	52.6098872086269
UTP14A	-1.03364325525163	5.37741208670056	-14.8701997061471	8.30575478322071e-28	1.24470273278286e-26	52.6083594946886
LRRN1	-2.78976608673842	4.5173715338718	-14.8417831445446	9.5403344714965e-28	1.42120696849198e-26	52.5841867199444
MRPL24	-1.01525359443303	6.72716892693999	-14.8837021868802	7.77671229540363e-28	1.16892003831612e-26	52.5838635181354
MGAT4A	1.71262370431342	3.90322047294143	14.835631200056	9.83101623214631e-28	1.46160930437534e-26	52.5654896577196
GOLPH3L	1.0475448126948	6.74326284322276	14.878963792059	7.95839649289794e-28	1.19503281737355e-26	52.5608536395727
IMP3	-1.25242108285009	6.03720750649501	-14.8680553750928	8.39303892842909e-28	1.25527761503278e-26	52.538536677818
PKNOX2	-3.59334620283656	2.51017835848099	-15.000759483667	4.39935289148487e-28	6.81037969263266e-27	52.5168829951211
ACTA2	-1.70535806093371	4.12547613131513	-14.8228348854375	1.0464476856859e-27	1.55424910467453e-26	52.4800620765429
KIAA1217	1.14098423725046	6.90122203455318	14.8576210199298	8.83110261973266e-28	1.3181693532595e-26	52.4331819891383
SLC25A22	-1.35509223586228	5.89925306291583	-14.8378140347891	9.72687149370887e-28	1.44755899256226e-26	52.4154060657401
MRPL36	-1.21205650013486	4.82915137671456	-14.8117519593752	1.10461807292333e-27	1.63418177172579e-26	52.3865620640764
MYO5B	1.11433746428369	5.25654528911231	14.8225824989312	1.04773749313913e-27	1.55462709456296e-26	52.3746153924823
FBXO10	1.31860025275818	5.09195690026323	14.8123942691305	1.10115979699838e-27	1.63067214119602e-26	52.343242854237
MCAT	-1.04606078372219	4.89700104773048	-14.7946861817563	1.200609822518e-27	1.76922051962024e-26	52.2858365368853
KCMF1	0.968265861039851	6.46339468458491	14.8192755277449	1.06478593334437e-27	1.57836382774916e-26	52.275640476104
MRPL16	-0.96999855398835	5.59952663089761	-14.7956509972481	1.19496589223968e-27	1.762633382895e-26	52.2185620711377
GAS8	1.57477576711613	5.50805026277642	14.7926284164696	1.21273688922394e-27	1.78533893417517e-26	52.2142745998534
ULBP1	2.06082744859569	4.83614882010603	14.7712435080515	1.34628941091585e-27	1.97420720647582e-26	52.2065688342648
PDCD5	-0.726705321465127	6.58850099500081	-14.803681963831	1.14900938241323e-27	1.69818158329893e-26	52.1953885905852
PXDN	-1.64852962232745	4.24230639382662	-14.7599934393355	1.42238336405297e-27	2.07969898681786e-26	52.1900556997719
SH3PXD2A	2.89741227140987	2.46498862557439	14.7586586264789	1.4316940577113e-27	2.0912760671783e-26	52.1502584492297
TRAF3	-0.797459119192234	6.12910421048396	-14.789086439077	1.23389988767764e-27	1.814715055178e-26	52.1489850178607
TRIM65	-1.1727754134268	5.36813613538857	-14.7723433029389	1.33907363821324e-27	1.96746866452153e-26	52.1341459566626
GFPT1	1.17094102281684	7.80202610602707	14.8022275617856	1.1571983467185e-27	1.70860279000245e-26	52.1281440555169
ZFPM2	2.70352514116635	2.6274515454103	14.7429222570992	1.54618815009195e-27	2.2519458061863e-26	52.0761299936478
OSBPL9	1.15147983415061	6.04538562584282	14.7717404490393	1.34302414665969e-27	1.97134414332766e-26	52.0674714147248
GKAP1	1.35574767721793	3.75874873295962	14.7283449201434	1.66044556509175e-27	2.4136738243386e-26	52.0520396668043
ALCAM	1.10681308566847	7.38718041729672	14.7625232609237	1.40490374945416e-27	2.05814972700524e-26	51.9455169609827
CCT5	-0.811989023529367	8.53120862447641	-14.760442121385	1.41926736371304e-27	2.07716556856871e-26	51.9055194346658
ERBB2IP	1.11859112840204	7.5624446066165	14.7493495068674	1.49835331286615e-27	2.1865183037899e-26	51.8774388170047
SHB	1.83497530493025	4.8546536083106	14.7060344679786	1.85196479886864e-27	2.68686989563396e-26	51.8411587649881
MSMO1	1.65468029811027	7.26151821259622	14.7344373517738	1.61169554416796e-27	2.34507948558392e-26	51.8353769062598
TUBA1B	-1.41656169933323	9.22165335514484	-14.748229431766	1.50658117084558e-27	2.19639056906963e-26	51.8248260858573
E2F7	-1.95152636497383	4.11950382108718	-14.6686921238929	2.223505496285e-27	3.20116572696218e-26	51.7646060216607
NOL11	-1.20821746890741	6.3008250253928	-14.7118879701675	1.79966657101254e-27	2.61351965477024e-26	51.7594342440826
VPS54	0.921482609083803	5.24684752422542	14.6986912269021	1.91973830654796e-27	2.77714743845127e-26	51.7577621354743
SEPT10	1.05403109170389	5.69556940187126	14.7041044017779	1.8695416676814e-27	2.70975267199845e-26	51.7442677867376
PER2	-1.96540321127608	4.02468575939284	-14.662806545135	2.288546643244e-27	3.29164907997623e-26	51.7404532709847
TUBG1	-1.39769466118562	6.53797095199828	-14.7022828636101	1.88628391489559e-27	2.73138276432712e-26	51.7079857717977
ZFYVE26	1.04597520776021	5.95577750612556	14.6972075642618	1.93373133532023e-27	2.79469776045896e-26	51.7016829127961
TGM1	2.6284609215537	2.97537462339467	14.6528008818162	2.40353675785301e-27	3.45065433145083e-26	51.6911292773854
SMAD3	1.30647038000652	3.88838690125492	14.6499964228673	2.43679647368156e-27	3.4915015122903e-26	51.6537570319049
FEM1A	-1.09172802358069	6.2837392444033	-14.6852443043525	2.05037233791872e-27	2.96042221405648e-26	51.6302565648939
AKIRIN2	1.27215136576484	4.38595629134347	14.6527876718353	2.40369234862651e-27	3.45065433145083e-26	51.6201159788816
TMEM43	-0.97871617428803	5.84756190651721	-14.6696573942116	2.21301705531206e-27	3.18912323441132e-26	51.6057433391621
AMZ2P1	1.50396032386594	4.0681025384854	14.6418518130583	2.53603330416698e-27	3.62676915194013e-26	51.5961781157879
RWDD2A	-1.19194134136013	5.21826073986382	-14.6397019136687	2.56289926336534e-27	3.65822199037014e-26	51.5217766765278
ERO1LB	1.84806465445128	4.26970149271348	14.6220811285043	2.79415394548487e-27	3.98074152233404e-26	51.5173767723748
SMC1A	-0.960240421990648	7.84037724779176	-14.6703526551362	2.20549329551052e-27	3.18133403702075e-26	51.4854140529742
GINS4	-0.982433688435152	4.97578896569004	-14.6283841333422	2.70911834395242e-27	3.86325935923927e-26	51.4533890979243
WDR36	-1.17996091706766	6.00577983429852	-14.6407433636165	2.54984938403281e-27	3.64305788302918e-26	51.4407255388673
CCND1	-2.20134619787069	7.58167760708807	-14.6476065105733	2.46550457047788e-27	3.52926755293573e-26	51.3930415771826
CLDN15	1.41620288084639	4.55691649513181	14.6104607237156	2.9580216634725e-27	4.21020410414247e-26	51.375906063691
RAB7A	0.72954103003446	8.46005501583128	14.6512722143371	2.42160916416082e-27	3.4730547477592e-26	51.3686849007561
CCM2	-1.27993207221286	5.02454166623623	-14.6042093617044	3.05013658908143e-27	4.32900293210271e-26	51.3429150995539
KLHDC8B	1.12043047189009	4.78124915914599	14.5862448160583	3.33120877988286e-27	4.72345902159783e-26	51.2571827290303
GRHL2	-0.734271698764807	7.10021193663524	-14.6057409965007	3.02730448976156e-27	4.30066265073411e-26	51.1903425070802
ASNS	0.690693151870395	8.83053929244701	14.6088464631436	2.98153694051436e-27	4.23965517980716e-26	51.1525455131943
LSG1	-0.691138767290738	6.432599874409	-14.5821428685864	3.39895467415935e-27	4.81043387249546e-26	51.1116911758774
SMCR8	1.35786742347965	6.86900401720867	14.5837279454304	3.37261368711061e-27	4.77765727600499e-26	51.0939716572563
IER5L	2.69120451334596	4.06478963746966	14.5329483931767	4.32783699659494e-27	6.10204698036335e-26	51.0856742926343
NETO2	-1.40132718990533	6.0214272889255	-14.5630495313327	3.73297266573337e-27	5.2781843266151e-26	51.0632127560273
SESTD1	1.11748020901418	4.67730169525629	14.5137407303061	4.75631728663803e-27	6.67484676412679e-26	50.9221339234938
E2F8	-2.81006549830516	3.10167523157223	-14.5027032517211	5.02156638841837e-27	7.02084179594881e-26	50.9213882301336
SNX11	1.0290529726989	5.04547835153632	14.517497689144	4.66928014065312e-27	6.56497290187708e-26	50.9077930794223
IGSF9	-1.69172110592496	4.37558122942285	-14.4986334854106	5.12307739244303e-27	7.15610512789996e-26	50.891118832373
BARD1	-2.02787655103745	6.74226537643797	-14.5303105027132	4.38430294370037e-27	6.17586238298356e-26	50.8713647721044
LARS2	-1.05499243576708	6.54461091115823	-14.533910883225	4.30741662869705e-27	6.07896316696569e-26	50.8704332456272
VAV2	-1.30441804045084	5.86570142819705	-14.51882615791	4.63888807565895e-27	6.52835457770335e-26	50.8662096488016
PQLC2	1.57105801283702	3.76104687004682	14.4837512722978	5.5121554477408e-27	7.68528562704511e-26	50.8587426030342
RRM1	-0.813201346283273	7.62414254519397	-14.5340650324061	4.30415517626373e-27	6.07896316696569e-26	50.8212165120317
FANCG	-0.932262354886994	5.41791371899405	-14.5036271725865	4.99880419148363e-27	7.00205631896625e-26	50.8078186840661
LRRC20	-1.26187196934226	5.42004789699566	-14.5027302125672	5.02090069419862e-27	7.02084179594881e-26	50.8045527344786
CACFD1	1.07356599465476	5.98206350800602	14.5098667721353	4.84777237858843e-27	6.79683940587151e-26	50.7824839174495
THADA	-0.952080794124523	4.78579947339674	-14.4738803618641	5.78646242445197e-27	8.05278218401953e-26	50.7189865805293
CLCN3	1.10336924728296	9.06740226807909	14.514788768035	4.7318748408632e-27	6.64675702623029e-26	50.6793510241339
AKAP5	-2.95225716678255	3.58249746331907	-14.4513782064983	6.46416620669395e-27	8.95442064204026e-26	50.6631392795386
PIP4K2C	0.645802138013412	6.31419010468813	14.4880243902682	5.39749626200167e-27	7.53241671656293e-26	50.6492601795313
ZNF471	1.0032490765968	5.03105255704766	14.464841521502	6.04966164200212e-27	8.38797038008346e-26	50.6373675070069
RAMP1	-1.5467458966408	4.88743640160053	-14.4498595498266	6.51267799252254e-27	9.00500669757997e-26	50.6355211017631
AP5B1	1.00296380343951	5.75751081968992	14.4748313807203	5.7594476917478e-27	8.02262212794851e-26	50.6198776029098
TTC33	1.29856864829345	4.7598459157728	14.4495631567042	6.52218851226769e-27	9.00986041400291e-26	50.6071295074654
TMEM55B	1.21495872160369	5.63184721035169	14.4661869482577	6.00973558887198e-27	8.34031327195024e-26	50.6025674612963
MYBL2	-1.08071983918161	6.33846664065937	-14.4666912918298	5.99483731096783e-27	8.32733367821397e-26	50.5554149922663
NPLOC4	0.875719810808416	7.95665826576091	14.4705073127275	5.88330821424322e-27	8.17997742084038e-26	50.4934078369743
PUS1	-1.65650071804234	4.43019854710884	-14.4126056228625	7.82435984717333e-27	1.07493675631432e-25	50.4720375250433
STK32C	-1.50088369179121	4.70576085047205	-14.4093189186022	7.95211405831462e-27	1.09148943966775e-25	50.4448167438119
TECPR1	1.05784538387289	5.38686210115326	14.4343333786491	7.03012610321345e-27	9.68480491429845e-26	50.4393808138992
JOSD1	1.30536639499315	6.69483166562478	14.4475559614451	6.58696266386923e-27	9.09097714711951e-26	50.4350147931265
HDAC2	-1.02749702874302	7.60307958724056	-14.4498737188033	6.51222369432289e-27	9.00500669757997e-26	50.4098731711124
MRPL11	-0.890093645487352	5.43061641472025	-14.4140667880952	7.76822839177915e-27	1.06820254149227e-25	50.3772075021049
KDM5B	0.596065823541373	7.20535113817396	14.439915133658	6.83950843298997e-27	9.4308593783083e-26	50.3723013419089
NUCB2	1.3135808097257	6.55453028385371	14.4255274563726	7.34176144686341e-27	1.0104847835573e-25	50.3428360689573
TMA16	-1.31578011766739	4.8743276498379	-14.3891853623516	8.78175593117493e-27	1.19988031904024e-25	50.3256769060128
THRA	-1.1931235285142	4.4653023620679	-14.3836071060431	9.02663565058996e-27	1.23221782662963e-25	50.3240791295974
RAPGEF5	-2.37129760812121	2.83219054899358	-14.4029725173768	8.20475938494735e-27	1.12513851072483e-25	50.3213720424238
BEND4	-2.25670654415636	3.19755934844375	-14.3797922779874	9.19804140245002e-27	1.25446051278526e-25	50.3205274961307
FAAH2	1.51392254275349	3.65137404869234	14.3694370197244	9.67998522556145e-27	1.31423741543427e-25	50.3008612421163
OPA3	-1.18715266709517	4.28173375176312	-14.3782184691701	9.26970418177352e-27	1.2619571894244e-25	50.2946740823183
ZSCAN30	0.938237399894501	5.29155928254245	14.3976290054036	8.42372401468902e-27	1.15305961535616e-25	50.2908182652012
TRIM36	-1.34438180001938	4.61404109823916	-14.3580782152943	1.02378664498713e-26	1.38622004158041e-25	50.2168214760231
SNORA33	-2.28673055068589	1.984442051456	-14.3663017893031	9.83084599800506e-27	1.33231032045166e-25	50.2094817323471
BCS1L	-0.944146677201601	5.19696780997835	-14.3753090908912	9.40366180395855e-27	1.27903429029204e-25	50.2033844531322
FAM13B	0.853851680113881	6.43597217701051	14.39272641203	8.62978164265665e-27	1.18018944577534e-25	50.1756140772672
UBE2H	1.02448077502536	8.05546991854866	14.3984518048852	8.38962908953133e-27	1.14944042343433e-25	50.1436412531986
PDHA1	-0.761417239316434	6.27361408224779	-14.3722435880223	9.54691270750909e-27	1.29734335942042e-25	50.0965466357391
ESRP2	-1.36880820826788	6.76906829269414	-14.3796106516165	9.20628319851727e-27	1.25446051278526e-25	50.0957081543366
MAD2L1	-1.53499341777054	6.02067241922574	-14.3665589467166	9.81838369113124e-27	1.33182339210503e-25	50.0942500387537
PSD4	-1.54090962888367	6.19863542122386	-14.3562774188437	1.03292314351857e-26	1.39607326040277e-25	50.0337068348729
MRPL57	-0.899799458003588	6.34037277663711	-14.3564267393656	1.03216244833801e-26	1.39607326040277e-25	50.0115934021909
SFXN4	-0.890612839079139	5.80600189793245	-14.3384603451345	1.12785416979097e-26	1.5175500191381e-25	49.9624931369124
MCCC2	-2.01660205976753	6.86163364274319	-14.34561781747	1.08870809078213e-26	1.4675081410399e-25	49.9565482869311
FAM160B1	1.11399277655358	6.70071217430145	14.3474142763548	1.07909894251017e-26	1.45586250860132e-25	49.9401044866395
WDR26	0.876553087718574	7.67234225499212	14.3537887746321	1.04568447451775e-26	1.41205018609339e-25	49.928402275723
MIEF2	1.3757084174869	4.98445874820962	14.3127759748982	1.28034164727377e-26	1.71504105044272e-25	49.8992157043696
FRMPD2	-1.87737228677965	2.63076375264565	-14.2933717457567	1.40913935037349e-26	1.87918618873964e-25	49.8713055568224
ATP6V1E1	0.890792576964325	7.07720824455212	14.3326395242642	1.16073015655384e-26	1.56038711108438e-25	49.8440066353487
FLAD1	-0.980176822972965	5.51377402794195	-14.3067230843461	1.31919574770538e-26	1.76393974599679e-25	49.8278097298234
DLG4	1.50223773840366	4.14371446641644	14.2838341903219	1.47713982594275e-26	1.96637691723017e-25	49.8227605085747
KNTC1	-1.15431782370912	5.83695581025501	-14.3118422986068	1.28625915940859e-26	1.72143204435645e-25	49.8217242235331
HDLBP	0.564243487156116	10.2187515902831	14.3422896968478	1.10673772966204e-26	1.49047298193768e-25	49.8005586709
VCL	1.05712388330482	7.95233102978779	14.3262940539176	1.19766722996476e-26	1.60716453307872e-25	49.7776872136977
DAPK3	1.59019106424197	6.51760403439226	14.3137784361926	1.27401862556618e-26	1.70809497156265e-25	49.7765516042688
SURF4	0.691462394852	8.6480778156599	14.3274885413277	1.19062499956866e-26	1.59914355934911e-25	49.7694001272456
CLK3	1.40770531585929	6.3089509092447	14.302759138808	1.34528039285084e-26	1.7972180052534e-25	49.7472930333204
PRMT1	-1.48622324869449	7.20611450104338	-14.2964979389075	1.38754176336735e-26	1.85202907721992e-25	49.6845029035354
DNA2	-1.29061332406668	4.42803071479088	-14.2432892658032	1.80501241878255e-26	2.39223887735558e-25	49.633622975469
CCDC53	0.804867466979202	5.14999288975429	14.249101131861	1.75386446321457e-26	2.32856134214235e-25	49.5686053455081
GEMIN6	-1.55149422124131	3.03672096777911	-14.2068117697943	2.16208406308426e-26	2.84040719958646e-25	49.5157323955007
MRPS26	-1.10888841501981	6.1720166146337	-14.2487340572251	1.75705143250576e-26	2.33073182955005e-25	49.5005518609652
TOX4	0.646927656891938	6.9443465852838	14.2562470246286	1.692967157243e-26	2.24969865780185e-25	49.4769417622767
PSME4	0.692072657721296	7.57688608305288	14.2598359955974	1.66318781445377e-26	2.21208398776243e-25	49.4641493871161
CDKN2B	3.88329496967619	2.52774003077197	14.2419490895915	1.81701782092733e-26	2.40602641966885e-25	49.45958102367
MTHFD1L	-0.824089245297185	5.31561584749619	-14.2222731385867	2.00279898029624e-26	2.63807276211652e-25	49.4424295308331
WDR75	-0.925181445219978	6.07658964247483	-14.2380723251446	1.85219971305678e-26	2.44829497282224e-25	49.4413805714315
DDX54	-0.972123699631131	6.58982388586522	-14.2410175289267	1.8254100374018e-26	2.41500943802867e-25	49.4283789066306
WRAP53	-1.17387702111735	4.54886748032914	-14.2026456580221	2.20713988181267e-26	2.89453383976411e-25	49.4182453157655
SLC35B2	-1.41843933838288	5.85467905457813	-14.2208756207817	2.01669836564044e-26	2.65405281844495e-25	49.4020469285413
AMN1	1.70769234992457	3.35025486579946	14.1850967457954	2.40751898823234e-26	3.14359175019972e-25	49.4005265161925
RBM14	1.15415815668491	6.30470700753248	14.2352968752167	1.87780667346533e-26	2.4799599831799e-25	49.3865208935154
IMPDH1	-1.2279598001766	6.1749550753721	-14.2229031053529	1.99656498260783e-26	2.63217030542925e-25	49.3712091564782
TGIF2	-1.99487091457535	3.69020566289974	-14.1756329186937	2.52306407772664e-26	3.28874394020341e-25	49.3634591577928
MCOLN1	1.26460395761759	4.92749723669507	14.1986934929885	2.25075340021604e-26	2.94658352725755e-25	49.3331784029445
CHSY1	-0.972627405646914	5.90115517370634	-14.2105677377258	2.12225628019875e-26	2.7905254206186e-25	49.330311849873
CEBPG	1.25343234574229	7.42863427994775	14.2268135500887	1.95830181594709e-26	2.58399473359064e-25	49.3196483664193
RFC5	-0.94388415509957	5.57491738160961	-14.2038118485558	2.19443350317057e-26	2.8803857940218e-25	49.3190951792621
SETD6	-1.03085739806059	4.97677891775743	-14.1899657819533	2.35015836405323e-26	3.07403989500203e-25	49.3108981747638
TARBP1	-1.10218543492644	5.27072019919973	-14.1809418460876	2.457577398213e-26	3.20616700361133e-25	49.2367622099797
SLC43A1	-1.23972318356955	5.80506728633959	-14.1855978159815	2.40155169381603e-26	3.1385291761829e-25	49.225852002893
MR1	1.23480257291339	3.73501243915421	14.1502432167529	2.8613277795229e-26	3.70074917634073e-25	49.2097183540154
ZNF585B	0.967488536571375	4.83841664637887	14.1642580890815	2.6693371483267e-26	3.46437049431925e-25	49.195434010177
NCEH1	-1.83364545564344	3.24742318417578	-14.1332661821963	3.11257445389893e-26	4.01188137336878e-25	49.1375124702113
RAD54L	-1.43886205505294	4.82694798828056	-14.1399101694639	3.01171163432987e-26	3.8852115035307e-25	49.0896720961014
ZNF292	2.44506809756429	6.1142568514651	14.1611420826593	2.71087315530121e-26	3.51523931778955e-25	49.0876531565499
SDC1	-1.47984698160868	5.647810851443	-14.1534955190976	2.81557341175409e-26	3.6447112371465e-25	49.0657418672075
CPEB4	1.88868943276362	7.0505935315365	14.1691479573226	2.6054405994908e-26	3.38729835861072e-25	49.0602322619294
CASP4	1.13579063063891	4.45760705686797	14.130829488735	3.15041056954904e-26	4.05716681924086e-25	49.0485204486806
RBM8A	-0.962849890776014	7.17978921819976	-14.1708325176117	2.58378588827817e-26	3.36205623036265e-25	49.0479170963999
PNPLA8	1.38174545722853	6.1486218525675	14.1537504596356	2.81201804588674e-26	3.64324960975283e-25	49.0290415287148
NETO1	-2.20245978340925	8.23967192860912	-14.1729489291856	2.55683585785991e-26	3.32987400187549e-25	49.0275610444634
COBLL1	0.964204303800906	7.29319350002443	14.1659075945968	2.64760881121565e-26	3.43914307173134e-25	49.0142726983424
PPARGC1B	-2.48288324842013	3.027400214901	-14.1038717765523	3.60113353533504e-26	4.61781564189505e-25	48.9703177395916
NUP50	-0.885336624828829	6.34045699092963	-14.1422254281689	2.9773403256941e-26	3.8441738891335e-25	48.9531912581007
RFWD3	-1.00717527480999	5.77921394265897	-14.1235368916091	3.26643040296975e-26	4.20297505835422e-25	48.9094928132203
SLC38A7	0.965598838815152	5.39360609315231	14.1202631859455	3.31989916177965e-26	4.26446585229112e-25	48.9079617175125
NCS1	-0.996423598490733	6.01670621139917	-14.1176909873353	3.36252640134094e-26	4.31552961047313e-25	48.855000274238
ADAM17	1.78695202187386	5.34742676691511	14.1029305266029	3.61799098048658e-26	4.63547376817291e-25	48.8417501411535
ISG20	1.85949776154402	4.26106453763919	14.0774666008623	4.10538923136447e-26	5.23315150239124e-25	48.8234468229299
DDX46	-0.903671969899456	7.06445871043402	-14.1217837628072	3.29495542301015e-26	4.23604885547264e-25	48.8113171764136
ZFP36	2.49102198992086	4.12984553687558	14.0647467281936	4.37303710103352e-26	5.55076290017915e-25	48.7786844262056
ATP10D	3.31647752050256	1.16715222762786	14.199091646572	2.24632070448495e-26	2.94334657055376e-25	48.7739174591675
OTUD1	2.40394036120848	3.9088091892708	14.0495544003632	4.71577968299352e-26	5.96564007749205e-25	48.7429155004269
SNX10	1.34375935091495	4.4016254356737	14.0697020958496	4.26674434720167e-26	5.42501550529893e-25	48.73795351787
MTMR1	-0.734337247747691	5.84658726854249	-14.0900456419482	3.85688511369693e-26	4.9331334639926e-25	48.7276544554894
TRMT10C	-1.22985602928906	5.79178891399503	-14.0836609959941	3.98106856331741e-26	5.08763621674674e-25	48.7003694442617
NDEL1	1.159533795004	5.99597182931151	14.0814300251887	4.02540206776676e-26	5.13555118518145e-25	48.6807198707349
TTC27	-1.07317854993456	4.96538363658546	-14.0560203250238	4.56672616192399e-26	5.78195278646295e-25	48.6539611452291
FAH	-0.93086428326347	5.63655126805008	-14.0672119672322	4.31982929436765e-26	5.48786435568736e-25	48.6471317170095
FAM219B	0.692272814694403	6.62710212535368	14.0821589641648	4.01086243102792e-26	5.12135291363225e-25	48.6282478541684
THEM4	-0.836652551955958	5.85057304299995	-14.0705515126126	4.24878662195042e-26	5.40676100976335e-25	48.6227490918183
ELMOD3	0.96569576885013	4.54172973712434	14.0463323564774	4.79186920278589e-26	6.051699575192e-25	48.6215380909722
EIF4G1	-0.60880735754637	9.98084393636985	-14.0957623576649	3.74899786807541e-26	4.79922864339474e-25	48.582171100945
PODXL2	-1.01296535827891	7.17576540762143	-14.0742072611831	4.17236191941288e-26	5.31401073637861e-25	48.5733390540778
E2F3	-1.19800309366297	5.38053229066567	-14.0435293012155	4.85906654262258e-26	6.12625887523264e-25	48.5442265385289
ELAVL1	-0.648146771608193	7.03174634470622	-14.0628477089895	4.41447248568401e-26	5.59390032447519e-25	48.5144832876991
SLC20A1	1.15872315886684	7.0265975464647	14.0628920343677	4.41350085398417e-26	5.59390032447519e-25	48.5006658726512
RPIA	-0.955355839526813	4.19280292036289	-14.0087922485448	5.77473862463668e-26	7.25635775627986e-25	48.491195171554
EZH1	0.995251768744969	5.2910803979784	14.0325164434705	5.13236855911967e-26	6.46540656742794e-25	48.478296668172
DCLRE1B	-1.38764277887139	4.07454216829981	-13.9979226226992	6.09545156144214e-26	7.62744172055127e-25	48.4574482796114
EXO1	-1.32861712798174	4.32221503299247	-14.0050087028245	5.8844039677441e-26	7.38797742304727e-25	48.452314474278
SESN2	1.82711470313974	7.10016023583952	14.0452664832269	4.8173105831408e-26	6.07871728709599e-25	48.4464707324256
CALCOCO2	0.76074329870918	7.2936520402671	14.0479741874588	4.7529440365898e-26	6.00759323682091e-25	48.4296258731477
SUV39H2	-1.1425144586847	4.47092246058907	-13.9944977843996	6.20016367038805e-26	7.75201146332614e-25	48.3893801845985
MRPL21	-0.970780172416275	5.6880773841401	-14.0012496881924	5.99542973932222e-26	7.5148057567331e-25	48.3247475526654
NTHL1	-1.50321145546342	3.95287164735762	-13.9633096828051	7.24087678821915e-26	9.00074551754129e-25	48.2990180660381
PCSK6	-0.907084220217135	5.25297233820575	-13.988324895566	6.39347969191543e-26	7.98706248367738e-25	48.292939602451
KLHL12	0.690310280021633	6.90955935629097	14.015159210886	5.59480680029271e-26	7.0361489877048e-25	48.2827492573884
CYC1	-1.05611037144712	7.56003022173029	-14.0178659292502	5.52003019093644e-26	6.94792735516359e-25	48.2809524257219
SHC2	1.91699785662324	2.54790271975531	13.9527598086056	7.6312639942065e-26	9.44691344905234e-25	48.2609922483025
NFRKB	-0.867659858289688	6.45093959006087	-14.0038579000913	5.91817282333968e-26	7.42416734463397e-25	48.2536255378797
LOC344887	5.6790476640057	0.780997825007556	14.2874602293128	1.4509070274904e-26	1.9331694698133e-25	48.2502325973146
GUCY1A3	-1.85886918769766	7.14167496533311	-14.0006268312069	6.01402850259647e-26	7.53183085863124e-25	48.2238443764053
LOC100506258	2.3175404237669	1.33979935149244	13.9756272028723	6.81037971137331e-26	8.47965686119251e-25	48.2110299641293
HDAC5	1.20375835537985	5.4268978143799	13.9761590531504	6.79238172980905e-26	8.46426589666496e-25	48.2100969443604
FLCN	1.45873359569833	6.11538075334095	13.9865535560076	6.45006233178999e-26	8.05105037191675e-25	48.1987561665968
CHEK2	-1.21721874425358	4.45100635410425	-13.954871542031	7.55146472537494e-26	9.35584111520051e-25	48.1962560021005
ZNF551	-1.54197773151515	3.75209147909755	-13.9308277782826	8.51182675725479e-26	1.04593772984401e-24	48.1522683685656
CDC42EP3	-1.42343936564789	4.06642984907366	-13.9318922508529	8.46682185378099e-26	1.04125959833231e-24	48.1374151608999
NUP160	-0.737537952116539	6.61436711384495	-13.9806162314865	6.64341480452511e-26	8.2855080319559e-25	48.1372596681683
CTNS	0.980360977882404	5.14526938117371	13.9588381513095	7.40383088170063e-26	9.18809293550551e-25	48.1142372192623
KRI1	-1.02937060709209	5.92363835513373	-13.957373610952	7.45799923581831e-26	9.24767271057372e-25	48.062538289565
SLC9A1	1.56162232487255	6.82794523334113	13.9667544470564	7.11780102894846e-26	8.85508701331319e-25	48.0486208740373
TMEM86A	1.3248800122278	3.7132178217674	13.9092513409983	9.47767649467841e-26	1.16082210639552e-24	48.0335383092062
FBXO11	0.874615864229553	5.94222880045124	13.9482463964323	7.80467016180549e-26	9.63774071954533e-25	48.0109363828507
BLVRB	1.42661519296905	7.20700180372777	13.9608672162827	7.32943499945052e-26	9.10329164199743e-25	47.9961882488778
MOCOS	1.27731060703737	5.61516306450028	13.9407985178653	8.09951596170744e-26	9.9772216309269e-25	47.9924721459254
EMC1	-0.779412740831576	6.27266355064055	-13.9443732760097	7.95662815200554e-26	9.81731539281144e-25	47.9757498797943
GMDS-AS1	1.62012315991275	2.58590304367778	13.894513107205	1.01999814802313e-25	1.24320553496066e-24	47.9735487236569
DPY19L3	0.922615669417842	6.36897043145161	13.9438250926075	7.97837430132331e-26	9.83606473798612e-25	47.9495321082123
SAMM50	-0.928554540970515	5.56872937177799	-13.9265882651184	8.69346606882911e-26	1.06564152236358e-24	47.9461309426449
DEGS1	-1.30974377930378	8.06382243282061	-13.9490423984065	7.77380271584297e-26	9.60752440996691e-25	47.91180628479
CTIF	1.2546891758708	4.01071293469491	13.8879196404672	1.05407779311194e-25	1.28266062733945e-24	47.8945134344279
SMG1P7	2.62646599235008	1.88381452677735	13.903855013294	9.73598332971635e-26	1.19148757684614e-24	47.8925789235632
CLMN	-1.37831270167932	4.84808098527492	-13.8956022648014	1.01447607699406e-25	1.23848559123112e-24	47.8835019638616
APLN	-5.04594299428513	2.38319782364309	-14.1467612095398	2.91114190903444e-26	3.76193691102075e-25	47.8793598114677
CHST10	-1.35189408284863	3.6037200159983	-13.8749199431887	1.12465617342973e-25	1.36412254444434e-24	47.876763070684
XPC	1.08284788762716	6.93121455276637	13.9286996452705	8.60252382243639e-26	1.05535537351066e-24	47.8518045603012
SLC25A36	1.10171946277456	7.31551444347359	13.9305878239952	8.52200493753304e-26	1.04633218431722e-24	47.8470794373889
LAMP1	0.91573750460762	7.42720050635484	13.9324924990283	8.44154937671519e-26	1.03900250361275e-24	47.8454623949579
TIMM21	-1.5022852362247	5.13785885254676	-13.8998697260353	9.9312761738978e-26	1.21340962593368e-24	47.8426742964576
TRMT6	-1.47261010853642	4.02039610688645	-13.8694252634516	1.15589732770335e-25	1.39750034402525e-24	47.8241620571581
AMER1	-1.10418080026232	4.49823983447266	-13.8754874765799	1.12147805218951e-25	1.36136737523667e-24	47.8013625418315
RHBDD1	0.827630781838978	5.58846928318283	13.9009189312846	9.8794831445708e-26	1.20806448614719e-24	47.7916857893869
CYSTM1	1.22505358311857	4.8268448015689	13.8742209527866	1.12858287152085e-25	1.36778050030323e-24	47.7557076365504
MPI	-0.910351537520415	6.48591767128948	-13.8950735737057	1.01715280144835e-25	1.24074463578785e-24	47.716417464608
ERVMER34-1	-1.93403785310812	2.45796858843757	-13.8519502011026	1.26116858883692e-25	1.51744451361981e-24	47.7157478781277
JAG2	-1.80289019690303	6.268903507017	-13.8799170236681	1.09698100984301e-25	1.33270767344681e-24	47.6677944060528
ZMYND19	-1.00534640495521	5.12908990169585	-13.8597456493692	1.21306808742075e-25	1.46308677917349e-24	47.6626725698334
FAM129B	-1.31307516912013	7.38937631902943	-13.8918149614477	1.03380822248009e-25	1.25901575577949e-24	47.6562909199012
POLA2	-1.10426965319158	5.22382230874885	-13.8621582420079	1.19855820888574e-25	1.44674839747815e-24	47.6510023993608
SELK	1.04369506794869	5.96571679423501	13.8708657574524	1.14762377439484e-25	1.38973537067039e-24	47.6317986661344
HINT3	1.10651081617158	7.16213901772196	13.8860908503689	1.06373123689775e-25	1.29335937273333e-24	47.6242422233982
KBTBD6	-0.942303719770496	5.33623881694687	-13.842929119881	1.31922778582185e-25	1.58476195455208e-24	47.5442443886703
NOL9	-0.975224265460554	5.4062537288268	-13.8384009609028	1.34937510416593e-25	1.61838790448527e-24	47.5240518521246
NRD1	0.612482920047751	7.74782086981221	13.8701160614347	1.15192224445565e-25	1.39381663358147e-24	47.5203290526855
NFATC4	1.83368706495781	1.93350821601194	13.812170372565	1.53813712268476e-25	1.84183947641423e-24	47.5195843331959
LMNB1	-2.11445188620085	6.74383071958625	-13.8562422344364	1.23445308592642e-25	1.4865154540166e-24	47.51888296158
ZHX3	-0.901485364509396	5.86541830482491	-13.8442029091266	1.31086977592434e-25	1.57598243036668e-24	47.5120634548728
SPAG9	1.07459175247899	7.12403827409946	13.8562389881162	1.2344730761579e-25	1.4865154540166e-24	47.4859587388765
VPS45	0.704841855225268	5.86025629927301	13.8395481809311	1.3416723868304e-25	1.6104358561667e-24	47.4570958846306
ITPR2	1.37665510580256	3.95810210393688	13.7995434171154	1.63824489526049e-25	1.95842425502433e-24	47.4477938964003
C9orf106	4.1437710956859	1.07533390502843	13.9497443996033	7.74668219989876e-26	9.58189290886983e-25	47.4446682239861
NXT1	-2.14251512208864	3.05050077267702	-13.7894862846561	1.72264060111424e-25	2.05621393214081e-24	47.427660429253
LARP6	1.84303258094596	3.88921091538814	13.7850745302234	1.76102724901566e-25	2.10036419151859e-24	47.422987951973
KIF13B	0.99524590098392	4.82599530430403	13.8069356761666	1.57887056980789e-25	1.88910920129365e-24	47.4225909765587
GABPB1-AS1	-1.3257645053888	3.82168721783712	-13.7831449781511	1.77808516859433e-25	2.11734551083366e-24	47.4185851394437
NUP54	-1.01481170544061	5.88339349116387	-13.8144191286794	1.5209642095207e-25	1.82272933520852e-24	47.3630139561914
ZNF667	-1.16765956126793	4.46974369051029	-13.7612712633824	1.9834581417894e-25	2.35443537210353e-24	47.2624186320116
IDI1	1.43473603349958	7.09237671856238	13.7994009649849	1.63941082083483e-25	1.95842425502433e-24	47.2075348881908
ZNF544	-0.756796606993827	6.27538610819517	-13.7840046946435	1.77046457289809e-25	2.10994412909823e-24	47.165467761208
MAGOHB	-1.39002218002975	4.46883745327428	-13.7357170272217	2.2537642202302e-25	2.66896873272687e-24	47.1376760827989
AQR	-0.773011978908149	6.37714112872493	-13.7750561952869	1.85141747196732e-25	2.20117852407453e-24	47.1227943614477
CDK2AP2	0.923101843313242	6.64426588559907	13.7786245820936	1.81869960114434e-25	2.163993122883e-24	47.112763789685
OSBPL6	1.98677366114355	3.39334259507738	13.696213064953	2.7462541118572e-25	3.22674113800061e-24	46.9996826899682
RNF10	0.567468357213572	8.22100578583093	13.7668403294493	1.92901211390875e-25	2.29161755557388e-24	46.9944499889772
RNF14	0.708117094899709	6.80103792788632	13.7545532942518	2.05119418945996e-25	2.43291721555535e-24	46.9861571169229
DMGDH	4.69067831782443	1.60708391876025	13.8646211786033	1.18392531471244e-25	1.43023511872261e-24	46.96824635688
HSD17B7	1.19919331696313	5.18377826626915	13.7160817278367	2.48635015705028e-25	2.93514417910904e-24	46.9576535740672
SNRNP40	-0.794144017865844	5.94899992363865	-13.7337208828833	2.27637556314807e-25	2.69362139134999e-24	46.9438455475164
IGF1R	-1.24127845173797	5.1375700271785	-13.7124992634998	2.53131599112497e-25	2.98119536648882e-24	46.9323215329083
TALDO1	0.812237058496821	8.32919490342326	13.7486499422951	2.11263167541312e-25	2.50381035816917e-24	46.8949801113228
CRLS1	-0.852004547551577	5.73413983080632	-13.7156252786732	2.49203446033396e-25	2.9395435550962e-24	46.8883774635693
CMC2	-1.14120483309825	5.31582938964899	-13.705315717195	2.62395691683121e-25	3.08787908018318e-24	46.8710328414936
ASF1B	-1.13069613468464	5.21667084470839	-13.6985186402382	2.71474692964907e-25	3.19221925572517e-24	46.8270980108617
CAPN2	0.59008132229406	6.65727198765853	13.7154560007873	2.4941458459843e-25	2.93972480559656e-24	46.7895299933215
ZNF517	1.15057804166435	4.03025538762588	13.6630223260484	3.24272503519608e-25	3.78343116771595e-24	46.7847524934893
MTCH2	-0.640540246706917	7.64292288624788	-13.7165743372877	2.48023014500703e-25	2.93022312017511e-24	46.7651605946112
EIF5A	-0.910977361574121	8.74185864569955	-13.7198497548102	2.43992034335672e-25	2.88486959652319e-24	46.7475275672445
LPCAT4	-1.66523179046847	2.6486963663619	-13.6477844637104	3.49993195056467e-25	4.06772276855101e-24	46.7398234224318
DUSP22	1.11970471970962	5.03083176664847	13.6766171184288	3.029310974958e-25	3.54821634945158e-24	46.7393249492939
VIMP	0.829632485316128	6.05259767249459	13.6887272605963	2.85110634790511e-25	3.34470413438618e-24	46.718352751487
SLC17A5	1.14870590008709	5.36676964005583	13.6746899059507	3.05868463007739e-25	3.57982918201419e-24	46.6926301820714
TEX2	-0.603101833201973	6.50862523027952	-13.6876030403191	2.86719659808422e-25	3.36095426360911e-24	46.6708385776902
KIZ	1.004054013155	4.39331834418625	13.6415627671187	3.61075216312245e-25	4.19003512221381e-24	46.6345316563757
UBXN4	0.899038958450937	7.83956023385476	13.6920727282408	2.80375914886476e-25	3.29173161683762e-24	46.6310777070463
ACPP	-1.89620179957368	5.53536533708495	-13.6484334482976	3.48857082178231e-25	4.05765913709397e-24	46.6215413637029
RAPH1	1.38529670179089	6.05455773017609	13.6633347293697	3.2376553033205e-25	3.78045350191762e-24	46.5870798371025
CHDH	-1.07385030861535	5.3184175715457	-13.6438724191632	3.56920751748471e-25	4.14502862200699e-24	46.5621732243434
ATP5G1	-0.974199454283704	6.41779695550586	-13.660555294747	3.28304146010104e-25	3.82749616186935e-24	46.5455234079031
KIAA0319L	-0.534972606113427	7.15845591145107	-13.6652129954988	3.20734182222078e-25	3.74797235816866e-24	46.5308865186534
SEPT11	-1.13169646152434	8.02868281841047	-13.6706495636682	3.12119724150351e-25	3.65014780205738e-24	46.5240125871258
SLC16A6	-4.42540568784295	3.37597504149662	-13.6554453952275	3.36815597957227e-25	3.92063799916723e-24	46.5201293279643
PHF12	-0.938519817693924	6.71770923850152	-13.6566883361422	3.34725080420152e-25	3.89932646050349e-24	46.5093258318178
CREB3	0.993851725699525	5.73587598801955	13.635902775961	3.71462534776987e-25	4.30724434147586e-24	46.4769473317579
TSC22D4	0.92061956236509	5.86180841208252	13.6347600731011	3.73595773346837e-25	4.32863744797538e-24	46.4347453317127
PODXL	-1.17843037408127	5.72785927478773	-13.6232326461207	3.95815750111576e-25	4.56144996444776e-24	46.4318136741909
SDAD1	-0.853831774386045	6.2350004847931	-13.6341335371866	3.74770629773218e-25	4.33890190954097e-24	46.4256691091229
MRPL12	-1.96499262668673	3.86357245202421	-13.5803928301402	4.90672648310916e-25	5.62438205117306e-24	46.4205693795479
TBC1D24	-1.50627386641434	5.07581385739426	-13.6065091530007	4.30432129749547e-25	4.95277307304153e-24	46.4172055318789
UBE2N	-0.921350863323324	6.9206686883873	-13.628233859442	3.86017042329176e-25	4.4622262568244e-24	46.3556575236968
NUP210	-1.17821746687733	7.4457952438972	-13.6328956964628	3.77102697921095e-25	4.36253783665884e-24	46.3553644818089
ZWINT	-1.03830246884254	6.67587160005263	-13.6248174486083	3.92683965786395e-25	4.53231547290431e-24	46.345346889246
PELO	0.826602490423818	6.2986521744297	13.6198283690965	4.02628121533511e-25	4.63639867557301e-24	46.3374932301106
TBC1D4	-1.16605940153587	5.45528810064174	-13.592576972675	4.61581417105883e-25	5.30306546232742e-24	46.3142253816783
LTBR	0.711388904623291	7.58470337297958	13.6261272936326	3.90114322590931e-25	4.50612051386571e-24	46.3030961869892
NBR1	0.767867804392759	8.05450156287672	13.6239859747613	3.94323955678072e-25	4.54774847808136e-24	46.2863085053353
KIAA0895	1.19274664701819	4.73824638054698	13.5693072518429	5.18737716841184e-25	5.9415450465959e-24	46.2538941555445
LAMTOR3	0.923928720224597	6.27285068403678	13.5947663996818	4.56540465706711e-25	5.249166640928e-24	46.2120626155778
ZNRF3	-1.0549178424909	4.45450126124817	-13.545224727493	5.85387445705198e-25	6.6794664777426e-24	46.1621321196604
CBX1	-0.662752437496056	7.22328724507756	-13.5889094802589	4.70151008125289e-25	5.397391084105e-24	46.1405643222114
MRPL19	-1.0859178842419	6.76298307678161	-13.5809041654135	4.89415543265673e-25	5.6142580578131e-24	46.1280313296896
PFDN2	-1.0569305269396	6.0530635933567	-13.5647986762914	5.30607968157078e-25	6.07287290384656e-24	46.1114062375348
ACTR5	-1.22585065869546	3.73934704980225	-13.5133180829859	6.87121285537653e-25	7.78115627724993e-24	46.0675825866044
ZSWIM4	2.18607546305091	3.4003876373352	13.504472567984	7.18346215812755e-25	8.11029080950702e-24	46.0491640170478
KIAA0391	-0.855354787853146	5.39855177901452	-13.5435877902834	5.90218148866732e-25	6.72947283476299e-24	46.0306165351508
TNKS	0.905611612313094	6.91845937439789	13.5574279894896	5.50603912470162e-25	6.2969294361401e-24	45.9993283505391
UBE2E3	-0.869684813531236	6.24750486466759	-13.5479425558141	5.77454471750479e-25	6.5989774336417e-24	45.9975138226088
ABHD11	-0.953350323097733	5.39233000019294	-13.5334038612582	6.21183773222258e-25	7.06643601417077e-24	45.9954369989292
LYNX1	1.02048681487194	5.48239798113181	13.5380748457991	6.06783515746902e-25	6.91309656483724e-24	45.9848449317659
SLC39A8	-1.34286435644772	5.41211124179349	-13.527217735021	6.40784613499729e-25	7.2838923212051e-24	45.9750705088587
LCMT2	-0.916688665105386	5.05027445790847	-13.5193671916682	6.66555880769421e-25	7.57110673648534e-24	45.9518762537908
NFE2L2	0.907180878935564	6.84278558398231	13.5461813919524	5.8258266885712e-25	6.65251814110914e-24	45.9429801680657
C9orf3	1.52130486844225	4.07363342847705	13.500400668903	7.33195190227896e-25	8.26550974208865e-24	45.9410196601008
MYH10	-0.936778077700209	7.82110572859483	-13.5360989200086	6.12833772421539e-25	6.97673383372391e-24	45.854323127115
CCDC149	0.862754289253481	5.03245921914073	13.4985901571901	7.39896176902824e-25	8.33479444289033e-24	45.8528826008792
TSPYL2	1.61077330053381	6.29130348791675	13.5185776627613	6.69204608601545e-25	7.59544701644807e-24	45.850819545949
C9orf72	1.3731427417151	5.72772459363459	13.508288132842	7.04706123610127e-25	7.96827345792897e-24	45.850745812212
DIRC2	1.16635018709919	5.40878447606844	13.5021323780801	7.26842879408892e-25	8.200054603459e-24	45.8316934240108
CNP	-0.80155878729896	6.45839703538316	-13.5173457382131	6.73358618761163e-25	7.63682252214322e-24	45.8259782738708
P3H4	-1.17452567051072	6.05127367105119	-13.504747596377	7.17354225157804e-25	8.10518513541729e-24	45.7968464408207
C16orf59	-1.36570353036458	3.90094334150801	-13.461912571362	8.89702832462656e-25	9.96998338228302e-24	45.7888352262075
ALKBH6	1.27908381097932	4.13470441071802	13.4719392085959	8.45958569169129e-25	9.48686622452848e-24	45.7860112844378
TMEM231	-1.15650795982594	4.06614843996257	-13.4577573191986	9.08490459495622e-25	1.01729252347399e-23	45.7814404105914
ATG13	0.674532894417639	7.07579107558553	13.515345514368	6.80158524142054e-25	7.70812105548459e-24	45.7789025558336
PRKAB2	1.07764261379289	5.41787698698463	13.490738057323	7.69676972275036e-25	8.65728046118497e-24	45.7730756305097
FICD	2.04448431126007	3.73490582094616	13.4497432579112	9.45857746916589e-25	1.05520058898213e-23	45.7683177905543
ZNF229	0.86311845615758	5.01273582235248	13.4737015051157	8.38496189310875e-25	9.41020835477736e-24	45.7282027410496
ECHS1	-0.74286246530984	7.96462967879629	-13.5105861787641	6.96616722201364e-25	7.88274054301107e-24	45.7215921171295
WBP5	1.16138857268161	5.71092075536772	13.4790278329452	8.16341354345185e-25	9.16842316892094e-24	45.6955643336819
NUP133	-0.630203503045908	6.71313944173656	-13.489631066896	7.73971175443508e-25	8.69906524735008e-24	45.6717473573593
PIK3CA	1.24048351046435	4.5163393827473	13.4427227318006	9.79858453596154e-25	1.09232030729026e-23	45.6512483606976
POLR3G	-1.37911446474194	4.08980199285541	-13.4339960238034	1.02383807174085e-24	1.13712666311099e-23	45.6431532805123
TRIM62	1.04812290639621	4.22561715353153	13.438208557245	1.00236626660947e-24	1.11575477089754e-23	45.6247074754452
IQSEC2	1.09452579655325	4.52837467093429	13.435338139336	1.01694748569669e-24	1.13030965545681e-23	45.5628852574606
RBMS2	1.01366310377141	4.40817405452891	13.42838449816	1.05315972864262e-24	1.16796502845625e-23	45.5628105461226
SPRY1	-2.63443839588619	1.75292518092813	-13.4914885067563	7.66779464274369e-25	8.6311547492833e-24	45.5540567270625
TMEM167B	0.942327073902296	6.1594025807658	13.4570449029498	9.11751358900618e-25	1.02018318966108e-23	45.5307146557355
SAMD8	0.999020348050331	6.11488678119556	13.4514019133656	9.37999323920729e-25	1.04877124705835e-23	45.5179294464041
PSPH	-0.827931578270456	6.46240892082017	-13.4500213491512	9.44535601719779e-25	1.05450904055199e-23	45.4924289414547
SS18	0.657277555220937	6.53627589633335	13.4501578997297	9.43887070807777e-25	1.05450904055199e-23	45.4709375955507
TTLL7	0.972946974440704	4.9193973075358	13.4209713341804	1.09319201051698e-24	1.21146651143343e-23	45.4662119005346
MYC	-2.45387081319414	6.87108080325288	-13.4358690330466	1.01423467997827e-24	1.12812947811508e-23	45.4130951229276
TCP11L2	2.39458830538559	3.36695467569765	13.3724601069539	1.39566401015672e-24	1.53196570003752e-23	45.3928925943642
NUP35	-1.26682150047582	3.97582017050376	-13.3746025994363	1.3806816210615e-24	1.51662876531525e-23	45.3483824377432
CYB5D2	0.804467967862323	5.66883455200458	13.4137446333305	1.13368761032905e-24	1.25356797913851e-23	45.3479813547891
GABRB3	-0.842199956248199	6.24379069667625	-13.4174479632673	1.11275090500396e-24	1.23132406702576e-23	45.3367122467745
SGSH	1.21183105001563	6.33222118367249	13.420169138832	1.0976145833177e-24	1.21547054447629e-23	45.3250608153144
DDX51	-1.33162876117999	4.70655890342335	-13.3799392530062	1.3440607227405e-24	1.47748285597887e-23	45.320072939482
ADGRD1	2.49341400405835	0.938700220645862	13.4303614686877	1.04273458718188e-24	1.1572581345989e-23	45.284172286321
LINC01128	-1.20821732133159	4.60433312807834	-13.3708191231344	1.40724965072503e-24	1.54355447445486e-23	45.2715325505371
POLR3H	-1.24297711840676	5.80182308884921	-13.3966413613188	1.23563057296859e-24	1.36227817060913e-23	45.2676612448357
HPS1	0.891364928584778	5.77494592517601	13.3968620052711	1.23425854061589e-24	1.36176533768466e-23	45.2612569945688
HSD11B2	-1.55965614337715	4.66532502883665	-13.360271329322	1.4840589980231e-24	1.62070035740472e-23	45.2318145657508
CTH	1.51729452863951	5.115332598332	13.3705395292816	1.40923323801651e-24	1.54422659564479e-23	45.2283892713727
APTX	0.742976049371051	6.44743957988052	13.4006923353947	1.21068261264913e-24	1.33771965500658e-23	45.2281011571923
DBR1	-0.957786259410303	4.57625632576826	-13.362539055705	1.46719780902371e-24	1.60462070650401e-23	45.2186277943811
CENPN	-0.967144128644709	7.06896401008706	-13.3989276107419	1.22148791562668e-24	1.34866636331252e-23	45.1956040711999
CSMD1	-0.774853312562518	6.07076177241248	-13.3834684745318	1.32037991266475e-24	1.45357952848782e-23	45.1824996779144
RNF24	1.01580595256178	4.73229730063776	13.3622450112335	1.46937321519905e-24	1.60583029107926e-23	45.1823427544332
LRSAM1	-0.957880404983547	5.38733257289336	-13.3686191139843	1.42293374407554e-24	1.55734497820979e-23	45.1745999378879
PAK4	-1.31409333336131	7.18198137302398	-13.3934522928623	1.2556330434971e-24	1.383315171031e-23	45.1621864719186
KHNYN	0.653305310147958	6.64107650874909	13.3829904471959	1.32356275119388e-24	1.45601599061739e-23	45.1358606644677
GINS2	-1.13262692675129	4.78156315882334	-13.3421589034744	1.62590326613275e-24	1.76991951996081e-23	45.0904154342976
RHPN1-AS1	-2.05417633508677	2.20905725547388	-13.3479806360558	1.57888636295984e-24	1.72175436646368e-23	45.0847014390511
CD59	0.632377428233775	6.5943208717031	13.3704429331273	1.40991919461175e-24	1.54422659564479e-23	45.0716758214916
ADGRE5	-1.25889325263315	4.64950068086005	-13.3243149607092	1.778952058943e-24	1.92871798679336e-23	45.042161081951
CLPX	-0.884402747045487	6.31737656323758	-13.3563337012245	1.51379983330753e-24	1.65197807390595e-23	45.0369307793165
CLIP2	1.80779729255125	2.76541178686609	13.3008888251516	2.00205756304846e-24	2.16124344836345e-23	45.0304590762979
CCDC113	-0.820684588951658	5.15725200516942	-13.3169140985621	1.84659855140883e-24	1.99773226570281e-23	44.9488249831492
CALML4	-0.946115301067442	4.18629701189977	-13.2931879970415	2.08137064226008e-24	2.24524867558745e-23	44.9034329211814
DFFA	-0.668708145144424	5.7191851246368	-13.3211647358733	1.80743673776947e-24	1.9567750579918e-23	44.8876321071506
GLB1L2	-0.892486848652434	5.89044457334717	-13.3228902951074	1.79177779655473e-24	1.94122188983159e-23	44.8868485978526
KDM6B	1.44067620697125	7.54947746251436	13.3420750154212	1.62659092804071e-24	1.76991951996081e-23	44.8868471572274
SLC31A1	0.95280802013906	8.11717055575202	13.3469843581488	1.58683449793821e-24	1.72916595217999e-23	44.8863943156842
COASY	-0.798067945370772	6.50510748443676	-13.3325657054655	1.70646526431563e-24	1.85414489211024e-23	44.8825004468433
ANKRD16	-1.30964933760398	3.40413059090366	-13.2684296270803	2.35837612032202e-24	2.52772132924736e-23	44.8712984448105
VDAC2	-0.59570234092249	6.92377096296361	-13.3315378126513	1.71533160192702e-24	1.86243089909878e-23	44.8624431250843
IPO5	-0.727044060219469	7.7453520693998	-13.3375869073439	1.66381049193632e-24	1.80910777312931e-23	44.8556191943205
MRPL37	-0.511637590362818	7.57711888633282	-13.3276755168015	1.74906210545908e-24	1.8976818334952e-23	44.8133050043855
RBM28	-0.837455448246526	5.17143269201616	-13.2928492189514	2.08493135267236e-24	2.24747517528559e-23	44.8098518612127
PNKD	-1.12529845914919	5.9744954424273	-13.3073286643788	1.93806573147585e-24	2.09517602763437e-23	44.8078030083533
CIAPIN1	-0.683091028272537	6.14368269298877	-13.3043172717266	1.96772989336696e-24	2.12571453804304e-23	44.7734269358304
RASD1	2.09680176686554	2.67260797747958	13.2418672315036	2.69686537513631e-24	2.87614563018798e-23	44.7412926368973
TIMM10	-1.01137379203631	5.21036650958563	-13.2630098049125	2.42379167644487e-24	2.59598115645479e-23	44.6702116701679
MBD6	1.48971182557238	6.82561752274537	13.2906653990653	2.10803149613033e-24	2.27074612237396e-23	44.6487498582247
C16orf72	1.02363925429739	6.62104009951101	13.2827346391264	2.19410399494407e-24	2.35669997053506e-23	44.6374965667747
LMNA	1.00606383998067	7.20462277272506	13.2905098198347	2.10968696187161e-24	2.27090031680746e-23	44.6274235941502
CDKN2AIPNL	-0.992890412049129	4.75276860642131	-13.2438873092872	2.66949179050024e-24	2.84897574457367e-23	44.6257435117389
OXA1L	-0.55832700363237	7.08225399665541	-13.2863909954063	2.153991783097e-24	2.31692984348026e-23	44.6232782613971
SLC24A1	0.905188426209343	4.63470871739657	13.2469338107921	2.62873591283699e-24	2.80747499766431e-23	44.6215260958092
ZBTB21	1.47012686211408	6.98309336579657	13.2740964728466	2.29187327999028e-24	2.45995490867291e-23	44.5762951910331
C6orf62	1.06329134476034	7.98277615410018	13.2841626508254	2.17834945592944e-24	2.34145278670268e-23	44.5737428222373
BRD3	-0.883350818592684	5.89419323986056	-13.2556241568078	2.51587639001851e-24	2.69268708998702e-23	44.5545706089364
FXR1	0.782025856123761	7.71882130649814	13.2695081565445	2.34557155964024e-24	2.51579303853985e-23	44.5156130741615
HEXB	0.663280030394176	7.14332795718965	13.2554677575346	2.51786389533102e-24	2.69289488976429e-23	44.4589871016672
BTN2A1	1.02196274096494	5.57032795996997	13.229425870478	2.87177834136447e-24	3.05834209744177e-23	44.4554533471978
LPAL2	-3.95097917283235	1.50791558608719	-13.4418789982044	9.84026434044902e-25	1.09615288825061e-23	44.4427494104735
NPRL2	-1.03431438590679	5.17424087897529	-13.2162002571957	3.07022352122653e-24	3.26042973088668e-23	44.4338250446923
RSL1D1	-1.05551307201894	7.9049689722678	-13.2539791503254	2.53686002490543e-24	2.7112804365822e-23	44.4314486527234
NDUFAF4	-1.41491137774517	4.54302170571741	-13.1942724788261	3.43003868318393e-24	3.63226099200916e-23	44.4100748520428
NLN	-0.931566343919899	6.57185741647062	-13.2379094133313	2.75131632552049e-24	2.93213384982369e-23	44.4073550889545
NUDT18	1.14942890436472	4.31637752769409	13.1960205536206	3.39986331413348e-24	3.60539177436641e-23	44.385927828492
PHYH	0.821821309648314	5.6920583937475	13.2193066663502	3.02241008078182e-24	3.21192567395753e-23	44.3697433098981
C16orf91	-1.00452424716689	4.56388818163644	-13.1952509434845	3.41311539831976e-24	3.61689067192445e-23	44.3676641900888
TXNRD3	-1.37547189408266	4.00902919898475	-13.1719180352009	3.84047576344114e-24	4.05260604805567e-23	44.35380300302
POLD3	-1.08440779033993	4.93894101179092	-13.1907857309634	3.49103238482942e-24	3.6942454045524e-23	44.3362807368791
THNSL2	0.636255758571633	6.47500646290452	13.2206559881173	3.00187501009426e-24	3.19236226285945e-23	44.3176649586822
PLD3	0.916160849456835	7.5889771080093	13.227404094812	2.90125925071671e-24	3.08754846979179e-23	44.3011189631564
BMS1	-0.757010709418585	6.71916348743942	-13.2015515365902	3.30613122034465e-24	3.50847112400673e-23	44.220177220741
ZNF419	1.20121938227959	5.37722899280268	13.1728492392663	3.82243292749022e-24	4.03640315324846e-23	44.1883438283523
HMGCL	0.767441199899099	5.08160922415764	13.1663030707074	3.95109654427654e-24	4.16640910876802e-23	44.1592070112421
RAB3A	-1.58975950064353	4.30405153426002	-13.1198695719743	4.9975030158714e-24	5.24039841384951e-23	44.0792208006189
GOLGA1	0.518301410299078	6.50533398419144	13.1736294771903	3.80738070846657e-24	4.02333770009388e-23	44.0769541168
FAM120C	-1.05687938253495	5.7164027534826	-13.1558415558951	4.16580177242414e-24	4.38665353539418e-23	44.0684076597433
SLC6A11	-1.39545573466539	3.71251437958991	-13.1052375867031	5.38176151128862e-24	5.61978656839429e-23	44.0391379618088
LIG1	-1.13976033039146	4.76646416432422	-13.131259146604	4.71755345295674e-24	4.95376102444745e-23	44.0373936300432
NKRF	-1.48326660569303	4.85137042998071	-13.1197275329996	5.00109753254019e-24	5.24050806340709e-23	44.0159422669502
SLC37A4	-0.793139371278191	5.74309600342415	-13.1470291052507	4.35572577357176e-24	4.5834322505924e-23	44.0140953085926
ZMAT1	1.86551017874848	3.42994062852107	13.1034303947859	5.43123421343708e-24	5.66357034367856e-23	44.0079049135923
UBTD1	1.35633082671933	3.41825943749515	13.094799939579	5.67386581117134e-24	5.89610858273694e-23	43.9834788846129
SNX25	0.853238023367502	5.46274992446741	13.1331857656617	4.67177927750722e-24	4.90912789580465e-23	43.9736181214982
POFUT2	0.900472216641429	5.45579153739195	13.1336241490234	4.66142622220521e-24	4.90167900228525e-23	43.9574934248172
GLO1	-0.950275659064699	8.51854593041276	-13.1627825274122	4.02208057150185e-24	4.23828504292434e-23	43.9472109890952
LUC7L	-1.16933578624248	5.01812920523879	-13.1131506139492	5.17040985563701e-24	5.41037452210769e-23	43.9459848615697
SLC1A4	0.983343672905248	5.07944132032652	13.1172893368939	5.06320603098817e-24	5.30188994151452e-23	43.9318902297489
MSRB3	3.50896871756992	1.27624622272955	13.1800464137653	3.68582151076523e-24	3.89762646518667e-23	43.9240636783832
ARSA	1.15002918681977	4.4989225768564	13.1071830505358	5.32900894118942e-24	5.5685732958177e-23	43.9069134776098
GRIN1	-1.92857416277609	3.7427097726542	-13.0741879782561	6.29828280456212e-24	6.51791968251584e-23	43.8795912464387
GTF2I	-1.24686197311492	5.59273429624956	-13.103986276817	5.41596827581368e-24	5.65157606877124e-23	43.8337459684875
FBL	-0.926435667928215	7.44240724199687	-13.1293139708758	4.76422521485617e-24	4.99927364264712e-23	43.8204615988563
SMARCD3	1.2256771468141	3.94094717350419	13.0713006451344	6.39109413606464e-24	6.60486369904657e-23	43.8116160010348
TMEM120B	-1.31257597011814	4.76883809487613	-13.0788143027599	6.15238445674747e-24	6.37132448293242e-23	43.7899123353772
KCNMA1	-1.24054536428355	6.26486928984711	-13.0972365480357	5.60428279888235e-24	5.83187183007744e-23	43.7403264209801
RHBDF1	1.2110535473307	5.84042109810858	13.0991183326395	5.55113073455241e-24	5.78056720596664e-23	43.7363869717443
ERRFI1	1.7612830460972	6.54934566930498	13.1004882379409	5.5127554788732e-24	5.74458960935184e-23	43.730182889114
PPAP2B	1.61477876378557	4.47944839307132	13.06222877859	6.69173013604936e-24	6.88239861115871e-23	43.727942213983
RBL1	-1.04214536901332	5.00979831078305	-13.070756555829	6.40873660659994e-24	6.61399236320995e-23	43.7051089767939
C4orf46	-1.21334174816487	4.39110710649121	-13.0540248384416	6.97580864233248e-24	7.15985936932772e-23	43.6930533760021
RTN3	0.793048038457856	8.66902942729477	13.1115237555084	5.21317090835454e-24	5.45132133425151e-23	43.6795217104976
YIPF5	0.754399342459613	6.32574209513736	13.0885459279132	5.85645873986846e-24	6.0732447816205e-23	43.6720160905993
ATP6V1H	0.672441772113552	6.56147949291769	13.0909709709711	5.78496704942756e-24	6.0032526063721e-23	43.6608604581014
ICT1	-0.85010799213258	5.50299487235569	-13.0710215433634	6.40013810590978e-24	6.60966119658468e-23	43.6606523182667
MOCS1	-1.03044494664131	4.46908751247141	-13.0433329991825	7.36428207528229e-24	7.54311457315408e-23	43.6458069627257
XPO4	-0.928511463124661	5.60032322653499	-13.0701739542208	6.42768205962444e-24	6.62898858566763e-23	43.6427214381521
SF3A3	-0.61627990560016	7.04691798471021	-13.0910131458764	5.78373148861768e-24	6.0032526063721e-23	43.6406517132381
B4GALT4	0.636711612295056	5.36897802178071	13.0647684898901	6.60616309096751e-24	6.80371364704857e-23	43.6268112469923
RAP1B	0.935786384487663	5.33809527340654	13.0607979965551	6.74042446849276e-24	6.92773537432493e-23	43.6064246073333
DPP3	-0.906472013209632	6.24516360098569	-13.0720138024081	6.36804331501822e-24	6.58557427123372e-23	43.5924294977396
GARS	0.977825730184648	9.32821364989574	13.0966850761194	5.61995599706047e-24	5.84413152713712e-23	43.5858203922366
TESK1	1.02379761635655	5.47595426062515	13.0560367398877	6.90504147986366e-24	7.09207269915408e-23	43.5708961552616
SMCO4	-1.3099958756665	5.48393249632868	-13.0533824500359	6.99855714169046e-24	7.1783015054388e-23	43.5693933753552
NME1	-1.09583375949284	5.64720211725365	-13.0503034359349	7.10863030170763e-24	7.28622475156599e-23	43.5582835239341
XPO1	-0.942145833390572	8.06548351274939	-13.08131457861	6.07495129449089e-24	6.29547747674777e-23	43.5525843968063
TTYH2	-1.23527319807437	4.37962204344515	-13.0164567612358	8.43943049703751e-24	8.61498901043612e-23	43.5322048806519
TP53	-0.577499192680189	7.25242136148099	-13.0642502185836	6.62353486304606e-24	6.81692936967098e-23	43.4916694779125
F2RL1	-1.06759887894858	4.6967300785134	-13.012992244794	8.58903304200592e-24	8.76174729339408e-23	43.4579749756083
MCM8	-1.21685835396229	5.29198737077814	-13.0260294821479	8.039522264355e-24	8.21793507975185e-23	43.4497902591312
TMEM40	2.3308325194151	0.82001922815981	13.0656944071932	6.57524130232642e-24	6.77651498941204e-23	43.4447733854244
GNB4	-1.50262170385286	4.59320346517223	-13.0011134463183	9.12247755077212e-24	9.29329192010815e-23	43.4291184494933
FBXW8	-0.873672598335057	5.03455870821628	-13.0127929209265	8.59772063827489e-24	8.76465533634322e-23	43.4252887508572
SLC22A3	-2.08915042932733	4.46002857347045	-12.9883555186532	9.73249721241786e-24	9.88121556062654e-23	43.4215224133849
PELP1	-0.985992864851194	6.69462266555838	-13.0416597099768	7.42701376775644e-24	7.60218396296051e-23	43.406096766828
YIPF4	0.985939847200706	5.97549251217203	13.0222403406844	8.19549111981422e-24	8.37166630307009e-23	43.3610415985944
SLC4A11	1.52643056440121	3.29540898654231	12.9622390306132	1.1111965802099e-23	1.12210678200618e-22	43.3180097811465
DNAJC25	1.11348272831559	4.87817498836738	12.9899191901734	9.65558216695126e-24	9.80975790385251e-23	43.2908915073508
HMGN1	-0.728370610545995	7.70908663230766	-13.0261838606348	8.03323127088629e-24	8.21709814466135e-23	43.2880463250963
CCDC137	-1.01078390249564	5.46631441991572	-12.9939032163909	9.46235863348408e-24	9.62647542279112e-23	43.2599143928368
ARHGEF17	-1.58645753169485	3.47622982170852	-12.942073538018	1.23100166596092e-23	1.23726378956287e-22	43.2268112086521
PMM2	-0.749672626954651	5.70544464572288	-12.9918571072321	9.56110437675019e-24	9.72034822757488e-23	43.2223819523755
MED11	-1.15130729564722	3.77241588620588	-12.9386045253719	1.2528812722795e-23	1.25757120217573e-22	43.1666583380849
PARP10	-1.29224972479921	6.10818891949765	-12.9810873705852	1.0098158924383e-23	1.02455374600361e-22	43.1426376742896
TPD52L2	0.684194714878232	7.29067167320039	12.9939538388765	9.45992859712054e-24	9.62647542279112e-23	43.1285239592661
ZNF143	0.879530902531449	5.55034213796479	12.969438398746	1.07131989717739e-23	1.08337215221016e-22	43.103293420628
NOC3L	-1.48135327111023	3.8845195221798	-12.9230774376684	1.35569615009885e-23	1.3589541648788e-22	43.0997938785113
SEC22B	0.809829010339121	6.50816544574119	12.978620515315	1.02253753547962e-23	1.03676054238771e-22	43.0926278871901
GABPB1	0.917974268596995	5.17521379606743	12.9556354811465	1.14908163212609e-23	1.1580275025507e-22	43.0845582802496
ARG2	-1.38546919861137	6.81379780344497	-12.9713423907143	1.06101609991399e-23	1.07432351694595e-22	43.0840092346147
THNSL1	-1.18018203572721	4.95632747611362	-12.9426103066483	1.2276506062443e-23	1.23472213686299e-22	43.0566891318844
TPT1-AS1	1.94282390256236	2.89482901750151	12.9017634342238	1.51076189543996e-23	1.50935466546417e-22	43.0365681672949
PLXDC2	1.21298259213859	3.58363165724188	12.9107929043872	1.44300720652995e-23	1.44262291699425e-22	43.0251648853656
PRNP	0.792398994925112	7.37828859435053	12.9718010588308	1.05854883494178e-23	1.07254853613265e-22	43.0183706044459
UBN1	0.745178082359389	7.00643909621313	12.9672208432082	1.083447257623e-23	1.09482126651864e-22	43.0066137182442
TXLNG	-0.876735778573315	5.26275397172353	-12.9324202709134	1.29285888400571e-23	1.29683159667534e-22	42.9753805249273
ALDH3A2	1.41193760178756	8.05392114536679	12.9694244764752	1.07139560870544e-23	1.08337215221016e-22	42.969462682051
KIAA1324	1.49251854946309	3.32369815639495	12.8919034733735	1.58840053927762e-23	1.58165931682976e-22	42.9563991962554
NEDD4L	-0.658559933990929	7.72242217383346	-12.9607033645388	1.11989341406823e-23	1.13012899903552e-22	42.953633997712
NOB1	-0.777181668078311	6.21024732515185	-12.9426859857796	1.22717887647182e-23	1.23472213686299e-22	42.9443650585034
ADGRG6	-1.99756070052422	8.35121176119697	-12.957085768492	1.14065165724796e-23	1.15030391438787e-22	42.9221961269238
SP100	1.12213272962757	4.20716673633105	12.9004028057853	1.52124487279074e-23	1.51881735437671e-22	42.9187599364139
DCTN4	0.589348947600147	7.71050133407186	12.9537842425667	1.15993308845056e-23	1.16817942697341e-22	42.9116791891447
CRYAB	2.46929045041763	1.97640971228113	12.8777168775604	1.70718624290386e-23	1.69432310796063e-22	42.9027728045459
SLC25A32	-1.03666427034631	4.57311601237595	-12.8937140453008	1.57384966434564e-23	1.56821012341169e-22	42.8560562635054
GLYR1	-0.3937041940794	7.66454796233602	-12.9413743737177	1.23538033501878e-23	1.24083418800281e-22	42.8503754656189
BBS4	-0.858106782570356	5.74002543545509	-12.9157590783498	1.40705086725034e-23	1.40855172150874e-22	42.8484317736968
IQGAP2	-1.50422233674366	3.83199630670109	-12.8719352026514	1.75811714569016e-23	1.74141735222186e-22	42.8436217238803
PTPRCAP	2.33318798695348	1.99958514050944	12.8597537315835	1.87047014068629e-23	1.84904408377521e-22	42.8114551004966
PACSIN3	-1.13179092896397	4.90196586028037	-12.8873163620559	1.62587255445955e-23	1.61789942198573e-22	42.802520784057
CASP3	1.05568121343784	6.2335579951702	12.9147878582045	1.41401131125975e-23	1.41457653896578e-22	42.7921020133335
DPP4	-1.68642859911181	3.09777536062187	-12.8537486041831	1.92848076289161e-23	1.90388344086656e-22	42.7917235962829
GTF3C2	-0.562564463176727	6.30573389334324	-12.9172384496805	1.39651466966527e-23	1.39893690991952e-22	42.7880983100274
TRMT5	-1.01928378008726	5.10182969739992	-12.881705246436	1.67291806989514e-23	1.66251077018831e-22	42.7428231582397
HYAL2	-1.55207584510218	5.32087208270002	-12.8747407469942	1.73321538459788e-23	1.71901996136867e-22	42.6888691937053
ATAD3B	-1.24366341747071	5.44528351438229	-12.8700250380359	1.77527671931839e-23	1.75725479349275e-22	42.643129733365
N4BP2L2	0.861623009701065	6.07775750461073	12.8793771149129	1.69283667739524e-23	1.68119282723326e-22	42.6093775481174
FAM195A	-1.27726467254142	5.21283190741406	-12.8500250174114	1.96535460603728e-23	1.93646750421626e-22	42.6004077105324
KIF1B	0.744042321606	8.16074995951709	12.8942972317355	1.56919135709905e-23	1.56460673427619e-22	42.590775034802
CUL7	0.742570207706019	6.29895172045682	12.8719799382256	1.75771727365495e-23	1.74141735222186e-22	42.5547630482161
HSP90B1	0.797863190256077	10.5739672632274	12.8976345274625	1.54279898234322e-23	1.53931358929341e-22	42.5415187016059
UGDH-AS1	1.28254550885295	3.63880322544065	12.813203148148	2.37034307917182e-23	2.32027846654785e-22	42.5415172782195
IPO7	-0.833175731754134	8.40789953031442	-12.8827683894789	1.6639006071854e-23	1.65464447135735e-22	42.5326516422328
ZNF189	1.0111948587208	5.39380026008336	12.8455589433533	2.01051553006511e-23	1.97836836169447e-22	42.5257449694485
TRAPPC4	-0.794965941788295	5.85609324251109	-12.851400472588	1.95165209318312e-23	1.92422901058685e-22	42.5135489653902
TMEM184B	0.936538200273931	6.14824778428568	12.8579689940708	1.8875257409444e-23	1.86467674513297e-22	42.5070609662071
CCDC58	-1.23954381610509	4.66021930716648	-12.8219827726166	2.26675693464814e-23	2.22322809475353e-22	42.5029046082049
GNPNAT1	-0.991820835791669	6.97179137224408	-12.8610846673633	1.85785197107794e-23	1.83778031605444e-22	42.4761498050325
ZFP14	1.13528026815157	3.69554051034496	12.7956900273226	2.5913768002231e-23	2.53334075730144e-22	42.4615057542061
FBXO42	1.3268956243829	5.55680060636238	12.8273861322588	2.20527611887813e-23	2.16575710929196e-22	42.4166782458151
DAPK1	-2.1862764795969	2.32815549221145	-12.7906913506448	2.65817869075993e-23	2.59526730952218e-22	42.3821461121682
YARS	0.553146400866114	8.51620932228602	12.8487325142887	1.97831870453147e-23	1.94796286342587e-22	42.3515284111595
ZNF146	-0.938481216757457	7.17519239684007	-12.8385762477712	2.08322048941026e-23	2.04856836077174e-22	42.3510265269491
SAMD9	1.95548983305161	2.08808352724558	12.7673720406409	2.99338695640335e-23	2.90553965981595e-22	42.3485022025891
HIST1H2BJ	2.42247454646175	2.12376101238956	12.7709712228449	2.93900742975577e-23	2.85652437214036e-22	42.3356367692103
THRIL	-1.60112737673856	4.71696081826172	-12.7895753219795	2.6733276078721e-23	2.60705906252858e-22	42.3271604018795
PSAP	0.828662347163231	9.99850289834937	12.852010169477	1.94560889521099e-23	1.91953108873115e-22	42.3246379465342
DDX1	-0.56640272561545	7.37658336507837	-12.8336946716754	2.13560964835337e-23	2.09871168060695e-22	42.3194705339105
KCTD3	-0.765312093629847	6.52397483864971	-12.8209974897092	2.27815175236332e-23	2.23294560793e-22	42.305561783177
LDHD	1.06055631772817	5.95796701037752	12.8165404691971	2.33041964661456e-23	2.28268632834731e-22	42.2986272951891
VWF	-2.54565355213001	2.60717860162758	-12.770966036019	2.93908507922007e-23	2.85652437214036e-22	42.2538581100166
TOR1A	-0.602761483864052	5.6561859013051	-12.7957312029357	2.59083358631682e-23	2.53334075730144e-22	42.2420506993717
FAM117B	-1.20036050180804	5.31779095330543	-12.7725632589395	2.91527083976443e-23	2.83705164808184e-22	42.2104127975173
ADPGK	-0.75485286798887	6.05447312080161	-12.7954531109446	2.594504567387e-23	2.53474824878876e-22	42.2014664365716
PPP2CB	0.642516889038026	6.74119887521201	12.7895458625301	2.6737286602917e-23	2.60705906252858e-22	42.1209260744332
MFSD7	1.68232993404896	3.39994370428856	12.7283330211191	3.65222162540294e-23	3.52453469968191e-22	42.1084057599165
ELF1	1.03464812482861	5.79797492064433	12.7697471229478	2.95739003729349e-23	2.87245593790421e-22	42.0901008937134
GNB1L	-2.0409584862043	2.41557291256391	-12.7232012878831	3.74902236019059e-23	3.61098908021949e-22	42.0831176286362
HMGXB3	-0.691625322376332	6.83175074732225	-12.7806585680946	2.79751611966585e-23	2.72598975035058e-22	42.0743478432667
CDYL2	-1.16318003877312	4.4711150575844	-12.7280964301637	3.65662883587229e-23	3.52652142578409e-22	42.0721753567096
CPSF3	-0.768000083535605	6.02762122282291	-12.7620555522361	3.07556559240508e-23	2.98337809661206e-22	42.0350478918905
BRF2	1.40763574855825	4.71064273005435	12.7267142625943	3.68248267074238e-23	3.54917585262308e-22	42.0146365736576
ZNF841	1.27848615506728	5.21664719232532	12.7394408932433	3.45119344331588e-23	3.33911860469274e-22	41.9931796645589
NUMB	0.52940589907129	6.32683946422775	12.7578469919224	3.14222092994857e-23	3.04606775236332e-22	41.9853126362614
LOC642852	0.941947858981462	5.80462279109827	12.7521557681591	3.23467012290839e-23	3.13366493971564e-22	41.9814075492244
NUDT14	0.980837597215684	5.09147236293783	12.7330931234878	3.56467414240192e-23	3.44283042689357e-22	41.9641324642261
COL9A2	-2.31381918408305	2.40677802816744	-12.7017860832893	4.1815644342331e-23	4.00448798115078e-22	41.9589785075837
YWHAH	-0.82340343002113	5.46824361037978	-12.7330606284232	3.56526459364644e-23	3.44283042689357e-22	41.9417264264579
TMEM18	-0.925744681571041	5.06807431091432	-12.7188233386196	3.83363666338144e-23	3.68775708759358e-22	41.9378199048977
MYO1E	1.10605314006029	4.89655428427365	12.7193392118753	3.82356742275225e-23	3.68042874487486e-22	41.8966329548082
HERC3	-1.31403301620269	7.32323529113373	-12.7411693920756	3.42092538970163e-23	3.31196748238296e-22	41.8616227343537
LRP10	0.856992641695001	7.15507361974599	12.7336195047194	3.55512319288537e-23	3.43745845874866e-22	41.8105005698005
MEGF9	0.808312741363747	5.61113044133418	12.7124912202514	3.95942143517459e-23	3.8014496336689e-22	41.8070210495253
SLC39A4	-1.37609952650591	4.83831025971999	-12.68384541646	4.58225092282921e-23	4.37982685278189e-22	41.7856955066969
UBL3	1.16140690302444	6.06515687597494	12.7167617434052	3.87414289800915e-23	3.72433609196577e-22	41.7852901109304
WDR90	-1.1905395703855	6.533152100247	-12.7100173702618	4.00968093002635e-23	3.84478728258465e-22	41.7324061860485
SCMH1	-0.611693182499115	6.35723744504433	-12.7078919770446	4.0533719814028e-23	3.88420125543998e-22	41.729069116625
ORC1	-1.40082845927547	4.51485303556606	-12.6646065089584	5.05484583105772e-23	4.8192739682008e-22	41.7179003655914
SOX8	-3.79620209777488	1.80512548406714	-12.8245646112824	2.23716844611902e-23	2.19564192071394e-22	41.7178385377591
STK11IP	1.06254351002257	4.33917229427402	12.6691827802181	4.93817750360673e-23	4.71402882353202e-22	41.7125145735319
NDUFB4	-0.74655006688914	7.90485263041254	-12.7125685775555	3.957860053153e-23	3.8014496336689e-22	41.6827046923454
KIAA0100	-0.871162282298712	8.69689931204786	-12.7111283597845	3.98703102654025e-23	3.82551168655133e-22	41.645979437244
HK2	-1.33584356097929	6.01647119683507	-12.6758213775601	4.77371678264374e-23	4.55993201069837e-22	41.60669967463
EMD	0.796117592184035	6.60042119923083	12.6871682008399	4.50523781198107e-23	4.30895866144635e-22	41.6040751904829
RNF220	-1.07423932890009	5.79346640147162	-12.6673477385729	4.98463240566705e-23	4.75535198243306e-22	41.5976424391683
HYAL3	-1.43610061829736	3.54085247271668	-12.6026999268164	6.93379800484052e-23	6.55654350382149e-22	41.5104447914709
HNRNPU	-0.61197068941134	9.43220950976021	-12.6890195210491	4.46289394746937e-23	4.2711800838241e-22	41.5103173305687
TRIM13	-1.21263617214237	4.33466000615829	-12.6135611866044	6.55962131266744e-23	6.21838848680646e-22	41.4987916798063
TCF12	0.788372505193843	6.12501210886346	12.6569620439285	5.25593647542474e-23	5.00463805421547e-22	41.492386936002
FOXO4	1.11512838372843	3.95558520658722	12.6113187112445	6.63517939821088e-23	6.28208410110559e-22	41.486132814155
AHNAK	-1.70063295303168	7.22354134383278	-12.6613456523656	5.13966233033415e-23	4.89702852489198e-22	41.4729451685121
AHCYL2	0.7732950653852	5.53715378771493	12.6420843745917	5.67060238461809e-23	5.38581691381564e-22	41.4647963065533
PHLDA3	1.34525574105448	6.4531681167176	12.6540652998927	5.33421645789308e-23	5.07274188294632e-22	41.4507667321256
EIF2B3	-1.07705168943111	5.08239215615422	-12.6203222858838	6.33699675433367e-23	6.01493952358245e-22	41.4385220352839
CD63	0.785232840720858	7.43312307285734	12.6553354030326	5.29975092985364e-23	5.04315969345262e-22	41.399033959373
GLOD4	-0.586564718822125	6.28635219423072	-12.6421135981551	5.66975651613485e-23	5.38581691381564e-22	41.3964322705883
ZNF485	-1.64491516020565	3.25818907487483	-12.5738654771118	8.03438121175727e-23	7.54970389710558e-22	41.370966318392
ADRB2	-1.21103409498619	4.22821110065889	-12.5885679645887	7.45289628587363e-23	7.02527875886243e-22	41.359012970861
HAUS7	-1.41199931290694	3.53858671016877	-12.569368600034	8.2211644802866e-23	7.72038810731605e-22	41.3331075913928
SPATA41	2.14836334415782	2.00919414480626	12.5630671806366	8.49025394228534e-23	7.95319109153815e-22	41.288112291184
CEBPB	2.02474362898481	5.66217179809038	12.5938774176098	7.25344639200806e-23	6.85017302027629e-22	41.2565107880958
LINC01354	2.12718843160377	1.76267620622845	12.5645539203521	8.42597984346213e-23	7.90778208308921e-22	41.2520188259875
SLC4A3	1.17526635152199	3.97936432852955	12.5638036862132	8.4583524042806e-23	7.92825341464904e-22	41.2190244772531
VAT1	0.943874746104249	7.1130200862216	12.6163951878695	6.46536578323699e-23	6.1329079343706e-22	41.2162673678307
ATP1B1	-1.13798910504164	6.91808466024277	-12.6120081825147	6.61185582267994e-23	6.26395123238877e-22	41.2152977342356
EDEM1	0.976571050809943	7.0293986490133	12.6055450084963	6.83376151170216e-23	6.46602160426715e-22	41.171888393539
NFIA	-0.929889419507004	6.14211323802193	-12.5906513177278	7.3739873703072e-23	6.95963509443953e-22	41.1636762465251
UBL4A	-1.10339228905005	5.83348126091566	-12.5883154018704	7.46251972335788e-23	7.02993702421216e-22	41.1615539384242
SMKR1	-1.07211886860827	3.71265637071782	-12.5297470720836	1.00671240118138e-22	9.36604300876058e-22	41.1151868535119
HSBP1L1	0.861062677506254	4.75375639912537	12.5561549866022	8.79559873592337e-23	8.22383005097294e-22	41.1066661309525
NSMCE4A	-0.951544910996503	4.94997615455224	-12.55550336918	8.82494596694526e-23	8.24613494957374e-22	41.1040765811381
IVD	-1.10504767910098	7.84250948311936	-12.5986017577953	7.08048239039662e-23	6.69103357924453e-22	41.1005923308916
DEK	-1.15570590097628	7.58746756512416	-12.5904230637625	7.38259165563589e-23	6.96337916463747e-22	41.0738917646772
ID3	1.81857690460284	6.36895444094557	12.5792690203554	7.81556055541435e-23	7.353286798252e-22	41.0673727005512
CACUL1	0.873536971337843	6.19750747086685	12.574670569083	8.00139285810838e-23	7.52341359783064e-22	41.0662408548786
ALAS1	0.844347663112676	6.66842958025798	12.5843568649631	7.61499173816865e-23	7.16907309970786e-22	41.0613131434597
CLDN8	-2.68247874456878	2.17518842231542	-12.5315339946144	9.97554628865536e-23	9.28659659457216e-22	41.0421906092517
MECR	-0.834909122266749	4.92951261826444	-12.5371882061843	9.69124363595403e-23	9.02752570952144e-22	41.0106718002604
NPAS2	1.5095818244138	2.60789036472607	12.4973039394173	1.18844990643103e-22	1.09685087860899e-21	40.9984191657182
UBA2	-0.752706076109225	6.2320806900528	-12.5561571568318	8.79550115792697e-23	8.22383005097294e-22	40.9844148554374
SUMO3	-0.79309626446917	7.11845937750996	-12.564415791217	8.43193075842722e-23	7.90842425162668e-22	40.9628588780617
ESRRA	-1.04471100799932	5.89502147880812	-12.5460424353733	9.26227895541815e-23	8.63865719220863e-22	40.9520329309412
MON1B	0.78204951509261	6.16081248319997	12.5516082615409	9.00243194194452e-23	8.40674863434321e-22	40.9409682242034
KDM4C	0.699777807451142	5.43286111456788	12.5375050105777	9.67555685635691e-23	9.01850786809778e-22	40.9381334199511
HABP4	0.949440561824318	4.45371819581056	12.5121596025737	1.10147083551078e-22	1.02033843713941e-21	40.9227029401129
JMY	1.37726208307793	7.05588287559849	12.5510782556991	9.0268575827066e-23	8.42431904673227e-22	40.9003104315261
BNIP3L	1.00989147418119	7.57174105789301	12.5567708420824	8.76795212861164e-23	8.20820256628631e-22	40.8951563813157
CABLES1	-1.07566501329247	4.47721853039132	-12.498124488949	1.18347065540828e-22	1.0929271440105e-21	40.8757210223069
HTATSF1P2	1.96527510924789	3.91367843959156	12.4926619741303	1.21701655672657e-22	1.12183674744053e-21	40.8648830429569
NARS2	-0.829049417758317	5.27482096605416	-12.5127787358511	1.09798780455994e-22	1.0177398069921e-21	40.8441495776551
STXBP5L	-1.28582815372122	5.68835732789557	-12.5130986391662	1.09619246976557e-22	1.01670328140827e-21	40.8247945232203
VRK3	0.702022097880143	5.22072963483376	12.5098334952173	1.11465605000444e-22	1.03191585985614e-21	40.8203195209799
SWT1	1.57127099999991	3.12309503162037	12.4610750197526	1.4305752010744e-22	1.3138542641794e-21	40.813398556098
LINC00942	4.15635078370629	-0.34275060975582	12.7786439779421	2.82636672208049e-23	2.75231664713104e-22	40.8114216516617
USP13	-1.01063269684283	5.80266586477268	-12.5134701930288	1.09411096199668e-22	1.01539988908172e-21	40.8026153045318
THRB	-1.35548499431636	5.88089985531333	-12.507480488462	1.12815483632166e-22	1.04312641762352e-21	40.7961735983515
ABLIM1	-0.954765826052286	6.79990384748427	-12.5272852474692	1.01946726038611e-22	9.47883614981908e-22	40.7915016284905
KIFC2	1.49963546202943	5.99105251516891	12.5184227005476	1.06674184695402e-22	9.91224973630044e-22	40.7684786484531
PDCL3	-0.914014394607697	4.85881122010425	-12.4882164486554	1.24501982143881e-22	1.14694586740645e-21	40.7643637359198
STRA13	-1.04326464775748	5.84249683017171	-12.5086904064031	1.1211933925999e-22	1.03732840315959e-21	40.7642683158414
PLD6	2.92734210114931	1.00677203216721	12.5171142316913	1.07390539028001e-22	9.97264275846911e-22	40.7278589287457
FAM105A	-1.72890015069269	3.29019789291176	-12.4365153375649	1.62228876001703e-22	1.48176934430752e-21	40.6881826289949
ARCN1	0.540326831688962	8.48350739278848	12.5058283384218	1.13773080848942e-22	1.05133328124782e-21	40.6027438415781
NXPE3	1.00030991877293	6.03480863844789	12.4836209320766	1.27464755573082e-22	1.17351978521483e-21	40.590679183111
TNPO2	-0.784314766502825	7.69614074268859	-12.4964792196456	1.1934756385144e-22	1.10081266510641e-21	40.5798539016972
ESCO2	-1.50906495853969	5.0223807984318	-12.4492257597245	1.52005482030069e-22	1.39177702327044e-21	40.5480317570139
WDTC1	0.632384555470357	6.38194272290298	12.4719777837825	1.35291694262268e-22	1.2440539381765e-21	40.5138766725456
PRPF4B	-0.801934540312208	7.05618296551756	-12.4765876995926	1.32136682007763e-22	1.2157870202381e-21	40.508195236885
TMEM175	1.10178753912822	5.1076120339382	12.449327312656	1.51926457834923e-22	1.39177702327044e-21	40.5044163356021
TTC1	0.820753637026497	6.25641894435765	12.4650129468476	1.40202326796701e-22	1.2884199138184e-21	40.4873189949032
RNF115	0.821653401846223	4.95223508883102	12.4356237240676	1.62971395080309e-22	1.48764648542609e-21	40.484007372285
BRMS1L	-1.07017317396579	4.1701716426352	-12.4112916234913	1.84605274939417e-22	1.68205874301595e-21	40.4673818922119
VPS11	0.91224521068183	5.7607629214785	12.4507479332054	1.50825301542105e-22	1.38265734307464e-21	40.4648650610402
RAPGEF2	0.988003901610541	6.32712163015569	12.454314792123	1.48095698814109e-22	1.35929401796618e-21	40.4521085305507
CD99L2	0.740554010236405	5.34476081547197	12.4406956226381	1.58792607598219e-22	1.45126585252273e-21	40.4431079699935
FLJ10038	-1.83314020845921	3.56305882664144	-12.3874448557004	2.08601223767208e-22	1.88696143137855e-21	40.4356481206649
HIST1H2BK	0.616868985703923	6.80853152002269	12.4539304127311	1.48387453813831e-22	1.36113989399419e-21	40.3984230163964
KLF16	-1.08336485306282	4.87885059134482	-12.4142974647533	1.8178404791686e-22	1.65836528767896e-21	40.3899903360911
HIST1H4H	1.96426534124521	3.87229219612221	12.3881929746941	2.07802879820019e-22	1.88087284109548e-21	40.3836670465267
GPR137C	1.95955795893486	2.98234646705579	12.3773604294793	2.19667769448304e-22	1.98229040026186e-21	40.3799280630544
PNPO	-0.879024906451638	6.94202455817695	-12.4463031968698	1.5429744957167e-22	1.41190158608665e-21	40.3559467514755
MED24	-0.731723122828741	6.64501728520715	-12.4407777548984	1.58725829822293e-22	1.45126585252273e-21	40.3477107462418
CABLES2	0.910615239591548	4.60861958691212	12.4064389321257	1.89252902596686e-22	1.72231611235869e-21	40.3422224743263
PDE3B	-1.44347541524001	4.75055965324726	-12.3966595179744	1.98978718333907e-22	1.80644766293951e-21	40.3310098528005
VASH2	-2.04893171749672	3.02892397555505	-12.3528409161615	2.49094984342463e-22	2.23575031971693e-21	40.2697666097563
SIPA1L2	0.902004663550513	5.56084833827015	12.4081196029221	1.87630116320674e-22	1.70858327875758e-21	40.269227989049
PRRG1	-1.07370229652578	4.96175579172875	-12.3890183770636	2.06925619296531e-22	1.87519318005836e-21	40.2591388301184
POGLUT1	-1.04318506867829	4.19394146151795	-12.3649030030678	2.34154911963649e-22	2.1079557302435e-21	40.224906648988
EPHB4	-1.12015491944963	5.64265973255115	-12.3960705478479	1.99580215156806e-22	1.81081360168858e-21	40.2126298840515
KIAA0754	-2.35557555830016	3.17985187204419	-12.3400821946812	2.65939848264785e-22	2.3784114124741e-21	40.2028470034347
TMEM181	-1.12858426130838	6.27405116801228	-12.4026491627989	1.92963998137947e-22	1.7550256790063e-21	40.1880706398177
EDEM2	0.873263425922681	4.61751623232229	12.3671069999782	2.31523780862649e-22	2.08551955214969e-21	40.1695830700514
ATXN10	-0.647722375745721	7.55166944893934	-12.4129859150922	1.830096868627e-22	1.66853276134202e-21	40.164952478003
CCDC93	0.741304870241498	6.2276310751013	12.3946827554442	2.01004745722095e-22	1.82263723536411e-21	40.1369240939273
MPP5	-0.735856038818739	6.87680319956216	-12.3971865390542	1.98442029719943e-22	1.80266516532043e-21	40.1188056894291
SLK	0.963329755555936	7.14903390178847	12.4004203794657	1.95180508926246e-22	1.77411048549425e-21	40.1148192400038
MZF1	1.38982465447485	5.519779096936	12.3833217270494	2.13056678940395e-22	1.92494530142537e-21	40.1102834488293
ZSCAN26	1.71191748551374	3.5030921157916	12.3217906437522	2.92102368769946e-22	2.60773434568937e-21	40.093439476839
PKMYT1	-1.3497160982514	4.56590854028249	-12.3511352197497	2.51283450650185e-22	2.25404557644156e-21	40.0916098562458
ARL4C	1.84128742707163	2.51170991472728	12.3094193000448	3.11245792834267e-22	2.76712067803396e-21	40.0500883251409
ATP6V0E1	0.669424564167461	7.13858829106048	12.3872723026864	2.08785797296409e-22	1.88749399891805e-21	40.0423422247634
PBRM1	0.881064552004299	8.09083017512762	12.3887352944758	2.07226068011851e-22	1.87678325528706e-21	40.0119340805991
WDSUB1	1.12757751104406	3.3294502054677	12.3108234435575	3.09011204554965e-22	2.74888166326858e-21	40.0056614042651
C9orf152	-2.09713315067733	3.96796477905711	-12.3121800039511	3.06867623503846e-22	2.73143108152564e-21	39.9964514908365
THYN1	-0.855985184586978	5.1259624964653	-12.336951321858	2.70245130226754e-22	2.41547671159818e-21	39.9809512184884
ABHD12	0.68335128434977	6.19881490615028	12.361114279545	2.38748171472723e-22	2.14673206157749e-21	39.964167079332
AIMP2	-0.828886074186117	5.32118180986579	-12.3418090979539	2.63594677981494e-22	2.35884248186538e-21	39.9607359137551
MARCKSL1	-0.97487171895444	8.27835699696347	-12.3719284007636	2.25870914171496e-22	2.03582091668618e-21	39.9255085896739
SHBG	2.15296747233347	1.49375298688645	12.3143244296854	3.03509468581893e-22	2.70474669449596e-21	39.9198289497817
MCM5	-1.36375224572013	6.0540619254246	-12.3450944144275	2.59190260550059e-22	2.3208115399044e-21	39.9133801308809
CANX	0.620045085884417	9.95790178593837	12.3793091811082	2.17484268491996e-22	1.96376655181949e-21	39.9114637668899
CXorf40A	1.35727526857983	4.4458924385985	12.3123036591188	3.06672971892326e-22	2.73131752427946e-21	39.9087934226864
XPOT	0.705594659317766	9.53968451388439	12.3736245044345	2.23915400781768e-22	2.0194076024859e-21	39.8926118245805
WDR82	-0.488499446671236	7.98770272224914	-12.3622130270523	2.37406878587449e-22	2.13595068236617e-21	39.8861868051544
MYO18A	1.02972510749753	6.240145926943	12.3498594463131	2.52932907921566e-22	2.26613397693928e-21	39.8837902179142
SNHG15	-1.39476332256068	4.53185752727399	-12.3012173597959	3.24626208028477e-22	2.88437108861279e-21	39.8796330427076
INO80C	-0.896649559606954	4.12422515928267	-12.2937542016543	3.37302103315347e-22	2.99345649136126e-21	39.8787480571626
URI1	-0.848454299375474	6.83318319737067	-12.350748782359	2.51781936276244e-22	2.25716868962632e-21	39.8779584116433
C8orf33	-0.544562620522497	7.04984776335295	-12.3533295475871	2.48471583415347e-22	2.23148881373496e-21	39.8772860620953
CHFR	0.780558843511848	5.14034848585133	12.3192717958799	2.95901854468287e-22	2.64008451972418e-21	39.8425823738903
PAQR6	1.66431339272655	3.60435372956102	12.2784698616609	3.64832727408782e-22	3.2187592448709e-21	39.8066321767004
ALOX12	2.68046352988327	1.93458625369083	12.2654939863925	3.89967232326876e-22	3.43244311876926e-21	39.787978786753
CLTC	0.604112472852133	10.1593938830119	12.3566418905003	2.44286719350894e-22	2.19521805970857e-21	39.7866208353648
TMF1	0.888049052478164	6.89213573502272	12.3279174228078	2.8306358693935e-22	2.5285442126599e-21	39.7564378672098
TRANK1	1.95510913844476	2.57461531560098	12.2508000398187	4.20533087301986e-22	3.69282154323195e-21	39.7479421572396
PLCG1	-0.880614206092592	6.39426261612826	-12.315381021326	3.01868432494975e-22	2.69171994200982e-21	39.722747008545
PTGFR	-3.09389531529183	4.79932144112245	-12.2529089314635	4.16002800982744e-22	3.65517733151368e-21	39.6906085307615
AGL	-1.2997086653678	5.12110120367483	-12.2794104961286	3.63075151029947e-22	3.20513607752245e-21	39.6833193949277
CCNF	-1.07121056098902	5.43141964185884	-12.2913842913406	3.41430249133719e-22	3.02651512455249e-21	39.671438169427
PSMG3	-0.970427048541459	5.11802378507708	-12.2735669135106	3.74132989193025e-22	3.29693718645684e-21	39.6449612288979
SLFN5	2.03796535975788	5.98540046470198	12.2905465574763	3.42901587046462e-22	3.03754714131823e-21	39.643059714723
PSEN1	0.589191808236111	6.58478885921032	12.3005230269251	3.25785069610227e-22	2.89295600548029e-21	39.6307988312381
ACAD9	-0.622008475866088	6.16287287005241	-12.2917327082038	3.4082017962661e-22	3.02289179992509e-21	39.6176510276672
PRPF38B	-1.01167176002949	6.1529317872017	-12.2877473697551	3.47864165239267e-22	3.07628286527258e-21	39.6109436426915
HIRIP3	-1.04264537862472	5.59693828631883	-12.2727107266367	3.75781282460125e-22	3.30952008059896e-21	39.5927491868123
MYADM	0.958387012518374	6.14806704228296	12.290016323781	3.43836137286224e-22	3.04245341042424e-21	39.5901505326712
RBM10	-0.818458022820388	6.75658112834276	-12.2904455726351	3.43079378774355e-22	3.03754714131823e-21	39.5754004816808
TRIAP1	-0.79806691075629	5.92607755371066	-12.2748465656349	3.71682966106428e-22	3.27727035763601e-21	39.5609356119739
OGFOD2	1.09071702634624	5.07576978551009	12.2504927711603	4.21197273599834e-22	3.69649226205442e-21	39.4862901173473
HSPB1	1.1570351939101	8.40441268495778	12.2856085292595	3.51704528761264e-22	3.10841389280703e-21	39.4664368338849
RNF144B	1.37563971674755	5.40282879366205	12.2411588629112	4.41882520134945e-22	3.87350141409593e-21	39.4660540144638
FAM81A	-1.96705262734897	2.65913158451196	-12.1909266313511	5.720171513542e-22	4.95352338219992e-21	39.4376296586848
DNAAF2	-0.969241435005041	4.71499423675533	-12.2259487978412	4.77795650769491e-22	4.17126714648527e-21	39.4364130894311
SLC35F6	1.02129239273383	6.06320579291165	12.2552449769142	4.11041657036468e-22	3.61370112532764e-21	39.4312477631215
APBB2	0.752347459555935	5.58593107183922	12.2436229266648	4.36324828681108e-22	3.82701730576841e-21	39.4282038408183
ENO1	-0.736654150144968	10.4675395698698	-12.2830175912473	3.56413646321231e-22	3.14818077244683e-21	39.4059967324434
KCNQ4	-2.08822353688339	2.49471471794766	-12.1891856261206	5.77159533378937e-22	4.9922969776602e-21	39.4006841371809
NIPSNAP1	-0.661311273578012	7.50096097655591	-12.2594173545327	4.02327788876354e-22	3.53916466184378e-21	39.379853921258
ZNF674	1.495740299249	3.68231888707363	12.1839158065287	5.93009189694408e-22	5.12643983445666e-21	39.3699636007447
TAF4B	-1.62551370427894	3.56539420455516	-12.1753694563883	6.19646691639491e-22	5.34747972509115e-21	39.3488036023076
ERLIN1	-0.889345108276868	4.88444647549123	-12.2107273697731	5.16666643424919e-22	4.49493992912433e-21	39.3483840132123
CYP4F11	1.22750716087952	4.49753784799711	12.2044447627425	5.33620996145938e-22	4.6317068659696e-21	39.3148010704839
ARRB1	-1.05545536461207	5.40381193852572	-12.2130732508847	5.10475441236771e-22	4.44622924919452e-21	39.3078848404499
SRSF8	-0.70536271049707	7.18242445471449	-12.2408371875776	4.42613277999384e-22	3.87764351367488e-21	39.2934379922601
CLK1	1.63021157120488	6.40821426877316	12.219375464174	4.94208674911137e-22	4.30704437751923e-21	39.2791422618693
CALCOCO1	0.997537365457598	5.3160282283201	12.2066496141837	5.27608324345114e-22	4.58216691634831e-21	39.2667985160579
YAP1	0.775437248872731	7.72715426921191	12.2400023787631	4.44515392719637e-22	3.89203681462278e-21	39.2609806606631
MRPL42	-1.10876394079155	6.71336335309708	-12.2267417330139	4.75853073509711e-22	4.1567246956497e-21	39.2568254757304
IARS2	-1.09182741525669	7.87875760990795	-12.2366996075241	4.52121483782695e-22	3.95632645715673e-21	39.2468273239007
JAKMIP1	-1.69968237272823	3.1327737180818	-12.1514312025884	7.00820849542649e-22	5.99631104087317e-21	39.2438324901921
TSPAN10	1.62043765762042	1.80505230926633	12.1538307119615	6.92224892433511e-22	5.92848012458427e-21	39.2427658665202
RELL2	1.25985927987734	2.88804519586131	12.1537539391534	6.92498277738467e-22	5.92848012458427e-21	39.2368068430672
PCAT1	-4.51671651827034	2.40427182883495	-12.2339622209169	4.58524350584992e-22	4.00768431221434e-21	39.2279458563515
SETD1B	1.04943743275924	6.43996943158833	12.2194236068101	4.9408643498384e-22	4.30704437751923e-21	39.2200014195682
SMC3	-0.847545677461822	6.95979734589203	-12.2221382071546	4.87242571051995e-22	4.25126928931828e-21	39.2152365333148
TMEM261	-0.871869360263786	6.04234183001795	-12.2038641369078	5.35215772232546e-22	4.64286541643207e-21	39.1874853275266
GNAI1	-1.60685412990256	4.45561900907223	-12.1651144435355	6.53198388007709e-22	5.61444017992201e-21	39.1847783293944
PRPS1	-0.947934679094926	7.12453387581646	-12.210448426786	5.17407815671374e-22	4.49878156347502e-21	39.1464236202167
MPZL2	-1.11584257688359	4.44447870999218	-12.1601741680094	6.70005961094193e-22	5.75232104733585e-21	39.1371071294255
RTN4RL1	-3.41725033582061	1.82496880956256	-12.2113137385971	5.15112087455877e-22	4.48401339434055e-21	39.1328719657625
GPATCH3	1.27130872992196	4.53857806336664	12.1604021337978	6.69220926869145e-22	5.7488680994663e-21	39.1232770790073
NDUFAB1	-0.647531640956347	6.92201393688902	-12.2027141904346	5.38388393733422e-22	4.66769060063572e-21	39.1148589071182
SGTA	1.05352576589149	7.72057639090605	12.2095195239316	5.19883675436415e-22	4.51769286478774e-21	39.099005751989
KCTD6	1.29238051923513	3.61594614545522	12.1339709823512	7.66678879739357e-22	6.5300340658912e-21	39.0800140496297
TIPARP	2.11724423391478	4.3268699024393	12.1371473554286	7.5425240530977e-22	6.42784002164104e-21	39.0794791741593
PRKAA2	1.09186247830341	4.10689168677392	12.1426499135343	7.33201578652952e-22	6.2626592178912e-21	39.0538822463189
SNX9	0.89823043239769	5.52731884895255	12.1680896055046	6.43281083747368e-22	5.54188683508346e-21	39.0533453523792
SOS2	1.05089221098585	5.51500044603089	12.1678038579869	6.44226993913851e-22	5.54685352099219e-21	39.0466368887041
TCP1	-0.583045078175452	9.256647865499	-12.201983987677	5.40412754708853e-22	4.68253775228398e-21	39.0218043484062
FBXL18	0.879147027049206	5.91921859712183	12.1718590438253	6.30932693442954e-22	5.44174918135519e-21	39.0119211095583
PKP4	-0.68514755827747	6.73256202344751	-12.1810956570614	6.01669691035215e-22	5.19831535131461e-21	39.0101903669073
HACE1	0.910396073003608	4.67208205114182	12.1415463491634	7.37375659580613e-22	6.29473161129192e-21	38.9892716451304
IL36RN	-3.1833031656833	1.34427433362022	-12.2355126214801	4.54886811447171e-22	3.97820638362884e-21	38.9869967286035
DQX1	1.17423231727271	3.33448181266453	12.108251619942	8.75162078310097e-22	7.41615901123274e-21	38.9777217009531
ANTXR1	-1.75437537598021	2.94361427109553	-12.0977642856488	9.23698896189764e-22	7.8054376056193e-21	38.9748037954471
SNRPE	-1.04032523692509	6.47156805770116	-12.1666900068735	6.47927509760193e-22	5.57551833040633e-21	38.9651914212558
AGPAT3	-0.905450582634035	7.41561188911925	-12.1781069893936	6.10986174461243e-22	5.27577251047155e-21	38.9627123627382
UBE3B	0.589476504879282	6.44238628371382	12.168620978499	6.41525780830556e-22	5.52993749997223e-21	38.955003305462
WDHD1	-1.09410186352073	5.5772713359155	-12.1471244045862	7.16518808813226e-22	6.12713350406571e-21	38.9437224289802
CDH1	0.696573446015774	9.89463801016143	12.1907131099236	5.72645346346779e-22	4.95610519927564e-21	38.9409231162017
UBE2A	0.64872188819234	6.61198107935028	12.1654749559488	6.51988551343165e-22	5.60725090891693e-21	38.9294870542071
ARMC6	-1.05930751419429	5.34091662669573	-12.1390693516513	7.46831534120848e-22	6.37183086156742e-21	38.9189044330668
ISCU	0.954590132933194	6.59397494522807	12.1595206923003	6.72261423527727e-22	5.76838716325277e-21	38.9017810044895
CSTF1	-0.737126364242213	5.48216896931225	-12.1378019065593	7.5171690257096e-22	6.40986996536374e-21	38.892320372206
DIXDC1	1.98650045295892	4.06613196627185	12.0999271968899	9.13472491153418e-22	7.72771995896323e-21	38.887718069694
ST6GALNAC1	-2.34877093201483	2.85497323790476	-12.0766606809819	1.02970497391957e-21	8.67192926998105e-21	38.8591224382487
BAIAP3	1.27872606619383	4.14473941936393	12.1099050269497	8.67746770183422e-22	7.36163022659563e-21	38.857670885293
SLC41A1	-0.653386289935731	6.24395423771197	-12.1430412727531	7.31727013987321e-22	6.25362142403734e-21	38.8570133118293
SSFA2	-0.840700338335487	7.3680686601883	-12.1539204345256	6.91905530640525e-22	5.92848012458427e-21	38.8460116759922
ZNF449	1.13224482055395	3.91535805167906	12.0901738258598	9.60504077148593e-22	8.0982196644937e-21	38.835270166685
USO1	0.762705140735963	7.67684435206773	12.1546241179406	6.89405931924886e-22	5.9121184887402e-21	38.8261329839668
ECI2	-1.03790716992201	5.99675957599557	-12.1295292346201	7.84400719711039e-22	6.67718889295973e-21	38.8156748209218
MRPS21	-0.719557817571381	6.37541198833116	-12.1251650667694	8.02213059771563e-22	6.82108227946194e-21	38.7561179446698
RABGEF1	0.673281448402054	6.10273996968059	12.1228984581009	8.11623673452843e-22	6.89719359398296e-21	38.7532806518632
HSPA13	1.37443545051327	7.12984283201964	12.1272845279314	7.93512389332187e-22	6.75092466754228e-21	38.724248431459
B4GAT1	-1.52201668758721	4.5057305462408	-12.076425097629	1.03095472532164e-21	8.67758753107045e-21	38.7233321656377
TMEM241	-0.792168365327131	4.97749391698396	-12.0928489444643	9.4736791162828e-22	7.99644550928063e-21	38.721095185994
ENC1	1.69125199402557	6.08729171610024	12.1142696712394	8.48473175804702e-22	7.20218949004149e-21	38.7019635842945
ZNF580	1.35444926858531	4.6492608963013	12.0755981031623	1.03535391938897e-21	8.70973358742002e-21	38.6607405494335
VKORC1L1	-0.769551406814321	6.30801254849071	-12.1077121620017	8.77595195847716e-22	7.43258288823988e-21	38.6605951285897
ZER1	0.665740135217395	6.7190537302794	12.1027361337227	9.0036088405746e-22	7.62109302987983e-21	38.6063199490109
BRCC3	-0.943784105748612	5.59106203928138	-12.0815004779734	1.0043637290758e-21	8.46325799988903e-21	38.5975584313099
SLC25A37	-0.67300026715357	6.39218260244231	-12.0966385695299	9.29066706386026e-22	7.84638113784734e-21	38.5890481619678
RBBP8NL	-2.84047558917388	2.79186289877231	-12.0326144171244	1.29191284977406e-21	1.07894123204712e-20	38.5707285234898
HDGF	-0.618256351838031	8.57673086391122	-12.1089650347692	8.71954747146996e-22	7.39315216440389e-21	38.5626182246086
IPW	-0.838283513837218	7.88429812161231	-12.0992893935543	9.16476213775843e-22	7.74876510476242e-21	38.5370717716605
PIGU	-0.810270432696697	4.84043228880901	-12.0533087043763	1.16128266333642e-21	9.73092660304671e-21	38.5331026823858
DOCK3	1.35613601396639	3.9749374781166	12.0263584780446	1.33423078549606e-21	1.11304497083382e-20	38.5092615665546
SH3BP5L	0.683381720033612	6.39055759729185	12.0738871675196	1.04451507790662e-21	8.7818804086483e-21	38.4788339431593
PVRL1	-0.858289742442838	5.71658794469522	-12.0618340190525	1.11139826404339e-21	9.33375633829731e-21	38.4772487968975
GHITM	0.76209303561641	9.38649167847765	12.0918213617636	9.52392411509348e-22	8.03433957933953e-21	38.4489043947271
FZD7	1.95696002804667	3.02979726888239	11.9911031965029	1.60006287894206e-21	1.32377653940463e-20	38.4345538225694
SNHG1	-1.43244707038798	6.65406090778251	-12.0598324775509	1.12291344604317e-21	9.42519189814655e-21	38.4284963646837
FBXL6	-1.15491024657531	4.74086398543257	-12.0266402315824	1.33229532764987e-21	1.11204817342915e-20	38.4203242089806
PRKX	-1.04563461992293	5.1669480403159	-12.0346480971543	1.27844806103589e-21	1.06829026625013e-20	38.4169188965151
ID2-AS1	1.1880984931746	3.40089519757962	12.003236855025	1.50305919018302e-21	1.24695783424244e-20	38.4104044691437
DDX60L	1.87702164652147	1.50137450132137	11.9835772683049	1.66335864209898e-21	1.37311673280694e-20	38.3568506052851
CALD1	-1.26510451031362	9.3438729556239	-12.0708283444528	1.06109648589639e-21	8.91629817135995e-21	38.3493372947051
IQGAP3	0.84059856477033	6.10590730231013	12.0492272143544	1.18595341845936e-21	9.92657554714927e-21	38.3465156199571
MPC2	-0.877259661856898	8.16250431229598	-12.0594233273097	1.12528203751481e-21	9.43979613146501e-21	38.3265083278679
PPP1R3E	1.43917595517313	4.80041629701375	12.015839178741	1.40854483250899e-21	1.1737352499975e-20	38.3235995951915
CARD10	-2.72229220997812	1.96760178129215	-12.0120819475106	1.43608213728725e-21	1.19337074562841e-20	38.3217178819149
ERN1	2.02376603347469	5.45741179335439	12.0138259585044	1.42323353134039e-21	1.18466046045495e-20	38.3191802613671
ZNF207	-0.484159399789	8.05429078806466	-12.0568905363097	1.14005638967575e-21	9.55839572717538e-21	38.3161764487247
DCAF4	-1.32915662459933	3.53910010891283	-11.9754866819641	1.73420630886844e-21	1.4300297602399e-20	38.3079435615859
HMGN2	-0.719557698702463	7.15485132133513	-12.0477012991517	1.19531125205063e-21	9.99932800044139e-21	38.3070472703832
LRRC37A3	1.48689814357058	2.61255502930822	11.9626808668695	1.85258010048305e-21	1.52179118100949e-20	38.2842968181046
CREM	1.2614267311347	4.52526336630128	11.9994937199887	1.53233793304667e-21	1.27054590848309e-20	38.2814458449522
EIF3I	-0.572373959112904	8.61675341640519	-12.0520189687318	1.16902240669005e-21	9.79031815887217e-21	38.2730939361197
NBEAP1	-1.02370295636386	5.52814000900816	-12.0127354267202	1.43125420925081e-21	1.19001734253102e-20	38.2594611577965
CHPF2	1.0082546477376	5.73096436631091	12.0177506246343	1.39473937284743e-21	1.16287653651733e-20	38.2290756529976
ZNF277	0.851438399973788	5.01525655538189	11.9959431240117	1.56063893385296e-21	1.29258434808252e-20	38.2186741214764
HNRNPA1	-0.468602687362131	9.95726769453823	-12.0448423893441	1.21304356954746e-21	1.01420168375973e-20	38.1938531021954
RPUSD1	-1.18276164582771	5.14106749159923	-11.9860057440097	1.64266463784343e-21	1.3575262631732e-20	38.1565069143079
TEF	-1.25278231857525	3.93299570461365	-11.951829902909	1.95920317441623e-21	1.60761720584886e-20	38.1555620717924
C16orf62	-0.584605084625106	6.44855802818393	-12.0077360844855	1.46860755942937e-21	1.21972406595085e-20	38.141292194646
LPGAT1	0.975928205654035	6.11748263367377	12.0047667380857	1.49125454616326e-21	1.23784843920329e-20	38.1303133698368
IGHMBP2	0.952568599604307	5.2417630543045	11.9851511263309	1.64991757320559e-21	1.36277020237927e-20	38.1123587430836
RMDN3	-0.529322728983297	6.16607658856421	-11.9984169401524	1.5408659096475e-21	1.27691183770789e-20	38.1093342395587
GOLGB1	0.675224833503565	8.46251349466312	12.0147083698842	1.41677654006459e-21	1.17993990713311e-20	38.0827643933771
HINT2	0.67208720264084	6.25370805883081	11.9940565520494	1.57588896767477e-21	1.30449552031997e-20	38.0769579361618
TRNT1	-1.05941309579811	5.31185198278461	-11.9712967135753	1.77207819660086e-21	1.46045698134789e-20	38.0691643529974
C1orf115	0.657352752385783	5.95682594886903	11.98673486095	1.63650207123232e-21	1.35317814436258e-20	38.0518680157695
ATP5A1	-0.757491825480203	9.75009249027906	-12.0132432983214	1.42751327633849e-21	1.18756450734066e-20	38.0396812877048
GMNN	-1.14456398263208	5.35891887873132	-11.9675976238275	1.80620177159123e-21	1.48531904721873e-20	38.0390445128288
VPS18	0.967059762605223	5.56194355373715	11.9681625401055	1.80094819053145e-21	1.48181030296001e-20	37.9778156138513
SNX5	-0.620993190340753	7.0656628045816	-11.9778413969526	1.71327999355811e-21	1.41355013094882e-20	37.9514369845127
RAD51AP1	-1.3271621760191	4.91183236243539	-11.9385138003995	2.09849402385505e-21	1.72097139607905e-20	37.9471175037972
CKMT1B	-1.12568923083486	3.39727239467744	-11.9034907227756	2.51411120568539e-21	2.05396593387224e-20	37.9408490274482
DDX28	-1.20911436794127	4.59541967714476	-11.9301925148135	2.19053479861917e-21	1.79547328253632e-20	37.9322314346187
SPATS2	0.604022604749147	6.60400978656127	11.9709388881258	1.77535065211276e-21	1.46181411554281e-20	37.9263151752296
BAG3	1.31006670724512	7.59227406443493	11.9632533238705	1.84711944851743e-21	1.51813605029763e-20	37.8634675712388
MATN2	2.50773494852658	1.2513755242023	11.8948522603578	2.62873159102341e-21	2.14178152852998e-20	37.8492121220944
WWC1	-0.843248020763284	6.6428435388764	-11.9526875108207	1.95055679003797e-21	1.60139752647404e-20	37.8491664045329
LOH12CR2	1.48719858478121	2.27360215433003	11.8755100813815	2.90473437471366e-21	2.35515612152809e-20	37.8464814814749
KIAA1107	1.39511691501375	3.70347440247085	11.8875546742608	2.72963326031037e-21	2.22158119440762e-20	37.835431894311
SULT2B1	-1.69978117157597	2.41902219221652	-11.8712212142047	2.96976713612675e-21	2.40528712600212e-20	37.8177357211233
SLAIN1	-0.988631535548393	4.60760829588433	-11.8848268232213	2.76833958279927e-21	2.24942571294988e-20	37.7175704963402
HMGN2P46	-3.82694813455613	3.17297177613511	-11.8639847579321	3.08282073272943e-21	2.49013642402717e-20	37.7090357657943
CDKN1B	1.16294974803004	7.08280204236793	11.9249864709022	2.25016533921146e-21	1.84233820793889e-20	37.6817172754185
STXBP5	0.773125639280736	5.66887118619181	11.9056189693422	2.486650106105e-21	2.03374389941572e-20	37.6756563541183
MAN1B1-AS1	-1.30442643338184	3.82045126162729	-11.8508018767639	3.29997953896593e-21	2.65982247756911e-20	37.6405164097566
UNC13D	2.6834672207444	1.74902720942052	11.8509330380549	3.29774514975576e-21	2.65944904235943e-20	37.6338599389254
TNKS1BP1	0.715696581887618	8.26519945541597	11.9271418896144	2.22528205111568e-21	1.82295882594398e-20	37.6293749251467
NFX1	0.738981669040446	7.04390371078206	11.9138776564221	2.38290446688569e-21	1.9499560476706e-20	37.619628997972
CHMP7	-0.591698698636791	6.09414626604521	-11.9012064265442	2.54392420936527e-21	2.0771922744877e-20	37.6143489167462
VPRBP	-0.678535971357483	6.05435054360478	-11.8981778828629	2.58399774099924e-21	2.10876685211112e-20	37.6123818465138
INTS4	0.592405909009927	5.25552127030384	11.8871647463381	2.73513265835047e-21	2.22485113747512e-20	37.6102095812964
TCHP	-0.703472556731249	4.89616206049975	-11.8697347040355	2.99264629080342e-21	2.42120564130949e-20	37.5848918903435
LINC00161	-5.47814222088281	2.5352840070855	-11.9709037954636	1.77567191445797e-21	1.46181411554281e-20	37.5674271865774
RHPN2	-1.0611836941771	5.99226111416556	-11.8845719065893	2.77198466522603e-21	2.25116937442045e-20	37.5639365303532
YIPF1	0.717447735242195	5.43805175485657	11.8813995302189	2.81775138614132e-21	2.28710026023233e-20	37.557826733946
TK1	-1.0432881152983	6.629102681302	-11.8950523806425	2.6260178990251e-21	2.14073207229972e-20	37.5463011385263
PSCA	1.41998460238281	3.02456956952589	11.8229393485654	3.81074349491984e-21	3.05510540948833e-20	37.5295489342329
GRIK5	2.11724450209113	2.47028886520393	11.8122182777474	4.02776290854189e-21	3.22221032683352e-20	37.5196013220718
H2AFY2	-0.932926322391712	5.25167192969848	-11.862414623106	3.10791466419302e-21	2.509056268684e-20	37.5189734381475
CCNG1	0.850198218120708	8.61157465073711	11.9049948937729	2.49467134435648e-21	2.03919351697643e-20	37.5119979890587
CDK19	-0.909578677860712	7.71356377030881	-11.895739678764	2.61671929405164e-21	2.13431053337748e-20	37.4974971789937
GET4	0.896018632790052	6.4266074930663	11.8861976044294	2.74882085410737e-21	2.23477498350169e-20	37.4973959398934
RUNX2	-2.36244771167867	2.12231605822051	-11.8168187734442	3.93316052510513e-21	3.15156555202661e-20	37.4959294812858
KIF22	-0.883937630710195	6.40031142625732	-11.8773220763617	2.87768960102522e-21	2.33448876547783e-20	37.4695425399237
PABPC4	-0.543282627230463	7.76683829719013	-11.888899886612	2.71074582976372e-21	2.20740560627614e-20	37.4628834817893
NUDT16P1	-0.743103896502668	4.9819380927774	-11.8486099123944	3.33754600364179e-21	2.6872166643799e-20	37.4626466178611
ZFAND2B	1.0998720894487	4.19799636569838	11.8285984790253	3.70095639692143e-21	2.97184819551723e-20	37.4585679779383
PIP4K2A	0.868426823330642	4.47316778030708	11.8354758660134	3.57179369943328e-21	2.87120204446949e-20	37.4364698503147
ENTPD4	0.728986467035668	6.42120023519609	11.8739282057221	2.92855275297129e-21	2.37318662377857e-20	37.4343485004144
SGSM3	0.805398543623843	6.67830472656662	11.8706834176095	2.97802415028077e-21	2.41067442806556e-20	37.4043314088529
PTPRM	0.682382731945867	5.56262991249593	11.8476356653676	3.35438023005964e-21	2.69787753265001e-20	37.3901084077778
SKA3	-1.16089688972149	4.3041291868652	-11.8162071785019	3.94560755261996e-21	3.15985296054087e-20	37.3709342081586
MIRLET7BHG	2.58623470561443	3.71149204630548	11.8134787606728	4.00161837707399e-21	3.20300114872831e-20	37.3451281677945
LRRC59	-0.597599765032806	7.74941173445954	-11.866069184067	3.0498208929224e-21	2.46613411567705e-20	37.3434012591946
TATDN3	0.818351294566234	5.16040928005014	11.828042860429	3.71159353313114e-21	2.97879681953486e-20	37.3228184502895
ERP44	0.790723314875597	6.59350545140313	11.8480112217391	3.34788085189125e-21	2.69409318713821e-20	37.3028951456453
RPTOR	-0.91536157116519	5.80975811970348	-11.8299160212587	3.67585446752044e-21	2.95327076962477e-20	37.2768598005776
C15orf65	1.83007816775818	2.18780806016594	11.7668359646938	5.0923721863968e-21	4.05016211604525e-20	37.2765753637604
EIF1	0.630541997499956	9.69732498475581	11.8642178224828	3.0791132410109e-21	2.48848032438211e-20	37.2702749921954
AP1S3	-1.06935881046536	5.13621903489789	-11.8085722030985	4.10435657798572e-21	3.28173686768017e-20	37.2647665375864
LDHB	-0.630283288475439	8.8365063271342	-11.8544183759715	3.23892328580287e-21	2.61341601609973e-20	37.2440621092571
ASIC1	-1.50957236947477	3.07375057717968	-11.7580044909046	5.33025538365232e-21	4.22593003383966e-20	37.2379617489688
CCDC34	-0.907396100034631	4.77006235393085	-11.7960897290513	4.37780532573646e-21	3.49665557293929e-20	37.2321061986882
DTL	-1.49827547194186	5.25605431495128	-11.8009373562463	4.26950567737191e-21	3.41196898623824e-20	37.2036842880021
GJD3	-1.58042519490259	3.60527285198395	-11.7565634618189	5.37011425439223e-21	4.25303985463891e-20	37.1985083402624
PDE4DIP	0.743643580208985	4.76344260098027	11.7877572007846	4.57043428412939e-21	3.64857210050435e-20	37.1783326097751
HOXA10	-2.85383089635497	1.33821453453653	-11.8488970881632	3.33260001080232e-21	2.68467391428153e-20	37.1383290809362
RBM15B	-0.52254526287371	7.33523974904025	-11.8233281334306	3.80309772125928e-21	3.0506044541896e-20	37.1375521704701
YY2	-1.3212335593579	2.78719098914575	-11.7336606237017	6.04524867118951e-21	4.76011819856223e-20	37.1190871577135
C8orf37	-1.59807296725702	2.74756399072077	-11.7301899005362	6.15473343193092e-21	4.83618405096152e-20	37.1011593042346
TMTC4	-1.0697266329441	5.32887929492422	-11.7796725147526	4.76545152108167e-21	3.80021349126725e-20	37.0814067836371
BCL10	1.52547584724565	5.13025532561045	11.77224922502	4.95185201432184e-21	3.94257740440386e-20	37.0747103156619
BCHE	-2.56482799095623	5.00551886307563	-11.754445268355	5.42924645314822e-21	4.29534060803339e-20	37.0489998820531
C5orf28	1.01727456520871	5.18734718726797	11.7762726767723	4.84993296408653e-21	3.86553043464562e-20	37.0489517483716
LOC401320	1.21546117068331	4.50181676087085	11.7609681033687	5.24921140757344e-21	4.16827913781718e-20	37.0425724698203
SPTBN5	-1.61114978507307	3.41813303748357	-11.7240394196141	6.35365626224683e-21	4.9820627902819e-20	37.0333650126202
CCDC64	1.03041091439957	4.60212700739664	11.7574482513707	5.34560571113553e-21	4.23586360730402e-20	37.027844270121
SNRPG	-1.11842419769319	4.8531679005216	-11.7505196797167	5.54056548116547e-21	4.37649296502792e-20	37.0096717242823
ZNRF2	0.961151214410412	4.53332286914916	11.7485057080964	5.5985612441482e-21	4.41765610310717e-20	36.996835419409
PNPLA7	1.50868701241062	5.98918915890388	11.7863057860588	4.60484620332882e-21	3.67408982939349e-20	36.9922530122526
NECAB2	5.53343409589715	-0.321907912783574	12.1156354917442	8.4253055209503e-22	7.15579115964874e-21	36.9895357004636
ST6GAL1	-2.5372047800138	1.70810669906699	-11.7621630547581	5.21688430347381e-21	4.14480077782871e-20	36.9866555257803
RPS6KC1	0.659607778071186	5.5403756615867	11.7712906639907	4.97644854581854e-21	3.96006101558088e-20	36.9809236348278
TSPAN31	0.997432577607298	4.6130838788162	11.7433138596511	5.75089113377136e-21	4.53547170507935e-20	36.9611873319811
ADCK4	0.700332806614134	5.94878701558657	11.7749719737453	4.88264929020866e-21	3.8895417369641e-20	36.9484653308212
CCDC9	1.29937372720906	4.06796338000795	11.7186666942484	6.532690741494e-21	5.11443608833545e-20	36.9260141161975
PTRH2	-0.778015541975966	5.28316913467432	-11.7546839208138	5.42255166050485e-21	4.29230552104063e-20	36.9257527882186
ACTR1B	-0.857081555895141	6.41612596455741	-11.7658259784534	5.11902900123984e-21	4.06920801919627e-20	36.9016215872058
MEST	-1.34050249330441	3.4192857929124	-11.6922261536131	7.49022208424942e-21	5.83064669865678e-20	36.8819736216859
TMEM164	-0.751104796052928	5.71593502667753	-11.7486492811486	5.59440674470408e-21	4.41669882641832e-20	36.8707416491353
BPHL	-0.808158087593298	5.14794360078493	-11.7329222655378	6.06837569903172e-21	4.7758243970996e-20	36.8496655714135
MRPL50	-1.01913232924752	5.39062517995885	-11.7340204159309	6.03401120671618e-21	4.75376244911071e-20	36.8370494297435
HIPK3	0.784639827414407	6.52839473947418	11.7541572489666	5.43733714386049e-21	4.29947627973718e-20	36.8242229460651
PDK1	-1.21519469958049	5.37270280096017	-11.7222381902245	6.41312357511191e-21	5.02606803778082e-20	36.8051430589115
SMYD5	-0.913973823462569	4.37387727381122	-11.7035887389327	7.06260184485519e-21	5.5149261207668e-20	36.8043238643806
CLIC4	1.02801148057635	7.58135702103155	11.7597642610813	5.28198207291359e-21	4.19208471495087e-20	36.7976620546654
SHC1	0.561059952867463	7.67498101434064	11.7592695031104	5.29550962270038e-21	4.20060076568774e-20	36.786933085676
GFM1	-0.941305626425185	7.09069672124656	-11.752579965103	5.48185906360733e-21	4.3323997736383e-20	36.7858540725158
AGPAT9	3.39111494890815	1.73618980321239	11.7008246869858	7.16431728325444e-21	5.58273940453289e-20	36.7666659667472
FAM86JP	-1.99532633283594	2.20155578833803	-11.6656225561901	8.59571364304732e-21	6.64066839037866e-20	36.7415464310165
MARK4	0.945974826378326	4.2390297545749	11.6884902738109	7.63641235659246e-21	5.93435045971204e-20	36.7234662521952
THAP11	-0.905798210495233	4.94086181403631	-11.7022577520354	7.11139940729768e-21	5.54726096103803e-20	36.722068210646
PSMG4	-1.34968039871264	3.72967451793591	-11.6670068764539	8.53435012350625e-21	6.59895991012203e-20	36.7120627784374
COQ10B	0.949811384672533	5.8706839849191	11.7218037699527	6.42754919347687e-21	5.03474588884969e-20	36.7100073745144
TMEM186	-1.03018013846727	4.21394654892173	-11.6806996579182	7.9505353286634e-21	6.16659289747984e-20	36.7022175628028
CMIP	-0.857806603334963	5.77032822755114	-11.7134640211589	6.71087624141193e-21	5.24846446047091e-20	36.6883865482946
LYSMD2	-1.41755972791563	3.42348055161349	-11.6544328742257	9.10823763046079e-21	7.02461716789929e-20	36.6810739993887
CDK1	-1.48917521301451	7.28572040063451	-11.732700105066	6.07535160110439e-21	4.77880982934434e-20	36.6670865550654
SNAP91	2.95122342499141	0.93106117778773	11.7262709213666	6.28074946716886e-21	4.9274678160401e-20	36.6400571560277
NAP1L3	1.18448820424331	2.64285409721654	11.6392561608056	9.85267128370578e-21	7.5792885243917e-20	36.6336892428287
CYLD	0.892109705913711	6.32610172150476	11.7122833129233	6.7519876121408e-21	5.27786808869892e-20	36.6286823247324
RBBP7	-0.773522904399224	6.87256096008917	-11.7165915755544	6.60318551750203e-21	5.16693245079783e-20	36.6122377813848
RELL1	1.09815595007773	4.42338780525844	11.6704723574444	8.38265212941975e-21	6.49169181925564e-20	36.6056823136821
ACTN4	0.895068291270674	8.58317964267027	11.7293615716006	6.18115568167122e-21	4.85440552907819e-20	36.5962069984513
SDHB	-0.633210257958369	6.13601870620293	-11.7000023491081	7.19486125349821e-21	5.60363260282828e-20	36.5844053975897
SF3B6	-0.721273703636773	6.32935101115737	-11.7017165343966	7.13133841118721e-21	5.55992614654139e-20	36.5777513528309
MYB	-3.12220641029022	1.60721125412568	-11.7351991645256	5.9973415611062e-21	4.72735332711657e-20	36.5716582211051
ZWILCH	-1.04542216711116	5.71005556562307	-11.6916711156836	7.51176278875074e-21	5.84438497595239e-20	36.5711840978844
PATZ1	-0.863751819722221	5.43640364198499	-11.6874195947892	7.67883434406972e-21	5.96201533146592e-20	36.5692536523245
TMEM41B	0.859015579074311	6.55748785910084	11.7031881034425	7.07725481011303e-21	5.52349574993021e-20	36.5612143843511
TARP	-1.79559822008936	3.11788269832454	-11.6235800629499	1.06856866831802e-20	8.20236959097627e-20	36.5590457851515
P4HB	0.604474198947894	10.2265467327002	11.7289544883039	6.1941825651307e-21	4.86209332974399e-20	36.5533884893803
WIPI1	1.28099762928044	4.10715367676247	11.6483542845749	9.39938151636434e-21	7.24171948946777e-20	36.5525797747278
JAG1	-1.22575489124504	4.70925787406565	-11.6598702269068	8.8554727750226e-21	6.83318495322402e-20	36.5398608459065
FAT1	-0.917650554895322	7.51507018185315	-11.7074367602647	6.92340246223527e-21	5.40904325561524e-20	36.5312133497961
LIN54	1.07085351918082	5.62102851655941	11.6701911938524	8.39485840538824e-21	6.49779349563453e-20	36.4703296991379
C9orf114	-0.806726298647676	5.3424923814106	-11.6655905873334	8.59713595557812e-21	6.64066839037866e-20	36.4630474545058
ARHGEF37	-1.48136483399754	4.55844332111484	-11.6323456974292	1.02115515312026e-20	7.84732127904495e-20	36.4603420762888
TICRR	-1.27623421167027	4.81928996569957	-11.6471815859721	9.45661398142486e-21	7.28207772026029e-20	36.4472063283228
EIF1AX	-0.913836459522876	6.49671417962908	-11.6786965686055	8.03337330775948e-21	6.22762692768799e-20	36.4432195156345
FOXO3	1.03852521784839	7.57597301824149	11.6899814470094	7.57772080855746e-21	5.8926491797669e-20	36.4397612245142
PHB	-1.06900747844155	7.54598319378516	-11.6884184417391	7.63925109125158e-21	5.93435045971204e-20	36.4373059580385
ZNF641	0.942134912908134	4.75779036347725	11.6429774701605	9.66467744627879e-21	7.43848265163107e-20	36.4318238984497
FAM210B	-0.840935604853817	7.88090984225238	-11.6813610824921	7.92337048940155e-21	6.14869929038003e-20	36.3852040532064
PARD6B	1.55548470616583	3.56363550157219	11.5939806167886	1.24558944481831e-20	9.48948305600802e-20	36.3640757292548
VPS13A	-1.06188967929262	7.34816119783587	-11.6697068509455	8.41592718022674e-21	6.51074510758809e-20	36.3496932038185
SSR2	0.55923008621464	7.89403408936137	11.6746062968918	8.20522337082038e-21	6.35756626089984e-20	36.3465223662468
NADK	0.635787617573913	7.15546909765288	11.6644369161266	8.64862158655799e-21	6.67700266034729e-20	36.3113440345664
CROT	-1.18307981331043	4.87538255969214	-11.6165843958919	1.10798660769503e-20	8.48550069734967e-20	36.2766811444388
ICAM3	-1.0222458676126	3.96858291452322	-11.5857179644776	1.3000570869632e-20	9.8843834014377e-20	36.2600105001812
GTF3C6	-0.750377084662705	6.94666281239475	-11.649652526264	9.33642680944955e-21	7.1969088793991e-20	36.2587710918769
C14orf79	-1.06362877008144	4.4921655491033	-11.5947502172975	1.24063413534937e-20	9.46133173001839e-20	36.2466773476218
DHRS13	-1.04767416940375	5.07946502430449	-11.6048722643049	1.17726938434491e-20	8.98266111550977e-20	36.2243298807898
CCND3	-0.592292688177928	5.93517627985245	-11.6270535982996	1.04952187767193e-20	8.0611869642566e-20	36.2125006700989
TEAD3	0.84175908134692	4.98926907022272	11.6058424585008	1.17136890545605e-20	8.94218377444228e-20	36.2040567500644
PRMT7	-0.924284920561039	5.27586509341068	-11.608349403174	1.15625915574796e-20	8.83132628825601e-20	36.1960700670198
HLF	-3.17000339985778	2.08646713608538	-11.6216375726672	1.07937075339646e-20	8.27774833146132e-20	36.1948271134093
STOX2	2.15568710543111	2.75734373058051	11.5513061928764	1.55379029272241e-20	1.17244799173466e-19	36.1854850953522
AHR	1.8678349730384	3.19876876780417	11.5510153239494	1.55613406793928e-20	1.17362677871302e-19	36.1673884142061
ZBTB18	1.00164675953128	3.92848729331783	11.5708006619681	1.40450838144249e-20	1.06461877111259e-19	36.1640468163003
TMPO	-1.30748943236863	7.55423149003693	-11.6351712632343	1.00632550963411e-20	7.7373189209758e-20	36.1573329560269
SFMBT2	2.47552827547344	1.24601297384348	11.5910011437125	1.26496145192765e-20	9.63218111670667e-20	36.136212075164
FAM86B1	-2.25451068250498	2.03869527280161	-11.5575844689353	1.50405426101351e-20	1.13663204747755e-19	36.1178728462644
NFE2L3	-1.4874323304483	3.65706869274075	-11.548106674312	1.57976723252572e-20	1.19085264877541e-19	36.1070741065794
SOCS6	0.956534400514175	5.16278796108226	11.586567789605	1.29434662442132e-20	9.84595182994456e-20	36.1040329547539
ACTR10	0.792171996892712	6.3906600936184	11.6148628868917	1.11790804558388e-20	8.55581407364299e-20	36.1032726186391
AHCTF1	-0.730950036307594	6.86797467399374	-11.6165549166349	1.10815575835793e-20	8.48550069734967e-20	36.09500280843
PHF23	0.637933817402875	6.29172428348549	11.6131591684814	1.1278146073687e-20	8.62723593695794e-20	36.0916237835939
MAGEA6	-0.557230517002412	6.4740966730138	-11.609275665639	1.15072597528143e-20	8.79801489044093e-20	36.0780879840335
GOLGA3	0.624534950456505	7.89870733553161	11.6235029246624	1.06899555737484e-20	8.20236959097627e-20	36.0751924393313
LINC01213	-2.58938228426298	1.62761342295024	-11.582473201823	1.32209370407681e-20	1.00366830436893e-19	36.0475033271281
IMPDH2	-0.566335183595351	8.68022170354649	-11.6201519816833	1.08770583828535e-20	8.33741238779623e-20	36.0383120339005
SNX18	0.769049393682377	5.82046828139977	11.5897112987334	1.27344116766893e-20	9.69183607385541e-20	36.0224661148743
ADO	-0.674535196372514	5.71498545501005	-11.5850352280036	1.30466306873272e-20	9.91438291502556e-20	36.0224199608923
LRPPRC	-0.690261809724907	8.02943085211189	-11.6089334998198	1.15276686144726e-20	8.80913343078475e-20	36.0029910406208
ERMAP	0.780800634805625	4.43208315927128	11.5545016950092	1.52827317860849e-20	1.15435362424473e-19	36.0003519527228
CD3EAP	-2.15842293574125	1.63545925470071	-11.5261841254403	1.76985474944131e-20	1.32880694588053e-19	35.9876888473001
ORC6	-0.928158695446236	5.21107361794789	-11.5680941918766	1.42434143407164e-20	1.07910751634812e-19	35.9832150765628
NFATC2IP	-0.569962418305503	5.99994698698763	-11.5814102075234	1.32939406282738e-20	1.00870041674664e-19	35.9667611333961
ATAD2	-1.10733998916936	7.21491874723826	-11.5943497962455	1.24320989906105e-20	9.47616235751306e-20	35.9545773391224
GPRC5C	1.2936629441509	4.31263854002477	11.5374154339026	1.66976795909231e-20	1.25743408594434e-19	35.9532953679769
HIBCH	0.882177813454261	5.08995912545158	11.5538638038095	1.53333317739678e-20	1.15759331280996e-19	35.8982971441208
SCAMP1-AS1	0.993324201217254	4.00479525224114	11.5191266939042	1.83579983427333e-20	1.37665469360519e-19	35.8833019185045
TMEM135	1.05805038708183	6.22733181154247	11.5659184142886	1.44048887867146e-20	1.09024097792997e-19	35.8818939189554
CCDC82	1.59917202586794	2.13513419634959	11.4904243405193	2.13035593255784e-20	1.58756450041134e-19	35.8817471173395
ZFAND1	0.761842325797109	6.58090106503428	11.5723964652658	1.39294424822997e-20	1.05638640562734e-19	35.8779945510916
HIST1H2BC	1.41843401928806	2.90535112487066	11.4898572209412	2.13662990371244e-20	1.591450130662e-19	35.8707251764624
PRPF19	-0.614700515238547	8.34663229515563	-11.582570724164	1.32142596214535e-20	1.00366830436893e-19	35.8547863679212
DLL3	-1.89485893830626	2.46730229676014	-11.4877309293942	2.16031807416775e-20	1.60829629160649e-19	35.8489660124679
RTKN	-0.779126396311677	4.78193249788837	-11.5303259431127	1.73226411490985e-20	1.30123451473168e-19	35.8328332740379
SCX	2.32531364850257	1.95026332501957	11.4758653323445	2.29742253609042e-20	1.70782657435315e-19	35.8044850907583
ESPL1	-1.52401411500068	4.72012281349881	-11.5161695311894	1.8641585424796e-20	1.3968166004927e-19	35.7794802944124
SLC35B4	-0.962419377793488	5.64034885759934	-11.5350491259826	1.69037241263886e-20	1.27103816465624e-19	35.7728775714579
TRMT61A	-1.08707824900418	4.85639360160296	-11.5137093559246	1.88808544238343e-20	1.4126303439377e-19	35.7609077224185
[truncated: 13,017 more rows]
