# Supplementary material for: The transcriptomic response of cells to a drug combination is more than the sum of the responses to the monotherapies
Source: eLife. 2020 Sep 18;9:e52707. doi: 10.7554/eLife.52707 (PMC7546737; doi:10.7554/eLife.52707)
Supplement: Source data 6. [file elife-52707-data6.zip › LNCaP/DE_limma_W_24.csv]

	logFC	AveExpr	t	P.Value	adj.P.Val	B
FTH1	2.96308905302576	11.6550602860358	34.7249328022573	3.98491519132807e-60	5.98374865129824e-56	126.721459755558
PTGR1	3.46221835563635	7.1105841735078	33.8095558196443	5.50223846957824e-59	4.13108064295934e-55	123.976707392753
TXNRD1	2.45018909805826	10.4299524355075	31.9356730554751	1.43378518561264e-56	6.498617287696e-53	118.598920719085
TRIM16	2.28039657600899	7.01976816602199	31.8737137737332	1.7311180840959e-56	6.498617287696e-53	118.255889794082
ME1	1.92233351942052	8.47234358432923	29.4098998670623	3.99243577690879e-53	1.19900831252125e-49	110.685068474151
TRIM16L	2.53814979822363	6.42971488515434	28.674560324894	4.44540205443181e-52	1.1125359541558e-48	108.186282179038
NQO1	2.64531480630582	9.05325570610876	27.2692063636386	5.09389601581618e-50	1.09271346533565e-46	103.612056292866
GCLM	2.42445641615742	7.36663496752429	26.8758995960769	1.9845528572683e-49	3.72500571309259e-46	102.206404561857
FEN1	-1.88523270794576	6.18702241310182	-25.7823389021925	9.42225284346129e-48	1.57205054108239e-44	98.3186556861687
TUBB3	3.57834256772297	6.20668955784321	25.3270219496553	4.86953327126306e-47	7.31209116012861e-44	96.5891301929231
UGDH	1.90663249166707	7.94452762825301	24.8704505532291	2.58270502485827e-46	3.52562715029744e-43	95.1155475930853
TMEM97	-1.18746053217105	6.75868050993758	-24.599215491109	7.03082131809628e-46	8.66810017997739e-43	94.0936282600849
ABHD4	1.78838932146937	7.6287354629928	24.5816350188069	7.50434885053983e-46	8.66810017997739e-43	94.0460600721672
TP53INP2	1.88021848931915	6.74736439517426	24.0922581025312	4.66678264827377e-45	4.67176054976526e-42	92.2063130276182
AIM1	-2.15514372604172	4.56901317756297	-24.126764994421	4.09908074806801e-45	4.39655689378494e-42	92.0028809807012
HIST2H2BE	1.60802894384959	7.04293759046112	23.8316968059385	1.24790401263289e-44	1.17115791585597e-41	91.2470531256814
PALLD	1.79750978658418	6.19064292852654	23.7265716962068	1.85965204911272e-44	1.64261971585156e-41	90.8308410165583
SMIM14	1.87119851559066	6.9418291941642	23.4816040302781	4.73359905457722e-44	3.94887352241842e-41	89.9197723883841
KPNA2	-1.45129509889918	7.62729148647251	-22.865070299303	5.11933555364126e-43	4.04589171965669e-40	87.5595413713541
MTHFD1	-1.5582735007971	7.14407201688946	-22.019202399496	1.43985297264923e-41	1.05617498061724e-38	84.2373150737437
EMC3	1.07844785322165	6.43020823940128	22.0128128070029	1.47706943213652e-41	1.05617498061724e-38	84.2086018649101
PGD	1.58458153297678	8.61367700918984	21.7996863457907	3.46940587121907e-41	2.36802720737389e-38	83.3615494098122
FANCD2	-1.39026523795688	5.98539422262474	-21.7859227714428	3.66677277816351e-41	2.39392434943058e-38	83.2891955104186
SLC50A1	1.21394363553404	7.15524023593749	21.7632307022795	4.01718302819955e-41	2.51341751464352e-38	83.2174251161031
MCM7	-1.6377866466816	7.63196662227199	-21.7423259067605	4.36978970104845e-41	2.62467048603774e-38	83.1336563603155
GCLC	1.46528673397206	6.22062015522295	21.6713837097062	5.81600518405889e-41	3.23456051273438e-38	82.8339454072616
CDCA4	-1.71418981946964	4.60280636978052	-21.6777534298125	5.6684703923352e-41	3.23456051273438e-38	82.6750969635309
EPHX1	1.49222624552702	7.82517671025557	21.347844926802	2.15854080878372e-40	1.15759459945344e-37	81.5407499867799
DNAJB2	1.35920072656389	7.05363186842534	21.1951094310605	4.02625288410135e-40	2.08476597612641e-37	80.9222750411662
ALAS1	1.38448542261474	6.66842958025798	20.9386895066945	1.15387639430577e-39	5.77553597896516e-37	79.8739318034677
SLC48A1	1.6485456853344	5.88804216039048	20.8849077979519	1.44045692354636e-39	6.97738747224907e-37	79.6439741410448
OSGIN1	3.32998056901942	5.46328758968415	20.763820478801	2.37663676798592e-39	1.11523680337739e-36	79.0456196217714
TCOF1	-1.48906156743676	6.00948024117969	-20.6717845380266	3.48150238108768e-39	1.58418908346705e-36	78.770017530019
HNRNPA1	-0.80482795063857	9.95726769453823	-20.6218155401529	4.28522145416753e-39	1.89255545164058e-36	78.5508608860239
AIDA	-2.10998776781295	7.41840152178324	-20.5279419909858	6.3357028966105e-39	2.71819756272866e-36	78.1784672522826
FOCAD	0.806087976097792	7.2382435986809	20.3635054867675	1.26006090784212e-38	5.25585405337702e-36	77.4902243589629
SQSTM1	1.95049364940368	10.0356146664611	20.2988843859825	1.65244970031706e-38	6.52978544735814e-36	77.2075582290412
CLSPN	-2.21131247628508	4.606054908957	-20.3147502691128	1.54596897685851e-38	6.27412706932633e-36	77.167000177543
CDC45	-1.86155404510103	4.95162767856729	-20.2761394262789	1.81811501618342e-38	7.00020899564364e-36	77.0471255800129
CBR3	2.7172128891115	3.927720076627	20.1721264624447	2.81657174887976e-38	1.05734103452946e-35	76.5070879603499
SLC29A1	-2.17790064239852	5.08681264342282	-19.9127355873769	8.43945315129924e-38	3.09089825658316e-35	75.5583897160923
LPIN1	1.72969324830516	7.60495056874482	19.8636813515846	1.03956049959615e-37	3.7166763004609e-35	75.3921293297017
IPO4	-1.29240077276893	6.74475704776611	-19.8039774476458	1.34033975709961e-37	4.68059111455994e-35	75.1398384915701
SEC31A	0.721972916533306	7.87942817311957	19.7472355030702	1.70719225858988e-37	5.82618158067856e-35	74.8890506025666
SRXN1	2.19837737237611	8.94437464496432	19.6389612551848	2.71176617630322e-37	9.04886242297091e-35	74.4180782273863
WWC3	1.19897149705164	5.93163434997865	19.6291508120829	2.82808739101558e-37	9.23186092684564e-35	74.3990846182398
FAM177A1	1.20457711540729	6.32688476843276	19.5121140815542	4.67197578647878e-37	1.46154975853678e-34	73.8977461209174
MKRN1	0.829836875230876	7.01404923103086	19.5066265359989	4.78344266905477e-37	1.46588112486789e-34	73.8709827922388
GREB1	-2.20556718517699	4.37889365284744	-19.4930122217783	5.07168755685716e-37	1.52312920707534e-34	73.6752924204243
NCAPD3	-1.36860923547407	6.74743189314071	-19.4356118052712	6.49238245218824e-37	1.91156107651095e-34	73.5687696361732
AKR1C2	4.90873003052466	3.0361363416893	19.5887625106189	3.36234019584976e-37	1.07423192299745e-34	73.428257787672
HMOX1	5.90567794388638	8.09908799650029	19.4129802011481	7.15714617564685e-37	2.06676359564448e-34	73.4198087049154
KDM5B	0.794759977941198	7.20535113817396	19.4016334788155	7.51581486305742e-37	2.12938633931453e-34	73.4169732728921
TFE3	1.17148220259113	6.96665464157639	19.2903135492761	1.21531693454803e-36	3.37948131280986e-34	72.942373407621
TONSL	-1.79673372191327	5.55440779528041	-19.1849979735276	1.91763170181994e-36	5.23548320627787e-34	72.4902874295734
TOP2A	-2.56191234561734	7.11878434844176	-19.1655355703996	2.08658361683838e-36	5.59502492686521e-34	72.4104410992868
DBNDD1	1.50297005648936	7.47774924109012	19.0794238780556	3.03342268451178e-36	7.85342672941876e-34	72.0282224094242
ARSG	-1.87565247380387	3.99721234612014	-19.1055895456602	2.70716207333696e-36	7.13170977074172e-34	71.960991256135
FANCI	-1.4981892706678	6.77202836531977	-18.9590546072822	5.1257029058292e-36	1.30453482769375e-33	71.5108948289039
DAZAP1	-1.01347669928393	7.2775769301302	-18.9100988025753	6.34800664371646e-36	1.58869446270077e-33	71.2911427607567
PFAS	-1.6739282403176	5.37836215480948	-18.9057241872187	6.47058746875446e-36	1.59282526935765e-33	71.2822723218704
MCM4	-1.64769303147067	7.28442116532678	-18.6159231120396	2.309609815129e-35	5.59372596515759e-33	70.0026348428728
BUB3	-0.815338346249634	7.35935380831403	-18.5631304977779	2.91540923154633e-35	6.94885476522218e-33	69.7703809599944
SH3GLB1	1.07904538708171	5.48805745756601	18.5134856750639	3.63051463799302e-35	8.51809496939113e-33	69.5696095142043
CERS2	0.990744538874818	8.23280139854664	18.4338366871799	5.16532607732407e-35	1.1932697904169e-32	69.181702949792
FUBP1	-1.21155833960907	6.83786430356156	-18.414600491189	5.62513091459444e-35	1.27980251232652e-32	69.120768236417
KNTC1	-1.51149204278059	5.83695581025501	-18.3784008296767	6.60513864824923e-35	1.48033973047926e-32	68.9753179335217
NOP14-AS1	1.23313443727315	4.99015831980131	18.3214162236425	8.50796150282525e-35	1.87875808715329e-32	68.7207758832974
UBE2C	-1.93912732197041	5.39389469011889	-18.315300587862	8.74249441087038e-35	1.90256950831347e-32	68.6808761266797
CAD	-1.55793921257314	6.61656542469463	-18.3077113889222	9.04260696653575e-35	1.93976837442144e-32	68.6509239080063
KLK2	-2.71589525669501	6.5995755946349	-18.2788282569813	1.02827543019529e-34	2.16780932200506e-32	68.533732532672
CYB5D1	-0.908730291890456	6.24714006718262	-18.2764024666575	1.039439738841e-34	2.16780932200506e-32	68.515983023948
CDK4	-1.04835206008283	7.41455795978682	-18.2583027711419	1.12668432482388e-34	2.31757422213088e-32	68.4207151017082
WWP2	0.914518586073121	6.97634059665171	18.2495257298094	1.1716088141726e-34	2.37741593967781e-32	68.384335315167
DHRS4-AS1	-1.27207691001632	4.8793782686097	-18.2271870299129	1.29425246860007e-34	2.55717040374982e-32	68.2925967410901
SEL1L3	1.2941665323223	8.75085321345689	18.2319263701736	1.26719588093092e-34	2.5370951130745e-32	68.2827883617897
RRM2	-2.52592742773504	6.73483977980525	-18.219100296002	1.34176846175846e-34	2.61662275607338e-32	68.2618508667306
MCM2	-1.74733864697312	7.0059770569288	-18.1198691263334	2.08984881536421e-34	3.96440073556003e-32	67.8140250725595
CD59	0.848116360468393	6.5943208717031	18.1175013520131	2.11209415852958e-34	3.96440073556003e-32	67.8039683792475
TFF1	-2.55557310539764	3.59395810485445	-18.1904117406192	1.52495523473566e-34	2.93573433394752e-32	67.6541131846936
KIAA0513	1.37193077689818	5.91605873094083	18.0239116104267	3.21158412287528e-34	5.88111551086528e-32	67.4027084876385
GBP2	2.14923802879526	3.43920109901903	18.0030825959704	3.52607530973249e-34	6.37922251216181e-32	67.2693915954971
MTR	-1.0630968001136	6.32980639944018	-17.9901736532241	3.7363587270086e-34	6.67918602913822e-32	67.2432406224031
EXO1	-1.79086003600448	4.32221503299247	-17.9817385438462	3.88053754534726e-34	6.85531197422759e-32	67.1367490239674
AMFR	0.955994680515896	7.18721694596489	17.9361527943917	4.76238136117757e-34	8.31533936272586e-32	66.9833565738307
MIPEP	-1.31447515255523	4.51132045667646	-17.9168451045007	5.1942835968361e-34	8.96521407932078e-32	66.8976399144516
TDP1	-1.15173979223659	5.12343865106362	-17.9090664560341	5.37923568345952e-34	9.17893216168502e-32	66.8900532172373
FAM65B	-3.17308789403735	3.0244813109359	-18.0343255966424	3.0650893466924e-34	5.68214588023865e-32	66.8261226375741
RBMX	-1.10590124701293	7.36761000895635	-17.8943564963451	5.74730597395463e-34	9.69680297807895e-32	66.7934181971973
LRRC45	-1.89173091897196	4.74130043073407	-17.8875463832537	5.92618960566623e-34	9.82896206343206e-32	66.7749872859184
OAZ2	0.879169914956277	6.92791313818921	17.8839854200651	6.02194675382785e-34	9.82896206343206e-32	66.7521208556461
CPQ	1.44610445994203	3.4923906188885	17.8839832127025	6.02200659187366e-34	9.82896206343206e-32	66.6604654443953
CAMK2N1	-3.67817862873343	6.33118258788692	-17.835829268453	7.4807745819698e-34	1.20786356046084e-31	66.540188146861
POLA2	-1.4524833065424	5.22382230874885	-17.809992037891	8.40515219931563e-34	1.34267835558429e-31	66.4443233733973
OAS3	-1.84206902896038	4.52694507097421	-17.7714143872581	1.00037680669314e-33	1.58122717150571e-31	66.2487553277334
TYMS	-1.45622689259608	4.65205164288457	-17.7092691655006	1.32479952753133e-33	2.07220726098025e-31	65.9722483219771
CDK1	-2.32156755752239	7.28572040063451	-17.6755901336801	1.54293844194991e-33	2.38853233446597e-31	65.820363655311
PIR	1.523509946458	4.09076459439261	17.6677784012217	1.59849773521432e-33	2.44928999918145e-31	65.7664094502527
PHB2	-0.863464210106651	8.19188974962069	-17.6466463921443	1.75909563804238e-33	2.6681394041257e-31	65.6667645580545
GINS1	-1.39614610430147	5.65363137252162	-17.5560952586766	2.65294564927305e-33	3.98366318694842e-31	65.3016363641935
PA2G4	-0.873205560898059	8.2946866138048	-17.5112642183336	3.25266297337031e-33	4.74194050564354e-31	65.0478502807195
E2F7	-2.57547261260217	4.11950382108718	-17.5401263825252	2.85261582724863e-33	4.24107715465004e-31	64.9490887448769
NKX3-1	-2.61720774048146	7.74594844250421	-17.4729316896735	3.8726431569774e-33	5.59150092742045e-31	64.8885852991499
PKMYT1	-2.0891463970033	4.56590854028249	-17.4373924151603	4.55330817619883e-33	6.51166434036206e-31	64.7143044656012
SKP2	-1.38662185731317	5.30482601242042	-17.4244952027434	4.82906710610736e-33	6.84087468540642e-31	64.7094999856585
FANCG	-1.12405772101575	5.41791371899405	-17.4118592054519	5.11553571971922e-33	7.17896115582279e-31	64.6523973009569
CTNNA1	0.873324748535174	9.05959923183132	17.3998708125234	5.40311777997554e-33	7.51233486889932e-31	64.530372160436
NCAPH	-1.54157952852488	5.46529998781544	-17.3704913682604	6.17858656064442e-33	8.51171154079235e-31	64.4647267500336
LOC90246	1.97990143758733	4.31608335549302	17.3582871362648	6.53277919169138e-33	8.91783748567616e-31	64.4093915093349
GRIN3A	-3.78807603298773	3.64011524406086	-17.5161532353211	3.1811285049744e-33	4.68312015987212e-31	64.375191332849
PES1	-0.99422083652169	6.55255246502648	-17.3493581787975	6.80479492834354e-33	9.20547753549609e-31	64.3400698369107
SLC43A1	-1.53594937775773	5.80506728633959	-17.2950937716562	8.72132041786598e-33	1.16927988745246e-30	64.1215723369646
UNC13B	0.722148059138567	6.95283188162322	17.2531569037567	1.05676499077275e-32	1.40428169039324e-30	63.8923431056222
NUMB	0.707650727960298	6.32683946422775	17.248746348012	1.07833804429105e-32	1.42037930465565e-30	63.888954621497
MYH14	1.16377021185606	6.91672296958566	17.2457811168666	1.09309021364749e-32	1.42729066505484e-30	63.8619288636962
PAM	1.81348102881873	2.87264859007868	17.2430713150717	1.10674910682282e-32	1.43266763690098e-30	63.7078799882146
FAM216A	-1.53301776446197	4.45236064564699	-17.1683949385984	1.55895128009106e-32	2.00078738648269e-30	63.5310585379165
MYBL2	-1.28681634001644	6.33846664065937	-17.1544016147654	1.66244242916223e-32	2.11552843358475e-30	63.463779192341
PEG3	-2.5766404760387	6.75122348986378	-17.1502213788068	1.69467918092674e-32	2.13842878830218e-30	63.4439630094114
MVP	1.89346004365679	3.64081269150055	17.1259066056604	1.89505633584467e-32	2.37134716158697e-30	63.2932303464711
GTPBP3	-1.31621823496294	5.12423682946065	-17.1083086913022	2.05479987065293e-32	2.52908810309216e-30	63.2711450622448
TDRD7	1.51199584157995	3.56129181237566	17.1213226752189	1.93542226578579e-32	2.40184303661483e-30	63.2538601872096
FANCA	-1.50228302076035	5.19325691425123	-17.0927471916994	2.20731282986638e-32	2.69346245211271e-30	63.1988746958562
AIF1L	-1.04547137297035	6.45595732333653	-17.091088826054	2.22422312241593e-32	2.69346245211271e-30	63.1689679974153
DLEU1	-1.63998346015833	3.98094673898335	-17.0085891077509	3.25278735667879e-32	3.9075083958311e-30	62.7448170911064
MMACHC	-1.19262342721752	4.35207373465454	-16.9375869242985	4.51467244713834e-32	5.3584396365951e-30	62.4812884126093
MCM3	-1.57926263981859	6.67686453523221	-16.9367590959566	4.53197811566048e-32	5.3584396365951e-30	62.4505399536512
EGF	1.57632788421262	4.72302213111865	16.9098420463912	5.13256256133209e-32	6.0211374547627e-30	62.3591932018207
PRIM1	-1.61349390778887	4.47710809253784	-16.8876869735106	5.68655160641156e-32	6.61932239704465e-30	62.239504375541
CBLB	1.69483647354299	4.84199949541352	16.8708551737199	6.14732253307156e-32	7.10063039666173e-30	62.1683035803722
DDC	-1.97442032690927	4.88195735052017	-16.8160235666369	7.92541080795673e-32	9.08457776276933e-30	61.9042070425543
ASF1B	-1.40650546756014	5.21667084470839	-16.7942615153547	8.76715051094398e-32	9.97329788426779e-30	61.8297923195843
BRCA1	-1.58265908009159	6.11806452857854	-16.7569734568396	1.04239044056682e-31	1.16809961608593e-29	61.648995180192
DNMT1	-1.43863128214801	7.11362761882201	-16.7356911650061	1.15071872355419e-31	1.27994017428812e-29	61.5131784925071
TP53I3	-1.98922589027574	3.24507898220901	-16.7870085679728	9.06722294255205e-32	1.0237099225967e-29	61.4489977485621
CAB39L	-1.37747524383083	6.54095299471142	-16.7073919020761	1.31251300226117e-31	1.44916876779072e-29	61.3960136850046
SAT1	1.74211833286878	7.7034347765658	16.6844330446891	1.46045529856938e-31	1.60074428929327e-29	61.2691392711492
TIMELESS	-0.889788763186802	6.96489764493572	-16.6556244939934	1.67005979444341e-31	1.81721868647553e-29	61.1415569052421
DST	1.31947417581493	4.59457498657109	16.643542209475	1.76674104113209e-31	1.90858873911075e-29	61.1346213286928
MMP24-AS1	1.09208644856249	5.50759234425864	16.6333011225443	1.85308574084521e-31	1.98756682032369e-29	61.076827056295
APEX1	-0.854810487313644	7.90502282516888	-16.6265809151434	1.91203931817796e-31	2.03625407104682e-29	60.9879501512621
UHRF1	-2.6767368223686	3.71980381810399	-16.6211879983802	1.96071082941389e-31	2.07338266299148e-29	60.9571767309063
VPS39	0.659889508084553	6.93607894558956	16.6106027377462	2.0598974794794e-31	2.16303640222816e-29	60.9320024076861
MCM5	-1.90793397336905	6.0540619254246	-16.5881168441777	2.28766934824809e-31	2.36907882298575e-29	60.8690858485885
TMCO3	0.97276290082813	7.14698493502492	16.5953135552967	2.2121395654628e-31	2.30676998020759e-29	60.8640475396013
KAT2A	-1.35821550084221	6.92604382583338	-16.5770278933421	2.40915806065293e-31	2.47780256429893e-29	60.7783029452516
MYO5B	1.22751763706671	5.25654528911231	16.5282406413792	3.02561399778665e-31	3.09065440753499e-29	60.5952460213101
PXN	0.889028449545407	6.89257494811034	16.4841988318826	3.71747959752729e-31	3.77173470516688e-29	60.3370512672428
TFAP4	-1.33862891925636	4.15678082208915	-16.4741972310819	3.8955915244898e-31	3.92591961957978e-29	60.3343827253306
CCDC86	-1.40081421292697	5.7376389839104	-16.4679066563979	4.01198806968796e-31	4.01626752362896e-29	60.29779705389
TAGLN2	-1.22370258398745	6.82315108180573	-16.4478775824868	4.40641158839513e-31	4.38189910008882e-29	60.1796591168519
LASP1	1.52173436330512	7.22420893807289	16.43342590285	4.71501885667816e-31	4.62749824522086e-29	60.0911349593984
RNASEH2A	-1.19651824331091	5.66131705646183	-16.4080117980488	5.31140828840684e-31	5.1410611330089e-29	60.030297684936
SRM	-1.2971174545126	7.1459443866052	-16.4162735745471	5.10964046276281e-31	4.98223124602898e-29	60.0245203535423
OXA1L	-0.688980991902826	7.08225399665541	-16.4068264591745	5.34100650472422e-31	5.1410611330089e-29	59.9816885248589
RAD54L	-1.69075204556004	4.82694798828056	-16.380565954505	6.04102477740878e-31	5.76965289351529e-29	59.9094961633163
IVNS1ABP	-1.04821987449189	5.46095045714902	-16.3795147404584	6.07089209626675e-31	5.76965289351529e-29	59.8991715310352
MGME1	-1.14810567535227	5.43581420583463	-16.3622677607674	6.58267768080055e-31	6.21669736194346e-29	59.8252430935139
WDR90	-1.55423336414698	6.533152100247	-16.3466376311887	7.08388333842348e-31	6.60693119315323e-29	59.7213369702493
FAM69A	1.68939806399418	3.11211556003675	16.3529915957147	6.87566144896564e-31	6.45280826985425e-29	59.7070340253172
MGST1	1.10977069059492	8.37010620699623	16.3254381483757	7.82558711910415e-31	7.25364297410296e-29	59.5661130206352
ADCK3	-0.993146198133079	6.44546069524462	-16.2819762319398	9.59958596613813e-31	8.7894745650933e-29	59.4070816493672
ITPR2	1.5870933547528	3.95810210393688	16.2738007698545	9.97598206188085e-31	9.07874828128502e-29	59.4000973269876
NIPAL2	1.5822188639075	4.18846307213851	16.2696928029634	1.01706790033753e-30	9.20017565751103e-29	59.3890339383542
KCNMA1	-1.5648103221957	6.26486928984711	-16.2541414992099	1.09429903419112e-30	9.83951754336163e-29	59.304503132521
TRAFD1	0.995645749645117	5.92458714935429	16.2065944469293	1.36899196703204e-30	1.22361805815197e-28	59.0724384150493
GCAT	-1.37288272597379	5.55127888889051	-16.1707406568127	1.6211611999769e-30	1.4235881040265e-28	58.93214349287
ALDH3A2	1.74843435550558	8.05392114536679	16.1856136893402	1.51132948937425e-30	1.34284755103217e-28	58.9123385966482
TTF2	-1.19588851176329	5.46100555935847	-16.1527822513107	1.76453172193791e-30	1.53157273622079e-28	58.8353421117966
NUPR1	1.08362509034781	8.08178778588057	16.1598400840169	1.70672418233808e-30	1.4900099024412e-28	58.8081229821933
SFXN2	-1.13593792863866	5.67443094726723	-16.1422428857688	1.85454145602889e-30	1.60044795998447e-28	58.783050248542
TOPBP1	-0.988422250122527	6.3289012279617	-16.1299247009264	1.96561304825635e-30	1.68660831614956e-28	58.7058847460564
PASK	-1.21428954219634	6.41972627841911	-16.1078779388713	2.18137725184687e-30	1.86111140987117e-28	58.6015601712679
DNAH8	-3.25310558100899	1.81826667752025	-16.4414362220144	4.54137134451755e-31	4.48639684929445e-29	58.5008938219699
GAL	-1.62161460753333	3.82116461685856	-16.0121754049581	3.43071358266656e-30	2.91048560210853e-28	58.0928285829746
CDCA7L	-1.48868372765734	4.78615754129023	-15.9905408509274	3.80109134552853e-30	3.18866970080762e-28	58.0873054960595
ANXA7	0.604638688842901	8.10988893203356	15.993521814942	3.74776196279396e-30	3.16159514793899e-28	58.0113869004357
GSTA4	1.64506653591861	5.45004602909938	15.9477857260662	4.65556167656026e-30	3.88323837456925e-28	57.8570734733657
SYNE2	-1.08600055997702	6.70966875779559	-15.94664725259	4.6807814717437e-30	3.88323837456925e-28	57.8341336088397
GINS4	-1.05957135480776	4.97578896569004	-15.9151289516948	5.43628285252895e-30	4.48523205019641e-28	57.730140176412
CLN6	-1.00121909985664	6.00183100296048	-15.8762983801337	6.53785223084e-30	5.36461142613625e-28	57.5178489819441
ZNF160	1.26221661551277	5.44411888387503	15.8513108489568	7.36280793861093e-30	6.00869152207509e-28	57.4206164110018
RBL1	-1.27657903492729	5.00979831078305	-15.8471811563344	7.5088945631109e-30	6.09478706809044e-28	57.4120109893073
TMEM201	-1.24621527163529	4.775659506405	-15.8185654014945	8.6044922885032e-30	6.94650839807334e-28	57.2753753195742
MSRB3	4.25314646676049	1.27624622272955	16.3035666504244	8.67279061812675e-31	7.98960882955775e-29	57.2730967660794
DDX11	-1.22567195636189	5.16155111638991	-15.800627226454	9.37186517911393e-30	7.48380076429105e-28	57.1876297350142
PNP	-1.15697442603727	6.11209111057622	-15.8090401161513	9.00375907326915e-30	7.22997038739088e-28	57.1867840584582
MAPKAPK2	0.731785045490762	6.56573144900493	15.7995619874155	9.41954145212446e-30	7.48380076429105e-28	57.1260010080898
DTYMK	-1.16805566873092	5.19730207929641	-15.7685185997769	1.09213868536116e-29	8.63134447335959e-28	57.0326992418536
AKR1C3	3.85467501155708	1.72873069089169	16.1731679934488	1.60270298414077e-30	1.41565811822693e-28	57.029224230638
POLA1	-1.32956214175136	5.06164044847927	-15.7164529395811	1.40006786919451e-29	1.09092334864777e-27	56.791011456564
E2F1	-1.57148981624122	5.51847109023476	-15.716140287712	1.40215907224974e-29	1.09092334864777e-27	56.7819180709491
MFSD6	1.37964263161258	5.2180205029077	15.7122084274084	1.42872734604844e-29	1.10019332452632e-27	56.7666808792241
F12	-1.824691947208	4.27643715095958	-15.7142775071748	1.41468371924849e-29	1.09499436743481e-27	56.7600153869298
ARIH1	0.985012966658421	7.11301877002647	15.6969032705386	1.53705681554884e-29	1.17757373174905e-27	56.6265846282056
FAM174B	-1.39901590084752	5.2285271018513	-15.6666716372591	1.77591530523276e-29	1.35366214331853e-27	56.5533916733722
FAM219A	1.10831555360949	4.9031338887447	15.659416104392	1.83859086409649e-29	1.39435759673096e-27	56.5230100415673
DENND1C	1.01858746270827	5.40287531099683	15.6467829529485	1.95307448505735e-29	1.47373700842317e-27	56.4523825696791
SLC37A4	-0.942518412288395	5.74309600342415	-15.6262915891394	2.15421313270971e-29	1.60136952479055e-27	56.3408407943553
RCC1	-0.853240701572695	6.71019697681233	-15.6294026665491	2.12238475896882e-29	1.58555868361571e-27	56.3105669496963
PPP1R14C	-2.12466380807097	2.73195189777766	-15.7312584361983	1.30454757588771e-29	1.02560661777643e-27	56.2921929218464
GDF15	2.20285135735454	10.0819525044933	15.6296277806844	2.12010011879565e-29	1.58555868361571e-27	56.2570529691349
RIMS3	1.68858227552467	2.90622083356957	15.6199591213352	2.22048873321588e-29	1.64250536049111e-27	56.2486172871217
GPR107	0.587268992487432	7.7897448889548	15.6014269625435	2.4264627002919e-29	1.77735433695527e-27	56.1526107886655
TFG	0.60342981929525	7.55721645860413	15.5910435862545	2.55015594600322e-29	1.8588903730672e-27	56.1078947658709
CHAF1B	-1.0467456616249	5.20701804463886	-15.534426088613	3.34508998796352e-29	2.4148976566952e-27	55.9202722914707
DNAJC6	1.78181097143725	3.03390405325833	15.5680866297055	2.84660959559533e-29	2.06496085446665e-27	55.8387151162794
C19orf48	-1.29980412117955	8.23696514967449	-15.5069861190012	3.81575866114128e-29	2.74150392610992e-27	55.6954763619673
RBFA	-0.998498206656752	4.71425961030222	-15.457856880327	4.83107795253294e-29	3.43807898271254e-27	55.5638169649432
TMEM185B	-0.708656022136421	6.17506498538482	-15.4651629079706	4.664431115507e-29	3.33529036335491e-27	55.5473169301159
ZNF385B	-2.52509070341086	2.46338037167405	-15.606034708396	2.3735219009549e-29	1.74709827768327e-27	55.4136056238975
TRIP13	-1.2536446072894	5.0926281436171	-15.4267847989389	5.60935477449316e-29	3.95100698074832e-27	55.4047452839649
FAM111B	-2.3012115928921	5.37239196293751	-15.4259926600329	5.63076381113572e-29	3.95100698074832e-27	55.4001502812436
PAGR1	-0.92279891950635	6.19775799893293	-15.4208149468711	5.77273877101887e-29	4.03178815747067e-27	55.3361292377378
NREP	-1.46031628060491	4.60434720236321	-15.4094036058669	6.09847886272096e-29	4.23957215752861e-27	55.3354633650389
DPP4	-2.18066906451198	3.09777536062187	-15.4470118185716	5.08955034347152e-29	3.60493811120605e-27	55.2536380744937
SORBS2	-1.7698976117004	3.29671920849383	-15.4031337136632	6.28525583008924e-29	4.34928117717143e-27	55.1760366630123
TRPM8	-2.30132831377024	3.70185326267619	-15.4003615773117	6.3696594598867e-29	4.38746818576416e-27	55.1742109582206
IPO9	-0.665884147226255	7.25879823777156	-15.3835556442999	6.90631099093231e-29	4.73539570044929e-27	55.1196509966624
GSTM3	1.11894253608648	6.05541110388675	15.36804740459	7.44177520430358e-29	5.07934983944648e-27	55.0712949158043
GINS2	-1.303367258858	4.78156315882334	-15.3200208847258	9.37967958459465e-29	6.31593132924992e-27	54.9062658273455
ISOC2	-1.2112298527376	5.96923820672886	-15.3214590595956	9.31486137855513e-29	6.31486690902839e-27	54.8722902231678
C16orf59	-1.56546684648434	3.90094334150801	-15.315957347347	9.56528305699522e-29	6.41215582070715e-27	54.8629385406048
CLIP1	1.01286512529314	7.34697770045077	15.3209879469223	9.33604457781236e-29	6.31486690902839e-27	54.8230709240694
QSOX2	-1.01172795734356	5.43776399669378	-15.2893944250285	1.08729363854616e-28	7.25245580843486e-27	54.7264227736205
HELLS	-2.01359480968011	3.88323239023777	-15.2885868558506	1.09153903350178e-28	7.25245580843486e-27	54.6955182141405
CDCA7	-1.82112574571444	3.74549539786046	-15.2766620569399	1.15620284643705e-28	7.58145936336192e-27	54.6875725993222
ZFYVE9	0.75625656589585	6.14320345977865	15.2826625317115	1.12319696386314e-28	7.39733579358284e-27	54.6787663267803
NOP14	-0.842529396050407	6.18436149902686	-15.2847542048172	1.11191560261101e-28	7.35529721973874e-27	54.6770369254338
RFC5	-1.00408020772457	5.57491738160961	-15.2495864488673	1.31768872247705e-28	8.60278863335451e-27	54.5429839300048
NRBP1	0.742526158590798	7.28053615446019	15.2088657332639	1.6042708381212e-28	1.04284549373281e-26	54.2832501164426
RNF10	0.623604410208696	8.22100578583093	15.1883844675069	1.77131727310054e-28	1.14646983503783e-26	54.1590447100323
SMAD3	1.33534121636562	3.88838690125492	15.1630742349326	2.00210902075583e-28	1.28477218186622e-26	54.1438610709262
ARHGAP35	1.17674680524211	7.71079721591008	15.1764758013531	1.87637307966293e-28	1.20925399846432e-26	54.1050459356424
DTL	-2.02091270436383	5.25605431495128	-15.1424773109893	2.21206628874804e-28	1.40153533298905e-26	54.054316139684
POLD4	1.02310663121177	5.62414388174018	15.1432507541934	2.20379592228098e-28	1.40153533298905e-26	54.0247081283545
SPC24	-1.77786248687252	3.6609404367047	-15.1444046765655	2.19151485516734e-28	1.40033136447629e-26	54.0083734501453
BSDC1	0.80828888616631	7.14882339004118	15.1358152393159	2.28460735076313e-28	1.44141445290165e-26	53.9324029816207
OAF	-2.10966243089207	2.9642325316016	-15.116749476564	2.50569596568113e-28	1.57428998412836e-26	53.6422811250482
C10orf2	-1.42281530254771	4.00193512402822	-15.0532917850735	3.40867994157417e-28	2.13269741677824e-26	53.6288823210651
SPIN4	-1.46243711391581	4.80611659211628	-15.0472022582804	3.51093813249893e-28	2.18756211608315e-26	53.5939235962812
XRCC3	-1.08965068801329	5.46528126508825	-15.045090553989	3.54711421664016e-28	2.20096971392846e-26	53.5620773487948
TNFRSF19	-1.79086468807633	4.40563886011166	-15.0392037127256	3.64995324360535e-28	2.25546081917605e-26	53.5607762231914
KCNN2	-2.36121705748315	6.02653810336723	-15.013448587375	4.13629638204509e-28	2.545517478393e-26	53.3962818610442
CDT1	-1.67427757675456	5.13465227711963	-15.0018588331164	4.37591195002086e-28	2.68198750373523e-26	53.377818703208
DPH2	-1.34328349838638	4.97547705720968	-14.9776607098851	4.92214109753733e-28	2.99721406705658e-26	53.2424841304333
SNX24	1.6251539083439	2.80074017124001	14.9773262037501	4.93015366650888e-28	2.99721406705658e-26	53.0699882998324
WDR34	-1.05770316638249	6.32332513899048	-14.9388119290057	5.94609091074779e-28	3.60026214176568e-26	53.0112725858465
PANX2	1.83191234762466	4.24977082447739	14.9153183691046	6.66660458052905e-28	3.98827627016829e-26	52.9636465782224
MRPS25	-0.883900497787534	6.16408240047868	-14.9253757641039	6.34799537416087e-28	3.81285994153599e-26	52.9395306742448
NASP	-0.799598829102042	7.30152737134616	-14.9260532838376	6.32709061456546e-28	3.81285994153599e-26	52.906817919596
BAIAP2L1	0.787796164011193	6.74048491925147	14.8746992618834	8.12555582212829e-28	4.84179945337613e-26	52.673648905925
RRP1B	-0.643948137943619	6.47437924370733	-14.8736136271376	8.16867064200296e-28	4.84825131858958e-26	52.6727846900627
NOP16	-1.23202452292898	5.05378879721578	-14.8538986757508	8.99287728336752e-28	5.31641910578924e-26	52.6332481058061
FBXO5	-2.37964101383453	4.05341594801879	-14.8430569790978	9.48123310495136e-28	5.58314495309606e-26	52.5824053296956
HAUS5	-1.06812525764241	5.21285149085955	-14.8375004916883	9.74176241587895e-28	5.71415251706399e-26	52.5712673053703
STIM1	0.811738394689759	6.75508276173545	14.836659315006	9.78182520437355e-28	5.71532635287444e-26	52.4840351978835
POLD1	-1.41326996960969	5.47550086895569	-14.8125058886656	1.10055993404585e-27	6.37519703190501e-26	52.4366544322227
UNG	-1.29248495806801	5.58491074683267	-14.8137075502449	1.09412275352123e-27	6.36796405692823e-26	52.4203005702405
TRAP1	-0.837700160355011	7.84129265965665	-14.8118931955122	1.10385670504482e-27	6.37519703190501e-26	52.3417570082223
YBX3	-0.722459183473211	7.38230322259334	-14.8067781186961	1.13176998483031e-27	6.51136325372103e-26	52.3317931280113
DNAAF5	-1.04987426167905	5.64156640823504	-14.7800432003626	1.28963125101873e-27	7.39126063560966e-26	52.2517892466551
POLR1E	-0.793529390388425	5.54112165200626	-14.7608214165191	1.41663859127202e-27	8.05766859338661e-26	52.1677863155817
UBAP1	1.06960257892981	6.96208329539737	14.7673470769209	1.3721698481418e-27	7.83441157402936e-26	52.149806130796
TM4SF1	-1.86918271754869	4.10715761355622	-14.7324322583442	1.62757889679247e-27	9.08539952202071e-26	52.0795066271072
RAB6C-AS1	-1.99861977506288	3.31632391208265	-14.7520848249371	1.47844945126406e-27	8.37750828686078e-26	52.072609298217
DDX56	-0.672387371588792	6.73504554142472	-14.7473533703564	1.51304818029857e-27	8.54132762231704e-26	52.0501190793295
ATXN1	1.57131388135778	5.31463671279326	14.7235173652616	1.70012451876595e-27	9.45521102732945e-26	52.0282727390504
LCP1	-1.05814795742349	8.00803641795444	-14.7457297554997	1.52510740959296e-27	8.57715837544863e-26	52.019144529574
DSC2	-1.21303861230115	7.91207621410056	-14.7402242461821	1.56672263846108e-27	8.77832355937746e-26	51.9845248741306
TICRR	-1.6635405793917	4.81928996569957	-14.695047942747	1.95428298080983e-27	1.07887916322942e-25	51.8954357396905
CCNF	-1.29018414912023	5.43141964185884	-14.6959838826294	1.94534946801212e-27	1.07791024397306e-25	51.8654783925505
ATAD3A	-1.39060007766906	5.71141604856208	-14.6760144171945	2.14517363681075e-27	1.17992407803481e-25	51.7592674838242
PCDHGC3	-1.54760322911606	3.42409616247297	-14.6579621730407	2.34351350037365e-27	1.27964358987675e-25	51.6744983542839
TELO2	-1.3960323041433	5.77924546280022	-14.6514307138769	2.41972900374966e-27	1.31647285218496e-25	51.6432692581772
PAK1IP1	-1.11367779606136	5.14377985578485	-14.640117952557	2.55767806161005e-27	1.38650158025764e-25	51.598071895102
SLC7A2	-2.33292957101784	4.24422151726396	-14.6306465625307	2.67923358390793e-27	1.44717163654537e-25	51.5798944865619
CYP4F11	1.43905973528344	4.49753784799711	14.5968121369994	3.16286666347071e-27	1.69620020780986e-25	51.4095615003631
FRMPD2	-1.85208803032243	2.63076375264565	-14.6617144834571	2.30082357203366e-27	1.26091849480502e-25	51.4024204445271
SLC9A7	1.26867869198593	6.44706019088135	14.6086753464894	2.98404061777588e-27	1.60603419055636e-25	51.3725781550028
KIAA1324	1.65426950922066	3.32369815639495	14.5919252161226	3.2396280641794e-27	1.7311834523743e-25	51.3655293463486
CUEDC1	1.33804344655643	3.87943097397164	14.5695594892154	3.61553624698775e-27	1.92520894626837e-25	51.2876697583532
RRS1	-1.18563566054848	5.1510255808117	-14.5483422916959	4.01259031772642e-27	2.12908325833851e-25	51.1383831332231
NDRG1	1.20057582305862	6.38826747441139	14.5319530678588	4.34905630848973e-27	2.29141857993971e-25	51.0066145621885
RRM1	-0.809938783665327	7.62414254519397	-14.5358064887786	4.26748173879268e-27	2.25635583766588e-25	50.9962829904681
FAM149B1	0.825438784317154	5.09053017148516	14.4905977980146	5.32960403901583e-27	2.75963221551247e-25	50.8739512171228
SLC25A5	-0.819652326219344	8.60369509869232	-14.5132053279258	4.76885291061695e-27	2.50381452118266e-25	50.8668816124085
BCL6	1.08638986268076	6.38712668969281	14.4950804261932	5.21338467493786e-27	2.71820084301621e-25	50.8364751525628
NUP85	-0.871211510748751	5.6026424920353	-14.4852934335969	5.47049560615368e-27	2.82285092859119e-25	50.8242908615787
E2F8	-2.51608237634938	3.10167523157223	-14.492109007001	5.29013551637618e-27	2.74867387245345e-25	50.7657837892901
HIST1H2AC	1.6060025853193	5.12517021300893	14.4634834687527	6.09023264090258e-27	3.11057596380249e-25	50.7589664676137
PIP4K2C	0.642280114966208	6.31419010468813	14.478540011563	5.65530495481947e-27	2.90822120553319e-25	50.7548619485958
NR2C2AP	-1.15525095662503	4.1095314203862	-14.4597041289876	6.20458280363959e-27	3.14756808714365e-25	50.753815570687
PPP2CB	0.722340773702346	6.74119887521201	14.4676065226592	5.96789614728545e-27	3.0584958548682e-25	50.6874053664313
GABARAPL1	1.14941142870046	6.48173614621184	14.4601289731206	6.19162157246666e-27	3.14756808714365e-25	50.6821342010319
PCNA	-1.37167899564018	6.9343544601054	-14.4450017897206	6.67032363292201e-27	3.37244375999855e-25	50.5694417913923
SLC25A37	-0.802202879749721	6.39218260244231	-14.4340280980793	7.04070408336636e-27	3.54775880925602e-25	50.5345980115874
SCD	1.3456966074898	10.1474396371121	14.4319115386191	7.1144839982756e-27	3.57294621130791e-25	50.4310653732159
ZYX	1.32228209800334	5.91579032647338	14.4035326589329	8.18213979395655e-27	4.09543370486838e-25	50.4072463581222
PPP2R2C	1.22586630527321	5.66694974647942	14.3830511508567	9.05141434422709e-27	4.51548298315329e-25	50.2997590766526
NOL6	-0.876481176260532	6.90341654535945	-14.3765970634234	9.34412094074141e-27	4.6460702002044e-25	50.2231928353278
CCDC53	0.803583334356386	5.14999288975429	14.3547093726262	1.04094545470263e-26	5.12486457305402e-25	50.2069974153004
CAPN2	0.615163732663564	6.65727198765853	14.3641126433097	9.9375814258835e-27	4.9248423330385e-25	50.174743618336
RBMS2	1.0665003596915	4.40817405452891	14.3338907845956	1.15358275286049e-26	5.66084922122653e-25	50.1359407591118
VPS54	0.892504916146358	5.24684752422542	14.3242838541741	1.20961317414145e-26	5.91646626153355e-25	50.0463757068317
SNORA33	-2.11267111350444	1.984442051456	-14.3618410008435	1.00495701430397e-26	4.96395872591724e-25	49.9992285754309
ANO10	0.857613040809054	5.44112511632864	14.2920400902154	1.41844147671941e-26	6.91536273195411e-25	49.8729871030588
DAPK1	-2.81870527269138	2.32815549221145	-14.5024953327105	5.02670312700718e-27	2.62999909948222e-25	49.8481421577351
BLVRA	0.849419835555721	5.8697924793227	14.2906010697957	1.42856294839309e-26	6.94216868384162e-25	49.8417560686173
SLC25A19	-1.64930025199821	3.02923851698275	-14.2789600831192	1.51315414073929e-26	7.32952341204556e-25	49.7883478431334
ZFAND3	0.836564861893494	7.19824743810549	14.2659921153522	1.61332773773531e-26	7.78962357229369e-25	49.6887556463998
RCC2	-0.631881310232793	7.71633499285481	-14.2513246670777	1.73468330063249e-26	8.34871937253125e-25	49.5988238068892
SDCCAG3	-0.846643747851322	6.10396249769012	-14.2380427409364	1.85247080593533e-26	8.88712511882584e-25	49.5750917852429
RRP1	-1.06781323133278	5.37625928985349	-14.1898514044096	2.35148993684718e-26	1.11387927103146e-24	49.3863441927639
CNN2	1.25875104427744	5.44011572494781	14.1920697360177	2.32579898599354e-26	1.10519612574934e-24	49.3812759060165
MCM6	-1.34944259890013	6.50256431554122	-14.2011068476832	2.22401935733218e-26	1.06018649745079e-24	49.3797259438788
SLC7A11	1.46372243055214	9.90229467857052	14.2098001647184	2.13033516098346e-26	1.01876155341808e-24	49.3462188815551
UBE2T	-1.12176334947195	5.49149803190604	-14.1821178785012	2.44330335773262e-26	1.1537309188589e-24	49.3323206884294
ESCO2	-1.73287607114472	5.0223807984318	-14.1674681890396	2.62721523739171e-26	1.22898018706149e-24	49.3057843552155
DKC1	-0.809992196369865	6.97089339238598	-14.1804456104186	2.4636255378156e-26	1.15968028450906e-24	49.2566117811009
BNIP3	1.03565086221745	7.74019200540916	14.1697336941673	2.59789046459451e-26	1.21906010051097e-24	49.1841955446964
PCNXL4	-0.9983518557525	6.10853862802554	-14.1313167404066	3.14280792272306e-26	1.46106513212413e-24	49.0599095919937
TSPAN31	1.17301573040867	4.6130838788162	14.1116101701361	3.46549857779395e-26	1.60116697366628e-24	49.036325053463
COG2	-0.928902427536826	5.01033733473769	-14.1150095130159	3.40755001610711e-26	1.57925219265014e-24	49.0350521893559
PFN2	0.998162959273194	6.89444327919668	14.1316085264069	3.13826397533674e-26	1.46106513212413e-24	49.0162376458069
DHX37	-1.18976921567253	4.91475552864095	-14.1079077099376	3.5297411958535e-26	1.62087442804086e-24	49.0031746022401
RRP9	-1.13281552389812	5.40201554152345	-14.1108476208991	3.47863308361934e-26	1.60230534919104e-24	48.9884680932542
CHEK2	-1.19861857704456	4.45100635410425	-14.0810689055872	4.03262466610639e-26	1.84054382936941e-24	48.8947707668132
MYBBP1A	-1.24613578923524	6.38228595609245	-14.0907668524804	3.84310418507307e-26	1.75939184277614e-24	48.829240855961
PXDN	-1.49454713990225	4.24230639382662	-14.0642465920521	4.38391170932446e-26	1.99442787907356e-24	48.8174536738164
ALCAM	1.0523854736751	7.38718041729672	14.0636761536189	4.39634808186833e-26	1.99442787907356e-24	48.6716858734749
FIGNL1	-1.41498554269474	5.58928128395094	-14.0445507640408	4.83447021147751e-26	2.18657845468513e-24	48.6570587211569
ZSCAN31	1.2436434903023	4.47726141179572	14.0220849027845	5.40547208297026e-26	2.42294235217556e-24	48.5955644662421
S1PR3	1.68541463165896	3.64387533667204	14.0173748999504	5.53352058771155e-26	2.47295670074633e-24	48.5791743476928
WDHD1	-1.26514380462585	5.5772713359155	-14.0223215500957	5.39911756889208e-26	2.42294235217556e-24	48.5609772429496
ATAD2	-1.34428383464907	7.21491874723826	-14.0279465086558	5.25026363013473e-26	2.36750626636946e-24	48.5041358154119
TBXAS1	1.26396645746993	2.71387283618924	14.0016717140901	5.98286071601811e-26	2.65794782579077e-24	48.4833869755174
FNBP1	0.659287576216078	5.90419838836064	14.0110862808646	5.70924854042804e-26	2.54391917160437e-24	48.4714006419532
LYRM9	1.41596572782125	3.11298623205094	13.998609010012	6.07468034762763e-26	2.69077876401111e-24	48.4297980893357
C4orf46	-1.28234537113215	4.39110710649121	-13.9755690252546	6.8123513642645e-26	2.99983190867436e-24	48.3779189634079
TSEN2	-1.08031015960492	4.71260228242128	-13.9672120403339	7.10161083537142e-26	3.09993570650981e-24	48.3133637779227
MYL9	1.63316336124469	1.70667652623492	13.991361265229	6.29764487252936e-26	2.78133633546767e-24	48.3005908265464
STXBP1	0.86594353620141	5.60172621654268	13.9676014699856	7.08786148673092e-26	3.09993570650981e-24	48.2696829555178
DSN1	-1.08282210294219	5.10614184970291	-13.9538141019716	7.59131850600083e-26	3.29454447069678e-24	48.2460970379973
NOP56	-1.00191527483366	7.51123693536341	-13.9727355871191	6.90907434274813e-26	3.0335280798452e-24	48.2067545783668
MYL12A	0.870758312820879	7.04851129607279	13.9564008668021	7.49419752877343e-26	3.26182232150904e-24	48.1453846157556
SS18	0.678093585241041	6.53627589633335	13.9450115577764	7.93138284284833e-26	3.43220878294555e-24	48.111078883919
ORC6	-1.12208280795342	5.21107361794789	-13.9183125329024	9.05932845111871e-26	3.85367920742205e-24	48.0586237927089
SLC19A1	-1.38323347373555	5.30683842421257	-13.9222062828518	8.88530193872418e-26	3.79038903158756e-24	48.0499711939462
CTBS	1.04573663586273	6.03661404273682	13.9294397023843	8.57087441741806e-26	3.67715000719856e-24	48.0498607767278
TRIP12	0.583367158149298	7.73548997465903	13.9399228217311	8.13490992014657e-26	3.51016687818738e-24	48.0448121465729
IPW	-0.964890128166373	7.88429812161231	-13.9348580473833	8.34268721306259e-26	3.58950691092687e-24	48.0227354600379
FAM13B	0.823093446139286	6.43597217701051	13.9224186704274	8.87590667521801e-26	3.79038903158756e-24	48.0060347864272
DNAJB4	2.14095965419137	6.14063789689588	13.8939159255862	1.02303868471703e-25	4.33953358466411e-24	47.9357744792396
ENAH	1.0499962214789	8.2521256276012	13.885307768808	1.06789190973714e-25	4.51703237087689e-24	47.7538649604624
RNF115	0.899231342341277	4.95223508883102	13.8213448174141	1.46927545555775e-25	6.12851117795978e-24	47.5902955036329
MYCBP2	-1.23154291220759	8.02068614636938	-13.845854123194	1.30011437433691e-25	5.48385321489972e-24	47.5740858889649
RASD1	2.16390607559948	2.67260797747958	13.8277873474486	1.42277743893723e-25	5.98443305968669e-24	47.5622241170224
ARHGAP21	0.798830256199596	6.42370565736875	13.8259917611996	1.43558624759054e-25	6.00466938546506e-24	47.5324349348795
ABCF2	-0.719070084847883	6.63673681109388	-13.8172285223072	1.49978017683702e-25	6.23842081312594e-24	47.4663017646929
FAM43A	1.27103088554874	6.53503857119285	13.8062688083256	1.58413696049846e-25	6.57110513780245e-24	47.4393882255479
PCDH1	1.33374886805043	5.62245842698902	13.7927493459685	1.69479028689332e-25	6.99147553516212e-24	47.4202421962935
DNA2	-1.20629866432016	4.42803071479088	-13.7710772420454	1.88859725378441e-25	7.68541364846253e-24	47.3654589550714
POLE3	-0.76242607106729	7.08315538514859	-13.7897312677903	1.72053379950124e-25	7.0782289132358e-24	47.3163067885344
PTMA	-0.884210593309426	9.55018295765247	-13.7938256621938	1.68570342474336e-25	6.97314672891083e-24	47.2788378505387
ACO1	0.851078307835107	6.48597887140946	13.7752141669084	1.84995663337416e-25	7.54862739313762e-24	47.2619919414401
ILF3	-0.585341968916488	8.88719611079809	-13.785772501276	1.75489749359026e-25	7.18025633889682e-24	47.2516692486337
KIF22	-1.02401910669986	6.40031142625732	-13.7666210402681	1.93112733953987e-25	7.83724544068396e-24	47.2383834890953
VAMP8	0.760683965773292	5.71355491641244	13.7554301110943	2.04222326423076e-25	8.26577480746335e-24	47.2029961399223
ESPL1	-1.86589221627403	4.72012281349881	-13.7225978307831	2.40660833114503e-25	9.63670152012634e-24	47.1193676929873
FAM134A	0.788436469143205	6.74036342392898	13.7452829614227	2.14849666370884e-25	8.67253384469137e-24	47.1166109237879
WDR62	-1.72421241593342	4.88297462528536	-13.7173398519839	2.47074965498621e-25	9.86722787746619e-24	47.0946019507253
IGFBP2	-1.0908700564459	6.0155442000645	-13.7247998967681	2.38024490065966e-25	9.55661963323673e-24	47.0574142493044
HNRNPD	-1.00076198060455	7.7814248262866	-13.7293762600723	2.32637993127949e-25	9.3653943828667e-24	46.9936186423607
TMPO-AS1	-2.35139928936568	2.44002196418443	-13.7890148648817	1.72670200031973e-25	7.0841959663391e-24	46.9767355231523
SNRPA	-0.85488858027636	5.95259119113127	-13.6954240523531	2.75712059888132e-25	1.09616660196573e-23	46.9133278219184
DDX19A	-0.631159856827801	5.66512166045637	-13.6908566637039	2.82087764243283e-25	1.11469207049399e-23	46.8855324910858
FKBP5	-0.987709817844504	6.49470679615061	-13.6952591967258	2.75939648070756e-25	1.09616660196573e-23	46.8652784348566
HADHB	0.607345825350808	7.58442532526996	13.6918789766718	2.80647957994837e-25	1.11192869056741e-23	46.8134111271083
RMI2	-1.50997260806113	3.79263235041808	-13.6477006279242	3.50140228744477e-25	1.37636274210133e-23	46.7431776865704
HIPK3	0.904221812549936	6.52839473947418	13.6516188015985	3.43334263082634e-25	1.35315152085271e-23	46.6539606631111
SHISA4	1.23589571284672	3.82864050114673	13.6211690731233	3.99931269111443e-25	1.55579480232576e-23	46.6289014532687
BLMH	-0.682660567975309	5.91401213352056	-13.6253316090191	3.91673270050407e-25	1.52762748651348e-23	46.5495688842128
MCM8	-1.2550556851498	5.29198737077814	-13.615019711954	4.12451910241349e-25	1.59623141344951e-23	46.5442251098405
RNF103	1.17186086062718	6.8897702003151	13.6264490643258	3.89485662955737e-25	1.52305122784983e-23	46.5426347322048
CNKSR2	-1.99009908596436	2.43604082914581	-13.6420718137972	3.60155421628429e-25	1.41203493764295e-23	46.493815208967
ZNF239	-1.20288741107398	4.42787472504802	-13.5843247917714	4.81088783492474e-25	1.84757779358644e-23	46.4287204284937
DDIT4	1.20294376744766	9.29730938279806	13.6156677580753	4.11114088180712e-25	1.59516515455338e-23	46.4158655437465
ALYREF	-0.791699755745363	6.06392518576267	-13.59749015397	4.5034635958612e-25	1.73840641016585e-23	46.404616867753
MYL12B	0.629840387115909	8.09229294920859	13.5892906135826	4.69253050946019e-25	1.80674456743729e-23	46.2850281856406
DVL3	0.646011552927539	7.32008775167461	13.5827627490005	4.84873437924741e-25	1.85736212854028e-23	46.2773311137142
AKR1B10	3.86744961379119	0.71470635739066	13.8259948258256	1.43556428773122e-25	6.00466938546506e-24	46.2321038094989
TAPT1	0.99325924559179	5.68369707981726	13.5549801945882	5.57410520382084e-25	2.1297904259688e-23	46.2077490403304
PAQR4	-1.5899461033245	3.6363997848492	-13.5026239877318	7.25049631520126e-25	2.72865796163063e-23	46.0398781109705
TAX1BP1	0.796696857927903	7.85457446717192	13.5361040896042	6.12817864428409e-25	2.33555153610584e-23	46.0278086374566
APBB2	0.821078854707488	5.58593107183922	13.5130442515058	6.88067168151876e-25	2.60909510024459e-23	46.01504158048
PTPN21	1.73149792076238	3.9716048945099	13.4979381173653	7.42324508679854e-25	2.78668620558417e-23	46.0140742419264
TRERF1	-1.32644073508201	4.01141655692858	-13.4953510336455	7.52038460460184e-25	2.81611210031674e-23	45.9942131795042
SSRP1	-0.737859336490396	8.2735668759131	-13.5301456944611	6.31431104342449e-25	2.400397332356e-23	45.9887178673682
RFC3	-1.0834665361686	5.35423028397939	-13.5037868724774	7.20825429314676e-25	2.71957654436914e-23	45.9871275145482
MCM10	-1.56741287337253	4.96158020147667	-13.4897272071968	7.73597279075766e-25	2.88246569295328e-23	45.9274754693966
MYH9	1.08363113411144	9.75851144553128	13.5088025969596	7.02886992313861e-25	2.65857709737656e-23	45.8397513281363
E2F2	-2.02104521883924	3.34696767027431	-13.4695459205907	8.56199737116062e-25	3.17449265494686e-23	45.833453767876
SLC16A6	-2.53363587197416	3.37597504149662	-13.4648670983249	8.76581921205937e-25	3.2420576671991e-23	45.8254133389469
SEMA3B	1.71855506590873	4.7512472394829	13.461449496829	8.91777123520314e-25	3.29015363311573e-23	45.804815137256
CAB39	0.879881159696287	6.83475714144269	13.4808268620173	8.08991850609389e-25	3.00688654176995e-23	45.7798728204772
NOLC1	-0.656327503858682	8.37246477254147	-13.4899519255105	7.72724040961502e-25	2.88246569295328e-23	45.7784867681963
IQSEC2	1.08620592092916	4.52837467093429	13.4525648367375	9.32528714296425e-25	3.43207136614586e-23	45.762430125657
GDPD1	-1.12281272235329	4.2026522981028	-13.4455119731715	9.66205537383526e-25	3.53866886569537e-23	45.7527405683369
DCLRE1B	-1.27884763971554	4.07454216829981	-13.4445978006902	9.70659103683042e-25	3.54125484533735e-23	45.7518014350095
MEX3A	-1.3232875635712	3.8251347083514	-13.4434473900426	9.76292847116429e-25	3.54125484533735e-23	45.7412050129075
DZIP3	0.965911077131369	4.61925257542759	13.4434367913837	9.76344902750176e-25	3.54125484533735e-23	45.7043099749595
CDCA5	-1.10316771955302	5.93657631350727	-13.444199693801	9.7260499370369e-25	3.54125484533735e-23	45.6512565006951
LINC00161	-2.94929328515343	2.5352840070855	-13.4458167509231	9.64725318540152e-25	3.53866886569537e-23	45.6183125172502
LIG1	-1.14238675364562	4.76646416432422	-13.4141958734247	1.13111552226292e-24	4.08289199093752e-23	45.5702895409367
ARHGAP44	0.775785912905188	5.27728110878103	13.4113000265912	1.14772439089122e-24	4.13290874187591e-23	45.5261014887952
CMBL	-0.779323448858527	6.45678400236768	-13.415469947114	1.12388482504224e-24	4.06656735730946e-23	45.4694990505819
CRELD1	0.964359489158443	5.95701322374947	13.406144757398	1.17790022837186e-24	4.23142340412245e-23	45.4427693651029
BYSL	-1.03924023281521	4.80660292496552	-13.3902558004835	1.27600830181571e-24	4.55119730642868e-23	45.4194613133459
APLN	-2.11808096592404	2.38319782364309	-13.3902955348861	1.27575299828364e-24	4.55119730642868e-23	45.4073820578649
EPB41L5	0.743148729954021	6.61821346330154	13.4024960967392	1.19973744464146e-24	4.29958412141673e-23	45.3963293078014
SLC35F2	-0.882501095776023	5.5772984621368	-13.3775725613125	1.36017941770499e-24	4.82847615514375e-23	45.3378171764338
ZNF143	0.900431259480894	5.55034213796479	13.3740099174758	1.38481000048405e-24	4.89277810994552e-23	45.3017158423921
RANBP1	-0.964687096274168	6.6542407438731	-13.3812739116566	1.33505554100986e-24	4.75051990611472e-23	45.2890889712068
EGLN1	0.840266535861887	6.30190612066716	13.3762576113308	1.36921878981743e-24	4.84910126129681e-23	45.2746647519729
FAM120AOS	0.662241977599626	6.96357406562531	13.3707381609872	1.40782375072265e-24	4.96241348376791e-23	45.2309533286545
HIST1H2BK	0.659053805658603	6.80853152002269	13.370182794689	1.41176817848548e-24	4.96466299019623e-23	45.2271189302678
RECQL4	-1.01257938857635	5.92675737588015	-13.3597144125747	1.48822949855603e-24	5.19703584891101e-23	45.2258491451184
C1orf116	-1.79556618499639	7.0545757501865	-13.3640934208122	1.45575187502291e-24	5.09547089868158e-23	45.2112198396264
VWA5A	1.96177874879529	3.70933046493865	13.3356865665228	1.67982640986453e-24	5.79868353345419e-23	45.2035168087501
PSME4	0.647299115058669	7.57688608305288	13.366173550957	1.44057446362583e-24	5.05412760416016e-23	45.1816032718084
DFFB	-1.15358347322391	3.93462687038759	-13.3274057806086	1.75144251110093e-24	6.03203228135127e-23	45.1634090314924
UNC119	0.876586548993044	5.05920037425391	13.3391166970822	1.65102898140588e-24	5.71240810709462e-23	45.1611123216943
RPL36A	-1.85517418670726	1.87967025854112	-13.3517413027611	1.54924286410519e-24	5.39754776041846e-23	45.1571643707753
MRPS2	-1.04464425848833	6.24673670753545	-13.3445881653939	1.60611578328708e-24	5.56984632836925e-23	45.1305079396005
UBE2R2	0.561142980293557	6.92217713232435	13.3449792473695	1.60295290490749e-24	5.56984632836925e-23	45.0971224115818
INCENP	-1.20167505048674	5.76121752255912	-13.325990134235	1.76398893103973e-24	6.06134045503263e-23	45.066850553291
CHEK1	-1.09459957722757	5.53930550777671	-13.308959897912	1.92218489883176e-24	6.5898466759949e-23	45.0050074674303
GEMIN4	-1.09829218744779	5.73292332919182	-13.285592046963	2.1626933594849e-24	7.38068261046028e-23	44.8302214306944
USP9X	0.665745766153506	7.93043438925265	13.2961998700765	2.04998166061172e-24	7.01196460495343e-23	44.820831893033
BCAS4	1.61233064703998	2.83462797149065	13.2667563088553	2.3783811774635e-24	8.08003885990767e-23	44.810530139944
AQP3	1.18050313353743	5.28676189570468	13.2647404696275	2.40270752963254e-24	8.14425649321945e-23	44.7727726371861
VPS37A	0.762501643593345	6.44298186140357	13.2668966165207	2.37669723153576e-24	8.08003885990767e-23	44.7295671533436
MFSD8	0.992969229790713	4.23583899689165	13.2361171561756	2.77633557758273e-24	9.34741144237271e-23	44.695351511276
P4HA1	1.26337394958961	6.64949978539461	13.2564597828671	2.50528399680417e-24	8.47282533693951e-23	44.6741818787896
PHYH	0.817728400112154	5.6920583937475	13.2385516437967	2.74240620745593e-24	9.25392620475465e-23	44.6226122127693
TEAD4	-1.45565858421979	3.34850401961973	-13.2085402480262	3.19139521673857e-24	1.06730491257342e-22	44.5652976487852
MMS19	-0.629205986538342	6.33726571413499	-13.2251830729145	2.93399580240588e-24	9.8561254964042e-23	44.5238958174675
ST7	-0.98773236448916	5.74101769248391	-13.1998571003342	3.33456742969434e-24	1.11024089854302e-22	44.4635574984425
ZFAND5	0.902528792353394	8.06994798921149	13.2177816614835	3.04578862989789e-24	1.02088308184256e-22	44.4260462181418
C21orf58	-1.36277069927575	4.74584032632716	-13.177739526068	3.72906692826911e-24	1.23610748333088e-22	44.3959921197375
SLC39A4	-1.40577855721594	4.83831025971999	-13.1747849284246	3.78519915480854e-24	1.25195045173139e-22	44.3790003678512
HDLBP	0.51864807830151	10.2187515902831	13.2045308509549	3.25672098578732e-24	1.0867316071685e-22	44.3055819586122
CDK2	-1.09096920601957	5.86749658240361	-13.1737102617789	3.80582562857442e-24	1.25600610194887e-22	44.2895093107572
CD320	-1.05782988113615	6.06188652694172	-13.1653983764104	3.96921677867281e-24	1.30419604263787e-22	44.2480053104291
TMEM2	1.44035492029068	6.24856582224231	13.1630300213586	4.01704883510745e-24	1.31703068358021e-22	44.2466049011799
SOD1	0.961962093689161	8.32668662285734	13.1784389299718	3.71590222687423e-24	1.23446875749432e-22	44.2128654548361
OS9	0.561375013284497	7.79891986941927	13.1694945295008	3.88783491936695e-24	1.28025721818452e-22	44.1881149613306
CLU	1.87300020641249	5.56258692855931	13.1479690898829	4.33506014685674e-24	1.41819745457954e-22	44.1619421872382
ACSM3	-1.115136671026	4.60223585463109	-13.1285016049659	4.78385372229445e-24	1.54150960287497e-22	44.1562741896527
ATAD3B	-1.25017243961651	5.44528351438229	-13.1380113306121	4.5590765014508e-24	1.48501285782614e-22	44.1415110900278
MAPRE3	0.908753493430766	5.00415799159824	13.1306943594872	4.73105725019102e-24	1.53106801010492e-22	44.1347250272414
CCNDBP1	0.724681080940768	5.56803721331632	13.1302565314553	4.74155220418978e-24	1.53116447092718e-22	44.0905002141288
KCTD10	0.614987469753836	5.96999012355223	13.1336561284667	4.66067188333677e-24	1.51154749460443e-22	44.0698022673339
KIAA0232	0.75042027869555	7.10899884868043	13.1419021640484	4.47019485744182e-24	1.45922708650753e-22	44.0692473111421
AHNAK2	1.37641977592299	2.92180440761465	13.0985088120338	5.56829135522878e-24	1.77729062368038e-22	44.0201755666681
AMN1	1.57484623385888	3.35025486579946	13.0982800343615	5.57474616244979e-24	1.77729062368038e-22	44.018214421521
TALDO1	0.774534343810194	8.32919490342326	13.1361786990468	4.60155325609891e-24	1.49560440895197e-22	44.0010541430531
INADL	0.665364876415575	6.84669232447542	13.1164176208401	5.0855987468058e-24	1.63523235079306e-22	43.9451034646267
RAD51AP1	-1.44757564265068	4.91183236243539	-13.0881039226815	5.86958453467235e-24	1.86337592753996e-22	43.9341308800412
FAM120A	0.644303804118211	8.36104175498082	13.1115190257906	5.21329574235641e-24	1.67271044588085e-22	43.8703168958582
PTEN	0.788729619604706	6.70777567922009	13.0957047317478	5.6479267298437e-24	1.79680652066384e-22	43.8575463105817
AKAP1	-1.11009216540108	6.65789044736765	-13.0716371331862	6.38020768174535e-24	2.0212067204449e-22	43.7248964181904
CHP1	0.587939814044888	7.77482626798277	13.0689579991069	6.46740463268788e-24	2.0445167992514e-22	43.6811327322366
FTSJ1	-0.779165324266892	5.49591087637836	-13.024106764962	8.1182893741388e-24	2.55564430276873e-22	43.5580787799816
SKA3	-1.26918216101026	4.3041291868652	-13.0064276086547	8.87984150914681e-24	2.78370981422439e-22	43.5464869125406
ACSL1	1.24273971470045	9.10340620786639	13.0468611232382	7.23374967959542e-24	2.2819744787564e-22	43.5398048375618
KCTD15	-0.725628542401749	6.28309059064217	-13.0094339358708	8.74545678383589e-24	2.74731755368368e-22	43.4461125279719
ADSL	-0.886937638073739	6.20194562058413	-13.0053814055539	8.92709192880108e-24	2.79269192505994e-22	43.4217315710882
GGT1	-1.16339756511068	3.86060850080104	-12.9757490194708	1.03754864328385e-23	3.22546668275553e-22	43.4093798367885
GLB1L2	-0.857119373258175	5.89044457334717	-12.9873828525407	9.78065133347318e-24	3.05335260755578e-22	43.3469364612082
DHX33	-0.706030771296549	5.9484072092872	-12.9789255542337	1.02095576737457e-23	3.1806373035055e-22	43.2952148866981
PSEN1	0.618119863904571	6.58478885921032	12.9749453020563	1.04178965179571e-23	3.22546668275553e-22	43.2467747533088
KLHL1	-1.17931980472965	4.78949223298591	-12.956632947309	1.14327705127608e-23	3.52514336795927e-22	43.242453309189
GDI1	0.751976177044961	7.62065777052823	12.9751723409387	1.04058986647184e-23	3.22546668275553e-22	43.2042938504081
FANCE	-1.38432144108417	3.96963320964283	-12.9264905101724	1.33239311846033e-23	4.07478921930759e-22	43.1620802103038
SPTAN1	0.622422911375594	7.56047896575781	12.959209484049	1.1284191475957e-23	3.486490107057e-22	43.1281043063799
WDR76	-1.3727965982214	3.603100505566	-12.9191890144647	1.38274350937533e-23	4.2116179587789e-22	43.1200150772846
TPM4	1.10754584309587	7.49549417093139	12.9558381535954	1.14789982580879e-23	3.53214421810344e-22	43.1061550791435
MCF2L	-1.13934673023475	4.85525878505749	-12.9197862039522	1.37855460826542e-23	4.20739349547023e-22	43.0752059341248
HNRNPDL	-1.07655551397556	7.55761001901218	-12.9300895126141	1.30825587163637e-23	4.01733541277951e-22	42.9840957135283
TMEM40	2.3190068860628	0.82001922815981	13.10504486487	5.38701574201899e-24	1.72476393138928e-22	42.9713495744784
CTTN	0.673282709061695	7.81954597485514	12.9287692854703	1.31705878838497e-23	4.03611321763035e-22	42.9588412952536
MAF	-1.69325879126563	3.64953015087327	-12.8858489900086	1.63804577150907e-23	4.94907350200809e-22	42.9539588823555
CD99L2	0.760934208947629	5.34476081547197	12.9007547980744	1.51852596537387e-23	4.60650220122304e-22	42.9382033964986
MYO5A	0.781747581160218	6.90585011755937	12.9047070871991	1.48832987468315e-23	4.52404076887495e-22	42.8677348242986
WARS2	-0.679467348353666	4.85440578342828	-12.8773918997431	1.71000930439241e-23	5.15612444071415e-22	42.8638685513336
FDFT1	0.963818843485353	8.5063379988421	12.8989409386469	1.53258920271523e-23	4.63979021531691e-22	42.805409628856
ARID5A	-1.27017031187604	3.6027402663243	-12.8421361909108	2.0458300040286e-23	6.1440366680987e-22	42.7378475142045
NATD1	1.69307847391851	4.32972210869249	12.8345031182465	2.1268429247415e-23	6.37458550058251e-22	42.6955110295984
NUP205	-0.625572261005512	7.3478344449268	-12.8640507583848	1.83003785117494e-23	5.50698364193245e-22	42.6502800089019
PDE6D	1.01024454800855	3.68095820656651	12.8230433477567	2.25455526229805e-23	6.73049737945676e-22	42.6414035346983
XRCC2	-1.46107110251708	4.11957811188328	-12.8168062977593	2.32726877683004e-23	6.93378332398412e-22	42.6031782672009
CKMT1B	-1.19180549203175	3.39727239467744	-12.7999664161377	2.53556597937649e-23	7.49489345399949e-22	42.5201133470788
MAN1A1	2.66806927838897	2.82531100460086	12.8104986120437	2.40319959019581e-23	7.13170850718979e-22	42.5049376645937
UBE2A	0.680645893248873	6.61198107935028	12.8285237392367	2.19254688633135e-23	6.55842311656405e-22	42.4986732537959
HIRIP3	-1.07453901302436	5.59693828631883	-12.802726942456	2.50018073722548e-23	7.40487454638616e-22	42.44696913867
ZMAT2	0.691103095875962	6.64106510513044	12.8108891512169	2.39842697691015e-23	7.1316395020362e-22	42.3985746755801
CDC25A	-0.970462728922608	4.71894853688787	-12.7724442877059	2.91703798164674e-23	8.53844879774023e-22	42.3278087961641
TOR1AIP1	0.818462793416756	7.08520687550469	12.7866628943427	2.71327001658654e-23	8.00441307840148e-22	42.2815828649467
CPNE7	-1.54881976361265	6.18056436652765	-12.7751525641532	2.87707550231958e-23	8.45443556611172e-22	42.2764895425153
EXOSC5	-1.34365597389873	3.46376956414176	-12.7406739751071	3.42957339291319e-23	9.94179036061475e-22	42.2220045795604
MAP4	0.674564816428294	8.92307800307029	12.7823669671275	2.77328207810937e-23	8.16541248723338e-22	42.190017357282
KLC1	0.498914480474546	6.69159842624561	12.7619074311945	3.07788727454843e-23	8.9917422791088e-22	42.1563355077945
FBL	-0.894702733181444	7.44240724199687	-12.7565999232783	3.16224903734553e-23	9.22025855238455e-22	42.1106360697447
DUS1L	-0.812953332355894	6.69926391886159	-12.752006367398	3.23713343045009e-23	9.42030922318577e-22	42.1056721652105
ARMCX3	0.786946603446828	7.09479876587203	12.7490557822498	3.28616993882916e-23	9.54451214728408e-22	42.1002374023563
RAB36	-1.83386647992136	2.63813111761884	-12.7253891066228	3.70744228738834e-23	1.07059525745045e-21	42.0795773944798
VPS9D1-AS1	-1.19352293274022	4.45926987813282	-12.7164833151989	3.87964627059151e-23	1.11603004596173e-21	42.065274138516
NSFL1C	0.625949447462029	6.47318674683508	12.7319260961225	3.58594123864659e-23	1.03750469440303e-21	42.0134914576087
YEATS4	-1.32006371053595	5.12887006414195	-12.6898435088918	4.44417611771928e-23	1.27111902064138e-21	41.9178854438741
LINC01128	-1.1086644738852	4.60433312807834	-12.6862608208993	4.52613859591631e-23	1.28964890239619e-21	41.9169029327347
G6PD	1.15037247176086	7.05726382351509	12.7139824965483	3.92943005913989e-23	1.12818970875802e-21	41.8970518648627
NPLOC4	0.769049389637336	7.95665826576091	12.718341050137	3.84307443067315e-23	1.10763158639133e-21	41.8947153298529
NEBL	1.23645993132647	6.15688998194072	12.6880470777149	4.48508589457314e-23	1.28038117477016e-21	41.8278622166009
MAFG	1.38167986162141	6.53642251778699	12.6843629853368	4.57016880554588e-23	1.29972831030449e-21	41.8275098206882
HNRNPF	-0.598426908251904	8.7178824280361	-12.7089506629308	4.03154952040417e-23	1.15530052668681e-21	41.8262917964783
IGF1R	-1.1081558098888	5.1375700271785	-12.6657879111023	5.02446472419311e-23	1.42622613040612e-21	41.7773597230852
SORL1	1.14017088657388	4.61809168496811	12.6613359099479	5.139917862944e-23	1.45624540811259e-21	41.7572924942727
HSPB8	3.25349407861589	3.78392611016434	12.6514320672865	5.40638994766242e-23	1.52885784282672e-21	41.7304346006155
MGAT4A	1.46826731930652	3.90322047294143	12.6404023580145	5.71950187420671e-23	1.61436165682496e-21	41.7226004087058
OPA3	-0.995719863737158	4.28173375176312	-12.636422071258	5.83690826141063e-23	1.64440927679816e-21	41.6718573997789
CPEB2	1.4811431584655	4.50342084306404	12.6242507545332	6.21114105266418e-23	1.74004653072398e-21	41.6335508302254
TMBIM1	0.65165267406212	6.97202083721613	12.6300302480478	6.03052802779503e-23	1.69260577318449e-21	41.4656984393217
VCL	0.931634217488726	7.95233102978779	12.6312452331988	5.9932343610651e-23	1.68528852370325e-21	41.447705120033
NT5C2	0.571531498180976	7.40735662554743	12.6184449002633	6.39804259558455e-23	1.78906904311541e-21	41.4020328236173
CNTNAP1	1.92375330389316	2.27100068943554	12.5845166179274	7.60877839793119e-23	2.11972943271493e-21	41.3747857506885
AKR1C1	5.02327416857504	1.68380391566154	12.7743903016544	2.88826733541643e-23	8.470746544651e-22	41.2668421930531
ISYNA1	-1.17420226659259	4.34128374537848	-12.552289407675	8.97113824099068e-23	2.48543564255934e-21	41.2563338406625
MIR99AHG	1.23685047949881	5.05361647532896	12.5585210306515	8.68985869875682e-23	2.41195782293036e-21	41.2217504875572
PPP2R2A	0.635809635745836	8.00347219030047	12.5838873632416	7.63328174614842e-23	2.12261775370675e-21	41.2043719774491
GPX2	2.50163397582726	1.16252032759586	12.6087146301687	6.72401783487907e-23	1.87672587004729e-21	41.120703414503
DHODH	-0.971003783445767	4.3485066850925	-12.5211236872671	1.05210584736196e-22	2.90412158161529e-21	41.0617110467056
LAPTM4A	0.669242576093427	7.70897479655585	12.5497212847369	9.08969784801184e-23	2.51364462036364e-21	41.0420980203449
WDR54	-1.15021946404906	3.92817598176372	-12.4876215027467	1.24881622354709e-22	3.41570572181841e-21	40.9463542107424
NCOA7	1.0594043731319	6.51089075508523	12.5140739153112	1.09073725892267e-22	2.99972723076608e-21	40.9283975812506
RIC8A	0.645260967810129	7.17750325448856	12.5206201011196	1.05481929922862e-22	2.90626910040678e-21	40.9039888790487
EXOSC2	-0.775245726849583	5.72678188006167	-12.4995815048164	1.17468071738391e-22	3.22468110644184e-21	40.854342635807
STX2	-1.04359894018862	3.92773944161971	-12.4681708927317	1.37954010024546e-22	3.75955973598653e-21	40.8453575450103
NMU	-1.88278729654162	2.63929825953638	-12.4956860959578	1.19832893677918e-22	3.28359622530587e-21	40.8062657507057
URB2	-1.00359375499474	4.39372538016746	-12.4689845787154	1.37380584872765e-22	3.75073974990807e-21	40.7958004886491
NBEA	1.38994136142184	2.96100105458069	12.4432286787138	1.56746011409954e-22	4.24855254031023e-21	40.7210418164793
MAFB	-1.52413793506402	5.51933565158371	-12.4469267391606	1.53805556345645e-22	4.17639102004739e-21	40.6329300026238
ZWINT	-0.937613865309259	6.67587160005263	-12.45602823826	1.46802127324133e-22	3.99344337662895e-21	40.5990528021658
RBMXL1	-0.952754536002787	4.64229640596673	-12.4043056696334	1.91332983478476e-22	5.14884602134909e-21	40.4815806770339
HNRNPAB	-0.681198333092058	6.99528154086491	-12.4335151048136	1.64741006082678e-22	4.4572089141216e-21	40.467617133692
TMEM177	-0.92600403692238	3.95332618588013	-12.3971520780628	1.98477078446997e-22	5.32202108921448e-21	40.4647963789385
BAMBI	1.9952460334523	5.0109295455348	12.4120409209158	1.83897915253516e-22	4.9665667184295e-21	40.4488219991497
LAS1L	-0.725951964774028	5.92493518519208	-12.404668763225	1.90977329252096e-22	5.1485019318662e-21	40.3670880629309
PPM1M	1.17507779151855	4.19918613626998	12.3711824600978	2.26736356787115e-22	6.03665449204844e-21	40.3483588671857
CAMKK1	-1.1427731049923	4.83464262187577	-12.3728882548123	2.24762161370791e-22	6.00538899491779e-21	40.2900901811733
KIAA0368	0.452579841350726	8.44395641370866	12.4020143113046	1.93592769834018e-22	5.2003381606934e-21	40.2649485071421
ITGB5	1.01967622786391	5.58515047096073	12.3720263093628	2.25757566566489e-22	6.02127108270409e-21	40.2215240296255
DOK4	1.70094061791215	2.57392689459509	12.3520862780286	2.50060842898601e-22	6.61076341015035e-21	40.217252906189
CRYL1	0.761596668373357	5.62822538353761	12.3667710172272	2.31922953055224e-22	6.15292413971245e-21	40.1964200071548
RFC4	-0.925753810979089	5.422383927727	-12.3588538693107	2.41531510993752e-22	6.39653821707616e-21	40.192248768817
CRACR2B	-1.38761605371644	5.0381148248817	-12.3468890352591	2.5681557543628e-22	6.77740365685621e-21	40.1833648949763
SLC5A6	-0.837658883156053	6.19657249447574	-12.3706940035305	2.27304866774675e-22	6.04107943272305e-21	40.1819618715173
CHCHD4	-0.841023139151797	4.8400209994124	-12.3449306275066	2.59408080940198e-22	6.83381007613685e-21	40.1419982783901
TOX4	0.559086674519364	6.9443465852838	12.3397303832492	2.66420175280595e-22	7.00624404906026e-21	39.9994130107711
ARMC6	-1.05754371270083	5.34091662669573	-12.3191774227174	2.96045168374217e-22	7.75814004940182e-21	39.9928236935611
TUFT1	1.25206317524965	6.56155627489139	12.330398284795	2.79483875138141e-22	7.33694033054951e-21	39.9727971416795
MSH2	-1.18351598562513	3.64135229989059	-12.2913915062208	3.41417604955069e-22	8.79369940995767e-21	39.9587773760999
CENPM	-1.25464262395535	4.54712163124235	-12.2961744074261	3.33138003392218e-22	8.60409599575276e-21	39.9578352401807
WDR74	-0.946039290938922	5.46396669317247	-12.3058967305373	3.16923284707248e-22	8.21920560131957e-21	39.9132969407187
POLR1C	-0.854842689611359	5.22077315111605	-12.3041626419836	3.19756232432553e-22	8.27837859690899e-21	39.9002128825728
CDC6	-1.3347794839266	6.46053382081579	-12.3096901590187	3.10813483277756e-22	8.07469769013631e-21	39.8916617862252
DHX29	0.833258955911097	6.4413690683447	12.3146088815957	3.03066796468509e-22	7.90078301349153e-21	39.8756068536897
CTSD	0.991038675026129	8.34781003689763	12.3182670647912	2.97431206219002e-22	7.78088326234238e-21	39.845977006995
RTN4	0.749140654106323	8.09893149739818	12.3138437552884	3.04258981952443e-22	7.91811589774329e-21	39.826713242986
POLD3	-0.975874547843904	4.93894101179092	-12.2613481646446	3.98358296729725e-22	1.02252105704163e-20	39.736196384307
SRSF6	-0.540766510176921	8.20471466910349	-12.2959726210965	3.33483209212048e-22	8.60409599575276e-21	39.7287216059
SMG7	0.663106247930668	7.5796586969494	12.2896009147605	3.445700903597e-22	8.85969944664599e-21	39.7150459569691
ANTXR1	-1.69808829211519	2.94361427109553	-12.2446424388766	4.34045873065356e-22	1.11032927256378e-20	39.6367940723324
SMAGP	-2.36164235640636	1.92708006687684	-12.3794527253909	2.17324296107784e-22	5.81700825375131e-21	39.6301887020058
RAD18	-0.892093699763869	5.0543430848036	-12.2411843052479	4.41824773803915e-22	1.12830625908836e-20	39.6111081580559
PACSIN2	0.797504867813955	7.71662090827788	12.2511592490981	4.19757958662154e-22	1.07561186130903e-20	39.5205823516299
TEX19	2.36670143620941	1.66127872729026	12.3148606278177	3.02675562031684e-22	7.90078301349153e-21	39.5201237131704
FHDC1	-0.957251529909235	4.94820480361845	-12.2199127131828	4.92846252747025e-22	1.25433547987277e-20	39.5054323207318
PICK1	-0.885904836835943	5.34278584174568	-12.2177416332022	4.98375196665615e-22	1.26412195154238e-20	39.4877356904055
HOMER2	-0.869351655906681	6.25214981477332	-12.2228627337556	4.85432071319922e-22	1.23756332477758e-20	39.4551974137595
SNX25	0.789037202782029	5.46274992446741	12.2034372040232	5.36391455990282e-22	1.35596870423402e-20	39.3983736806678
AURKB	-1.4627946507797	4.39738174552928	-12.1842726086506	5.91922418676344e-22	1.48882864972261e-20	39.3926090641269
KRTCAP3	0.785802963901646	6.05997178265453	12.211321038903	5.15092762788315e-22	1.30432258449061e-20	39.3663648233771
BCL2L13	0.606451299099345	7.07148627200453	12.1918878849188	5.69197623424645e-22	1.43407240156786e-20	39.2373092595258
PRCP	0.699463545665687	5.84608519793685	12.1812263519296	6.01265546745102e-22	1.50979990801412e-20	39.2328924577704
HADHA	0.44347763085058	8.07258388605955	12.1933936842806	5.64808834322059e-22	1.42540663129076e-20	39.2063570966045
RIT1	1.24144325007142	6.19270559275461	12.1690873339974	6.3998921023444e-22	1.60167966348006e-20	39.1996367865546
SMC2	-1.05762695759358	6.57918264419188	-12.1784672025147	6.09855669872584e-22	1.52881347893268e-20	39.1917834216072
HIST1H4H	1.91407893903771	3.87229219612221	12.138186429009	7.50231383745301e-22	1.8620618939371e-20	39.1796943307084
BEND4	-1.59303150340005	3.19755934844375	-12.1360973744103	7.5833758926876e-22	1.87763891499144e-20	39.1590736905278
YPEL5	1.0065797978671	5.84370081318027	12.1539828359428	6.91683503856746e-22	1.72244104376665e-20	39.1356641071913
PLEKHG4	-1.88931423210045	3.59952137347562	-12.1330474054138	7.70330434090207e-22	1.89938945784869e-20	39.1350981950557
ZFP2	1.94800342033568	1.36937793510918	12.2188948041051	4.95430792704415e-22	1.258779827961e-20	39.117119153298
EIF4E3	1.45129947236691	3.35832556954954	12.123766146101	8.08008158584632e-22	1.98252459302399e-20	39.1079544494264
TIMM8A	-1.13865396279763	4.11515106703005	-12.1303588960266	7.81059592320801e-22	1.92268702267035e-20	39.0935748889564
MYO10	0.936255600307115	6.53719537247863	12.1542249275626	6.90822808035877e-22	1.72244104376665e-20	39.074108531518
ALDH16A1	-0.882566882950583	5.46808106350081	-12.1397620562129	7.44174971498771e-22	1.85008797550092e-20	39.0626166676188
ADD1	0.493561444253499	7.84756981976877	12.1587545146193	6.74915573671295e-22	1.6862782452992e-20	39.0333090438862
PMEPA1	-1.62839217458459	5.75133408342932	-12.1359255365307	7.59008272109619e-22	1.87763891499144e-20	39.010700317835
EPB41L4A	-1.87619889499918	2.55587769469014	-12.1263610143322	7.97291842479456e-22	1.95943278341596e-20	38.9935266710624
MRPL17	-0.940651585867704	6.11893172114456	-12.1355978319756	7.60288951375982e-22	1.87771363385884e-20	38.9808327805368
HSD3B7	-1.02822968071604	4.92072206730623	-12.0970544100039	9.27080199499867e-22	2.26726975174104e-20	38.8802940553954
IL17RD	1.18370984856216	3.19254027018655	12.0797686583605	1.01335890391577e-21	2.46622322547799e-20	38.8798530346951
RAD51	-1.3012054183916	3.7027855441172	-12.0773413396349	1.02610266067241e-21	2.49319701499303e-20	38.8707485868001
USP43	-0.993459448516458	4.22144765897733	-12.0812867349079	1.00546957814769e-21	2.45498068056353e-20	38.8409401742962
KIF16B	0.889627220440541	4.17357715132763	12.0703791938043	1.06355338559866e-21	2.5758576835725e-20	38.8105110815426
TAB2	0.761068200862937	6.58963275030519	12.1023301898112	9.02244027106745e-22	2.21012990392086e-20	38.7976297212706
KIF15	-1.45135786449461	4.46799854776605	-12.0498278970701	1.18228985002958e-21	2.83903820781237e-20	38.6995267360189
MBLAC2	-1.13813389218813	5.23031318856897	-12.0610023507653	1.11616853484809e-21	2.69893505946521e-20	38.6819082350965
GTF3A	-0.696995209406627	6.65251796107045	-12.0797881169928	1.01325738725465e-21	2.46622322547799e-20	38.6758087669006
SLC4A3	1.11902373886094	3.97936432852955	12.0435856251379	1.22092184647514e-21	2.92398125146263e-20	38.6733736413729
GTF2E2	0.636997292840897	6.11365409526939	12.0739052061844	1.04441806767769e-21	2.53359962911925e-20	38.6702787535134
RAB11FIP5	0.691303880960793	5.22037066189638	12.057540147541	1.13624861439518e-21	2.74307221764598e-20	38.6649180082073
COLCA1	-3.69611951751905	5.59808718643973	-12.0384329750216	1.25376223954014e-21	2.99784932944821e-20	38.6612086399237
COL9A2	-1.91298576844458	2.40677802816744	-12.0496189695577	1.18356281172785e-21	2.83903820781237e-20	38.6071248002414
LRP6	0.680634227810247	5.83718626783041	12.0536169038561	1.15944076715991e-21	2.79009015379379e-20	38.5850344679044
ZNF276	-1.33290584694608	5.09600812852415	-12.0303617087315	1.30699384998813e-21	3.11520946847964e-20	38.5659325527238
ADCY1	-1.60899508717207	4.2105779643546	-12.0210368432706	1.37132094093892e-21	3.25818912169919e-20	38.5588219459709
CTPS1	-0.819425716756435	6.18092813762533	-12.054641062159	1.15334109120517e-21	2.77986674567204e-20	38.5566334857697
CLIP4	1.94870360674067	2.51602935574914	12.0242050251056	1.34911697649821e-21	3.21051355294725e-20	38.4763508942718
PCAT1	-2.39956702482882	2.40427182883495	-11.9932331347081	1.58259178083726e-21	3.73064335652311e-20	38.4087404241133
BICD2	-0.688200620731351	5.48493519317282	-12.0117418425862	1.43860130168069e-21	3.41264409890003e-20	38.3987976038214
GAB1	1.46707442243729	4.13695431438177	11.9801861021075	1.69269418039953e-21	3.9714837207624e-20	38.3671699305958
TARSL2	-0.906130985331089	4.82291727658859	-11.9928614765909	1.58562652133095e-21	3.73193853359022e-20	38.3500712754705
APEX2	-0.727945721119319	5.13287458027708	-11.997227439176	1.55034195299863e-21	3.66036710160809e-20	38.3411381566152
MAPKAPK3	-0.758045883555822	6.37320633546148	-12.0056758067118	1.4842842052327e-21	3.51545924696754e-20	38.3088264638014
NTNG1	-2.32635805115662	2.14481356939314	-12.0348157538448	1.27734432109688e-21	3.04938033793175e-20	38.3001759365084
POLR3G	-1.15968703176247	4.08980199285541	-11.9648054006731	1.83239527708693e-21	4.26592984197479e-20	38.2744742330032
ORC1	-1.2701353284758	4.51485303556606	-11.9631713958933	1.84789996672451e-21	4.2867318066758e-20	38.2418995737617
CHAF1A	-0.886919913007222	5.99723980727577	-11.9856284293267	1.64586286778037e-21	3.86764895502192e-20	38.2383057346113
AKIRIN1	0.683824716720626	7.45719123398778	12.0004507752947	1.52479788979373e-21	3.60572678947129e-20	38.2362264831492
WRAP53	-0.939574406051067	4.54886748032914	-11.9629621509991	1.84989491923676e-21	4.2867318066758e-20	38.2289564135264
SIPA1L2	0.865378532753565	5.56084833827015	11.9690339460938	1.79287435693281e-21	4.18040393535762e-20	38.1840226048302
RNF114	0.63442258880993	6.91933866477306	11.977391750589	1.71725634403008e-21	4.02282702994629e-20	38.1443239475512
MRPS12	-0.943311161722683	5.44781210204432	-11.9630299707723	1.84924808534083e-21	4.2867318066758e-20	38.1416438883978
MTFR2	-2.04593334616605	2.75550374354173	-11.9696678445531	1.78702390991969e-21	4.17324277314992e-20	38.141081361992
TNPO2	-0.74780267269879	7.69614074268859	-11.9700910138869	1.78312900492681e-21	4.17063319906246e-20	38.0717134116677
SNAPC4	-1.20509090840673	4.88288853189519	-11.9378076325074	2.10615198279007e-21	4.87303207605173e-20	38.0638015789745
HSD11B2	-1.31508289095904	4.66532502883665	-11.9267907675871	2.22931669886924e-21	5.14215354074047e-20	38.0479443841439
C16orf13	-0.884435351692664	6.3431679950341	-11.9305689906929	2.18628453817203e-21	5.0506536346448e-20	37.9376253671083
MICU1	0.512288763985631	6.70057363140521	11.9152596199569	2.365973016366e-21	5.44899552358157e-20	37.8307659733556
SNHG16	-0.813600206341396	6.19146898333908	-11.9118532304238	2.40792674147737e-21	5.53461859620007e-20	37.8294193384612
ZNF367	-1.77500909578105	4.55500953778275	-11.8737184414397	2.9317258516373e-21	6.66002955948347e-20	37.7999125876901
POLR1B	-0.753443464409201	5.7553208188769	-11.9025340899784	2.52655362961489e-21	5.78334288144774e-20	37.7930101594842
SDCBP	0.850614332475018	7.49099440361155	11.9116444305773	2.41052248396034e-21	5.53461859620007e-20	37.785241415958
SNTB2	0.7779523473156	6.90042123185991	11.9103149110549	2.42711663176293e-21	5.56421119733621e-20	37.7805250099587
DUT	-0.922464782577245	6.34235383831512	-11.8979021391803	2.58767765038339e-21	5.9142416435551e-20	37.7751378810608
KANK1	1.44120163529261	2.20520275320104	11.8731111812699	2.94093130415223e-21	6.67084961679002e-20	37.7613386388389
PER2	-1.39421827382352	4.02468575939284	-11.8610948025633	3.12916639802468e-21	7.05518958449528e-20	37.7591922354723
SEC22B	0.74062906565942	6.50816544574119	11.8971121552581	2.59824941234589e-21	5.92937890209512e-20	37.7462843660075
RFC2	-1.08260531154088	5.71723612823718	-11.8779734257739	2.86802974037216e-21	6.52520220930734e-20	37.7291373677184
PKNOX2	-1.66895293909757	2.51017835848099	-11.8597570002404	3.15085634309094e-21	7.09344210612497e-20	37.7134717231213
CDC7	-1.24222143008916	4.99310628658905	-11.8667466298364	3.03917225734273e-21	6.8729232855811e-20	37.6844298950307
MKI67	-1.4030356764258	7.39131593976904	-11.8873138042742	2.73302909061916e-21	6.22749086870066e-20	37.6606618405271
GPR158	-1.23337381983626	6.19310152516177	-11.8701842273638	2.98570901861355e-21	6.76220311063365e-20	37.6115690355176
ADPRHL1	0.811780410918683	4.3274276973491	11.8374039836292	3.53639998505777e-21	7.91394667296983e-20	37.5990617056467
TSFM	-0.672084368877841	5.55707860722186	-11.849529997261	3.32172541998e-21	7.45348183764698e-20	37.5522712282105
RFX5	-0.822883331241737	6.56541377294632	-11.8492999179964	3.32567450134755e-21	7.45348183764698e-20	37.4908983635335
CALR	0.582148727751344	10.4929892587392	11.8592185327628	3.15962905950794e-21	7.10254340682205e-20	37.4282645663446
RNASEL	1.34413000970122	3.95276454982642	11.7862061690498	4.60721754733117e-21	1.02796402215044e-19	37.3882353635495
IGSF9	-1.26058607198134	4.37558122942285	-11.7644727938914	5.15496329373357e-21	1.14676931583264e-19	37.2142271612295
BOP1	-1.00731834784049	6.61704438585994	-11.7898660819979	4.52089316606411e-21	1.01020434198837e-19	37.1904186367734
SMARCD3	1.09976969737042	3.94094717350419	11.7497437726887	5.56283740345505e-21	1.2356740599154e-19	37.1840374235579
HK2	-1.21115108580885	6.01647119683507	-11.7704174804711	4.9989608722849e-21	1.11371508098264e-19	37.127087478063
C14orf80	-1.22291492888824	4.78865664169213	-11.7333929390778	6.05362292626246e-21	1.34072569116161e-19	37.0378422903166
EBNA1BP2	-0.66129223293022	5.8031930327741	-11.7468978339103	5.64529923732788e-21	1.25213904501795e-19	37.0062620828129
STEAP3	-1.06604023753669	4.05728704467787	-11.7144409124815	6.67705134537625e-21	1.46797368963645e-19	36.9652475480231
TMEFF2	-1.82998526149722	6.05640526932268	-11.7188523496405	6.52642064066946e-21	1.43907095947566e-19	36.8572663038892
TTC1	0.768915589654331	6.25641894435765	11.7140040038757	6.69215814820109e-21	1.46914395838286e-19	36.8130977367066
PIK3R2	-0.889223369108445	7.13639999846657	-11.7176654574541	6.5666095283389e-21	1.44580951140084e-19	36.7953427671796
RFWD3	-0.808549804269673	5.77921394265897	-11.6998668587238	7.19990626055096e-21	1.57370876868171e-19	36.777540615347
TES	0.951036917689436	6.78184422587473	11.7061029835427	6.97133671685163e-21	1.52819842540502e-19	36.7757934955254
NEIL3	-1.57171347482393	3.46704509013023	-11.6514322771686	9.2508087739825e-21	1.99011668409916e-19	36.7043558544334
BLVRB	1.19731150953282	7.20700180372777	11.698027057703	7.26876353402459e-21	1.58644990155397e-19	36.6907022766226
STX3	0.848681484096629	7.8186658237774	11.6963968254192	7.33032871214636e-21	1.5975648177299e-19	36.6783677718464
FTL	1.07134228644797	8.91366673414775	11.7001685700591	7.18867682789574e-21	1.57354477037438e-19	36.6552432326836
COBLL1	0.795538002187273	7.29319350002443	11.6831048120578	7.85220020507192e-21	1.70634787669117e-19	36.6120491571887
MAP2K4	0.578429040431114	6.41222028668557	11.67668130583	8.11758767832709e-21	1.76146960372485e-19	36.6053060198825
NCL	-0.755255774442515	9.95771603608955	-11.6929713015793	7.46140063162059e-21	1.6237737954263e-19	36.5771615808214
TBRG4	-0.890207927487101	6.34069181702581	-11.6679275647084	8.49378155930221e-21	1.84044190323928e-19	36.5569196955453
FAM134C	0.579193922540203	6.16496227146673	11.6597641997996	8.86033378485571e-21	1.91434204479703e-19	36.5467762345271
OTUD7B	0.913440318417448	6.61776285297299	11.6642601611306	8.65653699885932e-21	1.87300518119411e-19	36.5430378386401
RHBDF1	1.07723663620408	5.84042109810858	11.6569501298665	8.990332031498e-21	1.93685546319905e-19	36.5392819504367
FAM86EP	-0.928028659507144	3.3879077091822	-11.621489111744	1.080200824246e-20	2.30075114565645e-19	36.5323684616977
GLRX	1.16953528421713	2.92440795261074	11.6134218585522	1.12628143386149e-20	2.3887347472972e-19	36.5053874781881
LINC-PINT	3.10077906437686	2.9127025592005	11.6346116855547	1.00924514693568e-20	2.16188660861429e-19	36.4992620037831
SOCS6	0.951327425658426	5.16278796108226	11.6270226196329	1.0496902334313e-20	2.24212639334345e-19	36.4697266942342
GEMIN5	-0.83476403341613	5.01515533082604	-11.6335432841569	1.01484320712902e-20	2.17078142425204e-19	36.4678586747625
PRSS23	2.03087332256748	3.21513217276745	11.6044459321375	1.17987164143428e-20	2.49886496019423e-19	36.4437987121229
ACSL6	2.04647604844671	1.10889416971477	11.6592306897535	8.88483415725621e-21	1.91687743829539e-19	36.4389915851671
NRD1	0.513652754717232	7.74782086981221	11.6441218545575	9.60759112489818e-21	2.06391399615838e-19	36.3885895858282
DEK	-1.05997240559697	7.58746756512416	-11.6399767843733	9.81598274859757e-21	2.10566852789916e-19	36.3799665895976
PLA2G2A	-1.66797405633322	2.86025911273743	-11.5982980187903	1.2180447479342e-20	2.57607886408168e-19	36.3758915466619
ATP5G1	-0.813980887416923	6.41779695550586	-11.6253964211993	1.05856602960082e-20	2.25787322450084e-19	36.3483311408521
ZNF117	1.43119196951189	2.75330158001243	11.5754179747487	1.37130931393333e-20	2.87591908631604e-19	36.3158300059865
CCNE2	-1.5340369206825	4.70526312983131	-11.5909043103826	1.26559608562219e-20	2.6728819721101e-19	36.3050700798064
NUP62	-0.706389643880908	6.55544960327779	-11.6168847720553	1.10626453699638e-20	2.34959947489924e-19	36.2913030810641
PAFAH1B1	0.483561904074723	7.67360640618224	11.6176621618444	1.10182016810558e-20	2.34347473714921e-19	36.2570679793393
WDR35	-0.946008339600462	4.75887662779036	-11.5815073920875	1.32872495097653e-20	2.79441650754392e-19	36.2446472908904
IFT172	-0.820160001349306	5.40431604240618	-11.5849114847788	1.30549963316306e-20	2.74942250933752e-19	36.2316856739363
SLC39A11	0.755496689330402	4.73937612019516	11.5781176200469	1.35226401274989e-20	2.83994355460872e-19	36.2165381229861
DHRS7B	0.827110146707362	4.88119185722468	11.5695404241601	1.41370875747923e-20	2.95658087775878e-19	36.1723051910353
PSMG1	-0.852807102268727	5.6961450765279	-11.5744410497783	1.37826730569877e-20	2.88648003659312e-19	36.1420410653358
ASPHD1	-0.902882194346964	4.69490439039777	-11.5523385462046	1.545500275465e-20	3.2187561908991e-19	36.1158018403318
DIRC2	0.999516559180091	5.40878447606844	11.560592051241	1.48079674151342e-20	3.08828387091188e-19	36.0991371529114
RNF11	0.885672880258014	8.22134954125849	11.5865678965167	1.29434590760344e-20	2.72976097592322e-19	36.0848709753922
NSMCE4A	-0.849312904153632	4.94997615455224	-11.5489405789836	1.57295510812959e-20	3.26902482649607e-19	36.0755055310186
TERT	-3.82941331213837	1.16507938438695	-11.8640726094608	3.08142270278886e-21	6.95799147444774e-20	36.0267325496412
MMP16	-1.66832339715843	5.36648590061518	-11.5420744063198	1.62993291522418e-20	3.38053489710032e-19	36.0144423754741
PSMD2	0.650446687667777	8.83113424561973	11.5630015274118	1.46242462090076e-20	3.05420975068787e-19	35.9333417450417
SH3D19	0.789208617913952	6.87293911199372	11.5488135322486	1.57399104259234e-20	3.26902482649607e-19	35.9316378288466
FOXRED1	-0.697140238163606	6.15418704902092	-11.5383164264091	1.66198895418777e-20	3.43752426116853e-19	35.9227322009367
GINS3	-0.814315543490254	4.22819998996791	-11.5068742607931	1.95618899774614e-20	4.02385397125424e-19	35.9116262999665
FAM114A1	1.00714227769447	6.25301598459632	11.538695886886	1.6587236390878e-20	3.43550264338516e-19	35.9010619903465
SUV39H2	-0.890872853332125	4.47092246058907	-11.5091931073291	1.93281293106012e-20	3.98669216659324e-19	35.898452602783
DISP1	1.15907847661557	3.31558320032733	11.493478551637	2.09688361986647e-20	4.28391897087278e-19	35.8958150305077
TMOD2	1.06724293052813	4.00187900761119	11.5005618502024	2.0212690781729e-20	4.14070620434437e-19	35.8835413343382
MCAT	-0.774847177343492	4.89700104773048	-11.5095650919552	1.92908912952243e-20	3.98448450741525e-19	35.8639376795518
ANAPC1	-0.803554845150469	5.56238821569623	-11.5086616125889	1.93814603100636e-20	3.99220861475878e-19	35.7840945131882
C14orf159	-0.683222157667502	5.03716041999682	-11.4899072614681	2.13607556785344e-20	4.35805852267491e-19	35.760454478542
C1orf109	-0.677251434335208	5.45960787639443	-11.4942060650581	2.08898853385274e-20	4.27360379078103e-19	35.7369759734047
ACPP	-1.48186520137533	5.53536533708495	-11.4827484880507	2.21686138922365e-20	4.51062203530925e-19	35.7077572031572
GABARAPL2	0.580286861400755	6.76037321888621	11.5051703749911	1.97354607220434e-20	4.05400380577569e-19	35.7036018256493
TNFAIP8	-1.28982054778271	3.98803681115717	-11.4572619951676	2.53014263781008e-20	5.12720942636385e-19	35.7007466700016
RANBP9	0.7745423625268	6.90748410293362	11.5020490244911	2.00574379229718e-20	4.11451486135716e-19	35.6985583107397
NWD1	-3.18557477331243	1.09635243875895	-11.723973450396	6.35582444445657e-21	1.40558261941031e-19	35.6749113212362
ENKD1	-1.16276595768938	4.22819946916548	-11.453116018155	2.58514506566269e-20	5.23160893611738e-19	35.6693984973956
ST8SIA6-AS1	0.90277115473239	6.23027896384732	11.4848664205862	2.19264701798579e-20	4.46740673298163e-19	35.6268377883278
VPS45	0.583698434776893	5.86025629927301	11.474315442511	2.31596349919955e-20	4.70588740243308e-19	35.5952180940263
JAKMIP3	1.24253287339006	5.0665106270803	11.4578849085127	2.52198071645052e-20	5.11757600516501e-19	35.5890273422847
LINC00886	3.5666007965984	0.185964047113502	11.7194953207197	6.50475229258546e-21	1.43640235919799e-19	35.5688586639443
TNNI1	-1.76944391829274	2.34404138296076	-11.4391692151197	2.77911582344011e-20	5.59399506766443e-19	35.4972694005619
TARS2	-0.794473582404196	5.80259145861393	-11.443974891421	2.71068534038501e-20	5.47092084290608e-19	35.4481743074795
SNX11	0.813345060961582	5.04547835153632	11.4270249379686	2.95985816149024e-20	5.93394261053905e-19	35.4439970541376
DDX39A	-1.23594200006116	6.22084424267335	-11.443006935156	2.72433143430393e-20	5.49108198892722e-19	35.4438096172293
FAM219B	0.562408938590651	6.62710212535368	11.4466834326332	2.67286359011926e-20	5.40184652344964e-19	35.4182874735722
HMGCS2	-1.93103333212268	5.59334545282527	-11.4055956392502	3.30799431218749e-20	6.60543119571906e-19	35.2864263355657
MGEA5	0.616543649494465	8.13182851216717	11.4317415409768	2.8883030568477e-20	5.79822977294452e-19	35.2809274695368
ETFA	0.735672248959558	8.22000685482944	11.4328766816616	2.87134230066271e-20	5.77189772245666e-19	35.2737759786153
ABCB6	0.990998250326115	6.84289743183313	11.4203831113996	3.06364243124704e-20	6.12565309555333e-19	35.2523856969925
CCT6A	-0.651690555259428	8.91849039169135	-11.4226853245923	3.02726186310569e-20	6.06098188485266e-19	35.2096530368428
PPP1R3B	0.943313152370512	5.22221440752012	11.3866937692207	3.64897666981308e-20	7.22863241080649e-19	35.1982404487105
NPM3	-0.980292449664297	5.41717362724418	-11.3820212870876	3.73856069653172e-20	7.39006093292789e-19	35.1747890955817
C1orf115	0.621619656011639	5.95682594886903	11.3868856246231	3.64534460782619e-20	7.22863241080649e-19	35.1400894572298
RAB5B	0.470983065042916	7.78210574316577	11.3992107529694	3.41944739438734e-20	6.81891395406645e-19	35.1255684091537
TMEM109	-0.70286471903029	6.64390485681534	-11.3887795834908	3.60968339238037e-20	7.179206068872e-19	35.1055105310923
CHTF18	-1.0338812724138	5.93010745092513	-11.3735193950843	3.90725518686782e-20	7.69965142860987e-19	35.0856983129914
METTL8	-0.881146154464864	4.98589877911923	-11.3561829038081	4.27524835128489e-20	8.38082627191826e-19	35.0532339756528
PSAP	0.734177997549647	9.99850289834937	11.3963159163284	3.47121104668083e-20	6.91295823301848e-19	35.0489014103958
MKLN1	0.719000376035027	7.28763716189335	11.3819312777513	3.74030787761401e-20	7.39006093292789e-19	35.045481607332
XPO5	-0.579996070522422	7.28886507585419	-11.3775086288106	3.82717161430792e-20	7.55174887785121e-19	35.0342330649033
CCDC51	-0.769128854390456	4.85637741081011	-11.3470925917103	4.48188129502087e-20	8.77443670482835e-19	35.0184658869631
ANO7	-1.45127063122234	3.39238079532134	-11.3181506663462	5.20879267904031e-20	1.01053269855904e-18	35.0018123874676
GPR143	2.18254222366868	1.19037428927887	11.3875719475042	3.63238128777766e-20	7.21479330916261e-19	34.998181516442
CAPZB	0.552002470965488	6.92063110249853	11.3668686571128	4.04451837427737e-20	7.93888730825476e-19	34.9779131460642
SMPDL3B	-1.08932585190683	4.86957419793063	-11.3367004816387	4.73039158806499e-20	9.22487793329662e-19	34.9760795835583
MAOA	-1.2738702368182	8.28826132769166	-11.3731447560807	3.91486173382606e-20	7.70452998625584e-19	34.975106367277
MRPL34	-0.920457655068294	5.41696843475419	-11.3435008970568	4.56625583817892e-20	8.91637160807473e-19	34.9704937779204
SLC38A6	1.22299270941942	3.96534157035619	11.3145074314524	5.30829926146355e-20	1.02718326946052e-18	34.9508667593941
PRDX1	1.49775726774606	9.45579612302536	11.3718011590217	3.94226390247821e-20	7.74830297900691e-19	34.9205990702128
FXN	-0.888896125641381	4.09213447765273	-11.3083729365746	5.48017051915713e-20	1.05635738787758e-18	34.8858785029772
UTP15	-0.8203995446207	5.15512191841716	-11.3215178578477	5.11848791016408e-20	9.94297729094745e-19	34.8659569935653
ELL3	-0.74454579562491	4.95195632439441	-11.3021627374315	5.65984206559071e-20	1.08959215970398e-18	34.8002792647243
HIST1H2BC	1.38089615771599	2.90535112487066	11.2822068492872	6.27812877464676e-20	1.20398954891565e-18	34.7986727890973
PDE9A	-1.16544956998068	4.40051961083023	-11.2950896724082	5.87167681927242e-20	1.12892572494487e-18	34.7948401996006
RHOC	0.652160616029651	7.80264125596661	11.3338444173586	4.80107635570049e-20	9.35057880119307e-19	34.7798623834827
LEMD2	0.653598501669195	5.95439133705469	11.3145550779205	5.30698569683412e-20	1.02718326946052e-18	34.7796081659076
PODXL2	-0.803569636719359	7.17576540762143	-11.3215606793442	5.1173496373066e-20	9.94297729094745e-19	34.7465557981856
MXD3	-1.61391806879677	3.51303027916503	-11.2648010044425	6.87241051056422e-20	1.31125941838161e-18	34.7287380139337
GLUL	0.492790530402416	7.33226107970861	11.3103978072118	5.42283168399984e-20	1.04799537409191e-18	34.6780513677443
ADAM7	-2.98633846816033	2.10358811755279	-11.344535732702	4.54178403942627e-20	8.88013400208657e-19	34.6645800209185
TMEM107	-1.08684255328798	3.49682673257063	-11.2495184533607	7.44048782733929e-20	1.41605025621453e-18	34.6468071518467
AARS	0.560334146897363	9.82860415560559	11.3085558698874	5.47496548393518e-20	1.05635738787758e-18	34.6057665289731
GLOD4	-0.517172006450462	6.28635219423072	-11.283620756814	6.23217721635521e-20	1.19670553811752e-18	34.5870691883174
CHRAC1	-0.743298487356848	4.62704192873766	-11.2467835867683	7.54700119254611e-20	1.43268988504769e-18	34.5590622122864
SHMT1	-0.785899127745505	5.95112508949799	-11.2690583200045	6.72204272902879e-20	1.28420093662972e-18	34.538291334059
RNF24	0.855680501366325	4.73229730063776	11.2469064742285	7.54218255092813e-20	1.43268988504769e-18	34.5271739932558
ATP6V1E1	0.70153285035664	7.07720824455212	11.2774132500477	6.43646011285942e-20	1.23120872681143e-18	34.5191129612367
TFB2M	-0.904466547564729	5.24998999977267	-11.253809598128	7.27638958110277e-20	1.38657697905887e-18	34.4999681673407
TMCC1	0.680203534163319	5.07580933326157	11.2448604385558	7.62281435725182e-20	1.44525480288502e-18	34.4888442086348
GSG2	-1.48280865479748	3.56765164189983	-11.2146110473296	8.9207967239415e-20	1.68073630623219e-18	34.4720561235019
TMEM69	-0.64106528008573	5.60176029175481	-11.236535697952	7.95988435445395e-20	1.50725880790013e-18	34.3853234519204
ENDOV	1.15836416876192	2.88173367097556	11.1924654188899	1.00094159319369e-19	1.87642184312066e-18	34.358656098156
NUDT18	0.977799194937115	4.31637752769409	11.2071568607438	9.27329865420757e-20	1.74059815739476e-18	34.3567490619721
LHFPL2	1.33922088614949	3.90145496818586	11.1824434399749	1.05448770702302e-19	1.97433758212689e-18	34.2879232120145
LPGAT1	0.909877786256354	6.11748263367377	11.2211111479469	8.62438451925614e-20	1.62897808731007e-18	34.2711336494806
STK39	-0.810293747198731	6.83485432098628	-11.2214457759082	8.6093949380069e-20	1.62819489155052e-18	34.234565815671
ADGRD1	2.12126306112407	0.938700220645862	11.2797958903955	6.35726834663214e-20	1.21761149863556e-18	34.2154473635384
TK1	-0.97204633342391	6.629102681302	-11.2139766132322	8.95026869452608e-20	1.68417587364666e-18	34.2114492369694
SMPD4	-0.601544634279318	6.90676930580775	-11.2179322825733	8.76809121400106e-20	1.65404092549548e-18	34.2092156810519
NOP9	-0.579982042976939	6.14856997380719	-11.2077553092136	9.24449064612684e-20	1.73736259752491e-18	34.196293123723
AKAP5	-1.64666698281191	3.58249746331907	-11.1391288122588	1.3209333434023e-19	2.45215010231604e-18	34.0737676830384
GRIK5	1.99440069208432	2.47028886520393	11.1388439191138	1.3228924393253e-19	2.45241393443317e-18	34.0663554433794
ABI1	0.694942876673884	6.0015355305986	11.1725893015316	1.10993384176344e-19	2.07556246175839e-18	34.0321606037633
POMT2	-0.688017535322651	5.05509571133002	-11.1511383315074	1.24093858995884e-19	2.31190246486624e-18	34.0269478133543
SEMA4F	0.866836096614457	3.62990664178261	11.1267062109783	1.40911821364722e-19	2.59942495038411e-18	33.9945323385158
RNF14	0.574717029020031	6.80103792788632	11.1679843960685	1.13683618374015e-19	2.12322538993061e-18	33.9664792702069
FOSL2	1.34474540234417	5.95922088840438	11.1481921537354	1.26010210414311e-19	2.34469556329775e-18	33.9531549864641
FBXL4	0.69543713326172	4.86348061769404	11.1352876855796	1.34759350822383e-19	2.49512504555968e-18	33.9263727007759
NLE1	-0.76734219103464	5.69606672380124	-11.1391020727074	1.32111709694571e-19	2.45215010231604e-18	33.8805400052903
PICALM	0.539658004910266	7.52981546299865	11.1542092947642	1.22127402262108e-19	2.27809325759977e-18	33.8587338824719
HAGHL	-1.29915291931571	4.93717011650234	-11.1138073957072	1.5069289180778e-19	2.76965050597996e-18	33.8434253002921
STAM2	0.82720173842257	5.16658671745535	11.1148703634953	1.49861764660837e-19	2.75775031635677e-18	33.7957203227362
MYO1B	-1.24567522217649	4.39196978367368	-11.0983693789073	1.63297432592409e-19	2.99033444854586e-18	33.7852114597561
ZDHHC7	0.636857894248592	6.91636909232787	11.1308561519389	1.3790217410955e-19	2.54703449745264e-18	33.7636764839595
UBAC2-AS1	1.30864690097383	2.03248583927887	11.0780423500586	1.81518266627839e-19	3.29188199478698e-18	33.7507894702471
PSMD11	0.45854322862119	7.5143992780044	11.1331688872251	1.36252941312077e-19	2.51967261914058e-18	33.7479975376948
NIT2	0.645902422559027	6.41740735981099	11.124512446771	1.42529286288318e-19	2.62603651890231e-18	33.7450435624949
CNNM2	0.918968084503158	5.18195043420307	11.0928020695787	1.68097513607925e-19	3.07074484712481e-18	33.7324537964794
CCDC132	0.680085501572898	5.08452889472422	11.0948924051859	1.66278898314363e-19	3.04122282227585e-18	33.7030392951389
LPAL2	-1.81439281904507	1.50791558608719	-11.0815636252686	1.78222043858007e-19	3.24374988480399e-18	33.6573163198015
SIRT2	0.628829244542157	6.51085890733781	11.1009909838787	1.61084889135544e-19	2.9534196523313e-18	33.6461841005386
RPIA	-0.71517439951292	4.19280292036289	-11.0605600742322	1.98809677083374e-19	3.57717064076929e-18	33.617453800389
GDF11	-0.954447004700854	4.12065253003894	-11.0604564037007	1.98916987549437e-19	3.57717064076929e-18	33.6145697551573
DNAJC9	-0.669453626028895	5.62421931895942	-11.0784216909407	1.81160255843596e-19	3.28936203355193e-18	33.5825147594146
RAC1	0.408721989330963	7.82680183338378	11.1015869345027	1.60586130273934e-19	2.94787448923398e-18	33.5764680845962
KLHDC8B	0.856159770088416	4.78124915914599	11.0617610072832	1.97570796057342e-19	3.56149228523054e-18	33.5715144059649
BAG3	1.21323677506121	7.59227406443493	11.0908327368602	1.69829074781984e-19	3.09484634335713e-18	33.5500784114321
NUP188	-0.598427342862784	7.34169010127585	-11.0813372180402	1.78432166012793e-19	3.24374988480399e-18	33.488927085971
CCT3	-0.60612926572337	9.37236956397451	-11.0914553642505	1.69279699300986e-19	3.08858318919028e-18	33.4812314391137
SLC44A3	1.38867735374142	2.62670460572037	11.0160410160356	2.50663934570206e-19	4.44913669208773e-18	33.454855703319
INSIG1	1.23747370251471	8.28307822877681	11.0694966252968	1.89773938405757e-19	3.42917624440536e-18	33.4513282980604
LAPTM4B	0.732732499571996	6.02957133902698	11.0577805939504	2.01706906374418e-19	3.62300347621802e-18	33.4285632165112
DSTN	0.678510545103872	8.32691349561695	11.0734954192227	1.85865073253242e-19	3.36664648971132e-18	33.417437027112
MARVELD1	-1.22636282226793	5.65872998712929	-11.0471889811399	2.1314010439005e-19	3.81467438321931e-18	33.3980842217403
PHKB	0.676848408111172	7.68869180378064	11.0637447348828	1.95541294288752e-19	3.52914432096142e-18	33.3803364397277
TMEM263	0.879481020826014	6.82971740763251	11.0516648235983	2.08231502707355e-19	3.73126998168693e-18	33.377068083653
LRRC61	-1.09334815909449	3.6600825346512	-11.0026979874923	2.68698776250569e-19	4.74122306013929e-18	33.3744398464497
CLTC	0.540587199258871	10.1593938830119	11.0720375378164	1.87280740625758e-19	3.38820192920047e-18	33.3607644679571
PDCD6IP	0.48063470523691	7.60673259130122	11.0535975883743	2.06147012905224e-19	3.69833159591977e-18	33.3326293212088
CTXN1	-1.35511225057138	4.50880540146607	-11.0053235678699	2.65050114289886e-19	4.68234413667874e-18	33.3314769056105
ZNF667	-0.876889988300602	4.46974369051029	-11.0055068737164	2.64797242202134e-19	4.68234413667874e-18	33.3288337340623
KIAA0101	-1.06177389343309	5.27708358578891	-11.0222327588381	2.42711776401521e-19	4.31308879816005e-18	33.3271719178524
ZWILCH	-0.965426250334634	5.71005556562307	-11.0283776677816	2.3506953948756e-19	4.18719360017225e-18	33.3084196332905
MNS1	-1.25242269190223	4.2975241282437	-10.9956660310041	2.78720452256281e-19	4.89504831705301e-18	33.3073471023702
FAAH	-0.845503291171729	6.4358364760491	-11.0339369404137	2.28363449628684e-19	4.0774144585307e-18	33.2984754051596
RALGPS2	0.932514451882573	5.14260343988539	11.0098968186372	2.58812917863227e-19	4.58835274455044e-18	33.296435258372
PDCD11	-0.644986227995499	6.80893562706951	-11.039847158236	2.21443981445899e-19	3.95857479213288e-18	33.2830616930553
MTFP1	-1.0955509553166	4.05357469639273	-10.9883973837189	2.89473017517103e-19	5.06021749829664e-18	33.2771260755579
ZBED5-AS1	0.736617338905626	4.44955037982972	10.9901412871066	2.86855966127728e-19	5.02351262953775e-18	33.205941805111
CSE1L	-0.803011502525918	8.01406448472021	-11.0317193224	2.31015259262826e-19	4.11986357849239e-18	33.2052411474076
PPP1R3F	1.27413296891342	3.0682280094867	10.9665514766598	3.24355398425655e-19	5.61767089130293e-18	33.1950854825384
TRIM46	-1.91605043002855	2.64719524875824	-10.9850009458233	2.94638826771074e-19	5.13855589174732e-18	33.1924657175507
UTP18	-0.770682034986554	6.0382440847403	-11.0087764324375	2.60327221823221e-19	4.60975656002062e-18	33.1788087958685
MRTO4	-0.78809705902281	5.06458746943601	-10.9922491430952	2.83724339604108e-19	4.97710827511132e-18	33.1539439430914
CALML4	-0.745553728985139	4.18629701189977	-10.9703404845132	3.18016964796615e-19	5.52062744900111e-18	33.1370552509026
MYADM	0.856665163525239	6.14806704228296	11.001174904756	2.70838348289208e-19	4.76777097058704e-18	33.1264782668751
CYB5R1	0.668186298502238	6.07306436663259	10.9965413606327	2.7745285020187e-19	4.87849180167597e-18	33.1241882059796
GJD3	-1.37838316304248	3.60527285198395	-10.9521636912514	3.49597788687313e-19	6.02013806757878e-18	33.1189202085854
ERMAP	0.73500424170284	4.43208315927128	10.9656320754266	3.25912392761231e-19	5.63813420472656e-18	33.1032156867765
NAT10	-0.562336337050064	6.53881867925356	-11.0014340982962	2.70473041669248e-19	4.76692863110967e-18	33.0936286628102
AXIN2	1.14548689884524	3.51910554374102	10.9490033558661	3.55400710909269e-19	6.10606072656016e-18	33.0760643052648
GAREM	0.938189677242225	3.70942535073956	10.9498027390086	3.53923855699853e-19	6.08765248246162e-18	33.0691488347686
PCSK6	-0.683339812712565	5.25297233820575	-10.9688476230007	3.20499352887283e-19	5.55729593874762e-18	33.0483368270437
ARG2	-1.14091255359015	6.81379780344497	-10.9864422539576	2.92435490506652e-19	5.10605968075336e-18	33.0473942241197
C10orf12	1.367828710937	4.09011833319384	10.9417404274863	3.69104848134376e-19	6.3198157349895e-18	33.0144015556468
ELF3	1.56197389851983	6.69572823600711	10.9730652782682	3.13535602669636e-19	5.44913265010099e-18	32.9973968886671
B4GALNT1	1.22512753173757	3.60361058210751	10.9300302684655	3.92323331774373e-19	6.69446267036816e-18	32.9924932602816
TMEM231	-0.880385471808114	4.06614843996257	-10.9317826697993	3.88757856196248e-19	6.64116947513408e-18	32.9827281653585
PRKDC	-0.894174343490246	8.85265119057455	-10.9900189719237	2.87038747745298e-19	5.02351262953775e-18	32.9675834660783
VEGFA	0.99335272455023	7.6712279635746	10.9768701082217	3.0738354046491e-19	5.34840236804298e-18	32.9643325752967
GMNN	-1.01648913001548	5.35891887873132	-10.953122826409	3.47855487100773e-19	5.99701262262366e-18	32.951991076597
UAP1	-0.785940183657058	7.60034521378185	-10.9785913088962	3.04640365559174e-19	5.30682103159694e-18	32.9498150831605
FLJ10038	-1.44992172180383	3.56305882664144	-10.9148446131552	4.2462429729132e-19	7.15618232112958e-18	32.9312320155146
PIK3R1	-1.03903227399942	6.09557868836085	-10.9577213041448	3.3962219977348e-19	5.86854654982575e-18	32.9120901520443
CENPI	-1.23419061051632	3.68370851418954	-10.9149954734982	4.24290660315205e-19	7.15618232112958e-18	32.9079307384244
ZPLD1	-1.87473335436623	2.79000623864146	-10.9206608977703	4.11949419529895e-19	6.99754805843993e-18	32.8978431262837
ZNF587B	-0.918122829885264	4.00826945420427	-10.9149125899534	4.24473929898436e-19	7.15618232112958e-18	32.8963252025213
WDFY1	0.742051446654202	6.3057294502539	10.9571924483742	3.40559065034029e-19	5.8779711730471e-18	32.8889289575691
ABHD3	0.880099144239718	5.99739973424365	10.9430289926658	3.66635468843739e-19	6.2847011417324e-18	32.8670147340616
WDR4	-1.06514176551605	3.96226285859276	-10.910678542373	4.33942334058831e-19	7.29683996442039e-18	32.8436203566462
THYN1	-0.734863972400057	5.1259624964653	-10.9240783202426	4.04679553412319e-19	6.88964645582696e-18	32.8416246400756
GRIN1	-1.42806072651937	3.7427097726542	-10.8968527493015	4.66357998014509e-19	7.7982535614542e-18	32.8087253685887
ERO1LB	1.40256781425069	4.26970149271348	10.8957437417425	4.69060865571646e-19	7.83472520291862e-18	32.8069102911327
TANC1	-0.80952705490354	7.79272606316016	-10.9460082944644	3.60989147283103e-19	6.19498632640351e-18	32.7770398664594
TRIP4	0.611092494106923	4.87326697123393	10.910067904756	4.35325212456409e-19	7.31190535821637e-18	32.7647388041352
EZH2	-0.734000099909418	5.9716882011959	-10.9198937167335	4.13599329360858e-19	7.00971504478854e-18	32.7598006010356
NDFIP1	0.707497286003089	7.18606039225627	10.932650292783	3.87004596957341e-19	6.61874832336155e-18	32.7213796465006
STK36	-0.634287313090492	6.06619490407948	-10.922190236289	4.08680039006294e-19	6.94987481961326e-18	32.7189594364386
HGSNAT	0.612262658249893	6.36912235253448	10.9201245183546	4.13102269693526e-19	7.00920190024631e-18	32.685538755573
ZNFX1	0.643820295709037	6.00051740531202	10.911623487413	4.31811031628686e-19	7.2691417611394e-18	32.6819931002643
IL36RN	-2.04894018197494	1.34427433362022	-10.9252212782835	4.02276921510073e-19	6.85651561111835e-18	32.6719378133336
CHMP4B	0.481342203612141	6.59790968989607	10.9153777241536	4.23446463927626e-19	7.15618232112958e-18	32.6550658424973
ATP6AP1	0.567076274550963	7.71763586527063	10.9153914958262	4.23416080745036e-19	7.15618232112958e-18	32.6157778258999
LYAR	-0.920021512539676	4.44191527752487	-10.8747840560316	5.23197688150101e-19	8.70990741159858e-18	32.6028656856152
CENPU	-0.94460527223436	6.49013678746391	-10.8984886238692	4.6239949147782e-19	7.74932004914168e-18	32.5963527050423
CLIP2	1.49150997536893	2.76541178686609	10.8481055660177	6.01248517305539e-19	9.94311424654182e-18	32.5735920854295
PRKAR1B	-1.10871127570834	3.94420322352618	-10.853676573423	5.84040494526707e-19	9.6691864011169e-18	32.5512164447749
RRBP1	0.657152163577726	7.82120005327221	10.8971107031701	4.65731552746289e-19	7.79646041921771e-18	32.5208620805578
IMMT	-0.446877832599843	7.15740136917522	-10.891872545014	4.78619245283125e-19	7.97663328209923e-18	32.5133837173784
DDX21	-0.755491630444572	8.6894039545908	-10.9015841570887	4.55000710071262e-19	7.63384431556433e-18	32.5115512984187
TMED9	0.651552017526738	7.44651631032895	10.8925298185828	4.7698273375465e-19	7.9581919222887e-18	32.5063762300426
MAK16	-0.928958522104042	5.19214587876197	-10.8681976771573	5.41468946057168e-19	9.00409489921865e-18	32.4973693146258
KIAA1683	2.45375715387852	2.86191879485096	10.8261600849688	6.74117830990546e-19	1.10750036653764e-17	32.4583358709733
NTHL1	-1.05932276557472	3.95287164735762	-10.8308693372013	6.57770117115371e-19	1.08301272791715e-17	32.4549796398954
TNFRSF21	1.02750145526971	5.35579480624002	10.8622275743756	5.5858196055619e-19	9.26814002178093e-18	32.4506021325077
SNX19	0.437518959008704	7.50063897538722	10.8640906743315	5.53184140292399e-19	9.18873125069764e-18	32.3519857746833
WNT10B	-1.1342133792662	2.66830664461125	-10.7991706425715	7.75969937591507e-19	1.26789603730947e-17	32.3415452029926
SNX7	0.903135494017199	4.03867651026787	10.8105996374922	7.31082570905274e-19	1.19715767554129e-17	32.3244937368761
SYT4	-1.85834459568154	7.40916224789453	-10.8567452384387	5.74773339141951e-19	9.52626540900169e-18	32.3205049829619
TPMT	0.829334153101128	6.00503318475722	10.8434097897308	6.16146715054688e-19	1.01782828088682e-17	32.3139639649566
FERMT1	-1.18394505507034	3.48226949005239	-10.7948257209496	7.93749464517282e-19	1.29553716947734e-17	32.2600906067861
STXBP5	0.70019662522605	5.66887118619181	10.8233796104502	6.83960308515593e-19	1.12244240357051e-17	32.2575702978001
EIF2B5	-0.676081841177655	6.37814630109256	-10.8357237544551	6.41333772249912e-19	1.05710954161413e-17	32.2563089644743
SPINT1	0.707108610609444	7.59611226794718	10.8388168293549	6.31076173979111e-19	1.04134503609564e-17	32.219961144319
RNF19A	1.01609591634708	5.80726306741914	10.8135619431809	7.19878495088504e-19	1.18009776007085e-17	32.2131341295721
METTL1	-0.969556543873562	3.99131933070312	-10.7872911758411	8.25553181506066e-19	1.34598334131326e-17	32.2116314496209
PLS3	1.03886286066604	6.62963354702396	10.8291204336638	6.63794419893964e-19	1.09173461217172e-17	32.1936844134285
ULK3	-0.717483404958939	6.26814599392091	-10.8060894224272	7.48477303389873e-19	1.22430666532705e-17	32.1227159154314
OPLAH	-1.19470954217951	5.54529937736694	-10.7794869092619	8.59841016829538e-19	1.40036580354798e-17	32.0752875593513
ARHGEF5	0.694658090200673	4.8442718285573	10.7483747028475	1.01130055104787e-18	1.64169611616592e-17	31.9709700211841
PPIC	1.20487034314696	2.65964245297277	10.7259333575708	1.1368722330769e-18	1.83562080127771e-17	31.9681302181723
CLUL1	1.32921481333591	2.12260423069987	10.7280600842564	1.12433107929667e-18	1.81732567133679e-17	31.9462309992238
C1orf233	-1.1819601850936	5.23400928478721	-10.7441884314571	1.03362272758046e-18	1.67250849971424e-17	31.8957396586395
APTX	0.596775298581202	6.44743957988052	10.7642940769681	9.30732901179968e-19	1.51418041648087e-17	31.8890534528943
CDC42EP3	-1.00199963949403	4.06642984907366	-10.720458110134	1.16980742135251e-18	1.88474551920915e-17	31.8788469313807
UTP6	-0.636834817683095	5.93184721547644	-10.7580678135309	9.6144920145563e-19	1.56245900530928e-17	31.8774830869857
KIAA1107	1.25528835973868	3.70347440247085	10.7062910621661	1.25952718625881e-18	2.02062609282718e-17	31.8490276424601
MSTO1	-0.93865827483713	4.48530104701631	-10.7178895372305	1.18558556121325e-18	1.90811926979402e-17	31.8366831377586
OSER1	1.27023799660599	6.53374417076399	10.7448035750806	1.03031198528974e-18	1.66894981349631e-17	31.819569525246
SMC3	-0.736888170530187	6.95979734589203	-10.74597519122	1.02403560497993e-18	1.66057436764348e-17	31.7702958587125
LAD1	-0.572429120039535	7.34861251080765	-10.7233844547745	1.15208753602114e-18	1.85818973586396e-17	31.6254989599767
MAPK12	-1.06103488733268	5.40628999723769	-10.6934474915367	1.34680412040628e-18	2.15373915569975e-17	31.6095842700991
HOXC13-AS	1.42227729671186	3.27294570167197	10.6552092566761	1.64415399931679e-18	2.596069027733e-17	31.6052102867999
RSAD1	-0.591048940553666	5.99877311312869	-10.6997746101515	1.30307748388811e-18	2.08826163266424e-17	31.5985710741757
THOC6	-1.0229058506667	4.59662826996291	-10.6654336641865	1.5587453566324e-18	2.46951469740667e-17	31.5562392408419
PNMA3	-2.2055411244645	1.13628037142473	-10.7174928891656	1.18804099190681e-18	1.91002393302705e-17	31.5325194675972
GNS	0.62579090728922	8.34404705565795	10.7084499070873	1.24542302452039e-18	2.0001360573474e-17	31.5264870167942
RAD51D	-1.24218510110432	2.90546566367886	-10.6376342819497	1.80205358115506e-18	2.82754823141321e-17	31.5152370463096
WDR3	-0.72339303018556	6.51101782139512	-10.6942202350957	1.34138594107653e-18	2.14736154490461e-17	31.4974712814092
SAPCD2	-1.19176140555985	6.46203528134666	-10.6910886532589	1.36347924537551e-18	2.1780855689956e-17	31.4966364597566
KCMF1	0.700894501125549	6.46339468458491	10.686067051131	1.39966942420646e-18	2.23115032631466e-17	31.4952554329089
SNHG3	-0.819984060074367	6.48060819880772	-10.6854348979853	1.40429290079297e-18	2.23614657458189e-17	31.4936228053846
SESN1	-0.924302076713135	7.05134851414331	-10.6904567075404	1.36798159315032e-18	2.18295553695485e-17	31.4899477517459
AAAS	-0.729409234507698	6.04271229958501	-10.6721965484028	1.5047066071851e-18	2.39350364549698e-17	31.4550858045416
SMOX	0.957760427821065	3.48581849464683	10.6210835340646	1.96460224042171e-18	3.06657663640045e-17	31.4208674424591
DPAGT1	-0.566839904336903	5.57605217048054	-10.66051464754	1.59926696293341e-18	2.53051556537493e-17	31.4152728587689
GABPB1	0.755315084173886	5.17521379606743	10.6510126960492	1.68055103819508e-18	2.65075151150602e-17	31.4020394666583
SCPEP1	0.581665417168757	6.20171595536744	10.665984616636	1.55427122795259e-18	2.46711805062749e-17	31.3939002982229
PPRC1	-0.922049411103748	5.8784223670482	-10.6653937141337	1.55907028046186e-18	2.46951469740667e-17	31.3893983190966
MIDN	0.923785155782225	6.69495415849643	10.6697634220973	1.52392907080766e-18	2.4215152303966e-17	31.3732060177027
FRMPD1	0.904728294043485	3.81208086525329	10.6166475275472	2.01061000223556e-18	3.1318796466358e-17	31.3245613242025
BLM	-1.31028741746695	3.53745670673224	-10.6036738199026	2.15144780732847e-18	3.33052992524168e-17	31.3178234403405
TRIM62	0.831725491532424	4.22561715353153	10.6086735535706	2.09603961683282e-18	3.25819160314302e-17	31.2848382347035
LRP12	0.940122573197925	4.32518813643971	10.6068430076645	2.11615846316244e-18	3.28266895483959e-17	31.2816760279473
UTP20	-0.756284570456356	6.09549023738211	-10.64704542163	1.71570067985013e-18	2.70052006379765e-17	31.2770611293335
TIPIN	-0.829802037367853	4.35910831222176	-10.6143288351106	2.03508568839363e-18	3.16671986496568e-17	31.2762635767718
FAM86C1	-0.783964027644511	3.70310443110197	-10.6032546277168	2.15615946018009e-18	3.33095580803129e-17	31.267725221793
CENPN	-0.758100817915869	7.06896401008706	-10.6498277753022	1.69097315518234e-18	2.66439169970808e-17	31.2610113540178
RBKS	1.19651234448934	2.28545720503095	10.5873247607024	2.34307186898576e-18	3.59750175712578e-17	31.2441095121326
NUP88	-0.559092719113264	6.53882483911571	-10.636295342627	1.8146876352104e-18	2.84439974220452e-17	31.2169561460054
POLDIP3	0.419406349076841	7.15507115882538	10.6407945310849	1.77258186917743e-18	2.78712977461448e-17	31.206879261719
LIMCH1	0.952834498566441	9.85249090063238	10.6555654372586	1.64110138584479e-18	2.59397667472056e-17	31.1911593813324
TXLNGY	-0.850815376878398	5.91471737059859	-10.6216184177652	1.9591263878543e-18	3.06121142976277e-17	31.1736520159273
SLC25A10	-0.906586960120797	7.37110892467118	-10.6348832817276	1.8281077076863e-18	2.86244685491318e-17	31.1670016983251
PNPT1	-0.797576744602822	5.55510772503111	-10.6171410781342	2.00543832081233e-18	3.1270676869489e-17	31.1598280764793
DNAH5	-0.993039753634141	3.68852629703862	-10.5746454193831	2.50336756984398e-18	3.83186212321888e-17	31.1559000472432
ZNF189	0.835900004766344	5.39380026008336	10.603334664317	2.15525906477186e-18	3.33095580803129e-17	31.1549127596156
ALKBH2	-0.919753777796597	4.06887152072912	-10.5800820744204	2.43333402517345e-18	3.73227208600659e-17	31.1362067165335
PALMD	-2.28968896391848	1.20416242409151	-10.6381165912977	1.79752417211781e-18	2.82339152390388e-17	31.1230894808457
PSMC3IP	-1.23271444649623	3.51554825859085	-10.5598839495658	2.70386275896752e-18	4.12194956230013e-17	31.1110275982784
PPP1R14B	-0.867094360295622	6.13839551022527	-10.6056454713099	2.12942459016742e-18	3.29983897275066e-17	31.0838501603329
AGFG1	0.559379521832117	5.90244767397236	10.6030248991025	2.15874595159773e-18	3.3315240708316e-17	31.0798733533591
TKT	0.622002297620845	9.30936259671186	10.6242149393221	1.93276085721615e-18	3.0231601074956e-17	31.0516863294571
HSPA12A	0.966791201311088	3.90937579905451	10.5596240203906	2.70753353704432e-18	4.12335939069549e-17	31.044217400906
NVL	-0.680845808763988	6.34265983972746	-10.5948747619972	2.2525446469815e-18	3.46914978657171e-17	31.0144230425111
VPS41	0.5301442662191	6.35496983020033	10.5919225343709	2.28751853952115e-18	3.51940352350918e-17	31.0015846068168
IPP	0.70981480010856	5.44917928905359	10.5765371771851	2.47877254139958e-18	3.79808657976082e-17	30.9811465458503
SMC1A	-0.686539425141817	7.84037724779176	-10.5994147094659	2.19980293249845e-18	3.39140049634464e-17	30.9694385974489
SRSF8	-0.605258084703713	7.18242445471449	-10.5902630057152	2.30741638228205e-18	3.54638325448796e-17	30.9464992756454
HAUS7	-1.0901520433679	3.53858671016877	-10.527768549566	3.19732603111013e-18	4.82038631356925e-17	30.9208338124504
ITPR3	-0.972310577178317	6.20802735904814	-10.571851825928	2.54013479016464e-18	3.88418167098902e-17	30.9094345977893
PRAF2	0.796821845979809	4.72107101311321	10.5454476095068	2.91547524014071e-18	4.42656988937845e-17	30.8981656602107
AMOTL2	1.48045679602387	3.73847929010267	10.5219814536313	3.29538748633419e-18	4.95827039025994e-17	30.8419437704613
ANKMY2	1.13093594764989	4.50822811441995	10.5193891910596	3.34028346331003e-18	5.02079043894528e-17	30.8376702643139
PIP4K2A	0.769666347983564	4.47316778030708	10.5287651277352	3.1807363184136e-18	4.8021291550964e-17	30.8346653132798
PPARGC1B	-1.42353222830247	3.027400214901	-10.5054259018026	3.59285644608857e-18	5.37353908311413e-17	30.8276260191454
SLC4A4	-1.25620265848111	6.37917095465343	-10.5636399732539	2.65137189803436e-18	4.05015263691597e-17	30.8215196150513
TTC39A	0.823181415077786	4.98343181741514	10.5335142781158	3.1028542930197e-18	4.69682057096611e-17	30.8154999430201
ZNF584	-0.91130302086652	4.25306359204539	-10.5154332922885	3.40997901998616e-18	5.12042449641122e-17	30.8095527940083
SNHG4	-1.06327357600811	3.75495397977981	-10.5073002181447	3.55787326574399e-18	5.33183881820477e-17	30.7992365309213
CYB5D2	0.633028922051555	5.66883455200458	10.5432546106417	2.94903991949247e-18	4.47300842738374e-17	30.7946835015398
URB1	-0.793703873696123	6.15150403446662	-10.5532195900175	2.7995704826525e-18	4.25489376189372e-17	30.7849071921723
KDM3A	1.04236128995444	6.43346206584365	10.5425620194697	2.95972042184224e-18	4.48467829004874e-17	30.7793596414459
CDKN2B	2.93841685783833	2.52774003077197	10.5286879380606	3.18201818681468e-18	4.8021291550964e-17	30.7550369491043
EIF4A2	0.505869328014366	8.93889418387767	10.5629313748986	2.66119599394439e-18	4.06102835823871e-17	30.7447640079556
SARAF	0.583503329054491	8.80753090093997	10.5559377678491	2.76013167976834e-18	4.19920337420481e-17	30.7207254200258
RAB22A	0.603086975644657	6.28917244091206	10.5319007750927	3.12909797679921e-18	4.73177595363715e-17	30.699209063032
TRIM65	-0.790499957310471	5.36813613538857	-10.5152116729214	3.41392630225563e-18	5.12123050496209e-17	30.6646395063555
FZD7	1.71765038002417	3.02979726888239	10.4614666568895	4.51969919740689e-18	6.66023583398056e-17	30.5965217225916
WWC2	1.24753838955443	2.41677775933959	10.4524470345234	4.73763275843161e-18	6.95860646099537e-17	30.5637426481928
NOP2	-0.894475293717024	5.99678011870492	-10.5012805247322	3.6714550813885e-18	5.4801758948439e-17	30.5184427830443
ERMP1	0.945441401885991	6.23992621234583	10.5008301460585	3.68009745695112e-18	5.48762099439702e-17	30.5123731111131
TOP3A	-0.924668006736727	5.40569842129428	-10.4795234022804	4.11308432651253e-18	6.09093434387694e-17	30.5093313582243
CUL1	0.47111273083283	6.8307413277077	10.5028535607683	3.6414289037504e-18	5.44076581280756e-17	30.4978395739445
NUP210	-0.895500164498893	7.4457952438972	-10.5057666489261	3.58647107177951e-18	5.36933695053251e-17	30.4959828646978
NXT1	-1.31253856432401	3.05050077267702	-10.4378912464225	5.11172433808838e-18	7.46669772964349e-17	30.4885517842861
CENPO	-0.679832453079801	4.95534483442274	-10.4685681964205	4.35519133424167e-18	6.43043786381248e-17	30.478096752726
PIGZ	1.80759320588169	1.59936540989431	10.4523225557787	4.74071284602974e-18	6.95860646099537e-17	30.474159407811
LINC00674	0.557572700890269	7.11927203377655	10.4944040046483	3.80565002988775e-18	5.66921040166611e-17	30.4565045704007
CRTAP	-0.605015908846332	6.65836055066952	-10.4814205246352	4.07254780821129e-18	6.04282390198624e-17	30.4156678108868
ACTR10	0.712858009407137	6.3906600936184	10.4745471329694	4.22134277842625e-18	6.24509193702941e-17	30.3833551988895
TMEM59	0.719167646211054	7.66457482926455	10.4852602656109	3.99172176404857e-18	5.9405048571807e-17	30.3819481770131
WWP1	0.600111498154413	7.35341474916286	10.4836227879056	4.02599229683228e-18	5.97965384067591e-17	30.3805291341269
LDHD	0.867148160682099	5.95796701037752	10.4626438238613	4.49200632304842e-18	6.62592995549067e-17	30.3493423132685
RAPGEF2	0.82991843784741	6.32712163015569	10.4583891798606	4.59290657497283e-18	6.75485652593458e-17	30.3277941962464
TRPC4AP	0.393045579382688	7.27954788317388	10.4698012906869	4.32724323308461e-18	6.39546106181088e-17	30.3117729136039
PAICS	-0.791916239648183	9.03217662917822	-10.4795503511134	4.11250568365841e-18	6.09093434387694e-17	30.307186858819
E2F3	-0.846278602854217	5.38053229066567	-10.4456973896956	4.90756912269935e-18	7.18246178815336e-17	30.3029342823227
TIMM10	-0.761123387171199	5.21036650958563	-10.4345374450483	5.20202601390885e-18	7.59121697034551e-17	30.2815055765485
NDC1	-0.802703091635261	6.52774029198921	-10.4584803023263	4.59072199339437e-18	6.75485652593458e-17	30.2813617285429
ATP10D	2.52410801355902	1.16715222762786	10.5227140297405	3.28280961808525e-18	4.94429982198276e-17	30.273114818371
SRGAP2	0.610731479238106	5.55829642315407	10.4405990718439	5.03996121800451e-18	7.36904164065781e-17	30.2720198521945
MIEN1	0.520179030959383	6.03432541790208	10.4475371129484	4.86065468700017e-18	7.1207405639019e-17	30.2600066761901
WDR26	0.63931695447644	7.67234225499212	10.4501569463487	4.79462019749951e-18	7.03086102398952e-17	30.2034378066942
PPP2R5B	0.808310712081748	5.03673557992153	10.4067833505447	6.01326198952327e-18	8.75801571626396e-17	30.1737639262169
AGR2	-1.69432292666411	4.39655233813477	-10.3896014785976	6.57771686487926e-18	9.52908326975562e-17	30.164434227613
TANGO2	0.847303146274863	4.96396758185281	10.4030483168747	6.13169175605594e-18	8.92184916753256e-17	30.158689545199
RCAN2	2.25509646979034	0.756197043733316	10.4850152295286	3.99683145687142e-18	5.94221991647338e-17	30.1363855962407
C16orf72	0.804894651738266	6.62104009951101	10.4228784064363	5.52854795917077e-18	8.05987147135032e-17	30.1203347390636
KRCC1	1.02547125166049	5.07034794164051	10.3979621931018	6.29672274075096e-18	9.14425422389908e-17	30.1089389545555
ZC3H6	1.49565830627692	4.65883622118192	10.374236093497	7.12724933157029e-18	1.02807661827915e-16	30.101820925438
TOE1	-1.21945523503362	4.18381954419407	-10.353697725937	7.93417876530896e-18	1.13358352369057e-16	29.9911026255972
AP4M1	-0.688789719706394	4.30883167239884	-10.3589999350509	7.71750042320754e-18	1.1068384561116e-16	29.9904247795351
WBSCR22	-0.505257365747346	6.38832071589607	-10.3972587039485	6.31989620335572e-18	9.16903974778643e-17	29.9842047980294
PARP4	0.73560582227719	6.64098255606104	10.3989537040292	6.26420588570984e-18	9.10583887510348e-17	29.9805647457525
NIP7	-0.718151871431745	5.35281356137817	-10.3845369823137	6.75399452934864e-18	9.77051848291899e-17	29.9754287467793
RBBP8	-0.831416746080207	5.31557551187859	-10.3717436081364	7.22062341658478e-18	1.03954823800036e-16	29.9627008440063
TIMM50	-0.577557778286339	6.40287859236249	-10.3835934622057	6.78735369938053e-18	9.809326578431e-17	29.9075798968414
FANCF	-0.785443601403793	5.07893546653152	-10.3541888112623	7.91385709337509e-18	1.13283582568275e-16	29.8637732084224
GPR155	1.12827513456228	3.36004436679817	10.3257382135086	9.18153757795599e-18	1.30311879272767e-16	29.861247593811
ACSS2	0.662285548120551	6.47807275042287	10.3718607891585	7.21620626370488e-18	1.03954823800036e-16	29.8610859453121
UBQLN1	0.523624252217877	8.3989342295892	10.3895130935159	6.58075343016554e-18	9.52908326975562e-17	29.8610655075559
FDXR	-0.874226286618633	5.69478841993586	-10.3604704870822	7.65846082126799e-18	1.10152727674483e-16	29.859389939376
GABPB1-AS1	-0.904176442701193	3.82168721783712	-10.3191182702023	9.50451900598538e-18	1.34387812988584e-16	29.832470197164
WBP1L	0.580333378026169	5.88130419822825	10.3598629261181	7.68279815804579e-18	1.10397030757144e-16	29.8223036504428
FBXO11	0.651513902366172	5.94222880045124	10.3574565332911	7.77995453854481e-18	1.1147308907518e-16	29.8189759232968
C2orf76	0.754362766659475	4.36228664610949	10.3326828984479	8.85450520088432e-18	1.26027725209933e-16	29.8112470138401
GRSF1	0.494163139373885	8.17752437701245	10.3755594966904	7.07816361886781e-18	1.02197793173961e-16	29.7885395297121
MAD2L1	-1.04912463669221	6.02067241922574	-10.3538034146656	7.92980084127632e-18	1.13358352369057e-16	29.7713476711759
LEO1	-0.604586799200807	6.57110404802333	-10.3596003876197	7.69333870268829e-18	1.10442804932665e-16	29.7629527821905
SNHG1	-1.19517020082843	6.65406090778251	-10.3530267307597	7.96202972789711e-18	1.13648135355611e-16	29.7598321629971
NCOA3	0.8802419319849	5.90974874017118	10.3333798089253	8.8223372611806e-18	1.25689009785472e-16	29.6939753792202
ADAM21	3.40596970299868	-0.255820055506275	10.6073892789086	2.11013445310371e-18	3.27670930173789e-17	29.6716684069861
NR1D2	0.999990024960554	6.9379360893542	10.3376928810797	8.62583897867327e-18	1.23006266005468e-16	29.6587777817338
FZD5	0.716748208059268	5.13062460378926	10.3188408443547	9.51829975206155e-18	1.34456057457155e-16	29.6573450484352
MID2	0.621947152057968	5.07441994734282	10.3112192561001	9.90480935402378e-18	1.39606309772706e-16	29.6471146497153
SASS6	-1.05144513201878	4.87002814965703	-10.3030706665767	1.0335425609598e-17	1.45315309881763e-16	29.6469905525838
ZNF204P	1.05442160015652	3.96751933887043	10.2832429595935	1.14630821574848e-17	1.60419050956936e-16	29.6389894369364
UCK2	-0.665920266451196	6.09890098901782	-10.3280130827609	9.07310228255618e-18	1.28894705652662e-16	29.624666493948
TOMM5	-0.661541182346339	5.0739879449585	-10.3111037994864	9.91078357869634e-18	1.39606309772706e-16	29.624259801938
FEZ2	0.723163451427892	5.02809583445829	10.3085874265887	1.00418907048572e-17	1.41320553724588e-16	29.6183635341274
TRAF3	-0.54213707113223	6.12910421048396	-10.323848725305	9.27258790792339e-18	1.3136169869577e-16	29.6136468278862
MLST8	-0.709221789928417	7.06930408002503	-10.3282805896492	9.06043560574836e-18	1.28836648727194e-16	29.599525814982
PTPRM	0.59122730216769	5.56262991249593	10.2983790568814	1.05917992157785e-17	1.48641548620683e-16	29.5444278684449
MAGT1	0.649685907601516	7.63619228800397	10.3238401709195	9.27300217218407e-18	1.3136169869577e-16	29.543580831087
LMNB2	-0.794308594179424	6.88176950313663	-10.3205668619712	9.43288571765702e-18	1.33500671005031e-16	29.5411587231143
CCP110	-0.882788275909113	5.22901076501813	-10.2863824709333	1.12766557580294e-17	1.5795733475986e-16	29.5264341497303
RSRP1	0.93529821366625	4.79995763564547	10.2668883057617	1.24852611527831e-17	1.74236692816163e-16	29.5141350674357
CABLES1	-0.839283266036382	4.47721853039132	-10.2711508306916	1.22103793552562e-17	1.70559122231188e-16	29.5134330759579
RDX	0.687191293844327	7.50890685167376	10.3184839958844	9.53605509933106e-18	1.3458026632665e-16	29.5098670396823
E2F5	-1.12689639115294	2.59879438275862	-10.2462621617825	1.39053975049737e-17	1.92268369184793e-16	29.5069540254491
FAM222A	-2.23326501277815	2.20439695940841	-10.2735213059086	1.20601398202568e-17	1.6861737387428e-16	29.4962662596691
C9orf40	-0.802056129986276	4.40377956637499	-10.258724177006	1.30291482595884e-17	1.81153416912945e-16	29.4663708351507
PKI55	-1.8138869506739	2.05093062870796	-10.250131138217	1.36272255149045e-17	1.88595777264337e-16	29.4460634665794
ALDH18A1	-0.587819899197739	7.38236560994829	-10.3021616353274	1.03846101930932e-17	1.45870258802139e-16	29.4360373959084
PSMG4	-1.10900056466195	3.72967451793591	-10.234337860833	1.47989652537111e-17	2.038727176603e-16	29.4012741557695
BNIP3L	0.828263023325104	7.57174105789301	10.2918775170314	1.09576252974204e-17	1.53631840771302e-16	29.3850635220774
USE1	-0.912407416014116	4.58295694799761	-10.241890660535	1.42265395896272e-17	1.96527799887619e-16	29.3703384172362
IL17RB	-0.906957817173959	3.97043218497664	-10.2286480441907	1.52453591806303e-17	2.0982980151819e-16	29.344300647501
C20orf27	-0.845051040045091	5.69948836857935	-10.261970038495	1.28101301042631e-17	1.78438695404096e-16	29.3387613928316
TMEM8B	0.61940592368427	5.26826119760932	10.2540134371835	1.33536898530896e-17	1.85322557147869e-16	29.3355346777669
RCL1	-0.627338740007094	4.97995842586492	-10.2513337563031	1.35418986895823e-17	1.87760988663683e-16	29.3096591108133
XPR1	0.630605676564426	6.09296981499084	10.2614764105054	1.28431992441818e-17	1.78733530908836e-16	29.2917635929757
LMNA	0.77814970163869	7.20462277272506	10.2629219534469	1.27465996618113e-17	1.77718607726795e-16	29.239328969349
C12orf49	0.936662746154178	5.93451493004753	10.2368958823367	1.46025587054382e-17	2.01382183161726e-16	29.2246068743297
CDKN2AIPNL	-0.727678020521609	4.75276860642131	-10.2210996967087	1.58584148715073e-17	2.17868213824843e-16	29.2244086664554
TMEM45B	-0.988642067524988	4.63226486542408	-10.2179951772807	1.61176550979943e-17	2.21227339078138e-16	29.2154479340136
RUNX2	-1.65274062071465	2.12231605822051	-10.1862921297337	1.90202150326223e-17	2.5964322629987e-16	29.1872342720727
GSR	0.554364017381708	8.45321573469761	10.2551845013181	1.32722631644831e-17	1.84362908120146e-16	29.1535906109143
ADRB2	-0.920803158490109	4.22821110065889	-10.1918723217023	1.84738558163553e-17	2.52644279543161e-16	29.1199170722134
MYL6	0.844187977354775	8.92548382251583	10.2509926682333	1.35660447610963e-17	1.87922258424928e-16	29.1173239931516
DIEXF	-0.851646226496669	4.99384560654034	-10.2078931955136	1.69909078510987e-17	2.32787839682571e-16	29.1083303929862
SAR1B	0.55734983712394	7.27273363184077	10.2368669162938	1.46047680782579e-17	2.01382183161726e-16	29.0982208509715
HABP4	0.774731553131724	4.45371819581056	10.1890125298746	1.87518698158265e-17	2.56212991041356e-16	29.0940307341895
SNX5	-0.525274445055106	7.0656628045816	-10.2237820568578	1.56377872107789e-17	2.15033894466168e-16	29.0502181100785
DNAJC25	0.87729394956239	4.87817498836738	10.1795394866607	1.97030224683923e-17	2.68476030295262e-16	28.9901822084256
ZNF511	-1.04432895781144	3.87370003495173	-10.1598139994841	2.1841246947482e-17	2.96267537636305e-16	28.9876597283654
OPTN	1.86003807773601	3.83995080049734	10.1439587012091	2.37270086012766e-17	3.20977262303396e-16	28.9741776192408
FAR2P1	-1.83621002438453	2.44563130326321	-10.1393542760747	2.43045438280227e-17	3.28494176527083e-16	28.9604937015341
ELOVL5	-0.777941465567931	9.19494966390001	-10.2166050577466	1.62351055001071e-17	2.22635930766765e-16	28.9441546270291
THEM4	-0.58860839225874	5.85057304299995	-10.1922859705883	1.84339857175913e-17	2.5232883275784e-16	28.9416186104025
LYNX1	0.770993009720844	5.48239798113181	10.1799243674273	1.96634538733969e-17	2.68180221038081e-16	28.9222955513961
TTLL7	0.739790744330458	4.9193973075358	10.1481318987575	2.32154267690032e-17	3.14339809164429e-16	28.8283861102535
TFDP1	-0.710366987018699	6.17563063919967	-10.1729859239934	2.03891307105609e-17	2.77321727128426e-16	28.8197654705225
FLJ37453	-1.11465383579193	3.15575677784768	-10.1118613363818	2.80576313040452e-17	3.73504779841793e-16	28.8167143291672
CYP2J2	-1.14418444402763	2.88540110287863	-10.1074290474439	2.87147411277894e-17	3.81238331365947e-16	28.7971871961566
SLC25A11	-0.679873690897727	7.06918892773721	-10.1762322982888	2.0046324407701e-17	2.72906262290153e-16	28.7937756228731
LOC646762	0.837595863043548	4.48529429812937	10.1097488073422	2.83689278913203e-17	3.7698037275758e-16	28.720200447725
MRPL11	-0.599386707098977	5.43061641472025	-10.1370824338507	2.45946599631895e-17	3.32116379502926e-16	28.7077230412509
FAM214B	0.787900653281085	4.94263795371917	10.1208142970842	2.67758122372888e-17	3.58987139781365e-16	28.7024397300342
SERINC1	0.607971478326198	8.23682777907744	10.1633417454534	2.14424900457836e-17	2.91121546589047e-16	28.6978519557171
LAMP1	0.669031712218015	7.42720050635484	10.1583501632286	2.20088799949997e-17	2.98271969318516e-16	28.6932731618185
MLF1	0.834448868618816	4.54332170794032	10.1172017727898	2.72858252660197e-17	3.64523089141061e-16	28.6862635865953
ATF4	0.557603590414555	9.48506763517002	10.1657928069076	2.11697299099808e-17	2.87678429256354e-16	28.6723069028788
MELK	-0.886863571757568	5.72248070412054	-10.1327358562972	2.5159407060839e-17	3.38828391413057e-16	28.6678360168015
TIMM9	-0.709299566780797	5.00272396101836	-10.1157815758683	2.74889772632276e-17	3.66584798032527e-16	28.6565763535707
BTBD10	0.608459806755164	5.40664105541653	10.129766602934	2.55526363254967e-17	3.43815759017615e-16	28.6523661674121
ERLIN1	-0.708713465477193	4.88444647549123	-10.1112006242944	2.8154623210231e-17	3.74463969995419e-16	28.6357272509974
PIH1D1	-0.671811117822485	5.66530318241073	-10.1216687999349	2.66565749834205e-17	3.58027844321147e-16	28.6163462409873
REPS1	0.491770573666564	5.62403000756218	10.1232910931264	2.64316592495777e-17	3.55324794352425e-16	28.6104725922999
QTRTD1	-0.641217935010291	5.32256810093986	-10.1177381687697	2.72094877062277e-17	3.6415121871365e-16	28.5960521380329
LRRN1	-1.51374993755791	4.5173715338718	-10.1047579301758	2.91181563525075e-17	3.86252858471072e-16	28.5888057621362
PPM1G	-0.578230199279735	7.34246606965816	-10.1348709002535	2.48804004740702e-17	3.35673039998776e-16	28.5706989742944
PRMT5	-0.518209200046234	7.52794083598872	-10.1334232771881	2.50692353906993e-17	3.37917090329211e-16	28.5519130006945
TOMM34	-0.519803914136333	6.2957364090838	-10.1214155944093	2.66918517993003e-17	3.58181274904641e-16	28.5508007847185
SAT2	0.578603483206301	6.31150015256816	10.1160161131429	2.74553239322447e-17	3.66461461481411e-16	28.5486488948297
C21orf59	-0.498757918253619	6.12797295906233	-10.1175255069751	2.72397272319397e-17	3.64231294848448e-16	28.5424810086879
BET1L	0.55992021930025	6.96975856852019	10.1200032767484	2.68894752066246e-17	3.60189437736552e-16	28.515204546804
DGKH	-1.81709176760759	4.73262571315232	-10.0634410639073	3.6131220420566e-17	4.75084418419631e-16	28.4998373785453
PMS1	-0.90900529101466	4.75687402166378	-10.075738799082	3.38834859631784e-17	4.4670274383063e-16	28.4728770331687
KIF11	-1.01648397892328	5.73290729451994	-10.0900220201292	3.14477490781749e-17	4.15320492663038e-16	28.4443437663654
POLD2	-0.582292081093836	8.1703318438719	-10.114266846739	2.77073186437526e-17	3.69168675026255e-16	28.4352031281783
PRIM2	-0.947937933980106	4.55733271761584	-10.061976610158	3.64086337446002e-17	4.78189711741554e-16	28.4336255607436
TTC7B	-0.630135239968833	5.46738541175874	-10.0815588337094	3.28690073792845e-17	4.3370915185179e-16	28.4289626381696
SH3BP4	0.610790000434013	6.54043591944999	10.0933115782217	3.09120521911706e-17	4.09325728132821e-16	28.4020470295324
APC2	1.04104157732797	2.9376862618222	10.028210737278	4.34302623365077e-17	5.65610424323504e-16	28.3737708196378
NCOA4	0.525679992413689	8.00259075368012	10.0976936263704	3.02125917266721e-17	4.00416837923837e-16	28.3532162973783
FKBP9	0.844225135121971	4.24340775090691	10.0456471694017	3.9650013557732e-17	5.18627703469428e-16	28.3221833150894
CRIM1	1.6394591833615	1.91007388279041	10.0239536591942	4.44066667930307e-17	5.77825397369279e-16	28.3029849992553
HMGCL	0.586681012682421	5.08160922415764	10.0445139611406	3.98853764067259e-17	5.21252229872407e-16	28.2641570284415
TFAM	-0.84562060556517	6.88924146885696	-10.0718051101523	3.45868312249829e-17	4.55575313749423e-16	28.257506614749
NHP2	-0.717679542300281	6.86684537123693	-10.0641370277847	3.60001249157377e-17	4.73775526498438e-16	28.2275965585543
CBR1	0.72333028397107	5.47416392994098	10.0548680042027	3.77857830583849e-17	4.95105862482293e-16	28.2272787644366
PDCD2L	-0.79361193737614	4.06028058704493	-10.014704955582	4.66042473777153e-17	6.04848209700754e-16	28.2031951893719
OSBPL8	-0.99473890816644	7.73588360885613	-10.0618586290287	3.64310755349186e-17	4.78189711741554e-16	28.1843743964263
VPS4A	0.408284027149909	7.32409162038436	10.0579209693369	3.71880644216532e-17	4.87699541795236e-16	28.1707967550846
CARS2	-0.712958306121294	5.15631646129357	-10.0296646732735	4.31017282743032e-17	5.61819055353244e-16	28.1663138981488
CALCOCO2	0.545204262020144	7.2936520402671	10.0528466621933	3.81868029240216e-17	4.99924178471759e-16	28.1539114750623
DNAJC1	0.574926700339261	6.05054126469354	10.0325243785431	4.24627758102269e-17	5.54453079622928e-16	28.1204430764315
ADAT2	-0.776870083433174	4.32944277053195	-9.9977575917792	5.09171047353839e-17	6.56284330220193e-16	28.1132268633038
GPRC5C	1.12233353144048	4.31263854002477	9.99265784902581	5.22913909309976e-17	6.7341983380777e-16	28.1061645399747
CRB3	0.700602168778229	5.43084255229716	10.0152602171876	4.6469296459975e-17	6.03618473739606e-16	28.1024432835602
PARK2	2.35257627769777	0.56751973126157	10.0913621397281	3.12284022612567e-17	4.13150386215886e-16	28.1021953918638
ACTL6A	-0.608240210717681	6.01746149851135	-10.0316934381607	4.26474529802543e-17	5.56380672416593e-16	28.0943527943721
TRMT61A	-0.906973417201161	4.85639360160296	-9.99985605571461	5.03621477777994e-17	6.49689012913605e-16	28.0576025013413
ST6GALNAC1	-1.57098006228401	2.85497323790476	-9.9590555126824	6.23217368171475e-17	7.97123679766854e-16	28.0354225149953
C9orf106	3.07451552204665	1.07533390502843	10.0900669651178	3.14403677095413e-17	4.15320492663038e-16	28.0279131557219
BMX	-5.11299788438033	0.360674733158052	-11.027233345306	2.36474209527808e-19	4.20722361406347e-18	28.0140434013764
IKBKG	1.16023990713351	3.08709845932357	9.95131478388356	6.48925233198675e-17	8.27889660298326e-16	27.9888531569839
PEA15	0.638921300864298	7.40592238078811	10.0197902492332	4.53828109052432e-17	5.90015834245136e-16	27.9730155712175
RNF146	0.845721314768257	5.50158932592856	9.98858853471223	5.34145470750216e-17	6.87294634857348e-16	27.952913410317
CHST11	1.93982143921962	0.991313382111448	10.0139901621127	4.67785479440103e-17	6.06586075930276e-16	27.9352005967922
CTSB	0.647174903518202	7.25609619185388	10.0122029985886	4.72172002540292e-17	6.11745883532789e-16	27.9321611295269
SLC45A3	-1.88331949269713	6.80365998028996	-10.0050342016969	4.90184745514959e-17	6.33443557543255e-16	27.9200263641172
ASPH	0.938646341451689	7.20426862539696	10.0100549823837	4.77498673290161e-17	6.18113799838367e-16	27.9168822332478
SLC39A14	-0.509854020058092	7.43347746289642	-10.0033482489637	4.94519792718766e-17	6.3849606255073e-16	27.8960517638103
PPP2R2D	0.622792834986575	6.03709800888614	9.98825331073568	5.3508139151243e-17	6.87909432786871e-16	27.8791255202463
XRCC5	-0.59074209117585	8.69903668261525	-10.0070969741437	4.84932434025855e-17	6.2719598874524e-16	27.8574347858556
POLE4	-0.641636929537597	5.49795725757077	-9.96488480572674	6.04531840805197e-17	7.73883215816781e-16	27.8156735126191
PDSS1	-0.897448365243209	3.67383991816628	-9.9302312905884	7.24449700803867e-17	9.18778438114094e-16	27.7944288899762
STOML2	-0.493354475070792	7.20427563274427	-9.97861849225019	5.62693250757141e-17	7.22788866840824e-16	27.7637144479802
STRADA	0.619389818339402	4.92574798931296	9.94686961157363	6.64164553716197e-17	8.4661247356557e-16	27.7623331809722
YRDC	-0.649675665724152	5.33193337039326	-9.95545664771056	6.35040477979156e-17	8.11554707858299e-16	27.7613931753049
DUSP9	-2.13325054499981	1.37870304645122	-9.95207005050449	6.46370925447565e-17	8.25332127255156e-16	27.7593060465247
ICMT	-0.641100918545351	6.87105956682885	-9.97430984574426	5.75497757905448e-17	7.37973896900786e-16	27.751001739244
CASK	0.62044677541815	6.11440565782056	9.96538108642634	6.02967144977382e-17	7.72538792575117e-16	27.7495301007415
FBXO4	-1.07262522475373	3.42888564992891	-9.89351862269219	8.77526813891923e-17	1.09991173934901e-15	27.6896337754832
SPON2	-1.6514156676999	9.97014962108343	-9.97647339605222	5.69032083502034e-17	7.30306475715089e-16	27.6754525261951
PELI2	1.22751548271159	3.95447816161674	9.892574389229	8.81863774316732e-17	1.10442589117098e-15	27.6680121222539
TANK	0.728537422223723	4.42104357445216	9.90995671901952	8.0535094324262e-17	1.01879947461931e-15	27.6513979581902
FAM136A	-0.579999384557492	5.75785923147565	-9.94092896631512	6.8509074825708e-17	8.71569442283207e-16	27.647128156733
BBS9	0.796373746244557	4.18036858117102	9.9058044477249	8.23002318326267e-17	1.03763247791664e-15	27.6353756932322
RNF32	0.885174259606739	2.93199527118354	9.88058082542625	9.38852073003944e-17	1.1709138478594e-15	27.6188778305706
EHHADH	0.786647770620725	3.653913542691	9.89987923893155	8.4886215562252e-17	1.0675472469705e-15	27.6100773192191
ZBTB18	0.855344327931127	3.92848729331783	9.8835970605304	9.24182784247727e-17	1.15453649652778e-15	27.573522393045
NPAS2	1.20689205961772	2.60789036472607	9.86764270439401	1.00446226914042e-16	1.24859316501759e-15	27.5692263791776
PKNOX1	0.561360533441883	5.49012442926015	9.91752821707485	7.74132743097336e-17	9.80132990754603e-16	27.5649622808959
CDC42	0.619660745564345	7.0992938701604	9.94081893535137	6.85484490767493e-17	8.71569442283207e-16	27.5637366875168
CAP1	0.479360264239222	7.78890059266571	9.94326862476709	6.76771655707938e-17	8.61951075666701e-16	27.5525394346331
MPP6	-0.933263319387974	4.44360555897804	-9.88881956594249	8.99323083436087e-17	1.12535295173969e-15	27.5430793944281
SUCO	0.727367619943884	7.48615553005035	9.93523526664918	7.05765325328614e-17	8.96596626491918e-16	27.5370613057446
JAG1	-0.989270842755006	4.70925787406565	-9.89405430517634	8.75075854220707e-17	1.09775597552031e-15	27.5258058268055
IQGAP1	0.582837623199156	7.12234353726352	9.92875085078584	7.30071719325421e-17	9.2512716771228e-16	27.5072558465174
PRUNE	0.614424812400313	5.93346125794126	9.90878139411025	8.10308517395576e-17	1.02334673651909e-15	27.4833207388687
PBLD	0.921959069312325	3.97513238290744	9.86747155973269	1.00536018380494e-16	1.24867564268113e-15	27.4810882984878
KREMEN1	0.728704802323096	5.12071982000985	9.89632214550077	8.6477515775286e-17	1.08574111779406e-15	27.4797323892862
AHR	1.60460067317235	3.19876876780417	9.85028739910491	1.09972492033504e-16	1.35913328425934e-15	27.4772123078165
COASY	-0.582694723647613	6.50510748443676	-9.9063267047851	8.20761108061716e-17	1.03567636963485e-15	27.4141398208789
FURIN	0.737910712830494	6.47557834581772	9.9002018666415	8.47433407457449e-17	1.06664375912666e-15	27.4064052185186
CENPQ	-1.09071420352749	4.03354006104652	-9.8482414861847	1.11153391378523e-16	1.37259812906241e-15	27.3817624678127
F5	-1.87912135850541	1.29244603379209	-9.90142222161004	8.42050805091164e-17	1.06075796050746e-15	27.3584510277801
STAU1	0.365022840076346	7.42588604450438	9.89819658440291	8.56352862269879e-17	1.0760664920372e-15	27.3380757431229
KRT8	0.634547512852022	9.06502668100817	9.90893470594826	8.09660115111077e-17	1.02334673651909e-15	27.3375262286446
CDCA3	-0.990377708697737	5.10495134177123	-9.86136031420518	1.03795422058277e-16	1.28702894932047e-15	27.3042758586532
FKBP10	-0.757141344659836	7.84538836623744	-9.8876159529242	9.04992482710889e-17	1.1315043397491e-15	27.2708882473103
ENTPD1	-0.642770288468436	5.05258935907968	-9.85288609751079	1.08490586057111e-16	1.34302938189084e-15	27.266681955947
GAR1	-0.607947655281585	4.88190364168229	-9.84443226411571	1.13385939074471e-16	1.39672129708142e-15	27.2527996977593
KCNQ4	-1.38498536951475	2.49471471794766	-9.80491069209847	1.39366509051492e-16	1.6958893840496e-15	27.247100095597
ARHGEF12	0.618210216439603	8.33342795964007	9.8831547654466	9.26319441829132e-17	1.15624378541199e-15	27.225329741817
LSM4	-0.522008796273123	7.4464991275837	-9.87236249260142	9.80013141871298e-17	1.22022200152068e-15	27.2030732264992
NUP54	-0.696221404606846	5.88339349116387	-9.85257641508255	1.08666129509441e-16	1.34409439926999e-15	27.1863443078511
KPNA4	0.593537292702983	7.03095306361816	9.8654562560253	1.01599405981513e-16	1.26084023158545e-15	27.1818005745186
CCBL2	0.736787429014514	4.48544776324059	9.82564400598015	1.25070667731552e-16	1.53186064164518e-15	27.179851303382
SPECC1	0.581799250457566	5.70089866509456	9.84622947480999	1.12327081850601e-16	1.3848140074455e-15	27.1734665174058
SIVA1	-0.841776512988211	5.6534869333055	-9.8438339742503	1.13740640233723e-16	1.39994217520458e-15	27.1696884308301
CDH1	0.564382072745039	9.89463801016143	9.87996094650711	9.41895526634475e-17	1.17373470771314e-15	27.1661733928866
WHSC1	-0.510163277383836	7.48280727663622	-9.85963902267412	1.04732380932879e-16	1.29757543901659e-15	27.1363334530141
MARK4	0.793833495846239	4.2390297545749	9.80554835919383	1.38903396195903e-16	1.69162481531036e-15	27.1303304936252
IL1RN	-1.43115037264047	2.6292098756112	-9.78166732104791	1.57343072785051e-16	1.90537385559704e-15	27.1293474274836
PCGF5	0.778974126818942	5.44290950276126	9.83188412657399	1.21062130164139e-16	1.48518704783064e-15	27.124265797496
ARNT	0.440222230975779	6.35691818351459	9.84680131236464	1.11992250864257e-16	1.38182057434485e-15	27.1235136805118
DAPK3	1.10189635763017	6.51760403439226	9.84244133884137	1.14570576542809e-16	1.4090022746657e-15	27.0966609929923
MCF2L-AS1	-1.71919869677521	2.62310872884281	-9.77198706937384	1.65496930982263e-16	2.00088721065191e-15	27.0712212929733
CLDN8	-1.51672260050552	2.17518842231542	-9.76835146461755	1.68667183169718e-16	2.03430234737067e-15	27.0612961679839
ZHX2	-0.949880896344225	4.94320862003147	-9.79075637291882	1.50052991073573e-16	1.82444997081844e-15	27.0091708599222
SLC47A2	2.59442862457338	0.24905389510442	9.93289140124053	7.1445635868588e-17	9.06870387322668e-16	26.9908008998268
SRSF1	-0.598004594067286	8.59299241776705	-9.83828186059691	1.17085610653758e-16	1.43875411585666e-15	26.9803007804255
ELP2	-0.449938462994938	6.5179824382754	-9.81806936727015	1.30115116537758e-16	1.59234603906355e-15	26.9636367429999
PITPNB	-0.56905043903546	5.61048484445233	-9.80629242488267	1.38364954007096e-16	1.6864351861774e-15	26.9612337592133
FGFR3	-2.11518311806514	2.41806287841152	-9.76468861535288	1.71922562074002e-16	2.07190143828509e-15	26.9526458577756
RNF145	0.619376949863374	6.67718485027623	9.81658940483734	1.31124212192573e-16	1.60078143925502e-15	26.9510608920524
ADAM10	0.709493656811786	7.72730209195996	9.82697253961874	1.24206274630418e-16	1.5225154447758e-15	26.9480965864537
C6orf106	0.572740821667889	7.36640777609377	9.81691365561646	1.30902458524469e-16	1.60067696840669e-15	26.9277619712238
CDC42SE1	-0.365991676962715	7.55295763843646	-9.81599835605661	1.31529394113108e-16	1.60442354346257e-15	26.905719524267
ALOX12B	3.79882639028491	1.36497848747699	9.78231962415825	1.56808289205771e-16	1.90043040412741e-15	26.9026197661416
HIST1H2AM	1.36472855911828	2.00891845131813	9.73505949279279	2.00671765155662e-16	2.39720543005363e-15	26.8676651443369
KLK3	-1.68191213916118	9.2897428225808	-9.81674613985045	1.31016974977503e-16	1.60077371542895e-15	26.8591221832697
RPUSD2	-1.05797923109304	3.71415510854246	-9.7309604373523	2.05010443607018e-16	2.44320382635158e-15	26.8027003805906
RNF181	0.701365558816515	5.54481434668242	9.77033910389364	1.66926513175875e-16	2.01654748338611e-15	26.7987272273875
C5orf30	0.84272513008027	6.0008607224658	9.78124060955637	1.57693893215149e-16	1.90808340090143e-15	26.7860818493806
SETD6	-0.669060081570584	4.97677891775743	-9.75479132120415	1.8103629834625e-16	2.17823802561482e-15	26.7616306637946
EPB41	0.522297255030526	7.65923373906924	9.78683542059736	1.53155542314687e-16	1.86066636197195e-15	26.7545862278253
PSMD1	0.476322480839459	7.58005920332611	9.78514759277024	1.54510737480579e-16	1.87409792730887e-15	26.7372401195734
PFKP	-0.792265521630831	5.94601432073827	-9.7601525623678	1.76041155308066e-16	2.11983479399032e-15	26.69933443385
USP40	0.52755175377796	7.15429987383572	9.76956897198126	1.67598813848223e-16	2.02304163082388e-15	26.67333693255
NUDT16P1	-0.590916997285505	4.9819380927774	-9.73300587083002	2.02833846843927e-16	2.41918430834663e-15	26.6547534514692
CCDC88C	-0.734070085210925	5.64665956587602	-9.74846296422364	1.87115073628639e-16	2.2495756169797e-15	26.6479177710829
IMP4	-0.837652564912021	5.64703448604876	-9.74260518539357	1.9292344010428e-16	2.31569814277048e-15	26.6324486102199
RAB1A	0.518778773709005	7.05561346560765	9.7406469864534	1.94905025869365e-16	2.33761491090605e-15	26.5358372320692
PNKD	-0.791878313962014	5.9744954424273	-9.72713925253303	2.09139378037898e-16	2.49043370389935e-15	26.523302304193
ILF2	-0.470770974467827	8.18197430505603	-9.74441125166063	1.91113654096691e-16	2.29581010393272e-15	26.5110708628473
YY2	-0.992161714070577	2.78719098914575	-9.66113118681345	2.95123543687731e-16	3.45407258925563e-15	26.504590926107
B4GALT2	-0.798859348681441	5.99180301418456	-9.72383253514335	2.12779410757819e-16	2.5317714991596e-15	26.4997330238648
SFMBT2	2.10664318701196	1.24601297384348	9.7371291575613	1.98516091052766e-16	2.37523316593493e-15	26.4940626042147
DMGDH	3.3938414884171	1.60708391876025	9.7865084381203	1.53417153048688e-16	1.86233789020137e-15	26.4917087119746
LRPPRC	-0.575579364684367	8.02943085211189	-9.73909418814788	1.96490816436832e-16	2.35475347136111e-15	26.491407146958
SLC25A22	-0.839000322395236	5.89925306291583	-9.72063830085689	2.16355717011545e-16	2.57228618103354e-15	26.4911449739368
BZW1	0.662691965344319	7.5697633120977	9.73853407257818	1.97065991140352e-16	2.35976309646214e-15	26.4894628682695
CENPK	-1.00678915864402	4.12171975189954	-9.6728761176029	2.77583983671182e-16	3.26150320720381e-15	26.4660068456513
SSBP4	-0.988829600654709	4.81055061430426	-9.68992952619302	2.5395412319621e-16	3.00029513289873e-15	26.4652710966808
TMEM79	-0.783232026141741	4.54988066494691	-9.67703116142661	2.71631615775198e-16	3.19656766652067e-15	26.4618880505089
C9orf142	-0.936698151206945	5.14560057959708	-9.68897820967547	2.5521771631056e-16	3.01285316676051e-15	26.4349418005844
SERBP1	-0.589410170078692	9.06007200584829	-9.73360339432858	2.02202375971128e-16	2.41356985499401e-15	26.4225992994878
ADIPOR2	0.496441330888375	7.01125327438586	9.7177619998964	2.1962742068887e-16	2.60911815590512e-15	26.4212195365695
TOMM40	-0.80262466984636	6.06734812668134	-9.71064250743084	2.27939808001316e-16	2.70145553034551e-15	26.4210467259692
MAGOHB	-0.89145817733876	4.46883745327428	-9.67204332282442	2.78792601856701e-16	3.2681377785595e-15	26.416668383501
KCNG1	1.17541856391926	3.79769790600383	9.66381853737848	2.91015085369819e-16	3.40864471288081e-15	26.4098681557978
CIT	-0.955243921315372	5.18288466877781	-9.68187736111036	2.64850035766643e-16	3.11920638201719e-15	26.3916546977315
FAF2	0.422417681279648	7.73964641242476	9.71652110305364	2.21054122272984e-16	2.62399106723409e-15	26.3779206998661
SLC22A10	-3.12497626089305	0.42350762955163	-9.86764716738145	1.00443886469348e-16	1.24859316501759e-15	26.3651217325424
USP32	0.501449782603753	6.1885776858276	9.69604157736833	2.45983505287653e-16	2.91070789235571e-15	26.3564651004434
TUB	-0.770365186355555	5.72612491153554	-9.69100681160434	2.52530756041605e-16	2.98582821474074e-15	26.3447723331635
LOC100093631	1.23587783928171	2.70451324514698	9.62818276413305	3.50464170861106e-16	4.05749420944515e-15	26.3405662094622
C8orf37	-1.15767628068077	2.74756399072077	-9.62647603038842	3.53597855406803e-16	4.09061493520661e-15	26.3365849882079
MED24	-0.562061207208903	6.64501728520715	-9.6989020551466	2.42339551338425e-16	2.86985071206451e-15	26.3361400162808
TCF12	0.604256727308757	6.12501210886346	9.6869200862749	2.57972970170974e-16	3.04059821042962e-15	26.3265369110512
TMEM135	0.88686702454208	6.22733181154247	9.68748019996389	2.57220204090249e-16	3.03410729349504e-15	26.326122940086
KCNS3	1.21866960598277	2.08463317593341	9.62012623751366	3.65504307664577e-16	4.21861082543527e-15	26.3027961780948
SDC2	0.840173452830395	4.27281359341529	9.65432316430239	3.05792952004836e-16	3.56665855473696e-15	26.2872369197868
AASS	0.744602490106701	4.79015486430185	9.65392873555196	3.06422771021747e-16	3.56962321928824e-15	26.2839402198541
AFTPH	0.645110632862852	5.72628568049701	9.67247541693971	2.78164857622439e-16	3.26577287103874e-15	26.2657003336719
BDNF-AS	2.36556551553272	0.821997732076168	9.73653342387072	1.99134199211674e-16	2.38073179567078e-15	26.2581264714663
ZNF850	-1.13396742876095	3.44107114370248	-9.61870236986941	3.68228691726167e-16	4.2457200420444e-15	26.2489299651829
C5orf66	-1.06497710478102	3.86451637072389	-9.62220018926581	3.61572056293477e-16	4.17643538254065e-15	26.2322390894198
AFF3	-0.83123105862602	4.22663035363664	-9.63194091715503	3.43661390393059e-16	3.98180512202328e-15	26.2316211801508
PACS1	0.518094017139899	6.38331899684695	9.6749390302792	2.74612615628944e-16	3.22911749121709e-15	26.2290188041258
PPP2R5A	0.592957599237674	6.13857111720198	9.6570172383758	3.01525533840642e-16	3.52076781971313e-15	26.1476881928696
RAB7A	0.482465441397967	8.46005501583128	9.67203715138412	2.7880157793918e-16	3.2681377785595e-15	26.1315420843643
NR1H3	0.797577817836775	4.18067156697224	9.6186035259516	3.68418567846553e-16	4.2457200420444e-15	26.1272458964407
UBE2E3	-0.603067423312794	6.24750486466759	-9.65056736104127	3.11843025537558e-16	3.6271377780573e-15	26.1123527092581
PCNT	-0.525295624903062	6.80355891152513	-9.65208038214308	3.09391508394838e-16	3.60141309306736e-15	26.0968499586354
SYTL2	0.857149600616203	3.52123939167226	9.61314668487162	3.79054155533755e-16	4.35491752065407e-15	26.096708243977
YY1	0.452140594667541	6.88478605873716	9.65423679479801	3.05930755094646e-16	3.56665855473696e-15	26.0941034196675
KIF3C	0.83852907005152	3.79910515002033	9.59329300039822	4.20403844266708e-16	4.80790870183465e-15	26.0795317822883
CHMP5	0.543788814728433	6.60282371706421	9.64582953852657	3.19645852345728e-16	3.71214394340561e-15	26.0651097393895
FBXL18	0.696927201420434	5.91921859712183	9.63574662307542	3.36906949609798e-16	3.90957863627567e-15	26.0638044528055
CSNK1A1	0.457493159151493	8.70886962201966	9.6577071236667	3.00442355884049e-16	3.51085012914777e-15	26.0451169094047
SLC35B4	-0.779203569193577	5.64034885759934	-9.62632863555181	3.5386979227713e-16	4.09061493520661e-15	26.0345979740685
TCP1	-0.459228253739772	9.256647865499	-9.6583826456977	2.99385496331226e-16	3.50122477640942e-15	26.033276535313
KNOP1	-0.723034672848454	4.94562663440371	-9.61771598067969	3.7012790296111e-16	4.26214769238039e-15	26.0110124292986
TIMM13	-0.717146096361989	6.91272862621365	-9.63558911868381	3.37183842602103e-16	3.90977033244261e-15	26.0023647361922
CTNNB1	0.517188336568765	8.67326982082595	9.64845532296835	3.15297602140487e-16	3.66448049051203e-15	25.9933876311745
PRR22	-1.7366574354182	1.59187782620204	-9.58424165764661	4.40722086269471e-16	5.03261053035922e-15	25.9931702697828
IQGAP3	-0.723212155257296	6.10590730231013	-9.61432218949441	3.76737433015793e-16	4.33161507975892e-15	25.9742425468686
BEND3	-0.937991339373886	3.137048297774	-9.56084738482159	4.9789707704561e-16	5.64684479525444e-15	25.9268036289033
AGT	-2.99237217938825	0.0581892718792951	-9.83444172821734	1.19456508088174e-16	1.46668759235651e-15	25.9084914104529
RTN4RL1	-1.62738069526453	1.82496880956256	-9.54291830374548	5.46680562448748e-16	6.16287937367148e-15	25.906417353818
TAF10	0.640404769536175	6.0271107338795	9.60592222256907	3.93608165270796e-16	4.51866988509654e-15	25.8915448427732
ERI3	-0.500543002133313	6.28232638663448	-9.60361184149039	3.98379323032752e-16	4.5664610035571e-15	25.8606352047175
CEP152	-0.876527434608379	4.35247341439642	-9.55772229072307	5.06075802206388e-16	5.73094588682588e-15	25.8530324344684
PMM2	-0.538000147163069	5.70544464572288	-9.59310204021175	4.20822689944906e-16	4.80903615845716e-15	25.8454256377396
ATP6V0E2-AS1	-1.20213920813191	2.97425781649117	-9.52894406891281	5.87990270887318e-16	6.56450699453083e-15	25.8379716308205
ADCY7	1.08068262430474	3.29552533142242	9.54102995462223	5.52088707218978e-16	6.21917781515392e-15	25.8331802808049
RAB6A	0.536500655067159	7.74360921588542	9.60450963599183	3.96518466939693e-16	4.54860297904235e-15	25.8011144724936
CENPF	-1.21958870614534	7.42065187995379	-9.59952622972125	4.06958346776485e-16	4.65768790792355e-15	25.791272105083
VCP	0.658996074899983	9.73347073848261	9.61519901561542	3.75018570688817e-16	4.31515621261553e-15	25.7892144988793
IGF1	-2.58979837536949	1.03088150892348	-9.7117529242939	2.26622943150594e-16	2.68797007452553e-15	25.775828492828
ZGRF1	-1.17634310679657	3.94013724114844	-9.53089926358476	5.82028047248364e-16	6.50761962582385e-15	25.7744318679419
COMMD7	0.542918005081604	5.78943170416841	9.57892870887275	4.53102318127653e-16	5.16612331739168e-15	25.7721459747501
TCF4	1.96807066591556	1.09844365003203	9.56778905051755	4.80199188448563e-16	5.46677104908539e-15	25.7486331933443
ADAT1	-0.662677642820138	5.1464743909282	-9.56373024083541	4.90469434929368e-16	5.57102044999954e-15	25.7424892733791
FLAD1	-0.626296932556279	5.51377402794195	-9.56903080679195	4.77100220826258e-16	5.43561222756228e-15	25.7350807459503
BTN2A1	0.743703577459304	5.57032795996997	9.55979850040606	5.00627300201e-16	5.67352418099488e-15	25.7319119564163
HEXIM1	0.777273348519247	6.65971488408758	9.58024837685395	4.49995175585795e-16	5.13459540774795e-15	25.7279297286418
MYO1E	0.836290525842109	4.89655428427365	9.54963233780998	5.27876846427391e-16	5.96433312712844e-15	25.7065729495268
MPHOSPH9	-0.705740923203221	6.02683022993719	-9.56623701994	4.84100770690556e-16	5.50701300961317e-15	25.7028972469558
FAM83D	-1.05265991438969	5.67480946655819	-9.56382479750808	4.90227694541765e-16	5.57102044999954e-15	25.6926168121527
DENND4B	-0.730780860196838	5.84951666246647	-9.5515345270143	5.22667882634424e-16	5.91437899445253e-15	25.6619627842619
ARID5B	-0.828532624198723	5.06901390241087	-9.53538395493909	5.68579406919111e-16	6.37624225115562e-15	25.6312315354571
NAPA	0.531488513249524	7.16198594361824	9.5612872606953	4.96756520756059e-16	5.63816773671427e-15	25.6033511783855
PAXIP1-AS1	-0.622695139513231	5.13333489174113	-9.52361625593376	6.0454845050597e-16	6.7393463495157e-15	25.597558234784
ILF3-AS1	-0.542569374935364	6.10923342220468	-9.54808227461958	5.32159864200928e-16	6.00820490288808e-15	25.595077968394
KIAA1462	1.23149882901023	2.35022539284483	9.48253896665894	7.48869959603815e-16	8.268405377508e-15	25.5939256308172
ARAF	-0.571528030072849	5.59335791513736	-9.53945920040769	5.56627962600445e-16	6.25623165150321e-15	25.5928319768142
EXOSC8	-0.644462574600952	5.43410693204533	-9.53104065979903	5.81599218430324e-16	6.50761962582385e-15	25.5902857767543
GNL3L	-0.617100690335759	5.84975695988433	-9.53887292563228	5.5833174954516e-16	6.27068777200458e-15	25.5432223446155
KRAS	0.726296568705751	6.85109744341924	9.54967744896102	5.27752715626267e-16	5.96433312712844e-15	25.5403465359062
MRPL4	-0.6806624260144	6.5062662796931	-9.53958136484409	5.5627359194322e-16	6.25623165150321e-15	25.5142776437806
PCED1B	2.30084068981481	0.199615047900933	9.49608281502349	6.97836734894184e-16	7.73908154443949e-15	25.5095587983707
PLEKHH1	-0.971106298315926	6.37972124026654	-9.53471263270023	5.70572630626249e-16	6.39381986677892e-15	25.494948491245
SERINC3	0.506798066947293	7.64809029472231	9.53965913807859	5.56048107249719e-16	6.25623165150321e-15	25.4700537028718
LOC90784	-0.838317646769017	4.52625801068565	-9.5004425592846	6.82159916847198e-16	7.57641517113723e-15	25.4686399762791
LDLRAD1	2.48686037135663	0.806279095923003	9.54466002876581	5.41739264059562e-16	6.11176317739924e-15	25.4198845690434
ERV3-1	0.981689763836193	3.08789949404413	9.45207405746907	8.77696064153642e-16	9.62708845824038e-15	25.4102194130523
SERPINI1	0.962415328126689	3.80543257721824	9.46851000042461	8.05663774163014e-16	8.84992482284697e-15	25.40961781877
TMEM18	-0.658319410358166	5.06807431091432	-9.48947187735975	7.22297535131722e-16	7.99853966632591e-15	25.4038655420433
APP	0.595950747211981	8.60196145489124	9.53094359320508	5.81893569657887e-16	6.50761962582385e-15	25.3889066030056
PPA1	-0.523648263835224	7.73751681937951	-9.5240468593584	6.03193063342431e-16	6.72923256994796e-15	25.3836909488308
CDIPT-AS1	1.0733053991436	2.5469962100051	9.43815068251211	9.43725402529521e-16	1.03136685912542e-14	25.3746623170443
GNB1	0.588277599821694	9.25126269285356	9.52992607425844	5.84988131165334e-16	6.53584953688888e-15	25.3614734653946
FBXO30	1.27095216194623	5.29951455244377	9.47768408675369	7.68056763635157e-16	8.45538149761402e-15	25.3535347729598
TSR1	-0.543414232310488	6.50678236308161	-9.50947298454017	6.50798053100251e-16	7.24416869188537e-15	25.3431750957541
RP2	0.70896184122883	4.89778703742589	9.48120475891767	7.54094625894391e-16	8.31386556712935e-15	25.3415657767772
DPH1	-0.727914889429543	5.40995808354338	-9.48619731205815	7.34728841656757e-16	8.12421817843731e-15	25.3358732664226
ZBED6CL	-1.18378055508073	2.91977008683728	-9.43034883498489	9.82869379011119e-16	1.07208320401194e-14	25.3350131861319
COPB1	0.510571333983035	8.23828849447219	9.51469074419378	6.33337960023619e-16	7.05504659326013e-15	25.3205820440603
RAMP1	-0.913304144004847	4.88743640160053	-9.47012968604325	7.98893089357181e-16	8.78197557085464e-15	25.317471883265
PUS1	-0.96591967848608	4.43019854710884	-9.46316517787165	8.28415629548956e-16	9.09319378165726e-15	25.3028147266948
NUP155	-0.628917159889803	6.30638053162285	-9.4973040081193	6.93409630161219e-16	7.69566814966804e-15	25.3021781022456
PTP4A2	0.534387545189123	7.45859165135939	9.50098464030487	6.80235443469647e-16	7.56063317478921e-15	25.2726143359197
ABCG2	1.81956599351487	0.467407438932519	9.42676961993666	1.00136574486491e-15	1.09039217004289e-14	25.2709688361718
WDR12	-0.669463334692044	5.51058492374383	-9.47805862323798	7.66559254259258e-16	8.44508713276377e-15	25.2682959345672
ARNT2	0.756670304926033	4.31692372909211	9.45074390820387	8.83799478569555e-16	9.68695837240908e-15	25.2616705068362
PIK3CA	0.884239913158206	4.5163393827473	9.43831916034473	9.42897502658083e-16	1.03121259285607e-14	25.243326359324
PPAT	-0.83012537535487	6.36335962865239	-9.48344169963514	7.45355438628681e-16	8.23565656103626e-15	25.2299335970438
KEAP1	0.748742534918502	7.06019053658378	9.48861156111861	7.25543083221164e-16	8.02855927608621e-15	25.221823242878
RAP1GAP2	-0.627954770184281	6.39294658106908	-9.48148495619681	7.52994381335964e-16	8.30783514338049e-15	25.2161292145224
SLC3A2	0.922606341480636	9.35015984154183	9.49539612925025	7.00338515529276e-16	7.7610945750462e-15	25.2049777766365
LPXN	0.83682569714946	4.16716547633269	9.43029916390558	9.8312371598591e-16	1.07208320401194e-14	25.2038297438268
SLC5A3	-1.07039508661765	6.87085915319164	-9.47118422654118	7.94515421524395e-16	8.74025169934821e-15	25.1736794039572
MYB	-1.68222535258072	1.60721125412568	-9.41129687339668	1.08540724429234e-15	1.17763548990562e-14	25.1657076167042
DDX28	-0.901358750196646	4.59541967714476	-9.42624686845434	1.00409610949828e-15	1.09257298407436e-14	25.1003284570298
SOWAHC	0.752787412095279	4.74003563880042	9.41465719256428	1.06657621492724e-15	1.15804110219432e-14	25.079184459239
KRI1	-0.670625952997142	5.92363835513373	-9.44822618319158	8.95468377762206e-16	9.80769741829123e-15	25.0756561504807
PPOX	-0.785030304642541	4.43979474158875	-9.40339322408416	1.1310178514516e-15	1.22446748791616e-14	25.0515955483226
APOBEC3B	-1.00737655226461	3.96629574893594	-9.39176526328105	1.20162217791242e-15	1.29809774270021e-14	25.0413856999145
PHF14	-0.615714833320477	6.2891579552361	-9.4368646658384	9.50068850180181e-16	1.03754428031313e-14	24.9950282778741
SPPL2A	0.61167422158872	6.17703994897701	9.42742494948729	9.97953386350386e-16	1.0874650253583e-14	24.9613041944189
PIGM	-0.769048921142108	5.76128672915297	-9.4206578075778	1.0337568535314e-15	1.1240327959904e-14	24.9494971963148
LDHB	-0.499410238249046	8.8365063271342	-9.44588889499421	9.06438663612997e-16	9.92061441167111e-15	24.9428189554327
RRP15	-0.735316375680015	5.1529065047782	-9.41052335262735	1.08978880111432e-15	1.18121108391403e-14	24.9405943862724
PRPF40B	-0.765055505815797	4.28804404241907	-9.37848691912358	1.28764454464472e-15	1.38902805189548e-14	24.9255538046039
PIAS3	0.460243519945585	5.9878776627387	9.41495247149714	1.06493716441943e-15	1.15709815202042e-14	24.902158971463
ATAD5	-1.33568425553768	4.04993413142236	-9.3596416944113	1.42038970663105e-15	1.52564891521973e-14	24.8963653319157
GHR	-0.850163147913426	5.01967705333022	-9.39257998303609	1.19653497457369e-15	1.29446463819874e-14	24.8814052219822
SYNM	0.953387908827859	4.03933764041546	9.36040371209435	1.41476603494018e-15	1.52069626203735e-14	24.8787587062534
ASIC1	-1.07068480303753	3.07375057717968	-9.34243027552069	1.55352721979294e-15	1.65915823132367e-14	24.8573175012146
ELAC2	-0.52576796270401	6.90445449707304	-9.41043752021111	1.09027608038415e-15	1.18121108391403e-14	24.8194560685515
RHBDD1	0.562258819858402	5.58846928318283	9.38934004126855	1.21689371854418e-15	1.31365032909125e-14	24.8156867607179
TCHP	-0.536587286417564	4.89616206049975	-9.37442887055823	1.31514105836187e-15	1.41694364977757e-14	24.8113654570207
PTER	0.717478099406144	5.27514109852921	9.37438961903065	1.31540986134119e-15	1.41694364977757e-14	24.754767636198
ARHGAP33	-1.14054989271184	4.45698033792407	-9.34385816254887	1.54202330482148e-15	1.64804426656223e-14	24.7512555524564
SLC25A32	-0.708982396655898	4.57311601237595	-9.35687055665001	1.44102944234397e-15	1.54671180173245e-14	24.7451903607502
NAMPT	0.724861995101122	7.09667414910393	9.39241472831677	1.197565102462e-15	1.29464633395029e-14	24.731823127423
TRIM2	-1.95281839556626	2.88774650009018	-9.31345982115415	1.80634930194672e-15	1.91284493074978e-14	24.7166765074805
ST6GALNAC6	0.608580506922459	4.86562014599997	9.35649824876014	1.44382515361074e-15	1.54860560761563e-14	24.7104797882045
DIMT1	-0.61838197056787	5.37420925724983	-9.36767111352928	1.36223729554792e-15	1.46528332592748e-14	24.7040342312684
SLC9A6	0.567234635841191	5.1403369395486	9.3538259851805	1.46405110117355e-15	1.56805929637818e-14	24.6708925596698
THRA	-0.712651416722218	4.4653023620679	-9.33634823771025	1.60349525771124e-15	1.70766558792851e-14	24.6620074153986
KIAA1958	0.75397746465136	5.18855229719015	9.35030068265818	1.4911669328552e-15	1.59596312642578e-14	24.6576380561502
BDKRB2	3.3371764864902	0.467765418042321	9.53769339363477	5.61775413132843e-16	6.30464843318592e-15	24.6371268333472
ARHGAP29	0.772591140662596	6.98591240564414	9.36789134705062	1.3606762194033e-15	1.46465334125878e-14	24.5910592265837
COQ4	-0.718056651095553	5.69890999135157	-9.33727954035347	1.59574121167486e-15	1.70061391302411e-14	24.556283291527
RRP7A	-0.547744076903648	6.05372806606997	-9.34481601539395	1.53435396678293e-15	1.64101561005787e-14	24.5351295301483
TRMT10A	0.695223508346912	5.42243943892452	9.33457639135748	1.61835169973298e-15	1.72226570681718e-14	24.5324061576828
NLRP4	3.96671062727254	-0.641835455510388	9.60130339082055	4.03204191980202e-16	4.61824114933235e-15	24.5264261518887
COPB2	0.386918678213968	7.60704850050064	9.35633657642466	1.44504085912391e-15	1.54880325057849e-14	24.5235714757444
MAPK8IP2	0.847589402122833	4.92324583541017	9.31207883953663	1.81937738740851e-15	1.92528335795111e-14	24.5196032420666
TSPAN3	0.524138841347043	6.75734577572867	9.34021807517382	1.57151946003081e-15	1.67718096743586e-14	24.4561645031575
NPDC1	-0.819544905850684	7.45126457021766	-9.33987918868627	1.57429400250499e-15	1.67894877426242e-14	24.4546272167119
CCDC82	1.30300298015064	2.13513419634959	9.25606258446288	2.43493608132601e-15	2.53733519758441e-14	24.448500514135
PUS7	-0.828525849142002	4.831351328276	-9.30857520252056	1.85285287558745e-15	1.95794783812957e-14	24.4264485569192
CCDC78	-0.986753225102909	4.85419861009365	-9.29617691401494	1.97632685595327e-15	2.082563092561e-14	24.4254206318318
YKT6	0.42785703409981	7.13919927242226	9.3311397387819	1.64755994774131e-15	1.75086766987145e-14	24.4035850058337
MAP3K9	0.643283912851961	5.43966219110956	9.30281142194751	1.90926586078463e-15	2.01614178379339e-14	24.3935117453572
TMPO	-1.03516361671243	7.55423149003693	-9.33164690585604	1.64321663958773e-15	1.74748874362956e-14	24.3908533184192
NAGLU	-0.774648144318734	5.53924999067187	-9.30125958497726	1.92474526835182e-15	2.03105937804434e-14	24.3842407664668
FARSB	-0.626457483506535	6.79257415960218	-9.32407105019182	1.70930188956996e-15	1.81135336441655e-14	24.374190303036
LPP	0.724852855439668	7.82344303376258	9.3248277202018	1.70258380810551e-15	1.80550836599663e-14	24.3414990897113
PRR13	0.638356990718987	5.36653942668827	9.29388987264149	1.99998489010106e-15	2.10601494458327e-14	24.3412099352672
LINC00648	0.871125046706862	3.66894254173272	9.26289039828487	2.34998007872816e-15	2.45733292912131e-14	24.3403994412905
C9orf3	1.06564006746699	4.07363342847705	9.26020657150605	2.38301519835361e-15	2.49014309105621e-14	24.330200694247
TXNIP	-1.73056721191501	6.26709835508204	-9.31014146870812	1.83781266230092e-15	1.94342217866976e-14	24.3198819543046
TUBA1A	0.986763492779451	2.84976700629853	9.23438550079373	2.72550663096287e-15	2.82055186564704e-14	24.3152733037081
CCNE1	-0.720635732666133	3.77057170013243	-9.25865413623549	2.40233525585884e-15	2.50684268255569e-14	24.3045792683939
CANX	0.467225482921343	9.95790178593837	9.32784080536826	1.67609263500663e-15	1.77867187330456e-14	24.3021245495306
IYD	1.04892291355121	3.27571066414247	9.24874633475625	2.52937457011076e-15	2.62844903424105e-14	24.2961723246374
BBIP1	0.77347648164344	4.3687993443	9.25883106097058	2.40012555748343e-15	2.5062785376336e-14	24.2709750997922
CHRNA2	-2.0967105475608	1.79360181683554	-9.2325458322309	2.75170466910048e-15	2.84374379292586e-14	24.2667966137856
DSG1	-3.2390734412991	-0.426893419164385	-9.50155172033088	6.78228022391657e-16	7.54390517350602e-15	24.2460187766901
MAK	-1.74785221038281	2.06934402119734	-9.23274242804922	2.74889306887665e-15	2.84279465029282e-14	24.2397883312813
FAM63B	0.912390787577077	5.19640021984222	9.26506331739101	2.32356887204437e-15	2.43140837509535e-14	24.2081331081332
NIPAL3	0.484618996467892	6.12503511079506	9.28298212790357	2.11676688775632e-15	2.22430871844289e-14	24.202736927173
ALDH1B1	-1.01750345439611	5.84157259434605	-9.28374307448255	2.10840354110279e-15	2.21707195890753e-14	24.1936055512609
KIF18B	-1.00639975750684	4.90570104631773	-9.25504528000891	2.44785378197826e-15	2.5485976978868e-14	24.1808655105185
PDHB	-0.480753768715366	6.64476032782026	-9.27544290709882	2.20143881919443e-15	2.30843612493181e-14	24.140228463274
TRMT6	-0.874269487435226	4.02039610688645	-9.22387166042343	2.8786570574081e-15	2.97085322158351e-14	24.1285077448845
ITM2B	0.592577021391217	7.31920358703227	9.2761551264142	2.19329744996815e-15	2.30150625497706e-14	24.1150644155668
PLOD3	-0.709886090446184	5.84410139558817	-9.2474803810244	2.54608267627026e-15	2.64398184418217e-14	24.1007275976155
ITGA5	0.75952348084197	5.02620969958164	9.24031785433415	2.64271005399392e-15	2.73675408074294e-14	24.0904226471478
SHBG	1.65148255999006	1.49375298688645	9.21211911166568	3.06003875869656e-15	3.15154609057528e-14	24.0806332026107
YIPF5	0.534910010952345	6.32574209513736	9.25494439248367	2.44913857089148e-15	2.5485976978868e-14	24.0766265127967
PSMB1	0.463257804526706	7.96362384288115	9.27315852840531	2.22775561215569e-15	2.33440183336565e-14	24.0720096459975
SGCB	0.62524835526952	5.26861780049404	9.24066703911129	2.63791554848658e-15	2.73367424955656e-14	24.0685505938903
MTA2	-0.456046963914301	7.46581846748636	-9.26670628070705	2.30379601531122e-15	2.41239895159786e-14	24.0535622960431
APOL2	0.764598578618658	4.85706774605761	9.21960114426962	2.94328981197053e-15	3.03338639784142e-14	24.0358528826507
WBP2	0.683381211406194	7.84772571630618	9.25722287172924	2.42028582845673e-15	2.52382027778516e-14	24.0217121201851
PRPF38B	-0.73790886229785	6.1529317872017	-9.24125817586549	2.62981868617565e-15	2.72716556571917e-14	24.0014664602524
POLR2C	0.423215092733708	6.47240429909143	9.24658505028936	2.55796574718454e-15	2.6544860856754e-14	23.9978041942101
ETV1	-1.13582238674892	6.86314375058671	-9.24969573332781	2.51691622220455e-15	2.61731398840884e-14	23.9907956461957
TIMM21	-0.92187399899619	5.13785885254676	-9.22776417461155	2.82098009862391e-15	2.91333130405341e-14	23.9833339361061
ARHGEF1	-0.694403572310015	5.09362231664179	-9.20903557553666	3.10948852513332e-15	3.20027962257724e-14	23.9413118078395
TNFRSF11A	1.13819369593813	2.91857721205673	9.16252922627231	3.95971729760033e-15	4.00667890436432e-14	23.9409556100733
CLDN15	0.910384357177592	4.55691649513181	9.19194104625794	3.39845168091339e-15	3.46914686883722e-14	23.9012435879112
RBM28	-0.554500184545285	5.17143269201616	-9.20388829962796	3.19381698316786e-15	3.28481889172935e-14	23.8933210103996
PJA1	0.553321388406808	4.90658093000322	9.19780745884675	3.29638567689379e-15	3.37873906650083e-14	23.8747220814276
CIAO1	-0.37127763970722	6.47631516947092	-9.22077982620126	2.92530753444687e-15	3.01692430887735e-14	23.8630326599479
ABCA5	1.03127183557374	4.50991690712286	9.16907101443421	3.82737516248788e-15	3.88848886602964e-14	23.8456923160314
KLHL2	0.537773410787942	4.76883281271752	9.18034027477866	3.60966384006536e-15	3.67725320369209e-14	23.813723474705
LRR1	-0.881275778099979	4.34737001435967	-9.16443842169902	3.92062876207448e-15	3.97248053247709e-14	23.8040981411366
DTWD2	-1.08677935142178	4.99437301995654	-9.17430594425892	3.72465785821054e-15	3.78925897011446e-14	23.7920793548818
CTBP1-AS2	-0.577374788825162	5.75428056397473	-9.1946319010001	3.35124943638223e-15	3.42795378315502e-14	23.7828829411368
TOP1MT	-0.627429632966267	4.60992013382973	-9.16357240750059	3.93831143854382e-15	3.98770630891261e-14	23.7750840806588
ATP6V1G1	0.601357580180927	7.21748228930937	9.20311970480874	3.20660332765856e-15	3.29571222232177e-14	23.7418881385847
PAFAH1B3	-0.863964136958179	4.23314241815474	-9.14520088585316	4.33276113958276e-15	4.36063949544067e-14	23.7396521567514
SNX2	0.415213487826796	7.01251356793162	9.19961453038	3.26556624197053e-15	3.3496541661428e-14	23.7356987038456
TSG101	0.438896839150008	6.5860330120947	9.19568542535565	3.33294753725274e-15	3.41155693383689e-14	23.7299754119994
FANCB	-1.12307935572028	2.61505757065965	-9.11231599775144	5.13981180954968e-15	5.13844301812237e-14	23.7136988763693
UBE2H	0.657427043922128	8.05546991854866	9.19960199909302	3.26577896858888e-15	3.3496541661428e-14	23.7063112828777
RAB3GAP1	0.419504595337495	7.03993509764963	9.19399587705635	3.36234700649564e-15	3.43696410139813e-14	23.7049761610721
PGC	-2.70916733644585	0.749511418402423	-9.2815279268686	2.13284181744566e-15	2.23963305809538e-14	23.6989251976778
TERF2IP	0.602594012430154	7.2265226604127	9.19346888688602	3.37156989491405e-15	3.44404717972989e-14	23.6987110323974
RAI2	2.98838880871889	0.452914786191397	9.32883543010391	1.66743850480448e-15	1.77073950411202e-14	23.6950927169485
POLR3GL	0.713565544179969	3.747346003136	9.13377331974257	4.59776123846143e-15	4.61497210940755e-14	23.6915098945038
IPO5	-0.496727188902963	7.7453520693998	-9.19678539732523	3.31394518340888e-15	3.39442025061854e-14	23.6871322632063
SLC35D2	0.651000011338842	4.28994834514279	9.14110756158776	4.42588422786394e-15	4.44839876610475e-14	23.6835664835118
RPAIN	-0.447507279496166	5.73350326159078	-9.16583334762508	3.89231295976195e-15	3.94911968944496e-14	23.6671120527264
POMT1	0.58194478097934	5.59521169027964	9.16830208221903	3.84269904116032e-15	3.90141776890219e-14	23.6665594248325
COLEC12	-0.910367327978294	5.09489839596591	-9.15983187213327	4.01560620469861e-15	4.06049446260972e-14	23.6590528639832
LOC344887	3.79869373108029	0.780997825007556	9.30008064504388	1.9365887529517e-15	2.04212196027547e-14	23.6567993372733
FOXM1	-0.651712452947139	6.90723553438861	-9.18136002260219	3.59058388774964e-15	3.66029923003725e-14	23.6472130184082
TRIM25	-0.569653287787981	7.29198604110775	-9.18409416590016	3.53992204079063e-15	3.61110525574131e-14	23.6427005278622
PELO	0.558925102440815	6.2986521744297	9.17169699506001	3.77550086041246e-15	3.83838327149313e-14	23.6353805370979
SC5D	0.769898404672326	7.23609097455152	9.18000842264388	3.6158947417243e-15	3.68110341977844e-14	23.6325228093822
FBXL6	-0.82768507392854	4.74086398543257	-9.14319207989374	4.37821455304574e-15	4.40343400726958e-14	23.6316762894942
XRCC1	-0.878457472313381	4.30935302555934	-9.12276552586458	4.86830657307536e-15	4.87025259835441e-14	23.626700143362
UTP14A	-0.601354783726754	5.37741208670056	-9.15516889381353	4.11408558442326e-15	4.15727517736875e-14	23.6092494196686
ZNF578	1.37375993834829	2.2127397792141	9.08815102458351	5.82695077026127e-15	5.79837592884316e-14	23.587207745372
VPS51	-0.771502555727937	6.83404510858237	-9.1645326479778	3.91870959213602e-15	3.97248053247709e-14	23.5790856630415
RAP1GDS1	0.44753129610138	5.67412834651935	9.15159560758508	4.19117919009439e-15	4.23232997434145e-14	23.5699352363163
IL13RA1	0.675207401328328	5.37214342335618	9.1482896601374	4.26378817540696e-15	4.29698276791348e-14	23.566430925325
SCO1	-0.525772408216548	5.53351163613255	-9.14856880843644	4.25760898391294e-15	4.29363710560354e-14	23.5577679545992
KREMEN2	-1.73623148427691	1.88240101315974	-9.08719361081967	5.85598673680151e-15	5.82341038674248e-14	23.5134592219673
POLR3K	-0.730837102479247	5.2812672264027	-9.13262477270673	4.62527398013802e-15	4.63948657887458e-14	23.5021822005112
TPGS2	0.510406514269114	6.43684421214992	9.14941306734679	4.23897490511214e-15	4.27771822413736e-14	23.4957884043917
LRRC37A3	1.14543340604622	2.61255502930822	9.06864591042013	6.4478631415205e-15	6.4035127601238e-14	23.491581508099
SAYSD1	-0.483255884526996	5.54122787267801	-9.12815505502975	4.73391595872471e-15	4.74212688700535e-14	23.4648033951766
PDZD11	0.492495067958762	5.48973045309054	9.12507535580782	4.81024984777879e-15	4.81538078094975e-14	23.4451224058056
LTBR	0.47833716867612	7.58470337297958	9.14634844285806	4.30700692588655e-15	4.33762682757293e-14	23.4314368895347
MDN1	-0.744415472691416	6.16554405474081	-9.13229394781867	4.63322911876011e-15	4.64436371477316e-14	23.4266220669058
BOD1	-0.824867390032294	5.60087870522762	-9.10890576798358	5.23164791297875e-15	5.22329953864952e-14	23.4110787856582
TLR5	1.25460716221008	1.32961871360302	9.04456813173662	7.3060923311519e-15	7.21765016082743e-14	23.360831618323
PTBP1	-0.476389842029317	8.29840158230258	-9.1368895527337	4.52393362337592e-15	4.54390550425504e-14	23.3604606276493
CHST10	-0.785159430354118	3.6037200159983	-9.05934690344476	6.76669957250865e-15	6.70684889642177e-14	23.3391484538745
HAUS8	-1.0451188203175	3.56812870121493	-9.05041017722558	7.08792522171948e-15	7.01134948151118e-14	23.3293922627944
ARHGAP10	-0.737456239524732	5.30743821137003	-9.09398462908764	5.6531103498642e-15	5.63285368371339e-14	23.3280889142568
ALPK2	-1.75275692991575	0.524135721213656	-9.09168822215419	5.720916602423e-15	5.69663685026418e-14	23.3267241372758
ATRIP	-0.93735341609795	2.83808263655446	-9.03786230184851	7.56478692857638e-15	7.43408642143344e-14	23.3179095978765
NAT6	-1.10792615521278	3.10172582847932	-9.02671298754102	8.01528224398327e-15	7.84598945082482e-14	23.2627877237435
C11orf65	1.17315129857217	2.03352543614412	9.00941145653954	8.76791654626249e-15	8.56040538743027e-14	23.1971920458805
CCDC34	-0.664423558560624	4.77006235393085	-9.05297818628371	6.99409278741835e-15	6.92765813297321e-14	23.1731552578328
MRPL37	-0.34637274893858	7.57711888633282	-9.0951167470047	5.61997787997954e-15	5.60355828989195e-14	23.1711818399993
GNAS	0.458745580554872	9.96499864259561	9.10902169004365	5.22849946199547e-15	5.22329953864952e-14	23.1662687852564
EP400NL	-0.87130158694848	4.12056287543251	-9.02943614874927	7.90284014895855e-15	7.74602138882256e-14	23.1650950087804
ALDOA	0.609923408488996	9.9819755290364	9.10610652090139	5.30825269297104e-15	5.29626062708659e-14	23.1457657118036
RIMKLA	0.678274778759175	5.13977837373749	9.06215007895108	6.66896513639578e-15	6.6143448142747e-14	23.1444480746108
FXR1	0.536506329821365	7.71882130649814	9.08525802255428	5.91512996854163e-15	5.8783316748922e-14	23.1241696446971
SAMD8	0.677687314682367	6.11488678119556	9.06269939703063	6.64997850071026e-15	6.5998729125357e-14	23.1036309681167
INO80E	-0.648725342188895	5.12199940539099	-9.04175590330283	7.41348899516498e-15	7.30932046955991e-14	23.0878882508618
COA7	-0.567905858447869	5.12802944156852	-9.04679751984252	7.22205793259134e-15	7.13932994837338e-14	23.0845199199177
C20orf96	-0.681772576860428	5.14093225311988	-9.03645724207006	7.62013795878266e-15	7.48358349176457e-14	23.0732215630101
C10orf76	0.500978390023607	5.13325292906283	9.04321779012652	7.35746564686216e-15	7.26362288976214e-14	23.0557141423213
HAUS4	-0.519335474245995	5.45401936426844	-9.04052065077806	7.4611587088012e-15	7.34667273254812e-14	23.0539370221416
KCNK5	-2.2264734349491	0.68276592798966	-9.0389444464499	7.52243041682344e-15	7.39730289057111e-14	23.0509569402362
ZNF689	-0.895848136913679	4.41392475133374	-9.01232202946238	8.63654320369358e-15	8.44862102584122e-14	23.043436481562
STK38	0.468198723042573	5.94383315709177	9.05048356645465	7.0852263012492e-15	7.01134948151118e-14	23.0194875125591
MTHFD1L	-0.49938115063675	5.31561584749619	-9.03586252290572	7.643687897409e-15	7.50180506323487e-14	23.0183702752805
GMDS-AS1	1.0792081943946	2.58590304367778	8.96418949601884	1.10849363686809e-14	1.07111585915131e-13	22.9652405134149
COX19	0.693253304450261	4.30543776162857	8.9981431620957	9.2956005635415e-15	9.04619170849897e-14	22.9585136141256
RTN1	0.629395342449016	4.07279700465643	9.00334170849417	9.04833242362138e-15	8.81698635127181e-14	22.949147012587
GTF2H3	-0.580398770068042	6.4596710917794	-9.04198861493274	7.40454247635431e-15	7.30529630912854e-14	22.9466994902268
MMS22L	-0.950985615468001	4.29286618668437	-8.99106187498279	9.64329983031246e-15	9.36635124527632e-14	22.935486400441
NAA40	-0.53069361797631	5.0154522633489	-9.01013824322489	8.73492630755031e-15	8.5337445305254e-14	22.9257470021059
MIR4697HG	-1.15003897074108	2.93189383042015	-8.96348211487721	1.11256577820921e-14	1.0743593392662e-13	22.9093222997175
PSPH	-0.542566702751486	6.46240892082017	-9.03348434031419	7.73858807860367e-15	7.58998292542865e-14	22.9079450779152
GNA14	-2.93383502559169	0.156002275991557	-9.20183576359841	3.22807703009912e-15	3.31551331627691e-14	22.9039205481474
BLOC1S6	-0.784128384307828	7.60826887020495	-9.03911047458944	7.51595283262401e-15	7.39577639152569e-14	22.8884490354524
HDAC11	0.737413480387321	4.68710662594869	8.99604994209517	9.39705740100117e-15	9.13900349309803e-14	22.8839913053448
AADAT	-0.764050799636968	6.04671125785296	-9.02723532254866	7.99359149158828e-15	7.82986104616371e-14	22.8783777407029
WDR1	0.585570745365755	8.2568337095073	9.04065807744771	7.45584018503672e-15	7.34625303271072e-14	22.8605164535956
HIF1AN	0.40486227562724	5.81420250688949	9.01125864259344	8.68431164790101e-15	8.48981925161989e-14	22.8351613944657
CFAP44	-1.14635994963969	2.99451559526452	-8.93967358595596	1.25868143645288e-14	1.20691956895124e-13	22.7983797103577
SPRY1	-1.18949451209785	1.75292518092813	-8.92916444114334	1.32912281921203e-14	1.27040790918446e-13	22.791617186367
LUC7L	-0.747653786754539	5.01812920523879	-8.97952771215301	1.02376278873097e-14	9.92092564734063e-14	22.77082810351
UMPS	-0.49682859873681	5.90117854437778	-9.00437096821499	9.00015957132083e-15	8.775740007984e-14	22.7698078975104
SF3A3	-0.418912948444181	7.04691798471021	-9.00884081722488	8.79390603734012e-15	8.58020097834303e-14	22.7479082937383
INPP4A	0.563464166827399	5.20145581742132	8.98015919131742	1.02041637613449e-14	9.89830252198672e-14	22.7344697816515
RABGEF1	0.49990813175019	6.10273996968059	8.99192730580871	9.60011989593593e-15	9.33044662507275e-14	22.7285462716918
AKIRIN2	0.795605231274531	4.38595629134347	8.95102177901508	1.18679187815106e-14	1.14236325912284e-13	22.7137991316094
ENOPH1	-0.470488777829429	7.09700117218487	-9.00037896110263	9.1884396042867e-15	8.94770487016661e-14	22.7065142504655
VDR	-1.0658558303841	4.86461072759138	-8.94261090270068	1.23966750481441e-14	1.19020762482693e-13	22.6590957164545
PRSS16	0.819950748081149	4.37424749071674	8.92858087874122	1.33314760073336e-14	1.27344429851222e-13	22.6475377765481
TARP	-1.17571980598128	3.11788269832454	-8.90851397272664	1.47919666417591e-14	1.40579855121933e-13	22.6445002590204
LINC00641	-1.09899019873613	4.3046927304248	-8.93787781808696	1.27044883971673e-14	1.21664922048383e-13	22.6313671811254
STAMBP	0.445731387459432	5.68666288999935	8.96756481908244	1.0892668749892e-14	1.05389377544059e-13	22.6191302034848
LOH12CR2	1.13301926090257	2.27360215433003	8.89418033090802	1.59318704455398e-14	1.50935625621593e-13	22.6147912079983
MEF2A	0.749941315494048	5.6934949789819	8.95876282416073	1.14011752321717e-14	1.09955072117078e-13	22.6072264016824
ATXN2	0.538598522329564	6.31016911287259	8.9707510684364	1.0714224439009e-14	1.03729719004615e-13	22.598851785979
DMTN	0.616577869801365	5.43213874126397	8.95467980370431	1.16450309874153e-14	1.12234778759324e-13	22.5738755328007
DNAJC11	-0.437747583834184	5.99318443589988	-8.96248889049757	1.11830861226069e-14	1.07921093327163e-13	22.5542711045863
LOC100130744	-0.969082133569744	3.01839818030194	-8.88625665925652	1.65991846053562e-14	1.57059455598002e-13	22.5528145065349
ARHGEF18	0.474913124115566	5.74656764056494	8.95376065319717	1.17006400729266e-14	1.12698403678682e-13	22.5434124346713
INTS12	0.779348306599014	5.60750810923917	8.94512243559337	1.22363713824816e-14	1.17556847523572e-13	22.5126773632933
MINPP1	0.835775085373897	5.05875985147476	8.93132778650809	1.3143078535238e-14	1.25704756232569e-13	22.4935393505076
FANK1	2.10596292449052	1.09406782366079	8.91907336465942	1.40045889586972e-14	1.33410211580227e-13	22.4932898215461
MRPL54	-0.705416451833809	4.87162498789454	-8.91898618639727	1.40109152678488e-14	1.33410211580227e-13	22.4886040399495
LINC01351	-2.67257411093771	0.848108546542161	-8.97946984818386	1.02406997558457e-14	9.92092564734063e-14	22.4827787856973
CMC2	-0.699699772551203	5.31582938964899	-8.93382375617269	1.29741953285622e-14	1.24168589581702e-13	22.4802491514136
DHX9	-0.516552638735883	8.34326891095492	-8.9658525182751	1.0989786719908e-14	1.06260552083798e-13	22.4737355466439
CMSS1	-0.550240417238778	5.25464613891211	-8.92506049704084	1.35768652226497e-14	1.29441402021148e-13	22.4568039466636
ERVMER34-1	-0.9863523685936	2.45796858843757	-8.86808622798897	1.82365866158938e-14	1.71043463225647e-13	22.4503309013043
ELF5	-1.45856975897945	1.52365373835002	-8.8728171949564	1.77953634279495e-14	1.67693198109491e-13	22.4474979428371
THNSL2	0.43115341807175	6.47500646290452	8.94241035781016	1.24095651712091e-14	1.19068390166694e-13	22.4399001963767
DEFB132	-1.79736316105574	1.55008608803963	-8.8684347196461	1.82037163901456e-14	1.70948721272311e-13	22.4365153715734
ZNF620	-1.40828679297426	2.04711422769911	-8.85919018395564	1.90960103710407e-14	1.78546507927489e-13	22.4153658295553
FUCA1	0.769584651330741	4.75456512144642	8.90817077090728	1.48182856917331e-14	1.40740909517434e-13	22.3982323104243
OAT	0.728620773726864	3.65694654576821	8.88053989328101	1.70978793490572e-14	1.61574421841059e-13	22.3976854970836
U2AF2	-0.554628714574632	8.03489414925466	-8.94969221235116	1.19499809059875e-14	1.1493507565909e-13	22.39762455515
SPTBN5	-1.07897425520055	3.41813303748357	-8.86952536259997	1.81012266910841e-14	1.70092628281176e-13	22.3872581553064
PRMT1	-0.89990658108901	7.20611450104338	-8.93934565933824	1.26082214865828e-14	1.20820072649986e-13	22.3836485534659
HINT2	0.500668306837746	6.25370805883081	8.92701029795634	1.34404024764198e-14	1.28276001266771e-13	22.3806457562098
DDX60L	1.41946417294312	1.50137450132137	8.8504031297045	1.99845389259041e-14	1.86389960566072e-13	22.3640287983466
DOK3	-1.48795605749582	2.07790408830899	-8.8470790253393	2.03313100620409e-14	1.8938892797246e-13	22.36370735175
RNF182	2.2511793012636	0.876420644378895	8.94959796025745	1.19558196709842e-14	1.1493507565909e-13	22.3542530055463
CITED2	1.17392672323957	6.14790099302692	8.91604810006189	1.4225799686622e-14	1.35284742301657e-13	22.3287028332857
LTV1	-0.654689194950285	4.90336371923004	-8.90011185540423	1.54499012127989e-14	1.46554464062785e-13	22.3284981288279
POGLUT1	-0.69903226490392	4.19394146151795	-8.87397593207966	1.76889293272303e-14	1.66844825865383e-13	22.3250866775555
VPS13A	-0.800935024155714	7.34816119783587	-8.92692869895806	1.3446085907958e-14	1.28276001266771e-13	22.3140007041409
TNFRSF1A	0.530291909315483	6.82203984760087	8.91867565676565	1.40334727947643e-14	1.33540321600875e-13	22.3138893364337
CD3EAP	-1.30614049531094	1.63545925470071	-8.82799856768121	2.24410536443403e-14	2.07880852266141e-13	22.280617056511
HOXA10	-1.45829478905575	1.33821453453653	-8.83342416281667	2.18198631861636e-14	2.02501276639946e-13	22.2617932966345
SAMD9	1.39246177630131	2.08808352724558	8.82392930554586	2.29184977978709e-14	2.1178102334328e-13	22.2592383598495
ATG4A	0.73927385987955	5.3262841611794	8.88357759288862	1.68310572814137e-14	1.59153120993519e-13	22.2449029724762
TMEM186	-0.735435514991134	4.21394654892173	-8.85817461089902	1.91966555636168e-14	1.79375843150759e-13	22.2333691476603
IDS	0.665882591809936	6.56359467061572	8.90106994436955	1.53734269226678e-14	1.45921225455613e-13	22.2164781892398
GPRC5B	1.01573469644188	2.87672461351618	8.82646395170798	2.2619933199495e-14	2.09408703405436e-13	22.2147380310982
ZNF331	-0.579259794784141	5.53989393314337	-8.87169431423679	1.78991132162905e-14	1.68404188004899e-13	22.1914606435863
ZSCAN18	0.656439590403592	5.03619300085528	8.86372351580725	1.86531267224218e-14	1.74731971842724e-13	22.1767327826702
COX18	-0.637912075900121	5.19162026184889	-8.86955386195525	1.80985562833913e-14	1.70092628281176e-13	22.1495090656113
FTSJ2	-0.586485055217338	5.60611546361571	-8.87275375268629	1.78012092292574e-14	1.67693198109491e-13	22.1300999255667
NFATC2IP	-0.428640666483332	5.99994698698763	-8.87537713712048	1.75610712896913e-14	1.65742958193592e-13	22.1195013833906
C1QBP	-0.490281112792534	7.89311195758403	-8.89154148967786	1.61510822507533e-14	1.52915921234118e-13	22.1097388716354
SPATS2	0.447757383530856	6.60400978656127	8.87189775601473	1.78802713527353e-14	1.68332385349638e-13	22.0645459347654
KIAA0754	-1.30029669296231	3.17985187204419	-8.79617258948394	2.64566767800233e-14	2.42092296483138e-13	22.0532980092586
DDX31	-0.666697058052026	4.87602944353592	-8.83766177423045	2.13466380419293e-14	1.98600444137305e-13	22.0490545919493
EFR3A	0.615158716907622	6.33578067466025	8.85746600026833	1.92671933205879e-14	1.79922994342007e-13	22.015276562706
MRPS33	-0.588326924516074	6.0739468341066	-8.85591886560708	1.94221003335671e-14	1.81256841894869e-13	22.0147061664808
ZNF229	0.571125079166118	5.01273582235248	8.82611717295968	2.26605513165057e-14	2.09655476628866e-13	22.0002352799881
GGCT	-0.68693593123284	7.47335909147968	-8.86536040802742	1.84957401024138e-14	1.73365813594161e-13	21.9955710957607
SDCBP2-AS1	0.899220468975027	2.90831513094032	8.78739953367141	2.76844800815737e-14	2.5240446442314e-13	21.99307314842
LAMC1	0.443293164211997	9.12432249521436	8.87560972646078	1.75399371959113e-14	1.65647608134468e-13	21.9864493353268
LRP10	0.597785294129039	7.15507361974599	8.86045969896359	1.89709387048644e-14	1.774876109609e-13	21.9813166871341
TIPARP	1.56865157214309	4.3268699024393	8.78975713241654	2.73490554876847e-14	2.4980134866367e-13	21.9695063332145
ACTN4	0.677512390272295	8.58317964267027	8.86825693107822	1.82204782706976e-14	1.70999188570497e-13	21.9624047998244
TMEM117	1.34019625162783	1.84803725194235	8.76649244714967	3.08443090419756e-14	2.7968486991202e-13	21.9623173669311
RPS6KC1	0.495475312776024	5.5403756615867	8.83493710646049	2.16497200964172e-14	2.01046503999877e-13	21.9606921594725
DOCK3	1.00610413688414	3.9749374781166	8.78747915385523	2.76730855796983e-14	2.5240446442314e-13	21.9507476366698
ADGRV1	0.77696952048621	5.49524233177494	8.83094728637991	2.210129121581e-14	2.04986404506858e-13	21.9489431333111
MAPK8IP1	0.636351382404388	5.79657507518124	8.8361496810461	2.1514311487083e-14	1.99912686441855e-13	21.9407814440733
TLDC1	0.522939261109157	5.01187775039603	8.81931820291653	2.34717670162607e-14	2.16360990494887e-13	21.9370788258319
ARCN1	0.382896908107618	8.48350739278848	8.86089916531775	1.89278334075477e-14	1.77194729705571e-13	21.9354923084256
MPZL2	-0.756222692492303	4.44447870999218	-8.80493050573649	2.52851488945928e-14	2.31795968132604e-13	21.9246299202866
STX17	0.539102957591344	6.60861728196152	8.84149829796864	2.0927036322108e-14	1.94817344955223e-13	21.91183727104
TOR1AIP2	0.474963380357677	7.33615014054999	8.84829355331132	2.02039201325139e-14	1.88319096654146e-13	21.9078032383536
HPCAL4	2.25857548546283	-0.0426107024257561	8.89620907879591	1.57653594220086e-14	1.49452422399547e-13	21.8754231980419
STOX2	1.66830996326453	2.75734373058051	8.74883838187658	3.37907703794242e-14	3.03288827266846e-13	21.8740441706467
DVL2	0.593574502451485	6.83635485481416	8.83005894599904	2.22031057104416e-14	2.05803602066661e-13	21.8624171313614
LINC01024	-0.939695542611207	3.37891996050155	-8.75639024987211	3.24974999674155e-14	2.92380143505519e-13	21.8573706220596
GCC1	0.572430445526932	5.79430265610434	8.81743373376152	2.37016925526937e-14	2.18078808438265e-13	21.8570716522053
GCHFR	-0.927686538784112	3.63756129684278	-8.75835384521091	3.2169391749988e-14	2.89949331643349e-13	21.8393247539936
EMD	0.555260432903984	6.60042119923083	8.8246915549077	2.28282990588185e-14	2.11077425287696e-13	21.8296528805322
SPRY4	2.08646302428312	1.06648235268682	8.76013925624432	3.18739247722099e-14	2.87458771399101e-13	21.8279296165263
UBE3B	0.427456326192297	6.44238628371382	8.82009282383025	2.3377901108494e-14	2.15628109978591e-13	21.8102259219445
ISG20L2	-0.453131621449887	6.1583559455083	-8.81715268830115	2.37361750202645e-14	2.18262341766253e-13	21.7978486759544
DISP2	-1.7257117484518	1.68763357546768	-8.74664969923019	3.41750859210139e-14	3.06555012060899e-13	21.7925538685406
NUP50	-0.535994949952704	6.34045699092963	-8.81390284419713	2.41385617130806e-14	2.21690912956342e-13	21.7787242482979
GIGYF2	0.452263937501628	7.30093604854505	8.82180210214271	2.31720986242788e-14	2.13861237210923e-13	21.7764308788432
SPECC1L	-0.439836468716283	6.11766959876229	-8.80625604104201	2.51123991734033e-14	2.30352954177045e-13	21.773724685037
NEDD4	0.782582661926019	4.62381829633955	8.77069385593108	3.01816989107182e-14	2.74173255198635e-13	21.7728885871746
CAPN13	0.678011342723772	4.4907965048386	8.78558852159834	2.79449222418147e-14	2.54315728717024e-13	21.7683360443381
RNMTL1	-0.70958034488473	4.99604228094897	-8.78295100063438	2.83286001328456e-14	2.57651277767904e-13	21.7651791878013
IST1	0.401905979354441	7.21155864934992	8.819055302903	2.35037096717717e-14	2.16522518056027e-13	21.763552529565
F11R	0.456431765337977	7.86323856071296	8.8231170281684	2.30150075866647e-14	2.12542038082015e-13	21.762399966768
STK38L	0.720317702043231	5.79111525538858	8.79666761974683	2.63890377065241e-14	2.41768023307606e-13	21.7532836201452
PIGY	0.42493631945102	7.18556211847717	8.81782755828644	2.36534568349203e-14	2.17768429082258e-13	21.7517797021817
THRB	-0.896843079263539	5.88089985531333	-8.79636035463435	2.64310009333096e-14	2.42004823179621e-13	21.7513042644394
ARHGAP30	0.895453038416922	3.23448616462854	8.7460104557002	3.42881520066442e-14	3.07385606287623e-13	21.7398359507252
DUSP16	0.808033025258227	7.35105238407756	8.81354482952167	2.41833039061828e-14	2.21966070571663e-13	21.7370400963068
DYNLL2	0.392443651809634	7.46364822953959	8.81429776752973	2.40893026601815e-14	2.21373909880835e-13	21.7208048058209
GNB4	-0.914861596206607	4.59320346517223	-8.76437173145195	3.11842575073651e-14	2.81916201523537e-13	21.7063018810978
DDX51	-0.798466127635777	4.70655890342335	-8.76519675306184	3.10515657866446e-14	2.80962821120212e-13	21.6962640933293
MAP1LC3B	1.15708358315363	6.87429820809902	8.78783495584784	2.76222236043051e-14	2.52143045375225e-13	21.6932785471607
MAP1A	-1.33398827827143	2.16195093131076	-8.71122228254979	4.10379852032937e-14	3.63770003431322e-13	21.6918082410941
RECK	0.8223072459988	3.00949663482589	8.72064116318241	3.90895490868486e-14	3.47318739105395e-13	21.6866227743639
RANBP3L	-1.23997098481049	2.39256077227434	-8.71102354866834	4.1080122484727e-14	3.63928683911894e-13	21.6814654593222
AIG1	0.501543767603409	6.31460721571559	8.79266085078712	2.69414955306173e-14	2.46378499931638e-13	21.670911503283
HSD17B1	-0.654561777332297	4.77224259953094	-8.75381906861053	3.29321823502255e-14	2.96113562976639e-13	21.6494723386563
DDX54	-0.583786953840226	6.58982388586522	-8.79037064008959	2.72624357651819e-14	2.49161737948857e-13	21.6426453677411
FBXO18	0.354661867686278	6.3905655330842	8.78591698407101	2.78975052944646e-14	2.54143115242077e-13	21.6303007337798
FAXDC2	0.743321492335306	3.61189071072744	8.73030635214629	3.71859946317657e-14	3.31189143173543e-13	21.6191063353392
C19orf70	-0.648283260974599	5.41985222765703	-8.76255166325424	3.14789892024128e-14	2.84238425654498e-13	21.6162925687296
SNHG8	-0.606439203646653	6.50727203831438	-8.77794229375855	2.90717269533695e-14	2.64250031435712e-13	21.6120545354569
SNORD116-20	-1.09784335430962	3.22579116187849	-8.70714257014336	4.19117001181769e-14	3.70858037109337e-13	21.6075917630882
NME1	-0.697805673050022	5.64720211725365	-8.76566627552641	3.09763019679458e-14	2.80542913359876e-13	21.6016431904228
TBC1D4	-0.70408955801077	5.45528810064174	-8.75729659932635	3.23456404317313e-14	2.9136300943184e-13	21.5801875140051
CRY1	-0.821207218430908	5.29286616710936	-8.73756702160033	3.58170453190386e-14	3.19945718328783e-13	21.5555603842935
MAN2A1	0.590893732903378	5.53180671705502	8.75028957587512	3.35383304128897e-14	3.01383344990994e-13	21.5371744037128
GPATCH4	-0.578583233436653	6.05077145111275	-8.76514365929919	3.10600881099862e-14	2.80962821120212e-13	21.5294782180053
MCTP2	-0.770993488746883	5.99618701968421	-8.76132659117765	3.16789325101836e-14	2.85871905392378e-13	21.518564286897
KDM4A	0.41224017792935	6.83639524542281	8.76604454339761	3.0915798436088e-14	2.8016392837435e-13	21.5178385183169
TUBB2A	0.894149037653088	3.06591295127207	8.69883324205003	4.3748986839918e-14	3.85525109382752e-13	21.5090172258952
REEP3	0.688380454213219	7.12876314823711	8.76963350427164	3.03475775521885e-14	2.75346963458406e-13	21.5032761687002
BCAS3	0.53636338815727	4.6324093511171	8.72483052535317	3.82528130568235e-14	3.4028687254814e-13	21.5011135102676
BRMS1L	-0.698502500539439	4.1701716426352	-8.71032927568088	4.1227667038645e-14	3.65020429394041e-13	21.4929916417778
SPATA20	0.627140630650402	7.83477048449566	8.76994885913596	3.02981495322405e-14	2.75064699743726e-13	21.4826180805429
PPP1R12A	0.617629421586752	7.11663340302548	8.76256952837328	3.14760827726291e-14	2.84238425654498e-13	21.4700582981192
TMCO6	-0.738917649583533	4.16186160764363	-8.70296655275149	4.28252442873924e-14	3.78050481022625e-13	21.4689284638643
SLC22A5	0.433199970255715	5.21292230686293	8.73085771410063	3.70802338886774e-14	3.30443200042955e-13	21.4610875433263
CCDC69	1.31606476269577	1.95750351028782	8.66462394367427	5.21976030820264e-14	4.56493423342871e-13	21.4579881040559
AZI2	0.658254052763905	6.38660441344106	8.74325946554235	3.47790036492167e-14	3.11228557089772e-13	21.4555395446427
OXCT1	-0.698491229096988	7.29156082743142	-8.75711610927967	3.23758251593869e-14	2.9146006630297e-13	21.4459661516439
GRWD1	-0.63587933842773	5.00998995660815	-8.72877603721689	3.74811135348914e-14	3.3361968040304e-13	21.4260343440634
MRPS26	-0.651841298147549	6.1720166146337	-8.74160816898185	3.50769976232379e-14	3.13708276539929e-13	21.4202626221789
CHPF2	0.73649163987516	5.73096436631091	8.73284506234013	3.67015081696685e-14	3.27456831061047e-13	21.417881965523
HEATR1	-0.686434716023672	6.34346016162356	-8.74392650055727	3.46593469124466e-14	3.10527895726312e-13	21.4110567740755
FGD5-AS1	-0.510926753930327	7.34735863773906	-8.74991465255311	3.36033688823927e-14	3.01787193264359e-13	21.4071355377537
DTNA	1.16653396788792	4.20920005632948	8.7033233746427	4.27464166359693e-14	3.7757658365042e-13	21.4037853939491
DYNLRB1	0.558890459703544	6.7533970944218	8.74372950531963	3.4694642333107e-14	3.10658765219996e-13	21.3945744215767
RAC3	-0.975596180460633	4.49159870216531	-8.69133973452398	4.54746203987193e-14	4.00496715488075e-13	21.3829598437095
DBR1	-0.58568970368303	4.57625632576826	-8.69910774054135	4.36870289284746e-14	3.85205182847901e-13	21.3578922071483
CHTF8	0.484635665774036	6.91179674244778	8.73915743793702	3.55239560596026e-14	3.17516502494639e-13	21.3527345583289
RBM27	0.656192470548554	6.09854739052615	8.72299714840014	3.86167713736861e-14	3.43321159826685e-13	21.3275753338199
ANKRD13B	-0.843523230530572	4.04866090239674	-8.67274599432976	5.00551204990688e-14	4.39034865311926e-13	21.3137075485801
MRPS27	-0.426561014519548	7.57476626867205	-8.73496746263875	3.63013027243927e-14	3.24078693049632e-13	21.3108309633132
MBP	0.538764485331272	6.26349070509783	8.71541666446209	4.01586374080467e-14	3.56185528245262e-13	21.2914088972118
TUBGCP6	-0.76013679021971	5.83373972719726	-8.70597657497535	4.21648002581449e-14	3.7265841122796e-13	21.2880966482776
FAM21C	0.612523301174387	5.76515390255632	8.70075310145453	4.33174783267593e-14	3.82171124885204e-13	21.2874261681606
SEC22C	-0.431362420534119	6.78706201438891	-8.71801964983381	3.9622394827079e-14	3.51844991557314e-13	21.2732919810387
ID2-AS1	0.86829595967311	3.40089519757962	8.64995420099439	5.63014864531724e-14	4.90100359757007e-13	21.2707657187175
SURF4	0.422284742151511	8.6480778156599	8.73127998397467	3.69994380310946e-14	3.29918979498169e-13	21.2654149958507
RCN3	-0.940091535716969	2.72196576804919	-8.62756179994486	6.3194054753367e-14	5.46614012774515e-13	21.245085735566
KCND1	2.30670143696232	1.84858653460842	8.6250969143855	6.40023689168542e-14	5.53287030314037e-13	21.2319214436579
SETMAR	-0.520126645982582	4.9214107323256	-8.67761617607899	4.88127057687112e-14	4.29140275071995e-13	21.1950082389508
KIAA1161	0.80901910003082	3.33324334906282	8.6349289381409	6.08382772999893e-14	5.26731845788825e-13	21.1946729412224
C14orf37	3.38320530489852	-0.291393132315762	8.83643829371496	2.14822066290791e-14	1.99737965784676e-13	21.1879271380797
CLEC7A	-1.14772948776653	3.22927001191336	-8.61303945334907	6.81073205749671e-14	5.86410278528502e-13	21.1659634056984
WWTR1	-2.75250045745995	1.05400028920915	-8.78583709880376	2.79090301700976e-14	2.54143115242077e-13	21.1605574902946
NUP35	-0.742279184150964	3.97582017050376	-8.64237889451215	5.85450125167366e-14	5.08157172226195e-13	21.143305113803
P4HB	0.449248738125005	10.2265467327002	8.71628755067301	3.99784251760948e-14	3.54796709482411e-13	21.1394660108181
CCT8	-0.412978139134593	8.88655413704154	-8.70659517977874	4.20303318648153e-14	3.71688729848096e-13	21.1243738785949
CERS5	0.453507288373581	4.87701963065342	8.65420983057337	5.50789295402481e-14	4.80293383261536e-13	21.1104197899866
CCNA2	-0.953138576559117	5.78179546194476	-8.67625217956211	4.91575382292874e-14	4.31919013487992e-13	21.1048275741443
PRR36	-0.928233616914363	4.34716513451555	-8.63695191837593	6.02068485929895e-14	5.22279629388984e-13	21.0947473334006
DSCC1	-1.10403041854809	4.25147208507207	-8.63485844402781	6.08603990705655e-14	5.26731845788825e-13	21.0864218127703
GPR108	0.582113513725997	5.71009038463228	8.66510895515443	5.20671360950439e-14	4.558834493313e-13	21.0800613109844
MYO5C	-0.50134886950578	6.99362573920879	-8.68275580198363	4.75348738716551e-14	4.18173908824622e-13	21.0732324024891
SUV39H1	-0.784320956773795	4.07384642037178	-8.62338177683757	6.45708876367665e-14	5.57880580410637e-13	21.0729376117847
NAP1L3	0.886026561796358	2.64285409721654	8.59037874288064	7.65450460668897e-14	6.54929009538699e-13	21.0699391707483
SNORD44	-1.79824464368486	0.370716563311848	-8.61661959932256	6.68618117674167e-14	5.76347282146687e-13	21.0601716030311
PLEKHG2	-0.960096294851819	3.31510645970854	-8.59828129000422	7.34903951000829e-14	6.29869733346373e-13	21.0509589960208
PFDN2	-0.645507737753706	6.0530635933567	-8.66480995662712	5.21475275483499e-14	4.5632125505013e-13	21.0457372303124
RTKN2	-1.0546612171421	4.19330876809763	-8.6151606220821	6.73666163543776e-14	5.80365525632435e-13	21.037770732704
RHPN1-AS1	-1.00946559615044	2.20905725547388	-8.58153729580513	8.01127892101472e-14	6.83467617173279e-13	21.0360831460347
FBXO7	0.379596947755711	5.89821294003605	8.66129775971508	5.31011605622651e-14	4.63585480815682e-13	21.0345274340498
TPP1	0.71311395230471	7.69127789978035	8.6757360831005	4.92886449416986e-14	4.32817714879852e-13	21.0246114872171
LPPR2	0.546444745664883	6.79082202580113	8.67163720539472	5.0342355447861e-14	4.41296444486328e-13	21.0149227592393
TCF3	-0.560376381135701	6.2440441133612	-8.66355751016013	5.24856181835481e-14	4.58745077208474e-13	21.0080185780604
SPOPL	0.75164262498892	6.42449768242124	8.66267766674418	5.27244322883862e-14	4.6056432533008e-13	21.0076204099809
SLC29A2	-0.798356900799394	4.80772703746338	-8.63619079719654	6.04436457976441e-14	5.24031053866873e-13	21.0055263051595
ACAD9	-0.429237653353602	6.16287287005241	-8.65914574984758	5.36940416709333e-14	4.68489093393803e-13	20.9997426484836
CCT7	-0.467125430055073	7.82465685345424	-8.67357898352252	4.98404072466226e-14	4.37407104158554e-13	20.9916560160829
GAB2	1.21417253301761	2.74658055356583	8.57390058485814	8.33274543801003e-14	7.08118310680014e-13	20.9904430620764
PSMB10	-0.690523308945563	4.58546564040109	-8.61937325104131	6.59192996465613e-14	5.6887597901883e-13	20.9849343779093
PKIB	-0.839990319065639	4.57054237119994	-8.60336458850019	7.15900074835721e-14	6.14986013943546e-13	20.9684293374018
DNAJC27-AS1	1.54782187706068	1.42380653734159	8.57602610911129	8.24200254174207e-14	7.00803568328419e-13	20.9637670763209
NPM1	-0.534607954750159	10.4474749664879	-8.68274516323489	4.75374841744559e-14	4.18173908824622e-13	20.9624308675287
TNFRSF12A	1.9184679115218	4.00071279237325	8.60089098873557	7.25085649203336e-14	6.22164920482131e-13	20.9616931595526
FHOD3	0.958818677155774	2.21757528468541	8.56774491980219	8.6011975633104e-14	7.29692557122424e-13	20.9480312197781
KIZ	0.643961557641583	4.39331834418625	8.60322464955481	7.16416622059944e-14	6.15077872890344e-13	20.9463581456933
HRNR	-4.75800773055279	-0.675830711993097	-9.2934477543745	2.00459083399958e-15	2.10938584185969e-14	20.9460709099167
TRUB2	-0.487524626630738	6.04334033113601	-8.64648085151085	5.73193251425384e-14	4.98382736734428e-13	20.940145678435
CTBP2	0.522931467944209	6.8894049125956	8.65349623145841	5.52820702118882e-14	4.81785006559323e-13	20.9196205002934
PSMG3	-0.647089296209561	5.11802378507708	-8.61827229830573	6.62945316213634e-14	5.71785575431587e-13	20.8972426813674
RBM10	-0.565346387480226	6.75658112834276	-8.64564595884153	5.75667052788135e-14	5.00244008371912e-13	20.8949320363361
IDNK	0.858092612275213	3.40781771786232	8.56993008588406	8.50492878563706e-14	7.22341689169265e-13	20.8829979078242
DHCR24	0.620241138775695	10.2311916492568	8.66662274598272	5.1662016313999e-14	4.52600254942245e-13	20.8774311452337
KIF1B	0.500151292702594	8.16074995951709	8.65202673263526	5.57027482346689e-14	4.85169644716815e-13	20.8710977515125
DENND2C	1.17943922586501	3.14893049409269	8.55520561551913	9.17498964510927e-14	7.76615808968212e-13	20.8674200787964
MFAP3L	0.637245433549801	4.64981244309038	8.59244710831565	7.57335261579179e-14	6.48354976503589e-13	20.84676247952
TNKS1BP1	0.519377181061627	8.26519945541597	8.6479829963473	5.6876901819884e-14	4.94822455230231e-13	20.8431234199162
EIF2S1	-0.522491120554501	7.50284543056423	-8.6424116642118	5.85351179910392e-14	5.08157172226195e-13	20.8366438945995
CAMSAP2	0.674205475989296	7.073645957584	8.63571838548971	6.05910873450941e-14	5.25006213256741e-13	20.828912558951
EBP	-0.617501833298224	6.08768198282275	-8.62025619127583	6.56199015699879e-14	5.66617850474375e-13	20.8273439206928
TMEM50A	0.547977609268498	5.04529562843915	8.6040375310222	7.13421265896887e-14	6.1320742579895e-13	20.8253347312001
ARHGAP4	1.12652258283294	2.5461206977062	8.54069375477874	9.88680314084481e-14	8.34984454234678e-13	20.8068417878095
CD68	0.96545081070599	3.31360003787936	8.55005984594627	9.42135109335676e-14	7.9657099109147e-13	20.7926838094956
FDXACB1	-1.32316691357517	1.78005594413194	-8.53344299839308	1.02628049476194e-13	8.6189194123855e-13	20.7920035926613
LPCAT4	-0.865197498024313	2.6486963663619	-8.53869925733441	9.98884147915191e-14	8.42181042397221e-13	20.7711648521183
THAP9-AS1	-0.689864481756274	5.62309014655491	-8.5980720523369	7.35696865105094e-14	6.30189625009588e-13	20.7609879966797
ZFPM2	1.6446496978716	2.6274515454103	8.52212342389952	1.08784789616715e-13	9.1104986106224e-13	20.7424052248094
MVB12B	0.543755150778225	4.78794561390958	8.57894162875325	8.11913257438726e-14	6.9153088336358e-13	20.7225536073854
TRIM13	-0.753971803941743	4.33466000615829	-8.55366993195217	9.24783316877931e-14	7.82340635844451e-13	20.6871908367864
PTTG1IP	0.453966618918041	7.54893578785342	8.61024095125096	6.90969771968442e-14	5.94590377987285e-13	20.6813012826028
MOCS1	-0.629402257338652	4.46908751247141	-8.55683966676022	9.09810781788133e-14	7.71412687709238e-13	20.672162725471
LOC81691	-0.733865447981091	4.66341267846817	-8.55524096254114	9.17331974425727e-14	7.76615808968212e-13	20.6552630265036
PSMD4	0.531188580280031	7.53634381248886	8.59993603535238	7.28663152706959e-14	6.24877550031279e-13	20.6232983077148
KANK2	-0.685249773220156	6.05158923239807	-8.58143844344782	8.01536010816559e-14	6.83467617173279e-13	20.623009712637
CYSTM1	0.770786552219922	4.8268448015689	8.54890013823326	9.47777760297047e-14	8.0089087499271e-13	20.6225864649729
GAMT	-0.664678985688963	6.24325194186598	-8.58291480482143	7.95462250603907e-14	6.79059758673579e-13	20.6160142247205
FLNA	0.981931973762117	8.89203248387084	8.6080644944864	6.987654979181e-14	6.00954336582943e-13	20.6023036284757
AMPD2	-0.715851728215831	5.81808074947536	-8.57971420349514	8.08688065087914e-14	6.89174800531221e-13	20.5998138161904
PDCD5	-0.411848021500133	6.58850099500081	-8.58482021931282	7.87691100867328e-14	6.7319121062173e-13	20.5936418035516
ZNF213-AS1	-1.15532303600343	2.89984763856263	-8.49675738518506	1.23950208013078e-13	1.03172745206451e-12	20.5917142432977
KDM2A	0.511294581038209	7.70750922924347	8.58986600533066	7.67475543980931e-14	6.56287743076177e-13	20.5699951805528
CPD	0.5528026872192	7.82668810190428	8.58360390593081	7.92643003336058e-14	6.7703796007362e-13	20.5288918226074
LMNB1	-1.23542405160841	6.74383071958625	-8.57618549392638	8.23523790179437e-14	7.00625112370223e-13	20.5228625463722
DHFR	-0.615056209642876	6.43154817119331	-8.56787586061907	8.59539843098972e-14	7.29612791632231e-13	20.515359854759
CDKL5	1.3649563422097	2.23280568675452	8.47440893883624	1.39046470227198e-13	1.15291098670988e-12	20.5039478721942
ABCC3	4.87056170724174	-1.35882557056835	8.98103067054558	1.01581603717912e-14	9.86004758518535e-14	20.4930548149769
TP53INP1	0.878921940981563	8.75322638760015	8.57724628187077	8.19035645544392e-14	6.97201771740057e-13	20.4704616593783
CCM2	-0.689082047405981	5.02454166623623	-8.53784689294447	1.00327677297817e-13	8.43516462656229e-13	20.467789523363
TARBP1	-0.622187787599884	5.27072019919973	-8.5380440714075	1.00225891393295e-13	8.43516462656229e-13	20.4512994155564
EDEM2	0.606060528305266	4.61751623232229	8.50310885413887	1.19965924029719e-13	9.99671651071179e-13	20.4055517719223
CACUL1	0.596088357105845	6.19750747086685	8.53787510901811	1.00313105508263e-13	8.43516462656229e-13	20.4009163399561
GIGYF1	-0.70675290166727	6.48117426111893	-8.54011009947504	9.91655494768793e-14	8.37026358035311e-13	20.3992111572392
ORMDL3	0.46905370767212	6.05525323050259	8.53834386325424	1.00071332303457e-13	8.42776851300454e-13	20.3889022488039
DUS3L	-0.785087496975782	5.00831268168589	-8.50971793691879	1.15955441181117e-13	9.68402060498139e-13	20.3707071885838
APH1B	0.827239449499609	5.39129133334184	8.51585203313505	1.12352801828777e-13	9.39359505713205e-13	20.350566010778
KLHL3	1.27447607789028	1.46104097598975	8.44595391950404	1.60945282191086e-13	1.31990953434263e-12	20.3369831541773
DHX58	-1.77899209832434	1.35997205850196	-8.44597274619167	1.60929713225036e-13	1.31990953434263e-12	20.3171629703696
RBBP4	-0.408737760845947	7.65765912654388	-8.53981386686374	9.9316895005219e-14	8.37832862583353e-13	20.3164396235976
LRRC59	-0.426671917646684	7.74941173445954	-8.53856055688117	9.99597627582156e-14	8.42309650716815e-13	20.3056930884415
MARC1	-0.778099693951436	7.02972644308117	-8.53392952401256	1.02371352888038e-13	8.60217255157684e-13	20.3018771067958
KIF2C	-0.744705780235353	5.8952851258143	-8.5083409011882	1.16779879556592e-13	9.74745231474034e-13	20.2740047614843
ZNF551	-0.811051875385672	3.75209147909755	-8.46009717898587	1.49662089278129e-13	1.23615287821803e-12	20.263455934157
MED29	0.353242484891962	6.9528129043097	8.52387818974054	1.07806810607115e-13	9.03867709702089e-13	20.2610141684952
DDX12P	-0.985738777481444	3.73754248673018	-8.45444053016987	1.5407707437745e-13	1.26912855120778e-12	20.2605614098057
ABHD14B	0.51117288073465	6.15452493446925	8.51823745596554	1.10982117039098e-13	9.28416417525957e-13	20.2589158446981
SLC27A2	-0.87323964108714	4.18544150176819	-8.46615203827473	1.45075847442054e-13	1.20025285134429e-12	20.2552579748077
CARKD	0.481426154500909	5.86135957154736	8.50667969240981	1.17782228416597e-13	9.82565523279785e-13	20.2450653783424
UBXN4	0.561981226349999	7.83956023385476	8.52640558582763	1.06413596436551e-13	8.92685231335897e-13	20.2441100073669
RUFY2	0.663519028650194	4.71675531705129	8.47842804913274	1.36202600639701e-13	1.12995483492031e-12	20.2395227765111
DCAF5	0.525678772114722	6.43269171946771	8.51265107990849	1.14218630951768e-13	9.54427914508484e-13	20.2381678611971
ATPIF1	0.427119415665477	7.43944501631387	8.52371954883098	1.07894864215747e-13	9.04101161307841e-13	20.2360215940763
SNHG20	-1.05145773287152	2.70091722341933	-8.42410093019168	1.80066904689226e-13	1.46950252218121e-12	20.2305084144429
ETV5	3.86209659670512	0.934981809672796	8.55623431473788	9.12651439152062e-14	7.73384537827729e-13	20.2220857772647
MAP4K4	0.345705634659586	7.73300927238318	8.52130421326666	1.09244379345129e-13	9.14388851865364e-13	20.212842215859
ZKSCAN3	0.730307649846165	3.93475361672131	8.44759572013326	1.59593197417799e-13	1.31168661873326e-12	20.2100302475216
EXT1	0.842174752472595	4.06537500974355	8.44819352311181	1.59103698730251e-13	1.30837959481569e-12	20.1795343815286
STK40	0.757779554419614	7.29980444735113	8.5032077352443	1.19904915185242e-13	9.99671651071179e-13	20.1665544962532
ATM	-0.68761135234397	6.30048232925244	-8.49239826631892	1.26760695247615e-13	1.05395271308869e-12	20.165829770291
CDKN1B	0.832197276241879	7.08280204236793	8.49789413039266	1.23227566351891e-13	1.02628127362174e-12	20.1435229865244
TRIM21	0.56997653244361	4.07789543524649	8.44595478056109	1.609445700964e-13	1.31990953434263e-12	20.1357567119068
SEH1L	-0.612948363321132	6.40139253708016	-8.49486508948396	1.25162535885394e-13	1.04124135116625e-12	20.1290441082317
EXOC2	0.577110264324332	4.8210288762967	8.45457814613957	1.53968141622477e-13	1.26892734061642e-12	20.0992427835195
HSD17B12	0.612220113870992	5.87607759723551	8.48007196833782	1.35056148713961e-13	1.12168314661993e-12	20.0965801493978
TMEM25	0.493800964759365	5.45536338253047	8.46896965064999	1.42989646544085e-13	1.18364527701543e-12	20.0871958472854
MANBAL	0.512306289003694	5.74115264150172	8.47228588960862	1.4057250601165e-13	1.16492094385813e-12	20.0730543684723
ACD	-0.834243333073904	3.86018754257117	-8.4122857320723	1.91330927723597e-13	1.55719523615043e-12	20.0587174169628
DYNC1I1	1.89337456502526	0.163226495790679	8.47891377799591	1.35862853182393e-13	1.12775931641062e-12	20.0534753157186
CNGA1	1.41988858282097	0.760266530390258	8.39525063837964	2.08817397368331e-13	1.69583668949857e-12	20.0524425516306
NAALAD2	-1.71856262214177	2.03363406740032	-8.39266359300676	2.11608716162598e-13	1.71757647670139e-12	20.0523818964862
MRE11A	-0.564127831750992	5.73019360000425	-8.462645662672	1.47714404667523e-13	1.22140941656802e-12	20.0487602690462
POC1A	-0.658481294970457	4.90336171793489	-8.4411859421658	1.64936911161751e-13	1.35190647271007e-12	20.041943505752
TTLL4	-0.620167355704282	4.52906476912853	-8.42450216766367	1.79696206654542e-13	1.46727473579369e-12	20.0059107469987
TMEM14A	0.710021853237158	5.79981025110034	8.4618171345961	1.48344823483392e-13	1.22594709379561e-12	19.9926917147818
NCAPD2	-0.612892125628806	7.57687584224625	-8.46942142079767	1.42657940346317e-13	1.18155081756221e-12	19.9575368721733
GRK6	-0.627101583785205	5.78002727103474	-8.4469403940843	1.60131521208526e-13	1.31539109544159e-12	19.9514840541458
TMEM184C	-0.477403443513685	6.64065878436241	-8.45661284681489	1.523664551046e-13	1.25641663363574e-12	19.9323567864745
OGDHL	-0.988035270184215	3.77571862954179	-8.38340791706895	2.21902948049217e-13	1.7982162266093e-12	19.9284842005346
CREB3	0.621473158369851	5.73587598801955	8.43207235523974	1.72842935347242e-13	1.41476944295245e-12	19.9126204033241
HNRNPUL1	-0.36789549248488	7.3647381287344	-8.45794513842919	1.51326696518544e-13	1.2492147745588e-12	19.9089226457862
LINC00665	-0.538260066887049	5.64646115806665	-8.43680004002496	1.68695672983004e-13	1.38196084316027e-12	19.8978860214882
TSPYL4	-0.547443307264099	6.96960290059181	-8.44843763474083	1.58904243182056e-13	1.30745540582014e-12	19.890161275361
ERBB2IP	0.645149439581236	7.5624446066165	8.45017127060942	1.57494893004243e-13	1.29656979898668e-12	19.8685408342038
LRRC20	-0.684157434665705	5.42004789699566	-8.42920667190419	1.75406063417919e-13	1.43380372797141e-12	19.8678145937933
CCNI	0.387147656653861	9.06339843550486	8.45748600063871	1.51684220291816e-13	1.25147816038566e-12	19.8471296149679
BRAT1	-0.660067184503021	6.14301902459726	-8.43202042778197	1.72889046871187e-13	1.41476944295245e-12	19.8400195145482
FAM129A	1.68886660831259	4.70960633955465	8.36327744570988	2.46046149210989e-13	1.98789615951391e-12	19.8289055857244
CATSPERG	1.34014445691787	1.86247184083824	8.33916344626459	2.78432413982028e-13	2.23819118220243e-12	19.8264366088091
KCTD9	0.62382882039081	5.49242894104996	8.41521057335578	1.88478820784503e-13	1.5348145189263e-12	19.8210484863168
VSIG10	0.572163871152081	5.32067329507581	8.41071406492641	1.92881222062368e-13	1.56896231337406e-12	19.8074453987123
RNF4	0.327548760265499	6.84587722992855	8.42899163619894	1.75599915786785e-13	1.4346073642298e-12	19.7790069554921
CPE	0.532910843163282	6.04670144950749	8.41931107614961	1.84551440339509e-13	1.50446494470036e-12	19.7724583646123
SYNE1	1.34983014188384	1.66156994480103	8.32747313556617	2.95627193543079e-13	2.36627821867957e-12	19.7674488978954
TSPAN5	0.817246581646359	3.928107145922	8.35691717445112	2.54204968033851e-13	2.04826327586339e-12	19.766872133448
PRMT6	-0.605996978023341	6.25315152022199	-8.42159729905701	1.82397240230993e-13	1.48771154769614e-12	19.7632023267859
NBN	-0.64216298742844	6.34335031675061	-8.41918581387266	1.8467019851466e-13	1.5046162240348e-12	19.7569034889589
SLC41A2	1.03097822189595	3.23668779782452	8.3367640394736	2.81878421091812e-13	2.26346864765489e-12	19.7439108303562
FUZ	-0.990201569869722	3.12488826817083	-8.32964322933833	2.92357274953904e-13	2.34135298171084e-12	19.7425480699065
C1S	1.62033154713325	0.558752375221172	8.34858975521158	2.65295752175758e-13	2.13373380539431e-12	19.7420862810754
STK32C	-0.77689737104454	4.70576085047205	-8.37724000773634	2.29038307833579e-13	1.85503734111598e-12	19.7157729228713
NETO2	-0.760191859978201	6.0214272889255	-8.40640274018875	1.97198440360556e-13	1.60234403704227e-12	19.7086394900767
SLBP	-0.523779870865252	6.6538162446112	-8.40937140595301	1.94215526500993e-13	1.57896066374603e-12	19.7054908211293
CREM	0.892632683048027	4.52526336630128	8.3649063304873	2.43998931028028e-13	1.97407755836038e-12	19.702820832478
YWHAZ	0.527464491284528	9.668067611784	8.43075988215785	1.74012176234139e-13	1.42318455246831e-12	19.6873152132737
LINC00116	-0.92182619572616	3.6515557955237	-8.33414583091777	2.85687132734672e-13	2.29160148779051e-12	19.6630325837655
OBSCN	-1.08713363143833	4.94322763203624	-8.36122016617859	2.48656242036102e-13	2.00635256873407e-12	19.6544274539382
FRAS1	-1.07976392722004	3.16174722676045	-8.30779578714252	3.26989602108084e-13	2.60205398264705e-12	19.6446437972942
FOXO4	0.750347763228982	3.95558520658722	8.3334319135775	2.86734530468929e-13	2.29877507182137e-12	19.6344618886737
SLC4A11	1.0081826303232	3.29540898654231	8.31207712133447	3.19895416069452e-13	2.54830215793045e-12	19.6107771966884
MRPS17	-0.561258352620992	4.837269271106	-8.36317247931543	2.46178658326554e-13	1.98789615951391e-12	19.6052280232854
INTS4	0.417720235451903	5.25552127030384	8.36723074461325	2.41106893348007e-13	1.95173105688069e-12	19.6049776504167
MBNL2	0.881616428834229	4.61731045271458	8.3370846658413	2.81415493744462e-13	2.26096043556278e-12	19.6040587595898
SPNS2	-1.35807859123199	1.6322488883935	-8.29344228708412	3.51935862769735e-13	2.78433557183896e-12	19.5959870671256
SAFB2	-0.57064982379277	5.63062617508317	-8.36459821283761	2.44384875031363e-13	1.97613531689335e-12	19.5544977472422
KIF7	-1.52899717470333	1.43011933365014	-8.29085529959019	3.56629443748667e-13	2.81807246498081e-12	19.5492355471157
EFTUD2	-0.41613872293038	7.22847381700606	-8.38756646846692	2.17217490445747e-13	1.76119753592513e-12	19.5479857092951
C4orf33	0.739952793145107	4.07848905782864	8.32285906030103	3.02701240291573e-13	2.41903237052595e-12	19.5416642781956
AGO3	0.543895735589758	4.85766815946312	8.33661067179036	2.821001246965e-13	2.26403820012969e-12	19.5082816715526
SLC25A16	0.645932450799486	5.74720286788305	8.35687524412276	2.54259639465194e-13	2.04826327586339e-12	19.4764413999002
FAM73A	0.801546482956703	6.22176005683755	8.36312670050749	2.46236471543411e-13	1.98789615951391e-12	19.4714703248286
NEAT1	1.36902315356043	11.1888551731986	8.39244288287299	2.11848566765483e-13	1.71859431580254e-12	19.4677263012935
TPT1-AS1	1.29071797186254	2.89482901750151	8.27224497846522	3.92281563257085e-13	3.0872641267654e-12	19.4630562917102
MKS1	-0.57571856988135	4.95170172789465	-8.32379891342841	3.01246771059398e-13	2.40869090214479e-12	19.4422540818946
KLF15	-1.15834876361605	4.75566446551308	-8.29524999732336	3.48692675579835e-13	2.76013137401518e-12	19.4388485668163
NDUFA4L2	-0.775946559522674	4.45995244039695	-8.30370240270137	3.33918754015005e-13	2.65297566681975e-12	19.4110783541363
ABLIM1	-0.622379335509787	6.79990384748427	-8.35393010193381	2.58129138535855e-13	2.07720640099378e-12	19.4054927346968
PEMT	-0.861560736199166	4.60595794145859	-8.30106827351567	3.38454825412178e-13	2.68333561688979e-12	19.3914609575613
ATAD1	0.541542994525504	5.36416325263409	8.32084541375251	3.05841036583447e-13	2.4415252553626e-12	19.3594077758459
CLCN3	0.638729595208966	9.06740226807909	8.35979248591966	2.50483742062882e-13	2.02001281998724e-12	19.3529763420412
ZSCAN26	1.17993840886379	3.5030921157916	8.25267009243297	4.33614590412876e-13	3.39476365466097e-12	19.3410355062296
SWAP70	0.634615627184564	5.15838098722065	8.30894290230222	3.25073610062341e-13	2.58817885932986e-12	19.3321982347403
ENOSF1	-0.647867461037692	5.88582090907833	-8.31728618802508	3.1147030126863e-13	2.48382264676036e-12	19.3182224563297
RFXANK	-0.544648722206467	5.12671343079246	-8.30245612631269	3.36057296298501e-13	2.66573500328489e-12	19.3173506457518
ANKRD24	1.06495957892788	3.64735431173678	8.26946631243356	3.97900804645431e-13	3.12657168108623e-12	19.3055349179052
FAM57A	-0.629163152506321	5.05960858100891	-8.30427528080083	3.32940276910516e-13	2.64660201063436e-12	19.2989865403551
NUP107	-0.473305588271195	6.0179618484558	-8.32223690634032	3.03667898083298e-13	2.42546657320149e-12	19.2941471049756
SNORD104	-1.7393091986146	1.23057481130061	-8.23361680792734	4.78003633417848e-13	3.71901687015669e-12	19.28256484787
KIAA0922	1.0002493994046	4.85922673172344	8.30300412702252	3.35115282560589e-13	2.66059478071611e-12	19.2809591199121
LOC150776	-0.892920604166253	5.24305072991437	-8.29078209068341	3.56763169680909e-13	2.81807246498081e-12	19.24635638226
SPTBN2	-0.801189970176559	7.02320241580706	-8.32703076315814	2.96298219182112e-13	2.37038575345689e-12	19.2433538974638
JADE3	0.500575341892906	5.15201983976062	8.28817479838237	3.61558426161938e-13	2.85294867432878e-12	19.2294377374962
PRPS2	-0.626592606182373	5.72563802646365	-8.30537107247752	3.31076606975076e-13	2.63318131903482e-12	19.2274396997769
DBP	-0.966096267177855	3.04867239261013	-8.21836286519763	5.16778251194259e-13	4.0061653174667e-12	19.2080080314485
USP30	0.565806133952075	4.97235166568684	8.27643819018743	3.83950917206001e-13	3.02328629930011e-12	19.2008836939685
CPSF7	-0.414054715083555	7.20148308869003	-8.31460514504976	3.15778642160521e-13	2.51684293560636e-12	19.1895366664755
RNF43	-0.792975153342384	4.34261642003417	-8.25109170147884	4.37130439214984e-13	3.42050582347692e-12	19.1842929108359
SNRPF	-0.606448936324065	5.87059887215367	-8.29730835475649	3.45036018369179e-13	2.73406905109847e-12	19.1764487844824
TMBIM6	0.44859906041683	10.1629599549735	8.33155350167402	2.8950867305783e-13	2.31977707291162e-12	19.1720897764335
IMPDH2	-0.402851158058503	8.68022170354649	-8.31880495295464	3.09055717689404e-13	2.46587707588953e-12	19.1514127304249
RPL17	-0.868068050274568	3.89242714661641	-8.23658759118823	4.70796042322932e-13	3.66673930058151e-12	19.1401518440252
DHRS4L2	-1.1438848690841	2.57024072621516	-8.21099858582822	5.36602788361747e-13	4.1534162216701e-12	19.1379139474458
CNPPD1	0.53076622011703	6.10755197725293	8.28874724976268	3.6050012290619e-13	2.84609350450018e-12	19.1371557100816
UBE2I	-0.356406257189042	7.16170610973295	-8.30293608287342	3.35232107426404e-13	2.66059478071611e-12	19.1300669180799
TATDN3	0.575438913169209	5.16040928005014	8.26742769910688	4.02074341027887e-13	3.15771354857466e-12	19.1201537768003
PNKP	-0.727845753440346	5.37980637773368	-8.26628062650232	4.04441804417452e-13	3.17464617623234e-12	19.1061267039624
FERMT2	0.717801800088915	4.27313675138323	8.23760731954677	4.68347040728337e-13	3.65145335595883e-12	19.0978288293872
EPHA6	-0.653303912146857	4.49588544054201	-8.24339590689984	4.5468341103055e-13	3.55045559024167e-12	19.0969242820383
PDE4DIP	0.523345612653838	4.76344260098027	8.24943542997003	4.40850278619912e-13	3.4478165540399e-12	19.0963864981788
MAGEF1	-0.503358957885072	6.63036329465499	-8.29240693922179	3.538068719752e-13	2.79766402821464e-12	19.0915024505876
ERCC6L	-0.861423261164327	4.1833941571136	-8.24509785449568	4.50742068230114e-13	3.52151035199968e-12	19.0873366348512
GNG7	0.634024112489047	4.164173138541	8.23672029662466	4.70476614079665e-13	3.66615300312416e-12	19.0858858021252
SRSF2	-0.508474755743028	7.27300742459889	-8.29587006731092	3.47587083940778e-13	2.75283104032422e-12	19.0785784310942
LOXL1-AS1	1.01355609040018	2.47821298688358	8.1974101032197	5.75190401379491e-13	4.42019399545263e-12	19.0717654370777
ITFG1	0.478185879565697	6.52874170176832	8.2855394704515	3.66470444287597e-13	2.88867201649478e-12	19.066956337246
BCS1L	-0.51129279932369	5.19696780997835	-8.26224832877071	4.12874794487454e-13	3.23576613466785e-12	19.0622130995929
DSC1	-3.15814919835016	-0.0356537464270252	-8.4918106922359	1.271443495269e-13	1.05655758300827e-12	19.0416667431615
UBTD1	0.873227767984816	3.41825943749515	8.19760850753928	5.74607589122589e-13	4.41797622030968e-12	19.0312767424393
GTPBP4	-0.541467226553325	6.88496240058456	-8.28221957973256	3.72753087449465e-13	2.93665286523671e-12	19.0156352718079
IFT43	0.560060681911097	4.46534533423319	8.22489662736565	4.99800666170363e-13	3.88056194581911e-12	18.9952491093656
PGAP3	0.654889551843803	4.58429561070746	8.23345176938866	4.78407247672579e-13	3.72022953446476e-12	18.9951401490041
R3HCC1L	0.667434416987381	4.54414694511797	8.21998413265762	5.12512688285789e-13	3.97515006575383e-12	18.9813765513816
SKP1	0.51271446745703	8.56777993578046	8.28554144079573	3.66466747036954e-13	2.88867201649478e-12	18.9799812628099
PNMA1	-0.724844684278005	4.51004342063359	-8.21631303059013	5.22221988494397e-13	4.04627728546536e-12	18.9779648813194
VEGFB	-1.58664189299489	2.06538412422785	-8.17340996153077	6.50209931354333e-13	4.96115463882961e-12	18.9758350994882
RAD23A	-0.389176070118133	7.3930405164634	-8.27183091899114	3.93113871678747e-13	3.09219376486541e-12	18.9572871611919
EEF2KMT	-0.675995413626359	3.80506977801796	-8.2078645496049	5.45267476270251e-13	4.21179857184881e-12	18.9506259961733
LPIN2	0.593068110975445	6.86463337294897	8.26308140038911	4.11118315355412e-13	3.22368283205058e-12	18.9504935770729
SH3PXD2A	1.69364381172928	2.46498862557439	8.16093207982561	6.92982016851319e-13	5.26876858989337e-12	18.9393771499724
RPS27L	0.53634215460007	7.24898975668413	8.26546768653744	4.06128042267345e-13	3.18621665762093e-12	18.9291478432947
RAD51C	-0.538282870803552	5.86505919641413	-8.2416060845154	4.58865261958008e-13	3.58124780330636e-12	18.9134928662162
TMEM98	0.534190524414223	5.38763708886627	8.23812024735363	4.67119979469877e-13	3.64377849959463e-12	18.9055213637525
CS	-0.313003387996369	8.7784953744036	-8.26947553799575	3.97882016036542e-13	3.12657168108623e-12	18.8990258144844
TMEM59L	1.29477713996489	1.96469991777875	8.15022180440978	7.31920501714879e-13	5.53957573273721e-12	18.8805435931139
MRPL15	-0.510075415597747	5.87495851096664	-8.23543096209082	4.73589258326259e-13	3.68658180561281e-12	18.8570317769449
GNB1L	-1.01738320861939	2.41557291256391	-8.14887967860371	7.36950992908476e-13	5.57203228072189e-12	18.8433931470042
ANKRD12	0.831123044541769	6.40700647269071	8.22956090918472	4.88021524176612e-13	3.79106632541956e-12	18.8417233253561
BTN3A2	-0.832815556347406	3.84612571533461	-8.17348856495136	6.4994899498673e-13	4.96115463882961e-12	18.838910724798
MPZ	3.32082551610667	-1.12767744528868	8.53152270078069	1.03647496424937e-13	8.69966912418585e-13	18.8372369898558
PSMD3	0.498366884368624	8.20710332195359	8.2534280627866	4.31936237629202e-13	3.38338786866985e-12	18.8294238911416
USP4	0.353420542078415	6.16726897518942	8.23184169900188	4.82362636352452e-13	3.74904624610167e-12	18.8231240984029
LGI2	-1.67417137275233	1.15259479216595	-8.14041716800419	7.69471659648079e-13	5.81206561432372e-12	18.784253519117
TENM1	-1.22358771239783	3.45901286495339	-8.13859627636825	7.76653728281971e-13	5.85747482867005e-12	18.7776426857004
ZDHHC8	-0.982246927581236	4.07636705794517	-8.1692410231343	6.6419979492723e-13	5.06018473902957e-12	18.7750005005973
PRUNE2	-1.15948965432506	9.34739578725676	-8.24795800537815	4.44195022420177e-13	3.47216681762695e-12	18.7740477616654
DNAJC3	0.48283648239783	7.25456363449407	8.22417559105649	5.01646646997301e-13	3.89288168026432e-12	18.7423938155128
INPP5F	0.509659046300659	4.55385281441418	8.17628942226098	6.40718809710583e-13	4.89869330275667e-12	18.7217573256038
ACTA2	-0.813324108662024	4.12547613131513	-8.17614016555918	6.4120737609849e-13	4.89993382162591e-12	18.7050616802743
FAM160B1	0.642971997831765	6.70071217430145	8.20980117562069	5.39896979740847e-13	4.17676097258555e-12	18.6933173543947
MSH6	-0.585966013531444	5.78476784338119	-8.20419616734387	5.55586496689463e-13	4.28709498164901e-12	18.6902597388062
CDK10	-0.598840676980826	6.23187482109939	-8.20401275330896	5.56107504463456e-13	4.28891129277003e-12	18.6880677783817
IL10RB	0.705658074134025	3.93276352910374	8.15216951227808	7.24680908387852e-13	5.49031711420383e-12	18.6865076656931
KDM4C	0.459476687429446	5.43286111456788	8.18621981891592	6.09032021473625e-13	4.66831283024398e-12	18.6811930106108
PRPF4	-0.442718376688182	5.74728804075759	-8.19846704856867	5.72092392977286e-13	4.40314678264835e-12	18.6711451419988
MTFR1	0.490877620141888	6.91905631540398	8.20852410063222	5.43432518397521e-13	4.19978522710096e-12	18.6588841051482
PSME2	-0.514742141101722	6.00293672908108	-8.19582465172431	5.79868844469404e-13	4.45159027022115e-12	18.6574432677094
TMEM43	-0.518754726944034	5.84756190651721	-8.19207408151886	5.91087547834157e-13	4.53307998890587e-12	18.6545357538674
TBC1D7	0.482928275017528	4.87194267931734	8.1719666097091	6.55019938301001e-13	4.99278141803443e-12	18.6497108116702
MND1	-0.984998769116907	3.32066050480408	-8.12296254711987	8.41126850724985e-13	6.32150189714033e-12	18.6487872705612
NOP58	-0.594492017076865	6.83987436154653	-8.20691732668601	5.47913567403152e-13	4.23006176253251e-12	18.6431221508004
FECH	0.498890259613868	8.47662145238048	8.21537274508802	5.2473815823795e-13	4.06367621665862e-12	18.6271591236668
MRPS30	-0.514603225624297	5.59262009504028	-8.18042694823235	6.27321805144079e-13	4.80228976132604e-12	18.6152122195155
UBQLN4	-0.394280952328123	6.53979751137538	-8.19822295725144	5.72806370170696e-13	4.40638342955081e-12	18.6139594115099
ICK	0.719999299084751	7.05626536496361	8.20165855540324	5.62838195205899e-13	4.33859257659742e-12	18.6131093213886
MPV17L2	-0.613452411049144	4.75119599183872	-8.15384020216012	7.18527787015145e-13	5.4464478797675e-12	18.6106513217491
TTC9	0.954493959819266	3.49249299754837	8.12217941761745	8.44492953323226e-13	6.34045309355078e-12	18.6063311363432
PPIF	-0.699853127103242	7.39211037712799	-8.20143864800476	5.63471039132604e-13	4.33944068181064e-12	18.5928411690204
LETM1	-0.547783589758161	7.14583696919759	-8.194879893637	5.82674678387697e-13	4.47084464520678e-12	18.5683732024381
CDKN1A	0.99358277335015	8.98263807180801	8.20141949383566	5.6352619402842e-13	4.33944068181064e-12	18.5601530589913
LUCAT1	3.124659853387	0.292777836774461	8.15391334252464	7.18259603329367e-13	5.4464478797675e-12	18.5560046097374
BRE	0.401495690681315	5.76967513574921	8.17384239875854	6.4877567794708e-13	4.95524698883691e-12	18.5545634845728
PRR15L	-0.961199665867858	4.05053847625814	-8.13910037572113	7.74658779531876e-13	5.84536494143249e-12	18.5483554258041
HSP90B1	0.50891655526091	10.5739672632274	8.20945571909548	5.40851099446376e-13	4.18198769788197e-12	18.5441705226745
CCT5	-0.445958716661446	8.53120862447641	-8.19611592546228	5.79006506406247e-13	4.4472438364175e-12	18.5309795950975
LSM6	-0.621537514804102	3.61925746721568	-8.10896722233624	9.03345879348561e-13	6.77893139645077e-12	18.5248351131548
NCAPG2	-0.563794977792949	6.52708637457819	-8.17708849096856	6.38109487889521e-13	4.881228767269e-12	18.5194620362157
NUSAP1	-0.911481567217375	6.97693908462708	-8.1803806384479	6.27470199235594e-13	4.80228976132604e-12	18.5182526120777
VRK1	-0.808982333999704	4.82773569442753	-8.13930585870059	7.73847054103628e-13	5.84217564827555e-12	18.5110618157281
DYNC1I2	0.401926590554917	6.08120463066249	8.16459846537013	6.80131747659819e-13	5.17893424080114e-12	18.4869015456414
TMEM184B	0.598768100938892	6.14824778428568	8.16126950942478	6.91789338938461e-13	5.26236510309014e-12	18.4854657339208
NCOA2	0.687652501921008	6.7548394856232	8.17259927843519	6.52907210247448e-13	4.97920501222737e-12	18.4846520344915
SMYD2	-1.06017031718429	2.07224137404176	-8.0684929940245	1.11024804329589e-12	8.26958562407296e-12	18.4828945612001
POLR2H	-0.554598346956682	5.83367055044703	-8.16003573145578	6.96160193716699e-13	5.29025377978237e-12	18.4821347372481
AAMDC	0.910682505604664	2.9820802268039	8.08262089850775	1.03315882274185e-12	7.71836461805553e-12	18.471172012968
CC2D1B	0.474976277867118	6.2925670974672	8.15716070017388	7.06452367410514e-13	5.36032781659236e-12	18.4532386813509
TBL2	0.379726087194403	6.23164005648414	8.15754344730572	7.05073502946206e-13	5.35257013156736e-12	18.4473471828395
TAF4B	-0.929095283513234	3.56539420455516	-8.09125707485312	9.88682543554957e-13	7.39345471813806e-12	18.4418852282139
KITLG	1.17324033688392	3.88304753472684	8.1031042941914	9.30752334027308e-13	6.97762209074091e-12	18.4282596674952
SFTPA2	-0.807759000267847	3.49186651043628	-8.08477392739819	1.021887889574e-12	7.63796343944408e-12	18.4235193391256
PI4KA	-0.479274303927709	7.17037680395646	-8.16215818395473	6.88657996383357e-13	5.24120044282438e-12	18.4204306461865
THAP11	-0.597856438392785	4.94086181403631	-8.12697788403572	8.24076406485604e-13	6.20578300892068e-12	18.4183455561673
SLC36A4	-0.896612852129954	3.36222439470755	-8.07303318605097	1.08487012961546e-12	8.0885848392779e-12	18.4177207997691
TET2	0.736409115263137	6.3054367058749	8.14948029962227	7.34695535314155e-13	5.55777740971152e-12	18.4145844539118
LCMT2	-0.52124469078064	5.05027445790847	-8.13217554835933	8.02515128367886e-13	6.04644614529462e-12	18.4106668127531
ST3GAL1	1.31729465146667	9.44806459011842	8.1810983443656	6.25174316929368e-13	4.78960078725071e-12	18.4084645439115
ZDHHC2	0.730268946935068	5.40856604943225	8.13722096717363	7.82122482896049e-13	5.89575863612805e-12	18.4022872495916
[truncated: 13,017 more rows]
