# Supplementary material for: The transcriptomic response of cells to a drug combination is more than the sum of the responses to the monotherapies
Source: eLife. 2020 Sep 18;9:e52707. doi: 10.7554/eLife.52707 (PMC7546737; doi:10.7554/eLife.52707)
Supplement: Source data 6. [file elife-52707-data6.zip › LNCaP/DE_limma_TMW_0.csv]

	logFC	AveExpr	t	P.Value	adj.P.Val	B
LRRC26	0.747009695597383	4.45944477819281	4.06382890098644	9.22677510436278e-05	0.999463466446792	-0.509740733062563
PRR7	0.419706838424031	4.5362364196721	3.43512418448775	0.000843608764114406	0.999463466446792	-1.58400729794162
CCDC85B	0.364769656602811	5.86202865666844	2.99248265565071	0.00343515175183278	0.999463466446792	-2.18051225096849
C20orf24	1.05964515057725	4.08370882130041	3.43278846205408	0.000850176443058225	0.999463466446792	-2.43917382144892
RPS2	0.169611699299251	11.0842924196227	2.7738907701544	0.00653560591755089	0.999463466446792	-2.44646092999545
ATP6V0C	0.3259715656581	4.38121371655746	3.10631016699061	0.00242487246368382	0.999463466446792	-2.48700716323136
APLP1	0.210073240121037	4.94540063636091	2.93401600162058	0.00409360392911169	0.999463466446792	-2.51259310654059
MEX3D	0.287012711474858	4.58624738544906	2.91159601735292	0.00437554659619514	0.999463466446792	-2.64620207780594
VPS39	0.107923861356996	6.93607894558956	2.68386411199275	0.00843331565947287	0.999463466446792	-2.72190593421391
MESP1	0.306356781835542	4.03894250804103	2.86998045351913	0.00494668285032667	0.999463466446792	-2.72785824184816
GCSH	0.271297613087412	4.29646498932361	2.85370484301558	0.00518807706002335	0.999463466446792	-2.73310353073797
VAC14	0.170743934473737	5.4984859215167	2.739959259794	0.0071996906773383	0.999463466446792	-2.73900764295323
TUSC2	0.159886096889612	5.33925585916507	2.6493804578394	0.00928382007938268	0.999463466446792	-2.86787654264493
PRELID1	0.222785693040263	6.30473031525915	2.6102493698259	0.0103423856245416	0.999463466446792	-2.86924287687499
RETSAT	0.251847633478555	6.80578470145617	2.57075341507597	0.0115200950924907	0.999463466446792	-2.93245931289765
TMEM60	-0.219952520977713	4.1513461622018	-2.80789683165442	0.00592656864113074	0.999463466446792	-2.94645215086969
RANBP3L	-0.370699987171432	2.39256077227434	-3.05332266646419	0.0028548792840961	0.999463466446792	-2.99148563225462
METRN	0.257895009795404	6.01307564821151	2.5475152176308	0.0122681447793099	0.999463466446792	-2.99475956277652
KLHL2	-0.163679545875419	4.76883281271752	-2.65119705492343	0.00923714778567927	0.999463466446792	-3.02463374696333
SAYSD1	-0.129287822109753	5.54122787267801	-2.51693418339034	0.0133189694578044	0.999463466446792	-3.06396422126732
SLC39A3	0.164404402298364	6.14464583032848	2.49289377634177	0.0142009370971709	0.999463466446792	-3.074512564941
ZNF879	-0.316745356430314	3.16447003871886	-3.03255053908556	0.00304193648345835	0.999463466446792	-3.11951552701222
DERL2	-0.167698100278603	5.5625941222114	-2.51860336307163	0.0132595950980398	0.999463466446792	-3.11982559313044
WDR89	-0.171553082133244	5.43206231925489	-2.47070992751966	0.0150607711406938	0.999463466446792	-3.13846501015976
WDFY2	0.245683634072996	4.27102295326966	2.65269244625211	0.00919888740395465	0.999463466446792	-3.16930878212814
SREK1IP1	-0.180998747180979	5.02883503029461	-2.49223394506707	0.0142258644075032	0.999463466446792	-3.19626050876081
ZNF615	-0.219105292161335	4.76454312906258	-2.55628234138521	0.0119809462909358	0.999463466446792	-3.19745534586954
IL17RA	0.148462346509485	5.06444640486735	2.47635020429398	0.0148378580949044	0.999463466446792	-3.22710772678742
CAMSAP3	0.249222341055017	5.62285436093203	2.40425836919003	0.0179212233767227	0.999463466446792	-3.2619968735253
CST3	0.220498368155502	6.30468039073936	2.3506527701184	0.0205703135307563	0.999463466446792	-3.30361994941032
HES6	0.237188796561214	5.16371205342268	2.37632215554453	0.0192613766883866	0.999463466446792	-3.33298328104954
RBM18	-0.143627413115536	5.91832376115029	-2.34091637580288	0.0210870042571168	0.999463466446792	-3.33754680228099
SH2B3	0.13049070520963	4.80706667110344	2.38539390139779	0.0188167573918745	0.999463466446792	-3.36815638187752
WDR5B	-0.165999228381053	4.9988671656765	-2.37160411373675	0.0194962749710835	0.999463466446792	-3.38537415819406
OBSL1	0.277229251862718	3.16495353061415	2.59490457330768	0.0107863940902706	0.999463466446792	-3.40082447581641
ZNF444	0.201226092817908	5.07080014949712	2.2838965013042	0.0243493230391988	0.999463466446792	-3.44980872553864
DNAJC19	-0.154901395815553	5.42496100057765	-2.2710787296851	0.0251410342904334	0.999463466446792	-3.45878014268789
LSR	0.172744006519238	6.6861955479898	2.22944617935448	0.0278705121006943	0.999463466446792	-3.48078238429661
MAF1	0.135146717913695	6.53087005611429	2.23061726951302	0.0277903269383537	0.999463466446792	-3.48269151753705
HINT2	0.126676418432471	6.25370805883081	2.23109661021369	0.0277575644494359	0.999463466446792	-3.49530596574064
TMEM160	0.677474627773132	2.76454777840326	2.82185456396512	0.00569195962650329	0.999463466446792	-3.50356690051246
TRAPPC5	0.318114960753904	5.52246622964563	2.24734186951785	0.0266670046691249	0.999463466446792	-3.50369230774133
HNRNPUL2	-0.149082509481943	5.31336113019574	-2.23856160248572	0.0272516806453126	0.999463466446792	-3.5073302762835
WIZ	0.142171918222131	6.59483196247594	2.19253124523109	0.0305039098259643	0.999463466446792	-3.53298847279684
NCBP2-AS2	0.183175355607594	4.94999426897451	2.21868753617589	0.028616676138978	0.999463466446792	-3.53914851227379
TXNL1	-0.114547520503212	6.82309719522551	-2.18592798176063	0.030997155120781	0.999463466446792	-3.54540621798135
DMTN	0.15462214671908	5.43213874126397	2.19729242765269	0.0301525175944047	0.999463466446792	-3.57248283069085
NUDT3	0.449784413654679	2.16085174336579	2.87693813776709	0.00484666727647398	0.999463466446792	-3.58061104995761
EID2B	-0.291894548417186	2.92379611011728	-2.56815658613735	0.0116016015616705	0.999463466446792	-3.58391022838688
TUBD1	-0.174777791235591	4.06988143274189	-2.27870810450863	0.0246671146721228	0.999463466446792	-3.59801547581651
LRP3	0.185746073359634	6.55317505426319	2.13961067596135	0.0346560592590942	0.999463466446792	-3.61130175708165
DTD1	0.126749856704512	5.31766200614792	2.16966293639583	0.0322418175564102	0.999463466446792	-3.61290209482225
PARP16	0.184591340094499	4.09097300899195	2.24497199754242	0.0268237214632671	0.999463466446792	-3.61968549787749
C1QBP	0.115151807788765	7.89311195758403	2.11914701788862	0.0363882583409474	0.999463466446792	-3.63228614164876
MSMP	0.172924779894078	4.54420333841713	2.21330745294893	0.028996312052602	0.999463466446792	-3.65578722734297
RBM15B	0.090935946569032	7.33523974904025	2.10203905200234	0.0378933382818534	0.999463466446792	-3.66086515927452
TMUB1	0.192557112589437	5.01021066630674	2.14513222884733	0.0342010874021838	0.999463466446792	-3.66909555734579
FDXACB1	0.294099387641608	1.78005594413194	2.51210002913122	0.0134922718297183	0.999463466446792	-3.66991048018408
IER3IP1	-0.155412870498326	6.31546767023098	-2.1035875708387	0.0377549309873896	0.999463466446792	-3.6723901795094
ZNF358	0.168503911734292	6.00857028640729	2.10708199215014	0.0374441996774101	0.999463466446792	-3.67328775534555
SORBS1	0.299782004501258	3.36471326691775	2.40495912455082	0.0178886989198987	0.999463466446792	-3.68231099754874
C9orf172	0.324217347349849	3.71325341051329	2.2300717063745	0.0278276568046231	0.999463466446792	-3.71122405962767
SBK1	0.149183870175611	4.43208684301642	2.1276758909109	0.0356574186977738	0.999463466446792	-3.71211700035156
PCNXL2	0.103526267905424	5.3496363600905	2.08298085711409	0.0396329229593197	0.999463466446792	-3.71820204905726
CTU1	0.339348382088831	2.87832445655871	2.38759608298943	0.0187102079624529	0.999463466446792	-3.71967225458104
EXOSC6	0.185729516077678	5.48169139239885	2.0921778703805	0.0387850424810302	0.999463466446792	-3.72243539637119
STRN3	-0.134572252258512	6.31643679941464	-2.06571172824115	0.0412681290364246	0.999463466446792	-3.72699115507073
FNBP1L	-0.113508135284102	6.58518733604439	-2.05391774948499	0.0424179104535765	0.999463466446792	-3.73710957094172
FADD	0.157137016988602	5.21278823747791	2.07028676527259	0.0408293746685437	0.999463466446792	-3.74043668254348
ZNF354B	-0.274337258965744	3.68068151123392	-2.23271857727462	0.0276469548700775	0.999463466446792	-3.74158160797065
FARS2	0.178510216184951	3.94084930429969	2.1395255839042	0.0346631116016108	0.999463466446792	-3.76294251849426
CCDC110	-0.281044175982946	2.79473004510838	-2.33952286021446	0.0211618857006042	0.999463466446792	-3.76399227790194
GADD45GIP1	0.163676423234529	5.99771411819612	2.03724188737151	0.0440904433106843	0.999463466446792	-3.76567821008432
TRMT13	-0.15077842644062	4.72279013545203	-2.06706171858485	0.0411382432688205	0.999463466446792	-3.76740674666194
GPAA1	0.134039542064228	7.30134287743695	2.02514014121785	0.0453392745534889	0.999463466446792	-3.77370083369707
RAPGEF1	0.107430453755708	6.27422788786783	2.032514361297	0.0445747484772463	0.999463466446792	-3.77420299298527
TK2	0.103414934230551	5.48594864097025	2.04246024638301	0.0435610922058943	0.999463466446792	-3.77599339467772
NDST2	0.133088676472757	5.59892169310552	2.04675068723311	0.0431299558923859	0.999463466446792	-3.77653742095032
PHF19	0.228290108253907	2.66628776941914	2.38169004097598	0.0189971775102611	0.999463466446792	-3.77839997688007
UBE2S	0.220630788920137	6.32278770111731	2.0254793104873	0.0453038666777992	0.999463466446792	-3.77906179814019
SOBP	0.247817375839597	2.67839248892901	2.34297505825384	0.0209768080184956	0.999463466446792	-3.7810918033785
YAF2	-0.243895048866633	4.02932467865045	-2.15861572339631	0.0331117547887852	0.999463466446792	-3.78494344018154
TMEM167B	-0.147947832891731	6.1594025807658	-2.03011396325569	0.0448223913107979	0.999463466446792	-3.78508708181981
SYTL4	0.165032790132702	3.41153439164214	2.17377894022775	0.031922809083721	0.999463466446792	-3.79463587054869
LOC729732	0.480469930401525	1.33432012066214	2.92286195498149	0.00423171319052374	0.999463466446792	-3.79890132476349
FAM35A	-0.16550009116281	5.22964970674332	-2.02402414634292	0.045455946826068	0.999463466446792	-3.8024348753503
RPUSD3	0.115405349477729	5.62706755757297	2.02065975875838	0.0458092323893958	0.999463466446792	-3.80428898275079
RAB11FIP5	0.121186807026203	5.22037066189638	2.04147573609349	0.0436605424140921	0.999463466446792	-3.80556492004566
CLN6	0.118312330865468	6.00183100296048	2.00401251983843	0.047592023644481	0.999463466446792	-3.80815773318773
PSMD5-AS1	0.22918237765604	3.33848438313004	2.22333593189711	0.0282921730591707	0.999463466446792	-3.80906647551473
TM2D1	-0.16303367937128	4.52841010590852	-2.06639047375705	0.0412027813625987	0.999463466446792	-3.81221827550265
DEXI	0.152557283652568	5.0957838528831	2.01368654961261	0.0465489448503998	0.999463466446792	-3.81727997399486
C1orf122	0.195339208517174	5.75671595446088	2.00495620468496	0.0474894035525558	0.999463466446792	-3.8176074786698
SH3BGRL3	0.132781918358621	4.98510135249389	2.02561038849079	0.0452901890074134	0.999463466446792	-3.81820006551363
ANKRD9	0.383706358690851	3.45193454110547	2.23840254647663	0.0272623747877262	0.999463466446792	-3.82008236892577
COMMD2	-0.132376526228644	5.38333589544456	-2.00877374268713	0.0470761921960502	0.999463466446792	-3.8238298372426
ARHGEF18	0.107402767908866	5.74656764056494	1.99584963682097	0.0484876039793434	0.999463466446792	-3.83095840306046
SPAST	-0.170517133378213	5.56699552926036	-1.99514791812803	0.0485652577476924	0.999463466446792	-3.83554517745655
TAF10	0.13477270101883	6.0271107338795	1.98531134397563	0.0496649895025715	0.999463466446792	-3.84058967495376
MPC1	-0.130084600401941	4.99794491138961	-2.02713277844709	0.0451315897184863	0.999463466446792	-3.84302373510829
ZNF414	0.235740364240054	3.63148067701126	2.0842739286953	0.0395127580669004	0.999463466446792	-3.84381019896672
NUP54	-0.134719725740304	5.88339349116387	-1.97796251103691	0.0505003495101954	0.999463466446792	-3.84580678345037
SSR4P1	0.254467406522884	2.48176524503719	2.33994011585287	0.0211394396053852	0.999463466446792	-3.84727390989975
ACYP1	-0.257009199967702	2.79137450748832	-2.30089231052084	0.0233333822413189	0.999463466446792	-3.85644252415358
VASP	0.118916366596777	4.90478691105059	1.99208833620256	0.0489050765806323	0.999463466446792	-3.85875940255647
ENDOG	0.282751730076172	3.45053714600645	2.08831818481328	0.0391389483077001	0.999463466446792	-3.86042364550893
ARHGAP44	0.1200723347907	5.27728110878103	1.99483032163713	0.0486004384859612	0.999463466446792	-3.86164313127294
LSM6	-0.147806073532468	3.61925746721568	-2.06657361346933	0.0411851644298666	0.999463466446792	-3.86567843957057
HTT	0.109927491605204	7.5532277760044	1.95831404658754	0.0527926719670695	0.999463466446792	-3.86796827486503
SLC24A1	0.144371308459343	4.63470871739657	2.02255112018372	0.0456103378864365	0.999463466446792	-3.86830306083255
EEF1E1	-0.193067292013229	3.90155430579758	-2.01982602130748	0.04589714276351	0.999463466446792	-3.86862434319562
PIR	-0.210410747667861	4.09076459439261	-2.11067312280161	0.0371271707227478	0.999463466446792	-3.87377636831973
JMJD8	0.145021004150872	5.33669592765979	1.96107397446375	0.0524654497670991	0.999463466446792	-3.87699440335318
ANKRD50	-0.174131126696671	4.5607044272825	-2.01548033398796	0.0463576942296097	0.999463466446792	-3.8778379869836
FAM53A	0.23600821797491	2.99109327022417	2.13743201384068	0.0348370164577756	0.999463466446792	-3.88317193279683
GAR1	-0.114879085245192	4.88190364168229	-1.96378901881047	0.0521452284345617	0.999463466446792	-3.8883831562802
CLEC7A	-0.241967107276722	3.22927001191336	-2.1175489999679	0.0365266231327852	0.999463466446792	-3.88935545460064
C3orf17	-0.114160576873479	5.98435807148525	-1.94624155372746	0.0542444098784712	0.999463466446792	-3.89234857428986
POLR2K	-0.124034556749443	5.866609135368	-1.94242541474907	0.0547102764925658	0.999463466446792	-3.89524507769424
FAM227B	-0.373152556565136	2.15583266573404	-2.60848904266531	0.0103924703025125	0.999463466446792	-3.89702778186169
TRMT10A	-0.15235794494447	5.42243943892452	-1.94866770045021	0.0539499794781395	0.999463466446792	-3.90378000061725
ZNF813	-0.207705757341555	3.52552725265477	-2.0527613938425	0.0425321073502749	0.999463466446792	-3.90414635117572
PRAF2	0.156323515965339	4.72107101311321	1.97990600817292	0.0502782744043955	0.999463466446792	-3.90422768146973
SNAPC3	-0.109599539819203	5.46713358304559	-1.939799903041	0.0550327547833237	0.999463466446792	-3.90812174955313
SNORA33	-0.213716923271249	1.984442051456	-2.05979079921462	0.0418419637862602	0.999463466446792	-3.9083890309259
NFYB	-0.134215488344719	5.53263196941481	-1.93279166251545	0.0559014198034279	0.999463466446792	-3.91527125272927
ELK3	0.263647794952933	2.72765969606079	2.20090773002773	0.029888056550654	0.999463466446792	-3.91682248950069
KXD1	0.094817736092887	6.38785319565178	1.92039888079062	0.0574658407753608	0.999463466446792	-3.92074340704464
PMS2P3	0.367495276215877	2.04977936473203	2.47765470061456	0.0147867238902764	0.999463466446792	-3.92110024565633
NXT1	0.202854574159087	3.05050077267702	2.015097656892	0.0463984383079791	0.999463466446792	-3.92132375241887
GPR75	0.605477176719223	0.411919882320612	3.06576588603672	0.00274798530225189	0.999463466446792	-3.92476665022326
PDF	0.473716755313781	2.8420452709608	2.17877027939901	0.0315396422833736	0.999463466446792	-3.92491239919811
DNA2	-0.149298488604329	4.42803071479088	-1.93799738786444	0.0552550776730437	0.999463466446792	-3.92686571538965
ZNF580	0.237069274032841	4.6492608963013	1.97677555794663	0.0506363870669021	0.999463466446792	-3.92707277274489
TMEM63B	0.129761335845926	6.3806214977227	1.91487095794187	0.0581754821011133	0.999463466446792	-3.92849291312644
ANKS1B	-0.527018871029072	1.14015568292389	-3.00568382157131	0.00330069390398123	0.999463466446792	-3.93140859397392
CEP72	0.236032775617872	3.33844312281017	2.06766719722825	0.0410801029008164	0.999463466446792	-3.9334493134551
CREB1	-0.123347835413083	6.57390153466156	-1.91093883461637	0.0586847461318872	0.999463466446792	-3.93350386772676
LTBP2	0.319145104105458	2.39489634435264	2.29557273636987	0.023647278325566	0.999463466446792	-3.93519780728136
LIPT2	0.275824705233059	2.35639676826866	2.20927705693152	0.0292835826670848	0.999463466446792	-3.93818542271899
MRPS28	-0.202407729736097	3.07499649835827	-2.02191964460618	0.0456766612952649	0.999463466446792	-3.94141451951698
MYO9B	0.137752073568993	6.07946822327006	1.90620515407609	0.0593027976167725	0.999463466446792	-3.94212663553331
WNK2	0.163735596416264	4.91459894553306	1.9113406448452	0.0586325345599578	0.999463466446792	-3.94292135466046
LOC102606465	-0.268493103637453	2.39763169159001	-2.25541032779965	0.0261394439468374	0.999463466446792	-3.94328475233974
UBN1	0.110517429669405	7.00643909621313	1.90311697438195	0.0597089500158265	0.999463466446792	-3.94336285096872
SF3A1	0.110628131110426	7.13352209483845	1.90281581082209	0.0597486834799952	0.999463466446792	-3.94405509356039
PCSK1N	0.503578596296537	3.17141677079746	2.19254276954997	0.0305030550021143	0.999463466446792	-3.94485381131686
ATF1	-0.165923734380793	5.29474851295548	-1.91260346652894	0.0584686970052118	0.999463466446792	-3.94578624051125
TTC36	0.654305750314725	1.32108908555839	2.88583679844098	0.00472145451782269	0.999463466446792	-3.94612610636692
BIVM	-0.198925637207183	3.92816538452635	-1.96703284846495	0.0517648151164499	0.999463466446792	-3.94744700643755
ACAD10	0.0983914730887872	5.43024206637346	1.90039922386472	0.060068317353368	0.999463466446792	-3.95331206364249
SPRTN	-0.138248166250889	4.61135727723391	-1.92737117694511	0.0565812010647389	0.999463466446792	-3.9571391112552
PLEKHA6	0.151561246322245	5.51870813806429	1.89862764147969	0.0603035509237363	0.999463466446792	-3.95776018233686
SMIM10L2A	0.364823885100912	1.98699698838064	2.37596040054094	0.0192792982818799	0.999463466446792	-3.95975512769278
KIF13B	0.14646515447323	4.82599530430403	1.9331745328185	0.0558536660900292	0.999463466446792	-3.96488532403461
C4orf48	0.436018587253296	3.26103790855018	2.10529159648852	0.0376031286340945	0.999463466446792	-3.96612335736304
HDAC6	0.105962556055749	6.16834410434523	1.88301907459483	0.0624097378668309	0.999463466446792	-3.97052478421404
NT5C	0.179080528543315	4.23179938867067	1.91637254319351	0.0579819910466255	0.999463466446792	-3.97264067262712
ICE1	-0.104358014452826	6.27996189112744	-1.87885322265078	0.0629821889333228	0.999463466446792	-3.97576211530409
C11orf54	-0.131382123387233	5.50217514780185	-1.88446231974439	0.0622124347476075	0.999463466446792	-3.97732681099096
RGAG4	-0.297778825376527	2.39984457046727	-2.31411325243876	0.0225690792122787	0.999463466446792	-3.97787265970274
DCAKD	0.114495330894305	5.67053558167857	1.87632936578512	0.06333114137574	0.999463466446792	-3.98162124018546
RP2	-0.150730586259499	4.89778703742589	-1.89760468514249	0.0604397330443605	0.999463466446792	-3.9822019350733
PARVA	-0.167836049460591	3.35108837993241	-1.99453914084605	0.048632712175022	0.999463466446792	-3.98355428921298
KLC1	0.0738375535330187	6.69159842624561	1.86959530375933	0.0642701391123782	0.999463466446792	-3.98733010360916
BID	0.171258330782847	3.73844233394158	1.92499674709996	0.0568811676273585	0.999463466446792	-3.98816549405044
HIBCH	-0.153170713218386	5.08995912545158	-1.88872251258975	0.061633082182233	0.999463466446792	-3.98895734595597
TP53I13	0.176838088769784	4.79329091233182	1.89815255530069	0.0603667651505729	0.999463466446792	-3.98930888762765
DNAJC11	0.0888790501339658	5.99318443589988	1.86797876089459	0.0644972764847098	0.999463466446792	-3.98941557532501
MYCL	0.198393749994442	2.8805712529018	2.07179758964	0.0406853670702518	0.999463466446792	-3.99356701730247
FBXL16	0.194018660851814	3.68556775854737	1.92642783575468	0.0567002150598401	0.999463466446792	-3.99405698365857
TGFBR3L	0.380438487939276	1.73334729468807	2.44412198172785	0.0161523544574951	0.999463466446792	-3.99478806123558
C18orf32	0.674485142255213	1.4494734227306	2.76497638601677	0.00670443749184192	0.999463466446792	-3.9954325387332
LINC00493	-0.0966184285848906	5.32925697314918	-1.86954241017179	0.0642775604796112	0.999463466446792	-3.99574373611561
TATDN1	-0.139545927826975	5.26320740463753	-1.86392049998769	0.0650704568587878	0.999463466446792	-4.00605766382568
CNEP1R1	-0.200439771897128	3.7402368406699	-2.03230620149658	0.0445961773340084	0.999463466446792	-4.00635404626467
RPAP3	-0.15469973473497	6.13158473286474	-1.8534188872825	0.066573487924894	0.999463466446792	-4.00813056252068
ARTN	0.334209469251668	2.55860319795389	2.26019417906307	0.0258309878481503	0.999463466446792	-4.00872554806954
FCHSD2	-0.178559777487071	3.45552848582294	-1.97862077494596	0.0504250393527483	0.999463466446792	-4.00962213396085
ZNF865	0.200077756634397	4.2609415792669	1.88735057302526	0.0618191587291753	0.999463466446792	-4.01694516516449
GUSBP4	0.184079096010339	3.26931966180105	2.00189984709173	0.0478224497061694	0.999463466446792	-4.01820025937489
SNTB2	-0.12301860800467	6.90042123185991	-1.84599265447178	0.0676537703041632	0.999463466446792	-4.01828752526981
WDYHV1	-0.180241801314095	3.33133018503386	-1.96197547277831	0.0523589396820125	0.999463466446792	-4.02139095004941
TRANK1	0.430222207106213	2.57461531560098	2.39144516053353	0.0185252605192096	0.999463466446792	-4.02319482860295
FAM98B	-0.136523267543923	6.51291177683163	-1.83989212765331	0.0685521094684553	0.999463466446792	-4.025798187132
TAF13	-0.156809055720488	4.89409969342222	-1.85211554339917	0.0667620342843297	0.999463466446792	-4.02623670757066
RILPL2	0.176830613197607	3.26290714610517	1.94900734863462	0.0539088688553555	0.999463466446792	-4.02661285299774
LRRC40	-0.174571735484172	5.27519083990802	-1.83900239548425	0.06868395490433	0.999463466446792	-4.03106996579804
MAZ	0.101847810587786	8.92529723586967	1.84147626391277	0.0683178855307236	0.999463466446792	-4.03306411858038
GSTO1	-0.112158013543557	5.29335647735674	-1.83157358332433	0.069793065964431	0.999463466446792	-4.03901201363159
ORAOV1	-0.142496286234608	4.18168526465436	-1.88799534165304	0.0617316499380857	0.999463466446792	-4.04373227053148
PARP8	-0.243115542167931	2.14225794464115	-2.09127412020367	0.0388676618357451	0.999463466446792	-4.04817518370482
EMC2	-0.120381523922108	5.71331761787456	-1.82109091743501	0.0713834385202458	0.999463466446792	-4.04952445500022
ARFIP1	-0.133188913834832	5.92106550161275	-1.81984733487879	0.0715740910394968	0.999463466446792	-4.05036303269174
TMEM14C	-0.102914353387068	6.75063531935576	-1.81986169473912	0.0715718871300419	0.999463466446792	-4.05133379918726
GSK3A	0.0907035163449477	5.62948157539788	1.81927999011446	0.0716612105937748	0.999463466446792	-4.05156372328882
ACOT2	0.157313958032169	4.95100850594701	1.82692550411559	0.070494570254797	0.999463466446792	-4.05204674309116
TRAPPC9	0.111799549516356	5.61684164796058	1.81703469162478	0.0720068558004226	0.999463466446792	-4.05396989974095
SLC27A1	0.172407047080171	4.4934166589297	1.8430518737219	0.0680855844356868	0.999463466446792	-4.05429413034696
SERPINB5	-0.220825512418806	2.99374970950082	-1.91954171508914	0.0575753980632826	0.999463466446792	-4.05469789911125
SNORD55	0.572788898798234	0.936023332811248	2.59392283670039	0.0108153775255869	0.999463466446792	-4.05491807077689
DMWD	0.151249413287329	3.83113850436514	1.87494643957783	0.0635230330252185	0.999463466446792	-4.05669654847525
NRGN	0.285985485036361	2.02901506287399	2.1358690794323	0.034967335489978	0.999463466446792	-4.05810139201379
LMTK3	0.191300822396887	3.83193547230906	1.87616287373702	0.0633542176791163	0.999463466446792	-4.05912007790855
RNF135	0.110791960194513	5.10677504841538	1.81901133446291	0.071702495179792	0.999463466446792	-4.05917552482763
VAMP3	-0.103522501732666	6.41634774172866	-1.81190469954878	0.072801773797893	0.999463466446792	-4.0605517233645
CITED4	0.351038645770045	1.96783284549652	2.1869991765738	0.0309166711636393	0.999463466446792	-4.0607480126289
LINC00998	-0.16124040984734	5.79878916342549	-1.80962602931937	0.0731571939038429	0.999463466446792	-4.06266341731125
CCDC138	-0.203677724449448	3.93288686169395	-1.83714721894465	0.0689595449611656	0.999463466446792	-4.06291536297279
NDUFC1	-0.0881559833635643	6.08671875521052	-1.80892491024971	0.0732668415068628	0.999463466446792	-4.06355291793499
PNO1	-0.111202244804691	4.62296394752471	-1.81080214939178	0.0729735669031153	0.999463466446792	-4.06678398298685
TMEM8B	0.112692277366101	5.26826119760932	1.81152292867795	0.072861221140456	0.999463466446792	-4.06914416378265
THNSL2	0.0877111335622001	6.47500646290452	1.80203990577862	0.0743508424237889	0.999463466446792	-4.07235334568471
ZNF252P	-0.0957890124475016	5.8062531578875	-1.79896035164059	0.07483998276579	0.999463466446792	-4.0757505705008
GJB1	0.289510345813059	1.76051741352126	2.02627651504762	0.0452207348588396	0.999463466446792	-4.07732919945023
ICE2	-0.116494350206758	6.46737175872568	-1.79759885247727	0.0750570842548409	0.999463466446792	-4.07899064031308
ZDHHC24	0.172460697512015	4.79395245519262	1.80810708804113	0.0733949124559767	0.999463466446792	-4.07933664745868
ZBED3	0.240223037039563	3.39868776819364	1.89006520296636	0.0614514281691012	0.999463466446792	-4.07995648682328
RNF26	0.1115651831062	6.50097255564425	1.79480965265228	0.0755034721769838	0.999463466446792	-4.08315668823835
CENPQ	-0.177901180194689	4.03354006104652	-1.81501241656769	0.0723193524971582	0.999463466446792	-4.08334216226841
OMA1	-0.112766043014553	5.51108613888953	-1.79221516378019	0.0759206686491379	0.999463466446792	-4.08385286056195
VPS54	-0.119407619965981	5.24684752422542	-1.79925494383788	0.0747930762847104	0.999463466446792	-4.08436325050627
EGLN1	-0.1162506717612	6.30190612066716	-1.79101967132521	0.0761135459470352	0.999463466446792	-4.08532210986113
TNFAIP2	0.619350751858534	-0.217108774982877	2.8204617332822	0.00571498366493262	0.999463466446792	-4.08589823271708
ZNF787	0.177661543583258	5.15253601296976	1.79248897515286	0.0758765496738893	0.999463466446792	-4.08604741346037
SPRYD3	0.116348347630454	6.00441357732877	1.78990395388875	0.0762939180537906	0.999463466446792	-4.08650755737254
UTP15	-0.121628949516482	5.15512191841716	-1.78963481003626	0.0763374819930621	0.999463466446792	-4.0870358917794
FRMPD1	0.166135802962421	3.81208086525329	1.84078924601126	0.0684193831463931	0.999463466446792	-4.08835755800017
SOWAHC	-0.157536214956747	4.74003563880042	-1.82526872637313	0.0707460306044418	0.999463466446792	-4.09386370996777
LOC100129518	0.408866645822588	1.68172951936942	2.53016748845898	0.0128547231618764	0.999463466446792	-4.09534934040455
ZRANB3	-0.144579125842656	3.94584547765082	-1.81888882183661	0.0717213283782466	0.999463466446792	-4.09557748232644
ACTR10	-0.124858019629182	6.3906600936184	-1.78120391568905	0.0777125652243901	0.999463466446792	-4.09717706724465
USB1	0.0928533299317138	5.82833285187598	1.78034092260104	0.0778544668560501	0.999463466446792	-4.09798789610733
EFHD2	0.141336818063112	4.11108304508791	1.79946520928291	0.0747596116360959	0.999463466446792	-4.09816870745687
KIF7	0.270058457627898	1.43011933365014	2.045055254434	0.0432998869895936	0.999463466446792	-4.09817688436181
ZEB1-AS1	-0.194287606735652	3.28416245227999	-1.95048257142582	0.0537306171664573	0.999463466446792	-4.0990694356423
ODF2L	-0.136292287797981	4.57117108203366	-1.79249520504484	0.0758755461039709	0.999463466446792	-4.09912669222379
NAA50	-0.116325907684367	8.26793108725792	-1.78907526994359	0.0764281156486887	0.999463466446792	-4.09948501253568
LACTB	-0.112472407365603	5.19216997538327	-1.78043008739277	0.0778397956182789	0.999463466446792	-4.09984822496251
ZNF862	0.116820727018862	5.67168887820455	1.77902951333542	0.0780705109466102	0.999463466446792	-4.10006246257657
FANCB	-0.200090178519428	2.61505757065965	-1.90769453661815	0.059107748938876	0.999463466446792	-4.10007462177219
CNOT6L	-0.137956558528876	5.80057326928635	-1.77824758008285	0.0781995635145281	0.999463466446792	-4.10196722249206
TLCD1	0.156809407572698	4.69809416994415	1.7774101615952	0.0783379687614947	0.999463466446792	-4.1021570561634
UBE2R2	0.0756179707880902	6.92217713232435	1.77926861640964	0.0780310837918235	0.999463466446792	-4.10258600958031
AKR7A2	0.113736776622924	5.14282232329767	1.7770342150455	0.0784001694602357	0.999463466446792	-4.10406819652694
CCDC121	-0.229126164716624	3.94577304416065	-1.86434535930307	0.065010251617406	0.999463466446792	-4.10641707015679
ZBTB7A	0.153079077786497	5.09814129606348	1.77407534199945	0.0788911418256489	0.999463466446792	-4.1074792593987
ABHD16B	0.205908222347726	3.67117259654	1.83763124112629	0.0688875538572486	0.999463466446792	-4.10821179257477
C20orf194	0.215184600087546	3.16672621375828	1.92942645709998	0.0563226323379587	0.999463466446792	-4.10894508153681
LOC100506730	-0.261783874963736	2.13571419014516	-2.05521855394774	0.0422897627962823	0.999463466446792	-4.10929884785903
UPF3A	-0.0889649249110196	5.1080957528616	-1.77260820670216	0.079135525855807	0.999463466446792	-4.10973823488242
DNAJC15	-0.177232060471729	3.46520076743809	-1.84275281016772	0.0681296263589201	0.999463466446792	-4.1104404787009
RNF157	0.12359169498261	4.84186653864625	1.77418352092384	0.0788731468903388	0.999463466446792	-4.11060896782981
YAE1D1	-0.147500564606203	3.82612009770181	-1.81514281531509	0.0722991684240676	0.999463466446792	-4.11095721454151
KCNS3	0.296323993887214	2.08463317593341	2.14138355717703	0.034509407099051	0.999463466446792	-4.11108030325493
CCDC74A	0.309225221423636	1.14360445058646	2.22646739438303	0.028075383281416	0.999463466446792	-4.1122200920431
C1orf95	0.227819138794636	1.74267110073572	1.95895316988901	0.0527167428245173	0.999463466446792	-4.1129405147873
CEP19	-0.194379882453732	3.35799749207045	-1.91874482083417	0.0576774097514395	0.999463466446792	-4.11630806746521
C4orf46	-0.14130024007427	4.39110710649121	-1.76939405599862	0.0796730966927311	0.999463466446792	-4.11663364358439
TMEM68	-0.138600922730476	5.12681277881545	-1.76533044071691	0.0803570464477452	0.999463466446792	-4.1170226080452
CRIPT	-0.188273876458698	3.62041648292332	-1.86993955052167	0.0642218562322822	0.999463466446792	-4.11827424564998
NUP133	-0.0800396403300505	6.71313944173656	-1.76702097196906	0.0800719267518579	0.999463466446792	-4.11857137834145
ORC3	-0.136919445309267	5.0086001435557	-1.76429600784448	0.0805319227173946	0.999463466446792	-4.11991247696766
STAM2	-0.139939806845346	5.16658671745535	-1.76465221753071	0.0804716682626153	0.999463466446792	-4.12339293362181
OAF	0.171386161613441	2.9642325316016	1.80046520127705	0.0746006283179984	0.999463466446792	-4.12355248573576
GPR176	-0.148335041651466	3.8119263798762	-1.80058634267989	0.0745813877353916	0.999463466446792	-4.12652138210726
FANCM	-0.151345271722055	4.41903656301996	-1.76576574662953	0.0802835492884491	0.999463466446792	-4.12731251372598
ATP6V0E2-AS1	-0.197193904761678	2.97425781649117	-1.86541821597647	0.0648584284330711	0.999463466446792	-4.12797748464159
APOOL	-0.114591289785921	6.17142894474383	-1.75440663969479	0.0822196438729791	0.999463466446792	-4.12973085661762
ARMCX5	-0.144826892372476	4.80917333658707	-1.75804763108417	0.0815949195061585	0.999463466446792	-4.13014321837691
ZNF747	-0.164123378350727	3.65900722735936	-1.81398768229758	0.0724781312734996	0.999463466446792	-4.13031837654069
XPNPEP3	-0.0948913134371434	5.93251935068382	-1.75276573704287	0.0825024742369346	0.999463466446792	-4.13077339158139
SMARCD1	0.0806843587298998	5.68790062767274	1.75190354823083	0.0826514036271176	0.999463466446792	-4.13152296047544
TBKBP1	0.12354425830144	4.46448026918707	1.76345123705823	0.0806749680227976	0.999463466446792	-4.13172496225239
RRAS	0.1792512474781	3.63920215959415	1.80446429111732	0.0739676318930639	0.999463466446792	-4.13217170908392
PRKAR2B	-0.156064781965243	5.03141808796721	-1.75026326877138	0.0829353458432118	0.999463466446792	-4.13566184248373
NR2F6	0.172976292476388	6.20726659430112	1.75057502105841	0.0828813180439137	0.999463466446792	-4.13597504172302
YY2	-0.164434455402438	2.78719098914575	-1.83407751420612	0.0694175785491749	0.999463466446792	-4.13696288712463
WDR59	0.0868124097500758	5.78095317357448	1.74683753567504	0.0835309461116649	0.999463466446792	-4.13793968961166
RPAIN	-0.0825758268724535	5.73350326159078	-1.74596107546914	0.083683891099289	0.999463466446792	-4.13802327557565
WDR31	0.179163387071812	3.70660425584955	1.81970857162087	0.0715953909247582	0.999463466446792	-4.13816280530262
TPGS1	0.270144119157004	3.16350097472966	1.85352648016618	0.0665579430459434	0.999463466446792	-4.13865039927588
CD3EAP	-0.230474437262803	1.63545925470071	-1.90618206506981	0.0593058255979506	0.999463466446792	-4.13907404428513
BBS10	-0.1403683971012	5.25494266668429	-1.74466408878469	0.0839106410775008	0.999463466446792	-4.13931871901459
KIAA2013	0.113348670624823	6.28931788516023	1.74696485918669	0.083508746877282	0.999463466446792	-4.14023039098407
C11orf58	-0.0925180661735112	7.73647335559902	-1.75217707328042	0.0826041326174371	0.999463466446792	-4.14230035160035
RNF126	0.150756734148064	5.55333943896951	1.74310087929452	0.0841846043801476	0.999463466446792	-4.14244817216263
LAGE3	0.124710708014287	5.12693261298821	1.741432337385	0.0844778374479938	0.999463466446792	-4.14354975078583
MZT2A	0.175182168106941	5.33316279292105	1.73996539453116	0.0847363328552715	0.999463466446792	-4.14481217162413
RPRD1B	-0.0875261081715371	5.93432578125913	-1.74071211592044	0.0846046693652978	0.999463466446792	-4.14498077786752
ARL6IP4	0.114470298009737	6.91318558567152	1.74498754555849	0.0838540445234784	0.999463466446792	-4.14569521279139
ATP11C	-0.156603102210934	4.86181116574039	-1.73983429663688	0.0847594656474863	0.999463466446792	-4.14619671979394
ACADM	-0.148985079990588	6.35373449899537	-1.741838293973	0.0844064167498779	0.999463466446792	-4.14691238859828
DENND6B	0.226313995817663	2.87195383004151	1.89324076938347	0.0610235905455593	0.999463466446792	-4.14883709947157
EBLN2	-0.433285121904203	0.363392898663062	-2.3552626260189	0.0203296063829181	0.999463466446792	-4.15491602956923
IMMP2L	-0.133347226253319	4.32193442633149	-1.74265032386572	0.0842637034901832	0.999463466446792	-4.15549090645548
MARK1	0.161239857053943	4.29900159667126	1.78704993575429	0.0767569211805969	0.999463466446792	-4.15572994817721
NEURL2	-0.476703485561177	1.52649697806141	-2.42426129029363	0.0170131934504961	0.999463466446792	-4.15648099170844
SAMD12	-0.161743939146026	3.71684658216999	-1.8117321068451	0.0728286440344746	0.999463466446792	-4.15667809678576
C2CD2L	0.129390717338619	5.23454638145045	1.72922828923265	0.086648172103153	0.999463466446792	-4.1570367975942
USP12	-0.143442214636353	5.21390061289815	-1.73208502147225	0.0861360885128739	0.999463466446792	-4.15812967393315
NUB1	-0.0791962266440596	6.25568725307375	-1.73092441447128	0.0863438333561827	0.999463466446792	-4.1582013767954
TMEM161B	-0.126600161650225	5.34582623388103	-1.72702711938831	0.0870444408624371	0.999463466446792	-4.15950599982418
CLOCK	-0.110352344563828	6.25070281700722	-1.72841362715545	0.0867946602962812	0.999463466446792	-4.1604988567401
USP45	-0.162142002092811	4.80595467929742	-1.73073957391725	0.0863769570598201	0.999463466446792	-4.16072255573491
TAZ	0.139405471415578	4.60941883657631	1.72906168331076	0.0866781138145222	0.999463466446792	-4.16152380874737
CERS4	0.126501420181516	6.19883795975128	1.72456342352956	0.087489729153777	0.999463466446792	-4.16480934320412
ZNF517	0.161279345166175	4.03025538762588	1.78556361897403	0.0769989624603571	0.999463466446792	-4.16593525142062
PGP	0.143773591292701	5.35302348588716	1.72096260307729	0.0881438920309025	0.999463466446792	-4.16722905942705
IFT80	-0.140955055150251	5.46485931980246	-1.71988039288505	0.0883412774694482	0.999463466446792	-4.16747819225319
MSI1	0.326835803288792	0.930871021482748	2.15060973411921	0.033754868706585	0.999463466446792	-4.16765310052866
NLK	-0.114066995806321	4.78954955462511	-1.72661308301238	0.0871191438458713	0.999463466446792	-4.16871156448422
SCFD1	-0.101656660040509	6.73991200434745	-1.72388315659425	0.0876130083768349	0.999463466446792	-4.16984803974597
PPP3R1	-0.107278896311287	6.13152134988429	-1.7183479861363	0.0886213926452722	0.999463466446792	-4.17213920529648
LOC101927021	0.167560476449819	4.20894009583182	1.74182154176491	0.0844093630166336	0.999463466446792	-4.17220711067376
LOC101928103	-0.289540853467724	1.8821077666322	-1.86161896185738	0.0653974104521199	0.999463466446792	-4.17241008613785
TCEA1	-0.149779526245416	7.0602707514023	-1.72254205367742	0.0878564617165774	0.999463466446792	-4.17258000691037
NXPH4	0.151335794180152	4.64947790982267	1.71811618129066	0.0886638283815434	0.999463466446792	-4.17259060153934
NMNAT3	-0.291914699470027	1.95966219861252	-2.15806359792274	0.0331557626459324	0.999463466446792	-4.17490604932749
UBE2V2	-0.139864986250647	6.70240054826478	-1.71995073991498	0.088328435830559	0.999463466446792	-4.17533174663395
MYLK	0.225514062183808	2.10847009175917	1.92656869831782	0.0566824301238508	0.999463466446792	-4.17786095909509
BMI1	0.395502765211867	1.4382614886059	2.20524833629505	0.0295732122810581	0.999463466446792	-4.17894053609254
LOH12CR1	0.17490214172697	3.29474949051664	1.77847998945741	0.0781611876076368	0.999463466446792	-4.17962129880756
SLC1A5	0.118355095680285	7.99855639468785	1.72398435986462	0.087594659141802	0.999463466446792	-4.17992759138397
EEF2KMT	0.12807946214846	3.80506977801796	1.71174373906051	0.0898369276142799	0.999463466446792	-4.18351767590866
MRPL44	-0.103604352722851	5.33154087591681	-1.70454121826206	0.0911780564904542	0.999463466446792	-4.18446890739573
PTPN18	0.104242865167431	6.66258732490979	1.710185907193	0.0901256271195732	0.999463466446792	-4.18818954503408
ODAM	-0.305472725357368	1.14036971995028	-2.10959469046869	0.037222131554027	0.999463466446792	-4.18832492525466
RBBP5	-0.115561103338959	5.67515946843617	-1.70129636126065	0.0917875684522644	0.999463466446792	-4.18871179790498
ZNF579	0.235595798152508	3.65283743465852	1.75037456973869	0.0829160536622121	0.999463466446792	-4.19000361689702
ATP6V1H	-0.0892476027472719	6.56147949291769	-1.70283575913691	0.0914979962330301	0.999463466446792	-4.19089342769103
IRF5	0.140536826824477	4.13875259356066	1.72380034169796	0.0876280259421781	0.999463466446792	-4.19122309544159
SDHD	-0.0910689323410789	6.77457373585317	-1.70796321032146	0.0905388506551477	0.999463466446792	-4.19122961328759
ZNF302	-0.11698725253749	5.59447555407669	-1.69760099422554	0.0924857429757912	0.999463466446792	-4.19172162907518
VLDLR-AS1	-0.443112983332558	2.53421579223573	-2.18696801549619	0.0309190098721091	0.999463466446792	-4.19424107869538
CTSC	-0.199587371400544	2.25909822597907	-1.80631827216504	0.0736756883010382	0.999463466446792	-4.19487064264092
CCDC53	-0.100992152175469	5.14999288975429	-1.69714212244784	0.092572739755311	0.999463466446792	-4.19491630527405
SLC1A4	0.133433562505257	5.07944132032652	1.69863353105335	0.0922902293678502	0.999463466446792	-4.19559408648828
CEPT1	-0.0977610236348916	5.44520971218448	-1.69262635891636	0.0934324352385348	0.999463466446792	-4.1969014282732
PPP3CB	-0.10874677659182	5.78875505322136	-1.69578818305294	0.0928298193955633	0.999463466446792	-4.19724262655475
KIAA0556	0.115114206393239	5.54785859216912	1.69271905542392	0.0934147229241776	0.999463466446792	-4.19787302857465
TPRKB	-0.145231862946996	4.44002755980283	-1.69626241778061	0.0927397078878781	0.999463466446792	-4.19874752449352
CD82	0.240566212785846	2.61153074063562	1.81400276666748	0.0724757919093564	0.999463466446792	-4.20035487899889
CSTF1	0.094975759311116	5.48216896931225	1.69205191261658	0.093542260544335	0.999463466446792	-4.20083406402411
C1orf233	0.165362624152609	5.23400928478721	1.69000444505771	0.0939345593516237	0.999463466446792	-4.20279275024928
ASCC2	0.0986137181183002	6.4407156115522	1.69316871356968	0.0933288416600349	0.999463466446792	-4.20495302400563
MORN2	-0.158326647882582	3.48389512334855	-1.73876705719997	0.0849479774701577	0.999463466446792	-4.20498718943863
FGFBP3	0.211248398159765	2.396152394672	1.87110906974755	0.06405805021029	0.999463466446792	-4.20509810140366
DGAT1	0.112673082580345	5.28524579810688	1.68534317292029	0.0948326590251488	0.999463466446792	-4.20512820009024
DNAJB14	-0.161074132026267	6.4190936525543	-1.69022860016934	0.0938915456808628	0.999463466446792	-4.20563373962498
CAMTA1	-0.109744002309189	4.94217342684445	-1.68533890854177	0.0948334838373505	0.999463466446792	-4.20614545052035
LACTB2	-0.158771389733015	5.04002108243347	-1.68346326012575	0.0951968355196875	0.999463466446792	-4.20706814463729
GRINA	0.106543610852846	8.47739781104389	1.70427517439846	0.0912279055091888	0.999463466446792	-4.20771506475972
METTL5	-0.105628779694094	5.12432009301043	-1.68202070146445	0.0954770573872238	0.999463466446792	-4.20837812710408
SLC18A2	-0.250361466882642	2.84231890701433	-1.82647651659916	0.0705626425736452	0.999463466446792	-4.20849110662832
PFN1	0.10961228952219	9.28625606002379	1.70888124495515	0.090367991054107	0.999463466446792	-4.21093475866951
SLC7A6OS	0.210270150122095	2.54131422009236	1.8701010560786	0.064199214479408	0.999463466446792	-4.21107671693382
GNMT	0.211389127031016	3.63104406399388	1.72504896126738	0.0874018259364031	0.999463466446792	-4.2112348651595
TCAIM	-0.105810870879143	6.47199418064944	-1.6865812800873	0.0945934318678157	0.999463466446792	-4.21221719767515
WBP2	0.12616777730744	7.84772571630618	1.69050621285675	0.0938382961096527	0.999463466446792	-4.21287691724789
ORC4	-0.112455240553697	6.02220985973739	-1.6807410708397	0.0957261901853692	0.999463466446792	-4.21362856029866
PTMS	0.113206281482253	7.99605609567775	1.69571374452639	0.0928439702697878	0.999463466446792	-4.21469916997914
NCK1-AS1	0.178023742764973	2.619581409958	1.79584809687352	0.0753370218490707	0.999463466446792	-4.21630149801581
RRN3P3	0.285318265903621	1.68349956784181	2.0259074893226	0.0452592003257911	0.999463466446792	-4.2166360714448
CKMT1A	0.161471769712296	3.18006660053649	1.71108770865574	0.0899584119080871	0.999463466446792	-4.21773907277116
MSH2	-0.139834010490823	3.64135229989059	-1.68997457105673	0.0939402931563997	0.999463466446792	-4.21796485472679
KDM8	0.23918820156614	2.52119883261522	1.82282555410326	0.071118208052882	0.999463466446792	-4.21833986996535
DNAH2	0.277536233572782	1.64932883383673	1.92847448174614	0.0564422732676974	0.999463466446792	-4.22149726160245
ASH2L	-0.09237144341866	6.13338894621596	-1.6759786153898	0.0966580388787898	0.999463466446792	-4.22194999086142
CEP63	-0.117303400848284	5.59124143365247	-1.66986554878551	0.0978649246975182	0.999463466446792	-4.22241089245564
SNORD44	-0.296889207412377	0.370716563311848	-1.96506813249248	0.0519949408624444	0.999463466446792	-4.22274281682874
LRRC36	0.535008540598846	0.272436844991479	2.46121903802035	0.0154426242507711	0.999463466446792	-4.22420750897077
PPIL2	0.0933322318685672	5.9670051688037	1.67353319717282	0.0971393744512685	0.999463466446792	-4.22455226242153
BAZ2B	-0.21897049920814	4.83886107697609	-1.67992461232358	0.0958854230591356	0.999463466446792	-4.22486003492434
BLOC1S2	-0.149711059095095	5.30173365031544	-1.6650433695765	0.098825544082335	0.999463466446792	-4.22610782893528
ANKRD13C	-0.110152409820529	5.70416805916362	-1.66716787303725	0.0984013882522432	0.999463466446792	-4.22663024628116
TSPAN9	0.107157423776152	5.26040212820026	1.66363737959633	0.0991070620855978	0.999463466446792	-4.22770913605818
KGFLP2	-0.254652144519865	2.24633496619598	-1.95938846804266	0.0526650815263818	0.999463466446792	-4.22830889085607
SYTL2	-0.162681094335647	3.52123939167226	-1.67774318337495	0.0963119191841116	0.999463466446792	-4.22898440826159
PCBP4	0.124527516144324	4.98301445455613	1.66083369908533	0.0996703736431463	0.999463466446792	-4.23032946548878
TMA16	-0.129989993534688	4.8743276498379	-1.66114591018467	0.0996075167677184	0.999463466446792	-4.23043041076278
CACTIN	0.124424325722012	4.6113923010376	1.66138121605135	0.0995601642722578	0.999463466446792	-4.23050900813927
CDC42BPG	0.1044667395851	5.83176813998128	1.66742698069033	0.098349758579271	0.999463466446792	-4.23071350492169
LINC00997	0.483036748873243	1.03767637686597	2.38388621415246	0.0188900146989902	0.999463466446792	-4.2310195806591
KLB	-0.340853419596343	1.14200235738294	-2.13900585883015	0.0347062128691977	0.999463466446792	-4.23159143575175
LTBP3	0.164837817937105	6.3641810500389	1.66963447117348	0.0979107841248571	0.999463466446792	-4.23216995997225
SMAGP	0.203435984475103	1.92708006687684	1.78854681430019	0.0765137959679303	0.999463466446792	-4.23225061531613
SLC39A13	0.150903490602786	4.50704886133545	1.66879372664862	0.0980777843547701	0.999463466446792	-4.23321076167997
PLS1	-0.145899439236564	3.77151414956296	-1.6882918961751	0.0942637136455033	0.999463466446792	-4.23407541486145
SNORD32A	0.598420820101048	-0.545206010052914	2.48565818464359	0.0144764326365032	0.999463466446792	-4.23479489938934
C19orf81	0.622185967140811	1.11704549905725	2.42636819256605	0.0169199752757713	0.999463466446792	-4.23482686530604
LARGE	0.20638290893799	2.99682585313423	1.78116622507104	0.0777187582148711	0.999463466446792	-4.23582683694827
SORBS2	0.143476132174072	3.29671920849383	1.66485731659387	0.0988627598218699	0.999463466446792	-4.23584451134633
RAB17	0.116106062422511	5.6307657104744	1.65597634474599	0.100652434343333	0.999463466446792	-4.23592455879439
SLC25A5-AS1	-0.23470506621643	2.21108493129681	-1.84212731637136	0.0682218171904835	0.999463466446792	-4.23775941272912
SOD3	0.211598212948504	3.22040725615915	1.73090125279735	0.0863479833925678	0.999463466446792	-4.23806962660316
C2orf49	-0.126493175502966	5.15009874360529	-1.65363444391142	0.101128706442736	0.999463466446792	-4.23820566385627
GANAB	0.102127617491671	9.52161896606153	1.68579165730088	0.0947459461214625	0.999463466446792	-4.23991327265181
HCFC2	-0.156704779177232	4.68949742287422	-1.65634626486616	0.100577369771317	0.999463466446792	-4.23995249235302
PARG	-0.0959198212774712	5.71165355457206	-1.65480880858875	0.100889648969984	0.999463466446792	-4.24109913209142
VGF	0.525732149697428	0.574707498563744	2.273394801357	0.0249963272109554	0.999463466446792	-4.24123161836756
ATN1	0.0976146379794862	8.36668976536645	1.6755118571493	0.0967497619652959	0.999463466446792	-4.24312321837605
CAB39	-0.111124904426378	6.83475714144269	-1.65970664871341	0.0998975475845952	0.999463466446792	-4.2444372706486
MMGT1	-0.134764669094793	5.81391094990001	-1.65242651583263	0.101375073340458	0.999463466446792	-4.24476384850016
PIGQ	0.123068940814614	6.10548061639168	1.65380085597406	0.101094803265587	0.999463466446792	-4.24727123246485
SEPT1	0.38084022694452	1.54884541318352	2.13931806684674	0.0346803156147554	0.999463466446792	-4.24746843946079
RDH14	0.506268462234151	1.51893743319356	2.09908040567365	0.0381590005478632	0.999463466446792	-4.24783707713541
DGKE	-0.116278315948653	5.31197066868921	-1.64204459809983	0.10351259188591	0.999463466446792	-4.24975101571491
ATRIP	-0.154394987480165	2.83808263655446	-1.69344736927158	0.0932756528019707	0.999463466446792	-4.25046532426916
ACSF3	0.117165485739831	4.89614340395303	1.64047895930649	0.10383806888622	0.999463466446792	-4.25138945469411
C19orf54	0.133607130559344	4.46237744208927	1.64365203949717	0.103179280661887	0.999463466446792	-4.2518372541817
PRKD2	0.146384132175632	4.56386508240796	1.64630710563926	0.102630634609401	0.999463466446792	-4.25320769739548
SATB2	-0.161914126187297	3.66262670841501	-1.67760850409833	0.0963383010040241	0.999463466446792	-4.25375233753551
NCBP2	-0.0905970343084386	7.08635392745584	-1.65737938189923	0.100367968199515	0.999463466446792	-4.2539649290809
GAL	0.129695129618307	3.82116461685856	1.64094212954465	0.103741695725436	0.999463466446792	-4.25422391109585
CLDN3	0.201153477305974	4.80434372618417	1.63699559856408	0.104565175129901	0.999463466446792	-4.25581396277918
HPGD	-0.272023369087608	1.90441279131545	-1.74958959744169	0.0830521943596392	0.999463466446792	-4.25589692705362
C19orf60	0.160306932917438	5.09397784574622	1.63581792524236	0.104811924466178	0.999463466446792	-4.25669876172443
SNORD96A	0.306480514572547	0.872267247524437	1.92361652154406	0.0570561501789014	0.999463466446792	-4.25677302481199
AKR7L	0.262953944927194	0.968577957370935	1.97659987690579	0.0506565484239145	0.999463466446792	-4.25677617170588
DND1	0.174490602682245	3.07321961771285	1.69754521628937	0.0924963142715106	0.999463466446792	-4.25714006365132
TRIM47	0.177893429219394	3.52146091650742	1.638594498784	0.104230918058756	0.999463466446792	-4.25749898865906
OSCP1	-0.108639053484013	4.38262536156897	-1.64079233551488	0.103772855910092	0.999463466446792	-4.25782389173247
TRNP1	0.185979635850449	3.07077886280643	1.67484690852748	0.096880553530369	0.999463466446792	-4.25844657793697
CABLES2	0.125507338427115	4.60861958691212	1.63517484341258	0.104946862476625	0.999463466446792	-4.25929984995463
TYRP1	-0.872549647110622	-0.358068336355279	-2.95187483618814	0.00388108900193321	0.999463466446792	-4.2597724951384
SIMC1	0.128315264574447	4.04078049174565	1.64382817486384	0.103142810752364	0.999463466446792	-4.25994082909409
MTMR6	-0.123479729319853	5.73408140186646	-1.6347524945795	0.105035560084632	0.999463466446792	-4.26089563257493
ARHGAP26	0.1413186711306	4.47471082722254	1.63247437805352	0.105515029000715	0.999463466446792	-4.26188703964582
GRAMD1C	-0.158341863088654	3.66794990872268	-1.64843439428359	0.102192749320433	0.999463466446792	-4.26440668841461
GPT2	0.0872160861860829	7.61235106488783	1.65253297979171	0.101353339677802	0.999463466446792	-4.26477273885915
ZMIZ2	0.121185966478252	6.57142169936547	1.64168641354835	0.103586981403372	0.999463466446792	-4.26583929844381
PTPN4	-0.120628788273446	5.26403950775421	-1.62488848361035	0.107124317302271	0.999463466446792	-4.2667497111542
SPCS2	-0.0977313591524052	5.96647252656477	-1.63163011771324	0.105693164742421	0.999463466446792	-4.26680399816251
AHRR	0.670175429192658	0.242624943414604	2.50571954411221	0.0137241018188711	0.999463466446792	-4.26700564311184
C1orf131	-0.127571732129094	4.38162607808163	-1.62215070444593	0.107709935712972	0.999463466446792	-4.26942153156503
SELT	-0.0877544234019911	6.78324245529832	-1.6409598553925	0.103738008889906	0.999463466446792	-4.26980638082647
DNAL4	0.125746173805955	4.64112989693483	1.62591953928702	0.106904435830353	0.999463466446792	-4.26983475417798
TOR1AIP2	-0.0891835398852194	7.33615014054999	-1.64283965465502	0.10334762451718	0.999463466446792	-4.27032036382155
RPL13P5	0.382767764724006	1.61894541318097	2.04101579930984	0.0437070694815122	0.999463466446792	-4.27196866365995
GPN3	-0.102600221749539	5.22296467284844	-1.62356009094871	0.107408143866926	0.999463466446792	-4.27235136047605
DSG1	-0.358224436700713	-0.426893419164385	-1.98854419520772	0.0493012420855119	0.999463466446792	-4.27338772799459
KIAA0895	-0.157848852272595	4.73824638054698	-1.6276930015819	0.106527078247266	0.999463466446792	-4.27544480925116
GTPBP10	-0.1224405894063	5.84221052329068	-1.62844522976344	0.106367342732975	0.999463466446792	-4.27643058927136
NUS1	-0.113001269266376	6.38688223917303	-1.63033655962951	0.105966569812652	0.999463466446792	-4.27672957765873
GTPBP8	-0.135055526683601	4.21734983470597	-1.61938611721729	0.108303894050342	0.999463466446792	-4.27690467536648
ABHD14B	0.0988065898468697	6.15452493446925	1.62823172182109	0.106412661522204	0.999463466446792	-4.27811164840344
CDC42EP3	-0.134674870226425	4.06642984907366	-1.6136319365507	0.109548580399647	0.999463466446792	-4.27852117699935
C1D	-0.142840133476745	3.79445768936419	-1.62616273872428	0.106852624356512	0.999463466446792	-4.27909035672783
EHBP1	-0.110608921829205	5.26570250839122	-1.61460148795845	0.109338057182621	0.999463466446792	-4.27922988615861
DTWD2	-0.173638643847973	4.99437301995654	-1.61497593475399	0.109256838680171	0.999463466446792	-4.2797806416171
ZNF148	-0.11798825598462	6.33316519011704	-1.62371150824604	0.107375761330561	0.999463466446792	-4.2805202906263
RMI1	-0.135473446777515	6.16771466679291	-1.62527392157993	0.107042076861584	0.999463466446792	-4.28103593378311
MRS2	-0.0794649868394677	6.10987933634596	-1.62481553828855	0.1071398872696	0.999463466446792	-4.28239901036502
KIAA1279	-0.0742517731927563	6.19713442715577	-1.62212586399351	0.10771526089712	0.999463466446792	-4.28246988242536
ZBTB1	-0.101666345923247	6.03316875475456	-1.62024828573328	0.108118379881763	0.999463466446792	-4.28270482412093
APH1A	0.0887582794900847	7.37187405423609	1.6323754070739	0.105535898996998	0.999463466446792	-4.28410846835051
EML3	0.139269089315307	5.18756744342241	1.61344772081696	0.109588616730029	0.999463466446792	-4.28461025695502
C19orf24	0.134123473597232	5.90621654673969	1.62097057684516	0.107963159770943	0.999463466446792	-4.28519525792076
PAEP	-0.562152587214721	-0.0718238411403239	-2.49120292306045	0.0142648930529172	0.999463466446792	-4.28564490523908
YIPF3	0.0778951585593086	6.75565926564154	1.62470981148923	0.107162457575212	0.999463466446792	-4.28591927073564
SLMO2	-0.154683745125292	6.57050460686182	-1.62521586236241	0.107054461641783	0.999463466446792	-4.28669222606952
ZBTB6	-0.165931396250283	5.19967322627028	-1.60449831674558	0.111547791301828	0.999463466446792	-4.28690370352321
EAF2	-0.198325937227327	2.30928283687316	-1.71342878295252	0.0895255033669853	0.999463466446792	-4.28696596929014
WDR25	0.139031993035239	3.64051335450008	1.63759198765417	0.104440396593152	0.999463466446792	-4.29092828154642
PSMD12	-0.125840085353868	6.59137169755243	-1.6202465594782	0.108118751067826	0.999463466446792	-4.29174190616643
CYCS	-0.113477185567682	8.15997118192218	-1.63569666151382	0.104837358571262	0.999463466446792	-4.29299861088652
PSMF1	0.0605177899163616	7.0993211928267	1.62226709524461	0.107684987194064	0.999463466446792	-4.29388269336684
FAM160A2	0.106666307450549	5.45344962564725	1.60312993259328	0.111849808779036	0.999463466446792	-4.29419595422529
LOH12CR2	0.254658932963452	2.27360215433003	1.83120718677127	0.0698481520286803	0.999463466446792	-4.29492294229767
MAN2A1	-0.112517137575938	5.53180671705502	-1.59762650218732	0.113071087578419	0.999463466446792	-4.29518861178519
TMEM126B	-0.104817001270735	5.57756001202979	-1.60070220500612	0.112387244434252	0.999463466446792	-4.29702805621149
DCTN2	0.0704851039499532	7.23908503693178	1.61881800092938	0.108426276091933	0.999463466446792	-4.29858288487868
GSN	0.206891668632809	3.32425845022399	1.64106790369596	0.103715537984456	0.999463466446792	-4.29899376032739
DKFZP434I0714	-0.13470617810975	4.09378765775173	-1.59492252893585	0.113675024078963	0.999463466446792	-4.30142640436433
TUBA3D	0.309801973929006	0.55942750725635	1.95434809993443	0.0532659092618073	0.999463466446792	-4.30192674484795
ZNF391	-0.19792012469274	3.31715835749395	-1.65119487542282	0.101626775409679	0.999463466446792	-4.30253123094423
SPICE1	-0.114138987624263	4.92740485239281	-1.58811328174647	0.115207294581785	0.999463466446792	-4.30255464469563
TSPAN5	-0.175042298797364	3.928107145922	-1.62782414241819	0.106499216646158	0.999463466446792	-4.302785728102
GLMN	-0.159012500884906	4.63545874600092	-1.58971984993493	0.114844295271427	0.999463466446792	-4.30316355555233
TGM4	0.813558235817185	-0.960725026584841	2.66312231118244	0.00893599813825851	0.999463466446792	-4.30333138746932
VWA1	0.179455964535395	6.06067612867098	1.6068867331246	0.111022205215973	0.999463466446792	-4.30453074550826
C16orf87	-0.164990865864413	4.12178733258176	-1.58759522400489	0.115324543103897	0.999463466446792	-4.30490658029395
TMEM175	0.147184692239724	5.1076120339382	1.58512159102752	0.115885696240223	0.999463466446792	-4.30541918960046
ICAM3	0.11800698193247	3.96858291452322	1.58488778286402	0.115938848900725	0.999463466446792	-4.30563509075403
LOC283194	-0.231824437990321	1.88321150712463	-1.72071704810587	0.0881886474006937	0.999463466446792	-4.30564359098164
LOC100507577	-0.238647012873892	2.44455082071168	-1.64514847172937	0.102869766023611	0.999463466446792	-4.30582364646746
GMNN	-0.137326954621409	5.35891887873132	-1.59626811773315	0.113374163553287	0.999463466446792	-4.30652363533561
ZNF668	0.137985761233241	4.21148304976864	1.58299125050061	0.116370714456522	0.999463466446792	-4.3067394983512
TACSTD2	0.317553100481379	0.344233329586431	1.86716628939782	0.0646116887598618	0.999463466446792	-4.30805290438392
TRAF6	-0.17600349932809	4.06693512423773	-1.6051859284367	0.111396274334938	0.999463466446792	-4.30929789011258
GGH	-0.129619975426285	4.36597072048312	-1.57987322960726	0.117083513690958	0.999463466446792	-4.30961192017794
PICALM	-0.0788526636319693	7.52981546299865	-1.61104457186235	0.110111977738063	0.999463466446792	-4.31029906906751
CDYL2	0.120724383386726	4.4711150575844	1.57893221259687	0.117299317648904	0.999463466446792	-4.31082871918335
LIG4	-0.130568759878659	4.5967788318209	-1.57848190496629	0.117402698901322	0.999463466446792	-4.31088372582149
FAM214B	0.128539363984395	4.94263795371917	1.57645232187074	0.117869549236936	0.999463466446792	-4.31308651668956
FBXO22	-0.0823665794690136	5.48997916171769	-1.58246161724538	0.116491547623392	0.999463466446792	-4.31433674948694
NAPA	0.0898736379313148	7.16198594361824	1.60242118164201	0.112006494875541	0.999463466446792	-4.31446784894892
FAM114A2	-0.0977729202998576	5.48945785021485	-1.58249702782342	0.116483465761342	0.999463466446792	-4.31446954187038
EPOR	-0.14505720476558	3.90981224292538	-1.59203450654717	0.114322910464834	0.999463466446792	-4.3148287188615
NUPL2	-0.0909042730834804	5.25889550111733	-1.58064766840745	0.116906148431517	0.999463466446792	-4.31606913880738
ANGEL2	-0.0977319198940236	5.25010179504744	-1.57604716337008	0.117962921538812	0.999463466446792	-4.31610692932395
DNASE1L1	0.130552095345097	4.71238052750152	1.57284654797989	0.118702601185919	0.999463466446792	-4.31631055740663
MFSD7	0.237449714272127	3.39994370428856	1.61768428162959	0.108670830430827	0.999463466446792	-4.31652529465565
WASH2P	0.334170718015284	1.85046242382309	1.91265705628515	0.0584617528471042	0.999463466446792	-4.31696043978006
SBSPON	-0.466195645779089	0.675765935776171	-2.25575100689409	0.0261173711429422	0.999463466446792	-4.31705731037977
COG3	-0.0831183877039479	6.04951853119601	-1.58843793902169	0.115133865555048	0.999463466446792	-4.31724401656881
TSTD3	-0.172694930017998	2.81606344928306	-1.66229511459102	0.0993764257869283	0.999463466446792	-4.3176203705164
ENOX1	-0.163680580713542	2.94059489749026	-1.61567704447252	0.109104896210655	0.999463466446792	-4.31773597867596
POLK	-0.133832409842773	5.47902582964055	-1.57685614505931	0.117776543190624	0.999463466446792	-4.31786407013248
PTGES2	0.115778941898186	6.54884487739366	1.59831104487428	0.112918601332737	0.999463466446792	-4.31796667896944
ABHD17A	0.153874000026761	5.50540083662314	1.57966206842745	0.117131911874247	0.999463466446792	-4.31893451356568
SLC9A8	0.135035376372115	4.9296675707397	1.57055946160386	0.119233414656711	0.999463466446792	-4.32030388280057
LOC100506207	0.310570137069926	1.53726636532092	1.91478216811636	0.058186940382537	0.999463466446792	-4.32120857304034
ARL13B	-0.150702778589624	4.38885591519063	-1.5682935940049	0.119761161781198	0.999463466446792	-4.32179020833595
LOC257396	-0.151820565833455	3.35966821417502	-1.58063319295791	0.116909461697099	0.999463466446792	-4.32205502655231
TMEM234	0.18869309284586	3.48832527333681	1.60859515936124	0.11064747284639	0.999463466446792	-4.32374864260437
DCUN1D4	-0.109863413679277	6.17517180593071	-1.583467635113	0.116262115018969	0.999463466446792	-4.32406914265446
ZFPM1	0.245604761459347	3.31711647892321	1.58438455576806	0.116053315691282	0.999463466446792	-4.32424832699331
GPR137	0.106605129771354	5.86871450987631	1.57689499431725	0.117767598750922	0.999463466446792	-4.32569455017531
TPTE2P5	0.598443643400019	0.892739170170472	2.32574019466563	0.0219152489934946	0.999463466446792	-4.32701496906033
INSIG2	-0.142075871324399	5.2296935306244	-1.5619563806123	0.121247027526708	0.999463466446792	-4.32809719714029
C12orf75	0.124744753830137	4.00025482674615	1.55994654787417	0.12172130879539	0.999463466446792	-4.32887175342952
SEMA3G	0.152691546758467	2.87889625039012	1.58263805898806	0.116451282228978	0.999463466446792	-4.32959397890159
MPST	0.122600197129308	5.62341135712095	1.57028293212314	0.11929772243984	0.999463466446792	-4.32969303079932
HOXC10	-0.382320705818535	1.00242701797277	-1.98040227731463	0.0502217010561194	0.999463466446792	-4.33041959868393
C21orf91	-0.159442055628519	5.40469941404113	-1.55975340749883	0.121766963516985	0.999463466446792	-4.33096227291478
AUTS2	0.143270832780766	3.42474373293478	1.57515913186749	0.118167781955134	0.999463466446792	-4.33107985847463
LIMS1	-0.118402868599019	5.88011022905373	-1.57224066543444	0.118843038156612	0.999463466446792	-4.33129020029353
MTERF3	-0.133355230170095	4.51951617357455	-1.55700251366593	0.122418697491154	0.999463466446792	-4.33217864592911
NAA20	-0.0775039618450633	7.23135747639676	-1.59010211892432	0.114758057252841	0.999463466446792	-4.33314888934045
TP73	0.168794393131273	2.2745155960215	1.61793367622819	0.108616995647608	0.999463466446792	-4.33335314063867
NME5	-0.156514767067855	3.42524507558357	-1.5791938975822	0.117239273526609	0.999463466446792	-4.33412494409444
CYB5R2	-0.300035122959143	1.11996365949023	-1.86669461764171	0.0646781874846456	0.999463466446792	-4.33451875620471
PDE7A	-0.0991279216581056	5.11034092271983	-1.55741087757382	0.122321774728902	0.999463466446792	-4.3351388710619
HMGA1	0.0817870728611041	6.97136749690099	1.58646128200682	0.115581512641853	0.999463466446792	-4.33532402066476
CCNYL1	-0.124361956746021	4.75569118625955	-1.55116917411478	0.123809859472339	0.999463466446792	-4.33586117499978
TAF6L	0.108086270089472	5.25593203700725	1.55885841652933	0.121978699655569	0.999463466446792	-4.33639471041285
RAD1	-0.0920512723486544	5.6412277195881	-1.5689750068483	0.119602258019135	0.999463466446792	-4.336802868424
FCHO2	-0.13682937267055	4.93689054158391	-1.54939028801689	0.124236577028363	0.999463466446792	-4.33801014131876
C14orf93	0.134076322052322	3.37561424274616	1.56298448921668	0.121004981325827	0.999463466446792	-4.33824326095176
ZNF143	-0.110428066290775	5.55034213796479	-1.55700150654393	0.122418936600817	0.999463466446792	-4.33829391998291
LMBR1L	0.102410611485793	5.62484456040824	1.55713678357533	0.122386822608281	0.999463466446792	-4.33846214042226
IGSF1	-0.708367639442764	0.797373256141487	-2.40181678896427	0.018034956222204	0.999463466446792	-4.33909633749229
APTR	-0.157429188255554	3.55672883763832	-1.58258722823588	0.11646288106958	0.999463466446792	-4.34022732224529
GPD2	-0.130272216992774	5.98543583153223	-1.56869812026367	0.119666807061662	0.999463466446792	-4.34082902677183
POLDIP2	0.0695509220261989	7.86362727916097	1.5908888011773	0.114580748144927	0.999463466446792	-4.34085709039958
ZNF326	-0.105923107973396	5.38054657688017	-1.5540784136091	0.123114494412896	0.999463466446792	-4.34202173862005
SLC2A8	0.118912208858653	4.78642098372907	1.54579122602148	0.125103474420991	0.999463466446792	-4.34203464430413
NPB	0.559588338947513	0.478599931459432	2.24916811077556	0.0265467851573864	0.999463466446792	-4.34285610249312
CHML	-0.161141036987055	5.4713207977879	-1.56169189847028	0.121309356261222	0.999463466446792	-4.34301655368784
PRICKLE4	0.202805754807919	2.70927228967209	1.59833535263741	0.11291318964649	0.999463466446792	-4.34311297931883
SUGT1	-0.120839104628337	5.12592421480723	-1.54585157851175	0.125088898142638	0.999463466446792	-4.34354810379652
WNT7B	0.165118249879344	4.11645321073288	1.54479134476795	0.125345160272205	0.999463466446792	-4.34379998997909
PPIL4	-0.111613537041164	5.68901593628276	-1.5528858814877	0.123399157931629	0.999463466446792	-4.34466256226841
DNAJC25	-0.14335544841324	4.87817498836738	-1.54040278954023	0.126410304811388	0.999463466446792	-4.34507205117597
TROVE2	-0.136271049143554	5.18393321506471	-1.54499933145529	0.125294856489938	0.999463466446792	-4.34526260739564
TXNDC15	-0.079559478542369	5.92862342769418	-1.56025962341501	0.121647332507615	0.999463466446792	-4.34579475131961
GATC	-0.0648573633612974	6.25219236687322	-1.56603966581255	0.120287967094049	0.999463466446792	-4.34584951497749
ZNF713	0.340664014571523	1.45317110617375	1.92180400080239	0.057286627825603	0.999463466446792	-4.34587224455004
C11orf49	0.0914769672289468	4.86561832847324	1.54187622459163	0.126051893841895	0.999463466446792	-4.34609254258141
HSCB	-0.122192698354644	3.69115201555659	-1.54809508765931	0.12454799982784	0.999463466446792	-4.34627627396152
SORL1	0.147705502793692	4.61809168496811	1.53899916966349	0.126752481253488	0.999463466446792	-4.34688361770285
MBLAC1	0.210348960354421	2.9140568525476	1.61508195220986	0.109233852001971	0.999463466446792	-4.34779368237257
CYP2E1	0.439124558538853	0.447981274649088	2.0278947925278	0.0450523832132394	0.999463466446792	-4.34822202408665
TOPORS-AS1	-0.289746371406809	1.32564054107077	-1.84688743390422	0.0675228381701724	0.999463466446792	-4.34822356165554
TLN2	0.123632293421961	3.50439799258458	1.55078142870289	0.123902772486464	0.999463466446792	-4.34825659659143
TECR	0.0855617873639414	6.58129270376122	1.56813917879032	0.119797194316109	0.999463466446792	-4.34848267206438
RALA	-0.0955662639818797	6.29325610304792	-1.56041869213197	0.121609759989453	0.999463466446792	-4.34881327354008
MEGF6	0.196096672086017	2.34777604367334	1.59082918132982	0.114594178110644	0.999463466446792	-4.34882020064762
ZNF333	0.150582972733252	3.47860152935539	1.55746488659608	0.122308960560813	0.999463466446792	-4.34882081017654
MRPS34	0.117720243524139	6.55772186376841	1.57207720707397	0.118880948637252	0.999463466446792	-4.34969745479629
SHISA4	0.153185313808687	3.82864050114673	1.54731739692127	0.124735287137891	0.999463466446792	-4.35010654002687
SIM2	0.117579620435421	4.63432133787876	1.53577787504257	0.127540537296225	0.999463466446792	-4.35034318950706
DYNLT3	-0.151405980253781	5.25538412400677	-1.538374356691	0.126905034019529	0.999463466446792	-4.35057387484789
UHRF2	-0.100271636136465	5.32325649999453	-1.55040963724854	0.123991914364053	0.999463466446792	-4.35113735544303
RNF2	-0.109181365802726	4.58385827395333	-1.53161269759546	0.128565227838447	0.999463466446792	-4.35298438452413
FOXP3	0.298547039990349	1.39413850655211	1.86360138294009	0.0651157084180815	0.999463466446792	-4.35325697245791
ANTXR2	-0.2961699719422	2.14057379606499	-1.78493825130187	0.0771009896756609	0.999463466446792	-4.35373917690568
PPWD1	-0.103616003015643	5.07341374548814	-1.53274626547383	0.128285714164299	0.999463466446792	-4.35478388478639
MRPS31	-0.105233042715973	4.30275675054707	-1.52963602921473	0.129053780042935	0.999463466446792	-4.35568713049406
SC5D	-0.133963133624954	7.23609097455152	-1.56167850439921	0.121312513428199	0.999463466446792	-4.35621825123969
PADI2	0.253565710895798	1.37013888958856	1.7318347990135	0.0861808428551384	0.999463466446792	-4.3571709842515
NUDCD3	0.0698385397299646	6.81502142367176	1.56392766285521	0.120783268562563	0.999463466446792	-4.35783765784512
TMEM56	-0.18904799365933	4.82194176502287	-1.52570677638397	0.130029273826471	0.999463466446792	-4.35794912466348
CCPG1	-0.205565456075909	4.47191739182381	-1.54119807695174	0.126216752466086	0.999463466446792	-4.35834686103845
TMEM206	-0.104405515845753	4.10393334814656	-1.52449180990696	0.130332078679994	0.999463466446792	-4.35885447700987
ZNF467	0.193047722866777	4.29772041308758	1.52578496303918	0.130009806425137	0.999463466446792	-4.35887016170364
TTC32	-0.166336344173993	2.83838373606361	-1.56743331710605	0.119962015626484	0.999463466446792	-4.36029486943497
NUMB	0.0649105736282056	6.32683946422775	1.54900943529584	0.124328086670306	0.999463466446792	-4.36039227843592
LOXL1-AS1	-0.231830566961994	2.47821298688358	-1.63435099495641	0.105119935077564	0.999463466446792	-4.36079715870403
POMT2	0.087421374951238	5.05509571133002	1.53276839935719	0.128280261192325	0.999463466446792	-4.36105702709504
DZANK1	0.246068915103272	1.95260938230713	1.71023196609152	0.0901170805734333	0.999463466446792	-4.36116949077288
TBC1D32	-0.150343915912782	3.9160881656328	-1.52257185606689	0.130811717684605	0.999463466446792	-4.36264421735091
TBX10	0.451647263762542	0.163663882157667	2.02453049714598	0.0454029783543919	0.999463466446792	-4.36268305278067
EFCAB10	-1.29049430795196	-1.3333003233933	-3.19159298944842	0.00185699604062853	0.999463466446792	-4.36268373958751
SPIN4	-0.129855848451277	4.80611659211628	-1.53718726536107	0.12719527041723	0.999463466446792	-4.36305768226082
FRMD4B	-0.323666331210852	2.82870825695097	-1.58643164866417	0.115588234150763	0.999463466446792	-4.36352175977142
ST3GAL4	0.125932789327901	4.19933239858224	1.51886456245345	0.131741793816052	0.999463466446792	-4.36355035057377
GDF9	-0.217751820725632	2.39205697547783	-1.66909232406727	0.0980184464301963	0.999463466446792	-4.36402953572483
IFNGR1	-0.123042867776745	5.3001124576141	-1.52347090343651	0.130586946916749	0.999463466446792	-4.36432716115075
FAM104A	-0.0878787933388443	4.76329373659742	-1.5191462071664	0.13167095360531	0.999463466446792	-4.36497677274994
USP16	-0.0930281958502865	6.54065533778154	-1.55117395089616	0.123808715185945	0.999463466446792	-4.36542626803393
ST3GAL4-AS1	-0.238080200427413	1.46852940557776	-1.67118342233587	0.0976037134077568	0.999463466446792	-4.36571837632606
TMEM253	0.43032575143427	0.674313299958784	1.99031146805163	0.0491033556118629	0.999463466446792	-4.3659232387595
TACO1	0.10359949307681	5.24356103395486	1.52883814715743	0.129251397932281	0.999463466446792	-4.36617358647064
CCDC58	-0.126769967913946	4.66021930716648	-1.52481334273252	0.130251889443989	0.999463466446792	-4.36627728768619
SEMA4A	0.0996518890098477	5.84647186044822	1.54351184029172	0.125654973195303	0.999463466446792	-4.36664905652996
NWD1	0.207067150007102	1.09635243875895	1.58135093023296	0.116745269846974	0.999463466446792	-4.3667307689169
CAP2	-0.107985916073396	4.90754028965204	-1.51970153890665	0.131531362440889	0.999463466446792	-4.36699550267192
LRRC16B	0.395292429009248	0.491268482668559	1.96758891378608	0.0516998407051532	0.999463466446792	-4.36889393690305
YDJC	0.142194899438145	5.00809435960369	1.52910822323564	0.129184479343473	0.999463466446792	-4.36903402607839
DYRK1B	0.122221648298728	5.38676640617201	1.52244244009524	0.130844098001281	0.999463466446792	-4.36959171362697
KIAA1324	0.198210237510752	3.32369815639495	1.55104497427444	0.123839614700936	0.999463466446792	-4.3696189576851
SH3KBP1	0.107872989204037	4.54691853948497	1.51159446873053	0.13358077688214	0.999463466446792	-4.36974859014348
RTN4R	0.245589791841713	2.62266277903726	1.58552588679044	0.115793831697978	0.999463466446792	-4.37027445025025
CCNC	-0.119797474946953	6.83196682601698	-1.55053932726423	0.123960813719966	0.999463466446792	-4.3706681683379
PITPNB	-0.0861426519426516	5.61048484445233	-1.53804954837079	0.126984395629185	0.999463466446792	-4.37092102865307
SF3B6	-0.0910926676260475	6.32935101115737	-1.54552703610732	0.125167297131715	0.999463466446792	-4.37194464150206
MARS	0.0678497953291437	8.34364247130031	1.56744916854909	0.119958312280359	0.999463466446792	-4.37249617171732
UBL7-AS1	0.165019104624605	2.72543075893657	1.54673631243693	0.124875372076398	0.999463466446792	-4.37295714985721
OAT	-0.134507691126782	3.65694654576821	-1.5155207352947	0.13258513482427	0.999463466446792	-4.37305133289679
PMS2P9	0.155846897639233	3.11064847285745	1.52206836856989	0.130937727415835	0.999463466446792	-4.37312761796221
BCRP2	-0.28138315728027	1.21917523313931	-1.76263205219405	0.0808138806185051	0.999463466446792	-4.3740218729451
RPL13	0.1076081506486	10.5926556223721	1.58478941754146	0.115961216537475	0.999463466446792	-4.37437680267892
C8orf48	0.504101930557218	0.370151550662238	2.16290186736825	0.0327718433244368	0.999463466446792	-4.37581109265749
IL17D	0.404721028804659	0.604530821276427	1.90021281450212	0.060093032714233	0.999463466446792	-4.3760517721098
PPM1L	0.264466722159225	2.72067394059007	1.61758759813999	0.10869170646608	0.999463466446792	-4.37719824289087
CHIC2	0.183587785057306	3.76468161155287	1.52014344719238	0.131420365136983	0.999463466446792	-4.3773677166251
TRIM62	0.124647484085619	4.22561715353153	1.50341626900633	0.135673473155935	0.999463466446792	-4.37752337838029
TSNAX	-0.133306262356172	6.40932911653564	-1.53835085676778	0.12691077452812	0.999463466446792	-4.37761292664328
OVGP1	-0.20506928813933	2.3828707890049	-1.54155178409805	0.126130744539955	0.999463466446792	-4.377972934271
LINC00921	-0.35297021338714	1.17633120947838	-1.79244953327405	0.0758829035996166	0.999463466446792	-4.37800101742814
TMEM182	-0.178028958441478	3.00446359030055	-1.53806802286819	0.126979880637113	0.999463466446792	-4.37802690309478
CUL5	-0.140753120693255	6.90760732180623	-1.5454333229143	0.125189942445418	0.999463466446792	-4.37875658126727
IQCK	0.20184364506867	2.56349218064739	1.5563697751233	0.122568994430172	0.999463466446792	-4.3791291504171
POLR3G	-0.127792448156501	4.08980199285541	-1.50375361575988	0.135586645678968	0.999463466446792	-4.37929282855614
ARHGAP5	-0.127522065647115	7.03491170114916	-1.54163361874182	0.126110852108141	0.999463466446792	-4.3794934345794
MYOF	0.397051022502242	0.938709181179263	1.90253993952198	0.0597850995701228	0.999463466446792	-4.38041204598914
VPS37C	0.113717861477847	6.07911727617898	1.53521433116969	0.127678798776683	0.999463466446792	-4.38052068324029
HGD	0.19623617234042	2.97240395309999	1.50239749949509	0.135935951925216	0.999463466446792	-4.38079929702721
PIGX	-0.0968103976425176	5.75863008088646	-1.52522942507366	0.130148177502025	0.999463466446792	-4.38086677371468
DNAJC17	0.155640864743551	3.00957918281398	1.51191514932337	0.133499237736601	0.999463466446792	-4.38142505814297
NIPAL1	-0.202042087239994	2.55353891964808	-1.56258696510948	0.121098524385058	0.999463466446792	-4.38199577748406
USO1	-0.0984181729162188	7.67684435206773	-1.54712946460533	0.1247805793176	0.999463466446792	-4.38218132479047
ZNF561	-0.070495515296459	6.28413288257596	-1.53447582186317	0.127860165714672	0.999463466446792	-4.38219934971183
TRIM3	0.133101904636193	4.14482097547878	1.49680532462566	0.137383823673491	0.999463466446792	-4.38240261140164
KRAS	-0.119435005564103	6.85109744341924	-1.53982983489272	0.126549892307436	0.999463466446792	-4.38245792605423
AP1S2	-0.197572269629024	2.70375228851792	-1.54191793973959	0.126041758387412	0.999463466446792	-4.382560700066
MMP24-AS1	0.104143639754686	5.50759234425864	1.50777456797848	0.134555066980364	0.999463466446792	-4.38331607555197
GATSL3	0.155032101171036	3.75379939271744	1.49471919189193	0.137927023250412	0.999463466446792	-4.3850787531232
ACTL10	0.203723029523659	3.33037297293311	1.49176734364553	0.138698509398057	0.999463466446792	-4.38607913924594
ZNF33B	-0.103570841610088	6.10070276093036	-1.52776389995126	0.129517841782008	0.999463466446792	-4.38615570255483
MPG	0.126068221905594	5.41867614462411	1.51055777037841	0.1338446445459	0.999463466446792	-4.38617936147329
LSM3	-0.114290944868773	6.08692839159529	-1.52576074415075	0.130015836349862	0.999463466446792	-4.38648699826901
LOC100289230	-0.426007182258937	2.16060949133043	-1.78228101306963	0.0775357582387203	0.999463466446792	-4.38696432483966
NID2	-0.844611262536687	-0.877548315567881	-2.59053858483287	0.0109158283628941	0.999463466446792	-4.38715183606374
STX18-AS1	0.208413624617254	1.95719121468666	1.57819397900938	0.117468838704984	0.999463466446792	-4.38742384462672
FLVCR1-AS1	-0.253185367447597	1.45023903279691	-1.70614419028219	0.0908781751423168	0.999463466446792	-4.38781368726302
DNAH6	0.347698991891066	0.618732632259482	1.81907492769303	0.0716927209590301	0.999463466446792	-4.38783850003691
ANKRD11	0.100837865613553	8.48067353705298	1.5512749886179	0.123784513382564	0.999463466446792	-4.38987611774309
PPP1R37	0.115962827193238	4.94591773892637	1.49530373383351	0.137774647745371	0.999463466446792	-4.39011514322772
ACTG2	0.405882555897506	-0.0571753926325825	1.86802196058003	0.0644911978534004	0.999463466446792	-4.39031127963398
B3GALT6	0.142252385006514	5.89605156009804	1.52905710851629	0.129197142291436	0.999463466446792	-4.39035948152978
FAM86DP	0.131649891857847	3.52714294323053	1.48812314461036	0.139655590628633	0.999463466446792	-4.39054975281663
PELP1	0.11096955645831	6.69462266555838	1.53826117025701	0.126932684831648	0.999463466446792	-4.39135408698789
CRMP1	0.203532352374814	2.32180672926125	1.56922507885301	0.119543983885389	0.999463466446792	-4.39141991931977
GLTPD2	0.201699967411842	2.617132340118	1.53295985247161	0.128233101835914	0.999463466446792	-4.3921650126951
B9D1	-0.142018072076733	3.23046115634285	-1.50144823829256	0.136180880046953	0.999463466446792	-4.39219426925844
NFATC2	0.736860267002866	0.54847536604311	2.4651320852102	0.0152841533642589	0.999463466446792	-4.39426357187888
ANKRD32	-0.140524799303096	4.32011724252145	-1.48422063052281	0.14068622045466	0.999463466446792	-4.39514640882019
BCAS3	0.0939598338471406	4.6324093511171	1.4829924601396	0.141011796658094	0.999463466446792	-4.39534935421102
PCDHGB5	0.143792309981112	3.45472105377061	1.48528833299128	0.140403659281777	0.999463466446792	-4.39550128529125
SMAD2	-0.0741901768633637	6.66015657544104	-1.52250673336008	0.130828010819667	0.999463466446792	-4.39582011566314
TXNDC9	-0.12955958196572	5.31032762878531	-1.49484805344912	0.137893420943189	0.999463466446792	-4.39594785688774
DDX1	-0.0665367783788549	7.37658336507837	-1.53694995722146	0.127253353539548	0.999463466446792	-4.3959956756617
LRRC61	0.124519256477714	3.6600825346512	1.47916969243866	0.142028935533662	0.999463466446792	-4.39602783332052
TNFRSF8	-1.00629763695925	-0.820055852286785	-2.87995550140396	0.004803872678626	0.999463466446792	-4.398248356407
TMEM238	0.261284099898808	3.69916746237306	1.48185845645082	0.141312931391603	0.999463466446792	-4.39825884032761
WWOX	0.122102638561745	3.55695561685187	1.48119971426781	0.141488090387464	0.999463466446792	-4.39827258951449
ZNF415	-0.121510572949172	4.35129198331735	-1.475957263614	0.142888089745124	0.999463466446792	-4.39849602073609
DLG2	-0.305177758453627	1.07626251919395	-1.77678738526435	0.0784410298338928	0.999463466446792	-4.39874043553272
MYLK-AS1	-0.359627132404655	0.542841866925308	-1.87258255458289	0.0638521681204355	0.999463466446792	-4.39932050765928
LOC389906	0.167268019104732	2.37675301940392	1.51998767070289	0.131459484239555	0.999463466446792	-4.39933393267141
PQLC2	0.179849208000331	3.76104687004682	1.49329816457303	0.138297998956203	0.999463466446792	-4.40061958704419
TTLL3	0.1903119996805	4.18234449960638	1.47335648267415	0.143586618904699	0.999463466446792	-4.40063624749512
TRPT1	0.107711995025553	4.75168572378586	1.48280134091411	0.141062513300324	0.999463466446792	-4.40066843409194
SCML2	-0.116175398238274	4.40741685897033	-1.47798398569838	0.142345579531787	0.999463466446792	-4.40122376863439
GUCY1B3	0.223659323414417	2.29856671749055	1.54992767360616	0.124107546992524	0.999463466446792	-4.40185335459829
GAK	0.0985385444082407	6.72299229941387	1.52097086560381	0.1312127344831	0.999463466446792	-4.40247682734586
PRR34	0.528951506476541	0.412044758121084	2.0350387581383	0.0443155766986291	0.999463466446792	-4.40277657518828
SLC25A24	-0.140357061947098	4.61823947460111	-1.47642275728648	0.14276334490287	0.999463466446792	-4.40310113386071
RITA1	0.0893195054201747	5.4783958994401	1.50032623610471	0.136470824080934	0.999463466446792	-4.40366854773545
PCDHGA1	-0.298696806046199	1.40391820228183	-1.69433193719144	0.0931069728697903	0.999463466446792	-4.40401800592264
PCDHGB7	0.52697475536218	-0.369947169878488	2.16714315594272	0.0324384756026865	0.999463466446792	-4.40452649542481
NUPR1	0.104201350143631	8.08178778588057	1.52467070670949	0.130287457609398	0.999463466446792	-4.404986807224
TSHZ3	-0.333003423056043	1.52426827860812	-1.78250131351587	0.0774996365845491	0.999463466446792	-4.40504576805546
CD68	0.180212238574032	3.31360003787936	1.4884624094565	0.139566271996915	0.999463466446792	-4.40531188628028
MAPK8IP2	0.140571701522687	4.92324583541017	1.46941134561937	0.144651287476507	0.999463466446792	-4.40571115961314
ZMYM2	-0.0900889595988312	7.20825825213339	-1.52145419051335	0.131091569320119	0.999463466446792	-4.40582035701126
DACT3	0.347339346215359	0.712132503762207	1.84593245457782	0.0676625868902951	0.999463466446792	-4.40606611497209
ADAL	-0.095185465146737	4.82091877972999	-1.47760166067735	0.142447796859611	0.999463466446792	-4.40656535633547
ANKRD16	0.113648776477266	3.40413059090366	1.46540440736003	0.145738903009138	0.999463466446792	-4.40666027258046
ZNF117	-0.222803785574315	2.75330158001243	-1.52735296896737	0.129619878642039	0.999463466446792	-4.406714582195
C22orf29	0.0930724049432978	5.59454062888167	1.50054917253732	0.136413175169097	0.999463466446792	-4.40690354659195
PLEKHA1	-0.0988898110658756	5.5144966868625	-1.48785831943626	0.139725342442671	0.999463466446792	-4.40733638954623
ATPAF2	0.105122142445492	4.85235578845816	1.47743841858766	0.142491458204201	0.999463466446792	-4.40767378767738
TEX264	0.0979292055828065	6.52873190611085	1.51560360125678	0.132564184231075	0.999463466446792	-4.40805081717721
METTL1	0.116360506458768	3.99131933070312	1.47203206128543	0.143943356980199	0.999463466446792	-4.408757032039
FUZ	0.146342448738563	3.12488826817083	1.46782858089773	0.145080146180029	0.999463466446792	-4.40964445197716
ZBTB32	0.360270453469293	0.795817967208055	1.79371169078989	0.0756797934106098	0.999463466446792	-4.41012480026587
FAM3B	0.457990073572108	-0.0147677922142922	1.91031863466325	0.0587654123038481	0.999463466446792	-4.41024525798991
KCNIP4	-0.277979749640337	1.34028887536477	-1.66092995850903	0.0996509904936585	0.999463466446792	-4.41114926270326
PSMB10	0.108106273623438	4.58546564040109	1.47255665048254	0.14380197449785	0.999463466446792	-4.41222143347829
KLF5	-0.23918809023906	2.42295522651147	-1.493584163149	0.138223273103087	0.999463466446792	-4.41245006383528
CRISP3	-0.22943747020289	1.88135626934952	-1.52978682884497	0.129016457038505	0.999463466446792	-4.4130713061969
DHRS4L1	0.400931497983886	0.292446142100155	1.8717596934524	0.063967073638764	0.999463466446792	-4.41326391644969
ERI1	-0.112334004204476	5.02382971128635	-1.47527210743944	0.143071854911755	0.999463466446792	-4.41349882427861
MCMDC2	-0.161840596630134	2.8103296817494	-1.47434745910424	0.143320145553392	0.999463466446792	-4.41353019590052
GKAP1	0.148507436272478	3.75874873295962	1.47158066670945	0.144065099206377	0.999463466446792	-4.41354432246407
LOC100131564	0.195046918658014	3.67923480345885	1.45606607830476	0.14829826495867	0.999463466446792	-4.41414965161227
ACSL4	-0.248827171711452	1.81046529251413	-1.63830333997671	0.104291721904265	0.999463466446792	-4.41435947691206
CPPED1	-0.107249938124765	5.09538411629171	-1.46656322925805	0.145423709928134	0.999463466446792	-4.4149317441933
PITPNM2	0.160028518392267	4.0908379455247	1.4552277036576	0.148529731408046	0.999463466446792	-4.41498515253256
UNC93B1	0.129851571849522	4.46544611780863	1.46394832485829	0.146135700840994	0.999463466446792	-4.41523674942586
METTL25	-0.144324088678911	3.14453900143783	-1.45967897585836	0.147303976963208	0.999463466446792	-4.41531373773815
SEPT8	0.091254182054719	5.91854175275899	1.49639049965716	0.137491704790644	0.999463466446792	-4.41533416391717
HOOK1	-0.114788522769679	6.46815814996919	-1.50712606400578	0.134721023845343	0.999463466446792	-4.41535735902415
PLCD1	0.13451651105563	3.55407296489257	1.45406828336934	0.148850296059926	0.999463466446792	-4.4159480871913
C18orf54	-0.155064512150996	3.81425930903398	-1.45278606594304	0.149205435968721	0.999463466446792	-4.41614117275341
ZNF799	-0.181850439256614	3.03695002101089	-1.47542336893802	0.14303126938169	0.999463466446792	-4.41617961778268
NAPSA	1.67521784829421	-1.60280953722604	3.21492420391768	0.00172477712608466	0.999463466446792	-4.41642495771071
CASC3	0.063637046155506	7.4814968189146	1.51785426146831	0.131996154515128	0.999463466446792	-4.41643933617577
HES4	0.247873528137716	4.54470015372673	1.45466321437025	0.148685738520419	0.999463466446792	-4.41737890269277
TMEM230	-0.0962328539418209	7.08144525391113	-1.51242786529344	0.133368951084956	0.999463466446792	-4.41779324550249
PTPRM	0.0868473161428547	5.56262991249593	1.47280903241122	0.143733993312806	0.999463466446792	-4.41807947774193
ATF2	-0.107987379920424	5.80362660346822	-1.47568562244804	0.142960924407544	0.999463466446792	-4.41840745380934
PBX3	-0.108607588668394	3.91313690610261	-1.4495052913439	0.150117108266138	0.999463466446792	-4.41859957263165
ADAMTS7	0.213906218624993	1.2834408581671	1.54880809510998	0.124376485358182	0.999463466446792	-4.41931549092143
ZBTB18	-0.137854960193429	3.92848729331783	-1.45284321409728	0.149189593509203	0.999463466446792	-4.41954799556096
MOSPD1	-0.161729819268823	4.96980595660839	-1.45052993125272	0.149831916545575	0.999463466446792	-4.41988924142217
PLCB1	-0.129064713364253	3.47061649491634	-1.44749971791803	0.150676541527351	0.999463466446792	-4.42125052895515
CSNK1G3	-0.104774173814824	6.100644733877	-1.48851850940891	0.139551506797106	0.999463466446792	-4.42175301375834
FABP3	0.567057251214341	0.294359388788221	2.16140767601235	0.0328899941813405	0.999463466446792	-4.42212173991109
LOC439994	0.440692817415152	0.700057544738139	1.90358232059165	0.0596475991181741	0.999463466446792	-4.42259815490269
CBWD3	-0.519906157448095	-0.182049809979827	-2.18348844704743	0.0311811298284032	0.999463466446792	-4.42319054866154
C1orf226	0.129848837564142	3.17996373889864	1.45462234422709	0.148697038668332	0.999463466446792	-4.42325845484367
FAM171A2	0.241028044276845	1.62932962812814	1.5869837376495	0.115463059116131	0.999463466446792	-4.42342529882458
MFI2-AS1	0.293371614132039	2.0523571372166	1.58250973200792	0.116480566356217	0.999463466446792	-4.42379246789107
ARL2BP	-0.0825048502073686	6.04948188955256	-1.48368624580105	0.14082780862186	0.999463466446792	-4.42383155221586
HDAC10	0.16470688701447	4.67428409237957	1.45930891562267	0.147405581275503	0.999463466446792	-4.42430399018535
CTD-2201I18.1	1.76655537920158	-2.15751607138092	3.4989616583792	0.000681538862836694	0.999463466446792	-4.42438931233322
MLYCD	0.103602966452067	4.20642527528554	1.44810752721633	0.150506829698299	0.999463466446792	-4.42479687162393
TIGD2	-0.153001172226567	4.51696251527131	-1.44628772550363	0.151015394193847	0.999463466446792	-4.42527045321578
NFASC	0.248580650181843	1.49353867925936	1.60391295177211	0.111676907850138	0.999463466446792	-4.42536242874107
ELP5	0.0949073439381811	5.73968860415922	1.48123030666965	0.141479952149372	0.999463466446792	-4.42536611375894
RGS11	0.24819309884091	1.84202427576347	1.54690874315333	0.124833790369318	0.999463466446792	-4.42579816963651
SNX27	-0.0872568882624085	6.2094590193687	-1.48909020494464	0.139401109177796	0.999463466446792	-4.42604865243303
ZNF845	-0.147440414159578	4.22672963948877	-1.43963073453036	0.152887085475192	0.999463466446792	-4.42606530764405
FBXO36	-0.195780454063952	2.10656933296374	-1.5092022189998	0.134190285522884	0.999463466446792	-4.42715183187409
HDHD2	-0.0858999944544951	6.25802600799462	-1.48811988359834	0.139656449375286	0.999463466446792	-4.42720090276711
EIF3J	-0.0867677523057599	7.2084084295586	-1.50513300125009	0.135232067393218	0.999463466446792	-4.42769874983063
PAPD7	-0.0904864040540136	5.47826978345525	-1.46815724993023	0.144991010367359	0.999463466446792	-4.42816961292277
USP31	-0.101174094574574	5.48424103656646	-1.47606575247192	0.142859008891764	0.999463466446792	-4.42847041805535
MDK	0.168007496907868	2.84401551781417	1.44776254155992	0.150603138062251	0.999463466446792	-4.42870457567545
FAM201A	-0.159522440244219	2.74509831068483	-1.44350229800277	0.151796384308766	0.999463466446792	-4.42876443125493
SPIN1	-0.0720376168213228	7.2496627374281	-1.50271370070883	0.135854442397954	0.999463466446792	-4.42914230509694
SPRYD7	-0.0942807407072337	4.56918317109063	-1.44360935465484	0.151766309782446	0.999463466446792	-4.42929138299888
RTN4RL2	0.158204443625611	3.86526803735282	1.43433394862064	0.154389083555017	0.999463466446792	-4.42978746187787
DDX12P	0.144840768756766	3.73754248673018	1.43885427141491	0.153106557638896	0.999463466446792	-4.42996660870837
ZNF653	0.163983334846348	3.09545775868468	1.44072789030072	0.152577381397492	0.999463466446792	-4.43082660612519
UBA6	-0.102140811652927	6.65134384506382	-1.4937069214973	0.138191208418657	0.999463466446792	-4.43130327394103
DNAJC30	0.0918165968726736	5.35724840039192	1.46921136009661	0.144705420210676	0.999463466446792	-4.43165802978113
PSTPIP2	-0.302016660877703	1.7267483483702	-1.61331681393077	0.109617074366648	0.999463466446792	-4.43183623069197
GDF1	0.338368748155062	1.12646188628752	1.65521493794166	0.100807082293927	0.999463466446792	-4.4325077545208
TP53I3	-0.123685880442863	3.24507898220901	-1.42955806295168	0.155753094704122	0.999463466446792	-4.43367438052989
KANK1	-0.227522293476077	2.20520275320104	-1.56138173866824	0.121382481917741	0.999463466446792	-4.43374423283592
LINC00294	-0.15901024429331	3.19424517884338	-1.43990918095257	0.152808440001047	0.999463466446792	-4.43382624915035
NOL10	-0.100123192210306	5.67873650641939	-1.47893256898322	0.142092215633411	0.999463466446792	-4.43401694760729
KIF26A	0.79501922797568	-0.781464487374824	2.22333356195383	0.0282923376816391	0.999463466446792	-4.43447594731964
TTC4	-0.301450597954947	1.23474280046681	-1.63199677502368	0.105615771740258	0.999463466446792	-4.43464936891411
TRDMT1	-0.136832289477987	3.50647993730733	-1.42693222454512	0.156506985131912	0.999463466446792	-4.43514826138146
TRIM54	-0.339885604824578	0.04706247917429	-1.81509002426623	0.0723073392456559	0.999463466446792	-4.43550342838846
FAM20B	-0.093810544159628	6.31338927066612	-1.48419790652096	0.140692239043288	0.999463466446792	-4.4355381071186
LRP4	0.47367013326538	-0.618999584162107	1.91260137455217	0.0584689680975536	0.999463466446792	-4.43585017307084
ARHGEF9	0.0695696324476698	5.91156386509316	1.47126806968372	0.144149454293396	0.999463466446792	-4.43708548330184
CENPL	-0.136686918097316	4.25002858890858	-1.42896395357768	0.155923421188182	0.999463466446792	-4.43714336079154
NBPF20	-0.218059438168154	1.80812989319382	-1.53827262502242	0.126929886280356	0.999463466446792	-4.43732488212277
FAM110B	0.285439533263652	1.00421564279133	1.61285067323799	0.10971845604047	0.999463466446792	-4.43752279238267
ZYG11A	-0.535011194526935	0.147631920399944	-1.99033797379434	0.0491003928422374	0.999463466446792	-4.43803300507833
SERPIND1	0.378694865389034	-0.013006152153304	1.73313297517607	0.0859488601790519	0.999463466446792	-4.4385256112468
ATP6V1E2	0.178575726751547	2.50186551074425	1.45749264027158	0.147905048466514	0.999463466446792	-4.43855054462752
GINS3	-0.0929768161139624	4.22819998996791	-1.43569301199555	0.154002616845497	0.999463466446792	-4.43892194965842
MARK4	0.121416833527771	4.2390297545749	1.42185477618494	0.15797269958327	0.999463466446792	-4.43914816300439
CAMK1	0.0933184404879981	4.63806953091611	1.4347186279276	0.154279619431088	0.999463466446792	-4.43953978320415
SAMD1	0.125217901593587	4.82396855013024	1.44776728548439	0.150601813395526	0.999463466446792	-4.43966795768429
FZD9	-0.214906363547973	1.86257780781264	-1.48421855938144	0.1406867690006	0.999463466446792	-4.4398727058631
UGGT2	-0.122396401446951	4.64342955182022	-1.43538203109073	0.154090982314811	0.999463466446792	-4.43998394071323
C17orf58	-0.136150220637612	3.44053783835642	-1.4200565842489	0.158494306863426	0.999463466446792	-4.44021977050721
SLC35D2	-0.107838782406255	4.28994834514279	-1.42089761203443	0.158250182889771	0.999463466446792	-4.44052145531516
PREB	0.0766565692623882	6.86117580530207	1.48648194848549	0.140088300167974	0.999463466446792	-4.44068958672281
LOC283922	0.251828942759026	1.84492167259356	1.53392431121903	0.127995741016538	0.999463466446792	-4.44108715562442
FRK	-0.176405682949518	3.01405541249634	-1.42860952429599	0.156025101506614	0.999463466446792	-4.44123924340684
PAG1	-0.136923422076661	4.63315950530656	-1.42764721046152	0.15630143185867	0.999463466446792	-4.44153520586231
APOBEC3F	0.133838619043722	3.26495832285695	1.42053919700543	0.158354184197523	0.999463466446792	-4.44179624955188
SNORA62	-0.349337989084145	-0.665123785205853	-1.69646907797359	0.0927004617237875	0.999463466446792	-4.44194359710256
FIGN	0.442367214151459	0.855049238028196	1.86821542929058	0.0644639807367813	0.999463466446792	-4.44206613477968
MIPOL1	-0.123557433211152	5.35984580516158	-1.45869943192741	0.147573040470229	0.999463466446792	-4.4430071486089
DCLRE1C	-0.120728695308017	4.24521203304287	-1.41995481074323	0.158523868117912	0.999463466446792	-4.44302942335149
FUT8	-0.113520650688484	4.72768940779853	-1.42970368325463	0.155711368365095	0.999463466446792	-4.44327924773517
MALT1	-0.0936681159863992	6.07139234359117	-1.47958678679793	0.141917680645133	0.999463466446792	-4.44367588790856
YJEFN3	0.265163056410015	2.89364935239398	1.43472610898322	0.154277491219138	0.999463466446792	-4.44401359185065
JMJD4	0.107103805617037	3.80006834183327	1.41849616697851	0.158948012729479	0.999463466446792	-4.44438880788615
BCL2L12	0.109077966636109	4.28784233487575	1.42772981505536	0.156277697023689	0.999463466446792	-4.444492486079
TMEM9B	-0.0930986468605273	5.66772965759144	-1.45990743901581	0.147241276875469	0.999463466446792	-4.44459728127011
SPECC1	-0.0886624700816308	5.70089866509456	-1.44907364641016	0.150237375154889	0.999463466446792	-4.44476281444355
GAB2	0.230441536285334	2.74658055356583	1.47953002466649	0.141932817267466	0.999463466446792	-4.44487481513863
RASGRP1	-0.329440627480581	0.993917676778834	-1.66693834930828	0.0984471413766049	0.999463466446792	-4.44531892677951
FAM72B	-0.226020249150604	2.33920169307177	-1.43202865714194	0.155046330186229	0.999463466446792	-4.44563578715885
SNX10	-0.150238777622745	4.4016254356737	-1.41391428083886	0.160285999266332	0.999463466446792	-4.44567940862477
SPRED3	0.29316104490956	1.14507579707957	1.59747755323663	0.113104288692605	0.999463466446792	-4.44568688456145
EIF4EBP3	0.191386416754106	2.73437595185127	1.44319597822506	0.151882461574297	0.999463466446792	-4.44596265291542
RILPL1	0.128003306667994	3.66278750802269	1.41090403310106	0.161169729561814	0.999463466446792	-4.4463787988787
TMEM18	-0.0943748466180745	5.06807431091432	-1.44330848136723	0.151850843296118	0.999463466446792	-4.44682446631205
SMARCAD1	-0.0949724379370478	6.25543626224091	-1.47356842856688	0.143529594329055	0.999463466446792	-4.44774190107713
ZBTB47	0.141529839011729	3.89792935223327	1.41134004733453	0.161041496506644	0.999463466446792	-4.44785659629309
LHX2	0.218035447531616	1.2105341152303	1.51763955610636	0.132050259975982	0.999463466446792	-4.44803365822483
ARL5A	-0.118889516020683	5.80510392732019	-1.46348173748467	0.146263028031828	0.999463466446792	-4.44811979441297
DNAJC24	-0.10886844680258	4.23815921559983	-1.41059303215085	0.161261243623332	0.999463466446792	-4.44829887771392
METTL6	-0.088350027102142	4.76084309266533	-1.42218929900104	0.157875809098456	0.999463466446792	-4.44919674577619
TSEN54	0.093367990369444	5.38854905824441	1.45288150794369	0.149178978519312	0.999463466446792	-4.44943136013951
C14orf28	0.219980150676162	2.31706508726596	1.52273677714268	0.130770463003853	0.999463466446792	-4.45017119754647
FARP1	0.114383518608023	4.09405453969171	1.41174753033366	0.160921725234795	0.999463466446792	-4.45032083338478
CDK6	-0.268672904182793	2.95110119148566	-1.46509009576578	0.145824485370314	0.999463466446792	-4.45041950205861
LOC101927604	-0.635937717063076	-0.897352955805936	-2.11835556347671	0.0364567299103016	0.999463466446792	-4.45079335919487
YES1	-0.107491575480537	7.0444248913479	-1.4759774858127	0.142882668758105	0.999463466446792	-4.45099197283766
GRIK2	0.320842422418808	0.778253107939881	1.64792123044075	0.10229824175577	0.999463466446792	-4.45105516103192
NKX3-2	-0.637512297816068	0.371267373545921	-2.17884989623785	0.0315335629421585	0.999463466446792	-4.45137701518431
SH2B2	0.192810701024296	2.07370329742307	1.44336622258099	0.151834617476427	0.999463466446792	-4.45171840211091
RYR3	0.266705856152164	0.762991076579683	1.52067037488185	0.13128810915453	0.999463466446792	-4.4518214953444
ADAM15	0.0934776207144132	8.27666708919319	1.49620641909497	0.13753959876577	0.999463466446792	-4.45187768641437
LAMTOR3	-0.102277954747507	6.27285068403678	-1.45578760118869	0.148375118561449	0.999463466446792	-4.45201525043995
SIRPA	0.673015192357312	-0.843780044242636	2.19277881691264	0.0304855506252365	0.999463466446792	-4.45220672729507
FAM96A	-0.0956059854678681	5.85072322642608	-1.45852834237187	0.147620074816486	0.999463466446792	-4.45236834372594
TYMSOS	0.161234980880671	2.59636315404812	1.41676180863411	0.15945346239829	0.999463466446792	-4.45261963923775
PRTG	-0.226453967410582	2.76958803452353	-1.41457284339627	0.160093158559004	0.999463466446792	-4.45275054076208
CCDC157	0.432700328656283	0.665044786913022	1.817655817052	0.0719111003965569	0.999463466446792	-4.4532403093788
NRG4	-0.305840055969209	0.924012865435213	-1.66693856657411	0.0984470980588201	0.999463466446792	-4.45338283569811
VHL	-0.0618594228793574	7.43546047081901	-1.48158531178976	0.141385539810187	0.999463466446792	-4.45406591944006
RALY	0.0793118559921675	7.04927136259987	1.4758351037145	0.142920840687578	0.999463466446792	-4.45434434746788
CROT	-0.129288933730973	4.87538255969214	-1.44206280671927	0.152201215598043	0.999463466446792	-4.45472329225731
UGCG	0.135261268515372	4.10474975624423	1.39837506869431	0.164888036486131	0.999463466446792	-4.45495793706757
ADNP-AS1	-0.271753354805779	1.6331074437425	-1.57249708814514	0.11878358605489	0.999463466446792	-4.45511360018432
CNNM2	0.123473672169545	5.18195043420307	1.40959821780621	0.161554241501554	0.999463466446792	-4.45527831908002
LYRM1	-0.096734735117046	5.63168704307587	-1.44287060127665	0.15197393526621	0.999463466446792	-4.45590020039643
CAPS2	-0.285354274491721	1.50433108125826	-1.59346747574491	0.114001076938761	0.999463466446792	-4.45637809029816
SNORD88B	0.229810471049728	0.732822537393177	1.45779693411653	0.147821277765731	0.999463466446792	-4.45663327234528
ZXDC	0.0826918981813289	6.19093640061809	1.45108313898566	0.149678114558741	0.999463466446792	-4.45733848720227
MFSD4	0.188086872948604	1.64954583235744	1.47048733527985	0.144360305123995	0.999463466446792	-4.45741934293644
SLC29A2	0.122254293803407	4.80772703746338	1.4398665425745	0.15282048092367	0.999463466446792	-4.45749118959321
RBP7	0.625371697506492	-0.174702574405377	2.16332987665682	0.032738067129924	0.999463466446792	-4.45755406879266
SFN	0.425395370422099	-0.0314085389951367	1.77589502112571	0.0785888990634433	0.999463466446792	-4.45787834245713
C12orf66	-0.134165035208417	3.73931455838923	-1.39795032922056	0.165015227672682	0.999463466446792	-4.45792698705427
ZPLD1	-0.174549332611062	2.79000623864146	-1.39584344823396	0.16564725525393	0.999463466446792	-4.45802703077185
KCTD18	-0.0785553308866174	4.88655958240458	-1.41246897167278	0.160709839729427	0.999463466446792	-4.45823961227138
VDAC2	-0.0641846621309634	6.92377096296361	-1.47386287536736	0.14345040191251	0.999463466446792	-4.45845181729453
KNDC1	0.296217491968977	1.37084071770166	1.57187377819675	0.118928142803471	0.999463466446792	-4.45894952812367
PLEKHA7	0.103755803861763	4.95865636169872	1.41605472235401	0.159659884286458	0.999463466446792	-4.45992815704945
KALRN	0.298532511722601	1.19822334140208	1.58147283005708	0.116717401910465	0.999463466446792	-4.46026242148008
ITGA9-AS1	-0.529298661530642	-0.632934274589791	-1.96679795195882	0.0517922828113947	0.999463466446792	-4.46029932977152
BTN3A1	0.13966702148764	3.90422682738241	1.39321260265886	0.166439054047935	0.999463466446792	-4.4605409140607
BUB3	-0.0635031775648454	7.35935380831403	-1.47810960707325	0.142312006226924	0.999463466446792	-4.46091256039972
BMS1P4	0.305641792006103	0.776434576537583	1.60676617068572	0.111048688147453	0.999463466446792	-4.46098698412148
MSL2	-0.138882366365866	5.40201436322346	-1.42309187890911	0.157614615484597	0.999463466446792	-4.4611037240791
ARMCX5-GPRASP2	-0.669706302203639	-0.246398727548162	-2.09681455701307	0.0383635396494379	0.999463466446792	-4.46144374738047
ZNF836	-0.179079315336453	2.69109358493303	-1.42598540113949	0.156779509859802	0.999463466446792	-4.46160733031725
TMEM185A	-0.142174963611434	3.20789038233027	-1.3931672157751	0.166452739298288	0.999463466446792	-4.46205519207392
PIAS4	0.122595775257906	4.51577115864019	1.4003977171307	0.164283367055074	0.999463466446792	-4.46256634885204
GOSR1	-0.0581421349323676	6.79844504096424	-1.46228425764812	0.146590202683078	0.999463466446792	-4.46302371517297
G2E3	-0.13993445561861	6.17894297739868	-1.45559048156396	0.14842953791635	0.999463466446792	-4.46354052921848
PSPN	1.3161440406432	-1.23925789725724	2.74043003372701	0.0071900714826361	0.999463466446792	-4.46375330912053
BOC	0.450609316331258	1.13700802000225	1.71964755178812	0.0883837927980674	0.999463466446792	-4.46397070703838
MIR4523	0.978585274284822	-0.563660641269569	2.24641057176892	0.026728494375537	0.999463466446792	-4.46398223845417
CCDC116	1.28895348808836	-1.23987853954235	2.83291652055899	0.00551209187823945	0.999463466446792	-4.46422336316715
CARD8	-0.116895049005945	3.32076697495044	-1.38565673370983	0.168729169463736	0.999463466446792	-4.46439083668892
PLEKHO2	0.166162149061914	3.07728226410433	1.40088601692203	0.164137644275408	0.999463466446792	-4.4645325236763
TM6SF1	-0.453010497767456	0.359319265749058	-1.80384680107727	0.0740650797434388	0.999463466446792	-4.46535434742962
C2orf72	0.227789683768091	0.794505603243841	1.47062348810366	0.144323517452132	0.999463466446792	-4.46543396225876
FBXO6	-0.140590255470018	3.09596396762108	-1.38947408530086	0.167569185469201	0.999463466446792	-4.46547731507635
SNORD78	-0.308787096245043	-0.175683779516611	-1.51322208982945	0.133167327101026	0.999463466446792	-4.46594266322345
PDXP	0.436130829645089	0.573886298630461	1.64043794000264	0.103846607366654	0.999463466446792	-4.46596433281059
C10orf88	-0.130895520629993	4.17093172271056	-1.38475339632858	0.169004559822736	0.999463466446792	-4.466227549578
ZNF843	0.798528629829024	-0.536767685652714	2.21336700374725	0.0289920860138156	0.999463466446792	-4.46629774317153
ADAP1	0.281287591387375	1.13546816177882	1.5146990358251	0.132793021805298	0.999463466446792	-4.46687048912985
HS3ST1	-0.17894144895719	2.06523674476568	-1.40127897137635	0.164020447026936	0.999463466446792	-4.46697703428026
MAN1B1	0.0913225654644734	6.80932119259543	1.46450862275658	0.145982914636868	0.999463466446792	-4.46734343915332
WDSUB1	-0.141655431211463	3.3294502054677	-1.38516761980996	0.168878237726478	0.999463466446792	-4.46757079762538
CERK	0.449880221612609	0.989984245438669	1.67081130525539	0.0976774121752732	0.999463466446792	-4.46761261167832
PTPRCAP	0.314777348338444	1.99958514050944	1.48235264235541	0.141181638746339	0.999463466446792	-4.46766944784052
RPP25	0.281125146700336	0.056758268732332	1.55742904207665	0.122317464904444	0.999463466446792	-4.46830962132178
RNF215	0.118004578192639	4.05938079756834	1.38419249552797	0.169175727364318	0.999463466446792	-4.46835547302363
CEL	0.15775305336326	2.76820203693544	1.38364633111222	0.16934252454853	0.999463466446792	-4.46844355976953
REC8	-0.381313004240088	0.175982376537455	-1.61701516675848	0.108815372576161	0.999463466446792	-4.46885839587265
GGN	0.676072265412403	-0.623482169718202	2.09446198878469	0.0385769062751085	0.999463466446792	-4.46888757186496
SCD5	0.167886636509115	2.54198235873023	1.39434854334328	0.16609681962959	0.999463466446792	-4.46917310046176
KIAA1257	0.156859287592885	2.35177627284431	1.40053835126514	0.16424138763338	0.999463466446792	-4.46931516456805
FAHD2CP	0.518051096069637	-0.233459648564682	1.95509191837106	0.0531768802197481	0.999463466446792	-4.46996175247906
PFKFB2	-0.084758175189612	6.13858517275709	-1.43839937388068	0.153235250119072	0.999463466446792	-4.47045249476666
SUSD2	0.281628846352067	0.825436199938865	1.52207759773877	0.13093541673805	0.999463466446792	-4.47071606693475
SLC22A11	0.474618222551896	0.614688599804883	1.79627197490147	0.0752691665702125	0.999463466446792	-4.47115246984489
FAM118B	-0.0918665279042123	4.54226342868972	-1.39267964819444	0.166599806908019	0.999463466446792	-4.47128142361738
EHHADH	-0.118201549372756	3.653913542691	-1.37686818311797	0.171422972815923	0.999463466446792	-4.4712989882021
DDX26B-AS1	0.872322690215845	-1.01876909669541	2.39547257140306	0.0183334826698587	0.999463466446792	-4.47134134439012
LINC01354	0.308076028385529	1.76267620622845	1.56196298692427	0.121245470986666	0.999463466446792	-4.47168568021309
PTBP3	-0.129540511972123	6.64682729123586	-1.45445708215232	0.148742738606731	0.999463466446792	-4.47170565491245
COMTD1	0.138413170148493	4.55237045072545	1.39825993158318	0.164922507697065	0.999463466446792	-4.47183744715953
DPP7	0.106029663126683	7.42682305584849	1.46586199805672	0.145614377593972	0.999463466446792	-4.47198554396272
ZNF569	-0.144727784085393	4.43759641672074	-1.37698119268791	0.171388127924516	0.999463466446792	-4.4720775645141
FAM63A	0.108866215003134	3.93427850578782	1.37624653202889	0.17161474624131	0.999463466446792	-4.47208768124315
ERCC4	-0.109300239481977	5.08601341366693	-1.40797048079975	0.162034529899401	0.999463466446792	-4.47222820700137
KRT222	0.150774513919712	2.80968338411161	1.37393824444715	0.172328255960447	0.999463466446792	-4.47246795371264
WDR75	-0.0887627535607978	6.07658964247483	-1.4493455878926	0.150161596893087	0.999463466446792	-4.47333968660915
PTPRU	0.111264091572826	5.86400155854594	1.43405528694113	0.154468416730506	0.999463466446792	-4.47336838141267
BLCAP	0.0817548250163318	5.7969099975252	1.43536262752618	0.154096497147814	0.999463466446792	-4.4734311926378
AP1M1	0.1030728679585	5.39711733493738	1.4239792562644	0.157358145056838	0.999463466446792	-4.4735348058239
SNORD102	-0.700229703767605	-1.52932949015883	-2.04766808443904	0.0430382448390236	0.999463466446792	-4.47383002547526
DEF6	0.110627918672122	4.43923360895987	1.39873112411512	0.164781470898653	0.999463466446792	-4.47383544832438
DGUOK	-0.0997714196846102	4.4008594107809	-1.38584808544727	0.168670878050723	0.999463466446792	-4.47458061926352
ADORA1	0.312682638535264	0.178612119285899	1.59989521017893	0.112566348619223	0.999463466446792	-4.47459554521523
MEST	0.123000612686875	3.4192857929124	1.37308376875918	0.172592950980686	0.999463466446792	-4.47487594967505
NR1I3	1.12831458996679	-1.45091452413002	2.52083286510039	0.0131806596671529	0.999463466446792	-4.47527817934585
DKKL1	1.12368972016066	-1.26352045097223	2.54152334749716	0.0124679724204191	0.999463466446792	-4.47529145646332
CDKN2B-AS1	-0.533205948328076	0.0417499998709615	-1.94199311479789	0.0547632635452766	0.999463466446792	-4.47542973612683
MMP24	0.257935590908845	1.8982198129151	1.45894672224737	0.147505078247491	0.999463466446792	-4.47567376825124
VPREB3	-0.484092367440608	0.0118073971950564	-1.8860733377481	0.0619928140750351	0.999463466446792	-4.47568456748097
WDR92	-0.123897575509561	2.8919686482645	-1.36604110631219	0.174786345127072	0.999463466446792	-4.47581593776848
ZDHHC1	0.827799929350202	-0.642787743603183	2.15799035693429	0.033161604222878	0.999463466446792	-4.47634388912921
C3orf18	0.104650495113931	3.94396287294477	1.37357187174156	0.172441711251693	0.999463466446792	-4.47634760644512
BCKDK	0.102475940110072	6.0432409695883	1.44066073067347	0.152596325231807	0.999463466446792	-4.47671706066502
SCPEP1	-0.0800308605707905	6.20171595536744	-1.42970969226166	0.155709646716786	0.999463466446792	-4.4768654682073
SIPA1	0.124143088773059	4.22030746730453	1.38062669308807	0.170266972082129	0.999463466446792	-4.47692104144866
EPHX4	-0.289823290906185	0.460531356163229	-1.55474719374049	0.122955080910929	0.999463466446792	-4.47697838757872
FGFR1	0.126375089320279	3.75115922929175	1.36553693884132	0.17494417065427	0.999463466446792	-4.47724501246445
ZDHHC20	-0.131012820731621	6.85929640766954	-1.4503064332246	0.149894087792944	0.999463466446792	-4.47729392853741
C20orf96	0.0985761442585895	5.14093225311988	1.41120195938686	0.161082100114816	0.999463466446792	-4.47810762494557
B9D2	0.317240635710401	0.738465384257081	1.59021944536594	0.11473159934472	0.999463466446792	-4.47817825423108
CYB5R1	0.0885412866219983	6.07306436663259	1.42351230748679	0.157493062914848	0.999463466446792	-4.47837825551552
NRL	0.280351392649301	1.02557229888722	1.58958753721413	0.114874156417095	0.999463466446792	-4.47891881839537
PGC	-0.244593610036997	0.749511418402423	-1.44552126373833	0.151229987745373	0.999463466446792	-4.47902488070238
IGSF8	0.127587812599358	5.65943582524811	1.42408094277954	0.157328776041148	0.999463466446792	-4.4791176941059
LOC101559451	0.25112125450401	0.620812483528373	1.50619537588904	0.134959473968776	0.999463466446792	-4.47917300619218
CHMP2B	-0.119458523618833	6.41950618639258	-1.43283262501758	0.154816871906789	0.999463466446792	-4.47941452744957
ZNF33A	-0.0812116295906966	6.43996887486005	-1.43894394751691	0.153081197721435	0.999463466446792	-4.47946198357717
SHMT2	0.0972108978745236	9.16426241476216	1.47839560072615	0.142235595160411	0.999463466446792	-4.47970092413561
GNB2	0.0918141111840018	8.07303355443441	1.46745114131582	0.145182561179646	0.999463466446792	-4.47977784582691
DERA	-0.101245086381729	4.84264031427266	-1.39247962799075	0.166660168714992	0.999463466446792	-4.4803250246533
LETM2	-0.374254699059154	1.52698043359484	-1.57533402772764	0.118127412782072	0.999463466446792	-4.48042045330377
CTNNAL1	-0.0931478370634817	6.46152469216558	-1.43665100289301	0.153730648439959	0.999463466446792	-4.48054371174197
ABHD12	0.0801890928744964	6.19881490615028	1.42733966730694	0.156389822824198	0.999463466446792	-4.48088580687618
PDLIM7	0.119827336485178	4.51141264903444	1.37810433041034	0.171042116624158	0.999463466446792	-4.48094947635832
LYPLAL1-AS1	-1.00272807651964	-1.37629054658734	-2.35989551643517	0.0200902101483684	0.999463466446792	-4.4814749133161
MEX3A	-0.117858423775082	3.8251347083514	-1.3913707206591	0.166995115611591	0.999463466446792	-4.48194417493507
PXN-AS1	0.194945279371481	1.54077923991204	1.41682800732309	0.159434147294858	0.999463466446792	-4.48201648993741
FAM166B	0.383387750256541	0.260912127558188	1.69846275690357	0.0923225426573043	0.999463466446792	-4.48203150133552
ADRBK1	0.0974875124500123	7.65664776470282	1.4614333105287	0.146823042740443	0.999463466446792	-4.48223017199249
AEBP2	-0.115969753662161	5.55825808754154	-1.40644978231281	0.162484221640363	0.999463466446792	-4.48223352535418
MAPK9	-0.0725713288152319	6.45718978631972	-1.43894810669882	0.153080021605875	0.999463466446792	-4.48234738201116
TBC1D12	-0.12687848608241	4.1505528062663	-1.3608435448821	0.176418578447005	0.999463466446792	-4.48262949475133
DPM2	0.0977362300196125	5.5826889971633	1.41543000512458	0.15984243039168	0.999463466446792	-4.48317361837305
EFNB1	0.1171882611522	3.56009298672797	1.35442863198829	0.178448959511357	0.999463466446792	-4.48325271461314
IL15	-1.06536798913727	0.0443178278615576	-2.51507797416088	0.013385276401723	0.999463466446792	-4.48339594553592
PARVB	0.0986083720692239	5.44122045695954	1.41868921810972	0.158891827345778	0.999463466446792	-4.48341289808449
RBM43	0.300715291990408	0.896209218570008	1.53267954029139	0.128302153892347	0.999463466446792	-4.48402316809175
TLE6	0.126341811525351	3.42447428586411	1.35506814588219	0.178245759436358	0.999463466446792	-4.48431881696588
AMT	0.280592274962937	1.59271245384785	1.45668785172223	0.148126780354298	0.999463466446792	-4.48448130982649
SOCS5	-0.118048477987137	4.13069251207418	-1.36220485924929	0.175989964091435	0.999463466446792	-4.48469771969465
KREMEN2	0.180331325735474	1.88240101315974	1.36060307861572	0.176494371978464	0.999463466446792	-4.48508138901413
ZNF263	0.0821806844868078	6.00720164890966	1.42289211717777	0.157672395022728	0.999463466446792	-4.48512065196036
CCDC88B	0.207725599777232	2.20761373446694	1.37527755976494	0.171913989592897	0.999463466446792	-4.48514881065756
TRPC1	1.44210538566455	-1.15104934670342	2.83168657668705	0.0055318305970014	0.999463466446792	-4.48548278419535
AZGP1P1	-0.461763087156805	0.866439030395475	-1.66155244494516	0.0995257179505766	0.999463466446792	-4.48572038491246
ZRANB2-AS1	-0.611403156997307	0.216483903962472	-1.72811201093269	0.0868489467196289	0.999463466446792	-4.48585799070248
LOC653160	0.308163620956075	1.03069224942413	1.52190695573626	0.130978145021073	0.999463466446792	-4.48586798833139
ACPT	0.396842461162787	-0.780521683381058	1.64384415967454	0.103139501513614	0.999463466446792	-4.48603498658771
EIF3J-AS1	-0.101427722036073	4.05677550319796	-1.35422765849769	0.178512853201624	0.999463466446792	-4.48646094341079
KLF2	0.518567354164827	0.769311315949792	1.76455831276007	0.08048754906745	0.999463466446792	-4.48650466081197
POLR3D	0.085439111875675	5.29097627445292	1.41090616130118	0.161169103462082	0.999463466446792	-4.48682232048579
TMEM167A	-0.112610286592857	7.30046126417087	-1.45020080086886	0.14992347886705	0.999463466446792	-4.48700984755651
LOC100505942	0.755506426028464	-0.390184754800947	2.18088183385069	0.0313787538579808	0.999463466446792	-4.48703610513914
RRAGA	0.0725219186836972	6.7942235252516	1.44303084041173	0.151928881692198	0.999463466446792	-4.48751937721213
RAB13	0.0700526391174208	6.36930405446542	1.42877568184002	0.15597742710846	0.999463466446792	-4.48761431705919
CLTA	0.0807267131433527	7.3100633516092	1.44612000932697	0.15106233115649	0.999463466446792	-4.48771255170216
RNF212B	-0.799699072167699	-0.770793152178939	-2.21148282209892	0.0291260583642706	0.999463466446792	-4.48797522205038
FKRP	0.118981872214377	3.59081588305485	1.34672976280095	0.180908943470675	0.999463466446792	-4.48814444377087
DSC1	-0.313577240400703	-0.0356537464270252	-1.53000357055297	0.128962828222137	0.999463466446792	-4.48816818933752
PTGR2	-0.132652760375496	4.31643639412719	-1.36750416602866	0.174328956348788	0.999463466446792	-4.48840121702011
FBXO48	-0.322120330349125	1.41564528520635	-1.55339759337841	0.123276945922273	0.999463466446792	-4.48906693367567
AGBL3	-0.147944487036856	2.29409282811221	-1.35075744653796	0.179618830136423	0.999463466446792	-4.48908142530403
LOC101927550	0.184891154464213	2.00867196105272	1.3748703746609	0.1720398568264	0.999463466446792	-4.48937668668507
USP3-AS1	-0.19475978373091	2.35065551647662	-1.35783250366481	0.177369416754119	0.999463466446792	-4.48963456356231
ZNF283	-0.155433403048034	2.75583091047412	-1.34509769572088	0.181433695080152	0.999463466446792	-4.48974238023664
MGAT4B	0.0957965045284732	7.34655831344253	1.44498198287683	0.151381116450942	0.999463466446792	-4.49002947244373
DUOX1	-0.390945772412551	0.24677809645125	-1.65037957910789	0.101793669421582	0.999463466446792	-4.49022867808066
TRIM28	0.0932016013163164	9.01063555222345	1.47114020667129	0.144183969508999	0.999463466446792	-4.49039048625897
RIC1	-0.0863576074111769	5.6025820717022	-1.40418262723595	0.16315642301443	0.999463466446792	-4.4905163000241
LLPH	-0.0974455162971992	4.62677588362542	-1.38481058665774	0.168987114714567	0.999463466446792	-4.49089006816776
DUSP7	0.0981469981827434	4.43173835870259	1.37963305681671	0.170572006107198	0.999463466446792	-4.49154060465534
ZNF780A	-0.0999309835104167	5.80441219964328	-1.40448977595498	0.163065230464276	0.999463466446792	-4.491691788067
SGTB	-0.122591821302907	4.8245182509424	-1.35756304794374	0.177454694845608	0.999463466446792	-4.49172828110995
MUS81	0.112458186962503	5.64119552856924	1.39569274728257	0.165692533594961	0.999463466446792	-4.49206446351633
TMEM178A	1.658709843811	-0.745322953475078	3.00966306242434	0.00326112783324918	0.999463466446792	-4.49235846978488
F5	0.171736897899137	1.29244603379209	1.36534764640786	0.175003454952744	0.999463466446792	-4.49294052595759
LRRC75A	0.257392302243904	1.43268708494969	1.47769749161189	0.142422170408991	0.999463466446792	-4.49309029605504
HSD11B1L	0.161312093949485	2.78519954513182	1.34047458928446	0.182926360375458	0.999463466446792	-4.4932521246629
ZNF296	0.210954845138841	1.42484109611381	1.39721168159788	0.165236599197319	0.999463466446792	-4.49400971509765
GID8	-0.0509701030224354	6.95636442644196	-1.43795524568267	0.153360976378079	0.999463466446792	-4.49436498978245
PCA3	0.306534188383456	-0.33185717475723	1.48534314472554	0.140389165631841	0.999463466446792	-4.49440981266317
COMMD8	-0.128103421436036	5.05555175377827	-1.38656928216835	0.168451317858952	0.999463466446792	-4.49446745078272
C1GALT1	-0.166365928930776	4.51232545714439	-1.34647403049608	0.180991092412952	0.999463466446792	-4.49469716400792
USP19	0.0715042747046581	7.04475726242464	1.43796232608099	0.153358971396091	0.999463466446792	-4.49484175655047
GABRD	0.525807722439472	-0.355373653556258	1.76540127790133	0.0803450825053468	0.999463466446792	-4.49506770937175
WRNIP1	0.0809539821430061	6.40115135032644	1.42777517922226	0.156264663685647	0.999463466446792	-4.49532367116325
SAMD5	-0.282838987731711	1.56263604350472	-1.44692941489583	0.150835915368975	0.999463466446792	-4.49543918862035
ARHGEF38	0.274684887694954	2.65384047555894	1.34061957439388	0.182879409175093	0.999463466446792	-4.49582198084665
COG7	0.0909534625642854	4.79274089561634	1.37472718717196	0.172084134913962	0.999463466446792	-4.49583140313617
SPHK2	0.108862670494987	4.96628550265051	1.37682925379789	0.171434977362645	0.999463466446792	-4.4958643519398
GPER1	-0.178204759267635	2.22130416835831	-1.33640351505218	0.184248416630269	0.999463466446792	-4.49623125936042
EDC3	0.0794962926689911	6.50483328344611	1.42262823928283	0.157748744609698	0.999463466446792	-4.49654641054342
PXMP2	0.197559983417514	1.67342343835058	1.3774347186011	0.171248343756354	0.999463466446792	-4.49654910695969
ULK4	0.192349527773994	2.18418742073031	1.38289295378337	0.169572809220151	0.999463466446792	-4.49658919969053
MRPL54	-0.102226251182358	4.87162498789454	-1.38184797502474	0.169892621725268	0.999463466446792	-4.49672352132529
MRPL41	0.109904057385973	6.62412849965474	1.43187168813965	0.155091160821581	0.999463466446792	-4.49689951607628
MZT2B	0.121839845834936	5.24289252607747	1.39124963300021	0.167031721340664	0.999463466446792	-4.4971729833476
SLC25A32	-0.0977318566339775	4.57311601237595	-1.38021516495374	0.170393255795468	0.999463466446792	-4.49768009763832
SRGAP2D	0.750416432046763	-0.388662041708698	2.11992302632163	0.0363212309866885	0.999463466446792	-4.49793445627807
FASTKD2	-0.0728450512007957	5.89709613669709	-1.42166000721134	0.158029133092025	0.999463466446792	-4.49801726082084
OSMR	-0.160129438623072	2.65427236513755	-1.33178340047412	0.185757445088263	0.999463466446792	-4.49833727854959
KL	-1.15588425598116	-3.28210929662294	-2.45817104919748	0.0155670761807869	0.999463466446792	-4.49836016488665
LINC00853	0.397146176574819	-0.18356034606596	1.66447850709059	0.0989385672560768	0.999463466446792	-4.49848731681403
ZNF492	-0.335333078809767	0.892307549294584	-1.47513499527598	0.143108651723772	0.999463466446792	-4.49850056127912
SNRPA	0.0831019796555443	5.95259119113127	1.41709076174038	0.159357499899454	0.999463466446792	-4.49859329135805
NDUFA5	-0.136985302058314	6.38706807378374	-1.42299226541577	0.157643425884523	0.999463466446792	-4.49893825573123
REPIN1	0.0860643387706403	7.92684150656802	1.44901078683525	0.150254895590879	0.999463466446792	-4.49896863348205
ITIH4	0.232870975571044	2.62515168484788	1.33359753997398	0.185163807010521	0.999463466446792	-4.49911903510813
IQCC	0.165907923960448	3.6658490883296	1.33498804557358	0.184709758272439	0.999463466446792	-4.49930438518478
MIR4720	-0.962552365014592	-1.29738975914612	-2.29302187465171	0.0237991125318819	0.999463466446792	-4.49947846761389
SPEN	0.0947443854774459	6.65774984659726	1.42983355012963	0.155674163303017	0.999463466446792	-4.49955791893708
SLC6A17	0.505501972006836	-0.554310510716693	1.73654642733958	0.0853413204880439	0.999463466446792	-4.49965627956567
C3orf80	0.687483283295686	-0.242614394648822	1.95968032954603	0.0526304673636944	0.999463466446792	-4.49976693691647
C15orf40	-0.115525285031906	3.89815895352982	-1.33208716802475	0.185657944360369	0.999463466446792	-4.49980878151996
FIRRE	-0.37931952192447	-0.517099421192245	-1.6728405595165	0.0972760600372329	0.999463466446792	-4.50083362777502
SNORA17	0.208910238855037	0.509158012093764	1.40547663352669	0.162772495923126	0.999463466446792	-4.50108040830269
LOC100134368	0.415939749535763	0.464546408567697	1.62995961395423	0.106046347583043	0.999463466446792	-4.50117677745846
VMO1	-0.489948859033414	-0.250336232435611	-1.78469536546277	0.077140646019175	0.999463466446792	-4.50126626365785
RNF149	-0.0750591724627592	5.61029920841824	-1.38968554870072	0.167505105787092	0.999463466446792	-4.50156144617162
TPM2	0.282030333176153	0.742278374990151	1.41989937261042	0.158539972525137	0.999463466446792	-4.50159191117964
FNDC4	0.485212366348814	-0.171555156064743	1.7623645719852	0.0808592809833116	0.999463466446792	-4.50180103203577
TOR4A	0.227220127321529	1.52751698619363	1.35944284334935	0.176860417084353	0.999463466446792	-4.50196588698453
LOC171391	0.167532849166241	2.68162517137675	1.32701468254504	0.187324709099141	0.999463466446792	-4.50198163379074
SENP2	-0.0854281219301196	6.14728676033422	-1.40548222166374	0.162770839442383	0.999463466446792	-4.50232390091666
CAMK2B	0.136991284083335	3.92265257607111	1.34462872345555	0.181584693411248	0.999463466446792	-4.50235546532793
MSANTD4	-0.116157296668886	4.49424319453513	-1.34200328737632	0.182431770626754	0.999463466446792	-4.50246309738296
MYO18A	0.120384226121739	6.240145926943	1.41121001368527	0.161079731600276	0.999463466446792	-4.50266740017758
MOB1B	-0.14466104974497	6.32716281734168	-1.4166271334928	0.159492762739116	0.999463466446792	-4.50270434876198
DET1	0.144241517484535	3.2308183740279	1.32056138573717	0.189461354985735	0.999463466446792	-4.50289658362763
MMP15	0.100939048006206	6.06214362064094	1.41789728223377	0.159122408485697	0.999463466446792	-4.50335912620234
LOC101929567	0.570323721846092	-1.24633612948837	1.88823957314868	0.0616985297012916	0.999463466446792	-4.50369305039668
NEIL1	0.147364941630499	3.74620055368861	1.32911393583378	0.186633562910922	0.999463466446792	-4.50427331210662
DOLPP1	0.0803755659631209	5.5885686483086	1.39446843428216	0.166060730410324	0.999463466446792	-4.50462602046966
SNRNP35	0.112442344451611	4.18057548220776	1.34780108641777	0.180565107081538	0.999463466446792	-4.50464952552703
LINC00152	0.482164686954484	0.309457427142316	1.6883559341361	0.0942513886069588	0.999463466446792	-4.50491841642016
CHST15	-0.200916363044792	2.05392667276685	-1.34642942540941	0.181005423790308	0.999463466446792	-4.50511737922297
FAM69B	0.128859211632117	4.13310640303977	1.34220363748241	0.182367024634936	0.999463466446792	-4.50518995949148
SLC25A34	0.373200890050809	0.948614354992747	1.55334620761498	0.12328921403966	0.999463466446792	-4.50530030936391
TSPYL2	0.173680312282202	6.29130348791675	1.38853159602421	0.167855014756908	0.999463466446792	-4.5053889783791
SEMA4F	0.109602849554227	3.62990664178261	1.31862728319093	0.190105258162591	0.999463466446792	-4.50558892818415
LINC00992	-0.51075330710187	-0.0111471012716772	-1.71950206249066	0.0884103667236595	0.999463466446792	-4.50567224541374
ALG9	-0.0750686124557696	5.66706842174926	-1.38642628426779	0.168494834655695	0.999463466446792	-4.50576323241846
LINC00882	0.841909158329153	-0.66697332447699	2.04814309526515	0.0429908243095254	0.999463466446792	-4.50608868893774
ZBBX	-0.202724314473688	1.43487658816134	-1.34240185811435	0.182302983819006	0.999463466446792	-4.50643449370012
B4GALNT3	0.279085488652772	1.14522965933019	1.4277772085168	0.156264080679338	0.999463466446792	-4.5066650515389
DAGLA	0.131610108406235	3.99454859845674	1.34714541217307	0.180775484234136	0.999463466446792	-4.50671416160864
ZNF703	0.299542516129081	3.2807919500723	1.31297803960778	0.191995367537402	0.999463466446792	-4.50697903599017
LINC00888	-0.415513532893993	0.623651487459791	-1.61243840554525	0.109808183401868	0.999463466446792	-4.50720361622153
CERS1	0.224680935072413	1.38262402287278	1.35716493797957	0.177580746450106	0.999463466446792	-4.5072266848886
GLG1	0.0840462995241227	7.81912389125925	1.43620742368861	0.153856532099175	0.999463466446792	-4.50726763782252
CTDSP1	0.0942305146588795	6.16966066352976	1.41402486894006	0.160253604354737	0.999463466446792	-4.50758355341836
LRRC23	0.11479286499984	3.37657792702813	1.31410403764637	0.191617520082691	0.999463466446792	-4.50763132758183
FAR2P2	0.381535222634145	-0.665356849229887	1.51359766092839	0.133072066960971	0.999463466446792	-4.50793434824381
PROSER1	0.0774924423646537	6.01665849373089	1.40357710370816	0.163336317343991	0.999463466446792	-4.50798667170195
LOC100505715	-0.162090979118727	1.82905133904523	-1.34534880529202	0.181352882402403	0.999463466446792	-4.50799105642809
LYPD3	0.251947889777554	0.901654650474734	1.41068927145483	0.161232920328245	0.999463466446792	-4.50822655197966
SYDE2	-0.215370344687293	1.44164388957097	-1.37949815636732	0.170613450861566	0.999463466446792	-4.5092367958774
ZNRF2	-0.117231935346128	4.53332286914916	-1.32782640998905	0.187057233687153	0.999463466446792	-4.50950973870232
ADAT3	0.207846745213778	3.69028764068211	1.31377329151701	0.191728449892675	0.999463466446792	-4.5095389615262
LACTB2-AS1	-1.8902714929987	-2.08868536519408	-2.95192115694216	0.00388055126024521	0.999463466446792	-4.50966599874145
SH3GL1	0.0819204487693215	7.09653735070707	1.42656629761391	0.156612266869216	0.999463466446792	-4.50969668975768
SSU72	-0.0579135875168317	7.41475261947903	-1.43057118233086	0.15546297166194	0.999463466446792	-4.50983604924248
HDGFRP2	0.0889408846215884	6.36537996928565	1.41133503349558	0.161042970646953	0.999463466446792	-4.51011090792995
ATP2A1	0.239826508207807	2.02211808028329	1.32778908717173	0.187069525794868	0.999463466446792	-4.51053314979485
CDK17	-0.139300763469159	4.57233827457624	-1.32920881640712	0.186602370155279	0.999463466446792	-4.51055295634313
PRR12	0.123087135313808	5.91903915176568	1.40813807823269	0.161985027333625	0.999463466446792	-4.51072089669544
THEM6	0.113197014364729	6.21306719516432	1.41376292030315	0.160330345908634	0.999463466446792	-4.51080099068321
TMEM249	0.313140289512277	0.448711923570933	1.46826304001034	0.144962328901284	0.999463466446792	-4.51080248679339
MND1	-0.140557166936664	3.32066050480408	-1.31624396396938	0.190900961277944	0.999463466446792	-4.5108909486412
PACRGL	-0.0990152003758515	4.17503441736214	-1.33558770541424	0.184514206403493	0.999463466446792	-4.51091828970982
XKR6	0.786131442267963	-0.721522626176153	2.02563387147924	0.0452877389876269	0.999463466446792	-4.51095099547917
TTLL6	0.221704860470699	1.46949911301606	1.3486256184226	0.180300812664511	0.999463466446792	-4.51097965122092
ERCC6-PGBD3	-0.125320719391399	2.61554953571794	-1.30505251041945	0.194670641433744	0.999463466446792	-4.51114872541717
POLG	0.127310831124653	5.7210615263671	1.39529701788769	0.16581147607418	0.999463466446792	-4.51137146288017
TDH	0.265604410859129	1.30390031928731	1.39436715054166	0.166091218153128	0.999463466446792	-4.5115526156312
DCTN6	-0.0815524823769733	5.87744616025907	-1.3930907630482	0.166475793596303	0.999463466446792	-4.51172791328848
ZNF529-AS1	-0.348990980480989	0.559635463432763	-1.55952444667955	0.121821103098255	0.999463466446792	-4.51182360377256
ABCB9	0.122688808322803	3.62471691550954	1.31298847029265	0.19199186479915	0.999463466446792	-4.51207520049482
ZC3H12B	-0.446274063635051	-0.647401809449338	-1.61887071764478	0.108414915334094	0.999463466446792	-4.51207565453601
SH3BGR	-0.172613015187557	3.47257330747313	-1.30270165102737	0.195469485973505	0.999463466446792	-4.51216694356804
UST	-0.2723048077154	2.17226469402363	-1.35828942330757	0.177224880307545	0.999463466446792	-4.51220078406374
ARL6	-0.140023608341978	3.04286368236211	-1.30328354564403	0.195271526013671	0.999463466446792	-4.51240018954166
ZNF385B	-0.131142410328029	2.46338037167405	-1.30546947261774	0.19452920763414	0.999463466446792	-4.51278031918216
KIF27	-0.15820951215278	3.11416089834329	-1.30027232401295	0.196297552314097	0.999463466446792	-4.51344005629869
GNG4	0.398706492160835	0.201098881072666	1.53774446861362	0.127058972552677	0.999463466446792	-4.5135127204448
HSPB6	0.678618738267691	-0.417265871636509	1.91302076127695	0.0584146423242793	0.999463466446792	-4.51370995959773
FAM81A	-0.144982494863292	2.65913158451196	-1.30425711274248	0.194940652879892	0.999463466446792	-4.51371973445073
CCDC24	0.113870517697174	3.69079212295954	1.31572189277688	0.191075593190327	0.999463466446792	-4.51375013059701
NOXRED1	0.446906595070514	-0.0504995567856424	1.66867553558966	0.0981012795744277	0.999463466446792	-4.51378672488568
NPDC1	0.122062043093467	7.45126457021766	1.42875974221075	0.155982000066439	0.999463466446792	-4.51384931117868
ASAH2B	-0.363499747559815	0.0980425387990112	-1.55475529523097	0.122953150805145	0.999463466446792	-4.51390959759296
LRFN2	0.185797763336411	1.29508350353742	1.31804456524124	0.19029957720681	0.999463466446792	-4.5142031517611
UCN2	0.962838358447803	-1.63630270706851	2.18011537851606	0.0314370706578333	0.999463466446792	-4.51423857231373
PTCRA	0.804962293316422	-2.01156797616333	2.04432336368627	0.043373420556601	0.999463466446792	-4.51448385572471
ZNF449	-0.135107195156735	3.91535805167906	-1.30138362027396	0.19591843032502	0.999463466446792	-4.51477018874746
TMC3	0.20745560866723	1.46278746567215	1.35079344190967	0.179607331751229	0.999463466446792	-4.51480681758899
LOC100335030	-0.27636043591209	1.4835995453502	-1.33757418525629	0.183867516024571	0.999463466446792	-4.51486131568044
ARFRP1	0.100013736836791	5.10334169717942	1.36506335265361	0.17509252117749	0.999463466446792	-4.51487777877785
PODXL	0.108495336567558	5.72785927478773	1.40001821382302	0.164396690050287	0.999463466446792	-4.51501136377956
LOC100288181	-0.251641828837454	1.2133971766873	-1.43187260407991	0.155090899198414	0.999463466446792	-4.51517921632524
MRPL33	-0.122277929966165	5.45301995716798	-1.38086011322768	0.170195375153473	0.999463466446792	-4.51528079479296
LOC101927592	-0.718045934182497	-0.501607009432342	-1.95044533600957	0.0537351101890229	0.999463466446792	-4.51535568107068
SNORD24	0.459063118637402	-1.64011553577571	1.5785928343428	0.117377225097302	0.999463466446792	-4.51539439427299
PSMG3-AS1	-0.237351841905032	1.88175209560333	-1.34162335146128	0.182554599796341	0.999463466446792	-4.51540315596809
TTN-AS1	-0.355200707830692	0.23010368511889	-1.55123186377957	0.12379484271859	0.999463466446792	-4.51542695380189
ZNF219	0.135280627457307	4.29759687971501	1.32342512759274	0.188510950770089	0.999463466446792	-4.51558078201692
HDAC5	0.122834733300873	5.4268978143799	1.34755340629253	0.180644555106811	0.999463466446792	-4.51583693127298
ZSCAN22	-0.111859038620998	4.03056572963905	-1.3104075036492	0.19286003526967	0.999463466446792	-4.51592444833466
RAB25	0.0897310968228124	6.15871978884615	1.40318934769657	0.163451594974784	0.999463466446792	-4.51613722632114
HSF4	0.169833416371761	4.89796078849336	1.35914259771363	0.176955235582025	0.999463466446792	-4.51618455036908
SPDYE6	0.435116783871128	-0.224337464009307	1.58015712019578	0.117018471006604	0.999463466446792	-4.51633925482638
RELL1	-0.135298914523314	4.42338780525844	-1.31344346777565	0.191839118031113	0.999463466446792	-4.51634740467939
URAHP	-0.530961699706512	1.66235183141266	-1.49718459171807	0.137285247822601	0.999463466446792	-4.51641145426669
DHRS13	0.108559710846645	5.07946502430449	1.37382958798784	0.172361897892845	0.999463466446792	-4.51653269809665
ANKRD46	-0.0882562867735039	5.02375248344489	-1.35348490129761	0.178749141080914	0.999463466446792	-4.51700918458225
FIZ1	0.0985582846159678	4.68874895973002	1.34180903487357	0.182494562592769	0.999463466446792	-4.5170353019314
STX17-AS1	0.336746015065326	0.463516534719907	1.52143310689164	0.131096852956641	0.999463466446792	-4.51723624908583
MSX2	0.151309890945776	2.94931822503098	1.29367143183759	0.198560704729841	0.999463466446792	-4.51726609670207
PPP4C	0.0857150944054395	6.50675137953504	1.40596578415486	0.16262754676797	0.999463466446792	-4.51730140490044
CATSPERG	0.242794607937056	1.86247184083824	1.35259200366552	0.179033504216574	0.999463466446792	-4.51731387919823
NUAK1	-0.13101178492962	3.11106887759742	-1.29285400934109	0.198842303325576	0.999463466446792	-4.5173318141131
ABHD5	-0.0899423135669384	5.76908552539024	-1.37820564529301	0.171010930086573	0.999463466446792	-4.51759658212291
FAM185A	0.1020863684839	3.23965870668338	1.3003088361512	0.196285087437682	0.999463466446792	-4.51789661818291
TCAF2	-0.423473819820455	0.215802953128099	-1.66995722694939	0.0978467351651335	0.999463466446792	-4.51792908606142
KCNQ5	0.627454925701838	-1.08445513959111	1.75296260778835	0.0824684989044997	0.999463466446792	-4.51795411258735
NPR3	-1.57541883927433	-2.23595001558531	-2.57255652607068	0.0114638044833678	0.999463466446792	-4.51811993515396
KCNH3	0.512102123438849	-0.438165937726603	1.69048718623446	0.0938419448686752	0.999463466446792	-4.5184114749865
RASAL1	0.531062549676426	-1.46047610666659	1.64320835875944	0.103271193564995	0.999463466446792	-4.51850770588346
MIS12	-0.0968322432718267	6.10397270466219	-1.38808089132416	0.167991831395585	0.999463466446792	-4.51851604774277
LINC01588	-0.859403080375246	-1.81252114235324	-2.02334341992067	0.0455272396403543	0.999463466446792	-4.51857804181458
FAM65A	0.0785050732044139	6.27615515676979	1.40372071814838	0.163293637374155	0.999463466446792	-4.51881534514742
NME2	0.269217442021106	1.04279427134297	1.3788806613814	0.170803258249729	0.999463466446792	-4.51887255830358
MTAP	-0.102312016284444	5.55259301753386	-1.39541271020736	0.165776696254973	0.999463466446792	-4.51891766339302
CDC27	-0.0945748756337981	6.9084531362042	-1.4121473274852	0.160804279395084	0.999463466446792	-4.51919621396837
LYRM4	0.0950144160496711	4.48012392654421	1.33414731245113	0.184984187084914	0.999463466446792	-4.51927950379675
ATP2A1-AS1	0.238582697663938	1.01408267127579	1.36574003303228	0.174880580701337	0.999463466446792	-4.51949801411864
PI4KA	0.0818459499425739	7.17037680395646	1.41849163634307	0.158949331503595	0.999463466446792	-4.51950493466193
GPR35	-0.405421555068927	0.14573307430667	-1.51194145334992	0.133492551170594	0.999463466446792	-4.5195791813709
SH3TC2	-0.554608276878814	-0.539550512455324	-1.65981424664127	0.0998758415413405	0.999463466446792	-4.51967485828477
LRG1	0.20543481565702	0.754599955462999	1.31878696620881	0.190052034521781	0.999463466446792	-4.52007870744629
FBLN2	0.211066174395987	1.42077535786999	1.32086781972366	0.18935948645466	0.999463466446792	-4.52008539156088
BTN3A2	0.118763604238606	3.84612571533461	1.31928035978311	0.189887652780755	0.999463466446792	-4.52018040745406
SPATA3-AS1	0.320514093147246	-0.663574765380744	1.44578755412298	0.151155405216118	0.999463466446792	-4.52022478204262
KIAA1586	-0.132841083435496	4.71787105924703	-1.34108488577055	0.182728786416029	0.999463466446792	-4.52071765502512
TMX3	-0.103177332900882	6.45240716488454	-1.40544262692618	0.162782576712448	0.999463466446792	-4.52072935186244
INPP5E	0.165903339299168	4.37969757054732	1.32370119203012	0.188419520673653	0.999463466446792	-4.52077917079741
MRPL10	0.0795017323101348	6.0154544456447	1.38459410082579	0.169053157905179	0.999463466446792	-4.5211076044291
PTENP1	1.3312461522444	-1.45321940576372	2.47397911870478	0.0149312056540937	0.999463466446792	-4.52126180196315
MMP25	0.208499378934011	2.10634334794931	1.2957236042905	0.197855043133583	0.999463466446792	-4.52136411467675
SIAH1	-0.177960790776147	4.38388839248918	-1.29814286429627	0.197025546049036	0.999463466446792	-4.5214665454475
TRAPPC6A	0.126098818070686	3.68160126206943	1.29700505197107	0.197415348155662	0.999463466446792	-4.5216924788521
DFNA5	-0.472042479184537	0.440635310351032	-1.62481546733161	0.107139902416037	0.999463466446792	-4.52180211961706
CNTN2	0.492038551000448	-0.515263413179342	1.63534044951912	0.104912099946851	0.999463466446792	-4.52182269777725
FLJ31356	-1.77268013845948	-1.5869379401324	-2.76772946511254	0.00665187674111313	0.999463466446792	-4.52192653007584
MRPS23	-0.0859021353210032	5.91576278854614	-1.39738613465021	0.165184295459646	0.999463466446792	-4.52210035744596
ADPRHL1	0.0950083302813631	4.3274276973491	1.31124379051361	0.192578410203934	0.999463466446792	-4.52226455693068
LHX6	0.569220248774382	-1.68073282945918	1.83021451392354	0.0699975777683091	0.999463466446792	-4.52249716840694
ZNF765	-0.0900601013323286	4.72962335657561	-1.34586960316056	0.181185364358271	0.999463466446792	-4.52249799019292
TLL1	-0.212601292262286	0.644595609990272	-1.30485863304732	0.19473643079073	0.999463466446792	-4.52279695934052
ETV4	-0.915218104032613	-1.63277036102919	-2.11802362601684	0.036485480135417	0.999463466446792	-4.52292401641325
PPP6C	-0.0674724801091084	6.88401655396392	-1.40605089685784	0.162602335556841	0.999463466446792	-4.52299504526235
SNX11	0.0993504716783153	5.04547835153632	1.32972214955227	0.186433675460564	0.999463466446792	-4.52356228431222
RUFY2	-0.109677431893482	4.71675531705129	-1.32058275670335	0.189454249259708	0.999463466446792	-4.52367007682708
KLHDC9	0.0980152421824481	4.1512960547045	1.30170373467709	0.195809323365481	0.999463466446792	-4.52369498150714
SERINC4	-0.314161906612405	1.21080509659788	-1.41229085205498	0.16076213312834	0.999463466446792	-4.52379273199338
ARL13A	0.83067082525337	-1.56783561844935	1.97164119953505	0.0512284309159138	0.999463466446792	-4.52379780670367
CXorf36	0.316575727549042	-0.599563617789079	1.42011653053013	0.158476896775315	0.999463466446792	-4.52385426410758
BBS7	-0.0934975966608569	5.65882602599601	-1.37048718198374	0.173399200194636	0.999463466446792	-4.52396797197266
SNORD10	0.207380821282427	-0.0496485629185603	1.31199432659703	0.192325923346298	0.999463466446792	-4.52414073182623
CFAP52	-0.308703937661083	-0.0729612017751011	-1.45378631267759	0.148928338208756	0.999463466446792	-4.52416884192316
KIAA1407	0.170073160482482	2.38470760685387	1.29267196224954	0.198905058064693	0.999463466446792	-4.52428896324792
SNORD50A	-0.961885589948817	-2.6056053478229	-2.04706344747347	0.0430986708438489	0.999463466446792	-4.52435761248279
UTP23	-0.109960995344451	4.88034085931469	-1.35018794107133	0.17980082718012	0.999463466446792	-4.52438861131753
NOTUM	-1.11795164678281	-2.08717549784368	-2.17697814492393	0.03167675512558	0.999463466446792	-4.52461101263785
FAHD2A	0.135326031150475	3.34890492390746	1.28660600794889	0.201004497969662	0.999463466446792	-4.52461312967666
NBPF10	0.326564705553868	0.769043950919474	1.42569958220368	0.156861848943116	0.999463466446792	-4.52463071467603
GBP3	-0.366660370721468	0.109166669375954	-1.56524951741553	0.120473081534595	0.999463466446792	-4.52494901925922
FAM219B	0.0693956490280856	6.62710212535368	1.39314426599884	0.166459659541092	0.999463466446792	-4.52498143692417
OPN3	0.298650102588777	0.893493607682396	1.38585427390985	0.168668993117374	0.999463466446792	-4.52503642538569
ACTR3C	-0.175756594194228	1.54513357830644	-1.29949119674981	0.196564362175724	0.999463466446792	-4.52515840521843
PRR19	0.24072420362895	0.751741869044918	1.35086698830554	0.179583839767156	0.999463466446792	-4.52527258590504
MAPK4	-0.271534442274555	0.824950389765043	-1.37008075454884	0.173525655252881	0.999463466446792	-4.52534732645673
EMBP1	-0.30677916488219	0.225346436513004	-1.42912591889639	0.155876972801895	0.999463466446792	-4.52580579334577
PMS2P2	-0.383033572751628	-0.0311431602133171	-1.54817977449143	0.124527618563412	0.999463466446792	-4.52603743535191
EFHB	1.05151165582551	-1.07039684056384	2.20079003801534	0.0298966338315041	0.999463466446792	-4.52609218477573
FZD2	0.618967814598036	-1.63597087280892	1.77034584250978	0.079513596366695	0.999463466446792	-4.52622198037856
HOTAIRM1	-0.254528318109464	1.49076507712751	-1.34980491263529	0.179923309844175	0.999463466446792	-4.52673605501809
ELN	0.42581287507862	-0.467225324187534	1.58922836239863	0.114955248420145	0.999463466446792	-4.52697224573306
GLTSCR1	0.181907179270016	4.50161069711699	1.30555043235313	0.19450175491453	0.999463466446792	-4.52807740674814
PTRF	-0.16349442695664	2.06108267986386	-1.27345376278641	0.205612743157209	0.999463466446792	-4.52822814474604
SNORA21	0.705882971893753	-1.77236634871714	1.90905687213371	0.0589298113717052	0.999463466446792	-4.52832212294918
RPL22L1	-0.139563675449047	8.50396083833045	-1.43109082666526	0.15531432463069	0.999463466446792	-4.52851999639081
KIF17	-0.692322749668898	-1.18233640759556	-1.82591712045655	0.0706475307548387	0.999463466446792	-4.52855346899561
DYX1C1	-0.537260074849909	-0.481251445383882	-1.65159075697571	0.101545816788435	0.999463466446792	-4.52859786887812
MMACHC	0.0826917825388582	4.35207373465454	1.35033510105766	0.179753785905757	0.999463466446792	-4.52889551313429
TNS1	0.316461972119125	0.527441507181457	1.38833077215549	0.167915966686976	0.999463466446792	-4.52898776212008
SSFA2	-0.0951371782042578	7.3680686601883	-1.41337439253158	0.16044422247819	0.999463466446792	-4.52900601065614
SNORD2	-0.244289473780422	0.478428859994064	-1.33299298031801	0.185361477832479	0.999463466446792	-4.52907388757694
ITGB1BP2	-0.438529068951633	-1.29399514273517	-1.47434946193888	0.143319607381399	0.999463466446792	-4.52957051328216
NCKAP5	0.434940580560949	0.36568650101435	1.52737858403222	0.129613516404199	0.999463466446792	-4.52966438821866
HIST1H2BC	0.174930259928548	2.90535112487066	1.27421093403492	0.205345353402971	0.999463466446792	-4.52978533234516
PTGES	0.67381961692562	-1.79940072702407	1.7664642971169	0.0801657215944025	0.999463466446792	-4.52979089214614
LSM8	-0.0855576714531878	5.21022750067974	-1.35084535251415	0.179590750370664	0.999463466446792	-4.52981736696288
BOLA3-AS1	0.316507131806923	0.285289564346335	1.40585739983827	0.162659655585787	0.999463466446792	-4.5298373877473
AP4M1	-0.0812795414338101	4.30883167239884	-1.31961228626403	0.189777126090491	0.999463466446792	-4.52987331374576
LOC400685	-0.351906108043987	-0.300291595960707	-1.41369956536521	0.16034891086234	0.999463466446792	-4.53000831524198
PIH1D2	-0.153522740661209	2.34601398522513	-1.27018892844571	0.206768635059614	0.999463466446792	-4.5301020343741
ZNRF2P1	0.633203486477824	-0.1154986759067	1.74390949323623	0.0840427976646529	0.999463466446792	-4.53017039426843
ZNF35	-0.151532489415093	3.82061433977698	-1.28864901208113	0.200295586443239	0.999463466446792	-4.53019083296557
CCDC17	-0.313323282176479	0.710647353172265	-1.40441569200563	0.163087222444414	0.999463466446792	-4.53019311240751
FAM196A	-1.14378288964256	-2.31573567395426	-2.14397798127179	0.0342957662808323	0.999463466446792	-4.53033817418531
SYP	-0.275941840713203	1.26207385265981	-1.36041916789037	0.17655235614834	0.999463466446792	-4.53060255414733
FUT4	0.252276618347751	0.613379805672222	1.33614681920474	0.18433201681142	0.999463466446792	-4.5309449521574
BCAS4	-0.184509689352559	2.83462797149065	-1.26989108485136	0.206874322134253	0.999463466446792	-4.53102692101012
DICER1-AS1	-0.156752298697635	2.24117997449128	-1.2693221684266	0.207076307423678	0.999463466446792	-4.53125663821184
BRMS1	0.0834320568725655	5.47787563039608	1.36685427199833	0.174532017348538	0.999463466446792	-4.53128064214245
ZNRF1	0.0863564501227057	5.34473080901646	1.35093701107588	0.179561475442081	0.999463466446792	-4.53147130111929
LRRK1	0.356535489465972	0.354510535215637	1.42632930902644	0.156680480489886	0.999463466446792	-4.53152103563042
DCBLD1	-0.0883235038759684	4.30377998601915	-1.32449951064879	0.188155311273831	0.999463466446792	-4.53174951419756
TRIM5	-0.0960071301805874	5.83187891225289	-1.35356946861394	0.178722226407655	0.999463466446792	-4.53188424021807
CDKN2D	0.125380585708869	3.24952424672284	1.2685150816157	0.207363100486385	0.999463466446792	-4.53190430244871
ADCY10P1	-0.363653756158083	0.418849460562219	-1.416528637204	0.159521510221079	0.999463466446792	-4.53215946282452
TCEAL8	-0.101906761552434	6.44674279994275	-1.38027584839269	0.170374629680394	0.999463466446792	-4.53263564898795
SNORD30	-0.26733306230008	-0.803455425005577	-1.31221373197065	0.192252160107209	0.999463466446792	-4.53273887409574
ALG3	0.0994139836230277	6.20797308400905	1.39433363816317	0.166101306761268	0.999463466446792	-4.53281923901708
ASF1A	-0.105043726833953	5.84750029044755	-1.36638602588095	0.174678432963195	0.999463466446792	-4.53287539660644
PNPLA2	0.113816300187544	6.39923879993537	1.3804967890025	0.170306827457035	0.999463466446792	-4.53288963999302
GNAL	-0.504799678879633	0.502799217573109	-1.58367506111962	0.116214854208112	0.999463466446792	-4.53295253808346
SLMO1	0.145859058489539	2.93459104271143	1.26141253784406	0.209899553367686	0.999463466446792	-4.53299440010453
APBB1	0.126217095283656	3.34263431407818	1.26422791234583	0.208891418281301	0.999463466446792	-4.53300420491865
C8orf82	0.132086524654207	5.40339077357509	1.35489924790484	0.17829940834928	0.999463466446792	-4.53321880214035
TRPM8	-0.14003526579214	3.70185326267619	-1.31463636561542	0.191439081757058	0.999463466446792	-4.5336104372923
BCL11B	0.312160753912695	1.28895306242156	1.31939090984047	0.18985083587991	0.999463466446792	-4.53388891377098
SLC12A6	-0.0927562101110562	5.63782310595466	-1.34743951815435	0.180681095688151	0.999463466446792	-4.53396490967297
CORT	-0.638387395587158	-1.05869546250865	-1.75349144891512	0.0823772901133474	0.999463466446792	-4.5339656241844
C7orf31	-0.51423331250214	-0.799714330180637	-1.65705168283354	0.100434351034586	0.999463466446792	-4.53398036727375
FGD3	0.237684590266646	0.680123047481528	1.29137667598118	0.199351989199451	0.999463466446792	-4.53398905704386
ZNF670-ZNF695	-0.734233493997468	-1.30270499762546	-1.81983755620558	0.071575591873998	0.999463466446792	-4.53414168212481
FRMPD2B	0.598722393004493	-2.00190363546298	1.76514737933171	0.0803879711286503	0.999463466446792	-4.53440174302556
KLHL6	-2.0904368251065	-3.13040933813396	-2.66481798778123	0.00889390674745033	0.999463466446792	-4.53444194698541
CCDC51	0.0848523127676266	4.85637741081011	1.35574259085567	0.178031649542961	0.999463466446792	-4.53455974213924
FGD6	-0.149966847667635	3.67653122049732	-1.26015784893728	0.210349983729557	0.999463466446792	-4.53459008849801
DBIL5P	-0.174491269501126	1.92908987262338	-1.26803060811429	0.207535395302264	0.999463466446792	-4.53471801675852
IQCD	0.269867890367983	1.0061490715365	1.34484745942849	0.181514253673715	0.999463466446792	-4.53497386442658
SLC4A3	0.128625460321675	3.97936432852955	1.27934501457156	0.203539046410583	0.999463466446792	-4.53499700307266
MAGI2	-0.270298953176924	0.839045589628893	-1.32360612209545	0.188451003248614	0.999463466446792	-4.53510049908006
OR8G5	0.383766384363007	0.0316783759171266	1.52696420023858	0.129716470723029	0.999463466446792	-4.5351024938121
TOMM5	-0.0827704454057026	5.0739879449585	-1.35955632177478	0.176824590245542	0.999463466446792	-4.53533060270688
RSPH9	-1.46578223734869	-2.15083392933879	-2.41334296788968	0.0175036234361366	0.999463466446792	-4.53564499878374
ZFR	-0.0641027031225567	7.40594258532789	-1.40532653249872	0.162816994907563	0.999463466446792	-4.53582153776956
HIST1H2BO	0.978034489347691	0.382670538962815	1.84500084557117	0.0677991480823862	0.999463466446792	-4.53589997386634
SMIM1	0.238017661934448	0.75908489466298	1.3300359687709	0.186330602557385	0.999463466446792	-4.53590011391088
RNF225	0.434518992486749	0.412642818169907	1.49174529345794	0.138704285025888	0.999463466446792	-4.53618327428066
SNORD45A	-0.389161795935283	-1.47135792681167	-1.42105711451842	0.15820391691319	0.999463466446792	-4.5362685046027
LYG1	0.979626971235605	-1.68340596405245	2.02125713516081	0.0457463327233801	0.999463466446792	-4.53628408032066
PAQR7	0.647627854634045	-0.957691394690449	1.76658127017158	0.0801460051494665	0.999463466446792	-4.53645018783032
SLC25A48	0.815643033542399	-1.81258089548404	1.87027739857606	0.0641745003415948	0.999463466446792	-4.53657115949965
SULT1A2	1.02110723440796	-1.74674961692115	2.03225942201563	0.0446009942256852	0.999463466446792	-4.53660557164077
CHMP1B2P	0.989157289254526	-2.02032486270087	2.05249375981649	0.0425585753196858	0.999463466446792	-4.53667848782005
LIPE-AS1	-0.419742614348153	-0.676763225619245	-1.58627710782468	0.115623292541006	0.999463466446792	-4.53677930806406
CD83	-0.223129689633655	1.86044159618632	-1.25780121748029	0.211197925366593	0.999463466446792	-4.53678575206682
NDUFB5	-0.107261695930066	6.23379922758796	-1.37769921370854	0.171166861972095	0.999463466446792	-4.53682105085544
WTAPP1	1.12593516379185	-3.1997571167277	2.28852104484548	0.0240691063602136	0.999463466446792	-4.53683268768777
NIP7	-0.090311120522343	5.35281356137817	-1.37013907913449	0.173507503959003	0.999463466446792	-4.53687433964722
ERC2	0.669557533784652	-0.950720786263608	1.78006195327023	0.0779003834152369	0.999463466446792	-4.53692924062405
SMARCA1	-0.520877687264512	-0.902098918875928	-1.56132957535848	0.121394783773851	0.999463466446792	-4.5369515145798
SPIN2B	0.14165573124816	2.32345505931527	1.25184505923365	0.213352182656654	0.999463466446792	-4.53703778629732
CHMP6	0.102337636227913	4.79285450834358	1.33022721271504	0.186267810049781	0.999463466446792	-4.53704858091491
ICA1L	0.147189971012819	3.44979476802255	1.25967731091937	0.210522683462777	0.999463466446792	-4.53727848408186
GRIK5	0.261129153238784	2.47028886520393	1.25804809390113	0.21110897919092	0.999463466446792	-4.53732628818665
A4GALT	-0.353942918797357	0.175868554123874	-1.43253412734804	0.154902034768506	0.999463466446792	-4.53763883144949
CCDC146	-0.349565084051325	0.687571861114358	-1.43054255030068	0.155471165188806	0.999463466446792	-4.53765164359529
AKR1B10	-0.646323905178014	0.71470635739066	-1.57279413869164	0.118714743872653	0.999463466446792	-4.53766857350779
P2RX5	0.318438484083032	-0.465020951845255	1.38008608238251	0.170432881418826	0.999463466446792	-4.53843925101076
SIDT1	-0.266742992631399	0.536781836052839	-1.34513091192971	0.181423003805998	0.999463466446792	-4.53844585892899
MANEA-AS1	0.333650691228073	0.392434939838431	1.39531421441699	0.165806306042796	0.999463466446792	-4.53848959542358
PAX6	-0.449807009036942	0.186648266764248	-1.53017743172371	0.1289198221145	0.999463466446792	-4.53858347437572
PRR16	0.427566491371724	-1.0109861227059	1.48895771977716	0.139435951170895	0.999463466446792	-4.53872520928723
TTLL13P	0.316056184852353	1.00016190243616	1.3560195366372	0.177943786336277	0.999463466446792	-4.53890446410064
IDUA	0.17706000508103	4.65149929116549	1.31589697563116	0.191017014996287	0.999463466446792	-4.53895829842689
PLEKHA8	-0.100125286588269	4.74474854731067	-1.30124826952973	0.195964576507636	0.999463466446792	-4.53904262854358
PI4KAP1	0.321587596385296	0.349452382823871	1.38448106577103	0.16908764923655	0.999463466446792	-4.5391245799956
SEPT12	-1.15363797058704	-2.12674668510184	-2.04783933792552	0.0430211433666621	0.999463466446792	-4.53924460484328
TMEM145	0.380111415275887	0.0718982911746003	1.39867026162435	0.164799683007368	0.999463466446792	-4.53942135196081
C4orf19	-0.773499324530481	-1.24602133144483	-1.88604302035646	0.0619969410538469	0.999463466446792	-4.53956753117322
TCTEX1D4	0.399908350805184	0.145938327671396	1.48200798599392	0.141273195153582	0.999463466446792	-4.53957556287558
MPZ	0.919587305471445	-1.12767744528868	2.00595488076963	0.047381009016021	0.999463466446792	-4.53971771448972
LRRC70	-0.490540507716697	-0.40465059642167	-1.51820358804578	0.131908161915651	0.999463466446792	-4.53988429001371
DLG3-AS1	0.381050093654126	0.38938599801886	1.41112345818794	0.161105186232839	0.999463466446792	-4.53992399301595
RRM2B	-0.140806690242547	7.11067678335109	-1.38979173942045	0.167472933890458	0.999463466446792	-4.54000021054169
GPR157	0.19829254502253	1.87988718563417	1.2464766234879	0.215307610218868	0.999463466446792	-4.54005378313407
EYS	-0.689383636598362	-0.975380830117586	-1.73557003585418	0.0855147419357146	0.999463466446792	-4.54023566003659
NOXO1	0.166988724746299	2.65783053567186	1.24550195580509	0.215664028396783	0.999463466446792	-4.54030065927798
INO80C	0.0818870042369202	4.12422515928267	1.29941976625568	0.19658877414492	0.999463466446792	-4.54055380094574
LDHAL6A	0.964260018929406	-2.42810988641981	1.86928512681158	0.0643136694976753	0.999463466446792	-4.54068323088798
BRF1	0.0829574593936169	6.00056254010959	1.37379266871434	0.172373329876813	0.999463466446792	-4.54072323174711
LOC101929572	-0.810144171581334	-3.53295442982205	-1.89670076242608	0.060560283717553	0.999463466446792	-4.54075930412595
FABP6	0.661565056056529	-0.892701387388635	1.71729465165987	0.0888143567898256	0.999463466446792	-4.5409048964403
PGRMC2	-0.100892857945522	7.13868134528869	-1.39165445610332	0.166909364154828	0.999463466446792	-4.54091595408943
STOML1	0.13138147613155	4.12525161008416	1.28499350229751	0.201565338300299	0.999463466446792	-4.54098313487174
PTEN	-0.0849489135217487	6.70777567922009	-1.37139668728681	0.173116471467582	0.999463466446792	-4.54098712296326
SORBS3	0.120320100573146	4.37518746038808	1.29660541088004	0.197552396572984	0.999463466446792	-4.54125409613925
MIP	0.452840278610205	-0.925447679959859	1.54644541685699	0.124945546433441	0.999463466446792	-4.54136288658649
WFIKKN1	-0.516486437179388	0.178812725746247	-1.53204837166399	0.128457743168956	0.999463466446792	-4.54138919995732
UBASH3B	-0.779822383484801	-1.07568646884242	-1.82345313963734	0.0710224506240362	0.999463466446792	-4.54158916804359
BSN	0.188049027168542	3.31440499330283	1.25569594251933	0.211957543476584	0.999463466446792	-4.54191085756186
DCK	-0.112393114774579	5.84345832039341	-1.36712670856273	0.174446872079884	0.999463466446792	-4.54198138976629
FGD5-AS1	-0.0806387829432067	7.34735863773906	-1.39901843373225	0.164695518925776	0.999463466446792	-4.54203930848433
ADRA2C	0.328049606466689	0.471604746926689	1.38881540833262	0.167768903788073	0.999463466446792	-4.54228771215313
SLCO2A1	0.450795101296947	-1.13336694047921	1.47228171530335	0.143876059040227	0.999463466446792	-4.54243403013698
NCALD	-0.677872067258677	-1.00252530410378	-1.64942644125119	0.101989060536045	0.999463466446792	-4.54264505949561
SPINK1	1.60310806640012	-2.78045071959518	2.48966179561287	0.0143234100016164	0.999463466446792	-4.54287709723132
LOC100288069	-0.360391050931307	0.333043868000114	-1.39937194428066	0.164589809164188	0.999463466446792	-4.54288469341668
NKPD1	0.176317844209508	2.19235461373093	1.24073333031442	0.217414040337164	0.999463466446792	-4.54303162470283
PTPRVP	0.756823152873685	-1.03589122178641	1.80591255130345	0.0737394947550366	0.999463466446792	-4.54325370320013
AOX1	0.40449978423833	-1.05289481379757	1.51290481151239	0.133247843515479	0.999463466446792	-4.54343628295202
GALE	0.0927080200250012	5.59400449721288	1.35445194540706	0.178441548803332	0.999463466446792	-4.54358025691575
SNORD36C	-0.18572260052195	0.212694716874921	-1.23954339103171	0.217852339760691	0.999463466446792	-4.5435806681505
SLC6A19	-0.564430986009678	-1.52330048713322	-1.48576047927842	0.140278849771347	0.999463466446792	-4.54359870269331
BCDIN3D-AS1	-0.172871729241609	1.88630853842188	-1.24351098109541	0.216393430325575	0.999463466446792	-4.54361162748122
CCDC39	-0.232321332090156	1.59347855621658	-1.2576502515462	0.211252329852121	0.999463466446792	-4.54376402167946
TAS1R1	-0.395093911217555	-0.0574538077026462	-1.39079361943367	0.167169632619443	0.999463466446792	-4.5437763590506
SHISA3	1.38444383359698	-2.63397003444627	2.13272029045467	0.0352311668137132	0.999463466446792	-4.54382575566893
ZNF205	0.151976586248677	3.98506490278046	1.26668414927604	0.208014793643405	0.999463466446792	-4.54396943173213
LOC389247	-0.468831708880662	-0.352790815200169	-1.51710195609348	0.132185810888342	0.999463466446792	-4.54399576314283
SNRPE	-0.112020051615183	6.47156805770116	-1.38501291962682	0.168925406875291	0.999463466446792	-4.54407663616844
RMRP	1.53308028886899	-1.23587065833031	1.93097703290704	0.0561282197729042	0.999463466446792	-4.54431312488901
CBWD6	-0.185614483218006	2.12189104291792	-1.2366459830556	0.218922257002035	0.999463466446792	-4.54435637576094
GAS5-AS1	-0.736686993166238	-1.41535954202072	-1.73811708626441	0.085062953453373	0.999463466446792	-4.54435667453896
FLJ46906	0.31579571698875	1.17389840506852	1.34203547759147	0.182421366734741	0.999463466446792	-4.54437224504858
DOK1	-0.257443480140368	0.278001012762834	-1.28842207335378	0.20037424146853	0.999463466446792	-4.54459625982371
RDH5	0.901022081705713	-1.11871673049774	1.77504423296411	0.0787300930587477	0.999463466446792	-4.54474825616649
TMEM101	0.0949266987171606	4.34649659490774	1.29090619062591	0.199514511564707	0.999463466446792	-4.54475575968678
FMNL3	-0.146744285998146	2.50952444294081	-1.23380462167725	0.21997518959978	0.999463466446792	-4.54477311317926
B3GAT1	0.463440615367989	-0.829686285723517	1.49003920829255	0.139151731462839	0.999463466446792	-4.54495203178853
LOC285847	0.439747696192108	-1.05665446096532	1.46954472042343	0.144615193896494	0.999463466446792	-4.54504084984724
CYP1A1	-0.405939589791505	2.38858808452203	-1.24639255090497	0.21533833705758	0.999463466446792	-4.54539781499466
GUCY1A2	-0.271363769217743	0.386940875209887	-1.28224187515824	0.202525043444053	0.999463466446792	-4.54552097692461
GAL3ST4	0.550793549778971	-1.16662821184116	1.56639589159424	0.12020458509078	0.999463466446792	-4.54569628102922
GALK1	0.123256664250802	3.37799376236896	1.26574227536071	0.208350625721162	0.999463466446792	-4.54601234254985
FOXL2	-1.21642719510068	-1.83851857152726	-2.07020109137078	0.0408375539754978	0.999463466446792	-4.54603919574712
NOC3L	-0.119503730858448	3.8845195221798	-1.29465670870385	0.198221674129953	0.999463466446792	-4.54619556910105
LOC101927282	0.276477060523286	1.12001503022	1.31218263489037	0.192262613542482	0.999463466446792	-4.54643508641397
HOXA11-AS	0.406465444623656	-1.08335071711457	1.41303150690102	0.160544772928929	0.999463466446792	-4.54653576621379
SLC1A1	-0.138187757735186	3.20744897165223	-1.2460695318168	0.215456423840704	0.999463466446792	-4.54684953590096
IFT88	-0.0938142383222216	4.80915626502119	-1.31331432272521	0.191882463977715	0.999463466446792	-4.54703832279565
ALDH1L2	0.455269909416063	0.172587967497807	1.45362943552671	0.148971771433004	0.999463466446792	-4.54712805313956
IGFBPL1	0.70188565715634	-2.00900303275998	1.72892339391619	0.0867029730328874	0.999463466446792	-4.5471478668911
BCL2	-0.145052964656854	2.80417032609979	-1.22910081052011	0.22172638714438	0.999463466446792	-4.54741682679056
NOS1AP	0.217452253000994	1.65646357687191	1.25837946425187	0.210989634200764	0.999463466446792	-4.54758660073358
SMIM3	0.312645745787642	-0.663248993739449	1.34043276899747	0.182939904916281	0.999463466446792	-4.54767789156482
LPAR5	-1.73285750306666	-2.62605127883932	-2.28753109995355	0.0241288508049576	0.999463466446792	-4.54803376952598
PHGR1	0.405831884278063	-0.827396688402258	1.37185090700003	0.172975403674155	0.999463466446792	-4.54823847205381
LUM	-1.03689121584017	-2.28702084311754	-1.8733339325367	0.063747395655782	0.999463466446792	-4.5484254576251
FA2H	0.301714152451576	0.907284405068607	1.30337207263975	0.195241422288386	0.999463466446792	-4.54855088417025
LOC729603	0.370623564522826	2.45970759752078	1.26182488489801	0.20975167644176	0.999463466446792	-4.54862361630024
AMZ2P1	-0.145606166503649	4.0681025384854	-1.24674466497597	0.215209667831195	0.999463466446792	-4.54898109198787
PDGFRL	-0.258036057976933	0.80605113131605	-1.28396757999748	0.201922762805728	0.999463466446792	-4.54898351442681
C5orf28	-0.120427492329651	5.18734718726797	-1.30453024474424	0.194847902130472	0.999463466446792	-4.54913544399455
MAGEA8	0.835965565940543	-1.67670027289874	1.74022484915181	0.0846905662285862	0.999463466446792	-4.54936780320264
GNAI1	-0.14208137112622	4.45561900907223	-1.3210892469976	0.189285902375322	0.999463466446792	-4.54948616217419
UCHL1	-0.408224684977378	-0.528710835919738	-1.45063490374289	0.14980272285703	0.999463466446792	-4.54951508872731
MTMR2	-0.082293810551076	6.18989659876457	-1.36083831555577	0.176420226437714	0.999463466446792	-4.54963895790505
MRPS10	-0.0679615672030911	5.7889226612409	-1.34975957380012	0.179937812200791	0.999463466446792	-4.54964285358076
TAF6	0.0785521490208181	5.98572452104967	1.36271066377815	0.175830910639339	0.999463466446792	-4.54966253713233
ZAK	-0.10457184873988	4.73890939712811	-1.30373606924783	0.195117681010956	0.999463466446792	-4.54969597087945
CILP2	0.419747448336935	-0.315634391291698	1.43217085973992	0.155005725478261	0.999463466446792	-4.5497805903087
ALB	0.638991704394379	-1.12445964995685	1.603883603451	0.111683384485885	0.999463466446792	-4.5499143544124
HSPA13	-0.160837380058339	7.12984283201964	-1.3630530096577	0.175723319503131	0.999463466446792	-4.55002864893704
MAN1C1	0.224810399500937	1.08216954159866	1.25433831431431	0.21244845889063	0.999463466446792	-4.55009980494293
JHDM1D-AS1	0.139012730104606	2.87930629499464	1.22445022419511	0.223467704404048	0.999463466446792	-4.55012376211988
BAGE	-0.279579434113358	0.378722440250681	-1.30577962523382	0.194424053297369	0.999463466446792	-4.55018900600861
C5orf60	-1.36001266736211	-2.11224889728313	-2.09376409831034	0.0386403979411437	0.999463466446792	-4.55035524422527
PCDHGB2	0.187446393288995	1.55943127580463	1.22224919668458	0.224295283979995	0.999463466446792	-4.550442318375
RBBP8NL	0.159861601048875	2.79186289877231	1.25501640736323	0.21220315791258	0.999463466446792	-4.55062035461067
SNORA13	-0.618083124695377	-2.29493152253173	-1.53001480998544	0.128960047706843	0.999463466446792	-4.5506351865549
EPSTI1	-0.500890651226799	-1.31630930718928	-1.4929805651852	0.138381018471311	0.999463466446792	-4.55065433831875
PRSS16	0.12165684864645	4.37424749071674	1.25021444794104	0.213944745952474	0.999463466446792	-4.55065549612948
LRRC19	-0.579387610550162	-1.11426187910958	-1.56020363375942	0.121660559625703	0.999463466446792	-4.55080625056035
CYP4F3	0.518200127883404	-0.046146286569636	1.50332064616497	0.135698092813835	0.999463466446792	-4.55085386403068
SRP19	-0.0733145533383173	6.26254206484794	-1.36341541522195	0.175609478348364	0.999463466446792	-4.55087056232442
CNKSR1	0.11488294605027	4.18044225657997	1.26454707497893	0.208777356762757	0.999463466446792	-4.55088053628526
RIMS3	-0.156525799151497	2.90622083356957	-1.22081447216373	0.224835930616599	0.999463466446792	-4.55095387506709
SLC6A16	-0.331091442772487	-0.292009366032512	-1.3207826481137	0.189387796133564	0.999463466446792	-4.55112250067488
SLC16A7	-0.178101625640698	3.56445871746724	-1.28853196945658	0.200336149562851	0.999463466446792	-4.55114185209537
ITGB7	-0.289185652895231	0.471435874333275	-1.27402490565993	0.205411024268112	0.999463466446792	-4.55129672856843
SOX7	-1.41932676381337	-2.36016214687157	-2.06023233315767	0.0417989368636921	0.999463466446792	-4.55137637870452
C5orf56	0.359863265295208	0.560591249652442	1.31161187518234	0.192454552471962	0.999463466446792	-4.55140678193452
ASAH2	-0.399740065069578	-0.597244201867207	-1.44126723266663	0.152425313948395	0.999463466446792	-4.55179591403619
LHX4	0.332900838921753	0.392183817007247	1.31169113986457	0.192427888272194	0.999463466446792	-4.55187255975054
TSSK3	0.21293900268001	3.40895559259159	1.2235299351436	0.223813460428401	0.999463466446792	-4.55188399990116
LINC01446	-0.228818742333873	0.801660963597036	-1.26208281805634	0.209659214706378	0.999463466446792	-4.55191718519097
BMP4	-0.980951167179883	-1.42794605661446	-1.82897009101919	0.0701852748139509	0.999463466446792	-4.5521946315822
LOC101927495	1.07010753719776	-2.33058511576587	1.96027490484688	0.0525600116336307	0.999463466446792	-4.55230394566687
COQ10A	0.143772922373102	2.66461402863176	1.22039520712343	0.224994100205136	0.999463466446792	-4.55234331202266
USH2A	-0.935062942873926	-2.36032704383713	-1.74389088928698	0.0840460580362808	0.999463466446792	-4.55239905353076
ZNF208	-0.262287529065809	1.2005296198279	-1.24629392695634	0.215374386211156	0.999463466446792	-4.55244853964973
RNF141	-0.102914736646343	6.32758096859623	-1.36515712557069	0.175063139324512	0.999463466446792	-4.55254864557668
SETD9	-0.14853187199586	2.63008786584214	-1.21861314747526	0.225667289459955	0.999463466446792	-4.55264383308631
ATP1A3	0.572209772962147	-1.37403851741181	1.61608215798363	0.109017178454109	0.999463466446792	-4.55276574703854
USP33	-0.0857180200055039	6.80886359181645	-1.37158147423463	0.173059071350221	0.999463466446792	-4.5530132659379
NR2F1-AS1	-2.24175884907639	-3.37917083936079	-2.53534689291976	0.0126770104547412	0.999463466446792	-4.5531086038741
LOC101243545	-0.709663009986717	-1.48285593509199	-1.74480595098473	0.0838858150088776	0.999463466446792	-4.55311315726596
GYLTL1B	0.124380540151418	3.40889310002933	1.25881577864806	0.210832568470432	0.999463466446792	-4.55314447811475
LCN2	-1.21930073540246	-1.59418576634924	-2.01613758966511	0.0462877867289786	0.999463466446792	-4.55324866284676
SLC38A4	0.526804103638615	-1.59596739749399	1.4497447028109	0.150050434453584	0.999463466446792	-4.5532670546673
SLC7A5	0.112641928571721	4.85875977607073	1.28378955133804	0.201984834484338	0.999463466446792	-4.55333427973728
SZT2	0.124776684827376	6.47684833089996	1.36600995104641	0.174796094904491	0.999463466446792	-4.55336784231573
ZNF750	0.817166657263029	-1.94708949862648	1.70329797649113	0.0914111951904935	0.999463466446792	-4.55344486778556
SCRN1	0.573783363096166	0.107426586843294	1.42929644764169	0.155828080104385	0.999463466446792	-4.55359904254811
SLC4A9	-0.580896023130881	-0.841383803503093	-1.54421849319755	0.125483793015648	0.999463466446792	-4.5537073425469
FANCL	-0.125036884053107	2.62083463493265	-1.22736918420534	0.222373603937193	0.999463466446792	-4.55395825993161
TRAF3IP2-AS1	0.296816396073305	1.22952810961771	1.27342800898221	0.205621842443363	0.999463466446792	-4.55402711963338
C19orf57	0.151161630019319	1.8543043622137	1.21037730212458	0.228797397924731	0.999463466446792	-4.5541870826086
TMED6	0.358821959451064	-0.566873603298767	1.33370475387261	0.185128768159157	0.999463466446792	-4.55420904455247
RNU6ATAC	1.48884224097274	-2.51377159033781	2.10452523860271	0.0376713339940743	0.999463466446792	-4.55433861662802
CNGB3	-0.236823586423803	0.555335146391288	-1.22558861239639	0.223040543979966	0.999463466446792	-4.55462218956498
U2AF1	-0.215245264682006	1.18643370887408	-1.22568978135633	0.223002610769472	0.999463466446792	-4.55469041329086
SIRT4	0.42249223522923	0.44844594852772	1.3934847976521	0.166356998630095	0.999463466446792	-4.55473195961416
LOC100129027	-1.34890765692874	-2.1161647130985	-2.06255169691283	0.0415735410127249	0.999463466446792	-4.55473536163114
LINC00689	-2.09304838206258	-3.08980539479968	-2.43807294442192	0.0164103385261148	0.999463466446792	-4.55489903916982
BCAT1	-1.35934560175147	-3.0032090512906	-2.04869124182197	0.0429361582724927	0.999463466446792	-4.55490900797114
SPATA4	-0.647575756794356	-1.12080878924603	-1.58921698760132	0.114957817288902	0.999463466446792	-4.55493064057254
SLC30A7	-0.105409573251238	5.80039247485594	-1.33319857491572	0.18529423751177	0.999463466446792	-4.55513589264294
C1orf56	-0.229365586537258	0.613876807263655	-1.2608252195289	0.210110311036791	0.999463466446792	-4.55533193625915
POTEF	0.268016307529298	-0.298011430725872	1.24537570250187	0.215710228432399	0.999463466446792	-4.5554179123544
LCA5	-0.203594651507814	2.88422773958906	-1.20873308681457	0.229426032688876	0.999463466446792	-4.55547479041823
LOC256880	0.646992996151172	-0.0841298980884746	1.50135044613455	0.136206131968942	0.999463466446792	-4.55559975567509
KIAA1875	-0.301698212336968	1.40875880729502	-1.23340532818085	0.220123451897791	0.999463466446792	-4.55560783439337
DNAJC27-AS1	0.255654343822675	1.42380653734159	1.24454186970318	0.216015535477633	0.999463466446792	-4.55588477060004
C11orf74	-0.118209329670498	3.47575186519119	-1.22845414036438	0.221967927844108	0.999463466446792	-4.555908024283
SUPT3H	0.12372876263551	2.9406074949435	1.22220688404848	0.224311215135594	0.999463466446792	-4.55601452157415
RBFOX3	-0.71217697510612	-2.04433426360659	-1.60763181806154	0.110858650863087	0.999463466446792	-4.55602311414295
FLJ45513	0.618468771028787	-1.07257666715673	1.52658757351784	0.129810100077101	0.999463466446792	-4.55611987184607
ARHGAP9	0.300893632995673	1.86734505825492	1.25627280448758	0.211749203262544	0.999463466446792	-4.55612855866848
CARTPT	0.454317227479978	-1.54513997723955	1.4188592749103	0.158842346834134	0.999463466446792	-4.55618309043064
UNC5A	0.53388692303567	-1.17428787577174	1.48154550057701	0.141396125014763	0.999463466446792	-4.55621815176319
NBPF7	-0.689981403321701	-2.90045953560881	-1.60613551377299	0.111187301641154	0.999463466446792	-4.5565318960177
SAP30	-0.125446509328091	3.39872350190267	-1.23184698660315	0.220702777672551	0.999463466446792	-4.55654898453858
RFESD	-0.26347954383084	0.839984695200982	-1.25754728745831	0.211289441522529	0.999463466446792	-4.55655176495395
FEZ1	0.518901592266938	0.0507147544275999	1.42317891006038	0.157589447484353	0.999463466446792	-4.55662999145448
ADAM21	0.596869228395188	-0.255820055506275	1.51914096002974	0.131672273108762	0.999463466446792	-4.55664150068582
OPRK1	-0.245759795927518	0.456585133095104	-1.22014943943416	0.225086854615405	0.999463466446792	-4.55664241848345
FERMT3	-0.326750157252773	-0.226554535203993	-1.31426242297401	0.191564415768399	0.999463466446792	-4.55682648354781
AGMAT	0.974397834334946	-2.3102026826445	1.76330701993453	0.0806994092510229	0.999463466446792	-4.55693708558044
SMIM2-AS1	-1.03678747166764	-2.1422926855934	-1.88416054945708	0.0622536458277203	0.999463466446792	-4.55698332437367
FAM184A	-0.150352243692363	2.62988665655286	-1.20647451815834	0.230291584212044	0.999463466446792	-4.55699478673442
LOC100506985	-0.197796876342542	1.15945973289244	-1.21016714907148	0.228877676605298	0.999463466446792	-4.55709081757634
ARL16	0.0806819398695628	4.66727492061766	1.2973130301014	0.197309781752653	0.999463466446792	-4.55719121168077
SMC5-AS1	-0.307410378738177	0.454127461302003	-1.25431304172936	0.212457605291699	0.999463466446792	-4.55729283273406
KLKB1	-0.465061194620819	-1.15546054916326	-1.41964097128728	0.158615052954033	0.999463466446792	-4.55732005424687
CACHD1	-0.329739571025636	0.0103070081812202	-1.30443520671062	0.1948801716248	0.999463466446792	-4.55735842273626
RPS18P9	0.226584941278683	1.16542426726075	1.21947370404198	0.225342024540921	0.999463466446792	-4.55736301680873
OTUD6B	-0.117831883580638	5.55631087066267	-1.34696596274633	0.180833093853951	0.999463466446792	-4.55738695164875
ZSCAN4	-1.86242877334385	-4.51572784556393	-2.16005136296665	0.0329975625361231	0.999463466446792	-4.55739081405595
TMPRSS9	0.362090602861332	0.25749628551333	1.32019899066579	0.189581879634508	0.999463466446792	-4.55744400770981
HCST	-0.300583410248855	0.315426399498565	-1.32368785251088	0.188423937841463	0.999463466446792	-4.55760585188011
LAMA2	2.25961923171755	-3.57813198823528	2.48235434167259	0.0146038084554317	0.999463466446792	-4.55762723650662
LOC441454	0.675460519002965	-1.61749364728612	1.57413013500468	0.118405515555207	0.999463466446792	-4.55768137250642
MBL1P	-0.361361394343881	-0.225020476294343	-1.33677008658522	0.184129081711007	0.999463466446792	-4.55771219967411
SKOR1	0.870209591786586	-1.99195846971064	1.71504855874644	0.0892269732685	0.999463466446792	-4.55784440165069
MILR1	-2.4166044886033	-4.26213684670344	-2.65775782839507	0.00907035028665186	0.999463466446792	-4.55785083574434
DYRK2	-0.106339444305547	4.44047060188985	-1.2683500878517	0.2074217659101	0.999463466446792	-4.55795760287576
SPTY2D1-AS1	0.310715946721475	0.21839034866756	1.28963479130998	0.199954189053938	0.999463466446792	-4.55806029522058
IGFBP5	1.62038687672389	-2.7547343119656	1.69988882001339	0.0920529905635871	0.999463466446792	-4.55816623418452
PAPPA	-0.595856599852184	-1.65344482796811	-1.53125817709738	0.128652743492639	0.999463466446792	-4.55825946857889
MED24	0.0778214317283732	6.64501728520715	1.37507908021067	0.171975333970916	0.999463466446792	-4.55826439647205
ATP5SL	0.0892349918270305	4.80307774859095	1.29468452903976	0.198212107477945	0.999463466446792	-4.55839169588405
EBF4	-0.436891564412886	-0.654571179953073	-1.36786034834967	0.174217742217777	0.999463466446792	-4.55844171114938
P4HA3	0.664517360816113	-1.27482743981204	1.59067643327625	0.114628591865848	0.999463466446792	-4.55855591244948
NLRP3	-2.33591132107064	-3.69878924563685	-2.64003558677407	0.0095272988227217	0.999463466446792	-4.55879150019725
A2M-AS1	0.210840145871501	1.87099196296411	1.1996692955203	0.232913777729689	0.999463466446792	-4.55900386153123
UBE2L6	0.223774807341754	0.848602346582446	1.21678695880161	0.226358660402747	0.999463466446792	-4.55906963706227
PILRA	0.45627206311349	-0.509106802066659	1.40626151436635	0.162539961453979	0.999463466446792	-4.5590925595546
MTMR8	-0.191462750827782	1.29837737423846	-1.2057519783698	0.230568979653298	0.999463466446792	-4.55913994148176
CCDC7	-0.15769874796958	2.54734630682797	-1.19652579989598	0.23413225680765	0.999463466446792	-4.55921121993968
FBLL1	0.526852358635225	-0.678054627123288	1.45490059094065	0.148620119638727	0.999463466446792	-4.55957773080061
BTBD3	-0.0843150448810297	5.20885870412051	-1.29879714719038	0.196801654779833	0.999463466446792	-4.55970222921797
SLC25A53	-0.593961942920108	-1.05149300871119	-1.47763659393745	0.142438454831263	0.999463466446792	-4.55971173071753
TAGLN	0.147317664971817	2.68771045772959	1.19776622168767	0.233650899610823	0.999463466446792	-4.55989241242408
CHST7	-0.419387637842137	-0.370356742191213	-1.39154666612712	0.166941936841429	0.999463466446792	-4.55994711440595
SUGCT	0.227446673350713	1.01948129471418	1.22543224610082	0.223099182592335	0.999463466446792	-4.55998096519164
ITGB8	-1.4628661906312	-2.34624485625366	-1.98336285898674	0.0498853256759844	0.999463466446792	-4.56003490839303
SH3BP5	0.194217571947336	1.83976063770188	1.20047462263704	0.232602352766095	0.999463466446792	-4.5602156079346
SCLT1	-0.117607323392803	4.1288470019194	-1.26014827441205	0.210353423686398	0.999463466446792	-4.56025188650006
PSME1	-0.0679161511075703	6.45020488938372	-1.36145466974427	0.176226066253767	0.999463466446792	-4.56025399675246
PFN4	0.416572628406702	-0.317783327155769	1.37917040677372	0.170714175513074	0.999463466446792	-4.56027587014912
PEAR1	1.15217897648534	-1.54923745177	1.93650338423889	0.0554399235235983	0.999463466446792	-4.56030938069721
RPPH1	1.48841142255354	-1.97490317308003	1.79258186127309	0.0758615878379299	0.999463466446792	-4.56032039430283
FAM195A	0.113514987087747	5.21283190741406	1.33221184396313	0.185617117641616	0.999463466446792	-4.5603593310212
TMEM204	-0.843638663157498	-1.75072079151475	-1.66036742878935	0.0997643067012131	0.999463466446792	-4.56037964252127
HCN2	0.186771806236852	2.11546481560224	1.19291080723905	0.235539151259396	0.999463466446792	-4.56050672353714
ARHGEF6	0.253391005181453	0.591472989781888	1.25115924305877	0.213601261378553	0.999463466446792	-4.56055642000773
TTR	0.197230815694895	1.16144807437034	1.20663616939789	0.230229556474312	0.999463466446792	-4.56056606912109
ST6GALNAC2	0.694695226048875	-0.830020241543572	1.57856372767101	0.117383908722908	0.999463466446792	-4.5605945210261
FAM46A	1.02576341779676	0.128567100763719	1.68863676379629	0.094197354316248	0.999463466446792	-4.56064412256523
ZHX1-C8orf76	0.809413529491191	-1.73032070087475	1.63245563338286	0.105518981431827	0.999463466446792	-4.56072155062336
CHRNA4	-1.04794545957981	-1.57236635456631	-1.75052460233428	0.0828900538302217	0.999463466446792	-4.56079462466087
PLP2	0.0983831495981535	3.62481151316308	1.24543587813757	0.215688207382198	0.999463466446792	-4.56080401005045
MAFG-AS1	0.125227079865985	2.98803840318033	1.22007779118034	0.225113900370852	0.999463466446792	-4.5608303969575
LRRC29	-0.241720080647976	1.31788464789258	-1.21367804354582	0.227539177495581	0.999463466446792	-4.56083684496268
SLC1A3	-0.192451129125177	0.992936149975314	-1.19553196533437	0.234518437364062	0.999463466446792	-4.56093784263486
THRB-AS1	0.323750116353355	-0.135958597977363	1.30240119992339	0.195571757521477	0.999463466446792	-4.56097487120725
GLUD2	-0.306432251895758	-0.21155830013448	-1.28084121615861	0.203014856298095	0.999463466446792	-4.56103654142487
C3orf20	1.29286684118954	-2.83820029985448	1.86855226413566	0.064416617857237	0.999463466446792	-4.56126364916835
ZNF575	-0.532304675426759	-0.939703013304901	-1.42714342731556	0.156446244241534	0.999463466446792	-4.56144537843262
MAP4K1	0.153186544153589	2.22148281618201	1.19465793548139	0.234858442578116	0.999463466446792	-4.56147630685511
NTS	-1.28674422243258	-0.203322483153754	-1.35504130962512	0.178254282916257	0.999463466446792	-4.56156627864428
IKBKE	0.148761784610337	2.27160147212401	1.20529818486095	0.230743321865519	0.999463466446792	-4.56158349400584
AATBC	-0.32425784010189	0.0684505108806681	-1.24462508482026	0.215985052180527	0.999463466446792	-4.56181679121659
LGI4	-0.593766675180258	-1.3662434669795	-1.51832283170485	0.131878135936238	0.999463466446792	-4.56184151722873
KCNK13	0.940548399148252	-1.68630035072884	1.77807139459821	0.0782286659824017	0.999463466446792	-4.56189284709408
POTEI	0.820401141191536	-2.89486290602691	1.60248155953862	0.111993140081884	0.999463466446792	-4.56199767889081
JAM3	0.144027411035766	1.92392736529021	1.19690325608907	0.233985706064224	0.999463466446792	-4.56200039332004
SLC13A4	-0.602870143406984	-1.16242478107793	-1.52214606231043	0.130918276481384	0.999463466446792	-4.56209241792713
CPB2-AS1	-1.52328217711028	-2.38683454073391	-2.13048459042185	0.0354195363565073	0.999463466446792	-4.56211375183787
PODNL1	-1.11409650837184	-1.40648741369939	-1.84979503378174	0.0670988310370295	0.999463466446792	-4.56211458800253
FAR2	-0.269295704851278	0.409458100100682	-1.2300735054226	0.221363431170866	0.999463466446792	-4.5621157334961
KLF8	-0.398484976810934	0.609505745373925	-1.28622651244893	0.201136385067975	0.999463466446792	-4.56216660440432
FLJ42351	-0.667528167001467	-1.94417811014284	-1.54854896415195	0.124438797877527	0.999463466446792	-4.56218643553709
FAM66A	0.810345134334899	-1.49285327028519	1.67686685757015	0.0964836844311987	0.999463466446792	-4.56237192339826
CBX3P2	0.187278170441876	1.09763054594041	1.19128070000465	0.236175542390716	0.999463466446792	-4.56237812148516
TMEM214	0.0619376770252149	7.05871545474905	1.36763509124391	0.17428807009972	0.999463466446792	-4.56240101223542
L1CAM	1.21580355856445	-2.21392904923513	2.00191113100999	0.0478212164648824	0.999463466446792	-4.56247038665857
C16orf54	-0.935049474544172	-2.85255629382971	-1.61124286504024	0.110068717521112	0.999463466446792	-4.56251493123407
HS6ST3	-1.25511379475771	-2.22818095371836	-1.95339931659678	0.0533796541448978	0.999463466446792	-4.56260718361232
ARX	0.288453695923909	0.612120840457575	1.25223440590139	0.213210872089855	0.999463466446792	-4.56262857891685
HAGH	0.0988550664499961	5.95254909271554	1.33489256840781	0.184740908168603	0.999463466446792	-4.56274075869266
KLF3-AS1	-0.420742715081498	0.0495105911101119	-1.3582713081851	0.177230608932696	0.999463466446792	-4.56281533011785
LINC00472	-0.277407918436095	0.835714371637979	-1.2251469653422	0.223206193979701	0.999463466446792	-4.56291217062735
LINC01547	-0.111164722815307	3.28640129691296	-1.222999808376	0.224012807036733	0.999463466446792	-4.56300144290665
P2RX7	0.249394701890732	0.277398946014967	1.2209591209619	0.224781379913393	0.999463466446792	-4.56300761914556
HR	-0.554287420891327	-1.64756673307858	-1.48916543000635	0.139381328923597	0.999463466446792	-4.56306083783724
ADGRF3	0.413786642000833	-0.0493549910060796	1.35874868162997	0.177079693736273	0.999463466446792	-4.56317008177173
ALDH1L1	-0.617544926741441	-0.862733231053869	-1.45352739866559	0.149000026761568	0.999463466446792	-4.56320953680379
C17orf107	0.193129144807654	2.00138088242647	1.18707385537718	0.237823582717582	0.999463466446792	-4.56327503214422
ZCCHC4	-0.0909864270079055	4.12175464529347	-1.24792595904094	0.21477841072965	0.999463466446792	-4.56337899710693
PRORSD1P	-0.222308345245876	0.656571000065319	-1.22536395309152	0.223124796526776	0.999463466446792	-4.56340732714879
LINC00930	-0.521449438792148	-1.67860056829243	-1.38940668261473	0.167589614406042	0.999463466446792	-4.56341808983707
HOXA4	0.789154187547758	-2.29625004766452	1.56792584387085	0.119846989831617	0.999463466446792	-4.5634728984269
ROR1	0.142669690813039	3.24225738370364	1.20008499019076	0.232752988606173	0.999463466446792	-4.56357903530637
CD33	0.959483824202566	-2.12719036238641	1.68170238283035	0.0955389819708594	0.999463466446792	-4.56362720777347
MLANA	-0.562649587513277	-0.932621243304474	-1.47154013826725	0.144076033741848	0.999463466446792	-4.56374175783525
CCDC155	-0.594081493317482	-1.2415109493037	-1.45740783774588	0.147928400765849	0.999463466446792	-4.56449772357965
SRMS	0.177089185530883	1.69026686679337	1.18102148732828	0.24020903307648	0.999463466446792	-4.56458503898094
VBP1	-0.0894631062432465	6.75776700995674	-1.36469721231638	0.175207279601495	0.999463466446792	-4.56463150073843
CGREF1	0.0980275545964524	4.87388778796649	1.30944874515985	0.193183280899737	0.999463466446792	-4.56473331237306
RASSF4	-0.170278894532878	1.7196076843509	-1.18071460114662	0.240330441541448	0.999463466446792	-4.56477430008005
DNM3	0.357522775845289	0.599644325573155	1.25506447302582	0.212185777979839	0.999463466446792	-4.56484211967656
RBPMS2	-0.616324403100893	-1.91601536537141	-1.48851670733048	0.13955198107531	0.999463466446792	-4.56494412268116
ZNF593	0.126931662287173	3.24183877881583	1.22326328348672	0.223913714895231	0.999463466446792	-4.56502827972239
CSNK1E	1.89755196859318	-2.39543143436658	2.11562815083882	0.0366935417444203	0.999463466446792	-4.56516855549585
LPP-AS2	-0.142268394736067	3.08932941196463	-1.21897787180596	0.225529392978276	0.999463466446792	-4.56529882591022
LINC00571	0.621160338682051	-0.911869514798707	1.49250559758104	0.138505246210487	0.999463466446792	-4.56542141795821
DDX25	1.09784161904626	-2.30055071072489	1.84461700715933	0.0678554803996141	0.999463466446792	-4.56552045586054
SP8	-0.361810810574577	0.0982053367348997	-1.30037265954233	0.196263300186777	0.999463466446792	-4.56552700803054
RPL34-AS1	1.29649149244113	-1.83458024610431	1.87986566146585	0.0628426611958706	0.999463466446792	-4.5655784668625
DOK3	0.149088138976333	2.07790408830899	1.19323754776957	0.235411740487658	0.999463466446792	-4.56568803525011
SLC15A2	0.191125676320103	0.920572643446132	1.17996529753988	0.240627060734171	0.999463466446792	-4.56570108700716
LOC100128164	1.16911959515915	-1.93159858659535	1.72328880880331	0.0877208334526798	0.999463466446792	-4.56581348945067
GPR135	0.301906253060592	0.357098638531737	1.21172435404365	0.228283305444405	0.999463466446792	-4.5659846254399
CAPG	0.422483543652268	0.125453268459735	1.3134996663574	0.191820257949327	0.999463466446792	-4.56601738754298
HIC1	0.4077578874058	0.0121437092419236	1.29615266218716	0.197707742397243	0.999463466446792	-4.56605951411928
HIGD2A	0.0744038300278804	6.04907553638193	1.34324447290283	0.182030941866448	0.999463466446792	-4.56607625419399
FMNL2	-0.245948568911245	0.798691221089807	-1.18656996300098	0.238021534602327	0.999463466446792	-4.56617433744008
HDAC9	-1.21065616159518	-2.48325194416589	-1.82808482568977	0.0703190546839892	0.999463466446792	-4.56618790221528
MASP1	0.982149549561639	-2.10833710431619	1.7866532950156	0.0768214510751081	0.999463466446792	-4.56633369195075
S100A13	0.0854030233396532	4.32124932224106	1.2553582263126	0.212079583186375	0.999463466446792	-4.56639459093552
ZIM2-AS1	-0.311811482803189	-0.194122615732908	-1.23101966140173	0.221010792504531	0.999463466446792	-4.56651990313933
TMTC3	-0.126900440939112	6.31441477515087	-1.33977530154677	0.183152941197623	0.999463466446792	-4.56653946563573
HS3ST3B1	-1.09933658597067	-2.56283797301492	-1.76819135146355	0.0798750229398055	0.999463466446792	-4.56656036522581
CT62	0.393315440163614	-1.11419286615825	1.2938923497744	0.198484650211551	0.999463466446792	-4.56656191206863
RPL13AP5	0.156153282668577	2.13997722103111	1.17579720597102	0.242281814301378	0.999463466446792	-4.56656307876302
NGFR	-1.16847601935261	-1.46120035228858	-1.65790425066856	0.100261718095409	0.999463466446792	-4.56658702496567
LRIT3	-0.645962977519397	-1.54832762699575	-1.52919093074024	0.129163991800961	0.999463466446792	-4.56662342337301
SRGAP2	0.0787581876227534	5.55829642315407	1.31067308345152	0.192770566302426	0.999463466446792	-4.56680989756783
BCO2	-0.822759238646749	-0.94459398991017	-1.58584661986795	0.115720995661912	0.999463466446792	-4.56689126554985
REL	0.223930567109742	2.18895742297204	1.17375125141247	0.243097032078219	0.999463466446792	-4.56692140268592
SNRNP48	-0.0804802919509902	6.7746607636252	-1.35759730727117	0.177443850641171	0.999463466446792	-4.56693885621082
C5orf47	-0.732824339027711	-1.06552903661713	-1.50570728287034	0.135084659648487	0.999463466446792	-4.56706218781525
IMPACT	-0.0993212553842211	5.99380504394703	-1.34476948335376	0.181539362018669	0.999463466446792	-4.5670858673562
SNORD3A	1.15874525176893	-1.53908781409976	1.75771016473254	0.0816526575711246	0.999463466446792	-4.56709696074304
SLC17A7	-1.2110448639884	-1.97386398117957	-1.80912219166611	0.073235975007301	0.999463466446792	-4.56710524182846
GZF1	-0.152644308990788	6.09772119467282	-1.3149106051781	0.191347204026418	0.999463466446792	-4.56720512287285
RPL23P8	-1.05022635505413	-2.25950259556411	-1.77339254223536	0.0790047997624995	0.999463466446792	-4.5672067757537
U2AF1L4	0.181622555246604	1.42222698463104	1.17442125192929	0.242829853002039	0.999463466446792	-4.56724190317117
CNIH3	0.914277446061008	-1.85238884223432	1.64054055740392	0.103825247835798	0.999463466446792	-4.56732964879694
SLC35F2	-0.0825803946526467	5.5772984621368	-1.33555728460035	0.184524123029763	0.999463466446792	-4.5673575522142
SAXO2	-0.363482149775765	0.0263372804967523	-1.25681761502768	0.211552576630511	0.999463466446792	-4.56742634665233
ADM2	0.100425788275782	7.13857717165746	1.35085027417289	0.179589178345281	0.999463466446792	-4.56742953885984
MED19	0.106905606457419	4.10121289712351	1.24536104369499	0.215715593016998	0.999463466446792	-4.56746177644718
ENDOV	0.134807123116268	2.88173367097556	1.18356743056619	0.239203512180881	0.999463466446792	-4.56748056281075
ZBTB37	0.17610950950091	3.34259145015773	1.20789029418461	0.229748741278066	0.999463466446792	-4.56753260626271
ACHE	0.58764998222607	-0.433850305896475	1.37458365505634	0.17212852824778	0.999463466446792	-4.56777609581232
NOD2	-0.48557740092877	-1.25093286429347	-1.38519448238735	0.168870048163244	0.999463466446792	-4.56784397646139
FGF2	0.868685857879416	-2.39464905674071	1.55581423853815	0.122701073770578	0.999463466446792	-4.56787998961664
CATIP	-0.471542579022975	-0.724427238877833	-1.36103256605547	0.17635901737376	0.999463466446792	-4.56799891656996
VAMP4	-0.119124484802207	4.38184472480528	-1.23567075896531	0.21928323450945	0.999463466446792	-4.56802177937116
MEF2B	1.03418559386699	-2.06273914110911	1.75145470296509	0.0827290219163185	0.999463466446792	-4.56807799721664
SCARNA17	-1.95742681680926	-2.58092025271265	-2.13579537998633	0.0349734910298623	0.999463466446792	-4.56809458091672
PSMA6	-0.103601148087788	4.22821924229875	-1.25078788183069	0.21373622328501	0.999463466446792	-4.5682046425897
PROSC	-0.0808028812087338	4.67108107879509	-1.26853578431999	0.207355740264666	0.999463466446792	-4.56825281971787
C9orf16	0.104879840118501	4.89002330916536	1.28410405417344	0.201875189110503	0.999463466446792	-4.56831866963674
ANKMY2	-0.146239281586088	4.50822811441995	-1.21554272249908	0.226830588797633	0.999463466446792	-4.56841753498765
TCAP	-0.433559166890284	-1.04022897397761	-1.38658507435895	0.168446512539879	0.999463466446792	-4.5684893179902
C5	0.410618596311997	-0.388112600155118	1.32765487475528	0.187113733069833	0.999463466446792	-4.56864754745087
SMPDL3A	-0.0946432955820535	4.4769928674811	-1.25273116090492	0.213030677920805	0.999463466446792	-4.56878419825209
ZNF345	0.140749171364361	2.77864766902641	1.1716818984721	0.243923559882552	0.999463466446792	-4.56881384771052
UGT1A6	-0.673699860467071	-1.35021127272302	-1.46307404478448	0.146374353889108	0.999463466446792	-4.56883729970567
TEC	-0.169049556602568	2.65712258620751	-1.16965777302552	0.24473395767142	0.999463466446792	-4.56890804018333
IVL	-1.55597948975039	-2.17913970080748	-1.8784636512827	0.0630359462679218	0.999463466446792	-4.56898872864753
UBOX5-AS1	-0.765594097029793	-1.82217602381781	-1.58908030957908	0.114988688048601	0.999463466446792	-4.56912436943094
PCDH19	-1.58814157441454	-2.62926970887185	-1.98313752617422	0.049910860017701	0.999463466446792	-4.56913709171026
TMEM151A	1.44254909359252	-1.77840107693812	1.97477030237003	0.0508669180958813	0.999463466446792	-4.56915421713234
SPIDR	-0.068780067817805	6.00841146687458	-1.3390189527018	0.183398248104471	0.999463466446792	-4.56918802317731
RAD52	-0.117134650759295	4.05145965384992	-1.2460621828353	0.21545911097394	0.999463466446792	-4.56928923059978
VWA8-AS1	0.505188689452403	-0.995161072256754	1.40036598900459	0.164292839063657	0.999463466446792	-4.56952486297825
GPR19	-0.223198410297761	-0.122460192415953	-1.17809771038649	0.241367501401042	0.999463466446792	-4.56987678965365
CLDN5	0.486050440710722	-1.73333673847835	1.32979326243876	0.186410314921046	0.999463466446792	-4.56996535410714
LINC00341	0.460038181056592	0.37599407971827	1.28285744225716	0.202310054978145	0.999463466446792	-4.57003955243953
TYW5	-0.152436021232621	4.05187731529998	-1.23224089082579	0.22055623607512	0.999463466446792	-4.57008849420349
GCLC	-0.0946878205783683	6.22062015522295	-1.30393253123494	0.195050917656821	0.999463466446792	-4.57013497561778
NAT2	0.446504952275407	-0.786332561426279	1.31660082044036	0.190781661966214	0.999463466446792	-4.57014587128783
DNAAF1	0.56825376022133	-0.768157153191628	1.36810664233844	0.174140870974396	0.999463466446792	-4.57020511846266
CTAGE9	0.961253564268512	-2.7510598647911	1.672170372005	0.0974084636708523	0.999463466446792	-4.57021669167415
TG	0.586838930304888	-1.10494598450896	1.43301033220606	0.154766188294047	0.999463466446792	-4.57032528750963
SCAMP4	0.076285510574877	7.20037132692975	1.36842920698539	0.17404023361951	0.999463466446792	-4.57049152911212
FAM21A	-0.18020576712524	2.22294946172158	-1.16114167575213	0.248164527804754	0.999463466446792	-4.57069618287187
LMOD1	-0.543129060055364	-1.73343961300058	-1.41671210173147	0.15946796679536	0.999463466446792	-4.5707041671269
XRRA1	-0.115351387236978	3.90201615326525	-1.21124669408744	0.228465505309068	0.999463466446792	-4.57073046978088
TSPAN8	-0.348308389181822	-0.929677143311695	-1.2186574340546	0.225650542151953	0.999463466446792	-4.57083995057841
LOC100506499	0.671562919124797	-1.59479505275602	1.43208054155217	0.15503151409782	0.999463466446792	-4.57090824701099
CRYBB3	0.698324816031423	-1.92337905889024	1.46993813542882	0.144508769606107	0.999463466446792	-4.57092759065138
LINC01194	0.304289814190118	0.104294201681073	1.2287382568832	0.221861782668234	0.999463466446792	-4.57096946559908
GRHL3	0.344670309454343	-0.304927176108372	1.24255869776757	0.216742939220246	0.999463466446792	-4.57100408223427
HPD	-0.372862191342948	-0.0390734085343993	-1.23996625551392	0.217696509137205	0.999463466446792	-4.57101690959353
UFM1	-0.101906968079008	6.45788482308492	-1.34033363109071	0.182972016206158	0.999463466446792	-4.57112185338138
FSIP2	1.77481335342424	-2.52194115567975	1.95312679600887	0.0534123632783124	0.999463466446792	-4.57113849955063
TRMT2B	0.0798024327442288	5.26732095865092	1.30771546060496	0.193768682175596	0.999463466446792	-4.57114140823758
FLRT2	-0.850458026678881	-2.0058385829433	-1.54398371027879	0.125540646568449	0.999463466446792	-4.57125024301561
SPRED1	-0.128069572302091	3.49951346010676	-1.20452032533125	0.231042387454628	0.999463466446792	-4.57135283490125
CARD9	0.214008740214252	1.19043541357705	1.15891361297255	0.249067670841897	0.999463466446792	-4.57136056861096
MAP9	-0.127252283658927	6.30125661036214	-1.34775434924076	0.18058009688912	0.999463466446792	-4.57147341917524
PPP1R1B	0.796295663757877	-1.56709056820439	1.4769746967697	0.142615543823368	0.999463466446792	-4.57153518315619
ZNF436-AS1	-0.359652792919769	1.12040357817633	-1.21874001501136	0.225619315936086	0.999463466446792	-4.57178275015267
HIST1H1B	0.61966770525649	-1.2043814572941	1.41641934327576	0.159553413792636	0.999463466446792	-4.57182285007676
GALNT16	0.947433794120647	-2.03631525300147	1.53975665344514	0.126567730079846	0.999463466446792	-4.57183502381561
TLX2	0.627855836131871	-1.12857889240124	1.44853419332556	0.150387784769141	0.999463466446792	-4.57186851405133
AVIL	0.217687754647107	1.29877401280727	1.15753816169763	0.249626370544992	0.999463466446792	-4.57187217133061
KPNA5	-0.157089578037614	3.26759675534025	-1.19097574821686	0.2362947318576	0.999463466446792	-4.57189632287892
CCDC74B	0.225087460268825	0.273026423103412	1.16796471388569	0.24541327692683	0.999463466446792	-4.57194753721382
HERC2P7	1.60273072985556	-2.57246717179499	1.83302433413334	0.0695753070955821	0.999463466446792	-4.57202317109871
LINC00476	-0.0999296109554817	3.40427641931082	-1.19811722305082	0.233514819489095	0.999463466446792	-4.57226713311383
SCAF11	-0.0906098076791002	7.65897195902382	-1.37172026035425	0.173015969895377	0.999463466446792	-4.57235474714034
SACM1L	-0.0719900589525064	6.49835041921883	-1.34925568104172	0.180099049714874	0.999463466446792	-4.57240723199016
AXDND1	-0.673838775685981	-1.47013922204659	-1.44275523781742	0.152006377774337	0.999463466446792	-4.57242442882499
MIR616	0.624816539607476	0.110211961269502	1.3238125049873	0.188382664193387	0.999463466446792	-4.57244297796484
ROCK1	-0.0918940690990055	6.55846640537674	-1.35011991807906	0.179822574597289	0.999463466446792	-4.57264543653679
SHISA7	1.35705834611278	-1.92777622583096	1.77235672896665	0.0791774776846546	0.999463466446792	-4.57271918974251
GRID2IP	0.201109067057875	1.43887790047327	1.15501960298757	0.250651693829888	0.999463466446792	-4.57283060165448
LOC100270746	-0.148712242761748	2.07802520288563	-1.16261870732752	0.247567096709148	0.999463466446792	-4.57295846179359
STAG3	0.235199163849117	1.06559732335007	1.16789358221272	0.245441846969142	0.999463466446792	-4.57299087658308
ZNF518B	-0.0954659930298005	5.78147599889699	-1.32187209651651	0.189025919412673	0.999463466446792	-4.5729950051304
CSF3	1.73772476028679	-4.71326604563195	2.18354439525732	0.0311768999360038	0.999463466446792	-4.57300453583324
ARMC4	-0.629459896602591	-1.99824632232058	-1.3756235699795	0.171807087395461	0.999463466446792	-4.57321769792096
NRTN	0.404204549236894	-0.399616657675401	1.27440237309193	0.205277788641425	0.999463466446792	-4.57323267003746
CYP2S1	0.663768083951946	-0.931239084630084	1.41552519795015	0.159814604148576	0.999463466446792	-4.57323477919061
KBTBD8	-0.15949797979585	2.62393975993412	-1.17114225331179	0.244139430179085	0.999463466446792	-4.57326853591543
RWDD3	-0.152274434337861	3.06583946833932	-1.17867757428753	0.241137429357514	0.999463466446792	-4.57334260360303
SPP1	-1.92612910264708	-3.04576452728882	-2.1674621080643	0.0324135252968688	0.999463466446792	-4.57340154596853
CRYM	-0.195375197986994	1.50841675891063	-1.15472936614732	0.25077004263327	0.999463466446792	-4.57345967358097
RTN2	0.355467379465299	-0.0283166615914763	1.22447404946756	0.223458758308353	0.999463466446792	-4.57348019121045
SYT11	-2.26812322187408	-2.74642694612234	-2.12450528890332	0.0359276116296769	0.999463466446792	-4.57348286284647
OR8A1	-0.748802953641884	-1.6640062022464	-1.42127910604248	0.158139542385872	0.999463466446792	-4.57365485483736
SEMA4B	0.110145508550416	4.74584410032904	1.27344868472614	0.205614537304524	0.999463466446792	-4.57375454941201
TMPRSS11F	0.79215122065878	-1.16824102652067	1.46672738303391	0.145379103852111	0.999463466446792	-4.57385388273757
CASS4	-1.44313058589329	-3.43632115801743	-1.85325034984628	0.0665978440875432	0.999463466446792	-4.57391884589528
STK17B	-0.185441221705189	4.25784016759994	-1.21541836078578	0.226877797238713	0.999463466446792	-4.573998838427
DNAH8	-0.12234649930553	1.81826667752025	-1.20506969740934	0.230831140051281	0.999463466446792	-4.57401451413531
PATL2	0.655254038685262	-0.956641057946788	1.43706211370479	0.153614049918151	0.999463466446792	-4.57405225387301
SH3GL3	-0.869513326394354	-1.44151289890771	-1.56240583763969	0.121141165267319	0.999463466446792	-4.57407386747132
CTNND2	-1.55885959899777	-2.74704725840427	-1.76338439109779	0.0806862959983694	0.999463466446792	-4.57410108384486
IL17RE	0.331811232885267	0.2719229323405	1.19907276341781	0.233144653653872	0.999463466446792	-4.57410712039959
ZNF551	-0.108672720163458	3.75209147909755	-1.24607036964337	0.215456117493467	0.999463466446792	-4.57426415011815
SNORD94	0.360432457074988	-1.11882063119337	1.27177517865226	0.206206438130895	0.999463466446792	-4.57429332520121
ZNF619	0.449727604253233	-0.569624510802536	1.28472536933794	0.20165870884959	0.999463466446792	-4.57430904508153
CASP6	-0.10268354114747	3.82222270260502	-1.21421537451716	0.227334824758047	0.999463466446792	-4.57438670446723
GTF2A1	-0.114153932659329	7.56207300713469	-1.36816077747185	0.174123978208289	0.999463466446792	-4.57450039153768
DEPDC1-AS1	-0.596744933331652	-2.25936148290272	-1.38571284507126	0.168712074691068	0.999463466446792	-4.5747053349694
GLYCTK	0.164645611635187	3.39817935145113	1.18179490957578	0.239903250856902	0.999463466446792	-4.57470745866805
COL28A1	0.679565314217546	-1.73173044247751	1.41414501565962	0.160218415096161	0.999463466446792	-4.57474327384187
CFAP53	-0.390158857874059	0.26191761403068	-1.25156703764938	0.213453130526862	0.999463466446792	-4.57478221173561
NKX2-8	1.15480100479528	-2.23260012214509	1.70418125359754	0.091245508889261	0.999463466446792	-4.57481437140816
MAP7D2	-0.654464236343728	-1.85141811321817	-1.35237459933431	0.179102793085071	0.999463466446792	-4.57484795230075
BCL2L15	-0.930969777792905	-2.18291816010286	-1.54514933324983	0.125258586872388	0.999463466446792	-4.57491082196985
RIN1	-0.494866301971141	-0.964918525785344	-1.32059248199492	0.189451015720913	0.999463466446792	-4.57491290698725
LOC100507564	-0.177753833642035	1.89568185187454	-1.14621080535186	0.254261254213949	0.999463466446792	-4.57492127855024
LOC283335	0.113762511240625	3.40245278729257	1.20778626367285	0.229788597658353	0.999463466446792	-4.57493218891073
SCUBE1	-0.654025352489146	-1.06131638382885	-1.43694535884414	0.153647156791083	0.999463466446792	-4.57493242649737
WNK3	-0.116594916798874	3.93240010434083	-1.24479716637706	0.215922025361882	0.999463466446792	-4.57495708313041
DUOX2	-0.536281718941167	-1.31871394688803	-1.39555217648099	0.165734776827365	0.999463466446792	-4.57497379148798
RBM41	-0.10618395832349	5.29723035222615	-1.30747667257132	0.193849434089068	0.999463466446792	-4.57517947973499
PRR22	0.146966940268411	1.59187782620204	1.16350515842566	0.247209034785108	0.999463466446792	-4.57525941909272
BRWD1-AS1	-0.939181555300413	-1.93436147440418	-1.50922127278041	0.134185422309394	0.999463466446792	-4.5753754964771
LINC01021	0.29794558591191	0.474995118342812	1.16637755644503	0.246051321412055	0.999463466446792	-4.57543976391796
NCKIPSD	0.101247894293251	5.39720897238161	1.30983982466739	0.193051379657573	0.999463466446792	-4.57555433040894
IL21R	1.35920539956471	-1.90083514741575	1.78668065403279	0.0768169985686947	0.999463466446792	-4.57563445184362
ANO6	-0.0918739661406622	5.2977536089105	-1.29299347114902	0.198794238389207	0.999463466446792	-4.57564718373118
RCAN2	-0.343096598965414	0.756197043733316	-1.21107424605562	0.228531310131507	0.999463466446792	-4.57572235015651
GOSR2	0.0789860048246771	5.8816715981523	1.31786330909526	0.190360050956681	0.999463466446792	-4.57586333956295
NUDCD2	-0.0935914394956798	5.64680261900495	-1.32032422078456	0.189540224368239	0.999463466446792	-4.57586628703245
ATP8B3	0.284906141519064	0.274026762416088	1.17073872089396	0.244300941167706	0.999463466446792	-4.5759545326554
VKORC1	0.110406654225707	3.36693285801664	1.20469551918077	0.23097500588442	0.999463466446792	-4.57609513156105
MAP3K10	0.105130429245655	5.02212502624516	1.26219833453207	0.209617815024083	0.999463466446792	-4.57614023152868
DISP2	0.158894807680864	1.68763357546768	1.15833411256073	0.249302952124903	0.999463466446792	-4.57617913098594
FLNC	-0.880802061393088	-1.83328675601993	-1.43388380467409	0.154517252228991	0.999463466446792	-4.57620643806732
MYO7A	0.595887480067672	-1.56329602478101	1.31327833051669	0.191894545620836	0.999463466446792	-4.57624414755292
USMG5	-0.0990106641438526	6.77188278511394	-1.35245432026174	0.179077382904789	0.999463466446792	-4.57629335904612
CCNG1	-0.0995544812651232	8.61157465073711	-1.37509208777246	0.171971313195471	0.999463466446792	-4.57633294090058
FBXW4P1	0.535038531250164	-1.38358697429082	1.3395771749751	0.183217175817039	0.999463466446792	-4.57633942405488
GNG10	0.352618488872295	-0.363772915387691	1.21657727585478	0.226438141577016	0.999463466446792	-4.57636583695562
FABP5P3	2.13930395287938	-3.45337330486616	2.00139885584581	0.047877231333179	0.999463466446792	-4.57636600922054
MEN1	0.0896359347646749	5.88897338159769	1.331332017138	0.185905372013282	0.999463466446792	-4.57638237272714
PLEKHG7	0.480820965615407	-1.80332754731243	1.27982190799387	0.203371859743408	0.999463466446792	-4.57639985306961
WSCD1	-0.512267234326745	-1.69467543504277	-1.30176107395304	0.195789784765748	0.999463466446792	-4.57640014203052
RASAL3	-0.603223170422269	-1.89928152193	-1.32295522784527	0.188666653710445	0.999463466446792	-4.57663600365545
BHLHE40-AS1	-0.639375343684591	-1.67259156277992	-1.39456978059765	0.16603022810399	0.999463466446792	-4.5766597500013
LOX	0.481633551472694	-0.536684734695787	1.25110533897859	0.213620847592329	0.999463466446792	-4.57667033426953
SIRT2	0.0766563186290874	6.51085890733781	1.32806244364711	0.186979511035741	0.999463466446792	-4.57670954719924
LOC653513	-0.902953959263443	-2.10057034749248	-1.52901407975682	0.129207802815221	0.999463466446792	-4.57674335455428
ZSCAN12P1	-0.85614305303599	0.590843257996709	-1.29082787359791	0.199541574576558	0.999463466446792	-4.57675828167534
NYAP1	0.582723782106687	-1.9070056055662	1.33244111570903	0.185542057271029	0.999463466446792	-4.57679904740132
MAD2L1	-0.130317172146941	6.02067241922574	-1.34921856009613	0.180110932119389	0.999463466446792	-4.57687206149506
PKN2	-0.103576080333487	6.52179798199676	-1.34496685644638	0.181475812823398	0.999463466446792	-4.57692837154915
DYSF	0.982976164900494	-2.70978977620295	1.5234098514161	0.130602200906104	0.999463466446792	-4.57702117906179
KIFC2	0.164358333349158	5.99105251516891	1.31643570648122	0.190836853658115	0.999463466446792	-4.57714398537524
IL17C	0.62335720677614	-2.40189668069973	1.36584449709447	0.174847879220063	0.999463466446792	-4.57717128350542
CKAP4	0.0860586832901751	7.2404654023376	1.35927163589656	0.176914480221008	0.999463466446792	-4.57718716300749
FAM45A	-0.0962221173885469	4.49656743946956	-1.23816297965585	0.218361603829826	0.999463466446792	-4.57720125926452
CPLX3	-0.52884779033102	-1.48440630658138	-1.30002114368435	0.196383318687457	0.999463466446792	-4.57724004015924
KHK	0.103222598540256	3.37460970277631	1.22074290118556	0.224862925380761	0.999463466446792	-4.57746594013982
AMZ1	0.521232210651159	-1.198231864847	1.30653729059348	0.194167351837781	0.999463466446792	-4.5775296702128
TIMP3	-1.13313744986341	-3.21302708188806	-1.55838274620213	0.122091352024	0.999463466446792	-4.57759629120775
CMTM2	-0.523309104210044	-1.73446486766345	-1.2837010850378	0.202015684492488	0.999463466446792	-4.57763098362566
DUOXA1	0.847324811070037	-2.35129677399164	1.496293699124	0.13751688867191	0.999463466446792	-4.5776721357236
MOGAT2	0.665730237266425	-2.66131839448517	1.34363545947535	0.181904813867084	0.999463466446792	-4.57769527359458
CD5	0.568456608198778	-1.70374974546821	1.3246828376909	0.188094676999563	0.999463466446792	-4.5777247377112
TMEM163	-0.341520846358548	-0.422063882294873	-1.19627500096965	0.234229668195892	0.999463466446792	-4.57773055158988
TPBG	0.693176992448205	-1.73112884016121	1.42230227929856	0.157843096036452	0.999463466446792	-4.57773468373675
PHEX	-0.75197453539099	-2.29477292842805	-1.41998980209006	0.158513704011928	0.999463466446792	-4.57776376099834
SPG20	-0.404836279321447	0.67281163620031	-1.18725542544573	0.237752282624735	0.999463466446792	-4.5778213860013
GALNT12	0.450517991185719	-1.77328293576854	1.2499645082376	0.214035680215113	0.999463466446792	-4.57782885509216
SNHG21	-0.200381522377023	2.33306245207014	-1.14729607413773	0.2538145754052	0.999463466446792	-4.5779340594974
NDUFAF3	0.0886947987740818	6.70455969190344	1.35157136469767	0.179358967131579	0.999463466446792	-4.57799701129161
REPS1	0.064694527049415	5.62403000756218	1.30637675190723	0.194221722211895	0.999463466446792	-4.57800801361979
CCM2L	0.833441204748466	-2.0108744687925	1.44767159424374	0.150628535419654	0.999463466446792	-4.57803967072092
RIN3	0.925554107152996	-3.10152718398219	1.49587620791796	0.137625545606865	0.999463466446792	-4.57805606326024
MFSD1	-0.0959941426659485	6.65973693592385	-1.34372801826823	0.181874965037122	0.999463466446792	-4.57816987812197
TMEM171	-0.492918346575916	-1.69765574557209	-1.26102716445811	0.210037826103268	0.999463466446792	-4.57817285367702
KLF7	-0.199148469402983	1.13725600448088	-1.1335188402782	0.259526256509668	0.999463466446792	-4.57826778117138
DMRT1	1.23336409464563	-2.14861475750489	1.59984438888013	0.112577635515581	0.999463466446792	-4.57828313216748
PTRH1	0.116091729056514	3.64076887206115	1.2186296907072	0.225661033405247	0.999463466446792	-4.57831861912526
EBF2	-0.307188245313925	0.406038864074402	-1.15819467790365	0.249359587090602	0.999463466446792	-4.57832002111914
HESX1	-0.449404496961107	-0.442776059110216	-1.23753739292646	0.218592681932367	0.999463466446792	-4.57834815004365
HPX	0.333108057740065	-0.0187161629991857	1.17348565885086	0.243203001572604	0.999463466446792	-4.57836706847429
CAPN14	0.65046286692253	-1.44164666108887	1.36140449226815	0.176241866817361	0.999463466446792	-4.57844161667374
FAM71A	1.72534240708955	-3.81650855683466	1.9511955297396	0.0536446491677657	0.999463466446792	-4.57851087782759
CRYAB	-0.279229207725695	1.97640971228113	-1.13225806796765	0.26005341254081	0.999463466446792	-4.57851980148438
LRRC4B	1.44561940935626	-3.13104289974006	1.64914791840304	0.102046214212049	0.999463466446792	-4.57852109328141
MAFA	-1.80567996192472	-2.95288947115301	-1.85248465540314	0.0667085920279155	0.999463466446792	-4.57853609760042
PAK7	1.25917331591696	-2.84462946006985	1.61305961363841	0.109673003974284	0.999463466446792	-4.5786789310974
EMD	0.0851582678069009	6.60042119923083	1.33548407700232	0.18454798900095	0.999463466446792	-4.57870682705331
COL24A1	-0.49293459487239	-0.681925565227691	-1.25902282922426	0.21075806381207	0.999463466446792	-4.5787152049843
FOXD2	0.394701461263782	-0.282013704413327	1.20609869536903	0.230435838996902	0.999463466446792	-4.5787533850672
LZTS3	0.143092755490621	3.49900401757558	1.19414472907786	0.235058249190135	0.999463466446792	-4.57885069959206
FGF7	1.60083195679992	-3.28920004227809	1.83821722849676	0.0688004807520463	0.999463466446792	-4.57888827646015
TNFSF13B	-1.78907786356812	-3.4363575524137	-1.94821371790927	0.0540049704336302	0.999463466446792	-4.5789224763863
LINC01239	-0.64220831713047	-1.4240159354446	-1.33305589820576	0.18534089840838	0.999463466446792	-4.57893409859948
PTAFR	-0.574571041041428	-1.56902549172822	-1.31372357282831	0.191745129314212	0.999463466446792	-4.5789614195502
NMI	1.14421274211265	-2.24038282008683	1.64390824516581	0.103126235141264	0.999463466446792	-4.57896709436649
BAIAP2	0.0775754428183699	7.15562424073506	1.35300891705911	0.178900686432096	0.999463466446792	-4.57898094217019
CECR2	-0.270654122192301	1.18547215693581	-1.14815950128166	0.253459598835929	0.999463466446792	-4.57898235992787
VAMP5	0.501777395027431	-0.594784577141369	1.27371112800649	0.205521827654413	0.999463466446792	-4.57913594200645
S100A14	-0.407559482722616	-1.24635273683586	-1.22916107526978	0.221703887115003	0.999463466446792	-4.57924985735972
B4GALT7	0.105133202507606	4.78077010113162	1.27014114167392	0.206785589081056	0.999463466446792	-4.57930445015329
SNCG	0.59480459515432	-1.91917678336323	1.309745177641	0.193083295553916	0.999463466446792	-4.57930717661838
AFAP1L1	0.587795250751524	-0.741899461066537	1.29216627325706	0.19907945471228	0.999463466446792	-4.57935093793691
KIRREL2	1.38136234637419	-2.78439380404061	1.66096278776355	0.0996443805722434	0.999463466446792	-4.57944234267238
ADCY6	0.0908677781747969	6.40688361501168	1.34131059859495	0.182655756061523	0.999463466446792	-4.57949931906823
ATRNL1	-0.39938984528048	-0.0654626928465918	-1.2102814772066	0.228834000619448	0.999463466446792	-4.57956154726013
ZNF781	-0.201087072083656	1.02736464897899	-1.12782860031931	0.261911424892814	0.999463466446792	-4.57960196762105
C15orf59	0.975267263179758	-2.40932870553685	1.53264861449335	0.128309773943278	0.999463466446792	-4.57962414703828
RASL11B	0.262395101049782	0.457249304890286	1.12852407897578	0.261619081046641	0.999463466446792	-4.57965130315454
DOC2A	0.181950040724533	1.11706162545448	1.13178139994689	0.260252913352142	0.999463466446792	-4.57966540600683
SNORD43	0.429003704995854	-2.03226131308125	1.1944425551163	0.23494228174434	0.999463466446792	-4.57970533624992
C14orf178	-0.81435179419379	-2.25911146417715	-1.40213628464577	0.163764978355945	0.999463466446792	-4.57982181244458
FYTTD1	-0.0858641645753071	7.19258848709944	-1.35482261558853	0.178323753928723	0.999463466446792	-4.57988327647076
CRTC3	0.0982723918444623	5.26026766296503	1.26956042556126	0.206991700126465	0.999463466446792	-4.57990296449734
POU5F1B	-0.408001951951336	-0.440135188617334	-1.19368236331364	0.235238366494721	0.999463466446792	-4.57993840018838
GGT6	-0.45416412737956	-2.05387775093376	-1.21509210039303	0.227001681381841	0.999463466446792	-4.57995194194245
LYG2	-0.369541014231491	-1.19254498819985	-1.19417717459724	0.235045613565782	0.999463466446792	-4.57997463912545
FAM186A	0.357694753924844	-0.0648052171070191	1.16929403526403	0.244879790004825	0.999463466446792	-4.57998140031128
FAM200A	-0.154172236329318	3.53058451181244	-1.18545386995446	0.238460406779224	0.999463466446792	-4.58002681198338
ARL4D	0.165503471320073	1.62735147026714	1.12937300121301	0.261262547385404	0.999463466446792	-4.58005100741108
DLL4	0.961543144008735	-1.69896366628785	1.45446283976422	0.148741146270913	0.999463466446792	-4.58010579721509
TMX1	-0.125339541247659	6.09915249044542	-1.33862106670751	0.183527393659584	0.999463466446792	-4.58011758872896
TMEM255B	0.536973968469511	-0.983128480161938	1.27915901640412	0.203604280117585	0.999463466446792	-4.58018052010415
ZFX-AS1	1.51173775408105	-2.85763909262918	1.67559575195194	0.0967332705193497	0.999463466446792	-4.58022987879363
RBM12B-AS1	0.311059855110155	0.287656400898861	1.14935374106799	0.252969194859979	0.999463466446792	-4.58027131585685
SNORA48	0.284125324595456	-1.11884393290391	1.13160708079674	0.260325898305231	0.999463466446792	-4.58028750983847
ATP12A	-0.435297075040784	-1.42366495419606	-1.24562963907304	0.215617312443053	0.999463466446792	-4.58030603576195
PA2G4P4	-0.410516389138044	-1.26974485929616	-1.23100821814276	0.221015055042711	0.999463466446792	-4.58051595730062
NPAS1	0.274901360671549	0.424841419435522	1.15813219655721	0.2493849684519	0.999463466446792	-4.58052754936522
VIMP	0.0812021218427299	6.05259767249459	1.30433905828527	0.194912822189692	0.999463466446792	-4.58067696933556
SLC22A4	-0.376024755967358	-1.20048980980483	-1.20115587054281	0.232339144004244	0.999463466446792	-4.58084217197295
ZNF432	-0.128863381858949	4.06749873856252	-1.20450571245836	0.231048008373527	0.999463466446792	-4.58088961474643
SRRM3	-0.847314155161576	-1.67123755131043	-1.3803459418297	0.170353117195335	0.999463466446792	-4.58090317821538
APOLD1	-0.18693862156575	2.58021282051529	-1.14153962414297	0.256190166145318	0.999463466446792	-4.5809129107151
C17orf104	0.323238709110349	-0.260854408860069	1.1636895279638	0.247134609090234	0.999463466446792	-4.58092493607974
DPY19L2P3	-0.475281917441544	-0.626388002783849	-1.26704980048193	0.207884525326185	0.999463466446792	-4.58093260998601
GPLD1	0.742089492720165	-1.82291909563368	1.35380321311769	0.178647850012743	0.999463466446792	-4.58105481403773
PTGER1	1.14335100746123	-2.36072628971118	1.56317994814752	0.120959008096353	0.999463466446792	-4.5811813918434
MUC19	-0.428637967649057	-1.33093359347011	-1.20322878583432	0.231539565491295	0.999463466446792	-4.58118249713469
HIST2H2BC	-0.244625669959715	0.659427836284241	-1.12860446155013	0.261585307051711	0.999463466446792	-4.58119265146212
LZTFL1	-0.102736893833644	4.96438459758903	-1.25854453383914	0.210930201880133	0.999463466446792	-4.58122279438531
HAPLN3	0.762438825742804	-1.72233053418426	1.37234855847709	0.172820947267231	0.999463466446792	-4.58129182541318
PTGES2-AS1	0.957275029247065	-1.34847773515385	1.3860955067783	0.168595528896086	0.999463466446792	-4.58135741671181
MMP10	-0.482947522355834	-1.72678118707413	-1.19810204106636	0.233520704230932	0.999463466446792	-4.58145823775016
LOC646762	0.105969207260927	4.48529429812937	1.20426884817695	0.231139133215292	0.999463466446792	-4.58151202823106
MACROD2	-0.294765891340422	0.101069291504414	-1.14540070252255	0.254595040582759	0.999463466446792	-4.58153542020503
GAS2L3	-0.162908675631694	3.7105183639572	-1.18936425306286	0.236925296044207	0.999463466446792	-4.58155929446252
TSPEAR-AS2	-0.208438490827864	1.38110063217795	-1.11893599776089	0.265669604687303	0.999463466446792	-4.58164285917316
SEPT7P9	-0.761477447895134	-2.24694505179619	-1.38183168593651	0.169897610576873	0.999463466446792	-4.58167791183502
CDH8	0.619139339603568	-1.49700993527033	1.30524379387708	0.194605748488501	0.999463466446792	-4.58170504219606
GXYLT2	0.352819315628709	0.153662858435548	1.15851767664702	0.24922840676129	0.999463466446792	-4.5817089175919
FAIM3	0.359797363142396	-0.00625555600364089	1.16534374284201	0.246467552852362	0.999463466446792	-4.58174292350364
C1orf194	0.591996776403783	-1.65008426004614	1.27977498808653	0.203388304167549	0.999463466446792	-4.58179907635674
RRAD	0.819154651889961	-2.0626853112058	1.35824895174957	0.177237678999819	0.999463466446792	-4.58193457259676
ASPHD2	0.232780572822915	1.21279694365957	1.12716185031807	0.26219190751338	0.999463466446792	-4.58194503073117
LOC100131496	0.770723463699327	-2.85232478911761	1.35400076140366	0.178585009291292	0.999463466446792	-4.58208399324061
DYNC2LI1	-0.118806290691478	3.32474191208303	-1.17053243105702	0.244383536591367	0.999463466446792	-4.58225770164062
LOC101928738	0.447619169788021	-0.92288086338701	1.18132850553121	0.240087616245553	0.999463466446792	-4.58226152480243
SLC45A1	-0.39271602640296	-0.506211712923571	-1.19141426352213	0.236123353081782	0.999463466446792	-4.58232278340873
GRM1	0.716941405685905	-1.16805426992041	1.28975912258245	0.199911160973879	0.999463466446792	-4.58232687264201
RAG1	-0.60765872265984	-1.75767796960771	-1.2520648243284	0.213272412076071	0.999463466446792	-4.58232920073673
NAALAD2	-0.170632638461966	2.03363406740032	-1.13905956595527	0.257218457060968	0.999463466446792	-4.58235894827224
ID2-AS1	-0.129501440116176	3.40089519757962	-1.17156665844993	0.243969647084084	0.999463466446792	-4.58240206746877
LOC643770	-0.750313939712342	-2.19532827730311	-1.3503162286985	0.179759818140045	0.999463466446792	-4.58244161714032
LOC101928222	0.438639173745076	-0.919400523332058	1.20828547757079	0.229597383269369	0.999463466446792	-4.58247824939131
THEG	1.45758740795165	-3.60679383486422	1.59218693372294	0.114288642100454	0.999463466446792	-4.58252367670568
TEX19	-0.282515358681715	1.66127872729026	-1.12415473139527	0.263459530475913	0.999463466446792	-4.58262369473758
TNNC2	0.74164626703105	-2.21028381667079	1.34225216074116	0.182351346251897	0.999463466446792	-4.58265883850445
TTC24	-1.37980270125929	-3.638073499903	-1.62747500973653	0.106573404792627	0.999463466446792	-4.58268911701932
FAM83C-AS1	0.818418068296925	-1.54929278997451	1.39321202608036	0.166439227895009	0.999463466446792	-4.58273046137554
FAM49A	0.160584845133999	1.2726309583195	1.1163829509336	0.266755493720643	0.999463466446792	-4.58276703966115
HIRA	0.0709223980146794	6.15668339042304	1.33155825924505	0.185831217126563	0.999463466446792	-4.58277394716346
LOC100130238	0.842232192538057	-2.28342542097091	1.3518814951513	0.179260025114771	0.999463466446792	-4.58287381970961
SERPINC1	1.1488191876857	-2.76492111962301	1.50255298442414	0.135895866640421	0.999463466446792	-4.58289724803945
ADORA2A	0.488288388074997	-1.39143444215033	1.19168360057196	0.236018136070367	0.999463466446792	-4.58293097047494
SYT3	-0.5441076827339	-1.88548782308596	-1.24229286100445	0.216840580655235	0.999463466446792	-4.58293482372659
RECK	-0.119508579388303	3.00949663482589	-1.14880274186408	0.253195374446827	0.999463466446792	-4.58293976740598
PREX2	-0.494548619064322	-1.56116302884758	-1.20068007560287	0.232522950824566	0.999463466446792	-4.58297449737162
ATOH7	0.91229580394136	-1.96796302361101	1.36046560660203	0.176537713391705	0.999463466446792	-4.58301654329159
UBAP1L	0.258135078304822	0.419520013346749	1.11283200399991	0.268270962238825	0.999463466446792	-4.58303398161876
LINC00637	0.551691293675685	-1.32830590606479	1.2525787722588	0.213085943906054	0.999463466446792	-4.58307284384665
CECR1	0.195868603008571	1.33612157931838	1.11281125108736	0.268279836732772	0.999463466446792	-4.58313622543658
CLIP1-AS1	0.663984167858911	-1.40174126211148	1.26535125815094	0.208490162800841	0.999463466446792	-4.58322644907711
MALRD1	-0.619537871015199	-1.54148883673424	-1.22595768443863	0.222902183363044	0.999463466446792	-4.58329966281681
GPR27	0.370576777577456	-0.171562279028712	1.1388369816712	0.257310887615925	0.999463466446792	-4.58334833851355
RBM11	-0.29072604810734	1.32135654716979	-1.12390910685527	0.263563260329115	0.999463466446792	-4.58336208660313
BEST3	-0.634255632191743	-2.12483840464788	-1.27394389301269	0.205439627810682	0.999463466446792	-4.58337864546158
TMEM217	-0.424553006394264	0.119709001857073	-1.15819636137477	0.249358903251206	0.999463466446792	-4.58343063645242
FCGR2A	0.379849453716192	-0.682726062245872	1.1673895632956	0.245644353977424	0.999463466446792	-4.5834319294942
LHB	0.948036049084731	-1.99969376405631	1.38616262686862	0.168575092707278	0.999463466446792	-4.58344576373127
SYNPO2	1.08660578694971	-3.17834006850909	1.48718925246666	0.139901687867549	0.999463466446792	-4.58352440761271
PCSK5	0.895059173355402	-2.0918562593239	1.38094324108007	0.170169882883884	0.999463466446792	-4.58353941585929
NUTM2G	-0.480310663104586	-1.95208856469709	-1.23158227465537	0.220801296484958	0.999463466446792	-4.58356079437383
SCGB2A1	-1.27819122293894	-3.30691727230004	-1.57785464020493	0.117546826680805	0.999463466446792	-4.58356226050535
SAAL1	-0.105127769934284	4.09459108081427	-1.22966032696179	0.221517553750742	0.999463466446792	-4.58359668647029
PLD6	0.322172868224058	1.00677203216721	1.1250988802716	0.263061072316785	0.999463466446792	-4.58360160256576
RND1	0.737901989442747	-1.28977891498215	1.33364226830435	0.18514918862452	0.999463466446792	-4.58361809605603
CXCL11	-1.39047053086756	-3.56607869239554	-1.56574185591333	0.120357710888552	0.999463466446792	-4.58363987282226
SURF1	0.0731271616403371	6.00206932813872	1.32143445129925	0.189171227703552	0.999463466446792	-4.58367218145991
MIR641	-0.389486450037327	-0.885968190428174	-1.16009014546919	0.248590474624205	0.999463466446792	-4.58372045816146
NBPF25P	-0.251779420820121	1.4292510293069	-1.10927689084667	0.269794206507913	0.999463466446792	-4.58376055679568
FAM225B	-1.64027753905387	-3.97119797537871	-1.72710209487852	0.0870309189326274	0.999463466446792	-4.58377805304043
RHOQ	-0.0993415784816865	4.77272410735459	-1.24438438966085	0.216073232041789	0.999463466446792	-4.58383978327432
NME9	-0.532954716061669	-1.06687992723377	-1.18490484751554	0.238676506802685	0.999463466446792	-4.58386595307762
ZMPSTE24	-0.0957783023079415	7.33590944522258	-1.35555893518899	0.17808993378944	0.999463466446792	-4.58401962776385
LPAR6	-0.1494947019365	3.04351117136273	-1.19251225918105	0.235694629986394	0.999463466446792	-4.58404832215318
C8orf37-AS1	-0.241107997197161	0.163704935356143	-1.1134304935769	0.268015120259795	0.999463466446792	-4.58407762058629
LINC00664	-1.23338150688765	-2.80419657517206	-1.47501096237374	0.143141944795552	0.999463466446792	-4.58408625012936
CADM2	0.373240744377468	-0.459231020064362	1.15608540198359	0.250217436124947	0.999463466446792	-4.58412785936153
DNM1P35	-0.724881708274461	-2.12954069939399	-1.2878675545903	0.200566529123789	0.999463466446792	-4.58418465767568
DNAH12	-0.518997844928438	-1.10534101086059	-1.21058156971352	0.228719386981476	0.999463466446792	-4.58419350660256
TREML3P	2.03811710813102	-1.42352256106295	1.58227971219376	0.116533071398224	0.999463466446792	-4.5842152705414
PPARGC1A	-0.467934391881437	-0.86146875860142	-1.20612734583001	0.230424839589694	0.999463466446792	-4.58421768079072
RELL2	-0.134213993914788	2.88804519586131	-1.13919930445145	0.257160441064257	0.999463466446792	-4.58427158178389
SNORA55	-0.397387562004583	-1.58018271298698	-1.15394027363491	0.251092007910655	0.999463466446792	-4.58427168079997
NAT8L	0.144200613237048	4.96461984364936	1.295914486437	0.197789500946382	0.999463466446792	-4.58430204696765
DOCK11	0.233208386529392	0.903282150735911	1.10752018989561	0.270549109579095	0.999463466446792	-4.58432662315977
TFAMP1	-0.503938173760495	-2.0556689329436	-1.21397530257482	0.227426110293732	0.999463466446792	-4.5843510305818
PPIL6	0.221613918483276	1.78127746063129	1.10728662129811	0.270649590962252	0.999463466446792	-4.58437540237075
UGT1A3	0.865955153933408	-2.58500034025361	1.35641511711822	0.177818342120422	0.999463466446792	-4.58439086479938
KLF11	-0.122752521250969	4.35223845743987	-1.24834060775997	0.214627184069788	0.999463466446792	-4.58441470330476
WAS	0.330094337475092	-0.174384377017137	1.13605479339946	0.258468193730641	0.999463466446792	-4.58458828264524
SNORD109B	0.338340699167117	-0.711925263949042	1.13089009407383	0.260626241484487	0.999463466446792	-4.58461139762361
MYO1F	-0.468585188354311	-0.748260424113711	-1.19170558802798	0.236009548115458	0.999463466446792	-4.58463374254098
LINC00222	-0.925007372141189	-2.81479383016799	-1.38950504613917	0.167559802250308	0.999463466446792	-4.58473770073604
SNORD88C	-0.34657748426331	-0.915046020457678	-1.1186184959106	0.265804479644299	0.999463466446792	-4.58475211058184
SLC23A3	0.662054175899938	-2.27382760670598	1.24982476494623	0.214086534610132	0.999463466446792	-4.58475288927969
MPP4	-0.683293947812417	-1.9234072509357	-1.27949069982616	0.203487962117634	0.999463466446792	-4.5849417719989
BTBD19	0.651755302864541	-1.8768826300476	1.2319817982902	0.22065261660052	0.999463466446792	-4.58509194422005
ARID3C	0.454657580154891	-1.44045539699677	1.18226202266204	0.239718706643232	0.999463466446792	-4.58511239883725
FMOD	0.763207419367597	-2.32384860085675	1.27167515919289	0.206241853622212	0.999463466446792	-4.58512111100338
DLX1	0.218157466315535	-0.642969916966199	1.10244759346191	0.272737181255379	0.999463466446792	-4.5851331967595
TRDN	-0.320367908134673	-0.520959426753209	-1.11436707772725	0.267615091084578	0.999463466446792	-4.58513835644118
SNORD97	-0.506280332494357	-1.41691229196908	-1.18760153781206	0.237616411421191	0.999463466446792	-4.58516270064349
ANKRD65	-0.26484369118648	0.398030174955614	-1.1027724715758	0.272596677721768	0.999463466446792	-4.58519629043727
STOM	-0.332791788159282	-0.545096385006302	-1.12321970009997	0.263854556762811	0.999463466446792	-4.58547443396362
ADTRP	-0.531164150539764	-2.42756828859812	-1.17836600803059	0.241261029730451	0.999463466446792	-4.58551505965411
ABCC8	0.253986559958388	0.241235916525293	1.10284828896849	0.272563895387005	0.999463466446792	-4.58554336685017
UBQLNL	0.601121531225582	-1.44647084324168	1.25910192119183	0.210729608617679	0.999463466446792	-4.58564665758356
CHRM3	0.448746313733115	-0.727035565914707	1.17863743005545	0.241153352299142	0.999463466446792	-4.58565167072078
TMTC1	-1.25742440951519	-2.76577402434695	-1.45257034153256	0.149265250250875	0.999463466446792	-4.58567053789172
NTN1	0.396536209791843	-0.931890965001973	1.15282161081496	0.251548945476978	0.999463466446792	-4.58569075136985
PXDNL	-1.14200059871009	-3.36085978227424	-1.41491762685201	0.159992269809879	0.999463466446792	-4.58571882594482
GSTO2	0.158338976862272	1.74396716148962	1.10534231422934	0.271487040006325	0.999463466446792	-4.5857224965786
SERHL2	-0.191131055480708	1.0097323747643	-1.10240153355831	0.272757105343089	0.999463466446792	-4.58576446114876
LOC728739	-0.421440398269527	-1.27760521752308	-1.18635241252873	0.238107034792736	0.999463466446792	-4.58586424571953
ZFP3	-1.00128754971074	-2.84214882831371	-1.31937835435401	0.189855017012265	0.999463466446792	-4.58586789638641
CSF1R	-0.875133834682496	-2.17790141299766	-1.25862190346726	0.21090234963345	0.999463466446792	-4.58595982632443
LMO1	0.508138401779201	-1.56212463172566	1.17251687049055	0.243589820109815	0.999463466446792	-4.58603735764976
TMPRSS6	0.585415157828197	-1.59917177673575	1.22584090787978	0.222945954735782	0.999463466446792	-4.58612504332001
CEND1	-0.581489080722556	-0.923905137111294	-1.18863462102232	0.237211191079652	0.999463466446792	-4.58613857004401
SLC7A13	-0.559745906693546	-2.49470256872185	-1.20186427036743	0.232065672156723	0.999463466446792	-4.58616940828296
SBF2-AS1	-1.39474799130667	-2.85182649904419	-1.45947784280331	0.147359193629529	0.999463466446792	-4.58617077241772
RBM4B	0.105982867869707	4.01257753099233	1.20920927757313	0.229243842053016	0.999463466446792	-4.58619384049844
FRY-AS1	1.46155045908333	-3.33672533054924	1.52462550039097	0.130298731993405	0.999463466446792	-4.58622583239461
PKIG	0.101069359425786	3.90472887528535	1.19566248744719	0.234467693482807	0.999463466446792	-4.58624892354251
DLG1-AS1	0.348541243968252	-0.0143880198819437	1.1179987207007	0.266067898214152	0.999463466446792	-4.58627030656868
POC1A	0.0925116783814151	4.90336171793489	1.28074544206625	0.203048380592028	0.999463466446792	-4.58627438299431
PDE6C	-0.537468990843424	-1.43096440863569	-1.1853023472354	0.238520033447799	0.999463466446792	-4.58643571507036
NSG1	0.326176837828437	-0.408365546242838	1.10857674500802	0.270094902774191	0.999463466446792	-4.58649654609403
TIAF1	-0.426683088317631	0.0944915130353566	-1.14460391709124	0.25492364118151	0.999463466446792	-4.58650489937469
LOC100128494	0.367230115311839	-0.113172067734928	1.12526180661821	0.262992355379397	0.999463466446792	-4.58651892047178
PGLYRP1	-0.538869744279354	-2.32603641576877	-1.17498331812943	0.242605876903438	0.999463466446792	-4.58671806957528
THOC7	-0.082682562385866	5.9109889522855	-1.31599993669316	0.190982573147228	0.999463466446792	-4.58672872650754
DNAH3	-0.762414393307592	-1.58009365439288	-1.20093507877317	0.232424426215153	0.999463466446792	-4.5867340918685
LINC00578	-0.803965241160736	-2.77287966988505	-1.28254005209531	0.202420883276063	0.999463466446792	-4.58675365138156
NOG	1.19758335792317	-4.32395845008393	1.51354671528795	0.133084985715421	0.999463466446792	-4.58675901756975
DYNC1I1	0.291453529488538	0.163226495790679	1.11326121456729	0.268087466305026	0.999463466446792	-4.58682265941305
CDC20B	1.36340998819716	-3.90802592704535	1.56886247430312	0.119628488773763	0.999463466446792	-4.58683376430515
CD160	-0.470885794405986	-0.601152220336161	-1.1425155195281	0.255786331697286	0.999463466446792	-4.58688393265449
EMX1	0.917040242767231	-2.59977765395487	1.32293765136064	0.188672479606143	0.999463466446792	-4.58692108929159
SNORD37	-0.455382887385873	-1.73224321807937	-1.15115603042078	0.252230370473754	0.999463466446792	-4.58692565050954
TMEM39A	-0.10615985630773	5.66317755189757	-1.25745984841608	0.211320961205002	0.999463466446792	-4.58695965547887
OXTR	0.219966438266459	1.3767596312307	1.0981042710285	0.274620410816049	0.999463466446792	-4.58696015748587
NEK5	-1.36416548289277	-3.21046149067518	-1.42593531671964	0.156793935841467	0.999463466446792	-4.58698254818993
INO80B	0.524890389152427	-1.83469155142422	1.19734650422189	0.233813695180099	0.999463466446792	-4.58698929368118
LINC00885	0.279983071383135	-0.961118744819094	1.09644921855178	0.275340392327232	0.999463466446792	-4.58704611718889
PLXND1	0.523049938749863	-1.30746277246561	1.16426459713339	0.246902569268014	0.999463466446792	-4.58712350952607
KLHDC7B	1.73772476028679	-1.0516577649547	1.52593779981753	0.129971758795313	0.999463466446792	-4.58717374662809
[truncated: 13,017 more rows]
