# Supplementary material for: The transcriptomic response of cells to a drug combination is more than the sum of the responses to the monotherapies
Source: eLife. 2020 Sep 18;9:e52707. doi: 10.7554/eLife.52707 (PMC7546737; doi:10.7554/eLife.52707)
Supplement: Source data 6. [file elife-52707-data6.zip › LNCaP/DE_limma_MW_9.csv]

	logFC	AveExpr	t	P.Value	adj.P.Val	B
TRIM16	2.75236802319009	7.01976816602199	38.664695567861	9.25087665711631e-65	1.38911163883258e-60	137.352285200726
GCLM	3.36965994642727	7.36663496752429	37.7970819368693	8.92891057843362e-64	6.70382606228797e-60	135.121551101244
ME1	2.33825432247634	8.47234358432923	35.9030335096667	1.47779666265275e-61	7.39686489546454e-58	130.099185316159
NOLC1	-1.78821738472322	8.37246477254147	-35.6218804920207	3.21687476098925e-61	1.20761478527537e-57	129.314249870911
TRIM16L	3.08943392116559	6.42971488515434	35.1202752535877	1.30549529307838e-60	3.51383070586665e-57	127.851801029803
LPIN1	2.99921426141554	7.60495056874482	35.0943810913131	1.40403464539158e-60	3.51383070586665e-57	127.831227154822
DBNDD1	2.70853815906979	7.47774924109012	35.0104559587257	1.77803052842573e-60	3.81412948783439e-57	127.604690671603
DKC1	-2.14477576130792	6.97089339238598	-34.4465535780988	8.79961694399329e-60	1.65168810038754e-56	125.954257945425
TP53INP2	2.59058153309826	6.74736439517426	33.5216340339914	1.27192703296148e-58	2.12213959188328e-55	123.328708352333
ABHD4	2.39216021047216	7.6287354629928	33.1249784710928	4.07454694516074e-58	6.11833969285337e-55	122.206754842376
SQSTM1	3.10366716485014	10.0356146664611	32.7507210030011	1.23520846784579e-57	1.6861718502884e-54	121.125695496817
INSIG1	3.43646683173532	8.28307822877681	31.813108511643	2.08211973041086e-56	2.60542582265412e-53	118.294583234793
FTH1	2.67952444352084	11.6550602860358	31.401792041401	7.34439224088786e-56	8.48333799147477e-53	117.052456312491
HMOX1	9.34621195454968	8.09908799650029	31.3523540078836	8.55353241665336e-56	9.17427448346192e-53	116.663911758141
DNAJC3	1.78457379507383	7.25456363449407	31.1311475535605	1.69565868894748e-55	1.69746739154903e-52	116.20504433794
PES1	-1.91969577304208	6.55255246502648	-31.0029157519182	2.5257860259991e-55	2.37045018540015e-52	115.765260280462
NOP56	-2.34500419836464	7.51123693536341	-30.8731549223779	3.78532481691755e-55	3.3435551441667e-52	115.398494400181
DNAJB2	1.92349340292145	7.05363186842534	30.2248273412743	2.916907350666e-54	2.43334893208892e-51	113.367266457577
WBP2	2.17319808182149	7.84772571630618	30.1796303271496	3.36749833082769e-54	2.6613871018794e-51	113.23233056198
SEC24D	2.02221095891688	6.95795148475889	30.0126619705372	5.73342445197936e-54	4.3046550785461e-51	112.691490687842
NAT10	-1.62450872788469	6.53881867925356	-29.6335752345441	1.93602075952272e-53	1.32142216931787e-50	111.465505775229
OSGIN1	4.69015729341122	5.46328758968415	29.6711185865864	1.7152731219001e-53	1.22650196183104e-50	111.418695377533
TRIB3	3.34877977259327	8.65755459136636	29.5780930776074	2.3158184001605e-53	1.51192735203522e-50	111.311711759907
KIAA0513	2.20971507930958	5.91605873094083	29.5603378660513	2.45258573424951e-53	1.53450114106211e-50	111.212377104284
MKRN1	1.24381744639838	7.01404923103086	29.3907684346826	4.24824782063906e-53	2.55166757098864e-50	110.700943595856
ARMCX3	1.77524260578596	7.09479876587203	29.2807299768606	6.07590926952836e-53	3.44825990920574e-50	110.343269740216
HYOU1	1.45577383479655	9.26477740592003	29.2745096654307	6.20025423205613e-53	3.44825990920574e-50	110.328236204647
TUBB3	4.07757750740576	6.20668955784321	28.9805840242071	1.62112802431881e-52	8.69387800470402e-50	109.284933671166
SMIM14	2.26720488619507	6.9418291941642	28.5666338679998	6.35736124584744e-52	3.29179780922914e-49	108.004148592141
RRP1B	-1.28607047631112	6.47437924370733	-28.3295029103424	1.40033769395574e-51	7.00915693747981e-49	107.208819292594
HSPA5	2.3215056973914	10.7254462798672	28.3147670154562	1.47101649784883e-51	7.12541410699936e-49	107.158172252009
MYBBP1A	-2.96072522109968	6.38228595609245	-28.0804350938588	3.22723875363472e-51	1.51438178514309e-48	106.332033711623
GCLC	1.87800375470514	6.22062015522295	27.9434258433276	5.12083146063004e-51	2.3301334912976e-48	105.913228292834
GABARAPL1	2.15475717277725	6.48173614621184	27.6498077954767	1.38539406494388e-50	6.1185521409404e-48	104.927984288715
GTPBP2	3.19059500304855	7.62029312911535	27.5909333013401	1.69301305915744e-50	7.26350974180233e-48	104.73333831795
NCL	-1.81434813019976	9.95771603608955	-27.478089550326	2.48869493825939e-50	1.03806231091397e-47	104.339176900363
HERPUD1	2.73039799906542	8.34033559735188	27.4470816740543	2.76717897173742e-50	1.08714666204944e-47	104.240655531862
NSUN2	-1.40567735763605	7.01836717965808	-27.4411872574053	2.82356951384711e-50	1.08714666204944e-47	104.222136271529
LAS1L	-1.80388259626805	5.92493518519208	-27.4423557504591	2.81229949002191e-50	1.08714666204944e-47	104.190169249468
CBX4	2.10014706070989	7.66253958913901	27.3360190415316	4.04906919285411e-50	1.52002057499743e-47	103.862431320542
HIST2H2BE	1.84042137357161	7.04293759046112	27.3053667467663	4.49852793925924e-50	1.64755842770529e-47	103.758669412983
PDCD11	-1.69266228921058	6.80893562706951	-27.2820067957691	4.87456255135926e-50	1.74277217312406e-47	103.676525008103
ODC1	-1.43179399335104	9.16658553382563	-27.1787169031593	6.95612085932888e-50	2.42914211217866e-47	103.317211256446
TFE3	1.63559015269181	6.96665464157639	27.0919314206029	9.38561592312017e-50	3.20305474321755e-47	103.02518245705
UTP20	-2.205802108641	6.09549023738211	-26.8903875334216	1.88709014459539e-49	6.2970101358321e-47	102.300116544938
TXNRD1	2.07447599656713	10.4299524355075	26.8348253592413	2.28935600479836e-49	7.47325429740264e-47	102.113944279349
CCDC86	-2.74680852537844	5.7376389839104	-26.7963993785801	2.61714187605635e-49	8.36148987465151e-47	101.924543937768
NOL6	-1.70255397463591	6.90341654535945	-26.6631929841125	4.16642555566563e-49	1.30339679466407e-46	101.538798891626
AARS	1.30899179548792	9.82860415560559	26.6533139787826	4.31290242904572e-49	1.32168454846021e-46	101.48622093461
EXOSC2	-1.86244830949936	5.72678188006167	-26.6013206990252	5.17385556836505e-49	1.55381230429139e-46	101.294506661919
NOP14	-1.57713044376273	6.18436149902686	-26.5674589908373	5.82579598606731e-49	1.71529710836837e-46	101.194907039374
RIT1	2.62987964418982	6.19270559275461	26.5538590847704	6.1103963970379e-49	1.76449446726771e-46	101.152322069529
TNFRSF1A	1.54465030824129	6.82203984760087	26.5187331341163	6.91204024100166e-49	1.95832445771474e-46	101.033661551358
STX3	1.88027165380175	7.8186658237774	26.3472579887254	1.26389765522923e-48	3.51457170202261e-46	100.427560025022
RNF103	2.22250781012463	6.8897702003151	26.3403949653826	1.29487660791262e-48	3.53524857171197e-46	100.408058482231
EIF3B	-1.38142515215637	8.55563986871982	-26.3280321712874	1.35262515266713e-48	3.62696773079457e-46	100.355731672861
WDR3	-1.92956367985844	6.51101782139512	-26.1757245266763	2.31827415231459e-48	6.10722888967648e-46	99.8255084617591
URB1	-2.2518855951172	6.15150403446662	-26.0161358357156	4.0870505798988e-48	1.05812330185794e-45	99.2470111450827
ATIC	-1.69053295781623	7.38787400534054	-25.9829009272535	4.60076611209261e-48	1.17093396507089e-45	99.1425547011839
HMGCS1	2.24021905661243	8.01092711096575	25.9357662845183	5.44299401078473e-48	1.36219996776573e-45	98.9674139210028
HSP90AA1	2.30270532657532	12.1330875110188	25.8716300424839	6.84439298515376e-48	1.68484270598473e-45	98.6983265612093
NOP16	-2.71256412039249	5.05378879721578	-25.8336711425159	7.8398288777645e-48	1.89875597465341e-45	98.4738434660295
MBNL2	2.52387406564889	4.61731045271458	25.7842751029369	9.35709133296329e-48	2.23025529294884e-45	98.3644430359504
MAFG	2.73102040421974	6.53642251778699	25.7534557971782	1.04504171641476e-47	2.45192912713814e-45	98.3245123800314
PGD	1.86747818213072	8.61367700918984	25.7338860404119	1.12106258959386e-47	2.58982705312944e-45	98.2387444645557
ADM2	1.84166626774618	7.13857717165746	25.6981469865372	1.2745786780629e-47	2.89985961057462e-45	98.1240226471685
TMCO3	1.48688328921138	7.14698493502492	25.5464973716401	2.20037640845993e-47	4.93147047006483e-45	97.5791577049149
QSOX2	-1.91256037715101	5.43776399669378	-25.5286878297541	2.34645309855147e-47	5.18152054821308e-45	97.4843668986215
AK2	-1.03368786601755	7.46806929800169	-25.439008455268	3.24481509536146e-47	7.06147006839822e-45	97.1899141742634
NUPR1	1.69096015422627	8.08178778588057	25.4199242219073	3.47691688093946e-47	7.4584834120267e-45	97.1153465538819
CTPS1	-1.91380424479813	6.18092813762533	-25.3893007777338	3.88485241327117e-47	8.21618927291266e-45	97.0127556782491
UGDH	1.94110894560233	7.94452762825301	25.2624602728155	6.15714275516964e-47	1.26651583029626e-44	96.5425535220239
P4HA2	3.112331158391	4.92443165078256	25.2750487264578	5.88162563347734e-47	1.22664570155966e-44	96.5403087776181
GTPBP4	-1.76106256813145	6.88496240058456	-25.2490180983213	6.46572513099744e-47	1.31201795360889e-44	96.5078109397049
TSR1	-1.53736741374494	6.50678236308161	-25.1976599231605	7.79534453955691e-47	1.56073191474649e-44	96.3224048312438
POLR1B	-1.7813938598962	5.7553208188769	-25.1872261985148	8.09747681112261e-47	1.5998909446818e-44	96.2760172672486
DNAAF5	-2.02786238081346	5.64156640823504	-25.1764647435537	8.42147100652518e-47	1.64229621602574e-44	96.2251557634303
SRXN1	2.79829964496655	8.94437464496432	25.1515020993268	9.2242376945354e-47	1.77578401565569e-44	96.127529304096
DNAJC11	-1.33175049898999	5.99318443589988	-25.1210905379869	1.03072382888169e-46	1.93466862681094e-44	96.04184112461
DDIT4	2.1918431998441	9.29730938279806	25.1266603373343	1.00997199511784e-46	1.91971385806197e-44	96.0409216392089
DNAJB11	1.33519849892456	6.96585842231121	25.0540037114086	1.31717401649984e-46	2.44181296688414e-44	95.7914532937563
ACSS2	1.56063039142951	6.47807275042287	24.9225120440529	2.13293102450551e-46	3.90586491024082e-44	95.3158946200797
SDCCAG3	-1.59653080975719	6.10396249769012	-24.8869429864231	2.43073196961048e-46	4.39757485008084e-44	95.1878776379014
SPIRE1	2.40876324049971	6.71318768027115	24.8775434462842	2.51620624149436e-46	4.49801820503325e-44	95.1527527242504
ILF3	-1.06774742193068	8.88719611079809	-24.807205918452	3.25978217258917e-46	5.75869283571752e-44	94.8702930068852
SAT1	2.55636575849225	7.7034347765658	24.7495037095386	4.03274078631478e-46	7.04135298224451e-44	94.6693597628406
ABHD3	1.93261354716262	5.99739973424365	24.6837029130718	5.14242306235748e-46	8.87570398900688e-44	94.4416544543767
FARSB	-1.76193239014176	6.79257415960218	-24.4403644434323	1.26851260513963e-45	2.16454378167917e-43	93.5396692339532
IPO4	-1.64044786497559	6.74475704776611	-24.3353334199764	1.87668472410629e-45	3.13731784757778e-43	93.147571235377
TES	1.939628315142	6.78184422587473	24.3318474052294	1.90127813085761e-45	3.13731784757778e-43	93.1323262921913
GPATCH4	-1.79504803790318	6.05077145111275	-24.2864834872552	2.25256669795326e-45	3.63704747703938e-43	92.9687136821429
NATD1	3.04065015163816	4.32972210869249	24.3328766178047	1.89398356453472e-45	3.13731784757778e-43	92.9367951388957
BYSL	-2.30996648898523	4.80660292496552	-24.2918524064707	2.20779200750792e-45	3.60350052008032e-43	92.903900159807
FUBP1	-1.65703415945455	6.83786430356156	-24.2609950337059	2.4779412487194e-45	3.95837933944367e-43	92.870126333756
CAD	-2.18466792461693	6.61656542469463	-24.0934968932833	4.64509213925537e-45	7.26569828781861e-43	92.2472646323741
SEL1L	1.63653020052332	8.08081880563845	24.1008562143509	4.51831271960634e-45	7.14178776816934e-43	92.2463078128417
SLC48A1	1.89492109764585	5.88804216039048	24.0494803303655	5.48186166955241e-45	8.48614792061845e-43	92.0828528831073
DDX21	-1.70623890501498	8.6894039545908	-24.0049375238606	6.48357383692364e-45	9.93442293216789e-43	91.8848179119423
CYB5D1	-1.23672157298783	6.24714006718262	-23.9865491888752	6.94913771553502e-45	1.05402274683307e-42	91.8449822850263
PRMT5	-1.25694902728267	7.52794083598872	-23.9106920497875	9.25418863714996e-45	1.37585046114301e-42	91.5426585675544
GEMIN5	-2.05396710319285	5.01515533082604	-23.9168455603851	9.04141355018195e-45	1.35765865869532e-42	91.5367659989815
HNRNPD	-1.78835365835506	7.7814248262866	-23.8306881826636	1.25268230687841e-44	1.8262405359307e-42	91.2372388719191
ZFAND3	1.38598084004408	7.19824743810549	23.8231570042959	1.28894849286985e-44	1.86104332393592e-42	91.2130360479874
DHODH	-2.37901312057869	4.3485066850925	-23.8565279950434	1.13588630427361e-44	1.67220281813456e-42	91.1790496555756
ESRP1	1.70924999609093	7.37223497210529	23.7688458858759	1.58379520898002e-44	2.26497798648038e-42	91.0060920342757
PFAS	-2.36414651958243	5.37836215480948	-23.7638685122308	1.61400530083707e-44	2.28640599975183e-42	90.9846506697581
MCFD2	1.41005171060009	7.17054491142346	23.7560905064966	1.6623807377405e-44	2.33292608952442e-42	90.9573465474693
SLC7A11	2.41871834602382	9.90229467857052	23.7489521192316	1.70806293904966e-44	2.37484010118238e-42	90.8941927521772
RRP9	-2.24503500867221	5.40201554152345	-23.710804769451	1.97451988445508e-44	2.72012757660344e-42	90.7765818288439
PAK1IP1	-2.10431080598316	5.14377985578485	-23.6974719160207	2.0772182001968e-44	2.83559168128684e-42	90.7183626645175
ATXN1	2.4625349387201	5.31463671279326	23.6761798979613	2.2525045395836e-44	3.04717190688174e-42	90.6647214047534
ANAPC7	-1.21804990313233	6.33313145675813	-23.6377428817539	2.60756317165946e-44	3.46505916687066e-42	90.5252331059605
RNASEL	2.54712816206245	3.95276454982642	23.6440673994504	2.54548284612761e-44	3.41276521584395e-42	90.4238519326016
MAP1LC3B	2.99779770680426	6.87429820809902	23.5965101550916	3.05144873676931e-44	4.01934686239719e-42	90.3655420365904
TMEM2	2.5267003087791	6.24856582224231	23.583012998765	3.21271123218384e-44	4.19496277064979e-42	90.3187373235782
MRTO4	-2.021929363727	5.06458746943601	-23.5342712524286	3.87001199310368e-44	5.009663800728e-42	90.0948602146219
DENND1C	1.50929940874096	5.40287531099683	23.5142435183018	4.17794085085255e-44	5.36204784755571e-42	90.0590842681969
PTGR1	2.44067853760031	7.1105841735078	23.4141810673807	6.12877923604535e-44	7.79913127190313e-42	89.6526619520313
TBRG4	-1.95787551817573	6.34069181702581	-23.3950093308985	6.5964917869456e-44	8.3237748464517e-42	89.6026100303756
ABCF2	-1.26309462539542	6.63673681109388	-23.3742786153634	7.14281111719308e-44	8.93803764464761e-42	89.5137481713567
RRS1	-2.21629852559205	5.1510255808117	-23.3523569592068	7.77021478128833e-44	9.64277232692773e-42	89.4220183174693
ACSL1	2.1882756209949	9.10340620786639	23.2434507896763	1.1814769234564e-43	1.45418503955912e-41	88.9678450761501
RCC1	-1.30794562722779	6.71019697681233	-23.1854305290225	1.47780394026629e-43	1.80412227374297e-41	88.7864380842806
DDX56	-1.08465705679995	6.73504554142472	-23.1536545779023	1.67076337301681e-43	2.02324054913068e-41	88.6614095231525
NOC2L	-1.50395291381606	7.86050567931456	-23.1494077073924	1.69840781993414e-43	2.04026334593048e-41	88.6296019372751
UNG	-2.33125125333454	5.58491074683267	-23.1229602380464	1.88124544721136e-43	2.24196679645443e-41	88.5531256080068
NOP2	-2.24935350732118	5.99678011870492	-23.0683149726463	2.32433610050976e-43	2.74820715631926e-41	88.349531487312
PGAM5	-1.40646950745408	6.55674338340456	-23.0338276625361	2.65670724603608e-43	3.11664968800607e-41	88.2049209725187
SLC3A2	2.1953761384751	9.35015984154183	22.9812422521062	3.2580723087283e-43	3.79249719285769e-41	87.9528875215067
POLR1C	-1.82724542967315	5.22077315111605	-22.9363820360397	3.87852058159643e-43	4.44579122543909e-41	87.8280079478589
NFE2L1	1.31754990706634	8.81082516260305	22.9414981258855	3.80213289388082e-43	4.39175596419342e-41	87.8027599610716
UBQLN4	-1.1568517615442	6.53979751137538	-22.9170902111672	4.18073822166629e-43	4.75590644973795e-41	87.7515636808855
LMNB2	-1.87477529729137	6.88176950313663	-22.9057731450302	4.36895667183408e-43	4.89583980479556e-41	87.704658156615
SERP1	1.33083351660294	8.5960898165402	22.9120414612426	4.26367511925227e-43	4.81378538275881e-41	87.6911113797348
SNHG16	-1.7032684606031	6.19146898333908	-22.8616997044882	5.187015275848e-43	5.76949788015804e-41	87.5476049917768
ANAPC1	-1.80515066977061	5.56238821569623	-22.8519741353808	5.38739560504653e-43	5.94831855921902e-41	87.5105363832129
PNPT1	-1.97806235995744	5.55510772503111	-22.7821340763265	7.07498661677284e-43	7.75459846988766e-41	87.238091102701
MTHFD1	-1.63039342057319	7.14407201688946	-22.7404296402796	8.32741040622368e-43	9.06118801883005e-41	87.0531933693617
PRSS16	1.9540472013388	4.37424749071674	22.677171935116	1.06669478170836e-42	1.15233732677214e-40	86.7947321087617
LINC00963	1.58598578761363	6.29004399636404	22.6716989091959	1.08981535684931e-42	1.16890481417495e-40	86.7916526923421
DDX19A	-1.10946218842909	5.66512166045637	-22.6660386947012	1.11425797013358e-42	1.18235774638415e-40	86.7874737409893
DDX42	-0.97554125575564	7.49241005185395	-22.6651590073412	1.11810602015549e-42	1.18235774638415e-40	86.7511371661416
RCL1	-1.58238531456359	4.97995842586492	-22.6408197098459	1.23005319937049e-42	1.29164187704526e-40	86.6782271933515
ZSCAN31	1.95607641108574	4.47726141179572	22.6326014003667	1.27034969363302e-42	1.31908293169413e-40	86.6523932073708
DPH2	-2.43503441384573	4.97547705720968	-22.6319190127912	1.27375482882025e-42	1.31908293169413e-40	86.6189823545096
P4HA1	2.11848313452444	6.64949978539461	22.5383519848463	1.8395466167909e-42	1.89196109573507e-40	86.2633069318725
PCDH1	2.13554024561918	5.62245842698902	22.5230683380471	1.95355625567892e-42	1.99555107042684e-40	86.2263747121834
KNOP1	-2.03614701981796	4.94562663440371	-22.5070392293475	2.08078538561558e-42	2.111153604757e-40	86.1465797914429
VEGFA	1.99828860094416	7.6712279635746	22.4445903446417	2.66136265346261e-42	2.68208198687212e-40	85.8807909142896
CSE1L	-1.67932156744878	8.01406448472021	-22.439691643355	2.71328896899522e-42	2.71618314389548e-40	85.8561022823899
FDFT1	1.65867937367149	8.5063379988421	22.3904977208069	3.2948585815918e-42	3.27652956696572e-40	85.6475989585241
RNPS1	-1.23230395926962	7.5277159261388	-22.367057037326	3.61465836524234e-42	3.5709019745052e-40	85.5789308932264
RBMX	-1.40686540894356	7.36761000895635	-22.36207404675	3.68657385593212e-42	3.61814333468476e-40	85.5593988653644
TCOF1	-1.66628861939857	6.00948024117969	-22.3532903761334	3.81686961742695e-42	3.71048591954486e-40	85.5563412870773
ANKMY2	2.27710501271021	4.50822811441995	22.3524165207641	3.83008336127766e-42	3.71048591954486e-40	85.5339262667707
DVL2	1.47565725171939	6.83635485481416	22.3499841977562	3.86710616600865e-42	3.72233757620422e-40	85.519188779164
NASP	-1.2157082003287	7.30152737134616	-22.2292584983985	6.23910521742538e-42	5.96728687546876e-40	85.0337413280195
KDM1A	-1.23894442104608	6.50114412515004	-22.2223882842463	6.41159478070861e-42	6.0934498245013e-40	85.0267656901881
SERBP1	-1.37098541143118	9.06007200584829	-22.2139184891638	6.6308720746089e-42	6.26221226869983e-40	84.9424027057937
DDIT3	4.66090123846613	6.62520834165039	22.1660442892177	8.02026227578964e-42	7.52701614582858e-40	84.8211266231598
GEMIN4	-2.02968934483504	5.73292332919182	-22.1484932025955	8.60014711796303e-42	8.02110615672875e-40	84.7498540253819
CTDSP2	1.24791510366764	7.25926113694523	22.1417930423428	8.83250029486823e-42	8.18696447084823e-40	84.6836711497137
ADCK3	-1.40007230978986	6.44546069524462	-22.1228820646847	9.52299933761888e-42	8.77284405237332e-40	84.6310294189792
STX5	1.63014427024235	6.1485376462777	22.0992955390193	1.04609566030819e-41	9.46275447902874e-40	84.5434246868697
DNAJB4	3.33862525260158	6.14063789689588	22.0956027660006	1.06160103862093e-41	9.54550969816279e-40	84.5416144368841
NRBP1	1.07568436372635	7.28053615446019	22.1060557687402	1.01829908670786e-41	9.26713884000317e-40	84.5400208186558
FAM216A	-2.33192233541197	4.45236064564699	-22.1075842497114	1.01211814229932e-41	9.267052454126e-40	84.4969508713429
BZW2	-1.25807963003313	6.45727854649784	-22.0865065485883	1.10078946503918e-41	9.83896107561208e-40	84.4863652593308
UTP6	-1.41674294231469	5.93184721547644	-22.0430985767342	1.30884574884755e-41	1.16293655412395e-39	84.3301403369122
PALLD	1.6740086143578	6.19064292852654	21.950029274546	1.89849297208832e-41	1.66712108005135e-39	83.9435108789062
FAM214B	1.64310423916299	4.94263795371917	21.9414447757512	1.96484986109788e-41	1.71535962292126e-39	83.9295951434611
HNRNPAB	-1.24005607731461	6.99528154086491	-21.950043644343	1.89838380965344e-41	1.66712108005135e-39	83.9288191429596
CBLB	2.17229349093842	4.84199949541352	21.9255817081384	2.09367935354691e-41	1.79649652416345e-39	83.8538500904569
GOLGA2	1.04992779675683	6.92674000270202	21.9298146245463	2.05849224191126e-41	1.78612295449462e-39	83.8433564522309
PUS7	-2.56096982204278	4.831351328276	-21.9284591105747	2.06969495259765e-41	1.78612295449462e-39	83.8252207524008
LTV1	-1.94710375239153	4.90336371923004	-21.8961713748445	2.35547829370559e-41	2.00965125331154e-39	83.7277645229089
SARAF	1.19839636635501	8.80753090093997	21.838170808585	2.97247966984451e-41	2.52173755493701e-39	83.4400688504388
MRPS25	-1.3572013087204	6.16408240047868	-21.8203573279467	3.19289892993869e-41	2.67846761631058e-39	83.4315117109897
FAM129A	4.08968757472071	4.70960633955465	21.8248851972239	3.13535807295225e-41	2.64497397884556e-39	83.3996209046191
SRSF10	-1.34246642692024	6.51244222352939	-21.8042911729773	3.40579111691772e-41	2.84118663397981e-39	83.3600538262512
AKAP1	-1.98592593450654	6.65789044736765	-21.7985159268357	3.4857648692943e-41	2.89183675565321e-39	83.3393420841042
TMEM185B	-1.03423150078695	6.17506498538482	-21.7585345055557	4.09381328585528e-41	3.36033495954355e-39	83.1828544301415
CHCHD4	-1.69640819241493	4.8400209994124	-21.7539031901849	4.17082691126533e-41	3.40375744019349e-39	83.1661213232121
SELK	1.60545384411418	5.96571679423501	21.7170721509715	4.83760745160457e-41	3.92656829693483e-39	83.0139706027495
MRPL3	-1.22503641560878	7.36104818416715	-21.7085900959263	5.00579972783573e-41	4.04124132866566e-39	82.9526244326043
C10orf2	-2.61966656383097	4.00193512402822	-21.7037390113974	5.10462791343978e-41	4.09898891701667e-39	82.8382459754111
TFRC	-1.86447305452639	8.69312267884588	-21.6836525404795	5.53519946596814e-41	4.40507435245328e-39	82.827713856302
XBP1	1.70089175947709	8.43078054526475	21.6832371547332	5.54447957254708e-41	4.40507435245328e-39	82.8245596557715
FAM86EP	-2.35938989428228	3.3879077091822	-21.7584478891401	4.09524039422263e-41	3.36033495954355e-39	82.7952245237401
EIF2S1	-1.34967958830722	7.50284543056423	-21.6496056967535	6.35027663829019e-41	5.01872389476661e-39	82.7115543988421
POLR1E	-1.2368766326805	5.54112165200626	-21.6326345210824	6.80068927203277e-41	5.34655236171959e-39	82.6904438195645
MYCBP2	-1.98008416892962	8.02068614636938	-21.6267994026948	6.96287624791214e-41	5.44554946555462e-39	82.6141843674975
ELAC2	-1.25595782168455	6.90445449707304	-21.6184046622729	7.20306729587238e-41	5.60421028574195e-39	82.599098544706
TDP1	-1.47836587077098	5.12343865106362	-21.6053606894279	7.5929516359439e-41	5.81713070231294e-39	82.5831605660306
TRIM5	1.44109402907429	5.83187891225289	21.6069637803378	7.54391206776969e-41	5.80919915946819e-39	82.5699250734098
FDPS	1.68491120225002	7.41229365755239	21.6098581356556	7.4561783843995e-41	5.771235805162e-39	82.5411418222841
DIMT1	-1.6245159261287	5.37420925724983	-21.5925447712316	7.99672266269045e-41	6.09536992400811e-39	82.5314939563133
APEX1	-1.12251586293447	7.90502282516888	-21.5851875689129	8.23821576204382e-41	6.24772969105303e-39	82.4405665751821
ABCD1	-2.1682729804566	5.80734076080797	-21.5662530812813	8.89405331211666e-41	6.67765522673719e-39	82.4253660641988
LDLR	2.1025713343632	7.22029136273969	21.5733636927891	8.64181025310825e-41	6.52087551561173e-39	82.4128850005965
UMPS	-1.2725405051204	5.90117854437778	-21.4735313553236	1.29500403377866e-40	9.67451769712458e-39	82.0386512420903
GCN1L1	-1.36023345629785	8.44454291594569	-21.468424503675	1.32212033669639e-40	9.8281975127886e-39	81.9578649286559
SMPD4	-1.18782607577148	6.90676930580775	-21.4464293302372	1.44560180021855e-40	1.06407630549421e-38	81.900790101222
PA2G4	-1.07910962626597	8.2946866138048	-21.4537802312103	1.40309217438312e-40	1.03787350199689e-38	81.8981981909053
AZI2	1.57643349320512	6.38660441344106	21.436956421655	1.50230177975301e-40	1.10041773291567e-38	81.8748633746386
HNRNPM	-1.03392530829257	8.58568320153889	-21.424953195798	1.57737642906606e-40	1.14980021644932e-38	81.7781370066754
UCK2	-1.48871048423834	6.09890098901782	-21.4009670865268	1.73891371702538e-40	1.2614264915388e-38	81.7436220367138
SEH1L	-1.67647093544211	6.40139253708016	-21.3873000508934	1.83830566375804e-40	1.32711528110532e-38	81.6837102348721
RRP15	-1.99396193221471	5.1529065047782	-21.3475503696246	2.16113171981558e-40	1.55270592845697e-38	81.5357805928105
SLC19A1	-2.51096294531097	5.30683842421257	-21.341517955002	2.21488695332529e-40	1.58374964243488e-38	81.5147457575858
EFTUD2	-1.08908489088176	7.22847381700606	-21.3254399444856	2.36483066082197e-40	1.68295247407122e-38	81.4018113190788
NUP93	-1.96406015925566	7.74465930635953	-21.2547861485193	3.15481267674406e-40	2.23455977141456e-38	81.1068729914576
LAD1	-1.1622941326464	7.34861251080765	-21.2531133025452	3.17643812757149e-40	2.23931431566261e-38	81.1020127559792
DDX18	-1.35450254872374	6.91798004656693	-21.2081208408447	3.8175942616738e-40	2.67873810435952e-38	80.9323649368689
WDR5	-1.27819137548997	6.12871133229074	-21.1485413882926	4.8717916410394e-40	3.40254992008594e-38	80.7132799236508
KLHL1	-2.33007497728511	4.78949223298591	-21.1437614045763	4.96812863933678e-40	3.45376942816116e-38	80.6950118385736
IPO9	-0.927786556698381	7.25879823777156	-21.1277628155018	5.30474796586241e-40	3.67078780900415e-38	80.5891337427026
OSBPL5	-2.13626866041033	5.80186810061101	-21.111964362828	5.65970200632409e-40	3.89844428105333e-38	80.5825651348993
ALPK1	2.72235127153774	4.55903065980808	21.1009692249425	5.92076519823973e-40	4.05964430213551e-38	80.5321103826471
MRPL17	-1.78221404163996	6.11893172114456	-21.091421370234	6.15728632457363e-40	4.20262779317262e-38	80.4851298985858
NCAPD3	-1.50938765518986	6.74743189314071	-21.0234428858268	8.14037785079415e-40	5.53103682386991e-38	80.1797338560321
LOC100129034	-2.03442671993565	6.05477283818739	-21.0113378593845	8.55582557931099e-40	5.78712959004207e-38	80.1622697185904
RUVBL1	-2.07478347464822	6.94861417197395	-20.9453454497885	1.12265624030753e-39	7.55955430693181e-38	79.8654894328347
CTAGE5	2.0987047373081	6.56298071870709	20.9221531319719	1.2352798063156e-39	8.27103290077593e-38	79.7652683191512
STK39	-1.59171039861207	6.83485432098628	-20.9213587076776	1.23933297993779e-39	8.27103290077593e-38	79.7633638461984
ADAMTS1	-4.41884248538924	8.07165006916115	-20.9049359876871	1.32618898618165e-39	8.81152823739103e-38	79.6947611501654
TSPAN5	1.9163227220106	3.928107145922	20.9003510284076	1.35151479636606e-39	8.94024060891313e-38	79.6923309504329
CECR5	-1.49271291099221	5.75311988872228	-20.8921940142079	1.39778175003494e-39	9.20574156075644e-38	79.6782388980681
CAB39L	-1.80312652518903	6.54095299471142	-20.8768207466692	1.48936099913193e-39	9.72358467955003e-38	79.5903112229115
SYNCRIP	-1.52708614561596	8.33712120097991	-20.8834349108821	1.44924175194428e-39	9.50297561012895e-38	79.5638172123524
KAT2A	-1.76774458666713	6.92604382583338	-20.8677169618789	1.54641741767294e-39	1.00523826596437e-37	79.536763515658
GDF15	2.91608252865396	10.0819525044933	20.8479034831618	1.67832203273828e-39	1.08627946739647e-37	79.3876387973906
LEO1	-1.26985837276842	6.57110404802333	-20.8218771773887	1.86896831903049e-39	1.20448190036746e-37	79.3520120624971
SURF6	-1.44355052918657	6.16989605893251	-20.7615578905627	2.39901824941188e-39	1.53947256552003e-37	79.1191808898363
FAM219A	1.45342446796684	4.9031338887447	20.7325649923174	2.70532841625984e-39	1.71405955690117e-37	79.0253331851239
CLIP1	1.36661613117835	7.34697770045077	20.7465529653845	2.55291585111963e-39	1.63125891150691e-37	79.0134033561545
SCFD2	-2.16424435225146	4.31761831120118	-20.7336001638196	2.6937417194812e-39	1.71395023981906e-37	78.9628559022695
NR2C2AP	-1.95212399865349	4.1095314203862	-20.7237739039286	2.80577247578822e-39	1.77023023094269e-37	78.9046849986243
YPEL5	1.68031344546187	5.84370081318027	20.6725674622803	3.47019890824841e-39	2.18027225130787e-37	78.7583119022699
SH3GLB1	1.20638473263283	5.48805745756601	20.6517385587222	3.78389354563313e-39	2.35763259258204e-37	78.6797573091218
HSP90B1	1.26987115178353	10.5739672632274	20.6634460578095	3.60421423604959e-39	2.25503670702169e-37	78.6017027464514
NOP9	-1.12162598625455	6.14856997380719	-20.6173987029035	4.36468696717294e-39	2.70827022723425e-37	78.5198529533392
MAK16	-2.0744164340404	5.19214587876197	-20.6037257683513	4.62021626104055e-39	2.84356304763221e-37	78.4929787206418
PNO1	-1.54314617860609	4.62296394752471	-20.5900689919035	4.89048750886867e-39	2.99736981359885e-37	78.4274022768364
SEPHS2	2.35150187167887	8.28921713498275	20.6037057828087	4.62060058352597e-39	2.84356304763221e-37	78.3997521379644
GPR158	-2.43420970543879	6.19310152516177	-20.573172052586	5.24702900005425e-39	3.18985374351476e-37	78.3543711427002
MTHFR	1.5914325479645	6.49343003929766	20.576200133053	5.18126135363208e-39	3.16267562951786e-37	78.3331054294109
IFRD1	2.29453747517497	7.02133659373693	20.5669042557983	5.38584429735155e-39	3.26104185358995e-37	78.2801589742162
CRB3	1.39989247480345	5.43084255229716	20.5425488738945	5.96128253060508e-39	3.59496459757293e-37	78.2253158134191
MCTP2	-2.07248518178492	5.99618701968421	-20.5404965518078	6.01251351142733e-39	3.61135611550371e-37	78.2215977342951
ACTL6A	-1.33673893320812	6.01746149851135	-20.5258717841525	6.39065170473316e-39	3.82318828678379e-37	78.1475035504347
TSEN2	-1.79535148409339	4.71260228242128	-20.4915747975268	7.37411438740419e-39	4.34234124083378e-37	78.0216516559785
TFAP4	-1.87283487791249	4.15678082208915	-20.4997913363596	7.12543498413122e-39	4.22907240006776e-37	78.0176381853108
FAM86C1	-1.87254788456932	3.70310443110197	-20.5063269025278	6.93367429306555e-39	4.13158941209017e-37	77.9639209880023
MKNK2	2.16091879524202	9.19817636084331	20.4966306588874	7.22007982907176e-39	4.26837475249376e-37	77.9347757714235
LYAR	-2.14093892296702	4.44191527752487	-20.4728076939436	7.9753982402493e-39	4.67806953029623e-37	77.9141946708912
MCM3	-1.9877568283939	6.67686453523221	-20.4718549557782	8.00720764398162e-39	4.67845252848358e-37	77.9014267383752
DNAJB9	3.01279144063679	5.99268817849321	20.4305630622746	9.51590501983852e-39	5.53840425495718e-37	77.763630725477
FAM43A	1.86048039663951	6.53503857119285	20.4024822664213	1.07024901878838e-38	6.18109971774092e-37	77.6070671848769
KIAA0895	1.73834175247949	4.73824638054698	20.3790469400609	1.18061638081404e-38	6.71520286905442e-37	77.5594770018786
LOC646762	1.61842775518015	4.48529429812937	20.3755286254542	1.19814781660331e-38	6.78920287325106e-37	77.5397835553971
F11R	1.04634120319942	7.86323856071296	20.3934729458037	1.11139250530328e-38	6.39412638300156e-37	77.5256327305714
AFG3L2	-0.975651657086513	6.99446651775711	-20.3827176481343	1.16260082845191e-38	6.66321146566178e-37	77.5141657527279
NUP205	-1.0087794591813	7.3478344449268	-20.3810831926185	1.17058816848764e-38	6.68347982433857e-37	77.4925829567077
NCOA7	1.70307416678119	6.51089075508523	20.3626658999081	1.26450282782156e-38	7.11152601594326e-37	77.4422880560385
AIM1	-1.75314834341332	4.56901317756297	-20.3503234454959	1.33165156980093e-38	7.43942367211383e-37	77.437449724783
GOT2	-1.03775468509863	7.93225669981011	-20.3681213913574	1.23591914163025e-38	6.97690294387964e-37	77.4249525371719
SLC4A4	-2.7783249688253	6.37917095465343	-20.3480680513875	1.34430456548045e-38	7.47632494639053e-37	77.4091578117845
SSRP1	-1.12430533137429	8.2735668759131	-20.3501330456441	1.33271508244447e-38	7.43942367211383e-37	77.3437302973164
RAI14	-1.61579216649681	5.63155984345061	-20.3170305601896	1.53124376573222e-38	8.48455955211624e-37	77.2929895752015
FASTKD2	-1.13579862892017	5.89709613669709	-20.3134148525644	1.55465868453559e-38	8.58263044374501e-37	77.2589587286423
TOMM40	-1.87075070712377	6.06734812668134	-20.3067836956115	1.5985423925322e-38	8.79256870559102e-37	77.2397240846359
ALDH1B1	-2.62435270149004	5.84157259434605	-20.2664669574589	1.89354206301398e-38	1.03771633643131e-36	77.0790591108635
RALGPS2	1.66652780700384	5.14260343988539	20.2538194394867	1.99694430232361e-38	1.08645346535114e-36	77.0301443456709
RPF2	-1.48800172583986	6.63335932959421	-20.2630063601822	1.92128697495823e-38	1.0490925533081e-36	77.0237691923366
RBFA	-1.4160538123064	4.71425961030222	-20.2492505543399	2.0356804770102e-38	1.10352989324134e-36	77.0158050741095
GNL3L	-1.42254574640675	5.84975695988433	-20.2319592139269	2.18925815756018e-38	1.18251440625624e-36	76.9237261166384
UBE2H	1.42792377300295	8.05546991854866	20.210673903668	2.39443080562692e-38	1.2887015404048e-36	76.7575902344251
FXN	-1.93386441838032	4.09213447765273	-20.2029867926928	2.47319714167805e-38	1.3263402956942e-36	76.7575685894907
RRP1	-1.66423591218495	5.37625928985349	-20.1593112455513	2.97291488940428e-38	1.57743074131783e-36	76.6380860215158
MEX3A	-2.64313899173786	3.8251347083514	-20.1965342388161	2.54132456402309e-38	1.35802596631212e-36	76.6320457309302
RAP1GAP2	-1.42427680398418	6.39294658106908	-20.1665876026112	2.88310259716647e-38	1.53520101415077e-36	76.6312562299609
PACSIN2	1.30309996009795	7.71662090827788	20.1488219750536	3.10736588113919e-38	1.63720021302407e-36	76.5017165009426
SF3B3	-0.96795954413106	8.44289123521756	-20.1501580366039	3.08990566351519e-38	1.63373321983606e-36	76.4966336692699
MRPS27	-1.00411518493077	7.57476626867205	-20.1440802427809	3.17013873337165e-38	1.66443367903177e-36	76.4911139540734
IDH3A	-1.11796174837062	6.06905240103962	-20.1104259197602	3.65393270636821e-38	1.9117579623284e-36	76.4037993538367
FANCD2	-1.29248487950765	5.98539422262474	-20.1002652668907	3.81412630065046e-38	1.98864307397803e-36	76.3586829712368
FAM134A	1.14605258247062	6.74036342392898	20.0704244181387	4.32667979615627e-38	2.24807694875718e-36	76.1977793925189
UBIAD1	-1.55014543853676	5.38548660607092	-20.0461581655191	4.79424073531037e-38	2.44865030208914e-36	76.1598803118645
PELI2	2.34704528474767	3.95447816161674	20.0543949358108	4.63009008379765e-38	2.38100796912005e-36	76.1486677130485
SNX3	1.06548928214164	7.29900817826516	20.061289377711	4.4970488150631e-38	2.32854086230991e-36	76.1409343096265
FAM102A	2.2019436738054	6.79417648964189	20.0553380417382	4.61165966921401e-38	2.37967977982535e-36	76.1405444898771
EIF2AK4	-1.3371418640019	6.74208383670748	-20.0464558104766	4.78820813922814e-38	2.44865030208914e-36	76.1079096326256
RALGDS	-1.53573942892719	6.48494595072226	-20.0399040121207	4.92278336258671e-38	2.49731469502034e-36	76.0934946702506
FAM120AOS	0.989168108609288	6.96357406562531	20.0419816318195	4.87970129487267e-38	2.4838506658918e-36	76.0700859980794
KIAA0930	-1.67213851984696	6.66032670982788	-20.0357570696656	5.00992404996803e-38	2.52446374276241e-36	76.0699798794555
RHBDD2	1.72930032102104	6.83354617167659	20.0379229817344	4.96421919007878e-38	2.5098557359671e-36	76.0540876291457
DAZAP1	-1.08410055969338	7.2775769301302	-20.0319030762714	5.09230094981863e-38	2.557391005434e-36	76.0263101040216
HMBS	-1.54645968567981	5.7731020390871	-20.0086842735967	5.61827132620656e-38	2.81213207447726e-36	75.9922698484251
AKR1C3	4.80173703037526	1.72873069089169	20.4169087241844	1.00753608902909e-38	5.84137525593079e-37	75.9740092926959
SAT2	1.12851872203419	6.31150015256816	19.9954140528512	5.94310598948444e-38	2.96483985176406e-36	75.8985981819817
SH2D4A	-1.73176418937512	4.69665597530123	-19.9583015636234	6.95556693779404e-38	3.44702287583879e-36	75.7946379537492
SERINC1	1.18611796938985	8.23682777907744	19.9776754874212	6.40705659739993e-38	3.18570734657475e-36	75.7676459624977
SLC33A1	1.22457547020024	6.86647537317388	19.9438139878316	7.39643136511328e-38	3.65344780850464e-36	75.6558099166827
NOP58	-1.52378913226909	6.83987436154653	-19.9382259715925	7.57390314689715e-38	3.72884359520681e-36	75.6484483509197
GOLPH3L	1.39201696788268	6.74326284322276	19.9324038337598	7.76337348863114e-38	3.80963451978056e-36	75.6194533842605
C6orf106	1.15149464007857	7.36640777609377	19.9068769361271	8.65207659527827e-38	4.22678479559225e-36	75.486328525125
RFT1	-1.05759469058549	5.23723777073876	-19.8837650907118	9.54480816445587e-38	4.6383443170702e-36	75.4711038805738
HSPB8	4.9827504616434	3.78392611016434	19.9063964941027	8.66975037987754e-38	4.22678479559225e-36	75.393350248089
TOR1AIP1	1.26404125918057	7.08520687550469	19.8673873148495	1.02330585240457e-37	4.95676150958289e-36	75.3299868803191
CNNM2	1.59849561963239	5.18195043420307	19.8424910372329	1.13762467986413e-37	5.47518339514093e-36	75.2978121432564
PDE9A	-2.87722222321872	4.40051961083023	-19.8573296685211	1.06802645543443e-37	5.15674767035479e-36	75.2472706656568
TIMM8A	-2.36209862323394	4.11515106703005	-19.8329123591057	1.18495973043094e-37	5.68477805500033e-36	75.2011749248807
KLHL21	1.59234541549259	7.24775409123551	19.8319269015022	1.18994071649359e-37	5.69049356651837e-36	75.1723325923838
SH3BP4	1.18637283256969	6.54043591944999	19.823773473417	1.23196932103299e-37	5.87277819829566e-36	75.1545039990131
ZFYVE9	0.978274902645127	6.14320345977865	19.8036671538986	1.3421127162858e-37	6.37758371764163e-36	75.0897611332385
PITPNB	-1.2460330561138	5.61048484445233	-19.7844007069414	1.45695133216111e-37	6.9014451746786e-36	75.042154183171
DNMT1	-1.74258410417887	7.11362761882201	-19.767540837617	1.56553823426341e-37	7.39249123449664e-36	74.9132597177968
SLC29A1	-2.23527881592954	5.08681264342282	-19.7303031862199	1.83513970312123e-37	8.55790614349951e-36	74.8282479056629
CENPBD1	3.42123335557682	6.61794291860921	19.7388258428178	1.7695756085658e-37	8.303733543195e-36	74.8061226073699
BSDC1	1.05284008223482	7.14882339004118	19.744089809653	1.7302637121853e-37	8.144714702876e-36	74.7980183166206
GREB1	-2.38600571946516	4.37889365284744	-19.7248856995489	1.87808200615744e-37	8.73104625525083e-36	74.7781774464228
SIRT2	1.10730615840704	6.51085890733781	19.7316619338913	1.82452538390385e-37	8.5349137584736e-36	74.768406976235
TRIP13	-1.74546084844256	5.0926281436171	-19.7066299898151	2.03037847181384e-37	9.3809732716174e-36	74.7265589404784
MTA2	-0.989662122653897	7.46581846748636	-19.7152816654842	1.95671151109248e-37	9.06851236128541e-36	74.6706205231016
NIFK	-1.60046264006255	5.58423484949427	-19.6858824252255	2.21862238203076e-37	1.02192741375993e-35	74.6212021127354
MCM7	-1.48319154373657	7.63196662227199	-19.673443296997	2.33981159199149e-37	1.0744529316619e-35	74.4903651355024
PBXIP1	1.26516024082282	4.68365830372122	19.6182238195965	2.96357233328529e-37	1.35673787062841e-35	74.3512021605395
URB2	-1.8157701529759	4.39372538016746	-19.587754164419	3.37690596757895e-37	1.53659454573229e-35	74.2183966234607
PNP	-1.4960507621863	6.11209111057622	-19.597086259685	3.24449263123973e-37	1.48082982828862e-35	74.2161975341624
LOC90784	-2.15214829652036	4.52625801068565	-19.5758898923644	3.55313504555849e-37	1.61189957232949e-35	74.1561969145048
TMEM201	-1.67199169324336	4.775659506405	-19.5599087286807	3.80524521844924e-37	1.71590276877579e-35	74.1035949883031
MRPL20	-1.00609684295884	6.84434237718362	-19.5606436019305	3.79326660804441e-37	1.71565335501189e-35	74.0278814597076
RBM47	1.21609051841776	7.45146922986378	19.5366812651844	4.20413993627218e-37	1.89010075697793e-35	73.897175314803
TMEM263	1.53272393203154	6.82971740763251	19.4764470071048	5.44610447466858e-37	2.44115536691413e-35	73.6651850642968
ELP2	-0.925262434623041	6.5179824382754	-19.4657130384099	5.70345805995633e-37	2.54890256631858e-35	73.6378510619802
UBE2G2	-1.38224483428771	6.57012282719536	-19.4601543214181	5.84150866495038e-37	2.60285145735593e-35	73.6104602997358
MMACHC	-1.45863735308405	4.35207373465454	-19.4339971705745	6.53767896806845e-37	2.89586393464649e-35	73.564316459515
PTCD3	-1.16019913803784	6.86710004890371	-19.4487087152974	6.13644788016145e-37	2.72618051386108e-35	73.5475914125664
SRSF2	-1.22754695130971	7.27300742459889	-19.4244913451803	6.81087807729734e-37	3.00800427084403e-35	73.4324502237782
CPEB2	2.20877960107475	4.50342084306404	19.3959104950053	7.70352838904792e-37	3.39226341026228e-35	73.3995073357083
WDR77	-1.51205273965386	6.10229394502723	-19.3885718050959	7.95116114009024e-37	3.48089316850131e-35	73.3286325480265
DUS1L	-1.27945846233383	6.69926391886159	-19.3888850161813	7.94043039323665e-37	3.48089316850131e-35	73.2990299811666
PDE4DIP	1.18565310880101	4.76344260098027	19.3484436226299	9.45404585337313e-37	4.10515298334471e-35	73.1910064589367
NAA15	-1.83413930735714	6.65371544000228	-19.348319083881	9.4591298097847e-37	4.10515298334471e-35	73.1328299493779
HNRNPF	-0.921400705702215	8.7178824280361	-19.3624096884472	8.90102317933704e-37	3.88540011805014e-35	73.1262385567384
THADA	-1.34400938348286	4.78579947339674	-19.3126500070037	1.10346110193431e-36	4.77509276848575e-35	73.0445069708187
FARSA	-1.34571314935506	7.32373681875643	-19.3090387254228	1.12081696943368e-36	4.83626080833799e-35	72.9326400317934
PRKCD	-1.7566668393978	5.80422194172746	-19.2664836872952	1.34727280062293e-36	5.7967473851444e-35	72.8146120929736
CCPG1	2.16466688447769	4.47191739182381	19.2529333415367	1.42864570034635e-36	6.11183585082642e-35	72.7874840150806
INF2	-1.92551955651817	5.17405638164688	-19.2372900865337	1.52876152598218e-36	6.52155769151942e-35	72.7198905726703
SRSF6	-0.856636248741667	8.20471466910349	-19.2649524659119	1.35622922702165e-36	5.81861087798772e-35	72.7142103080112
CAMKK1	-2.07860321876966	4.83464262187577	-19.2085832326529	1.73122713145557e-36	7.34353293953016e-35	72.5961260603511
MRPS5	-0.960924000723199	5.71368628377658	-19.2058743872954	1.75167398217925e-36	7.40933422997286e-35	72.5513914357203
MSMO1	2.13840791322032	7.26151821259622	19.2095927531667	1.7236686920675e-36	7.33218387537834e-35	72.5046633257946
SNRPD1	-1.39797880573673	6.43774762072155	-19.1937589611055	1.84614023473026e-36	7.78697802379483e-35	72.4714074261914
ZNF746	1.65297858549365	6.09391374440769	19.1796602284357	1.96254850782714e-36	8.25479786933679e-35	72.4027031807028
ARFGAP3	0.872337607781859	6.81327974473827	19.1745324293971	2.0066959073308e-36	8.41691221912828e-35	72.3547231445231
MTAP	-1.63477620535647	5.55259301753386	-19.1525427367035	2.20763899340118e-36	9.20830753469781e-35	72.3343570493335
SRSF1	-1.18443392739147	8.59299241776705	-19.1716572512285	2.03188557170371e-36	8.49882834114288e-35	72.3008786470446
TOMM5	-1.3544551662122	5.0739879449585	-19.1217889579996	2.52311699568344e-36	1.0408550771204e-34	72.2140850837898
PDCD2L	-1.84553380125651	4.06028058704493	-19.1229611067045	2.5102991468673e-36	1.03842016499613e-34	72.183851026685
CTNNA1	0.962202930439716	9.05959923183132	19.1437408724745	2.29364032841965e-36	9.54052719433501e-35	72.1664608441006
PPRC1	-1.82107774259784	5.8784223670482	-19.1161455855269	2.58575752903972e-36	1.06086707803444e-34	72.1616263847415
PPIF	-1.70351944220935	7.39211037712799	-19.1197875597356	2.54515545157894e-36	1.04706997975094e-34	72.1158014132121
TPP1	1.55113039345686	7.69127789978035	19.1229746381211	2.51015155953795e-36	1.03842016499613e-34	72.1088076392849
STEAP3	-2.11937102716625	4.05728704467787	-19.0825859268796	2.99198104159884e-36	1.21754979188748e-34	72.0240498491734
SEL1L3	1.3584185456365	8.75085321345689	19.1030096230854	2.73769622357147e-36	1.1201429562166e-34	71.9956602919667
SUCO	1.38433869776379	7.48615553005035	19.0947288331212	2.83806396363242e-36	1.1580534912474e-34	71.9883559573137
IVNS1ABP	-1.27490921479694	5.46095045714902	-19.0695083194789	3.16716023680386e-36	1.28535346259045e-34	71.9715928147301
FKBP5	-1.42772517624424	6.49470679615061	-19.0623463784035	3.26743574568906e-36	1.32247480208267e-34	71.890244301026
BTN2A1	1.44514085741665	5.57032795996997	19.0386358107958	3.62278980295065e-36	1.45843999145059e-34	71.822806687177
TOX4	0.860628682854055	6.9443465852838	19.0530165172496	3.40287446211923e-36	1.37359040116082e-34	71.8224980633973
CALCOCO2	1.02540341621404	7.2936520402671	19.0315872334618	3.73574935469488e-36	1.49989337727536e-34	71.7186594652717
EBNA1BP2	-1.13164004354962	5.8031930327741	-19.0113274618702	4.08056716931218e-36	1.62529964494408e-34	71.7011517516954
RGS3	1.47203902305017	6.11439071284804	19.0171186527221	3.97885468483459e-36	1.58900217945416e-34	71.6953187981723
GNL2	-1.30477005707442	7.07061478189281	-19.0208393658994	3.91485704620593e-36	1.56761315748875e-34	71.6921801707451
OAS3	-2.12303416318961	4.52694507097421	-18.9868704477654	4.53979978310203e-36	1.79393772481737e-34	71.6364886157445
KDM4A	0.886558079456	6.83639524542281	19.0030021700056	4.23139068005813e-36	1.68091435057547e-34	71.607906348422
SCO1	-1.1802303834934	5.53351163613255	-18.9800024799552	4.67787897516696e-36	1.84364909950412e-34	71.5796931810015
TRAP1	-1.08658111111194	7.84129265965665	-18.9945242759089	4.39074822412426e-36	1.73961676341556e-34	71.5500559943652
NEK6	-2.10530535571256	5.78654004425687	-18.9350360385051	5.69255907271149e-36	2.23183987038736e-34	71.3907782943445
ZNF554	4.33643445641158	4.91192939456223	18.9189576870986	6.10688427692038e-36	2.37567290938436e-34	71.333685263303
DSC2	-1.58117328360314	7.91207621410056	-18.9397253809845	5.57713511683627e-36	2.19231049514171e-34	71.3047630356377
MRPS23	-1.28671393601715	5.91576278854614	-18.9151183060941	6.21023213601867e-36	2.40963425722109e-34	71.2804612342972
MCM6	-1.89321498134259	6.50256431554122	-18.9204707832787	6.06663213849554e-36	2.366144108874e-34	71.2792459716903
POLE3	-1.06539420004517	7.08315538514859	-18.9268629143699	5.89951146178827e-36	2.30695479453679e-34	71.2723400983141
KHNYN	0.916730702126628	6.64107650874909	18.9106480179728	6.33278317797098e-36	2.45085237629929e-34	71.2131386650888
NAP1L2	1.67754045816699	5.32895323190098	18.8910889945373	6.89826727542546e-36	2.66283756832362e-34	71.1839063652092
TTC39B	1.68864135566695	4.51413909280892	18.8643314770174	7.75515112139961e-36	2.9859320317676e-34	71.1035185702844
FTL	1.71335615821561	8.91366673414775	18.8499154698461	8.26043302283393e-36	3.17234430360292e-34	70.8871285993159
NOS3	3.71153349254237	3.67691123813049	18.8266879862914	9.14522953845779e-36	3.50318282524189e-34	70.8713440015006
COG2	-1.32938949476031	5.01033733473769	-18.8068433333354	9.97639723627662e-36	3.8118468422374e-34	70.8475014193802
RSRP1	1.6526450092349	4.79995763564547	18.7959917308364	1.04626455313174e-35	3.97739456451295e-34	70.8058565929519
RAN	-1.12738657225557	8.77450038169385	-18.80505602285	1.00548911016456e-35	3.83208743102311e-34	70.6966682884691
TSFM	-1.13198154642848	5.55707860722186	-18.7751330740998	1.14653326127286e-35	4.33661044112677e-34	70.6811645282202
TOM1	1.44290437358975	5.70502665313343	18.7757473596047	1.14344644082662e-35	4.33585650390214e-34	70.6667264277073
COA4	-1.51248696520211	6.32210964232566	-18.7676069039823	1.18504066441712e-35	4.45979213455825e-34	70.6193321098115
EEF2K	-1.9217406457269	5.08664229562501	-18.7448160403491	1.30977515717493e-35	4.90463435414932e-34	70.5808601150035
FXR1	1.09956981480939	7.71882130649814	18.7686315068223	1.17972272279221e-35	4.45093377021303e-34	70.557901312774
ATF4	1.02435437324045	9.48506763517002	18.7615971241473	1.2167223619603e-35	4.56757574679896e-34	70.4872613845221
HIST1H2AC	2.05594992265408	5.12517021300893	18.7210789033728	1.45376793571191e-35	5.4302933638433e-34	70.4650821007802
CDCA7L	-1.9106019074467	4.78615754129023	-18.6883307585195	1.67895898505168e-35	6.24343156752818e-34	70.3364428489286
B4GALNT1	2.01341004459858	3.60361058210751	18.6853970328998	1.70077168383116e-35	6.30587348257005e-34	70.3171175617812
BRIX1	-1.81652981086519	5.60768849185062	-18.688220659774	1.67977247821083e-35	6.24343156752818e-34	70.308261241955
TRAF3	-1.02860865302058	6.12910421048396	-18.6793960292681	1.74628267285577e-35	6.45866517625672e-34	70.2341657505584
PWP1	-1.06801538176845	5.98708124848469	-18.6368192503476	2.10639486409024e-35	7.77140670250101e-34	70.0558106947204
DHX37	-1.72861616849687	4.91475552864095	-18.6153507271526	2.31544568182767e-35	8.48017862398152e-34	70.01376799959
PELP1	-1.4535303583603	6.69462266555838	-18.6278554087159	2.19126650501636e-35	8.06472005865824e-34	69.9869395930437
C12orf49	1.66827733331523	5.93451493004753	18.6198873561841	2.26959583469287e-35	8.33257971974281e-34	69.9805796708791
TTC27	-1.51486584909378	4.96538363658546	-18.6013455532518	2.46295666686582e-35	8.95490491759253e-34	69.9537647386824
TIMM23	-0.95658749118887	6.12918111464907	-18.6019399468418	2.45650805443561e-35	8.95313712267113e-34	69.8920476338816
MYO10	1.42212782323195	6.53719537247863	18.6084706942298	2.38676482546218e-35	8.72011207278347e-34	69.8905023672363
GRWD1	-1.52418851738262	5.00998995660815	-18.5711800652028	2.8136178380262e-35	1.01114765531114e-33	69.8094479466022
CCT2	-1.24973759349289	8.50740740467501	-18.5989604090078	2.48900506420812e-35	9.00600001063835e-34	69.7961787967562
FAM21C	1.27802461281707	5.76515390255632	18.5710906158498	2.81472908843936e-35	1.01114765531114e-33	69.7661845753451
PFKP	-1.66368327211808	5.94601432073827	-18.5632620567888	2.9137161552065e-35	1.04420911185157e-33	69.7498830302922
DEF8	1.51284994963857	6.66222450432011	18.5743786835511	2.77416951718589e-35	1.00136849687652e-33	69.7378257833556
PPIL1	-1.5278459701181	5.62552918982131	-18.5382881569861	3.25353282094822e-35	1.15770257913172e-33	69.6481986307528
HEATR1	-1.56567358391557	6.34346016162356	-18.5414184741043	3.20884222126643e-35	1.14451246542842e-33	69.623682710232
ALCAM	1.38361494994926	7.38718041729672	18.5465675159491	3.13667074140821e-35	1.12143447269014e-33	69.5823548381072
FERMT1	-3.46639395237185	3.48226949005239	-18.5997966623775	2.47984084152202e-35	8.99451451118227e-34	69.5185176653157
CCDC88C	-1.5273995911026	5.64665956587602	-18.4765067504466	4.27581465037204e-35	1.51413648250629e-33	69.3692292059834
MFSD6	1.61783042850603	5.2180205029077	18.471084014499	4.37969974271808e-35	1.54379275438157e-33	69.3517476973381
BET1L	1.01561189974853	6.96975856852019	18.4759965461077	4.28548218610265e-35	1.51413648250629e-33	69.2850211740448
UTP14A	-1.33308373741419	5.37741208670056	-18.4513162902086	4.78037977951059e-35	1.68108156367988e-33	69.2717480506872
METTL1	-2.05871004369843	3.99131933070312	-18.443808400827	4.94205407464241e-35	1.73387579403809e-33	69.2176994726972
CLIP4	2.8852452327127	2.51602935574914	18.4873164042214	4.07606985321741e-35	1.44695661739746e-33	69.1688532519998
HECA	1.88661281875853	5.28163458303545	18.419374748652	5.50730333540869e-35	1.91429784454854e-33	69.1359912700261
AFF3	-1.98209922025464	4.22663035363664	-18.4194316909114	5.50591310710079e-35	1.91429784454854e-33	69.1132043029795
RANBP1	-1.37361147874263	6.6542407438731	-18.4267456399609	5.33024982641175e-35	1.8613728231023e-33	69.0931165249503
HK2	-2.12874122709081	6.01647119683507	-18.4097322428706	5.74789142807199e-35	1.98871745815505e-33	69.0804136032207
PSME3	-0.865780772039262	7.80706412596272	-18.4281107135718	5.2980941141501e-35	1.85445643864983e-33	69.053832699618
MCM4	-1.64242104427782	7.28442116532678	-18.4162694882234	5.5836547500729e-35	1.93635472810842e-33	69.0188346218419
E2F3	-1.66950287143319	5.38053229066567	-18.3823992341851	6.48894803884221e-35	2.23689766002489e-33	68.9736476556851
MIOS	-1.37982258366686	5.48798336754764	-18.3821896193481	6.49498787806908e-35	2.23689766002489e-33	68.9645074644557
WDR36	-1.54118458052188	6.00577983429852	-18.3797366867326	6.56608856775797e-35	2.25621020442686e-33	68.9293134071654
MRPL16	-1.24215676368908	5.59952663089761	-18.3584730425907	7.21621439519303e-35	2.46830695576808e-33	68.8440599484875
RNF114	0.969108797029802	6.91933866477306	18.3670366068187	6.94693626999894e-35	2.38162545731288e-33	68.8062131197115
UTP18	-1.37244081568978	6.0382440847403	-18.3517603793089	7.43461734582596e-35	2.53147877698237e-33	68.7988458460495
TIMELESS	-0.992300233206528	6.96489764493572	-18.3571171891297	7.25980178655498e-35	2.47757235515704e-33	68.7641217158604
KIAA0020	-1.83380340487314	5.05105599686092	-18.3205108928589	8.54227723752566e-35	2.89550417604256e-33	68.7170410924225
GLYR1	-0.560934192297857	7.66454796233602	-18.3470882502786	7.59054472907444e-35	2.5787244265109e-33	68.6979730703713
NAV1	-1.92794694414532	4.51914823741745	-18.3049844389818	9.15295745695193e-35	3.09551372012591e-33	68.6488626340418
MCF2L	-1.81574735913386	4.85525878505749	-18.2802689697337	1.02170198301334e-34	3.42452611092151e-33	68.5400891580376
ASUN	-1.47453531867845	5.35333501002625	-18.284390746529	1.00312843970197e-34	3.36979343413083e-33	68.5372181234624
SFXN1	-1.09505057633071	6.91871793304875	-18.3020099152878	9.27487253984062e-35	3.12969631591566e-33	68.524672972501
MIPEP	-1.3908469983314	4.51132045667646	-18.2714944834461	1.06240245675763e-34	3.55301454135245e-33	68.5013584338932
ZNF239	-1.82524533735863	4.42787472504802	-18.2567797961702	1.13435332945247e-34	3.76014339846762e-33	68.43746226772
HNRNPK	-0.740859558329833	9.79242234949731	-18.296508493086	9.50467944181088e-35	3.20005081834601e-33	68.4248241837642
RRM2	-2.58873192060278	6.73483977980525	-18.2644391533926	1.09630931754752e-34	3.65826238050968e-33	68.3832769844013
NEBL	1.76283497563369	6.15688998194072	18.2628463882891	1.10411338036621e-34	3.67613448327694e-33	68.3804338308149
SFXN2	-1.33410299933337	5.67443094726723	-18.2320137383656	1.26670248175115e-34	4.17122904955599e-33	68.2804946283632
RNF11	1.38752180027177	8.22134954125849	18.2569911306361	1.13328601476161e-34	3.76014339846762e-33	68.2785360745232
DUSP3	1.13869190897455	7.5628548537765	18.2456387530802	1.19207579226899e-34	3.94277755434166e-33	68.2458693593887
ANAPC5	-0.948130822130155	7.74406083263599	-18.2425362262958	1.20867017494832e-34	3.98887721912616e-33	68.2336215063507
TIPIN	-1.6422968563776	4.35910831222176	-18.199096108	1.46699195740304e-34	4.80968367518865e-33	68.1811058205565
HGH1	-1.54371400294098	5.63627223754027	-18.2067943074784	1.41746690563661e-34	4.65747988075259e-33	68.179805862344
PMEPA1	-2.94933477870587	5.75133408342932	-18.1909266095712	1.52145537612008e-34	4.97737994070132e-33	68.1316158046961
MRPS17	-1.37468740742176	4.837269271106	-18.1713160156474	1.66064629042849e-34	5.3974598911416e-33	68.0515396792206
CIAO1	-0.752934190970374	6.47631516947092	-18.1871780508503	1.54712247757502e-34	5.05034589636228e-33	68.0270045219449
SLC25A11	-1.2526605068191	7.06918892773721	-18.1821486020471	1.58224603408575e-34	5.15379749410666e-33	67.9882030083347
SDCBP	1.28932628234491	7.49099440361155	18.1516306756614	1.81326491547894e-34	5.88077450773903e-33	67.8279083363049
NKX3-1	-2.75869737765032	7.74594844250421	-18.1292830508362	2.00371215564943e-34	6.48442709681722e-33	67.7364715598447
BCCIP	-1.11936262519306	6.66457244728867	-18.1170083070036	2.11675623113678e-34	6.82086085123387e-33	67.7101142126691
EIF4G1	-0.785365801882916	9.98084393636985	-18.1212140259615	2.07731857627894e-34	6.70817542825903e-33	67.6335012337847
COX18	-1.45079258654803	5.19162026184889	-18.0787310044227	2.51218889360231e-34	8.06047615947273e-33	67.6244434467965
PTRH2	-1.26811180466697	5.28316913467432	-18.0748413014767	2.55632094969075e-34	8.1845875011847e-33	67.5995685407739
CLN3	1.17442709357313	5.82817078389982	18.0793438651742	2.50530571304419e-34	8.05560398010099e-33	67.5680185859753
NREP	-1.87879532969381	4.60434720236321	-18.0539286393956	2.80732034072363e-34	8.91220343262282e-33	67.5370755434711
CDCA7	-2.62269825515045	3.74549539786046	-18.0576559781058	2.76083386383592e-34	8.80184316334612e-33	67.4979502124583
DCTPP1	-1.607457422608	5.90774366494698	-18.0569087832401	2.77009020722656e-34	8.81264291349873e-33	67.4910349351138
LAMA3	-1.64334364912307	7.61516963943829	-18.0692266971544	2.62140312335269e-34	8.37510410643915e-33	67.4659262962853
LSG1	-0.865832573547688	6.432599874409	-18.038030501067	3.0146096387847e-34	9.52997438652443e-33	67.3655627153708
SRM	-1.4472497705904	7.1459443866052	-18.0422248993511	2.95846939131033e-34	9.37223130377972e-33	67.3582953496914
SETMAR	-1.18646794184911	4.9214107323256	-18.0001308717611	3.57308297930639e-34	1.12480951818165e-32	67.2794187931552
KARS	-0.664064994499592	8.04076752163584	-18.0256679256255	3.18639282420811e-34	1.00518644219137e-32	67.2534020596907
ADAT1	-1.37763029177815	5.1464743909282	-17.9812212164903	3.88956013588678e-34	1.22187520921498e-32	67.1901938083649
HEATR3	-1.50832935845361	5.00281795823456	-17.9600863389955	4.27679509675786e-34	1.33792406610242e-32	67.1056343658725
FAAH2	1.85188453074687	3.65137404869234	17.9408275611599	4.66336057091553e-34	1.44679798208404e-32	67.0245305174345
TRIM14	-1.78479048943454	5.34009491929174	-17.9422229737845	4.63420643318433e-34	1.44072968531461e-32	67.0125201382994
VIMP	1.07837208688262	6.05259767249459	17.9525533060619	4.42400459031155e-34	1.38109881347439e-32	66.9971900413132
RTN4	1.08991965072908	8.09893149739818	17.9698164726847	4.09391998677345e-34	1.28338836161566e-32	66.9934619270678
NLN	-1.29492392592517	6.57185741647062	-17.9279862885981	4.94046843287814e-34	1.52960977295048e-32	66.8735654987805
HOXC13-AS	2.29021275376352	3.27294570167197	17.9104583588782	5.34566041072328e-34	1.64488599851272e-32	66.8520169323432
BEND3	-2.49591476287661	3.137048297774	-17.9429790256626	4.61848703831474e-34	1.43882160513141e-32	66.8098266873603
ZBTB7B	1.26537785835263	7.75504300533067	17.9146249470011	5.24640970364793e-34	1.62098946728348e-32	66.7489371617582
CHP1	0.805140291010923	7.77482626798277	17.9117999705284	5.31349784986413e-34	1.63834668816344e-32	66.7430656907528
CMBL	-1.06852249146201	6.45678400236768	-17.8928579249982	5.78619739905308e-34	1.77680041194644e-32	66.7124388934825
TMEM177	-1.49010209137586	3.95332618588013	-17.8533630820803	6.91241374281873e-34	2.10969115370256e-32	66.6402019896871
SYNM	1.74183849870957	4.03933764041546	17.8497725509503	7.02515100635414e-34	2.1397498481017e-32	66.6253367135034
PRMT6	-1.36550859563929	6.25315152022199	-17.8605910076609	6.69095794248771e-34	2.05043723396725e-32	66.5813331377889
LRRC45	-1.95781938173227	4.74130043073407	-17.839755089689	7.34956362894827e-34	2.23402930065359e-32	66.5732965989651
FNBP1	0.839233873876486	5.90419838836064	17.8386400412796	7.38659414227108e-34	2.24074944727965e-32	66.4835191487965
SEC31A	0.655937151516672	7.87942817311957	17.853702557962	6.90184936578004e-34	2.10969115370256e-32	66.4796503022335
OSER1	2.07595988953849	6.53374417076399	17.8275792637561	7.7642441108417e-34	2.35056228968546e-32	66.4232526438337
HS1BP3	1.25197494585449	5.55611048271143	17.8010950442559	8.74938964791506e-34	2.64347756444854e-32	66.3449423655956
TMEM39A	1.38385428195583	5.66317755189757	17.772716649683	9.94511123484074e-34	2.9927012084643e-32	66.2209704804212
NRP1	-1.79867096903055	6.66047024611455	-17.7835213862212	9.47159745069779e-34	2.85593388192125e-32	66.213664407464
XPO6	-1.01889122214841	7.75380686971137	-17.7604453086519	1.05118618947062e-33	3.15692236421818e-32	66.0680765515155
PTBP1	-0.939111528228255	8.29840158230258	-17.7546133548288	1.07924941635996e-33	3.23473238244734e-32	66.0274165738907
SRPR	0.820442821880432	7.96926710855571	17.7449501783926	1.12741785062268e-33	3.3723718017829e-32	65.9858609362962
SRSF7	-1.28964058686801	6.98625010964932	-17.727397792201	1.22051464986953e-33	3.64358806807969e-32	65.9453758803616
DHX15	-0.923582839878444	7.94307112966558	-17.723184919179	1.24398761029788e-33	3.70629324528433e-32	65.8889447750029
HSD17B7	1.52080462161081	5.18377826626915	17.6819770322504	1.49895954008832e-33	4.4307827665288e-32	65.8400318073772
CCNE1	-1.62638401525578	3.77057170013243	-17.669595432255	1.58539742642269e-33	4.66790740297317e-32	65.8064406827777
PTEN	1.06288178352562	6.70777567922009	17.6924400536483	1.42962165155792e-33	4.25093043956311e-32	65.7899780631811
NBR2	2.31027951441609	5.29050016737953	17.6727701619495	1.5627671838916e-33	4.61031670595606e-32	65.7893098790166
TFAM	-1.55249972070223	6.88924146885696	-17.6853788958862	1.47605205720147e-33	4.37167607316316e-32	65.7659935812948
GRHL2	-0.895795810368726	7.10021193663524	-17.6888858205229	1.45280575233956e-33	4.31133027216024e-32	65.7603537632018
QTRTD1	-1.20734012859632	5.32256810093986	-17.6584103059573	1.66778784199027e-33	4.88177431487834e-32	65.7206765092037
POLD4	1.19338523671734	5.62414388174018	17.6601218146198	1.654906980733e-33	4.853531879431e-32	65.6960283103598
ATF6	1.14052654616601	6.80005234435732	17.6668608972638	1.60515402380424e-33	4.71682834079148e-32	65.6714277611877
WDR35	-1.6146201945715	4.75887662779036	-17.6255118685345	1.93596028374512e-33	5.62289741213091e-32	65.6116481760269
TRERF1	-1.98540770391454	4.01141655692858	-17.6224002590128	1.96346999118653e-33	5.68082184733273e-32	65.6024093071538
U2AF2	-1.11317775262212	8.03489414925466	-17.6565669420789	1.68177391160682e-33	4.91313561414163e-32	65.5870248879391
IPO11	-1.35391236505833	5.23585665207832	-17.6247190437603	1.94293260462008e-33	5.63225405231179e-32	65.5842739462693
SLC25A37	-1.00354723038486	6.39218260244231	-17.6406145508827	1.80784699455616e-33	5.27119038257385e-32	65.5752613859749
SET	-1.00525080101006	9.06879112890994	-17.6306179590743	1.89165511566736e-33	5.50486302652345e-32	65.4443090358083
CCAR2	-0.890334930898065	7.45564705165333	-17.6209356706489	1.97655420425689e-33	5.70768037136951e-32	65.4404914452664
GLOD4	-0.83168984311453	6.28635219423072	-17.6022518333793	2.15137606290652e-33	6.20058790030793e-32	65.4076073473383
PPP2R5B	1.33679379376776	5.03673557992153	17.5824496241668	2.35368400695724e-33	6.74483187947899e-32	65.3847389706638
PDHB	-0.940832241923506	6.64476032782026	-17.5848513941082	2.32816048395119e-33	6.68444700325259e-32	65.3132180264026
SETX	2.27998880805089	7.80671312715167	17.5933048197255	2.24052076981017e-33	6.44514557077961e-32	65.3003933222963
CBR3	2.4048247157587	3.927720076627	17.5360821634634	2.9055401058338e-33	8.24755958964089e-32	65.2146644789878
TOMM22	-0.895676372905025	6.41132395589402	-17.5557190381457	2.65748407517112e-33	7.58646024197138e-32	65.1890547888295
TCF3	-1.19763613520293	6.2440441133612	-17.5478481893306	2.7542437596642e-33	7.83290232862077e-32	65.1683296134489
NUP188	-0.964723653117379	7.34169010127585	-17.5592816642527	2.61481875745475e-33	7.47887970703629e-32	65.166276537627
GRPEL1	-0.895238703156314	6.29867398208569	-17.5486474206641	2.74425888644206e-33	7.81931526353206e-32	65.1592995037804
PDSS1	-1.96897442457353	3.67383991816628	-17.5307714321946	2.97654202717705e-33	8.41727967609992e-32	65.1530447676542
TARS2	-1.29553230395284	5.80259145861393	-17.5279176360845	3.01541437379052e-33	8.51117711218769e-32	65.1083009956433
NOL10	-1.33999533362702	5.67873650641939	-17.5208330659771	3.11413779035498e-33	8.75690881272852e-32	65.0878864938703
RAB39B	2.79439496052412	4.88702028915635	17.5085843848244	3.29255786641769e-33	9.2240762914418e-32	65.0809411396877
SDAD1	-1.12374149727998	6.2350004847931	-17.5254486727426	3.04945669560237e-33	8.59111477320173e-32	65.0694270023329
UTP15	-1.38236399313347	5.15512191841716	-17.5056027786782	3.33752418892503e-33	9.33263747130322e-32	65.0463725620876
G3BP1	-1.19502959719879	7.74785039775776	-17.5353503880682	2.91522144072507e-33	8.25942738753352e-32	65.0451625171239
TNFRSF19	-2.39316012700906	4.40563886011166	-17.4955726061902	3.49337701043088e-33	9.75028795327696e-32	65.0282145777208
TACC2	1.15143752987702	7.14236543094497	17.5147144690187	3.20201411095584e-33	8.98718577385288e-32	64.9663985531241
JAKMIP3	1.86295603075589	5.0665106270803	17.492587208799	3.54116444281314e-33	9.8653293642453e-32	64.9621582665347
RAPGEF2	1.37182161205974	6.32712163015569	17.4870918338866	3.63085566705855e-33	1.00964682771391e-31	64.8793000521448
POLR1A	-1.63686181999039	6.18856493307595	-17.4795485191887	3.75770615397004e-33	1.04298919793002e-31	64.87131246267
BRI3	1.16779749982642	6.38061637489507	17.4766258724347	3.80804438387801e-33	1.05306803809046e-31	64.8303463517256
RPS6KA4	-1.57098307319119	5.14451897689392	-17.4558126934691	4.18669371333746e-33	1.15565060293153e-31	64.8292950377067
HNRNPDL	-1.48578443311035	7.55761001901218	-17.4774427356681	3.79390720698661e-33	1.05109429188397e-31	64.7936988200204
FEN1	-1.22423525708815	6.18702241310182	-17.4531882462212	4.23705529945531e-33	1.16740591516736e-31	64.7227544688077
MTR	-1.04199234964981	6.32980639944018	-17.4368946651876	4.56365083457255e-33	1.2505069513128e-31	64.6532170059319
IMMT	-0.726720535200728	7.15740136917522	-17.4431985099563	4.43439214985849e-33	1.2173095525096e-31	64.6428011010135
XRCC5	-1.04351803400518	8.69903668261525	-17.4452907761812	4.392310048038e-33	1.20796570844943e-31	64.6077012362604
KCTD7	1.69335700617729	4.2261397507483	17.4003097159063	5.39230774311074e-33	1.47487965520129e-31	64.5974961922628
BLMH	-0.89891016094682	5.91401213352056	-17.3861837820181	5.75139289123693e-33	1.56738503910733e-31	64.4448876268427
MAPRE3	1.19404282531021	5.00415799159824	17.3658509357029	6.31092664673028e-33	1.71365053394759e-31	64.3990452371558
AIDA	-1.77285744690452	7.41840152178324	-17.3895515895096	5.66365592688363e-33	1.54628104360154e-31	64.3956470008825
FOXN3	1.11584325388021	6.54672426113975	17.3661445667347	6.30246872249718e-33	1.71365053394759e-31	64.308262374259
TFDP1	-1.27580515305409	6.17563063919967	-17.3350566612401	7.26443127599241e-33	1.96900180578162e-31	64.2014540446305
ARHGAP44	0.999346626987914	5.27728110878103	17.3241182591029	7.63695916250475e-33	2.06252839539876e-31	64.1927492635339
NCAPH	-1.57698734125649	5.46529998781544	-17.3150644890253	7.95980173260158e-33	2.13818216130135e-31	64.1592896032932
MON1B	1.07017889003839	6.16081248319997	17.3280500030501	7.50089348259622e-33	2.02943092855252e-31	64.1486988579822
EEF2KMT	-1.73700742604839	3.80506977801796	-17.3028308354297	8.417958843058e-33	2.24918273998859e-31	64.1417148796548
NUP155	-1.20244911449719	6.30638053162285	-17.3177130351817	7.86396332921538e-33	2.1162235367652e-31	64.1131441195991
HIST1H2BK	0.853337772571805	6.80853152002269	17.3192167549499	7.81006833425203e-33	2.10549346691434e-31	64.0785737386535
TONSL	-1.61872082697146	5.55440779528041	-17.2860587922662	9.08952386693827e-33	2.41572195373354e-31	64.0105208767268
UHRF1	-3.83963196303195	3.71980381810399	-17.3044886700287	8.35435070658991e-33	2.23616631390649e-31	64.0068616513721
RAD23A	-0.829170728049285	7.3930405164634	-17.3004887555738	8.50865153385479e-33	2.26937675723559e-31	63.9852024097303
BHLHB9	1.66154721994969	4.44429720289026	17.2583293533486	1.03201779884671e-32	2.73794686704633e-31	63.942664330124
SCD	1.60997862274331	10.1474396371121	17.2885162507816	8.98785344035866e-33	2.39293629894372e-31	63.8540520399846
TSPYL2	2.03758236974022	6.29130348791675	17.2572662219073	1.03705621634134e-32	2.74646140116077e-31	63.8318931584245
DDX47	-1.04941044985389	5.96243912190438	-17.2395778679164	1.12461170142682e-32	2.97309318813823e-31	63.776076622346
NOL11	-1.44616889820451	6.3008250253928	-17.2312818267918	1.16820180439596e-32	3.08290303950961e-31	63.7214954363924
KIF16B	1.25076650867218	4.17357715132763	17.2068934721448	1.30644374186544e-32	3.42964322165236e-31	63.7135897039608
SLC6A9	1.63208575540098	5.8614859909969	17.2234020738912	1.21117788210704e-32	3.19071001363496e-31	63.6985652463145
FBXW8	-1.21125353625583	5.03455870821628	-17.2035783603835	1.32646486323034e-32	3.47612502378129e-31	63.6858594484062
SETD6	-1.29860194272752	4.97677891775743	-17.1986409173493	1.35685751952562e-32	3.54957709289142e-31	63.658906346275
FAM65B	-3.95221569041524	3.0244813109359	-17.3094209232407	8.16795384215238e-33	2.19017848024572e-31	63.6527702049489
NUP54	-1.30450059093212	5.88339349116387	-17.1967063466267	1.36895601513349e-32	3.57499887360774e-31	63.5973376854182
RB1CC1	1.66185964271012	7.64330347785742	17.2162399177143	1.25161881875297e-32	3.2914725363213e-31	63.5952128741284
EMC3	0.851453556317698	6.43020823940128	17.1881107906697	1.42403730840333e-32	3.70595220502331e-31	63.4993375621512
HNRNPR	-0.970237359671105	7.36564956005124	-17.1919412007261	1.39922141661198e-32	3.64769249858427e-31	63.4862782272311
CYLD	1.29359379623523	6.32610172150476	17.1818810918418	1.4653466342632e-32	3.80685900693706e-31	63.4782357487614
TMEM69	-1.03181592074085	5.60176029175481	-17.1673752436554	1.56626874090285e-32	4.04803638784805e-31	63.4643435076813
PEG3	-2.64301575733786	6.75122348986378	-17.172044576801	1.5330416909242e-32	3.96899207429618e-31	63.4513578957092
AKR1C2	4.34258897876491	3.0361363416893	17.1746581255222	1.51475411533941e-32	3.92841930845191e-31	63.4483961190624
STX2	-1.63229206478776	3.92773944161971	-17.1450271687399	1.73561305545615e-32	4.47032000698619e-31	63.4289782659829
ASNSD1	-1.24267837361619	5.73320674606017	-17.1482555480777	1.71005576975711e-32	4.41206141557952e-31	63.3838645800031
ABTB1	1.94024349271062	3.41542138362453	17.1208174309559	1.93992402340104e-32	4.97946993767351e-31	63.298126128899
XRN2	-0.998210281233058	7.15251445504562	-17.1427885830583	1.75355996605651e-32	4.50881103601107e-31	63.273389529173
PRKAR1B	-2.16447660203582	3.94420322352618	-17.1045306879527	2.09082343720164e-32	5.31231890575632e-31	63.2397037288736
NDC1	-1.37046308789469	6.52774029198921	-17.1199891961033	1.9473264458746e-32	4.98994094048685e-31	63.1933016934048
KRI1	-1.29791351745498	5.92363835513373	-17.1093058483188	2.04539648208271e-32	5.21454559846417e-31	63.1852700285845
CTH	1.90865310206425	5.115332598332	17.0985611363824	2.14904318057652e-32	5.45101898640827e-31	63.1843251665763
SPIN4	-1.78547039385542	4.80611659211628	-17.0908042555424	2.22713795029513e-32	5.63008475785045e-31	63.1743730165957
RAB17	1.1495328442169	5.6307657104744	17.1049914634492	2.08639610824162e-32	5.31005490870444e-31	63.1608102314441
STK40	1.50630979610624	7.29980444735113	17.1133925645361	2.00730804052445e-32	5.1261458395434e-31	63.1297245322519
ARID5A	-2.00124480315449	3.6027402663243	-17.0757995092542	2.38639976063732e-32	6.002375009335e-31	63.0906391889114
ATAD3A	-1.71034303381789	5.71141604856208	-17.0816261773918	2.32323745331184e-32	5.85331100653197e-31	63.0825125174389
ADSL	-1.21241839035503	6.20194562058413	-17.0892436571258	2.24319146372303e-32	5.66113664189328e-31	63.0779891856986
ARL8B	1.17872627319805	7.39842694092556	17.092948583853	2.20526806792843e-32	5.58419988330747e-31	63.0264715997685
MAFB	-2.39763360993408	5.51933565158371	-17.0516801491032	2.66677438577412e-32	6.67404736279736e-31	62.9826183764172
PMPCA	-1.294406715814	6.44766289967222	-17.0669299103482	2.48588069771752e-32	6.24213788577362e-31	62.9573402591943
WNT10B	-2.5348626351405	2.66830664461125	-17.114515573888	1.99696705914314e-32	5.10842544464964e-31	62.9517131396955
POLR3E	-1.22793584984705	6.02180730829311	-17.0580913498998	2.58916422083205e-32	6.49063271118765e-31	62.9502557178592
RANBP9	1.14235344099025	6.90748410293362	17.0425489364324	2.78136950536935e-32	6.94925865101934e-31	62.812463621706
UTRN	-1.35366577632408	7.98443986623761	-17.0345655227186	2.88561243556435e-32	7.19773361003891e-31	62.7494499925403
TMEFF2	-3.23416506991522	6.05640526932268	-16.986107070722	3.60832603123676e-32	8.92629714745489e-31	62.677010728763
UBE2T	-1.4107879681303	5.49149803190604	-16.9882007163776	3.57362763270059e-32	8.88057594845172e-31	62.6455561533318
TTLL7	1.21489888360437	4.9193973075358	16.9774154004695	3.75603650956845e-32	9.23087466901471e-31	62.6187007243635
PRDM15	-1.53071949728239	4.44877511413193	-16.966311419296	3.95362783684904e-32	9.68477579088501e-31	62.6157800017864
MRPS12	-1.43605578199948	5.44781210204432	-16.9795707387655	3.71884991004787e-32	9.15446725398013e-31	62.6157178374112
TUB	-1.4621412584857	5.72612491153554	-16.9811428515593	3.69195963169752e-32	9.1031963595353e-31	62.60827822823
LRRC20	-1.52954198180263	5.42004789699566	-16.9722019507527	3.84753963405983e-32	9.44030312827491e-31	62.5890385005807
WWP2	0.856036259294008	6.97634059665171	16.9948015715217	3.466412256811e-32	8.6321138388514e-31	62.5829242192107
NUCB2	1.53940035399985	6.55453028385371	16.987342774235	3.58780570120936e-32	8.89017993553791e-31	62.576223586571
MANF	1.04820077603831	7.00219622252655	16.9879348176996	3.57801574907651e-32	8.88057594845172e-31	62.5448372291752
HN1	-1.18827508375295	7.64004369150617	-16.9845084453425	3.63504838147218e-32	8.97761291055694e-31	62.5224501371675
VAV2	-1.57505283899254	5.86570142819705	-16.9564187042062	4.13845849787078e-32	1.01045679356142e-30	62.5032666171863
APEX2	-1.08848124701873	5.13287458027708	-16.938455894139	4.49657822466629e-32	1.08904223583208e-30	62.4383391818311
STOML2	-0.854172384564522	7.20427563274427	-16.960762258218	4.05625862694251e-32	9.91999666810565e-31	62.4280400444752
KLHL24	2.18855143767905	6.30857047814562	16.9439296052698	4.38426624632559e-32	1.06527737790979e-30	62.4263224406455
LRRC47	-0.810954962970024	6.63873283518837	-16.9531003506052	4.20238428805223e-32	1.02439939073689e-30	62.412682182227
COLGALT1	-1.22673206121961	6.59888772061739	-16.9441028184803	4.38075861679836e-32	1.06527737790979e-30	62.3783698644612
SLC7A5	1.38015328847092	4.85875977607073	16.9211640101219	4.87075364202217e-32	1.1739845375378e-30	62.3645096247602
SH3BP5L	0.951300502453901	6.39055759729185	16.9380542536609	4.50493234464422e-32	1.08930860043764e-30	62.3465255761565
YIPF5	0.969564401204778	6.32574209513736	16.9325872146376	4.62021171179653e-32	1.11538744476426e-30	62.3310628840518
GLRX	1.66232385027889	2.92440795261074	16.9058013716245	5.22938850401569e-32	1.25840541308172e-30	62.3129509653916
SURF4	0.816299206161158	8.6480778156599	16.9429564456171	4.40402566749773e-32	1.06834974835454e-30	62.2963499425996
ZFYVE1	1.62345195244376	4.88464466396943	16.8989270376317	5.39835821279525e-32	1.29698795077334e-30	62.289455079361
PMM2	-1.00077549840082	5.70544464572288	-16.8934971352188	5.53569820667697e-32	1.32786013213197e-30	62.1968690931277
DNAJC6	1.93409245484644	3.03390405325833	16.8711921182693	6.13773999536714e-32	1.4675844549432e-30	62.1044198751325
BCL2L13	0.838783393311038	7.07148627200453	16.8846710960236	5.76647840630868e-32	1.38101179823176e-30	62.0727692113855
EIF2B5	-1.09126753392486	6.37814630109256	-16.8673862661758	6.24685584867193e-32	1.49130027700569e-30	62.035196205624
NPC2	1.26107449326321	5.45895768075185	16.8382478486198	7.14958389049043e-32	1.69096316680157e-30	61.956140984693
GTF2H3	-1.13036585725099	6.4596710917794	-16.8479060565365	6.83668687759996e-32	1.62693645252046e-30	61.9473139785245
FAM177A1	1.04925397177798	6.32688476843276	16.8496158985107	6.78274563899968e-32	1.61666203992411e-30	61.9387213490676
TTF2	-1.28149560764083	5.46100555935847	-16.8328796524986	7.32968518231173e-32	1.73054328140869e-30	61.9273200888415
NCOA5	-0.905345437967574	6.00606521697177	-16.838211652259	7.15078323734016e-32	1.69096316680157e-30	61.9194335446515
APTX	0.929343932334605	6.44743957988052	16.8422563263369	7.01800934860171e-32	1.66480929508062e-30	61.8981108481001
GFPT1	1.32926808586384	7.80202610602707	16.8457832852731	6.90425581455629e-32	1.64041622328129e-30	61.8675361854207
KDM3A	1.64241776287185	6.43346206584365	16.8277224649993	7.50700433847694e-32	1.76962601485981e-30	61.8600232753143
SNAPC4	-1.91612357769762	4.88288853189519	-16.8034334563911	8.40194199903822e-32	1.97130564152434e-30	61.8531444121588
ARHGEF2	1.85557057524095	5.59013050838173	16.8024107358915	8.44189476916894e-32	1.97758957650298e-30	61.7865911539117
PJA2	1.05530823756906	7.51135034968453	16.8258624333302	7.57201109435374e-32	1.782152329041e-30	61.7835742386942
STYK1	1.27103053594943	4.74049473639568	16.7929474965082	8.82076402427199e-32	2.06312449514748e-30	61.7820344967921
FICD	2.49543375642608	3.73490582094616	16.7799452242935	9.36937910650977e-32	2.1812495606721e-30	61.753645847923
NLE1	-1.22919386825	5.69606672380124	-16.7896700919595	8.95592750701737e-32	2.08823303486604e-30	61.7261267501411
PDIA4	0.973962889841518	8.45601286543661	16.8131818296995	8.03053726712693e-32	1.88711342102e-30	61.6927265410293
PPM1M	1.56889460594863	4.19918613626998	16.7637744266111	1.00998315950861e-31	2.34382032625151e-30	61.6818428933662
CDK4	-0.967255096054831	7.41455795978682	-16.7904168662082	8.9249476541848e-32	2.08424594051694e-30	61.629020920913
CDC7	-1.98256347393414	4.99310628658905	-16.7520829274255	1.06633894181695e-31	2.45962297239989e-30	61.6081240507212
FBXO30	2.18257291764183	5.29951455244377	16.7582517919063	1.03622022218283e-31	2.39382813173805e-30	61.5998861767118
MARK1	1.3894406370089	4.29900159667126	16.7451711964742	1.1011319981334e-31	2.53598130122256e-30	61.5973940569883
SESN2	2.16821256627237	7.10016023583952	16.767619226395	9.9211269761921e-32	2.30612449960527e-30	61.5456447086143
NFRKB	-1.05293110358789	6.45093959006087	-16.7590946305935	1.03217214951915e-31	2.38815053885664e-30	61.5284703072382
SFPQ	-0.876650321060464	8.53637297950742	-16.7634615639472	1.01145149934135e-31	2.34382032625151e-30	61.4733542956412
MRPL4	-1.24819651810892	6.5062662796931	-16.7365234511607	1.14627681682873e-31	2.6359100584227e-30	61.4265354404637
AP5Z1	2.48080716660259	5.91578228337596	16.7258976290225	1.20430574848243e-31	2.76511546165324e-30	61.4125077359199
TARSL2	-1.36802433202347	4.82291727658859	-16.6999963513678	1.35844475786115e-31	3.09066764909743e-30	61.3650227716141
PRPF4	-0.952509534505371	5.74728804075759	-16.7131956391221	1.27756399850322e-31	2.92883984756097e-30	61.352434518337
AADAT	-1.51510139157545	6.04671125785296	-16.7053390237271	1.32510395434957e-31	3.01938709840867e-30	61.3043651723639
ULK1	1.6125793190886	6.95200837254464	16.712664180214	1.28072503017385e-31	2.93161083126381e-30	61.2780997700479
ICMT	-1.1042873766168	6.87105956682885	-16.7098828069017	1.29739696231504e-31	2.9607466240308e-30	61.2775966093442
TPD52L2	0.876848591346278	7.29067167320039	16.7117005593879	1.28647656802489e-31	2.94029408606723e-30	61.2571785673167
TARBP1	-1.3380964048062	5.27072019919973	-16.6775304268972	1.50813257926532e-31	3.42603915434918e-30	61.236678206936
ARSG	-1.61137802569737	3.99721234612014	-16.6649720545889	1.59892687053825e-31	3.62134025460066e-30	61.2332421851934
HACL1	-1.00470038819165	5.10065897462569	-16.6517798824894	1.70023245114128e-31	3.84498350697853e-30	61.1283693550292
ATG13	0.829206594749379	7.07579107558553	16.6657443583974	1.59318789152565e-31	3.61379295757541e-30	61.0574637179541
AHCYL2	1.00727423606968	5.53715378771493	16.6410826589603	1.78710151204774e-31	4.03535583532463e-30	61.0218870972932
SMYD5	-1.40202131708524	4.37387727381122	-16.6022270052087	2.14194516711092e-31	4.80769037807736e-30	60.9417377579973
PCNA	-1.61492463226833	6.9343544601054	-16.6365479434434	1.8252612041604e-31	4.11533366992081e-30	60.936141868297
C9orf72	1.6724588884396	5.72772459363459	16.6173806714106	1.9958209067894e-31	4.48641418208826e-30	60.9137736557239
KIAA0232	0.949202874367166	7.10899884868043	16.6313232913741	1.87024400883294e-31	4.21043238930065e-30	60.891730180655
PAQR4	-2.36104015174861	3.6363997848492	-16.5894839918921	2.27312416024629e-31	5.08691987932313e-30	60.8534430025942
SLC5A6	-1.16232897711419	6.19657249447574	-16.5982141957556	2.18241102442651e-31	4.89120655862515e-30	60.7885933672841
EGF	1.56005745651513	4.72302213111865	16.5734201376345	2.45006693080287e-31	5.45848739361068e-30	60.7706751538915
MSH6	-1.27001103002642	5.78476784338119	-16.5840758463217	2.33121141854226e-31	5.20140723043546e-30	60.7532234957255
HSPB2-C11orf52	1.55163151021021	3.4022158810845	16.5395777795281	2.86951468555224e-31	6.36464291259268e-30	60.6528204700924
LDHA	-1.79401013702461	8.90633343648569	-16.5850954728235	2.32014685432299e-31	5.18442338757649e-30	60.6348513769267
PARP10	-1.72188924448692	6.10818891949765	-16.555307870335	2.66625019210852e-31	5.9313204273632e-30	60.6169709349117
CALML4	-1.23237735597879	4.18629701189977	-16.5303351630852	2.99614506248954e-31	6.62593729872502e-30	60.6047908444959
MPZL3	1.65570938893705	6.1613317141681	16.5436865107553	2.81496392975382e-31	6.25288437413956e-30	60.5273969465381
BEX2	1.89287228998215	5.96330235017739	16.5350520432976	2.93083342272169e-31	6.49106116159129e-30	60.5172646032771
ZNF204P	1.64478687219803	3.96751933887043	16.5110280968752	3.27909664672153e-31	7.21978229430653e-30	60.5150184007343
ZNF517	1.36951974235929	4.03025538762588	16.4985172259466	3.47664902992901e-31	7.62122070560788e-30	60.4578390840713
MAPKAPK3	-1.07699568176736	6.37320633546148	-16.52370811195	3.09038642860067e-31	6.82430038409819e-30	60.4374543386663
ELF3	2.32371994623005	6.69572823600711	16.5222556197362	3.11143704002888e-31	6.86069582864518e-30	60.4246078876972
GINS1	-1.32691526927795	5.65363137252162	-16.4985929081793	3.47541868869281e-31	7.62122070560788e-30	60.3563314024301
ERO1LB	2.06100262211443	4.26970149271348	16.4748800696627	3.88316285121235e-31	8.45066280779778e-30	60.349163196089
ELAVL1	-0.765281787805825	7.03174634470622	-16.5073360258069	3.3361921633057e-31	7.33473814409933e-30	60.3227803095074
DFFB	-1.56385637949342	3.93462687038759	-16.4587375716665	4.18794112678802e-31	9.03536263790933e-30	60.2772109741635
NDEL1	1.34956205786089	5.99597182931151	16.4843543382902	3.71477593367326e-31	8.13135210204631e-30	60.2705027655864
TOMM34	-0.874509359718957	6.2957364090838	-16.4809166605273	3.77500802921026e-31	8.2391745009624e-30	60.2391328486944
AMPD2	-1.49020238206588	5.81808074947536	-16.4718847428252	3.93798017226402e-31	8.55755575495175e-30	60.234054274363
TRUB2	-0.974218356144241	6.04334033113601	-16.4672869686557	4.02364194202853e-31	8.718471486508e-30	60.1943406814674
TIMM50	-0.945790940791085	6.40287859236249	-16.46875332749	3.99612039412034e-31	8.67135026562298e-30	60.1769654708581
SLC31A1	1.17262999568158	8.11717055575202	16.4838543169496	3.7234764504377e-31	8.13853309749237e-30	60.1692638348638
GRIN3A	-3.17660510948819	3.64011524406086	-16.4454246816595	4.45732274590844e-31	9.5889911679887e-30	60.1425874161333
NBR1	0.926202525152979	8.05450156287672	16.4758699499808	3.86521633784922e-31	8.42381546141421e-30	60.138135705917
MRPL15	-1.08276038425311	5.87495851096664	-16.4501083648083	4.36061853737128e-31	9.39441147161653e-30	60.1280411318048
MCMBP	-0.955415104800681	6.53500759621429	-16.4593700328096	4.17555890488257e-31	9.02161043391608e-30	60.1256368083684
METTL8	-1.38254281155357	4.98589877911923	-16.4326566732986	4.7320416634709e-31	1.01219854157663e-29	60.10728546536
NHP2L1	-0.837479877510571	6.96952613291967	-16.4604300816173	4.15488795536547e-31	8.9898843714363e-30	60.1070803355448
FBRSL1	-1.88205458461691	5.65208772238811	-16.4261582739134	4.87833836970989e-31	1.0405273999938e-29	60.055353690052
DCUN1D5	-1.04230037761744	6.39494415315147	-16.4406835354255	4.55741055234271e-31	9.79028281172792e-30	60.045539113627
FEM1A	-1.2385310997636	6.2837392444033	-16.4357155489896	4.6647133093473e-31	1.00064764361656e-29	60.0305391016615
PLEKHH1	-1.80508817436147	6.37972124026654	-16.4244705960188	4.91707113529755e-31	1.04730127897345e-29	59.9922803909245
FHDC1	-1.38509607044808	4.94820480361845	-16.4025086808509	5.45023218284577e-31	1.15594189911881e-29	59.9731308208482
MRPS16	-0.710224953748453	7.39451149642018	-16.4351102255944	4.67796007336984e-31	1.00205775266364e-29	59.9692050684142
GNS	0.957409470348926	8.34404705565795	16.4298797443093	4.79401018601154e-31	1.02399512024394e-29	59.9137585323466
PNPLA8	1.59328095727948	6.1486218525675	16.4086877113976	5.29460446602243e-31	1.1261158733965e-29	59.9077731675489
ID2	1.81225818742249	5.50589900121654	16.3955219714229	5.63175231154194e-31	1.19275589153898e-29	59.8908349761463
SLC30A4	-3.43488225485811	6.44001612784193	-16.3844644954459	5.93154302460056e-31	1.24971124748365e-29	59.8783728288046
CLSPN	-1.69316169029256	4.606054908957	-16.3795901772806	6.0687438316767e-31	1.27630612572069e-29	59.8727312240754
GAS8	1.73645672448498	5.50805026277642	16.3885155086745	5.81989270690774e-31	1.22913514608898e-29	59.849799283833
NPEPPS	0.817694622243486	7.97649829905266	16.4033469905721	5.42885136315233e-31	1.15303581427292e-29	59.7971115812367
PSMG1	-1.28332127566653	5.6961450765279	-16.3665405991625	6.45197773667467e-31	1.35311309628361e-29	59.7625192723615
BAG3	1.77923317542805	7.59227406443493	16.3894708781191	5.79387116202608e-31	1.22536294885892e-29	59.7542409704847
SOWAHC	1.2764212504477	4.74003563880042	16.3546611495094	6.82197803518786e-31	1.42672454284653e-29	59.7520769789015
MRPL32	-0.999860950265147	6.15480089971437	-16.3710239102108	6.31764427593323e-31	1.32679365660718e-29	59.7361371478826
UBE3C	-0.908634045703377	7.84647496046462	-16.3843774865888	5.93396456750027e-31	1.24971124748365e-29	59.7189537609535
CAMLG	1.2359156167846	5.826990078457	16.3549109384385	6.81398256543614e-31	1.42672454284653e-29	59.6654175856927
NIP7	-1.20784067199445	5.35281356137817	-16.3424909302662	7.22318064244365e-31	1.50643445176297e-29	59.6504333478264
FTSJ3	-1.07538838795475	6.50448485905469	-16.353316481462	6.86518177120501e-31	1.43376313597238e-29	59.6258470453738
SAPCD2	-1.94828772299978	6.46203528134666	-16.3405418303171	7.28960390876132e-31	1.51817881128932e-29	59.5888042282883
WARS2	-0.902703168282609	4.85440578342828	-16.3158952782834	8.18449149578162e-31	1.70219285734982e-29	59.5709114952945
TLCD1	-1.87409257464737	4.69809416994415	-16.3002490619863	8.80912267855636e-31	1.82200807357028e-29	59.5279282156596
CHAC1	1.95872402702732	6.19043413186866	16.3038972436415	8.65932210462211e-31	1.79845616491017e-29	59.4205706610559
PRKAB2	1.29042183131199	5.41787698698463	16.2951006836765	9.02496884708452e-31	1.8640843494886e-29	59.4145003294079
POLA1	-1.42809949193258	5.06164044847927	-16.2829023473922	9.55785854018688e-31	1.96603840875954e-29	59.4056455030263
PPM1G	-0.946492424441742	7.34246606965816	-16.3009087834608	8.78184166086034e-31	1.81887081902729e-29	59.3449300972496
TYMS	-1.3513098010643	4.65205164288457	-16.2624244364791	1.0524573061577e-30	2.15897526082842e-29	59.332361925081
ZNF544	-0.90508416971736	6.27538610819517	-16.2870062313545	9.37513625270286e-31	1.93109802428788e-29	59.3266416763613
PRKDC	-1.344139930629	8.85265119057455	-16.3013797397212	8.76241851428379e-31	1.81735464655367e-29	59.3010340995787
OS9	0.694958887717451	7.79891986941927	16.2888893084624	9.29247344961538e-31	1.91670029284924e-29	59.2663362738851
WBP5	1.389646458657	5.71092075536772	16.259305431159	1.06802090155979e-30	2.18791294103982e-29	59.2318772659263
RPL7L1	-1.28629059072521	7.07722806696951	-16.2738132497483	9.9753963247932e-31	2.04911834764835e-29	59.2287780423572
TXNIP	-3.94541951502169	6.26709835508204	-16.2376564089921	1.18261935920187e-30	2.41280058393686e-29	59.1985257541732
CYB561D1	0.95381945657398	4.83216604585752	16.2351069682938	1.19690431418147e-30	2.43863163931465e-29	59.1721554521402
ULBP1	2.2479277026471	4.83614882010603	16.2223495304074	1.27103610359364e-30	2.58266280535346e-29	59.1469051307585
HIP1	-1.15450294772124	5.97731933620745	-16.2445643080386	1.14476888164989e-30	2.33875503766731e-29	59.1464417266169
OTUD5	1.04076960593369	6.22299287189943	16.2503999589088	1.11374427794717e-30	2.27847194518457e-29	59.1452739656454
CLMN	-1.68975714093475	4.84808098527492	-16.1902365727358	1.47873967742843e-30	2.99255458170691e-29	59.0040170137682
MCM2	-1.56370365727793	7.0059770569288	-16.2231053764289	1.26651802188774e-30	2.57696946025289e-29	58.9947137043453
MR1	1.39771464094001	3.73501243915421	16.1806416820608	1.54718719763781e-30	3.12265631179158e-29	58.9773922109223
TTLL12	-1.39363905284482	7.42002300454925	-16.2141208666801	1.32128436504147e-30	2.68113594938686e-29	58.9353512928374
KCNN2	-2.71954056493544	6.02653810336723	-16.1826292071812	1.53275180945228e-30	3.09768521813397e-29	58.9001617228042
SMOX	1.42295629152867	3.48581849464683	16.1563313569412	1.73522057707344e-30	3.4927710704202e-29	58.865432001077
SLC25A10	-1.41344894117303	7.37110892467118	-16.1902667686892	1.47852914559045e-30	2.99255458170691e-29	58.8238169673262
VWA5A	2.34810006274876	3.70933046493865	16.1363380498561	1.90697434015675e-30	3.82822549355532e-29	58.7731607610861
SLC25A19	-2.17997473502353	3.02923851698275	-16.1495849049287	1.79136388661514e-30	3.60095316217041e-29	58.7367450648257
MYO1B	-2.15969401279045	4.39196978367368	-16.1254653619111	2.00745130619248e-30	4.02455124349617e-29	58.7202598898529
LDLRAD3	-1.22039360942175	4.16851326691288	-16.1148419510338	2.11076590972027e-30	4.20919799473566e-29	58.6696669349373
SARS	0.780187259643217	8.72988867275998	16.1667730856392	1.65179326758823e-30	3.32930573236308e-29	58.6645496331614
POLR3H	-1.54829084627136	5.80182308884921	-16.1162487000577	2.09678367906641e-30	4.18687549532729e-29	58.5697688889664
CCM2	-1.44720443684532	5.02454166623623	-16.0983632955164	2.28170666335219e-30	4.53202476943075e-29	58.5394605794263
ERI3	-0.868308735501724	6.28232638663448	-16.1182317127114	2.07723176760712e-30	4.15335715344721e-29	58.5328463877261
CFLAR	0.866202366265642	5.68662500788019	16.1118494323528	2.14082239005804e-30	4.26347334338348e-29	58.5182212879115
ZC3H6	2.24775872552518	4.65883622118192	16.0833892050351	2.44908783622576e-30	4.83888196694289e-29	58.5108337981779
RRBP1	0.969768436128983	7.82120005327221	16.1248137079097	2.01363977718375e-30	4.0315753192255e-29	58.4889944971271
SLC25A15	-1.35894556954108	4.90265365141814	-16.0815566245451	2.47040304499821e-30	4.87458240784403e-29	58.4712312149866
DHX33	-0.901154728356595	5.9484072092872	-16.0995189877914	2.26927675603419e-30	4.51330592961714e-29	58.4629391999463
B4GALT2	-1.41086667124824	5.99180301418456	-16.0967083160821	2.29962590918422e-30	4.56158291311892e-29	58.4608837557553
ID1	1.9602333506028	5.86158339442705	16.0888714363994	2.38642030197381e-30	4.72127631810788e-29	58.3880848761937
APBB2	0.977786426195361	5.58593107183922	16.0770388914803	2.5237501856834e-30	4.97321644683746e-29	58.3765073629685
SIDT2	1.06226842894503	5.89473846476851	16.0767656230873	2.52701395107684e-30	4.97321644683746e-29	58.3490513849895
C19orf48	-1.35647544154625	8.23696514967449	-16.0892759374725	2.38186082189645e-30	4.71847257277008e-29	58.3176301172924
WIPI1	1.7157269373966	4.10715367676247	16.0298054776612	3.15587954185738e-30	6.17040197923573e-29	58.2584981927468
TFB2M	-1.3868027773274	5.24998999977267	-16.0435336340787	2.95729030239069e-30	5.81239151579824e-29	58.2578105869385
CCDC51	-1.16264005217638	4.85637741081011	-16.0376895178212	3.04024656622674e-30	5.95983582747529e-29	58.2545226874675
IKBKG	1.80484032673121	3.08709845932357	16.0213435665342	3.28491395084963e-30	6.40600881635818e-29	58.2251585244749
SORBS2	-2.01703894770045	3.29671920849383	-16.0288022404833	3.17090748384342e-30	6.19172259784041e-29	58.2242012586697
MRPL14	-1.33151906762932	5.00132637307436	-16.0200054018161	3.30579979250148e-30	6.43003752386039e-29	58.1718298351509
HSD3B7	-1.47374512073889	4.92072206730623	-16.0124874916668	3.42564513745405e-30	6.63735321084e-29	58.1439538603839
C16orf72	1.23016252160795	6.62104009951101	16.0399615971823	3.00772030792924e-30	5.90378145671444e-29	58.1411035256644
RAB11FIP5	0.91585188956424	5.22037066189638	16.0210588446733	3.28934669945171e-30	6.4063333383874e-29	58.1371894041688
NUP85	-0.991144096388804	5.6026424920353	-16.0178791617758	3.33926077006077e-30	6.48671923974548e-29	58.1032525330054
TEAD4	-2.0714444743716	3.34850401961973	-16.0004844964714	3.6261118331494e-30	7.01330032235805e-29	58.0938486681837
HEXIM1	1.29004623334291	6.65971488408758	16.0302995615576	3.14850477700262e-30	6.1640088307003e-29	58.0820901720105
CREB3	1.16017047133157	5.73587598801955	16.0145859821073	3.39175956252808e-30	6.5801888360364e-29	58.0735235405334
DPH1	-1.33815831130976	5.40995808354338	-15.9948537314913	3.72417779398857e-30	7.187950354053e-29	58.0358620158483
NQO2	1.60867563099825	6.15270471688201	16.0003154034087	3.62901861379343e-30	7.01330032235805e-29	57.9760967855992
MYNN	-1.29001583023317	5.46840457536251	-15.9759851664939	4.0726585238573e-30	7.83035088274536e-29	57.9309451918667
MRPS2	-1.29370416775411	6.24673670753545	-15.9843580736181	3.91414634449717e-30	7.54490648382151e-29	57.9115422908937
TMEM135	1.4459454581522	6.22733181154247	15.9821406360042	3.95551189151692e-30	7.61486750807924e-29	57.8857272610407
PUS1	-1.9284163038968	4.43019854710884	-15.9467148652467	4.67927986701106e-30	8.91675970596931e-29	57.8742788021105
LARS2	-1.16974033372507	6.54461091115823	-15.968223208785	4.22536537226907e-30	8.11356603964097e-29	57.8083630494598
ALYREF	-0.953634814103163	6.06392518576267	-15.9616733983619	4.3586957535008e-30	8.35889852293334e-29	57.8064443065633
PLCB4	-1.534204348434	6.52367018924233	-15.9602722732286	4.38776240530046e-30	8.40390819872343e-29	57.7867304666112
RFX5	-1.13837665333194	6.56541377294632	-15.9552073896679	4.49446984412934e-30	8.59731964069378e-29	57.7440096547133
DDX54	-1.09963539094859	6.58982388586522	-15.9507452650265	4.59063847017689e-30	8.75896153344043e-29	57.7280933931765
ALDH18A1	-0.924259454747119	7.38236560994829	-15.9542154793986	4.51567109043503e-30	8.6268851264596e-29	57.7000923882906
YIPF4	1.19837735500019	5.97549251217203	15.9384057065114	4.86749428757612e-30	9.2636621320967e-29	57.6922347747784
NOL9	-1.14702066236323	5.4062537288268	-15.9126581546813	5.50045383538902e-30	1.04286382313386e-28	57.6335348088173
BAIAP2L1	0.845917528959557	6.74048491925147	15.9268967697949	5.14082967232716e-30	9.77148080502083e-29	57.5872477410667
SLC29A2	-1.68708821761763	4.80772703746338	-15.8752497572207	6.57052721796869e-30	1.23637890607792e-28	57.5131379324925
IMP4	-1.48504487728247	5.64703448604876	-15.8876992049848	6.1929749423381e-30	1.17268236739154e-28	57.5058236751887
FLAD1	-1.10603376511323	5.51377402794195	-15.88706218663	6.21175324315769e-30	1.17475675943647e-28	57.4933733894611
PRPF19	-0.849626925231918	8.34663229515563	-15.9143574340308	5.45623929453065e-30	1.03578873889598e-28	57.4844245780518
GAB2	2.13192955287184	2.74658055356583	15.862169127821	6.99218748041913e-30	1.30590406972604e-28	57.4414485737769
YWHAH	-1.05543132916601	5.46824361037978	-15.8715238513616	6.68795998970986e-30	1.25533009006854e-28	57.4316931771223
APOL2	1.28731002709481	4.85706774605761	15.8669324205473	6.83557914655121e-30	1.27872435054544e-28	57.4303996126828
MRPL36	-1.32310376697916	4.82915137671456	-15.857835180199	7.13781238920265e-30	1.33144584889773e-28	57.4227335262104
TEX2	-0.705034927323657	6.50862523027952	-15.885033349178	6.27194257034057e-30	1.1846476683803e-28	57.4118345864634
TSC1	1.36592429787231	6.80269904175019	15.8842544226559	6.29520638750233e-30	1.18754797882833e-28	57.3987871933227
JOSD1	1.43193169798646	6.69483166562478	15.8834016644313	6.32077479919683e-30	1.1908752118537e-28	57.3887493111791
FAM136A	-0.97064643398438	5.75785923147565	-15.8668535396031	6.83814367000526e-30	1.27872435054544e-28	57.3770568724022
WDR75	-1.04343015174577	6.07658964247483	-15.8674976809036	6.81723005887432e-30	1.27799658631781e-28	57.3579128435943
LETM1	-1.08683893116362	7.14583696919759	-15.8746199605028	6.59023049099244e-30	1.23853443119828e-28	57.33061862103
USP43	-1.41668450088378	4.22144765897733	-15.829715752198	8.15966054743181e-30	1.51640424232965e-28	57.3105177194354
CDK6	2.32120210413939	2.95110119148566	15.8226090677228	8.44042417923165e-30	1.56470875895485e-28	57.2841204721303
TMEM109	-1.00002585048164	6.64390485681534	-15.8483249574612	7.46814357453056e-30	1.39133553244604e-28	57.2253690381436
OSBPL6	2.26098018178356	3.39334259507738	15.8069594580854	9.09342274044623e-30	1.68368478262072e-28	57.2143698279104
WDR12	-1.19811921234155	5.51058492374383	-15.8247034542137	8.35668651684397e-30	1.55110018216229e-28	57.2040345176268
RSL1D1	-1.27044415726692	7.9049689722678	-15.8380969587066	7.8405848586833e-30	1.45891229539019e-28	57.1377113191741
MIEF2	1.5107459104879	4.98445874820962	15.8012130037826	9.34575135640457e-30	1.72827342817452e-28	57.1094800646301
STK36	-0.948156987872481	6.06619490407948	-15.795864243886	9.58693965270205e-30	1.77069478259501e-28	57.0101800055313
MMS19	-0.766191635878951	6.33726571413499	-15.7932431858543	9.70740437000138e-30	1.78635274534241e-28	56.9886288163089
CLK3	1.54961798212192	6.3089509092447	15.7910801011803	9.8079659486174e-30	1.80264891902618e-28	56.9728329584017
ARHGEF5	1.00803490249571	4.8442718285573	15.7566923980062	1.15549225181905e-29	2.11595995772133e-28	56.9274617985741
HNRNPH1	-0.888315076838306	8.5188356045315	-15.7944511976273	9.65169581510565e-30	1.7782805442899e-28	56.9082051589695
FANCI	-1.24110514731459	6.77202836531977	-15.7767219483989	1.05025554500641e-29	1.92795076574771e-28	56.8799103413559
KIAA0391	-1.01420811337949	5.39855177901452	-15.7501266148105	1.19224750875264e-29	2.18060762380385e-28	56.8441797791489
WDR4	-1.76646114084776	3.96226285859276	-15.7235250040957	1.35359425124484e-29	2.46072291485382e-28	56.8264630870546
TNKS	1.04985063288099	6.91845937439789	15.7614134474012	1.12976983879222e-29	2.07138264948766e-28	56.8000219424475
SFXN4	-0.989560090973788	5.80600189793245	-15.7430371162439	1.23325569756488e-29	2.25286709910392e-28	56.7871004894845
MED11	-1.48927284061361	3.77241588620588	-15.7122261878573	1.42860620475149e-29	2.58769008088641e-28	56.7750168310141
TRMT5	-1.29237879678674	5.10182969739992	-15.723572611169	1.35328671814095e-29	2.46072291485382e-28	56.7642793414626
MCUR1	0.921089320505701	6.48742655971112	15.7390736599585	1.25679674817972e-29	2.29308140591333e-28	56.7093236790159
SNX11	1.11034863757337	5.04547835153632	15.7165695730649	1.39928855784948e-29	2.54071547577603e-28	56.7086361932559
PTPDC1	1.86737856884355	5.03649018864352	15.7022824091392	1.4980730443459e-29	2.70048797525787e-28	56.6611212643552
SMARCA4	-1.14115468823998	7.81429826954084	-15.7340314496505	1.28739925270415e-29	2.34606640517058e-28	56.6408753305743
NCS1	-1.12447369684714	6.01670621139917	-15.7096009626249	1.44662498951398e-29	2.61717118584842e-28	56.6154113490129
SLC25A22	-1.45255298909145	5.89925306291583	-15.7033403442426	1.49052373239936e-29	2.69010869780153e-28	56.6010669742581
ARHGAP21	0.909753003072844	6.42370565736875	15.7137440643913	1.4182910644551e-29	2.57210852945142e-28	56.5976638074413
OSBPL9	1.22256862536255	6.04538562584282	15.7068382647486	1.46583416595509e-29	2.64873235090033e-28	56.5861872285704
IER5L	2.88479304448314	4.06478963746966	15.6687130790094	1.75867106509904e-29	3.14758101472315e-28	56.5603251347045
ALKBH2	-1.53974547624801	4.06887152072912	-15.6552007451775	1.87602091042264e-29	3.34962306669517e-28	56.5008538470199
UBE2N	-1.0708392773841	6.9206686883873	-15.6963882748614	1.54084218440986e-29	2.77425494497584e-28	56.4982030098312
ATP11A	-1.50159654703737	6.34427279574974	-15.6840184481052	1.63463472200125e-29	2.93608552458981e-28	56.4848807486262
NAPA	0.869245573847195	7.16198594361824	15.6938801630592	1.55941194331458e-29	2.80432691506727e-28	56.4617105725584
POLR2H	-1.13613421178919	5.83367055044703	-15.6692699637817	1.75399630186939e-29	3.14296043781274e-28	56.4420910444404
PHF14	-1.06461239607264	6.2891579552361	-15.6749365885252	1.70713237844715e-29	3.06264035779719e-28	56.4291874328529
TTC33	1.39946502957134	4.7598459157728	15.6419326902406	1.99890886996915e-29	3.54794510537314e-28	56.3801521256583
NUP62	-0.974475619381493	6.55544960327779	-15.664932536097	1.79073967793656e-29	3.20116035760659e-28	56.3569650926167
VPS9D1-AS1	-1.59120751672287	4.45926987813282	-15.6250952167843	2.16658017161223e-29	3.83648205860015e-28	56.3310175938973
RMDN3	-0.700217138577714	6.16607658856421	-15.6506055931224	1.91769664563583e-29	3.4159113678372e-28	56.3181361179029
DLEU1	-1.52303184526232	3.98094673898335	-15.614809685793	2.27589125915313e-29	4.01583820769018e-28	56.3062631576454
UBAP1	1.13641581655457	6.96208329539737	15.6524665807243	1.90070742311619e-29	3.38967015029842e-28	56.2769845000501
CPEB4	2.07950766587128	7.0505935315365	15.6497725777112	1.92535074561699e-29	3.42142802321712e-28	56.2743584351657
DLAT	-0.949134545585205	7.09094056972913	-15.6501429392211	1.92194392180177e-29	3.41942060779328e-28	56.2650203877335
GRN	1.52443624662141	6.69302199707339	15.6401579655225	2.01594871824036e-29	3.57396528371869e-28	56.2258465966603
SLC35F2	-1.06934653912135	5.5772984621368	-15.6170935459329	2.25114985364212e-29	3.97685484732824e-28	56.2109890328374
SNRNP40	-0.915018994460347	5.94899992363865	-15.6219027397364	2.19993166597443e-29	3.8909509889602e-28	56.1962821115009
DNAH8	-3.55159141205927	1.81826667752025	-15.7949800380013	9.62740912758782e-30	1.77598495650932e-28	56.1722175712618
ITPKC	1.47460539367504	4.98123859250098	15.5871869978209	2.59769581963356e-29	4.56222227223597e-28	56.0963988021899
MAGEF1	-0.977489712597203	6.63036329465499	-15.6104126492177	2.32429750029884e-29	4.09643794184124e-28	56.095745554931
TCP11L2	2.74657550221876	3.36695467569765	15.5705061487092	2.81379769762679e-29	4.91302165436789e-28	56.0787334173119
LRP8	-1.65674425346378	5.21088453780893	-15.5761643316491	2.73854165217646e-29	4.79835956231992e-28	56.051154700526
BEST1	2.26120723180821	4.21706602179226	15.5624206609993	2.92496076914606e-29	5.1011859360624e-28	56.0447021614534
POLR3K	-1.36028936220452	5.2812672264027	-15.5770230885581	2.72729804612826e-29	4.78424152577827e-28	56.0441590660439
SPTBN2	-1.56125474709089	7.02320241580706	-15.6017200168562	2.42306057222813e-29	4.2654956099153e-28	56.0408379797915
GKAP1	1.42651376148535	3.75874873295962	15.5496553835217	3.10952192407234e-29	5.41049608480536e-28	56.0021090120655
RRAGD	1.31515031131343	5.40335852325754	15.57117329392	2.80481737829011e-29	4.9030428116885e-28	55.9964243621609
LINC-PINT	4.06435016698016	2.9127025592005	15.5742891801405	2.76325503188879e-29	4.83601836350141e-28	55.9870628053488
CTSD	1.25288092908983	8.34781003689763	15.5963215359907	2.48650924913023e-29	4.37206356966506e-28	55.9604117967576
ADCY1	-2.59378903407286	4.2105779643546	-15.5337103482624	3.35659232127777e-29	5.80675003413676e-28	55.9258367447663
BEX4	1.80419008395472	4.58923517555354	15.5292661735711	3.42890791023969e-29	5.92502660301027e-28	55.8623577051451
PIK3CA	1.41761188079052	4.5163393827473	15.5229023556717	3.53519584813148e-29	6.10166676500487e-28	55.8408476700842
COASY	-0.940067060457613	6.50510748443676	-15.5535832692628	3.05151843070703e-29	5.31573094611331e-28	55.826547282574
FTSJ2	-1.09213613352695	5.60611546361571	-15.5361401036657	3.31770564237754e-29	5.74609779999321e-28	55.8117428089504
MRPL57	-0.981500277723265	6.34037277663711	-15.5389511331927	3.2732815945994e-29	5.68226548260168e-28	55.7733143858719
ZNFX1	0.913305665535412	6.00051740531202	15.5361964693876	3.31680894028009e-29	5.74609779999321e-28	55.7620653439056
ERP44	1.03108732220779	6.59350545140313	15.541681833644	3.23069964816842e-29	5.61483633297418e-28	55.7586845678512
MTHFD1L	-0.910757244901845	5.31561584749619	-15.5149879037218	3.67201567456168e-29	6.3232783680296e-28	55.7436261093283
LHFPL2	1.81813855838408	3.90145496818586	15.4812567194794	4.31743587788931e-29	7.35041010684648e-28	55.6691205878633
BRF2	1.68746573406964	4.71064273005435	15.4828802699032	4.28390483992485e-29	7.3016021653021e-28	55.6327332940569
SLC26A11	1.06033885384549	5.56055985952082	15.4996994104409	3.95157223413714e-29	6.78910854322692e-28	55.6202224026152
ORC5	-1.38415093789555	5.46685534422392	-15.4888970482145	4.16190741284319e-29	7.11790452292178e-28	55.6144622355053
DIEXF	-1.41263483950482	4.99384560654034	-15.4804214865023	4.334788517405e-29	7.37159505972293e-28	55.6074507572004
KLHDC8B	1.18652312789405	4.78124915914599	15.483438113918	4.27244426669693e-29	7.29034353508195e-28	55.6055506116733
SSR2	0.740886711277001	7.89403408936137	15.5161856684338	3.65097262821128e-29	6.2942600442274e-28	55.5876227698799
RBM12	-1.26112106862206	6.55458424952433	-15.4956056810833	4.02999459351508e-29	6.91593129328256e-28	55.547619672073
MYH14	1.05241793934297	6.91672296958566	15.5001217140957	3.9435700874354e-29	6.78312124088544e-28	55.544315117077
E2F5	-2.27793782402993	2.59879438275862	-15.4882205040873	4.17544902361945e-29	7.13293999302271e-28	55.4978343255088
PAICS	-1.1843208256997	9.03217662917822	-15.4946252576454	4.04900734589831e-29	6.94062720388231e-28	55.454869516916
CLCN3	1.1766754399365	9.06740226807909	15.4905523004202	4.12896196569433e-29	7.06961150249328e-28	55.4294579305102
HIST1H2BJ	2.87633267306166	2.12376101238956	15.4660343020236	4.64494470094469e-29	7.89010063680832e-28	55.4262065996687
CC2D1B	0.89194126295367	6.2925670974672	15.4553858355294	4.88878531048123e-29	8.27621197544377e-28	55.3625674953864
DHRS4-AS1	-1.07432211420377	4.8793782686097	-15.4267306767623	5.61081491976909e-29	9.45589190070176e-28	55.3393622828351
ZFAND5	1.05607969521819	8.06994798921149	15.4598178472944	4.78577034398064e-29	8.11096247011437e-28	55.312996001582
RBM28	-0.992297052139699	5.17143269201616	-15.4212661592163	5.76022450434643e-29	9.68594973765576e-28	55.3028217470711
FAM111B	-2.38637618643496	5.37239196293751	-15.4193831012033	5.81263192547639e-29	9.76314105066593e-28	55.2872144208436
TBC1D20	0.909702424621281	6.67308014820123	15.4423422456748	5.20508057707886e-29	8.80174436322253e-28	55.2837365912265
DNAJC1	0.87969736977625	6.05054126469354	15.4319222423121	5.4724780355002e-29	9.24350170765703e-28	55.2644953585414
CCDC9	1.66773740896194	4.06796338000795	15.395168538362	6.53085125561895e-29	1.09206305628479e-27	55.2490362321636
DPP3	-1.08713616935424	6.24516360098569	-15.4264808499283	5.61755987358604e-29	9.45664563472735e-28	55.2428736818232
IMP3	-1.30793702054256	6.03720750649501	-15.4152112361986	5.93045282650176e-29	9.93880353155696e-28	55.1946285967671
MYH10	-1.07270933892366	7.82110572859483	-15.4277865523166	5.58239764117446e-29	9.41857112133435e-28	55.1720646976385
TUFT1	1.56090500562471	6.56155627489139	15.4181131968445	5.84824500603081e-29	9.81198290620767e-28	55.1699334902205
RPL36A	-2.96040722888361	1.87967025854112	-15.4617505556026	4.74153359022419e-29	8.04506987466739e-28	55.1688729235964
C9orf114	-1.10249428650724	5.3424923814106	-15.3968111023381	6.47942759418661e-29	1.08467207083953e-27	55.1653432354042
ISOC2	-1.24009978518179	5.96923820672886	-15.3934978987257	6.5835747394214e-29	1.09965470842216e-27	55.1027175430105
ZNF511	-1.88068256963052	3.87370003495173	-15.3478663331973	8.20157917012664e-29	1.36082776595162e-27	55.0411405248221
DUSP22	1.25063916668267	5.03083176664847	15.3659292316174	7.51808080934303e-29	1.25018274012287e-27	55.0264390711681
RAB5B	0.636116768902777	7.78210574316577	15.3923669135423	6.61951000469893e-29	1.10442846922844e-27	54.9945784330114
LINC00674	0.815813884817825	7.11927203377655	15.3842192165382	6.88428381923024e-29	1.1473296984413e-27	54.9797293126877
ZNF213	1.85964696803973	5.61083086546018	15.3507478598322	8.08849500427779e-29	1.34354912593181e-27	54.9220906095352
LRRN1	-3.07239515647324	4.5173715338718	-15.3188488743156	9.43283696393237e-29	1.55823410176467e-27	54.8985379099445
NQO1	1.52042960512045	9.05325570610876	15.3771703493686	7.12192451140797e-29	1.18561882997009e-27	54.8842680758203
CXorf40A	1.66137466466223	4.4458924385985	15.3257676965024	9.12335451015969e-29	1.51043320093228e-27	54.8827061889349
SLC7A2	-2.76997918397218	4.24422151726396	-15.3115378550567	9.77133862578903e-29	1.61060835131557e-27	54.8678787379927
CAMK2N1	-2.85852604309697	6.33118258788692	-15.3251206683093	9.15185856755477e-29	1.51348357103967e-27	54.8281189678674
TCF12	0.949702718748749	6.12501210886346	15.3273346468295	9.05469355803027e-29	1.50072051288502e-27	54.7601256799606
AIMP2	-1.05827103746612	5.32118180986579	-15.3058491989711	1.00431500550896e-28	1.65359584678975e-27	54.7386140140169
TXLNG	-1.06298643922713	5.26275397172353	-15.3024471715998	1.02093219564114e-28	1.67727766408614e-27	54.723343783342
GPNMB	2.57849647181428	4.48592450399077	15.2706850906091	1.19004869046293e-28	1.94025745233349e-27	54.6515502190823
HMGXB3	-0.835264396301735	6.83175074732225	-15.3047988735774	1.00941609815068e-28	1.66017438442833e-27	54.6189440086814
PRUNE	0.942292697248647	5.93346125794126	15.2925787820187	1.0707145820986e-28	1.75330972353245e-27	54.5973074272252
WBP1L	0.853082186426571	5.88130419822825	15.290190201006	1.08312647555999e-28	1.77170230468505e-27	54.5833785953143
STK32C	-1.62852466567018	4.70576085047205	-15.2586057333069	1.26152175525455e-28	2.05233051754087e-27	54.5826086066457
HDAC2	-1.09099721374596	7.60307958724056	-15.2973261847448	1.04646824258817e-28	1.71547676099388e-27	54.5488069708635
SNORA33	-2.82941793397352	1.984442051456	-15.3134978326594	9.67941115253095e-29	1.59720920732313e-27	54.5473493197426
TSC22D4	1.02873444298399	5.86180841208252	15.2812698292446	1.1307721871055e-28	1.84561686538872e-27	54.5375043617825
GOLGB1	0.857375263461597	8.46251349466312	15.2988824005756	1.03864091858014e-28	1.7045062331584e-27	54.5242005209891
EPB41	0.813900979066676	7.65923373906924	15.287498308196	1.09728791202397e-28	1.79291352415146e-27	54.4922910580461
WDR74	-1.23244838751051	5.46396669317247	-15.256236542999	1.27603841088499e-28	2.07370051708322e-27	54.4883805092881
PGPEP1	1.15550858009719	5.59658966912807	15.2598402337732	1.25402354265929e-28	2.04234463303382e-27	54.4808967809204
ABCA5	1.66421591040115	4.50991690712286	15.2387092200195	1.3887804612786e-28	2.24961460696435e-27	54.469166927068
RIMS1	-1.95833540304952	4.81816205304177	-15.2135603719459	1.56826760597388e-28	2.52401997548809e-27	54.368899694422
TTC17	0.74876457248494	6.46125263477005	15.2511012711312	1.30808260798007e-28	2.12118449691455e-27	54.3627975890384
COLEC12	-1.70050616552733	5.09489839596591	-15.2146744291914	1.5598437949523e-28	2.51315605418495e-27	54.3282693332383
CA12	-1.78284171474953	4.5555574077155	-15.2037205857489	1.64468400457004e-28	2.63852297143415e-27	54.3147662609326
ASNS	0.721151783731269	8.83053929244701	15.2540144211144	1.28980650470861e-28	2.09380913240049e-27	54.2993994476922
PLA2G6	1.48731688860978	5.9553052320724	15.2245736894271	1.48696093294528e-28	2.40088229775337e-27	54.2706933785344
MARC1	-1.43866229134929	7.02972644308117	-15.2274226912295	1.46662667758184e-28	2.37315368432855e-27	54.2396148869989
PPP1R14C	-2.16982459508598	2.73195189777766	-15.2121026491376	1.5793591012923e-28	2.53914949304124e-27	54.2092234273416
TMEM41B	1.10972921436983	6.55748785910084	15.2155988359373	1.55288853793819e-28	2.50463740984746e-27	54.1925218053489
MRPS26	-1.19491900571172	6.1720166146337	-15.2016072508202	1.66157847248736e-28	2.66278146668839e-27	54.1691791374753
MORC4	0.880754298719052	6.54428355293416	15.2099367048322	1.59598508169466e-28	2.56313497184246e-27	54.1554004362715
CCT6A	-0.87556168274925	8.91849039169135	-15.2248817387738	1.48474869027553e-28	2.39989088624084e-27	54.1548655038736
CNPPD1	0.962700022824405	6.10755197725293	15.1895811568797	1.76109281313437e-28	2.81624810245215e-27	54.0931211819371
TRIM65	-1.21362171364541	5.36813613538857	-15.1675489528447	1.95921165373562e-28	3.12641043490903e-27	54.0597613277386
CDKN1B	1.47264067214148	7.08280204236793	15.1913614333564	1.74599186754838e-28	2.79507610694099e-27	54.054944494887
MARVELD1	-1.82581102544953	5.65872998712929	-15.1638439371047	1.99466352935276e-28	3.17623197844761e-27	54.0302722454089
SCMH1	-0.737562347729122	6.35723744504433	-15.1777100695456	1.86519985322175e-28	2.9795575527636e-27	54.0271896742971
HEIH	1.56244122254685	5.41840998057326	15.1605551599243	2.02667243301616e-28	3.22250292684211e-27	54.0256591095912
E2F4	-1.03044253607321	5.83919887068127	-15.1600263214788	2.03186746389134e-28	3.2252137249252e-27	53.9834610016601
GLMP	1.3333451190369	6.32190556293732	15.1604184998325	2.02801362937253e-28	3.22250292684211e-27	53.9323437720498
SRGAP1	1.5826417429475	3.98316429513878	15.1090578639404	2.60086501334792e-28	4.10237279836474e-27	53.8574982541753
CCDC137	-1.20540651813017	5.46631441991572	-15.1256458512777	2.39997618251319e-28	3.80148126124663e-27	53.8482484085858
TMF1	1.0850611480199	6.89213573502272	15.1243599252658	2.41497572404654e-28	3.82120921731116e-27	53.7339656681174
HEXA-AS1	3.08746894728598	1.67215639908281	15.1650788927876	1.98277564280134e-28	3.16065382720859e-27	53.7333498180138
DBR1	-1.10783369788539	4.57625632576826	-15.0851888864027	2.91996088864434e-28	4.58641555479951e-27	53.7282525620866
WWC3	0.936849940108873	5.93163434997865	15.1104347119286	2.58356608808782e-28	4.07937206926675e-27	53.7190822892271
SENP3-EIF4A1	-1.03561608904692	10.4263354963822	-15.1411387666801	2.22645301279391e-28	3.53035041606266e-27	53.7122012268802
DDX11	-1.19057103299992	5.16155111638991	-15.0917386635273	2.82867279162882e-28	4.45701475751294e-27	53.7097158061705
JMY	1.6499205832924	7.05588287559849	15.1120344246028	2.56361223153821e-28	4.05212644934502e-27	53.6746961012902
PFDN2	-1.1942438349632	6.0530635933567	-15.0831544948921	2.94891370735864e-28	4.62222215341309e-27	53.6149806063858
GNPDA1	1.36354372176768	6.6623558300739	15.0900970249769	2.85128034081318e-28	4.48792721149378e-27	53.5859915811893
PIK3R1	-1.5115952787954	6.09557868836085	-15.0779450062843	3.02437581753607e-28	4.73556071700955e-27	53.5803335812764
TAOK3	-1.24645208955782	6.65934097932814	-15.0866550451417	2.89927227550157e-28	4.55868821873629e-27	53.5768117177915
ISG20	1.97751874992635	4.26106453763919	15.04467232238	3.55432336097002e-28	5.53648543447363e-27	53.5524362366285
ESRP2	-1.44434159910568	6.76906829269414	-15.0847070864308	2.92679179099879e-28	4.59234122608546e-27	53.5521570036236
ABHD11	-1.07861123429655	5.39233000019294	-15.0560421641841	3.36348074631569e-28	5.26104446736212e-27	53.5196216178852
NOP14-AS1	1.03310172711248	4.99015831980131	15.0466588431399	3.52021191584062e-28	5.49475074098366e-27	53.4843191903958
PATZ1	-1.14983599327029	5.43640364198499	-15.0451837915749	3.54550906544068e-28	5.52849056351582e-27	53.4622532834904
MDN1	-1.29373343925485	6.16554405474081	-15.0541291123178	3.39485521006514e-28	5.30459373926516e-27	53.4518112972153
ZNF585B	1.02435231156536	4.83841664637887	15.0298351505304	3.81983089494188e-28	5.93769244790349e-27	53.4329557362211
TRMT6	-1.65340243307901	4.02039610688645	-15.0041413190294	4.3276435778167e-28	6.67185790189893e-27	53.3868939107988
RPIA	-1.04027790384265	4.19280292036289	-15.0050263977765	4.30907086124243e-28	6.65005221504792e-27	53.3728995914766
C9orf78	-0.804645632344981	6.10417941754309	-15.0339022311364	3.74512869562454e-28	5.82765310813452e-27	53.3498337969261
TUBG1	-1.43410856846148	6.53797095199828	-15.0127062010762	4.15124190885344e-28	6.43292554214069e-27	53.2271346180915
ILF2	-0.732847824354227	8.18197430505603	-15.0216347673583	3.97503682073911e-28	6.16623480374157e-27	53.1916459512113
RNF185	0.862995694196526	5.97245887656975	14.9934299009161	4.55889705603724e-28	7.01397522473926e-27	53.1589387781318
ZNF165	2.96273337445056	4.44433544701069	14.9602661647974	5.35666820803579e-28	8.17436278575868e-27	53.1586082852575
ARHGAP28	-2.81010700611131	2.94736395280657	-15.0007917240346	4.39866365150794e-28	6.77439316831213e-27	53.1230464732332
HNRNPU	-0.725862337727669	9.43220950976021	-15.0119568790985	4.1663820991469e-28	6.44308893931925e-27	53.1093283253377
NARS2	-1.01632013955132	5.27482096605416	-14.9671727761514	5.17970209587334e-28	7.93657210935042e-27	53.1052555703834
FIGNL1	-1.56355765546801	5.58928128395094	-14.9740232638235	5.00997756641916e-28	7.68435374232381e-27	53.1047393062966
DDX5	-0.882211430974047	9.27662148173204	-15.0100076987144	4.20602609736948e-28	6.49770451420783e-27	53.1040480645066
ZNF385B	-2.58684047905813	2.46338037167405	-15.0119774569253	4.16596558017573e-28	6.44308893931925e-27	53.1000204458565
RAB36	-3.1816721253913	2.63813111761884	-15.0296237908985	3.82375372743918e-28	5.93769244790349e-27	53.0930963693796
CLIP2	2.00829491246577	2.76541178686609	14.9467528104376	5.72068782421272e-28	8.68572784311206e-27	53.0789925038204
PRPF4B	-0.971444305873471	7.05618296551756	-14.9849479800791	4.75079735766298e-28	7.30173726946441e-27	53.0569389945167
HSPA13	1.68823205075319	7.12984283201964	14.9830946416881	4.79379762207261e-28	7.36029295429881e-27	53.044989788977
TGM1	2.67621632507836	2.97537462339467	14.9329671661348	6.11767894246675e-28	9.26038981855652e-27	53.0447189063711
MCM10	-1.84680206125048	4.96158020147667	-14.9474988015144	5.69995909733191e-28	8.66301475764534e-27	53.0301313879038
ARHGAP6	-1.30445588536343	6.10563079369065	-14.9595754932477	5.37469592882772e-28	8.19354660581493e-27	53.0026610931572
RNASEH2A	-1.09931903935175	5.66131705646183	-14.9511352569806	5.59998920508186e-28	8.51969988890671e-27	52.9823087433905
CSMD1	-0.874731843465392	6.07076177241248	-14.9515685570805	5.58819543197714e-28	8.5103795747027e-27	52.9569679966935
MORF4L2	0.904436296620363	9.18513841521493	14.9635540606801	5.27167810104846e-28	8.06926792715022e-27	52.8735153202222
ADAM17	1.88572686139047	5.34742676691511	14.9199128717183	6.5191082225976e-28	9.83828432869604e-27	52.8536618552937
CANX	0.748219274416947	9.95790178593837	14.9619662499958	5.31255150259193e-28	8.1235512589532e-27	52.8497258375202
PELO	0.904909383241402	6.2986521744297	14.9344711346857	6.07305625188845e-28	9.20212035099464e-27	52.8365387661603
CALR	0.734684799072717	10.4929892587392	14.9611051258745	5.33485159287387e-28	8.14935213820896e-27	52.8311481748364
FAM129B	-1.42007981021477	7.38937631902943	-14.9347894009441	6.06365531676853e-28	9.19715638753498e-27	52.8048528060236
PKNOX1	0.839634471582442	5.49012442926015	14.9146523026304	6.68826373802839e-28	1.00834305512283e-26	52.7972379860422
IFRD2	-1.21061246741609	6.37928102718104	-14.9224453853696	6.43921404069015e-28	9.72748873591583e-27	52.7946411917502
STC2	1.18765671202453	7.77865206668907	14.9286076577162	6.24889601558481e-28	9.44948867774637e-27	52.7534142497431
SMCR8	1.38839062966997	6.86900401720867	14.9128583938945	6.74695044896559e-28	1.01617059119024e-26	52.7060306341806
DDX31	-1.22824395583119	4.87602944353592	-14.87550719819	8.09361798121346e-28	1.21533767605901e-26	52.7026288670859
STXBP5L	-1.59126624981508	5.68835732789557	-14.8834923264473	7.7846700510644e-28	1.17011617103887e-26	52.6903482969307
ZDHHC14	-1.49214510893979	3.8039682161271	-14.8519085166789	9.08058881462797e-28	1.35271946071879e-26	52.6569387693265
LRSAM1	-1.08407965884012	5.38733257289336	-14.8684552791411	8.37669135906214e-28	1.25658738708968e-26	52.6145054303949
CCDC28A	1.36616138486111	4.17683328720963	14.8493756182465	9.19346477888978e-28	1.36682244673078e-26	52.6128144414158
ELMOD3	1.01927207003759	4.54172973712434	14.8541535601758	8.98170553162165e-28	1.34198298768986e-26	52.5888615732025
PAK4	-1.47377465342077	7.18198137302398	-14.8881063652213	7.61158206052077e-28	1.14524565351483e-26	52.5831167111595
CCDC113	-0.930486515784379	5.15725200516942	-14.8522568684843	9.06517420335935e-28	1.35176420891404e-26	52.5637195385388
CCDC149	0.945848395904637	5.03245921914073	14.8533830577618	9.01551987346326e-28	1.34569628648036e-26	52.5514249652921
SDC1	-1.57403578918776	5.647810851443	-14.8501878016414	9.15711793961499e-28	1.36276791854568e-26	52.4989888546092
FURIN	1.10178961759827	6.47557834581772	14.8657698715614	8.48708451540751e-28	1.27187685711935e-26	52.4986674975703
GUCY1A3	-1.99600132600265	7.14167496533311	-14.8641016464718	8.55639780766592e-28	1.28098573758636e-26	52.4879779783084
GHR	-1.48249075917782	5.01967705333022	-14.8259583235954	1.03061696178914e-27	1.52620752447986e-26	52.4496699726891
CHAF1B	-1.01564069593844	5.20701804463886	-14.8178291664586	1.07232972574833e-27	1.58329431286499e-26	52.3718647365978
PPA1	-0.826467069540215	7.73751681937951	-14.8481876393797	9.2468905021601e-28	1.37340561602805e-26	52.3629522816156
CNKSR2	-2.72278985203304	2.43604082914581	-14.8559130940666	8.9049635155053e-28	1.33184195367358e-26	52.3571794469915
CDKN1A	1.78126019207825	8.98263807180801	14.8467797732763	9.31060909758927e-28	1.38150302578459e-26	52.3161447045671
PKP4	-0.841638083769631	6.73256202344751	-14.8225463949793	1.04792213097583e-27	1.55030529248601e-26	52.2810129411738
TMEM120B	-1.54088421012579	4.76883809487613	-14.7853350917065	1.25671868245384e-27	1.85190262372197e-26	52.2794190825369
MICU1	0.638156629457511	6.70057363140521	14.8214343571321	1.05362520270103e-27	1.55720827202349e-26	52.2671987783477
KPNB1	-0.741648263778465	9.32085653058217	-14.8384537231155	9.69656204139162e-28	1.43735020349e-26	52.2664925385443
BTN2A2	1.47334441550372	4.87913290114965	14.7848103649832	1.25994413286957e-27	1.85483540187936e-26	52.2388401966004
TMEM86A	1.40032760964435	3.7132178217674	14.7542755351043	1.4627002505013e-27	2.14282019136854e-26	52.1773506714182
LINC00665	-0.996299576989045	5.64646115806665	-14.779566981325	1.29263521201237e-27	1.89923780269841e-26	52.1468483252235
JAG2	-1.9541148689221	6.268903507017	-14.7801268074359	1.28910458698137e-27	1.89590543370345e-26	52.1241224831277
THEM4	-0.884267354918066	5.85057304299995	-14.7778329822052	1.30363270880983e-27	1.91352382751597e-26	52.1118874646488
CASP4	1.18376132002073	4.45760705686797	14.7478779439874	1.50917248019698e-27	2.2087460002571e-26	52.0793317597217
RRAGC	1.31153713059731	5.93763732102689	14.7589467844692	1.42967890533123e-27	2.09649008227088e-26	52.0344951960539
APLN	-3.82178065441785	2.38319782364309	-14.8166735447231	1.07839568778577e-27	1.5906866058734e-26	51.9801223762756
TTC39A	1.14182785596164	4.98343181741514	14.7353879550676	1.60421985402864e-27	2.34556624421559e-26	51.9687889444072
SLC1A4	1.09804656013912	5.07944132032652	14.7269840343133	1.67153591177413e-27	2.43924035482996e-26	51.9330512186007
EIF2AK3	1.19483972690472	5.91502092451735	14.7302471675296	1.64506726107991e-27	2.40295038836341e-26	51.8913309517092
LARP6	1.95395837538255	3.88921091538814	14.6905656848103	1.99764076080819e-27	2.87323502531569e-26	51.8706419474046
RHPN2	-1.35847682432318	5.99226111416556	-14.7132955374851	1.78731354832748e-27	2.59558029416687e-26	51.8288496596597
METAP1D	-1.75033208306	2.90153124842248	-14.6920589783022	1.98308951042522e-27	2.85504046870039e-26	51.8166731462471
OTUD1	2.50242016383501	3.9088091892708	14.6764356635258	2.14075255126492e-27	3.06439850427016e-26	51.8080611500611
MAPK8IP2	1.31329267099777	4.92324583541017	14.6975841892497	1.93016955463435e-27	2.78419078120936e-26	51.8042033535083
SAMM50	-0.989657884531485	5.56872937177799	-14.7067717637283	1.84529425476774e-27	2.67202878781026e-26	51.8026361264543
BICD2	-0.872135833137624	5.48493519317282	-14.7032122543435	1.8777228954138e-27	2.71375235779919e-26	51.7855576348794
ISG20L2	-0.778539743127444	6.1583559455083	-14.7155610086688	1.76761009321059e-27	2.57194119764052e-26	51.7814056432462
SPAG9	1.14096720977759	7.12403827409946	14.7247797355919	1.68965767660018e-27	2.4632912302746e-26	51.7812414718282
PHF23	0.805082490345131	6.29172428348549	14.719852693684	1.73088042216066e-27	2.52094087479772e-26	51.7780388739136
TMEM181	-1.36964592551461	6.27405116801228	-14.7085117084055	1.82964798603069e-27	2.65192993805375e-26	51.7681023031506
HSD11B2	-1.78384895410475	4.66532502883665	-14.6754193493009	2.15143466138227e-27	3.07382900811762e-26	51.7619408456759
AQR	-0.830142493000716	6.37714112872493	-14.7092581626057	1.82297650207768e-27	2.64481305847329e-26	51.7496918879699
TRIM62	1.13910747139608	4.22561715353153	14.6744071595367	2.16212665407241e-27	3.08616861573681e-26	51.7413631946889
ADGRE5	-1.42669086397433	4.64950068086005	-14.668020450857	2.23083322192379e-27	3.18121478256483e-26	51.7151720481964
CDK2AP2	0.984194375619013	6.64426588559907	14.7034050544669	1.87595182564158e-27	2.71375235779919e-26	51.6903068696402
LYSMD4	1.30773087655571	3.57758978274652	14.6517191183508	2.41631164091671e-27	3.4326712961216e-26	51.6802674462234
EDEM1	1.13549847322796	7.0293986490133	14.7004772873139	1.90302813261814e-27	2.74767984994173e-26	51.664090684978
FAM160B1	1.14114879601137	6.70071217430145	14.69733395102	1.93253534728579e-27	2.7849280973938e-26	51.6627023121853
PRPS2	-1.18327408920515	5.72563802646365	-14.6761423262344	2.14383023041571e-27	3.06588140380212e-26	51.646584550022
NOB1	-0.891478647940851	6.21024732515185	-14.6833604693916	2.06937332012617e-27	2.96788058978171e-26	51.6396529609819
CMC2	-1.2399858953856	5.31582938964899	-14.6672499816189	2.23926866685569e-27	3.19021426010484e-26	51.6383948852215
SHQ1	-1.07656691715777	4.62710455067413	-14.653108408705	2.39991748047669e-27	3.41260993246572e-26	51.6245602991259
MTMR1	-0.769134781630274	5.84658726854249	-14.6764891799172	2.14019153919062e-27	3.06439850427016e-26	51.6234890518265
LYRM9	1.49203077812953	3.11298623205094	14.6382676675481	2.58098099045077e-27	3.65622741062346e-26	51.6217349540789
ZER1	0.805356950001333	6.7190537302794	14.6870998649149	2.03182791826266e-27	2.91681912243136e-26	51.6089355384692
VPS39	0.587094392075361	6.93607894558956	14.688555619145	2.01739719689103e-27	2.89887428789624e-26	51.6054228163207
NOC3L	-1.78711058878107	3.8845195221798	-14.624778000233	2.7574462483074e-27	3.89885243545988e-26	51.5557003578914
FTSJ1	-0.902502782551883	5.49591087637836	-14.6502899870103	2.43329336435048e-27	3.45352865397796e-26	51.5272645219376
BMS1	-0.846521156178688	6.71916348743942	-14.6663886056688	2.24873735084282e-27	3.20066730428964e-26	51.5216590030157
OSER1-AS1	2.29385176047009	3.03582539031284	14.6185311948398	2.84322246564217e-27	4.01635263820159e-26	51.5056680300831
PKNOX2	-3.1225527808621	2.51017835848099	-14.7152517221308	1.77028712884859e-27	2.57334283899229e-26	51.4886900218953
RBMS2	1.09840272602976	4.40817405452891	14.6133924560456	2.91578998009409e-27	4.1111269803843e-26	51.4330971092108
KLHL12	0.721066015761766	6.90955935629097	14.6410701411584	2.54576847789702e-27	3.60975065761112e-26	51.3763714318769
BOP1	-1.28462379311099	6.61704438585994	-14.6268797312648	2.72917539128761e-27	3.86251627479498e-26	51.3382392145097
TIMM21	-1.60414595273116	5.13785885254676	-14.5979281891159	3.14559414664205e-27	4.41854459363677e-26	51.3010921709654
ATR	-0.94757770108462	6.02238403548702	-14.6124144957923	2.92980975687482e-27	4.12701907216063e-26	51.2938244532458
CLCN5	1.13904194509562	5.12838389583421	14.5951613274696	3.18859020474619e-27	4.4705761451418e-26	51.2896571474329
HIBCH	1.10275692125101	5.08995912545158	14.5954633014656	3.18386907253342e-27	4.46812878440765e-26	51.258900273583
LANCL2	-0.901986064625145	5.22275172341886	-14.5857763914823	3.33887593819713e-27	4.6725592812645e-26	51.2453174626116
TANC1	-1.09507881692763	7.79272606316016	-14.6160051408617	2.87866492254756e-27	4.06259703730961e-26	51.2284846164219
PNPO	-1.04058317583263	6.94202455817695	-14.6072492909268	3.00498814445897e-27	4.22895051332671e-26	51.2136156351883
CDCA4	-1.07904841813278	4.60280636978052	-14.5670155391027	3.66097943621971e-27	5.11379229900234e-26	51.1897407166724
GEMIN6	-1.62411739339743	3.03672096777911	-14.550545956969	3.9693902769339e-27	5.52869851445879e-26	51.1881076133737
RBM14	1.183579514643	6.30470700753248	14.5991440324767	3.12688505913023e-27	4.39637697077712e-26	51.1818401408852
RBCK1	1.08551154198758	7.54641359897765	14.5943578573929	3.20118612826887e-27	4.48404952444826e-26	51.1193951653359
MGAT4A	1.68315231745521	3.90322047294143	14.5291947137067	4.40840942325113e-27	6.10670441877666e-26	51.0752443281021
CCNE2	-2.19046271803758	4.70526312983131	-14.5323394831958	4.34080594605517e-27	6.02417209666954e-26	51.0600319201699
PRIM1	-1.37715277497773	4.47710809253784	-14.5339444473324	4.30670627574348e-27	5.98237756119926e-26	51.05188861022
TDRKH	0.786672934385677	5.58251365547089	14.5590594292884	3.80683888230974e-27	5.30765948530762e-26	51.0477551145605
ERBB2IP	1.10651660701263	7.5624446066165	14.5787315442062	3.45634772996986e-27	4.83245042022602e-26	51.0432172796371
SUV39H2	-1.20094564171258	4.47092246058907	-14.529660997822	4.39831925885972e-27	6.0983529077597e-26	51.0331485016559
SNRPF	-1.12832752977377	5.87059887215367	-14.550374248881	3.9727395425553e-27	5.52869851445879e-26	51.018139362312
CREB3L2	0.914645293760711	6.65156215721206	14.5622096534724	3.74840018901671e-27	5.23103877679134e-26	50.9991135258066
PDCL3	-1.09188467178913	4.85881122010425	-14.5271863507421	4.45213592577369e-27	6.16159198722744e-26	50.9941451507676
SAMD9	2.19485813039741	2.08808352724558	14.520293621328	4.60554712705987e-27	6.36803827439511e-26	50.9862472880415
OAF	-2.11079138609046	2.9642325316016	-14.5079618772959	4.89338839566699e-27	6.73502476162562e-26	50.9403201816203
CARS2	-1.09633296214278	5.15631646129357	-14.5106807222101	4.82841143559668e-27	6.66391784162865e-26	50.8771146620676
TRMT61A	-1.44321655760352	4.85639360160296	-14.4973241817937	5.15617133335427e-27	7.09020776022415e-26	50.8626684783428
MAOA	-1.65134594837703	8.28826132769166	-14.5388267102689	4.20462149571692e-27	5.84598114626715e-26	50.8330828872587
KNTC1	-1.17533381938449	5.83695581025501	-14.5082195683571	4.88719240139397e-27	6.73266799076438e-26	50.7937330543314
SAMD8	1.07558215058557	6.11488678119556	14.5085237046935	4.8798898045268e-27	6.72878101972218e-26	50.7763483182824
ATAD3B	-1.43599124698108	5.44528351438229	-14.4883518019396	5.38881039994724e-27	7.40332817617637e-26	50.7505594221672
TP53	-0.643694244157955	7.25242136148099	-14.5158722986728	4.70673729567139e-27	6.50196570669747e-26	50.7492648177237
JAKMIP1	-2.3887842372488	3.1327737180818	-14.4576896545897	6.26641284356548e-27	8.5698046683952e-26	50.6590255007297
NUP88	-0.777654338579367	6.53882483911571	-14.4870400497977	5.42369450697906e-27	7.4376435357806e-26	50.6471178042293
IL6R	1.34090626135004	6.68262120010395	14.4879650636503	5.3990716347948e-27	7.41064530786826e-26	50.6389920549644
NUP133	-0.678266078216449	6.71313944173656	-14.461528651789	6.14911201530597e-27	8.41705250882721e-26	50.5130156733377
YAP1	0.914730219175246	7.72715426921191	14.4713637266034	5.85856598937363e-27	8.02666303799584e-26	50.5041880776075
TGIF2	-2.07317029608171	3.69020566289974	-14.4022303935001	8.23482455272441e-27	1.11601196284937e-25	50.4733289729121
GTPBP3	-1.10506838189443	5.12423682946065	-14.4239468891099	7.39914834157909e-27	1.00821789017379e-25	50.4460949703626
CEBPG	1.27365465299819	7.42863427994775	14.4543454790609	6.37042510753275e-27	8.7041222397372e-26	50.4454681284428
ATF3	3.26626567349035	7.30534811382174	14.4284077159921	7.23833295015626e-27	9.88098250723149e-26	50.3894748317182
REXO4	-0.99351535663731	5.76653918313747	-14.4187207769014	7.59212494301245e-27	1.03357523249569e-25	50.3752881087529
SNX25	0.933043988289764	5.46274992446741	14.4041416704745	8.15761781743743e-27	1.10855012802389e-25	50.3171783487079
SLC50A1	0.814459627489129	7.15524023593749	14.4271894521855	7.28190027695926e-27	9.93142729871211e-26	50.3115045825508
KIAA0226	0.896963164279608	5.53385920397187	14.4084024361558	7.98810993751849e-27	1.08649872121175e-25	50.3108102897187
RRP7A	-0.874233233799351	6.05372806606997	-14.4013625996282	8.27012131520251e-27	1.11978486626764e-25	50.2562090785554
BARD1	-2.01244110492265	6.74226537643797	-14.40257793514	8.22073107635054e-27	1.11510838159422e-25	50.2452104217677
AMFR	0.773636229657582	7.18721694596489	14.4029959135036	8.20381334848685e-27	1.11381972188859e-25	50.1934714436667
AFG3L1P	2.18662994699643	5.76303378660864	14.3826292260696	9.0702649563778e-27	1.22371157758283e-25	50.1848558911474
NBN	-1.1455305307666	6.34335031675061	-14.3894483480528	8.77037729593851e-27	1.18538240752307e-25	50.1846772573942
PPAT	-1.3142719267974	6.36335962865239	-14.385440881513	8.94538709009489e-27	1.20794903367684e-25	50.1632592274005
COA7	-0.957800259053098	5.12802944156852	-14.3625081470021	1.00165499329059e-26	1.34533554376131e-25	50.1508945181068
CRLS1	-0.898987557970003	5.73413983080632	-14.3669845647178	9.79779234508908e-27	1.31713204882594e-25	50.1281800684041
CDC45	-1.24008675175603	4.95162767856729	-14.3560115244334	1.03427910478777e-26	1.38791197832826e-25	50.1244413479598
DHX9	-0.838175651139678	8.34326891095492	-14.390368294475	8.73069025827666e-27	1.18108148575029e-25	50.0935573469497
PACSIN3	-1.29155606536524	4.90196586028037	-14.3419925688144	1.10836189271758e-26	1.48334778797212e-25	50.0896995727576
PPARGC1B	-2.67012431611913	3.027400214901	-14.338220209127	1.12919177443567e-26	1.5098792239471e-25	50.0756048691732
NDST1	-0.878939757007607	7.14262359801522	-14.3728753072647	9.51721422862174e-27	1.28285896640022e-25	50.0516217359427
PPP2CB	0.720809345031891	6.74119887521201	14.3690754407806	9.69726433010148e-27	1.30595624377403e-25	50.0455499661379
MPHOSPH6	-1.46105149828567	5.58264268908314	-14.3319770417647	1.16453235989833e-26	1.55574892493179e-25	49.9861319926306
WDR43	-1.18619256388908	6.79521990720784	-14.3472597757537	1.07992199735499e-26	1.44657526425357e-25	49.9509407329884
HILPDA	-1.37574620043916	3.95236856073731	-14.2981379820225	1.37634467978873e-26	1.83219784678259e-25	49.9271385986444
NEAT1	2.31879777421196	11.1888551731986	14.3676608203743	9.76516436912099e-27	1.31392211618925e-25	49.9052648334402
NPLOC4	0.868855042149686	7.95665826576091	14.3476238845424	1.07798332610315e-26	1.44526764506829e-25	49.8896313482677
C21orf59	-0.723874491842783	6.12797295906233	-14.3031901815702	1.34241900025992e-26	1.7886214470189e-25	49.7647748831207
DTYMK	-1.06743948155358	5.19730207929641	-14.2828504286551	1.48433872131384e-26	1.97420994147464e-25	49.7409826313696
ANK3	-1.36317052435044	8.05481399022191	-14.3144951035203	1.26951748637625e-26	1.69449551781562e-25	49.7362310894776
BCS1L	-0.940114452178329	5.19696780997835	-14.2758503379356	1.53659135304779e-26	2.04009334724719e-25	49.7160583296258
TRPM8	-2.14350846992775	3.70185326267619	-14.2438712341754	1.79982394484453e-26	2.37488192933089e-25	49.6987130384277
UBXN4	0.939144839600356	7.83956023385476	14.3066691046807	1.31954752475574e-26	1.75970920352862e-25	49.691760262513
CNP	-0.850861020982498	6.45839703538316	-14.2771303674544	1.52690031595112e-26	2.02902080923203e-25	49.618147736904
SKP2	-1.12318932720201	5.30482601242042	-14.2533361218258	1.71751322343647e-26	2.2722624284689e-25	49.5944816830547
PGM2	-0.803125053324585	6.66548972388667	-14.2681794612449	1.59597569519435e-26	2.11519603168917e-25	49.5584921664713
AGPAT3	-1.06823290025402	7.41561188911925	-14.269989871769	1.58175573137791e-26	2.09820177229423e-25	49.5346973750722
LPIN2	1.01703558724348	6.86463337294897	14.2589613470542	1.67039632741719e-26	2.21187577182509e-25	49.4954039871822
ZHX3	-0.932299601081762	5.86541830482491	-14.2380353030743	1.85253896854814e-26	2.44015132909815e-25	49.4731293932699
NUMB	0.590293951734106	6.32683946422775	14.2439650642047	1.79898881727975e-26	2.37488192933089e-25	49.4512182933241
TCERG1	-1.11459535836436	6.20834607210775	-14.2376872525314	1.85573141832731e-26	2.44221410846651e-25	49.4440254276538
MPI	-0.936339352578641	6.48591767128948	-14.2409102282584	1.82637918182901e-26	2.40780595209345e-25	49.4382497840595
SHROOM3	-1.09929457273368	7.16840238425597	-14.2448785486422	1.79087872727793e-26	2.36723899373287e-25	49.4186822845108
CD59	0.673013914263499	6.5943208717031	14.235733769878	1.87375232040573e-26	2.46377100203262e-25	49.3950590471186
PRMT7	-1.16795275198763	5.27586509341068	-14.2081236447657	2.14808850610996e-26	2.80728433487791e-25	49.3896314322965
TM4SF1	-1.84748800803843	4.10715761355622	-14.189893377777	2.35100119878153e-26	3.06180693849987e-25	49.3793758388352
ABCE1	-2.10889465219236	7.11026929306543	-14.2323970900453	1.90494075378163e-26	2.50040125513854e-25	49.3780479687587
ANKRD12	1.41682605938477	6.40700647269071	14.223249249679	1.99314792379235e-26	2.6138960020669e-25	49.3652884230009
WDR26	0.869909673726638	7.67234225499212	14.235271503043	1.87804239608795e-26	2.46725149778274e-25	49.3447365419121
SLC17A5	1.19236679630203	5.36676964005583	14.2048540895619	2.18313982255156e-26	2.85061109351602e-25	49.3311749402335
TMEM167B	0.994704105189215	6.1594025807658	14.2169308284718	2.05645736411556e-26	2.69456926523205e-25	49.3237587941853
NVL	-0.939186120146876	6.34265983972746	-14.2147552355887	2.078720755566e-26	2.72136624808884e-25	49.32000952631
NEDD4	1.24046171958505	4.62381829633955	14.1830824480455	2.43165812084155e-26	3.1641055756115e-25	49.3026615154522
LAMTOR3	0.965338939359683	6.27285068403678	14.2104779429652	2.12319979873188e-26	2.77717492837613e-25	49.2821925041777
RAPGEF5	-2.31804407378622	2.83219054899358	-14.173149499725	2.55429651958809e-26	3.31506625221563e-25	49.2159387893372
PRNP	0.866504072941495	7.37828859435053	14.1993483001742	2.24346799570788e-26	2.92683887259336e-25	49.1793593340592
MANEAL	-1.06600366529718	5.04191697511136	-14.1577511837857	2.75681147327443e-26	3.56864492092145e-25	49.1535965723702
TRANK1	2.22344310799622	2.57461531560098	14.1402205156885	3.00708133982679e-26	3.8626461419024e-25	49.1445555704439
SHC1	0.676033081971127	7.67498101434064	14.1950384461384	2.29185830527394e-26	2.98737363819387e-25	49.1416965249542
DDX51	-1.43488556540186	4.70655890342335	-14.1394961289146	3.01790017676192e-26	3.87322983369718e-25	49.1145390095003
MEAF6	-1.14212428037932	6.7008302008579	-14.1724568189698	2.56307700451595e-26	3.32358931777301e-25	49.0973939766367
IGSF9	-1.64401677277761	4.37558122942285	-14.132440428274	3.12534506435571e-26	4.00770123709354e-25	49.0895307088484
DNAJC7	0.717566059141122	7.31692976623586	14.1773331742419	2.50190249706019e-26	3.24987611555846e-25	49.0653316951148
KIF1B	0.817640485468618	8.16074995951709	14.1821731516415	2.44263453523087e-26	3.17563637930968e-25	49.062375029665
CHERP	-1.05714445093251	5.84193911361543	-14.1502663244826	2.86100007290429e-26	3.6971408859493e-25	49.0396945506069
SNX9	1.03784354115399	5.52731884895255	14.1443998488505	2.94541868862523e-26	3.79317384463092e-25	49.0305224306229
AMDHD2	1.64744057992312	4.71426613953613	14.1306514199056	3.15319360584863e-26	4.0399620465378e-25	49.0299363138078
MVD	1.39629875072753	5.57847895563357	14.1447123305028	2.94085963138854e-26	3.79055349570218e-25	49.0200431124544
LINC01128	-1.2976862940309	4.60433312807834	-14.1203781893715	3.31800601863786e-26	4.23306528257147e-25	49.0165586511984
TRMT10C	-1.23977919793483	5.79178891399503	-14.1458690194075	2.92404531806893e-26	3.7721189429659e-25	49.0129033199272
FAM86C2P	-1.96017964063778	3.09464585230948	-14.1049940463137	3.58113716722216e-26	4.5532900679939e-25	49.0087008475466
FOSL2	1.69567538002632	5.95922088840438	14.142171322111	2.97813904653506e-26	3.82874451393583e-25	49.0054694435792
AP5B1	0.98209831575054	5.75751081968992	14.1465098003137	2.91477214721192e-26	3.76338938628841e-25	49.0016582867438
UBTD1	1.4526792669888	3.41825943749515	14.1014853001796	3.64402887598281e-26	4.62933482248375e-25	48.993234971373
STRIP1	-1.11509137147825	5.2666751411857	-14.1239774422222	3.25930132003003e-26	4.16176477244024e-25	48.9841680397972
LEMD2	0.817392517564085	5.95439133705469	14.1437569829552	2.95482033728251e-26	3.80202075275357e-25	48.9820542408057
NDUFAF4	-1.55264917407932	4.54302170571741	-14.1058521268523	3.56592333468e-26	4.53778854182669e-25	48.970390437536
SLC38A2	1.13240513225053	9.39939619865966	14.1642518065532	2.66942024726698e-26	3.45849995107514e-25	48.9441612752386
APEH	-1.04266122289755	8.17128476876506	-14.1539400360421	2.80937716302091e-26	3.6335579224739e-25	48.9316558031826
WDR61	-0.910343152018847	6.18573826347034	-14.1300605083689	3.16244666378495e-26	4.04491474475254e-25	48.9124234991747
INTS10	-0.789668648625809	6.71190073695612	-14.1194174290955	3.33385506248112e-26	4.24967467047679e-25	48.8205443903518
BBS4	-0.947556461707642	5.74002543545509	-14.100768795469	3.65700747502841e-26	4.64189554057706e-25	48.8054661200127
GDF11	-1.31309316427009	4.12065253003894	-14.0681048019848	4.30071984709741e-26	5.43142213826869e-25	48.7929499156269
MAGT1	0.887729348527777	7.63619228800397	14.1239746197029	3.25934694485197e-26	4.16176477244024e-25	48.7901990242261
BCL10	1.80431681852801	5.13025532561045	14.0840347588804	3.97368931476813e-26	5.03960462420255e-25	48.7771956621604
GHITM	0.889137601975147	9.38649167847765	14.1301039822235	3.16176498010459e-26	4.04491474475254e-25	48.7708127562676
RPUSD1	-1.43939889375605	5.14106749159923	-14.0725405650892	4.20703202338497e-26	5.32205500110772e-25	48.7315160473226
ARCN1	0.609113055175664	8.48350739278848	14.1087734133308	3.51461374862119e-26	4.47628838416419e-25	48.6922970212454
DFFA	-0.711258241959829	5.7191851246368	-14.080687402378	4.04026908793231e-26	5.11971988391489e-25	48.6921331836863
TBC1D24	-1.57828844087375	5.07581385739426	-14.0564310817375	4.55741877329896e-26	5.72671132216379e-25	48.6667468419932
CHDH	-1.115400362069	5.3184175715457	-14.060526890781	4.46564709667092e-26	5.61609353464075e-25	48.6441759485854
TTC21B	-1.21677464218396	5.89868848875743	-14.0639458042821	4.39046490227943e-26	5.54010260274184e-25	48.626270963764
ZNF485	-1.98956825611956	3.25818907487483	-14.024567684551	5.33917610295096e-26	6.66442796025865e-25	48.6187536743005
RIMKLB	-1.1337831375448	4.55501933141102	-14.032735589672	5.12678231941962e-26	6.42066416250251e-25	48.610177170399
C1orf116	-1.9335808440033	7.0545757501865	-14.0742094725644	4.1723161100881e-26	5.28258842403735e-25	48.6087983212094
FOXO4	1.23202259710579	3.95558520658722	14.0310013672221	5.17115685624316e-26	6.47005133447718e-25	48.6077722291775
RNFT1	1.92652969360789	5.0211119955182	14.0457893358877	4.80481367981917e-26	6.02246095293528e-25	48.5983014735331
PIR	1.24659828288968	4.09076459439261	14.0308583064774	5.17483461155241e-26	6.47005133447718e-25	48.5946289713745
FLVCR2	2.36925015492123	3.88912822640841	14.0147874920443	5.60515516310751e-26	6.97902238219091e-25	48.5568756233977
GTF3A	-0.823558625351019	6.65251796107045	-14.0623379798862	4.42566142406215e-26	5.57514529729171e-25	48.536529317163
TEX19	2.68443387119005	1.66127872729026	14.0706595104746	4.24650885912146e-26	5.36747281385251e-25	48.5332340963569
OPA3	-1.15712308021857	4.28173375176312	-14.0193671949169	5.47898938787674e-26	6.83326450567751e-25	48.5253288464211
DDX1	-0.622261411300845	7.37658336507837	-14.0608924314733	4.45754747642277e-26	5.61060627878997e-25	48.4979621491167
C1QBP	-0.784242978572467	7.89311195758403	-14.0626312517583	4.41922041018002e-26	5.57170559859473e-25	48.4872888318335
C16orf91	-1.08079703716313	4.56388818163644	-14.0106245069651	5.72237103377359e-26	7.10728895311366e-25	48.4536717261275
UGDH-AS1	1.39160047018869	3.63880322544065	13.9901316743819	6.33627853357485e-26	7.85029360232342e-25	48.4292199506523
AR	-1.79040458428527	8.46276416868889	-14.0505178134323	4.69326494140502e-26	5.89248046489446e-25	48.407019168644
SOS2	1.20359225124354	5.51500044603089	14.0187675247404	5.4953459658292e-26	6.8479763504474e-25	48.4028732244312
LARS	-0.74913474990818	8.01931931839397	-14.0459793561181	4.80028000451006e-26	6.02180489120493e-25	48.3994476308535
PI4K2A	0.712110057712495	6.02551330556146	14.0274330166473	5.26367953271637e-26	6.57565822489758e-25	48.3962399854661
TMEM8B	0.84393598199006	5.26826119760932	14.0119167746618	5.68572393309541e-26	7.06761842544376e-25	48.3809198496662
ZNF229	0.896596234742965	5.01273582235248	14.0035693292718	5.92667104888426e-26	7.3549497909129e-25	48.3744551334922
PLA2G4F	-1.1084905519623	5.70570678970229	-13.9969672871693	6.12448038095585e-26	7.59415337740983e-25	48.2876677477453
GNPNAT1	-1.08717384966114	6.97179137224408	-14.0144304300916	5.61511359137077e-26	6.9856293030674e-25	48.285609919936
PANX2	1.73975339036341	4.24977082447739	13.9652752106131	7.17039221524459e-26	8.84721524273728e-25	48.2636615513526
THNSL1	-1.29721540750325	4.95632747611362	-13.9603329171934	7.34895200289484e-26	9.06008729683653e-25	48.1773230552893
VDAC2	-0.626571963419351	6.92377096296361	-13.9860163067051	6.46732311223727e-26	8.00604483539611e-25	48.1453293572404
WWC1	-0.997545297002003	6.6428435388764	-13.9803638757529	6.65176067651806e-26	8.22758141009844e-25	48.1428912852593
PLCG1	-1.01022465805273	6.39426261612826	-13.9780099273834	6.73011912508725e-26	8.31765175163047e-25	48.1388938813349
SLC16A6	-3.30973487128744	3.37597504149662	-13.9273164484034	8.66199289166966e-26	1.05832778894477e-24	48.111930778251
ZFPM2	2.57168075381726	2.6274515454103	13.9242406680027	8.79571686329953e-26	1.07292026335748e-24	48.0959422314099
SEC22B	0.871038758850561	6.50816544574119	13.9736027881999	6.87932577244199e-26	8.49506215452211e-25	48.0957796782777
ELP3	-0.745085572595269	5.7904784491807	-13.9548165857726	7.55353078161679e-26	9.28942000137246e-25	48.0777078846121
ZNF189	1.09472295910085	5.39380026008336	13.9491945909058	7.76791495638379e-26	9.52965776021724e-25	48.0744782412105
HBP1	1.71987999802837	6.30158655066712	13.9596502249715	7.37396551808021e-26	9.08346728625861e-25	48.0727639975987
FANCF	-1.12076846460193	5.07893546653152	-13.933755561732	8.38861732374577e-26	1.02659721054088e-24	48.0368979819782
HERC4	0.884009143489678	5.98996471073868	13.9548195878606	7.55341790478893e-26	9.28942000137246e-25	48.0343294577878
RPTOR	-1.1009106785198	5.80975811970348	-13.9407599210523	8.10107270784951e-26	9.93026185967905e-25	48.005133062678
NAIF1	1.41946225377906	4.95601741755398	13.9247632960515	8.77284951393595e-26	1.07100088049807e-24	47.985638422438
FBXO42	1.4362767716276	5.55680060636238	13.9319217342227	8.46557873158864e-26	1.03517207030566e-24	47.9729648741795
MIDN	1.2051241905314	6.69495415849643	13.9513323340637	7.68568534546746e-26	9.43648823773829e-25	47.961078700355
C6orf1	1.35577553893619	5.02553609395923	13.9118837486076	9.35417947950321e-26	1.13826871202772e-24	47.9337389597567
TNFRSF10B	1.49584809805932	8.16045310305607	13.9541532387055	7.57851384961969e-26	9.31251750948358e-25	47.9335324410714
SLK	1.08033496245721	7.14903390178847	13.9338101351027	8.38633780665165e-26	1.02659721054088e-24	47.8694430732256
ACAD9	-0.709981509336261	6.16287287005241	-13.9151542599988	9.20299508975103e-26	1.12078000217114e-24	47.8389272952636
HIST1H3H	1.15605304943576	4.21126251122369	13.8773924093054	1.11087644384573e-25	1.34523553877319e-24	47.7993040885758
PSME4	0.676119407171937	7.57688608305288	13.918607396531	9.04603090675881e-26	1.10255844233677e-24	47.771740243989
NXPE3	1.11093651194563	6.03480863844789	13.9007626366003	9.88718125550767e-26	1.20215314763322e-24	47.7506725938898
MRPS7	-0.776426177715929	6.62814255222557	-13.8998440995552	9.9325446066546e-26	1.20669166515797e-24	47.7317854936388
FAM134C	0.691950100940485	6.16496227146673	13.8947889107667	1.01859696559321e-25	1.23647955014936e-24	47.7291970977685
C1orf21	-1.2176171441322	6.01683820955313	-13.8824702602453	1.08310555412279e-25	1.31372479811857e-24	47.7047210670762
CDC25A	-1.09241149068951	4.71894853688787	-13.8636410825662	1.18972668439053e-25	1.43955970127383e-24	47.7014597870841
NFATC4	1.83999451213354	1.93350821601194	13.8406634280543	1.33422667201362e-25	1.61051026583252e-24	47.6570353576172
LCA5	1.91297024572811	2.88422773958906	13.8299275706377	1.40765999555871e-25	1.69642235098793e-24	47.655186035475
RBM8A	-0.943431273406754	7.17978921819976	-13.8799598725153	1.09674668314342e-25	1.32919678725437e-24	47.6035700711212
HIST1H4H	2.17024115525285	3.87229219612221	13.8217273305579	1.46647259218199e-25	1.76588231308779e-24	47.5941611802712
CTU2	-1.40233313234194	4.18884165236082	-13.8089162798849	1.56333276296425e-25	1.87500038088428e-24	47.5246253975155
PDHA1	-0.733882641612151	6.27361408224779	-13.8522373614782	1.25936319005687e-25	1.52207175854045e-24	47.5187822533425
FADS1	0.779694711878319	6.94976916067216	13.8521445867107	1.25994618797668e-25	1.52207175854045e-24	47.461965856888
MRPL19	-1.10989479507649	6.76298307678161	-13.8395692593638	1.34153127492527e-25	1.61802679713075e-24	47.4266105123266
C16orf70	-0.854121316707142	6.07881835865715	-13.8184461653949	1.49069090597769e-25	1.79073717153288e-24	47.3680279883987
SNX24	1.52495223234473	2.80074017124001	13.7710064837013	1.88926516877123e-25	2.24788701357268e-24	47.3667658749126
ZSCAN30	0.902606058936495	5.29155928254245	13.8006867206245	1.62891742727214e-25	1.94898996716482e-24	47.3358048109376
FNIP1	1.49717903067914	6.6316041327566	13.8136622009015	1.52672298055611e-25	1.83255573749245e-24	47.3229144448853
SNRNP70	-0.943974941793644	7.11385189112951	-13.821556436911	1.46772415044135e-25	1.76597322460155e-24	47.3188281369039
DAB2IP	0.909549293482563	5.31909584011419	13.800464854168	1.63072331120546e-25	1.94959723256857e-24	47.2984351432983
PCBP1	-0.571904896413081	7.73368014687965	-13.8193749870484	1.48379479270759e-25	1.78388011267392e-24	47.2769750469672
OPTN	2.46502822857417	3.83995080049734	13.7521457862272	2.07603000650987e-25	2.45268816504738e-24	47.2722322807761
DNAJC25	1.17790762190039	4.87817498836738	13.7713659126437	1.88587483798363e-25	2.24570155171786e-24	47.2196953214669
DNAH5	-1.43482759915876	3.68852629703862	-13.7414062341118	2.19054941075961e-25	2.57784404012275e-24	47.216773441495
ARIH1	0.871530125311229	7.11301877002647	13.8008703119607	1.62742460257454e-25	1.94875660544333e-24	47.2092776039331
IPO5	-0.75349903480867	7.7453520693998	-13.8032586306133	1.60812934080856e-25	1.92718836245661e-24	47.1968005757892
IKBKAP	-0.714333557672618	5.93839258272531	-13.7789263611444	1.81595941680774e-25	2.16686292842017e-24	47.1797781308818
MALT1	-0.924592612736634	6.07139234359117	-13.7788356790523	1.81678238337839e-25	2.16686292842017e-24	47.1557196830621
SNHG15	-1.62380891539011	4.53185752727399	-13.7364217332148	2.24583563626993e-25	2.63876900737318e-24	47.1456514567716
VDAC1	-0.712467984786212	8.55124156101609	-13.7966804551601	1.6618379400648e-25	1.98521547398672e-24	47.1369240409675
NSMCE4A	-1.05981154068298	4.94997615455224	-13.7484289571995	2.1149670585877e-25	2.49476397107249e-24	47.1349704617155
SORBS1	1.56442687116006	3.36471326691775	13.7269358162457	2.35495046709117e-25	2.75834135833393e-24	47.1341497385565
MID2	0.828117792974676	5.07441994734282	13.7566242375374	2.03006919755014e-25	2.40406301817136e-24	47.1243304659539
TMEM55B	1.15981138732789	5.63184721035169	13.7616745865516	1.97946373043177e-25	2.34598479685584e-24	47.1140932187978
HDAC5	1.18707489977069	5.4268978143799	13.7521864750563	2.07560776273563e-25	2.45268816504738e-24	47.0973743372758
SESTD1	1.06361949294582	4.67730169525629	13.7375333704197	2.23338560382026e-25	2.6261956324953e-24	47.0865407032574
CYP39A1	1.26945062272944	3.60010402766251	13.7157327885492	2.49069443271756e-25	2.91279342692266e-24	47.0747398499748
RIOK3	0.94709608976833	6.49292110652203	13.7667449199986	1.92993213095065e-25	2.29271051252808e-24	47.0671701059936
ETV1	-1.76257053389854	6.86314375058671	-13.7665284439574	1.93202120682515e-25	2.29337790052858e-24	47.0637421718388
DDX23	-0.746953528504046	6.97509572034418	-13.7708541283477	1.89070411437286e-25	2.24788701357268e-24	47.06148947089
RBM15B	-0.610982441552771	7.33523974904025	-13.7724177227995	1.87598864546998e-25	2.23570202383946e-24	47.0599848821313
ARHGEF17	-1.7459303651476	3.47622982170852	-13.7063564324594	2.61032757210822e-25	3.04558499011476e-24	47.0509154979746
ZNF146	-1.01018235809592	7.17519239684007	-13.7634041987249	1.96242547904699e-25	2.32762883043993e-24	47.0223160745582
CIAPIN1	-0.708688451605952	6.14368269298877	-13.7488340261066	2.11068824424659e-25	2.49167410971751e-24	47.0099095747533
URI1	-0.950733969634148	6.83318319737067	-13.7481420689136	2.11800277824106e-25	2.49638380832557e-24	46.9653868769438
POLD1	-1.32176536226706	5.47550086895569	-13.7257129087417	2.36939942426373e-25	2.77310224121155e-24	46.9574409063928
ZNRF3	-1.07399596539271	4.45450126124817	-13.7031669993322	2.65232330943391e-25	3.09218065329656e-24	46.9551718684023
ZKSCAN1	0.918967910526371	8.08576224783386	13.7554070145754	2.04245906431578e-25	2.41682941763324e-24	46.9395929296839
PCNXL4	-0.982329948377775	6.10853862802554	-13.7324486298793	2.29090574196578e-25	2.68962006421877e-24	46.930156050008
KCTD11	0.984349230568152	4.12545489652409	13.6975539994666	2.72788496810284e-25	3.17534268845212e-24	46.9300002887466
HYAL2	-1.68767790761235	5.32087208270002	-13.7119887796315	2.53778953631079e-25	2.96325409620861e-24	46.9203976295487
FAHD1	-0.635132380966481	6.00666222823323	-13.7276302561061	2.3467849078901e-25	2.75092288656344e-24	46.918583798478
ZFYVE26	0.979421146244502	5.95577750612556	13.7139416114678	2.51311476675151e-25	2.93672617412768e-24	46.8390723330141
RNF187	1.01069353109157	9.64603470331231	13.7423957885893	2.17973730557389e-25	2.56713218670569e-24	46.8349780542686
NEDD4L	-0.698960445117967	7.72242217383346	-13.7293032347222	2.32722977405323e-25	2.73013142868619e-24	46.832679807247
ZNF425	1.69854268015995	3.44054700672223	13.649616144656	3.4679616760863e-25	3.99653971819738e-24	46.762695030111
CLN6	-0.866560947128701	6.00183100296048	-13.6966685277507	2.74000094758923e-25	3.18697554058868e-24	46.7578772964527
BACH1	1.68258557105373	6.07692836272501	13.6883088583795	2.85708405283549e-25	3.31545395188391e-24	46.7353255078901
UBA2	-0.827485033719203	6.2320806900528	-13.6907599798484	2.82224315268418e-25	3.2775563171466e-24	46.7308219999649
SMKR1	-1.19878560307237	3.71265637071782	-13.6445164526886	3.55770883826302e-25	4.08741820316431e-24	46.7304724839652
SCPEP1	0.747204815203598	6.20171595536744	13.6954286993725	2.75705647269436e-25	3.20433126888379e-24	46.7256888160358
TERF2IP	0.895552804281448	7.2265226604127	13.6983567042821	2.71694798937066e-25	3.16506524502636e-24	46.6885898656181
TRNT1	-1.23970061119683	5.31185198278461	-13.663300291133	3.23821378208954e-25	3.73751100321726e-24	46.6785902468263
EXOSC7	-1.16934518693513	5.84069506903194	-13.6716761493273	3.10519325450291e-25	3.59226362940029e-24	46.6731072657385
FAM174B	-1.22045805775686	5.2285271018513	-13.6611277985822	3.27364093624652e-25	3.77549864045143e-24	46.6621085231945
ANKRD28	-0.78645472389381	6.1952875527821	-13.6780280693106	3.00798567732823e-25	3.48517846687969e-24	46.6603449388481
TMEM127	0.862120687524038	6.21690278460384	13.682272478998	2.94473954508414e-25	3.41453351420722e-24	46.6522620604558
FAM120C	-1.10636809164873	5.7164027534826	-13.6643638949095	3.22101006529829e-25	3.72051439542454e-24	46.6329555994618
RAB6C-AS1	-1.86584309945417	3.31632391208265	-13.6193394755582	4.03616077333834e-25	4.60539439000369e-24	46.6191544972539
PSEN1	0.654038429130864	6.58478885921032	13.6707584254909	3.11949621867126e-25	3.60603196455486e-24	46.5820629037975
ERN1	2.28004000840655	5.45741179335439	13.6402195667024	3.6351357947212e-25	4.16999229133182e-24	46.5705859421116
MMP16	-2.15676844791435	5.36648590061518	-13.6335377696708	3.75891231223409e-25	4.30540253855889e-24	46.5586772477333
ZNF490	1.22905401808925	4.25538875934167	13.6183655849565	4.05591374780182e-25	4.62091053391442e-24	46.5429695355907
MAD2L1	-1.44995072850151	6.02067241922574	-13.647266722547	3.50902216661886e-25	4.03766106160527e-24	46.5172238981355
PTMA	-0.879251474783064	9.55018295765247	-13.6741643366844	3.06674462268295e-25	3.55051944905221e-24	46.494465205546
ZBTB42	-1.24727968531453	5.25831126728412	-13.626235255843	3.89903277881333e-25	4.45569834145061e-24	46.4788209789641
KLK2	-1.91504067107512	6.5995755946349	-13.6450957318901	3.54739807058889e-25	4.07869291178888e-24	46.4640325245396
ARAF	-0.851450916638767	5.59335791513736	-13.625598299281	3.91150060670117e-25	4.46654700457983e-24	46.4501399852921
TXLNGY	-1.1334460730461	5.91471737059859	-13.6294483796862	3.83674460299434e-25	4.39120098769535e-24	46.4313844692758
RNF14	0.702967933772466	6.80103792788632	13.6425782060907	3.59242757405651e-25	4.12415079908506e-24	46.4281208560235
RTN3	0.825492869251281	8.66902942729477	13.6491888800351	3.47539285856162e-25	4.0020321444909e-24	46.3917802208644
CALCOCO1	1.10731158151402	5.3160282283201	13.6114995073073	4.19795731266976e-25	4.7682698189901e-24	46.3910996598266
CYB5D2	0.817273767293202	5.66883455200458	13.6183678423618	4.05586784983786e-25	4.62091053391442e-24	46.3775640785113
VPS37A	0.78701204746104	6.44298186140357	13.6274172899445	3.87600120490277e-25	4.43275202534806e-24	46.3763062878383
BRCC3	-1.08181271047194	5.59106203928138	-13.6089805354633	4.2513124601695e-25	4.82522357535186e-24	46.3688649797462
TMED9	0.815902009588398	7.44651631032895	13.6367464308946	3.69895421588632e-25	4.23996156532435e-24	46.3662988297425
TCHP	-0.819472197096612	4.89616206049975	-13.5921359717828	4.62603522903994e-25	5.23865346902442e-24	46.3503253296137
SKA3	-1.3860288021943	4.3041291868652	-13.5795386686161	4.92779818558112e-25	5.56359530486362e-24	46.346523505304
DAPK3	1.51615894275987	6.51760403439226	13.6180807953121	4.0617083261975e-25	4.62400395952856e-24	46.3168313875442
NAP1L3	1.3614553458844	2.64285409721654	13.5557420999374	5.55282875460172e-25	6.25047050817837e-24	46.3025309532368
DEDD2	1.83834128284513	4.46364651475266	13.5665671062131	5.25919850671704e-25	5.93329262035035e-24	46.2789598679102
GABPB1	0.961816374819621	5.17521379606743	13.5859740563572	4.77124985595103e-25	5.39496143350607e-24	46.2629983539039
SEPT11	-1.12801908370221	8.02868281841047	-13.6174947535162	4.07365860887744e-25	4.63409527809875e-24	46.2599805989492
PRPF38B	-1.13408770288133	6.1529317872017	-13.5946358201943	4.56839556765653e-25	5.18119545649022e-24	46.2530881211896
FAM13B	0.808339410132221	6.43597217701051	13.5941166492599	4.58030660154854e-25	5.19078369274361e-24	46.2064951271762
MYC	-2.49711031783528	6.87108080325288	-13.5907591808985	4.65809150072975e-25	5.27097980218221e-24	46.197446145755
CDH1	0.777263626509125	9.89463801016143	13.6142517426139	4.14042961576051e-25	4.70648683650718e-24	46.1800911962585
SYVN1	0.961195298198313	6.49517176104094	13.5835907443166	4.82863589809202e-25	5.45574090637696e-24	46.1402411605023
TSC22D3	1.33496213661883	5.95208719107084	13.5659989225813	5.27421556458472e-25	5.94576733617148e-24	46.1255239286106
FRMPD2	-1.7294229686683	2.63076375264565	-13.5187990286266	6.68460901566823e-25	7.49075290890106e-24	46.090850257318
FBXO11	0.851883179141411	5.94222880045124	13.557416566255	5.50635482566214e-25	6.20280750653733e-24	46.0610118867623
PRKX	-1.20273838975854	5.1669480403159	-13.5307984681976	6.29364544709247e-25	7.07375599053447e-24	46.0327291264279
IMPDH1	-1.16646762941885	6.1749550753721	-13.55076413126	5.69332843717629e-25	6.40382170881193e-24	46.0212204465796
RNF24	1.02921947043158	4.73229730063776	13.5264751526736	6.431788629408e-25	7.22361541205614e-24	46.0088848966496
CDKL3	2.08166567636084	2.28465621443774	13.5010130990731	7.30942308969355e-25	8.14230690762896e-24	45.9958176370598
TMA16	-1.22453910059624	4.8743276498379	-13.5135418847487	6.86349187695331e-25	7.66831800776272e-24	45.9758401177166
AKAP5	-2.45094547448265	3.58249746331907	-13.489174058627	7.75750995189351e-25	8.59680955259284e-24	45.9731468824776
ZFAND2B	1.24488525423274	4.19799636569838	13.5051592174893	7.15872131756127e-25	7.98628226630758e-24	45.9712706632131
BBS2	-0.817127213017307	5.89952907313209	-13.519221177421	6.67044937836542e-25	7.48046810048806e-24	45.8955406419266
HIST1H2BC	1.63786013978281	2.90535112487066	13.4672892794052	8.65970168708776e-25	9.55430422728213e-24	45.8625942475803
RAPH1	1.37198789672733	6.05455773017609	13.515367508741	6.80083379068714e-25	7.60963637861089e-24	45.8478158506662
TUBA4A	-1.36374981886877	6.38724074674741	-13.5099489888167	6.98850321213119e-25	7.80218321437635e-24	45.7898080010684
AP1S3	-1.25485389184557	5.13621903489789	-13.4795488827184	8.14205860825556e-25	9.00966485346835e-24	45.7880208774556
TMEM43	-0.895460756427338	5.84756190651721	-13.49568278487	7.50785706243592e-25	8.3324450590937e-24	45.7811039065037
DCTN4	0.614889327006921	7.71050133407186	13.5147548404303	6.82179717600204e-25	7.62740926246066e-24	45.7485029292245
CYB5R1	0.820832415489535	6.07306436663259	13.4962564654078	7.48624324060467e-25	8.31460269977217e-24	45.7422286445363
HDLBP	0.53254321094518	10.2187515902831	13.5241650231119	6.50684817191525e-25	7.30245382283105e-24	45.7236972648799
GARS	1.00919119303463	9.32821364989574	13.5177755771986	6.71906283027607e-25	7.52374701412568e-24	45.7137503535597
MBD6	1.51303345191757	6.82561752274537	13.4979339076611	7.4234021246131e-25	8.25417470702088e-24	45.6947540947067
XPO4	-0.963473170502177	5.60032322653499	-13.4748535072944	8.33653834733016e-25	9.21129211357687e-24	45.6892608582187
TMEM186	-1.22638337819438	4.21394654892173	-13.4434732027272	9.7616607899132e-25	1.07306807043438e-23	45.6848909158288
RPS6KA2	0.851966593367369	6.86976292566208	13.4912440841831	7.67721982677778e-25	8.51411616830835e-24	45.6644543349417
GPR107	0.510741571769768	7.7897448889548	13.4978552064106	7.42633859162574e-25	8.25417470702088e-24	45.6606227855216
LINC00657	0.789343336666526	9.19983733053271	13.499505980849	7.36498920712712e-25	8.19812290098005e-24	45.624793930561
MED24	-0.796477630064977	6.64501728520715	-13.4753886808928	8.31413833419406e-25	9.19330642314124e-24	45.6044275291759
ATXN7L3	0.738082293313975	5.40392250806663	13.4590817360994	9.02459370879013e-25	9.94228166773239e-24	45.5926020149311
RHBDD1	0.803280432066617	5.58846928318283	13.458164185423	9.06633391145609e-25	9.98094354944463e-24	45.5796928465184
HSPA8	1.41019985664113	12.2377368924927	13.5040621623934	7.19829055480613e-25	8.02446406614468e-24	45.5693279428993
ISCU	1.05537289772297	6.59397494522807	13.4690353083267	8.58400768888213e-25	9.47775437178339e-24	45.5644348911522
AMZ2P1	1.39057533496958	4.0681025384854	13.4113584728188	1.14738676894337e-24	1.25576965907096e-23	45.5117491735927
CCND1	-2.00704262751114	7.58167760708807	-13.4595792563145	9.00204178944534e-25	9.92471802572036e-24	45.484954443774
CREM	1.40048775956866	4.52526336630128	13.4154277098559	1.12412378708543e-24	1.23120662194565e-23	45.4758449235243
VPS45	0.685917887611297	5.86025629927301	13.4418949278297	9.8394757828306e-25	1.08083078533273e-23	45.4682016971617
DNAAF2	-1.08271273916964	4.71499423675533	-13.4096315551354	1.15740470223091e-24	1.26489002974523e-23	45.4547840010753
TMEM57	0.815941496787061	5.19754152573052	13.4203345589858	1.09670113992561e-24	1.20292653886947e-23	45.4301403966861
CCNG1	0.959664096896404	8.61157465073711	13.4569952261586	9.11979179216843e-25	1.00324390880001e-23	45.4297840077313
SETD1B	1.15174343775835	6.43996943158833	13.4381363012693	1.00273072636879e-24	1.1006582300551e-23	45.4187586997724
ANKRD16	-1.33404087854478	3.40413059090366	-13.3768086211396	1.36542366062886e-24	1.48358912358921e-23	45.41352539518
RNF220	-1.1507060590106	5.79346640147162	-13.4190496478973	1.10381647461739e-24	1.20984731261713e-23	45.4127293095609
AKR1B10	3.79414195059009	0.71470635739066	13.4839677371828	7.96319420293498e-25	8.81823924419407e-24	45.4109240198783
ZSWIM4	2.16928191534829	3.4003876373352	13.3699088261324	1.41371809439242e-24	1.5327358054438e-23	45.3791894751408
EXO1	-1.26366654147999	4.32221503299247	-13.3883403450045	1.28837661066735e-24	1.4059784291992e-23	45.375851633414
PCDHGC3	-1.42792815421254	3.42409616247297	-13.3701002864744	1.41235512976563e-24	1.53236449628329e-23	45.3635427648017
PIGU	-0.913996819357357	4.84043228880901	-13.377937763426	1.3576795521168e-24	1.47624302350368e-23	45.2792054813812
FBXO10	1.20045315466795	5.09195690026323	13.3805183690167	1.34014585799397e-24	1.46035052276034e-23	45.2559064316742
PI4KB	0.62863240623517	7.18368097449778	13.4097223716757	1.15687569024898e-24	1.26489002974523e-23	45.2368532248921
MTPAP	-1.16296447259715	5.34618881392667	-13.3749541111983	1.37823897348143e-24	1.49643068877781e-23	45.2274727820757
RAB1A	0.713659926114107	7.05561346560765	13.405508621761	1.18167857083533e-24	1.29047893961188e-23	45.2214364557044
PLAGL2	1.26939824172677	6.02089139384722	13.3832411787802	1.32189235150633e-24	1.44150584968911e-23	45.1837407203896
POLR3G	-1.37499671404009	4.08980199285541	-13.3414092506177	1.63205881589462e-24	1.7630931783794e-23	45.1818019939424
F12	-1.51275852282126	4.27643715095958	-13.3398932384309	1.64457868161978e-24	1.77406562379329e-23	45.1595665870938
TIRAP	1.05489419310418	4.49795174500718	13.3454002063604	1.59955538288339e-24	1.73171763730187e-23	45.1316894671301
DVL3	0.638889547259436	7.32008775167461	13.3799832009799	1.34376322922121e-24	1.46323050398736e-23	45.0832411965741
MIR29C	3.90427247035559	2.33937689952494	13.345821243573	1.59616446045337e-24	1.72929332887213e-23	45.0739381957082
DIRC2	1.15480586695576	5.40878447606844	13.3440163446437	1.61075166836182e-24	1.74258264064273e-23	45.0397588826387
ZPR1	-0.90806206661289	5.33375049901307	-13.3362281574791	1.67524622153347e-24	1.80585048546638e-23	45.0380814112319
MUS81	1.03650325882939	5.64119552856924	13.3434032915686	1.61573675518038e-24	1.74671728695382e-23	45.0008166578971
PSD4	-1.41994448751198	6.19863542122386	-13.3410909008954	1.63467992094818e-24	1.76465519000416e-23	44.9667596775911
KIF13B	0.963673560638736	4.82599530430403	13.3146257028389	1.86803348812297e-24	2.00503151234128e-23	44.9614213857054
SLC35B2	-1.31849830170051	5.85467905457813	-13.3209659610158	1.80924936227472e-24	1.94332535221154e-23	44.9057725096864
ICT1	-0.869770987226198	5.50299487235569	-13.3092946856369	1.91894177235023e-24	2.05673619352931e-23	44.8686094200349
RNF144B	1.48873777640952	5.40282879366205	13.3034875654723	1.9759828321826e-24	2.11485090577718e-23	44.8647938958653
NPRL2	-1.04568839810287	5.17424087897529	-13.3007160242227	2.00380357623707e-24	2.14309932341708e-23	44.8641572114122
RAB22A	0.763448154956513	6.28917244091206	13.3235666120315	1.78567763274044e-24	1.92213156510612e-23	44.8597940961695
UBL3	1.21560803231498	6.06515687597494	13.3211358820834	1.80769974183567e-24	1.94305077476051e-23	44.8503391327562
ATP10D	3.14658171148264	1.16715222762786	13.3787470449797	1.35215631588016e-24	1.47130284342438e-23	44.8444626329152
NUCB1	1.07705620678868	6.26771060923004	13.3221867806277	1.79814547293141e-24	1.93416564624198e-23	44.8442659323309
R3HDM4	-0.846197099258301	5.80568326822638	-13.3064306947007	1.94686403170887e-24	2.0851719186976e-23	44.8360716323069
LPCAT4	-1.60732311022423	2.6486963663619	-13.2435534599687	2.67399638848898e-24	2.82765702602468e-23	44.7376037549034
AKIRIN2	1.16211830791323	4.38595629134347	13.2606778076099	2.45249570247984e-24	2.60075391726252e-23	44.7189483040276
IARS2	-1.19190807674565	7.87875760990795	-13.3092943800213	1.91894473037731e-24	2.05673619352931e-23	44.7151415763029
TBL3	-1.31568372544572	5.6105573005657	-13.2756469125528	2.27400842720639e-24	2.4165966413964e-23	44.7028699915101
ITSN2	0.907867141906059	6.6052497444528	13.2895936688767	2.11946191608659e-24	2.26357326685322e-23	44.6708848591204
CACUL1	0.921783138514884	6.19750747086685	13.2798171106853	2.22664808675199e-24	2.37298422077132e-23	44.6475738282198
CPT1A	-0.769019954132057	7.76177506517409	-13.2952284735009	2.06005304910062e-24	2.20169086016334e-23	44.6436596039963
TRIM11	0.907491650858872	6.26518833705741	13.2774714107838	2.25316469223266e-24	2.39783990209536e-23	44.6219262073125
KCMF1	0.87092945981002	6.46339468458491	13.2762562942232	2.26702518852717e-24	2.41088174439972e-23	44.6157644305671
UNC13B	0.560391184377805	6.95283188162322	13.2840515593405	2.17957098887099e-24	2.32446292392662e-23	44.6116139981201
TANGO2	1.07523297785709	4.96396758185281	13.248539495838	2.60750711933292e-24	2.75929012712496e-23	44.609869428555
UAP1	-0.960709273923951	7.60034521378185	-13.285854592827	2.15983001167885e-24	2.30504672746053e-23	44.6047457170708
PPAP2B	1.63575407122719	4.47944839307132	13.228458482469	2.88584678872848e-24	3.04310922609177e-23	44.5676053793718
HAUS7	-1.52211574809211	3.53858671016877	-13.2084406807089	3.19300144794895e-24	3.3505317779456e-23	44.5630608861721
RRM1	-0.742006455185446	7.62414254519397	-13.2780788548154	2.24626767062462e-24	2.39219541433328e-23	44.5601779962097
FAM219B	0.65353784833832	6.62710212535368	13.2674994403694	2.36947586062325e-24	2.51449113237588e-23	44.5518541502883
UQCC2	-0.856315366399647	6.23810588608521	-13.2568445272296	2.50042204022375e-24	2.64970623542695e-23	44.5401302562175
NUP35	-1.25492581341631	3.97582017050376	-13.2078967021035	3.20179131014685e-24	3.35740910008137e-23	44.5138228225146
GDI2	-0.650014771146171	8.43369015302162	-13.2710579720782	2.32729386606239e-24	2.47147416497828e-23	44.5023616100867
MIR4697HG	-2.17741845076104	2.93189383042015	-13.1930136838013	3.45193443084944e-24	3.6067394461345e-23	44.4811337161967
SLC37A3	-0.992859761685668	5.38725952587141	-13.2282790028422	2.8884645075961e-24	3.04373214358337e-23	44.4746728670068
TRMT1	-1.02098177649448	5.6372137520889	-13.2260664496634	2.92093117444281e-24	3.07578559014259e-23	44.4444871008491
MRPS33	-0.911118720509004	6.0739468341066	-13.2347092816031	2.79614904654128e-24	2.95267046996229e-23	44.4357968551332
E2F1	-1.30890352255027	5.51847109023476	-13.2192332762396	3.02353102538805e-24	3.18159368445879e-23	44.4117273623804
CDKN2B	3.62607232983472	2.52774003077197	13.2047347771571	3.25336621466595e-24	3.40911005439106e-23	44.400870223518
SMCO4	-1.33412233930098	5.48393249632868	-13.2093222622081	3.17880784325221e-24	3.33797052966959e-23	44.3636111263203
PPP5C	-0.952193085936114	5.95138790397261	-13.2146951867019	3.09366167858622e-24	3.25311090795873e-23	44.356822127374
CLIC4	1.15418920847999	7.58135702103155	13.2297185257623	2.86753591761274e-24	3.02592546302691e-23	44.3165377363312
NDST2	0.836493002901467	5.59892169310552	13.2040379686184	3.2648436929107e-24	3.41875124775084e-23	44.3051614478126
CCT3	-0.727253312540642	9.37236956397451	-13.2373127149732	2.75962078377402e-24	2.9161481836137e-23	44.2991245569944
POLA2	-1.046758185633	5.22382230874885	-13.1858219211286	3.57974729836508e-24	3.71996438977509e-23	44.2584241785599
LPAR3	-1.68879460486477	3.97411655394086	-13.1509837235483	4.26944478103431e-24	4.40921477524149e-23	44.2575809011903
KIZ	0.973026684804963	4.39331834418625	13.1609498421653	4.05953782405497e-24	4.20400137696617e-23	44.226477886308
CLCN7	1.37515185312358	6.85124253278811	13.202165796216	3.29588287046144e-24	3.44884858417067e-23	44.2157876942539
LAPTM4A	0.70645533254108	7.70897479655585	13.2096277331024	3.17390450053581e-24	3.33515395241748e-23	44.2088495801151
NETO2	-1.25483417137133	6.0214272889255	-13.1877455809068	3.54510155193576e-24	3.68714423222624e-23	44.2040542705127
P3H4	-1.14685532301203	6.05127367105119	-13.1880057867103	3.54044107331168e-24	3.68714423222624e-23	44.2029515633692
AIF1L	-0.803798042841159	6.45595732333653	-13.1926820585489	3.45772610306478e-24	3.60814559858379e-23	44.1866818842456
ZDHHC7	0.755845725958553	6.91636909232787	13.1928966852494	3.45397664061095e-24	3.6067394461345e-23	44.1533975364061
ARHGDIA	-0.798401960124047	8.0894941437756	-13.1993478670563	3.34316131792912e-24	3.49588512186794e-23	44.1488283981865
UBE2A	0.702563077111845	6.61198107935028	13.1852967933796	3.58926393347351e-24	3.72727435857803e-23	44.1317631332262
ERH	-0.760464710781451	7.26344053100527	-13.1877117043943	3.54570875821437e-24	3.68714423222624e-23	44.1230152351244
H2AFY2	-1.05223332992995	5.25167192969848	-13.1482095897407	4.32978856982201e-24	4.46539183821753e-23	44.0946082753267
CEBPB	2.11037527491406	5.66217179809038	13.1514684037741	4.25898882645094e-24	4.40144364886355e-23	44.0873364194034
XPOT	0.751977156694464	9.53968451388439	13.1911151603822	3.48522340337134e-24	3.63431351562667e-23	44.0598812968157
EMC1	-0.734919164781715	6.27266355064055	-13.1638339772184	4.00074736860018e-24	4.14597808743273e-23	44.0597945750634
COPB2	0.544966255039256	7.60704850050064	13.1728316611888	3.82277272790748e-24	3.96701833325907e-23	44.029027988667
PSMD10	0.848060272039964	6.98098560649546	13.1660207438427	3.95674237384794e-24	4.10320742304563e-23	44.0164533135645
WDR54	-1.26385378779012	3.92817598176372	-13.1044786209293	5.40248321844734e-24	5.52613678530008e-23	44.0064662644438
C16orf59	-1.32609812780361	3.90094334150801	-13.1022226578818	5.46455076052581e-24	5.58202001496976e-23	43.9832187558959
C16orf62	-0.643553191741201	6.44855802818393	-13.1499981722997	4.29078550079491e-24	4.4282085965592e-23	43.9797381273378
AKR1C1	5.18658176510157	1.68380391566154	13.1877583757852	3.54487224230569e-24	3.68714423222624e-23	43.9716386465293
TRIM25	-0.82778552690996	7.29198604110775	-13.1529113103992	4.22801305729094e-24	4.37545444991598e-23	43.9486996999319
WRAP53	-1.07185854339206	4.54886748032914	-13.1042256478747	5.4094078086177e-24	5.52945320995258e-23	43.9300350902422
ZWINT	-1.00117013785177	6.67587160005263	-13.1440491716044	4.42189570942711e-24	4.551006577982e-23	43.9252802144285
FGD6	1.37089827430546	3.67653122049732	13.0844305914385	5.97981644591031e-24	6.07119159917439e-23	43.9140207040265
ARMC6	-1.16149492440844	5.34091662669573	-13.1159862183568	5.096717390917e-24	5.23118990717769e-23	43.9094295120228
MTCH2	-0.613995905489272	7.64292288624788	-13.147935461555	4.33579776783103e-24	4.4685201977866e-23	43.9045182794563
KIAA0100	-0.902494750306328	8.69689931204786	-13.1515636139378	4.2569378900412e-24	4.40144364886355e-23	43.8873951068834
CCDC58	-1.27840675588692	4.66021930716648	-13.093101180454	5.72289019536258e-24	5.83400673276066e-23	43.8816872982282
MICALL1	1.07482214048678	5.89102953205445	13.1241001926669	4.89162118303251e-24	5.02411653108181e-23	43.8771792514684
HIPK3	0.874776076698001	6.52839473947418	13.1300998976317	4.74531246663492e-24	4.87718083497535e-23	43.8650022856589
ATP6V1E1	0.818274232895862	7.07720824455212	13.1365738869337	4.59236012073477e-24	4.72321092965433e-23	43.8640821258833
LPAL2	-3.59006284599713	1.50791558608719	-13.2564322870077	2.50563182094494e-24	2.65335454325171e-23	43.8574764228618
LOC344887	5.31970831468461	0.780997825007556	13.3325559989833	1.70654877438185e-24	1.83827377303571e-23	43.8248073310288
CLTC	0.642614589368153	10.1593938830119	13.1465394965907	4.36652898886642e-24	4.49710557591345e-23	43.815968476875
LRIF1	1.67162221347167	5.86896430277534	13.1054896847234	5.37489625426595e-24	5.50166613183759e-23	43.8147724597828
SWT1	1.64096985910891	3.12309503162037	13.0565377836601	6.88752997552532e-24	6.96452189309685e-23	43.8141482300778
AFMID	-1.33300049664559	5.13506773756456	-13.0871436715326	5.89820200689846e-24	5.99643881757531e-23	43.8101832935604
DLGAP4	1.15482158607739	6.14193647746768	13.1110611359173	5.22539529340606e-24	5.35594100517306e-23	43.7908036291256
NFE2L2	0.879371605801304	6.84278558398231	13.1127353609393	5.18129097046973e-24	5.31436237790802e-23	43.7602525324384
PURA	-1.08644216071557	6.39450553573065	-13.1008786153403	5.50186863711212e-24	5.61631947347897e-23	43.7320668002949
PIP4K2C	0.585742212438756	6.31419010468813	13.0984038982635	5.57125049453942e-24	5.68328107513614e-23	43.7133333711556
MYO5B	0.991251836157527	5.25654528911231	13.0775622310989	6.19153238309827e-24	6.28189528814889e-23	43.7072480925273
SEMA6A	-1.75415179005698	5.51360644945617	-13.0690164990603	6.46548793886771e-24	6.54657902158041e-23	43.7070014745256
IVD	-1.15235493589991	7.84250948311936	-13.1101329476498	5.2500088295501e-24	5.37749881204122e-23	43.7067468460277
ERRFI1	1.76124776090299	6.54934566930498	13.092382372439	5.74376202608619e-24	5.85131143715809e-23	43.6914992597837
ZYX	1.21231224365807	5.91579032647338	13.0866817556163	5.91201789858659e-24	6.0064181843827e-23	43.6872534300029
VKORC1L1	-0.837368715985099	6.30801254849071	-13.0911124989915	5.78082187525194e-24	5.88507262907004e-23	43.6871911250055
BLVRB	1.34073066124733	7.20700180372777	13.0907337271702	5.79192230880502e-24	5.89237841388999e-23	43.6281406666254
LIG1	-1.13547638978796	4.76646416432422	-13.0440764909523	7.33657943112202e-24	7.41359870375021e-23	43.6001636464229
CENPN	-0.943695888154616	7.06896401008706	-13.0721757113988	6.36282169097362e-24	6.44697236920782e-23	43.5469521626151
RPP40	-1.15731583544044	4.47280734519295	-13.0202582961833	8.27828217218215e-24	8.34273054345551e-23	43.5411190922484
LAMP1	0.860819201632331	7.42720050635484	13.0745571755563	6.28651316624092e-24	6.37395555059241e-23	43.5360359874797
NETO1	-2.02076752813712	8.23967192860912	-13.068398965867	6.48574959813317e-24	6.56266953945874e-23	43.485706049422
COQ9	-0.782675034289486	6.54141427615446	-13.0434447912886	7.36010998409378e-24	7.43237468198737e-23	43.4359464022984
CACFD1	0.968604346778918	5.98206350800602	13.0265014562728	8.02030463652436e-24	8.0936084961055e-23	43.3783459106356
CHEK2	-1.12262807857291	4.45100635410425	-12.9921841851665	9.54525034828541e-24	9.57458111087867e-23	43.3692940878995
OSTM1	1.03043827980654	6.00675715153346	13.0181399736406	8.36769378629372e-24	8.42718242085757e-23	43.3363342996941
SLC46A1	-1.1845941221202	4.77459569650614	-12.989395055233	9.68129550115324e-24	9.70456163186362e-23	43.3347693547518
CMIP	-0.964939501770828	5.77032822755114	-13.0040453514348	8.98780015010275e-24	9.04563049959403e-23	43.3063971834544
GPATCH3	1.35163115582698	4.53857806336664	12.9756890020509	1.03786474018636e-23	1.03620857304777e-22	43.2756299957653
WDR89	-0.988869561236966	5.43206231925489	-12.988106810366	9.74478741320572e-24	9.75518185311314e-23	43.250447977124
THRIL	-1.63970788191847	4.71696081826172	-12.9698316796216	1.06918338971385e-23	1.06676795880021e-22	43.2478629265085
CCT8	-0.622395566853404	8.88655413704154	-13.0231335297934	8.15845423621021e-24	8.22749152524732e-23	43.2298201849458
DDX28	-1.3443165118091	4.59541967714476	-12.9639618939566	1.10152024956007e-23	1.0983019965069e-22	43.2228666847207
KIF22	-0.97495716629904	6.40031142625732	-12.9975034977606	9.29108631754177e-24	9.332103822355e-23	43.2096368534167
CDK2	-1.09295179544264	5.86749658240361	-12.9867742108755	9.8109051156904e-24	9.80829235800313e-23	43.1928566874283
TYSND1	-1.04290018556947	5.9997961368111	-12.9812326348767	1.00907173170537e-23	1.00813181126333e-22	43.1663795300578
POLD2	-0.754480042071163	8.1703318438719	-13.0030903091967	9.03144955934633e-24	9.07739267624796e-23	43.1511817632242
ZNF641	1.04283666008229	4.75779036347725	12.9548305203341	1.15378751871438e-23	1.14812944870876e-22	43.1420385284449
FBXL6	-1.26781643156811	4.74086398543257	-12.9495035846962	1.18542061783177e-23	1.17726693104245e-22	43.1411067334306
TNKS1BP1	0.779735684565082	8.26519945541597	13.0031213779209	9.03002624697531e-24	9.07739267624796e-23	43.1390891539993
RBM23	0.660197864347865	6.91812079398158	12.9922409154015	9.54250322250869e-24	9.57458111087867e-23	43.1378205131603
SIGMAR1	-0.846479534083596	7.42487367069214	-12.9877852285327	9.7607018349111e-24	9.76460351452532e-23	43.1014320273493
PCSK6	-0.835376141935739	5.25297233820575	-12.9500389664371	1.18220239312807e-23	1.174847858055e-22	43.0801519791875
MCOLN1	1.16149608703931	4.92749723669507	12.9474496596505	1.1978487069441e-23	1.18882327716276e-22	43.0726344681012
RAB7A	0.648026547672426	8.46005501583128	12.9883431047042	9.7331102927137e-24	9.74999227187385e-23	43.0655699294098
NUP160	-0.682562589970446	6.61436711384495	-12.9587366278629	1.13113133607726e-23	1.12707817800505e-22	43.0006303886137
ERAL1	-0.725318499927523	6.54199447961241	-12.9556635337175	1.14891798158689e-23	1.1440419371027e-22	42.9887450033
MBLAC2	-1.26499915111208	5.23031318856897	-12.9296259521089	1.31134002109775e-23	1.29802780203057e-22	42.981495740314
ASCC1	0.791449928692969	5.76699342052337	12.9461874138568	1.20555121117164e-23	1.1956774760207e-22	42.9791993935204
HIST1H3D	2.63964432195611	2.27778482567521	12.8970671173399	1.54725460201019e-23	1.52351312155967e-22	42.9763089243969
MARS2	-1.37519316824958	5.0003707327623	-12.9235014235789	1.35277924836462e-23	1.33728329120758e-22	42.9737767850444
ZNF160	1.0492519118733	5.44411888387503	12.9306367604488	1.30462430309268e-23	1.29223209335354e-22	42.9638241782411
FLJ10038	-1.98164156826245	3.56305882664144	-12.8868772666601	1.62950571075881e-23	1.60135194716978e-22	42.9629933963578
ZBTB18	1.10869662169236	3.92848729331783	12.8927285382434	1.58175314078548e-23	1.55646167510057e-22	42.9166858685331
CYCS	-0.919353142914158	8.15997118192218	-12.9519143435425	1.17099833228392e-23	1.16448416937585e-22	42.8915459269931
MYADM	1.0078624542477	6.14806704228296	12.9333554965583	1.28673202516904e-23	1.27535102903883e-22	42.8755724412425
SERPINB8	3.10681781103286	3.18520232598577	12.8644122660647	1.82667655385137e-23	1.78926126109799e-22	42.850485262527
SLC25A32	-1.04077570049579	4.57311601237595	-12.8901278839606	1.60280137801842e-23	1.57614050375406e-22	42.8417866371986
SLC25A36	1.02450493859111	7.31551444347359	12.9257942424589	1.33711408051958e-23	1.32266831574981e-22	42.7931180741912
SLC6A8	-0.908672886302983	7.13358794301748	-12.9229690311035	1.35644296888962e-23	1.34002286979253e-22	42.7903166806563
NUP210	-1.115286297657	7.4457952438972	-12.9214964138541	1.36662890074711e-23	1.34919786808801e-22	42.7648601392307
CDS2	0.587310087865902	6.19379484237943	12.9009251169838	1.51721211570894e-23	1.49491188513684e-22	42.7177227989984
DBN1	-0.848416607455765	7.1008693468854	-12.904811025623	1.48754395339859e-23	1.46664215392208e-22	42.700571653405
TESK1	1.01179252408609	5.47595426062515	12.878799557695	1.69781477055822e-23	1.66629977743152e-22	42.6753278544728
PIK3C2A	1.01659302521923	7.63128066037044	12.9053742791639	1.48329219880589e-23	1.46341101558931e-22	42.6665408275958
ACTR5	-1.15531640818491	3.73934704980225	-12.8283437926417	2.19455547587193e-23	2.13983409257746e-22	42.6243705698103
RTKN	-0.882167361198857	4.78193249788837	-12.8518409908988	1.94728387593767e-23	1.90367283079949e-22	42.617429565619
ZMYND19	-0.926734957697288	5.12908990169585	-12.8561744284208	1.90483261556889e-23	1.86338544334739e-22	42.613447746247
WBSCR22	-0.63631771950875	6.38832071589607	-12.8716113570439	1.7610145856702e-23	1.72607017091539e-22	42.5684509636155
IQGAP2	-1.50472020844419	3.83199630670109	-12.8147613900983	2.35161756862535e-23	2.28408081568424e-22	42.5572658273935
RNF10	0.531698579503836	8.22100578583093	12.8829897861843	1.66202888952458e-23	1.63224498398307e-22	42.5383376642711
HEATR6	-1.05326133024684	4.68210008402352	-12.8193069264868	2.29783723044233e-23	2.23618430669618e-22	42.4937762485312
CPSF3	-0.775273101813546	6.02762122282291	-12.8468315699465	1.99754167975778e-23	1.95153453892276e-22	42.470276402101
ATXN10	-0.67215197728327	7.55166944893934	-12.8610640292495	1.85804698086385e-23	1.81880270304117e-22	42.4557502689723
GINS2	-1.08405847611529	4.78156315882334	-12.8093045573354	2.41785081451857e-23	2.3468938481455e-22	42.3969722945285
MAP3K9	0.883454215835565	5.43966219110956	12.8221654482539	2.26465057996826e-23	2.20531732223108e-22	42.388009398127
WHAMMP3	1.5752463621495	2.71446567986133	12.7716666417324	2.92861526605775e-23	2.82963316778599e-22	42.3840971052554
USO1	0.805835992144398	7.67684435206773	12.8462482712127	2.00347768463802e-23	1.9560611776674e-22	42.3664659945235
SIPA1L2	0.93079281366991	5.56084833827015	12.8053705511768	2.46675871097039e-23	2.39127493892391e-22	42.2974327204836
PAGR1	-0.768130514820021	6.19775799893293	-12.8156121151678	2.34145705546409e-23	2.27568408704523e-22	42.2887558366586
TUBA1B	-1.22910515158028	9.22165335514484	-12.8390013666569	2.07871960732178e-23	2.02820361426536e-22	42.2815397877023
NCOR2	-1.27892299183352	7.4649853171763	-12.8231397744822	2.25344916875027e-23	2.19583340155445e-22	42.2796932021065
C6orf132	-1.36665027457985	5.0193181466565	-12.7818745813427	2.78024499934225e-23	2.68995869266258e-22	42.2726613549182
RAB3GAP2	0.885707814499446	6.78030859594697	12.8168578672781	2.32665801782837e-23	2.26276533650977e-22	42.2612691705117
MRPL12	-1.78601821430089	3.86357245202421	-12.7416648470524	3.41229860485351e-23	3.27825181385031e-22	42.2057983932217
WIPF2	0.728721343629339	6.25398855493979	12.7905326864477	2.66032712693885e-23	2.57559459304408e-22	42.1566684521357
LRBA	-1.10852329767138	8.96700960931413	-12.8058950757993	2.46018085646491e-23	2.38643900133572e-22	42.1251921817919
SULT2B1	-1.94351966675464	2.41902219221652	-12.730465274016	3.61274174919603e-23	3.46417178198771e-22	42.1225245939524
DEGS1	-1.19921769649952	8.06382243282061	-12.7995180095303	2.5413610443541e-23	2.46200499625943e-22	42.1188405740829
RELL2	1.31462044662983	2.88804519586131	12.7173051666252	3.86342422306862e-23	3.68604544251702e-22	42.0974594681291
SEPT10	0.921275274508818	5.69556940187126	12.7679739709374	2.98422267761772e-23	2.87988995675499e-22	42.0764422619007
RRP12	-1.1430628724487	6.45142082221614	-12.7646713344572	3.03485353537509e-23	2.92499105822801e-22	42.0395591244993
OAZ2	0.634218571169066	6.92791313818921	12.7750601106312	2.87843061858227e-23	2.78316253500524e-22	42.0361610839808
ZFP36	2.27652108744675	4.12984553687558	12.7176685468457	3.85627338603895e-23	3.68357513770744e-22	42.0356010813983
EARS2	-0.704740718874941	6.54183450228684	-12.7664110893974	3.00807582308893e-23	2.90104473728345e-22	42.0185690948075
BAHD1	0.797118266012024	5.1965600397983	12.7467208169581	3.32550304179899e-23	3.20100985100344e-22	42.0180586262711
DCLRE1B	-1.23475811896002	4.07454216829981	-12.7141913027993	3.92524894275834e-23	3.73757375551422e-22	42.016145597008
SPATA41	2.17255197517168	2.00919414480626	12.7059251812772	4.09422820779176e-23	3.8886104217711e-22	42.0016093439223
SLC43A1	-1.10093823558624	5.80506728633959	-12.7444296969906	3.36455668258461e-23	3.23445474684319e-22	41.9812392282281
MFAP3L	0.934910329864943	4.64981244309038	12.7219127688265	3.77372960070719e-23	3.61392370435072e-22	41.9678180461632
PLAG1	3.58398244541715	0.870861440898502	12.8779894207577	1.70482228363208e-23	1.67208435081773e-22	41.932461491635
HERC3	-1.31651924398029	7.32323529113373	-12.7469139585408	3.32223167767151e-23	3.19991217908373e-22	41.894032645412
B4GALT4	0.621676880879368	5.36897802178071	12.7214269629374	3.78308723741925e-23	3.61826993357245e-22	41.8876605722262
VRK3	0.714401456806042	5.22072963483376	12.7172876634699	3.86376899741728e-23	3.68604544251702e-22	41.880519254213
GTF3C3	0.81227461966079	6.16112138701713	12.7321782516512	3.58133537594251e-23	3.43625124633564e-22	41.8663009464724
MRS2	-0.65206950709633	6.10987933634596	-12.7298598785434	3.62390726088568e-23	3.47266058898911e-22	41.866086869864
ZFAND2A	2.49239982384888	4.7766922339549	12.6935538956072	4.3608614674461e-23	4.13140036562591e-22	41.8490598085977
LIN54	1.16324407217947	5.62102851655941	12.7145336612904	3.91840324594264e-23	3.73342278813925e-22	41.8293677462112
GJD3	-1.78505380924008	3.60527285198395	-12.6629291868426	5.09829695139465e-23	4.80879566721998e-22	41.8277408630975
HSPB1	1.20004489453058	8.40441268495778	12.7457188757714	3.34252551304193e-23	3.21533395924648e-22	41.8225039913365
NSUN5	-1.04094791703337	5.14070732209487	-12.6944622139918	4.34070558033058e-23	4.11490119913156e-22	41.7997831880548
C9orf106	3.8237341945973	1.07533390502843	12.7715563635296	2.93026077244753e-23	2.82963316778599e-22	41.7825356167761
SPATS2	0.641527556031847	6.60400978656127	12.7178612374198	3.85248688249225e-23	3.68230063828795e-22	41.7569412518543
PABPC4	-0.5823585024451	7.76683829719013	-12.7215986078893	3.77977834022568e-23	3.61740927704454e-22	41.7385079608571
PIK3R2	-0.974965536854633	7.13639999846657	-12.7152046586894	3.90502091036064e-23	3.72303453904606e-22	41.7308518379241
LMNB1	-1.91461629292978	6.74383071958625	-12.7063453766597	4.08546492767957e-23	3.8827431236732e-22	41.7097480628424
NTHL1	-1.32555616747903	3.95287164735762	-12.6485366156334	5.4868819801382e-23	5.16558117954578e-22	41.6994124688003
G6PD	1.15381981528133	7.05726382351509	12.7070262150315	4.07130580350889e-23	3.87173704531283e-22	41.6786190459629
GABPB1-AS1	-1.19330080604933	3.82168721783712	-12.6396904823162	5.7403246852104e-23	5.39066388199621e-22	41.6772548522702
TBC1D9B	-0.858422527289764	7.96105328752671	-12.7098191134421	4.01373637369056e-23	3.81940845293647e-22	41.6719349436996
AQP3	1.13922688259899	5.28676189570468	12.6809687032025	4.64999128652268e-23	4.39976491231409e-22	41.6694264108428
PLXNA2	2.71705581907373	1.39730089200988	12.6967074961482	4.29128218053992e-23	4.07061864958859e-22	41.6604816997039
CSTF2	-0.720857160973493	5.0366454411705	-12.6636640952515	5.07921317492859e-23	4.79380672751274e-22	41.6409966723122
VTA1	-1.37685620892471	8.22828244552684	-12.6987801249259	4.24616051164104e-23	4.03036322647294e-22	41.6064034671687
ARHGEF37	-1.66748024831951	4.55844332111484	-12.6319467840835	5.97180589259726e-23	5.60103918071458e-22	41.597398950022
CLDND1	0.826033506557569	5.75023975401163	12.6697520502898	4.92385463915296e-23	4.65010070827175e-22	41.5819768797803
SLC9A1	1.4230103847672	6.82794523334113	12.6828373989579	4.60587412551839e-23	4.36076960080606e-22	41.5798711540327
ATL2	-0.829088789337497	5.45447688037456	-12.6546327847964	5.31878948005162e-23	5.0104732015342e-22	41.5550396802102
C1orf109	-0.764925926601064	5.45960787639443	-12.6569089552225	5.25736069547637e-23	4.95571426260346e-22	41.5525836351165
DMGDH	4.3357376617605	1.60708391876025	12.7341339113844	3.54581432260487e-23	3.40434449285389e-22	41.5437741177361
HELLS	-1.58488403594783	3.88323239023777	-12.6159028992502	6.48164065797948e-23	6.04148455122407e-22	41.5413002752054
PDE3B	-1.48533287126968	4.75055965324726	-12.6241926502731	6.21298413544774e-23	5.80570638025814e-22	41.4987852576023
HYAL3	-1.44475678434529	3.54085247271668	-12.598433139579	7.08658391859569e-23	6.58490990851688e-22	41.4911654710422
SLC38A7	0.870380313885553	5.39360609315231	12.6443016452086	5.60678228625136e-23	5.27515305829263e-22	41.4903168160731
LRP10	0.853262255276509	7.15507361974599	12.6698081218152	4.92244613340723e-23	4.65010070827175e-22	41.4876368451495
AGL	-1.35031150475509	5.12110120367483	-12.6276199256364	6.10520276415183e-23	5.71900965106075e-22	41.4702020493197
ZNF692	-1.27514030856154	5.30919843627969	-12.6297771739231	6.03832532475691e-23	5.65989345047127e-22	41.4382397156404
KDSR	0.822548584300488	5.77052817460411	12.63688668914	5.82307973832503e-23	5.46496033441804e-22	41.4282560913769
CAMK2G	-0.96960362103198	5.57510988809843	-12.6270032754693	6.12445591325466e-23	5.7334682040793e-22	41.4171705791794
YRDC	-0.855621453376657	5.33193337039326	-12.6263550138882	6.14476171902478e-23	5.74889358086456e-22	41.4074496907367
UMAD1	1.03072918937804	5.13868109063858	12.6229348284086	6.25301736055745e-23	5.83926049043101e-22	41.3987946685168
SF3A3	-0.595378944403621	7.04691798471021	-12.64307753563	5.64192643214809e-23	5.30489463400975e-22	41.3651362464382
METAP2	-0.591093767739388	7.25685873843096	-12.6425837751814	5.65616475247553e-23	5.31495431308964e-22	41.3521483895958
MCM8	-1.17644127860868	5.29198737077814	-12.611978172754	6.61286928486098e-23	6.15997798892509e-22	41.346732983111
MINA	-0.810585338799766	5.69149576915976	-12.6172182960571	6.43824566434664e-23	6.00476378234963e-22	41.3453865355146
CHPF2	1.05780505075077	5.73096436631091	12.6194459014142	6.36542057020016e-23	5.94053171424025e-22	41.3142300040988
THSD4	2.3270781619636	2.39682519785714	12.5637338838272	8.46137071032208e-23	7.85195322282661e-22	41.3037727909161
RASD1	2.00170692731909	2.67260797747958	12.5496454326898	9.09322341966745e-23	8.41823938777598e-22	41.2616194587438
SYT4	-2.21123838046791	7.40916224789453	-12.6241852367218	6.21321933475948e-23	5.80570638025814e-22	41.2586668181977
CRELD1	0.914182999200186	5.95701322374947	12.6105566273665	6.66105537695421e-23	6.20101720646896e-22	41.2508598013344
SLC45A3	-2.51486753932476	6.80365998028996	-12.606189943298	6.81128688495616e-23	6.33694447735451e-22	41.2221558186921
PBLD	1.16685589993773	3.97513238290744	12.5571230885086	8.75217850434607e-23	8.11251311242349e-22	41.2050695395977
C15orf65	1.9390078995547	2.18780806016594	12.5406120280504	9.52305425909736e-23	8.78907085154309e-22	41.1815043841977
CFAP69	-1.59963603213927	4.45734654105775	-12.5465393714469	9.2387761817743e-23	8.54771800034029e-22	41.1507681267486
PKMYT1	-1.38330280131537	4.56590854028249	-12.55491006246	8.85175245796117e-23	8.19974798943522e-22	41.1381931168614
ACTA2	-1.3759901555409	4.12547613131513	-12.5409950594484	9.50442154589106e-23	8.77726899957566e-22	41.0866779068018
P4HB	0.649443585966106	10.2265467327002	12.6050667692985	6.85047516978189e-23	6.36945728479535e-22	41.0611385543311
NXT1	-1.80799871642937	3.05050077267702	-12.5042637509639	1.14687442066141e-22	1.04944950034441e-21	41.0356715711664
LIG3	-0.609838102744378	6.06774740464879	-12.5636304647985	8.4658446109192e-23	7.85195322282661e-22	41.0187607950223
DIXDC1	2.05061779559491	4.06613196627185	12.5157775581462	1.08127317811695e-22	9.92444868129837e-22	41.0108502825434
HSPH1	1.50647498444908	8.54453092036575	12.5737038353583	8.04102085295367e-23	7.467159500801e-22	40.9440889726029
CTDSPL	-0.92034292569018	5.73110745272552	-12.5351813160893	9.79121056747504e-23	9.01439717236083e-22	40.9384125143833
EIF2B3	-1.07136332048696	5.08239215615422	-12.5172406864516	1.0732109804364e-22	9.85647466803244e-22	40.9165028215593
SPRY1	-2.19381434039755	1.75292518092813	-12.5117722658315	1.10365549252154e-22	1.01175157971328e-21	40.9037158656898
PPM1K	0.908020654252219	5.90255870600157	12.5381625435869	9.64307992077455e-23	8.89437887532866e-22	40.9003441828118
E2F8	-2.022224025439	3.10167523157223	-12.4802582845805	1.29677402614865e-22	1.17942815122036e-21	40.8985199663538
PPME1	0.555639336800342	6.69485860098473	12.5412480261647	9.49213593681662e-23	8.77131773706082e-22	40.8466381775758
BRD3	-0.832927434892021	5.89419323986056	-12.5249035840126	1.0319610607275e-22	9.49505348522315e-22	40.8440397545397
KDM6B	1.35725889416929	7.54947746251436	12.5423765527136	9.43752156161918e-23	8.72622067544788e-22	40.8288428086854
HINT3	1.00175864615035	7.16213901772196	12.5366154908311	9.71966679458767e-23	8.95951605816627e-22	40.8088736670897
DNAJB1	2.1461940899848	8.18537542356797	12.5362931704511	9.73569991775792e-23	8.96878956840815e-22	40.781056608791
NUDCD1	-1.11223940611621	4.83572669065448	-12.4827142858441	1.28057579541536e-22	1.16540158448225e-21	40.7625173784674
STXBP5	0.811634621916088	5.66887118619181	12.5063472213325	1.13471457837134e-22	1.03895573834293e-21	40.7601104655207
PKP3	-1.16321385355563	7.17417323030293	-12.5225258214638	1.04458761878493e-22	9.60534457052938e-22	40.752859491455
PLXDC2	1.17671753481029	3.58363165724188	12.46010006493	1.43773373043653e-22	1.30054275278524e-21	40.7424572957601
TELO2	-1.1866498750223	5.77924546280022	-12.4994413085588	1.17552364319227e-22	1.07370213054594e-21	40.7305681919161
EIF4E	-0.933430613172774	5.90058506684251	-12.5020392720883	1.16000155828996e-22	1.06081506694775e-21	40.7268965579109
EDEM2	0.882091552154447	4.61751623232229	12.4755432421097	1.32844976813676e-22	1.20604605310409e-21	40.7257783577991
SMPDL3B	-1.25097263452071	4.86957419793063	-12.4797439159434	1.3001924200214e-22	1.18182139098313e-21	40.7209685564324
SC5D	1.04757406445883	7.23609097455152	12.5185858381288	1.06585207630678e-22	9.79488052498328e-22	40.7187541097951
CHST14	-1.05997676443108	4.60921885803081	-12.4656368098218	1.3975526962181e-22	1.26648468837725e-21	40.6871270806342
TSPAN31	1.05617293730669	4.6130838788162	12.4632137940607	1.41499640775307e-22	1.28151906265501e-21	40.6547849765101
UBL4A	-1.09670904776517	5.83348126091566	-12.4871653886839	1.25173458932319e-22	1.14053680784448e-21	40.6482028091322
C14orf1	0.680387555719101	6.35588496860664	12.4946772556708	1.204530869623e-22	1.09819280742313e-21	40.6361879470295
SRPK1	-0.772161900958682	6.90584903925613	-12.4994562671449	1.1754336762331e-22	1.07370213054594e-21	40.63608691636
PRMT1	-1.28752439232702	7.20611450104338	-12.4982050019193	1.1829832161583e-22	1.07985872181355e-21	40.6270635330116
KRT8	0.8014783357187	9.06502668100817	12.513775591381	1.09240303768181e-22	1.0020478933311e-21	40.6212737200684
UBE2I	-0.542924182501562	7.16170610973295	-12.4954909915141	1.19952585471493e-22	1.09429406041308e-21	40.6076459951142
SLC25A17	-0.846012055921457	5.75381477277075	-12.4722763844048	1.35085063272989e-22	1.22490175731111e-21	40.6019204404739
YEATS2	-0.596410376145527	6.06214235612178	-12.4769308052179	1.31904833821907e-22	1.19823532042938e-21	40.5809075725334
SLC35B3	0.77886168073196	4.64876613234228	12.4497466747922	1.51600564165533e-22	1.36722767057636e-21	40.5770343387896
KBTBD6	-0.84165717249238	5.33623881694687	-12.4621634841544	1.42262546551382e-22	1.2876518378635e-21	40.5667531902311
CD3EAP	-2.71667805828936	1.63545925470071	-12.4739875745479	1.33907013662979e-22	1.21495330342193e-21	40.5523288025304
LCMT2	-0.839585082823383	5.05027445790847	-12.4513226963803	1.50382067055374e-22	1.35705355703335e-21	40.5409461169636
CYP51A1	0.869201655100627	7.6484790128871	12.4851951101994	1.26441987775131e-22	1.15139653634407e-21	40.5255090995207
HSP90AB1	0.718541205620845	11.7264866526892	12.5087503533115	1.12084960166334e-22	1.02688698099919e-21	40.5245746512757
ELF1	1.01137866468365	5.79797492064433	12.4557546029429	1.47007946129143e-22	1.32820175636294e-21	40.4915190552667
MAGEA6	-0.600419457697799	6.4740966730138	-12.4593338104945	1.44338510179513e-22	1.30486879521708e-21	40.4581832659023
VLDLR-AS1	1.96383322395652	2.53421579223573	12.388856655068	2.07097208826841e-22	1.84700324927926e-21	40.4496449451464
TBC1D2	1.20170704969802	3.03297109177298	12.3881106822929	2.07890546700654e-22	1.85263172062731e-21	40.4270912695908
RFC5	-0.818595020639454	5.57491738160961	-12.4387680929062	1.60367905720392e-22	1.44542885492041e-21	40.4264313547235
PDK1	-1.30735264403388	5.37270280096017	-12.4233557536644	1.73540936199297e-22	1.56041359159799e-21	40.418000771087
SFMBT2	2.63972914218758	1.24601297384348	12.4513670232733	1.50347938235056e-22	1.35705355703335e-21	40.405619615754
ZNF667	-1.03595106553518	4.46974369051029	-12.3996423027829	1.95960300056854e-22	1.75569204394613e-21	40.3900627128301
HIST1H3E	2.06039711831303	2.54399916507374	12.3738034358267	2.23710095555003e-22	1.99124528444216e-21	40.3697248458992
TXNRD3	-1.27868060543398	4.00902919898475	-12.3828313574564	2.13592884211383e-22	1.90231954289331e-21	40.3565340547522
VPS41	0.624292900942841	6.35496983020033	12.4363640103124	1.62354659000626e-22	1.46245804412322e-21	40.3432814757039
LINC00942	4.12955487635985	-0.34275060975582	12.6794311319211	4.68660884462442e-23	4.43161954728465e-22	40.3313329036848
COL9A2	-2.1922454525941	2.40677802816744	-12.3651834257178	2.33818485379983e-22	2.07875569950611e-21	40.2877285295596
XRCC3	-0.897032851964836	5.46528126508825	-12.4076167393911	1.88114191870964e-22	1.68942745522392e-21	40.2779448445929
UHRF2	-0.878343032273604	5.32325649999453	-12.4000331496427	1.95568202174753e-22	1.7532251485708e-21	40.2667581494365
PLD3	0.86259174894173	7.5889771080093	12.4334417098796	1.64802947022743e-22	1.48362173410882e-21	40.263966466693
ING4	0.98289614080075	4.87343501841889	12.3891409121791	2.06795702609549e-22	1.84616187299939e-21	40.2522260730433
C6orf62	0.996782085268323	7.98277615410018	12.4310609938888	1.66824847574629e-22	1.50092385331373e-21	40.2373298564877
ALS2	0.855838728509813	5.68716791914297	12.4033249473522	1.92296935907944e-22	1.72492878709301e-21	40.23016558954
MMP24-AS1	0.830670564931448	5.50759234425864	12.3945396115624	2.01152257934617e-22	1.79898886548315e-21	40.2053409979051
PCAT1	-4.0119505061514	2.40427182883495	-12.3888201574441	2.07135953102443e-22	1.84700324927926e-21	40.1983971542643
SOX8	-3.04213391771449	1.80512548406714	-12.4166640387316	1.79593284966893e-22	1.61386760446611e-21	40.1953106863125
PER3	-1.01405957372298	4.74114963124932	-12.3668914704025	2.31779766521858e-22	2.06185128796933e-21	40.1892426881622
ARHGAP9	2.48396801414826	1.86734505825492	12.3625286373212	2.37022997374445e-22	2.10475300329667e-21	40.1855413591463
WDR90	-1.16185734694886	6.533152100247	-12.4062076067569	1.89477360250033e-22	1.70065274447967e-21	40.1819534920716
N4BP2L2	0.831147037651061	6.07775750461073	12.3979173779355	1.9770018641464e-22	1.77022420942292e-21	40.1564855381156
ENTPD4	0.760789170604878	6.42120023519609	12.3936143443617	2.0210838437566e-22	1.80646398796721e-21	40.1080231865739
YBX3	-0.605779019077763	7.38230322259334	-12.3916005358059	2.04205143574768e-22	1.82411923612059e-21	40.064145142948
CTSA	1.04215309201838	5.43141729600765	12.36450150304	2.34637441971998e-22	2.08480226547428e-21	40.0570178807256
PSAP	0.799943332028876	9.99850289834937	12.3959322757634	1.99721692259949e-22	1.78725919605208e-21	39.9973130777546
ERMAP	0.831613911690202	4.43208315927128	12.3316969692162	2.77628104439415e-22	2.45950655826681e-21	39.9952536292856
GPSM1	-1.24079438042047	5.3513169224424	-12.3364879602065	2.70888212926059e-22	2.40263284423964e-21	39.9621051088978
RNF145	0.779882447548753	6.67718485027623	12.3552135262267	2.46082596679943e-22	2.18391032609103e-21	39.9040977869692
MPZL2	-1.13716275724749	4.44447870999218	-12.3084518569326	3.12794828200034e-22	2.76127403894868e-21	39.9015177832845
ADGRA3	-1.11647402901053	5.30504449881188	-12.3245742646071	2.87960380558555e-22	2.54653302383231e-21	39.8915730576792
ZNF277	0.874755020992346	5.01525655538189	12.3206499332554	2.9381694181495e-22	2.59526776370193e-21	39.886578738196
SENP3	-1.15641870226585	3.65390264903244	-12.28439806345	3.53896774472177e-22	3.10948739934126e-21	39.8806842083909
DERL2	0.785003684450751	5.5625941222114	12.3345408453394	2.73607361025119e-22	2.42531767010224e-21	39.8795944687501
TMEM223	-1.0621516838664	4.33704499234539	-12.2935052077968	3.3773346175786e-22	2.97094649194847e-21	39.8344628696484
MECR	-0.820561626511047	4.92951261826444	-12.3047346653342	3.1881893265167e-22	2.81114802859511e-21	39.8254551157686
GTPBP1	0.863543763587179	6.45762686201424	12.3314028686679	2.78047277548277e-22	2.46176764131187e-21	39.8008186516078
METTL13	-0.772811865964726	6.00917621517127	-12.3228366392511	2.90538980221022e-22	2.56782420659144e-21	39.7850353344901
ENDOD1	-1.42084804642402	7.99903083542484	-12.3308604680001	2.78822011242572e-22	2.46717225740628e-21	39.7277997893979
ADPGK	-0.725976859389291	6.05447312080161	-12.3078401880943	3.13778197732646e-22	2.76832750714067e-21	39.7125309312326
NFE2L3	-1.63071790287502	3.65706869274075	-12.2475718009789	4.27563961058639e-22	3.72191329811973e-21	39.7028435724764
INPP5J	1.07993795025936	4.43140271627613	12.2690183409836	3.82973537747108e-22	3.35711070800384e-21	39.6727787684987
CARKD	0.694833768673716	5.86135957154736	12.2990490265526	3.28258990366598e-22	2.88929484135102e-21	39.6633250576791
STOX2	2.27103472308805	2.75734373058051	12.2281659867401	4.72383724276879e-22	4.10018150505295e-21	39.6369601942181
TAGLN2	-0.909464726813924	6.82315108180573	-12.3042173842855	3.19666413934467e-22	2.81696647396711e-21	39.6321097765703
SNX10	1.18480636183735	4.4016254356737	12.2547025001331	4.1218841899941e-22	3.59432131225037e-21	39.5959509585413
GABRB3	-0.768547229339521	6.24379069667625	-12.2837134631091	3.55142699489888e-22	3.1186098102574e-21	39.5733062631151
GMDS-AS1	1.44605597477316	2.58590304367778	12.2104226892695	5.17476255869873e-22	4.47347349346115e-21	39.5477785832608
EIF1	0.653932126939441	9.69732498475581	12.3036710627722	3.20563926600015e-22	2.82321872247849e-21	39.5351040221571
ERCC2	-1.11603292926863	4.5158848836922	-12.2344416295954	4.57396460632977e-22	3.97469053985231e-21	39.5302259476285
COQ10B	0.993318512854061	5.8706839849191	12.2672189074674	3.86528456220124e-22	3.38432145691042e-21	39.5189242309756
ABHD10	-0.843326582554012	6.22490150674249	-12.2662901406479	3.88376235418121e-22	3.39653905127461e-21	39.4986778562775
NUP50	-0.76321022107862	6.34045699092963	-12.2683716890277	3.84247257989341e-22	3.36631086695913e-21	39.4875394930966
NCBP1	-0.654568866514028	6.51595288168459	-12.2709158131571	3.79260446466959e-22	3.32650400943216e-21	39.4868389530485
CHMP7	-0.611857872506696	6.09414626604521	-12.2641236160471	3.92721038389325e-22	3.43253731807573e-21	39.4854062765091
MCPH1	1.55938368705777	6.00013671714926	12.2555136276842	4.10474931281883e-22	3.58145936556e-21	39.4552335197015
TFG	0.478121358643248	7.55721645860413	12.2745831249715	3.72186031090901e-22	3.26636203557041e-21	39.4508947077002
AMER1	-0.956252003890728	4.49823983447266	-12.2197045166544	4.93373775572933e-22	4.27495707674735e-21	39.4323096616294
MRPL37	-0.470722994425103	7.57711888633282	-12.2666490632658	3.8766111189322e-22	3.39226063880454e-21	39.4131502909196
RNF144A	-1.32939045465543	4.05257538995619	-12.1911439797203	5.71378406970878e-22	4.91398519992824e-21	39.4108026712393
EPHA6	-1.04345861311331	4.49588544054201	-12.2056488561028	5.30328944213941e-22	4.5766778312164e-21	39.4020654597834
PASK	-0.915909646400062	6.41972627841911	-12.2520811135113	4.17775241271747e-22	3.64092456351512e-21	39.4003680115766
LINC00161	-4.98969932962083	2.5352840070855	-12.2861345666212	3.50756085320615e-22	3.08369635665946e-21	39.3898619609913
HMGCR	0.987899937484151	7.97229175175392	12.2638177673049	3.93338309104322e-22	3.43593254770826e-21	39.3853313056122
KCTD3	-0.730778316272021	6.52397483864971	-12.2481800228977	4.26230343389748e-22	3.71245640158959e-21	39.3797054287737
BAZ2A	0.775030119488415	7.52962444258592	12.2568437090924	4.07680612786218e-22	3.55914655906852e-21	39.3636666155561
NDUFS3	-0.66002849010929	6.15096318532857	-12.2395187530853	4.45621083371544e-22	3.87685178905395e-21	39.3622334079107
CLDN8	-2.50218298313733	2.17518842231542	-12.18549914706	5.88201758923567e-22	5.05577424842375e-21	39.3426379317323
MYBL2	-0.904543029185997	6.33846664065937	-12.2332380614231	4.60233348986255e-22	3.99702947852956e-21	39.3033447278742
JADE1	0.895098489405937	5.57233550500339	12.2169967653188	5.00286397903972e-22	4.3298562253176e-21	39.2977185596596
CCNDBP1	0.682317947101919	5.56803721331632	12.2182197937118	4.9715218049954e-22	4.30521173147698e-21	39.2970906136561
GPR108	0.818490863377694	5.71009038463228	12.2207475593708	4.90736617025136e-22	4.25701966565537e-21	39.2847138687109
CHSY1	-0.827562337542544	5.90115517370634	-12.2205764633388	4.91168233423529e-22	4.25830380663262e-21	39.2824573444772
CYSTM1	1.08858390659361	4.8268448015689	12.1964157101275	5.56102987709281e-22	4.79266847260831e-21	39.2824379595944
YIPF1	0.737913826592526	5.43805175485657	12.2151232406845	5.05126092032167e-22	4.36922430757777e-21	39.2763233686262
FZD7	1.98334719430039	3.02979726888239	12.1530692164824	6.94941345308775e-22	5.9358584989514e-21	39.2572881460604
CCT7	-0.664921073453664	7.82465685345424	-12.2371249140308	4.5113475274537e-22	3.92254745062216e-21	39.2519576261339
CNNM4	0.668117198252477	6.01551885197322	12.2102291368784	5.17991233757339e-22	4.47534888728435e-21	39.2072053527173
KCTD21	0.796213091951929	4.52242279478905	12.1764364525702	6.16256575641115e-22	5.29085691242252e-21	39.1909146432725
VIPAS39	0.675135549924011	5.43276115966366	12.1938926107483	5.63362165141933e-22	4.84782021304944e-21	39.1878416152267
EPG5	0.816279876679431	6.36717086391583	12.2071648453749	5.26213100253635e-22	4.5437699329549e-21	39.1656578333635
PREP	-0.842002701062015	5.4373614664524	-12.1808638854744	6.02387062186627e-22	5.17473920239954e-21	39.1393449023675
CDC42EP3	-1.20213949084042	4.06642984907366	-12.1475189832976	7.15066044665908e-22	6.10428182302631e-21	39.1337037217345
FBXO5	-1.8130630843357	4.05341594801879	-12.1441840102457	7.27438399567482e-22	6.20637216358256e-21	39.1114520176283
SLC23A2	-1.06006250751399	5.00847600090419	-12.1556687488895	6.85711920587127e-22	5.86703715073293e-21	39.0795217766415
IDI1	1.27300484551134	7.09237671856238	12.1948066013033	5.60721622545647e-22	4.82786461246871e-21	39.0750227955642
KCNQ4	-2.09478881462526	2.49471471794766	-12.1247259706431	8.04027535610484e-22	6.82106072018476e-21	39.0709740855519
KDM5B	0.504886803716497	7.20535113817396	12.196341667069	5.56314674197941e-22	4.79266847260831e-21	39.066762964456
TNPO2	-0.765768898785147	7.69614074268859	-12.1980551271583	5.51436590587744e-22	4.75610100187568e-21	39.0517494318763
DNPEP	-0.918336881447114	5.64449914022996	-12.1598185402411	6.71232462733231e-22	5.74970146058311e-21	39.0162209206272
CNOT10	-0.822161804044205	5.68887917975683	-12.1622260216208	6.6297321574472e-22	5.68219509567506e-21	39.0126494042088
KLF16	-1.05978439737664	4.87885059134482	-12.1421955236779	7.34917368952252e-22	6.25596327221486e-21	38.9986420517248
EXOSC5	-1.31148576673653	3.46376956414176	-12.1059223704522	8.85716382208875e-22	7.50559661131404e-21	38.9819011019593
CMSS1	-0.780628268093767	5.25464613891211	-12.143422304855	7.30294216908271e-22	6.22366513115471e-21	38.9611847452329
ZNF512B	-1.1237652439931	5.97892671061436	-12.1545204356311	6.89773658879394e-22	5.89842896454042e-21	38.9363903630074
ZFYVE21	-1.03299216641257	5.30009558792851	-12.1398856504631	7.43701977420258e-22	6.32357241955979e-21	38.9339127027895
DHRS13	-1.10650835188505	5.07946502430449	-12.1258014373576	7.99590671991597e-22	6.79109362591958e-21	38.9148590101804
PRDM4	0.938552505751197	6.34513903070483	12.156838050356	6.81600587888386e-22	5.83518496449943e-21	38.9124855944664
EIF1AX	-0.955390005851261	6.49671417962908	-12.1538755777173	6.9206517714053e-22	5.91465606143551e-21	38.8981587625165
ZNF674	1.4882478379744	3.68231888707363	12.0905554434673	9.58619034476115e-22	8.10964699813709e-21	38.8951675095696
MAN1B1-AS1	-1.34749050810212	3.82045126162729	-12.0941329605852	9.41126885505821e-22	7.96615632060621e-21	38.8935559792777
CSNK1A1	0.57725881327687	8.70886962201966	12.1739695131936	6.24123046107882e-22	5.35533237734626e-21	38.8921435585709
TRAPPC13	0.750312410947924	5.7502765600416	12.143531577307	7.29883838432392e-22	6.22366513115471e-21	38.8863453041945
NFATC2IP	-0.600097103463606	5.99994698698763	-12.1426357330445	7.3325506385559e-22	6.24535339696854e-21	38.8659502112467
USP31	-0.910006381159059	5.48424103656646	-12.1255998294184	8.004205365059e-22	6.79429891247744e-21	38.8514286488077
SPTBN5	-1.69898907051189	3.41813303748357	-12.0763433565154	1.03138871089167e-21	8.71053592955528e-21	38.8439134309385
FNDC3A	0.832796299211923	6.81105480687494	12.1401679782865	7.42622641900772e-22	6.31797257268102e-21	38.7913570984229
MAP3K10	0.962849804582161	5.02212502624516	12.1041368687571	8.93893189664284e-22	7.57061485391928e-21	38.7711972697486
SMARCD2	-0.93135208016137	7.32421164246852	-12.1397002029318	7.44411796689236e-22	6.32602577197825e-21	38.7663529419545
PTGFR	-3.0111063177554	4.79932144112245	-12.0710115672001	1.06009587380014e-21	8.94292114661957e-21	38.7562855221275
RTN4RL1	-3.77944606433057	1.82496880956256	-12.1729465242532	6.27414572139881e-22	5.38050097958449e-21	38.7176687260952
NIPAL2	1.21537851018324	4.18846307213851	12.0733520792222	1.04739684462857e-21	8.84075942604982e-21	38.7100096262284
FAM81A	-1.94979924127097	2.65913158451196	-12.0401887280294	1.24247365465609e-21	1.04403941792479e-20	38.6736865924029
NKRF	-1.34237645178241	4.85137042998071	-12.0696297436308	1.06766566014315e-21	9.00172237659156e-21	38.6627750128517
IPO7	-0.78354429708523	8.40789953031442	-12.1215532991067	8.17260827174408e-22	6.92941195982548e-21	38.6394373070327
GNB4	-1.37163702532888	4.59320346517223	-12.0595538535044	1.12452587113304e-21	9.47580273902005e-21	38.6252718666755
TMEM164	-0.776272722814169	5.71593502667753	-12.0812524562903	1.00564704004615e-21	8.4979155618081e-21	38.5898056807415
TESK2	0.777920439705871	4.4831297181561	12.055809573233	1.14642096608358e-21	9.65488346983233e-21	38.5845906591495
LYSMD2	-1.49171524982539	3.42348055161349	-12.0245442292577	1.34676115540611e-21	1.12788430058997e-20	38.5822681072624
FADS3	1.32229032625019	4.62278422705556	12.0552493437231	1.14973353183207e-21	9.67735353923228e-21	38.5751429803044
TMUB2	1.07881800610843	4.38513276417629	12.0527190341946	1.1648148964968e-21	9.79331494165504e-21	38.5729474867623
OGFOD3	-0.897307140059982	5.33091235542285	-12.0536975453411	1.15895931216893e-21	9.74954231458184e-21	38.4946444097258
PPM1F	-1.04271239049641	4.69446513305515	-12.0380446040831	1.25627312060828e-21	1.05504458495827e-20	38.4901702127453
DNA2	-1.0581826070888	4.42803071479088	-12.0286203211384	1.31877261313519e-21	1.10629550608034e-20	38.4611166352217
ZNF551	-1.2706644584669	3.75209147909755	-12.0092515291928	1.45718260167459e-21	1.21764351400922e-20	38.45944819509
LAMC1	0.60367796178341	9.12432249521436	12.0836957541226	9.93076303258094e-22	8.39641541088037e-21	38.4141655694378
SLC26A10	1.87447773637301	1.84170201617257	11.9883061296016	1.62330024030722e-21	1.34969415329198e-20	38.3986703971272
TTC7B	-0.776764661490511	5.46738541175874	-12.0351368163478	1.27523332543922e-21	1.07036912324178e-20	38.3893643214934
RNF126	-1.18173030422181	5.55333943896951	-12.027215408926	1.32835297934138e-21	1.11308863492133e-20	38.3525215817171
ADCY3	-1.10598923512613	4.7752307147322	-12.0064211770342	1.47859340931187e-21	1.23416112474858e-20	38.3217481155788
TRIM13	-1.14446043036504	4.33466000615829	-11.982393129639	1.67354375009344e-21	1.38839408571288e-20	38.2733682341187
PIGA	1.85762170320141	5.26513736532114	12.0072720529393	1.47212382722911e-21	1.22944445993728e-20	38.2726836644185
CSNK2A2	0.700903936213231	4.9892613145355	12.0022784676579	1.51050183004669e-21	1.25939452970467e-20	38.2637521978942
TNFAIP1	0.639257700352998	5.74271786275172	12.0155091844737	1.41094205389432e-21	1.18031787639427e-20	38.2243768657884
PHF12	-0.822655939446028	6.71770923850152	-12.0273912753655	1.32714990188853e-21	1.11270144761352e-20	38.2240976543235
MNX1	1.54102111950084	3.52199095027893	11.9602428439359	1.87601816360305e-21	1.55208202449936e-20	38.2083418053954
FAM195A	-1.18051347351945	5.21283190741406	-11.9891682571845	1.61610204652849e-21	1.34445364712864e-20	38.1973477745798
MRPS30	-0.785912177214816	5.59262009504028	-12.0016534813242	1.51537523869617e-21	1.26275663619655e-20	38.1928259656702
IL1RN	-2.1197897939817	2.6292098756112	-11.9434577178397	2.04565639115307e-21	1.68685207960211e-20	38.1771979069602
SLC22A3	-1.84984976781034	4.46002857347045	-11.9608184821891	1.87045756413125e-21	1.54833466278913e-20	38.1754210120328
ANGEL1	-0.828760261966005	5.75984072974877	-11.9974325596393	1.54870372192827e-21	1.28909839736557e-20	38.164003216844
PANX1	-0.968338473402578	4.72614765445628	-11.9748029625167	1.74033038092805e-21	1.44220756070726e-20	38.1609918192265
C9orf152	-2.01766286367722	3.96796477905711	-11.9516033916288	1.96149326388911e-21	1.61922940354914e-20	38.14976039393
DARS2	-1.1928626288894	6.44201187871353	-12.0058744889149	1.48276515189977e-21	1.2369556400515e-20	38.140464965664
KHSRP	-0.511178172167449	7.82331076737436	-12.017216390697	1.39858417211541e-21	1.17063210303707e-20	38.1207149478761
ADCK4	0.714037673795465	5.94878701558657	11.999491668136	1.5323541384091e-21	1.27619687977543e-20	38.1085511671655
GTF2I	-1.12874909836597	5.59273429624956	-11.9815949306711	1.68044453843896e-21	1.39334926500273e-20	38.1001892485998
DAZAP2	0.790511589527989	7.5394587896838	12.0108865591098	1.44495600258263e-21	1.20809907209247e-20	38.0920133695949
XRRA1	1.04105011010424	3.90201615326525	11.9447061296708	2.03252636061375e-21	1.6769459247789e-20	38.0753941414762
ANAPC2	-0.93345623792046	5.97328619216369	-11.9830721132733	1.66769599904822e-21	1.38430752469365e-20	38.0577629432617
CASP3	0.983179230068393	6.2335579951702	11.9876105239951	1.62913150977212e-21	1.35379295798219e-20	38.0531449223414
ZNF292	2.08451445763463	6.1142568514651	11.9713669683501	1.77143639942924e-21	1.467175343289e-20	38.0180160356659
RNF34	-0.626142849855804	5.52954085429206	-11.9589618769839	1.88845170424037e-21	1.56150830346219e-20	37.983204717777
SMAD3	1.08389452573111	3.88838690125492	11.9207801574573	2.29953146092369e-21	1.89100571835872e-20	37.9765165699783
SGTB	1.00043325863689	4.8245182509424	11.9382566146439	2.10127980883916e-21	1.73081830002901e-20	37.9519043498081
C4orf46	-1.09404529159536	4.39110710649121	-11.9264643928937	2.23307355791239e-21	1.83736068743082e-20	37.9397020269971
MOCS1	-0.93205750742321	4.46908751247141	-11.9195744278665	2.31388133039328e-21	1.90176475408787e-20	37.9139217092417
KIAA1324	1.39090098718696	3.32369815639495	11.8992461668843	2.56979052936234e-21	2.10288689857792e-20	37.9105240804837
TSSK6	2.22842860469391	2.38372918773393	11.8878746809996	2.72512828682494e-21	2.22515097090611e-20	37.9071489119631
SNAP91	3.01148732138046	0.93106117778773	11.9840047277313	1.65969722963405e-21	1.37842995576244e-20	37.9062491697948
TUBGCP2	-0.755193881484495	6.57528066459099	-11.9538851778242	1.93854591475618e-21	1.60116641672051e-20	37.8625172062021
GFM1	-0.959531977119635	7.09069672124656	-11.9569101867663	1.90853853138801e-21	1.57724901416193e-20	37.8438944151182
STK38L	0.973871211673998	5.79111525538858	11.9327532230268	2.16178805561695e-21	1.77968253526009e-20	37.8027278917891
AHCTF1	-0.753258594991339	6.86797467399374	-11.9426248084715	2.05446367945894e-21	1.69318477556287e-20	37.7828330056155
MOCOS	1.10090093497895	5.61516306450028	11.9166497116872	2.34906364776928e-21	1.92962471197502e-20	37.7347639286615
FANCG	-0.753896325547578	5.41791371899405	-11.9122761375382	2.40267785832096e-21	1.97043204372188e-20	37.7321378320642
TMEM261	-0.851609697785936	6.04234183001795	-11.9136686823391	2.38547531322766e-21	1.95739329526921e-20	37.6971981759731
TBK1	0.876655421705144	6.40972080540248	11.9105902929354	2.42367012702518e-21	1.98656280717304e-20	37.6255938526277
DAPK1	-1.89406267826578	2.32815549221145	-11.8354593412724	3.57209856737013e-21	2.89001250472144e-20	37.6197044464061
BCL2L1	0.584452969384356	6.97942844335931	11.9150320203529	2.36875318767845e-21	1.94473471110878e-20	37.617668454211
CTBP1	-0.737144165784714	6.8029601877216	-11.9063293821046	2.47755063948095e-21	2.02961813433966e-20	37.6003347387107
TRAPPC4	-0.733064625282986	5.85609324251109	-11.8873774167383	2.73213185883543e-21	2.22965717349309e-20	37.5775093409938
KIAA0319L	-0.465346187603713	7.15845591145107	-11.905368045529	2.4898721152626e-21	2.03859976460105e-20	37.57497298027
NR1H2	0.783313136342402	6.0529224650442	11.8929483920376	2.65468963310068e-21	2.16999561952312e-20	37.5653942700676
MIB1	0.906701526962063	6.58851157810975	11.897541746241	2.59249515930099e-21	2.12031085577689e-20	37.5514426976139
RBBP8NL	-2.7109348487808	2.79186289877231	-11.8250369362915	3.7696746123632e-21	3.04330290210999e-20	37.5398655566267
HMGN2P46	-3.71900437073739	3.17297177613511	-11.8272906955771	3.72604232460774e-21	3.00969615633727e-20	37.5382498863536
PDCD5	-0.579897351525427	6.58850099500081	-11.8919245912923	2.66875459353552e-21	2.18030571145426e-20	37.5354944153318
MAN1A1	2.49894267219303	2.82531100460086	11.8150716642443	3.96882205813061e-21	3.19720128888891e-20	37.5341719081576
XPNPEP1	-0.631302148973409	6.62750901742157	-11.8860315719285	2.75117764971161e-21	2.24398064030796e-20	37.5081233620833
PQLC2	1.30935201895404	3.76104687004682	11.8197994006396	3.87306057047188e-21	3.12340910452233e-20	37.4909400406319
PTK2B	-0.648674441186895	7.00015806136042	-11.8850816370575	2.76470077229799e-21	2.25378647105465e-20	37.4795857245823
PARD6B	1.58405882190202	3.56363550157219	11.8089542446365	4.09626296930773e-21	3.29279896933217e-20	37.4677970244433
DLG4	1.26601263562536	4.14371446641644	11.8310255017934	3.65484895816415e-21	2.95377889966592e-20	37.4591586148732
ZFAND1	0.782089332396354	6.58090106503428	11.8775993080324	2.87357412652751e-21	2.33999940802262e-20	37.4571241186877
NCLN	-0.953470481405021	6.93348055757835	-11.8781939940895	2.86476596704677e-21	2.33409255350918e-20	37.4465819717244
ADGRD1	2.23441523076187	0.938700220645862	11.840829925121	3.47437634555827e-21	2.81702133935761e-20	37.4379199091509
ANKRD13B	-1.25232491190739	4.04866090239674	-11.814778250481	3.97484284973888e-21	3.20033459687287e-20	37.4318936865774
CSGALNACT2	0.935668495497814	5.10776468891535	11.8449379780827	3.40143963459453e-21	2.76086581367954e-20	37.4250338844528
ANAPC4	-1.02375692501535	5.06888485189242	-11.8392065314788	3.50362933657272e-21	2.83767519514434e-20	37.4195844382309
SHBG	2.07915450635171	1.49375298688645	11.8144167145044	3.98227408759949e-21	3.20459955516581e-20	37.4105628545492
EEFSEC	-1.02068455193392	5.02717013714428	-11.8320600966605	3.63536966712607e-21	2.93961825102666e-20	37.400966079675
GLYCTK	1.48891283656222	3.39817935145113	11.8024877577952	4.23543852260228e-21	3.39558701844078e-20	37.4006962409743
USP13	-0.954138768340806	5.80266586477268	-11.8484752470007	3.33986786270361e-21	2.71382336722713e-20	37.3887154802586
UNKL	0.968380813843273	6.88820472327802	11.8653803070959	3.06068756787841e-21	2.48966871718647e-20	37.3704285117173
ARFGEF1	0.688185591159151	7.3168811351766	11.868799794611	3.00712607959603e-21	2.44742575670537e-20	37.3673032415494
EMG1	-0.727396183512663	5.87813745116768	-11.8396585565311	3.49545928828695e-21	2.83258589708132e-20	37.3296162259177
FAM122C	1.43250034291041	2.69256537837669	11.7740225132157	4.90667047230148e-21	3.9149077477194e-20	37.3256697737286
C16orf58	-0.750409777961393	6.53566201754677	-11.8483423119264	3.34216147622807e-21	2.71421831947218e-20	37.3256273550932
PPP1R14B	-0.989306375961836	6.13839551022527	-11.8386865237708	3.51305180532502e-21	2.84377282527011e-20	37.2980679993826
ZNF768	0.801589445357369	6.15705534138806	11.842929493392	3.43690563136471e-21	2.78814559484454e-20	37.2976486279841
TRMU	-0.791773448207122	5.19944598048265	-11.8184950103782	3.899247564859e-21	3.14283958314132e-20	37.2931794482311
GNAI1	-1.55077914089284	4.45561900907223	-11.7963319935362	4.37232815829687e-21	3.49972705890116e-20	37.2904944022376
PPM1B	0.807966384926774	5.34650284645456	11.8240636595273	3.78867503450092e-21	3.05699861999279e-20	37.2889016177902
DDX6	0.699992929659258	8.59466101651481	11.8602105769021	3.1434856172022e-21	2.55563508543087e-20	37.2790739023869
PTCD2	-0.895962416975713	4.90449245727578	-11.8072867268216	4.13170748374159e-21	3.31773901475207e-20	37.2740765789472
WDFY2	1.04273250783958	4.27102295326966	11.7927100858261	4.45493410298737e-21	3.56015383131764e-20	37.2589852549305
GRIN1	-1.65341487891512	3.7427097726542	-11.77354786606	4.91872333396575e-21	3.92035825811198e-20	37.2473680571117
RAD54L	-1.15855199013866	4.82694798828056	-11.7879176579893	4.56664582641114e-21	3.64748690049945e-20	37.1731602141628
C9orf3	1.34443083771667	4.07363342847705	11.7720119454283	4.95792920113896e-21	3.94951007343781e-20	37.1652769964207
SNRPA1	-0.619970839334909	5.82337304643942	-11.8032695197533	4.21836424271119e-21	3.38370499297817e-20	37.1424166523071
OTUD7B	0.928667272702299	6.61776285297299	11.808272954698	4.1107073951074e-21	3.30264217468875e-20	37.0985281872247
TMEM184B	0.862729476682787	6.14824778428568	11.8008467255946	4.27150559110164e-21	3.42267491760844e-20	37.0944271073698
ATP6V1H	0.608246172546153	6.56147949291769	11.8059487341603	4.16036983687582e-21	3.33896918602497e-20	37.0901699097509
OXA1L	-0.49565922496289	7.08225399665541	-11.8100424310005	4.07329714736531e-21	3.27609158890399e-20	37.080686782458
GOLGA5	0.7870801308361	6.59179174314537	11.7998155673087	4.29432601375885e-21	3.43912530253882e-20	37.0595892692609
NEK7	0.966027229725158	6.48437112051122	11.7939804443462	4.42578403238489e-21	3.54062722590791e-20	37.0292799764322
LOC100287015	1.58765352115462	3.67181622536792	11.7256151204862	6.30208811643445e-21	4.98851634983551e-20	37.0066939824173
ZMIZ1	-0.868250046739396	6.97587265361651	-11.7933557232937	4.44009512022463e-21	3.55018468185799e-20	37.0037131266538
SLC6A11	-1.21252973901126	3.71251437958991	-11.7226713598898	6.39877179451868e-21	5.05971338949407e-20	37.0009442202104
GDPD1	-0.986514982196172	4.2026522981028	-11.7384769404572	5.89654317826612e-21	4.6798357486704e-20	36.9956561199043
GALK2	0.709517135623002	5.37777173424137	11.7612670997077	5.2411038527347e-21	4.17066324603414e-20	36.9610220380977
FAH	-0.76770367654616	5.63655126805008	-11.7619819375282	5.22177121986704e-21	4.15748232436498e-20	36.9514038886364
CENPB	-1.00550653883089	6.5420677643857	-11.7751888756729	4.877178270527e-21	3.89344544977318e-20	36.9382363670999
WNK2	-1.17831100915978	4.91459894553306	-11.7386288745509	5.89191229010282e-21	4.67863326008376e-20	36.9341103035237
OSGEPL1	-0.989679620514327	3.75065645009072	-11.7094918290196	6.85019166339641e-21	5.39960514527876e-20	36.9139971984324
CBX1	-0.572986267807173	7.22328724507756	-11.7735904450957	4.91764090079553e-21	3.92035825811198e-20	36.8860308092364
NFS1	-0.79282240392501	4.97834643850814	-11.7298631006902	6.16514422993108e-21	4.88526679454591e-20	36.8695335489238
FAM206A	0.794134171882965	5.36037375982961	11.7378200105148	5.91660815466635e-21	4.69327987588325e-20	36.8380484133183
METTL3	-0.673581066047698	5.91241550207753	-11.745977136097	5.67223813398243e-21	4.5089638867062e-20	36.8328069374236
DCAF4	-1.29635588027518	3.53910010891283	-11.682158563953	7.89074142763977e-21	6.1964738042128e-20	36.8053113015597
VASH2	-1.87306852194813	3.02892397555505	-11.6717781656857	8.32619523754214e-21	6.52196910208308e-20	36.7985964878842
TSPAN10	1.56603265658224	1.80505230926633	11.6702291061818	8.39321146265698e-21	6.55736021452951e-20	36.7899869135823
KIAA1107	1.37606067809576	3.70347440247085	11.6833152832244	7.84365327678661e-21	6.16328087934211e-20	36.7897056421194
EIF4A3	-0.712617029532255	6.76750329797808	-11.7487531351484	5.59140350113278e-21	4.44706117441789e-20	36.7847137371943
RHPN1-AS1	-1.62721808571268	2.20905725547388	-11.6716067515392	8.33358458001987e-21	6.52435380884142e-20	36.7825026762151
KAZN	-2.00625694970966	2.42445650127202	-11.6768969585271	8.1085338106225e-21	6.36142861548106e-20	36.7782061527571
MRPS9	-0.786569399203022	5.3072048480612	-11.7163636545412	6.61097464564643e-21	5.21652103410545e-20	36.761036261259
TMEM45B	-1.1902727290572	4.63226486542408	-11.6990305241282	7.23112590068822e-21	5.68793014796932e-20	36.7552035763096
TRAK1	-0.651202240593691	5.88870830366411	-11.7258854744437	6.29328246784809e-21	4.98417349879783e-20	36.7409484951963
ERLIN2	-0.647706264350968	7.37626877011216	-11.7449543050187	5.70231647579553e-21	4.53047535452623e-20	36.7379928983296
PNKD	-0.981276778391156	5.9744954424273	-11.7239982748604	6.35500846234281e-21	5.02775590466489e-20	36.7144119048751
SLC37A4	-0.702866081489718	5.74309600342415	-11.7187187117217	6.53093335764677e-21	5.1587846027577e-20	36.7075655509055
NPM3	-1.03329907920915	5.41717362724418	-11.7081144119991	6.89917520607018e-21	5.43536279613588e-20	36.7039533514495
RIF1	-1.12323458624539	6.34004718702154	-11.7225462117463	6.40291489393601e-21	5.06032473933385e-20	36.6958788190221
INTS4	0.584553096096575	5.25552127030384	11.7027248687373	7.09423528486867e-21	5.58610577019339e-20	36.6625776997156
ANXA5	0.613125272513014	7.82140035607493	11.7317301650478	6.10590226434069e-21	4.84087795149629e-20	36.6449772682433
ZNF568	1.00795943830393	4.72422167416971	11.6757307719769	8.15761537522853e-21	6.39659281850818e-20	36.6066565687797
IL36RN	-2.74510330900001	1.34427433362022	-11.7018864972223	7.12507078158718e-21	5.60744564236442e-20	36.5846072717139
SLC4A11	1.38767407484294	3.29540898654231	11.6378748331502	9.92338235000437e-21	7.7127075242063e-20	36.5800794118063
IRAK1	-0.784574040732902	7.99010349995996	-11.7176880494525	6.56584223870201e-21	5.18363233734749e-20	36.5708804021726
ZNF365	1.6964422073379	3.34644929709605	11.6335801538594	1.01464950499976e-20	7.87796120324533e-20	36.5702578044575
RNF115	0.775197207161539	4.95223508883102	11.6695643059548	8.42213793290731e-21	6.5765378679426e-20	36.5547246998604
MRPS28	-1.50154255742251	3.07499649835827	-11.6224576933371	1.07479682171614e-20	8.32343944037627e-20	36.5444313768042
EXOSC9	-0.809605441646748	5.31483182714948	-11.6744030125836	8.21385968934813e-21	6.43733387762273e-20	36.5403940696238
UBQLN1	0.591374730770713	8.3989342295892	11.7103784235911	6.81884722890632e-21	5.37772111288116e-20	36.5128354166501
MGAT1	0.974769624017532	6.91894544084493	11.6976753805703	7.28200051561557e-21	5.72494867761693e-20	36.5089855860625
C14orf159	-0.709059876583398	5.03716041999682	-11.6599344124204	8.8525313696536e-21	6.90902344317663e-20	36.4904471855272
KCNAB2	-1.19959521311189	5.02074819632985	-11.6524756873238	9.20098004004358e-21	7.16979326835986e-20	36.4890814303904
RWDD2A	-0.921486514914805	5.21826073986382	-11.6596079163204	8.86750376786385e-21	6.91711358848019e-20	36.4792520798381
CARD10	-2.48509664265191	1.96760178129215	-11.6269838397023	1.04990102385929e-20	8.14324058588386e-20	36.4527842187101
ADD3	-1.48245811585183	6.28949589390483	-11.670515858391	8.38076519366029e-21	6.55104477605429e-20	36.4473874781618
RTF1	-0.61337221296137	6.77344432172448	-11.6820751215813	7.89414916586247e-21	6.1964738042128e-20	36.4462749047013
NOM1	-1.17637046338454	4.8007599993696	-11.6398690966982	9.82145665194727e-21	7.64139860547358e-20	36.4452878581391
CRYAB	2.25252205490546	1.97640971228113	11.5976149141474	1.22236190361244e-20	9.42247758965317e-20	36.4290957938913
TMTC4	-1.0597405889481	5.32887929492422	-11.6481591679885	9.40887986968737e-21	7.32799481966937e-20	36.4059336433069
FAM118A	-1.28732834479276	5.25900743660854	-11.6455044916896	9.53907042292765e-21	7.42554077090107e-20	36.4033766887959
DOCK3	1.31578632363438	3.9749374781166	11.6133467833362	1.12671939218451e-20	8.71205890475931e-20	36.3910107207115
CLASP1	0.664406733534882	6.65499004180224	11.6706009950609	8.37707346145565e-21	6.55104477605429e-20	36.3795938324811
RBM25	-0.822144459066736	7.41459841356896	-11.6709049664982	8.36390581629709e-21	6.54468002801027e-20	36.3526992272711
CRELD2	0.81632243065645	5.80546951826239	11.6540256587532	9.12745626794845e-21	7.11619331877019e-20	36.35234793538
AHR	1.87489589396265	3.19876876780417	11.5807540612339	1.33392044804027e-20	1.02194640039656e-19	36.320971885207
VWF	-2.04890124605477	2.60717860162758	-11.576230630952	1.36554812684587e-20	1.04457823090767e-19	36.3084862432243
GPR137C	1.848820429292	2.98234646705579	11.5788497555658	1.34714482944291e-20	1.03102582869086e-19	36.3054060192355
SMARCD3	1.10018485841658	3.94094717350419	11.5964428800414	1.22980480139047e-20	9.46972690326051e-20	36.2932911272822
DUS2	-0.903196871021564	4.15130720463208	-11.5963520654573	1.23038340358692e-20	9.46972690326051e-20	36.2860057919407
CLDN15	1.14530733488789	4.55691649513181	11.6105992998811	1.14286504974221e-20	8.82780945829684e-20	36.255574317441
EPB41L1	-0.635909684553364	5.70205279151407	-11.6251225883253	1.0600679918002e-20	8.21785284712015e-20	36.2316654775033
WTAP	-0.698805981574293	6.93404237327526	-11.6382255853906	9.90537908253963e-21	7.70270182824521e-20	36.2122723033944
FAM86B1	-2.30245461548956	2.03869527280161	-11.578921523065	1.3466440684062e-20	1.03102582869086e-19	36.2071613105386
MARCH5	0.666854956525405	6.8890588987825	11.6362743044796	1.00059507570041e-20	7.7728585911626e-20	36.190617426935
NUP107	-0.678635829735598	6.0179618484558	-11.6217670169671	1.07864752946781e-20	8.34895427963332e-20	36.1857179092828
PIK3AP1	-2.08280237787359	1.72454791625483	-11.5925817084342	1.25464759539462e-20	9.64658898742735e-20	36.1796137703893
DDX10	-1.2686972521758	5.70947871151764	-11.5974921778078	1.22313920897458e-20	9.42363179166868e-20	36.1352172101185
CLK1	1.55364657050011	6.40821426877316	11.6077773277414	1.15968985283055e-20	8.95316340879355e-20	36.1326116306601
TATDN3	0.804345253654486	5.16040928005014	11.5953181679948	1.23698988357736e-20	9.51569676833892e-20	36.1254923560065
RHBDF2	-1.47999077398623	3.87752689462006	-11.5508808753842	1.55721862985152e-20	1.18455901448077e-19	36.1075004621254
SLFN5	1.93023968729838	5.98540046470198	11.6023741921919	1.19259948097129e-20	9.19777802068049e-20	36.1035294386734
GINS4	-0.761116161634837	4.97578896569004	-11.5877906755649	1.28617343245892e-20	9.87381403977665e-20	36.0961797156391
SMAD9	1.03432855638129	6.10569744014302	11.6047918719142	1.17775964504676e-20	9.0879952877812e-20	36.0930210771699
HIRIP3	-0.98129202320842	5.59693828631883	-11.5917136748856	1.26030140705998e-20	9.68014625494253e-20	36.0859229784457
SLC30A5	0.66205306475779	7.22372495446026	11.6182321940761	1.09857264543255e-20	8.4987979617801e-20	36.0782555592667
FAM155B	-1.06227757101993	5.44067922595503	-11.5833714478712	1.31595611756011e-20	1.00869816545598e-19	36.0568706393758
AAK1	0.892573587028055	7.10562975256012	11.6129965217743	1.12876493250708e-20	8.72338354427501e-20	36.0545162762268
XRCC6	-0.53854097501042	8.94692795564846	-11.6240704608564	1.06585876212726e-20	8.25848048096129e-20	36.0509391747931
TMEM40	2.09917435787581	0.82001922815981	11.5718609712751	1.3968140781273e-20	1.0679511302016e-19	36.0466653616771
LUC7L	-1.01379116090227	5.01812920523879	-11.5621494025755	1.46889577194244e-20	1.12077941623413e-19	36.0067139707525
HAUS5	-0.826488984159378	5.21285149085955	-11.5666193082563	1.43526729357868e-20	1.09679255370878e-19	35.9863572478878
AGPAT9	3.35192948975365	1.73618980321239	11.5425413825475	1.62599307190707e-20	1.23624870722818e-19	35.969042742105
SLC38A6	1.25938154430578	3.96534157035619	11.5321296020021	1.71614538079471e-20	1.30413153026384e-19	35.9608394595316
GOLGA1	0.457241416966531	6.50533398419144	11.5869589056647	1.29172694408376e-20	9.91138057862125e-20	35.9560237848181
CCDC163P	1.4280077479889	2.81177814411892	11.5026907969262	1.9990810003041e-20	1.51546931495804e-19	35.9241809876516
ARRB1	-0.994671054798258	5.40381193852572	-11.5534379437302	1.53672060527454e-20	1.17074564225279e-19	35.9097522588282
ZNF143	0.788517095035233	5.55034213796479	11.5632914399736	1.46022950509994e-20	1.11473341375601e-19	35.900521249506
MRPL50	-1.00500203937537	5.39062517995885	-11.5514248471189	1.55283521196461e-20	1.18182329157935e-19	35.897100874323
MEF2D	1.07565852541886	6.15072012103961	11.5655784262218	1.44302860570445e-20	1.10216264207823e-19	35.8943541560418
DNAJA1	1.06502669115346	8.73676115358622	11.5918658598502	1.25930832970282e-20	9.67746871996802e-20	35.8833947807774
PCYT1A	0.725757325830754	5.45076933242645	11.5516896664826	1.55070572888889e-20	1.18080107631823e-19	35.8637886656552
HACE1	0.869045151300074	4.67208205114182	11.5318976441899	1.71820986430424e-20	1.30503992526011e-19	35.8551330720288
FGF13	1.45328359981767	3.53621692994559	11.4955974789315	2.07397156247939e-20	1.56811465167122e-19	35.8408761989866
HCFC1	-0.973965329205443	7.50431803665706	-11.5564710177557	1.51275707566708e-20	1.15307412427497e-19	35.7547441487541
TOP1MT	-0.824762189898774	4.60992013382973	-11.4986284164513	2.04163324335817e-20	1.54599923259033e-19	35.731004876849
ZSCAN26	1.60796291254428	3.5030921157916	11.4673502726562	2.40115456939242e-20	1.80639964999983e-19	35.7275465339719
PNMA3	-3.21417143404521	1.13628037142473	-11.584647285483	1.30728754847349e-20	1.00256536403871e-19	35.7178119668593
BPHL	-0.793712823726856	5.14794360078493	-11.5071716775085	1.95317500315237e-20	1.48200484322061e-19	35.6865304710028
ZNF202	-0.947126059729324	4.63108058093026	-11.4818847509216	2.2268132667465e-20	1.6777635731794e-19	35.6446937940497
RAI2	3.65727968562769	0.452914786191397	11.6307042797208	1.02987030010339e-20	7.99200642188762e-20	35.6284418023999
LMTK2	0.939048751117981	6.58546108763465	11.5196977028984	1.83037394984649e-20	1.38952958700176e-19	35.6100057129134
IPP	0.776383921761579	5.44917928905359	11.5026699361447	1.99929722491468e-20	1.51546931495804e-19	35.6035324059393
ECE2	-1.23802851062165	3.78343544897779	-11.4521960785251	2.59751090516558e-20	1.95118678098881e-19	35.5937897185005
GTPBP10	-0.928789298144314	5.84221052329068	-11.5003561333183	2.02342610913128e-20	1.53298518944073e-19	35.5768958907922
ANKEF1	-0.647240647841444	5.49540655953128	-11.4904902402501	2.12962809044609e-20	1.60776749151023e-19	35.5574300283837
DNAJC27	1.30850389011319	3.74578719499023	11.4329856779224	2.8697189882026e-20	2.15350826221141e-19	35.507961144453
GNB1L	-1.69987340395357	2.41557291256391	-11.4170057457846	3.11780718454587e-20	2.32920361607666e-19	35.5054511028323
TRAFD1	0.718705300105117	5.92458714935429	11.4893456902098	2.14230478177559e-20	1.61652505543428e-19	35.5040586566126
APH1B	1.10956222664661	5.39129133334184	11.4812656648987	2.23397383233824e-20	1.68231449680998e-19	35.502997102297
FLYWCH1	1.06441337455076	6.24054407465819	11.491863135582	2.11452142460772e-20	1.59796948726268e-19	35.483538310085
WASF2	0.483388905754077	7.84014853575017	11.4978209932329	2.05019827710368e-20	1.55170248634016e-19	35.4339791002204
RBBP7	-0.758902187740648	6.87256096008917	-11.4881486606567	2.15564361663698e-20	1.62577320680165e-19	35.4328977353378
DROSHA	-0.728964240159261	6.48755727422405	-11.4830027249008	2.2139406001534e-20	1.66890221144094e-19	35.4286613858735
SMC1A	-0.748860212007145	7.84037724779176	-11.4959363974375	2.07033016309041e-20	1.56615001153479e-19	35.4236256006156
PTTG1IP	0.606192821004254	7.54893578785342	11.4914886491444	2.11863140759665e-20	1.60027008131143e-19	35.4113027430924
ERVMER34-1	-1.42904406240368	2.45796858843757	-11.3956182379802	3.48380345137359e-20	2.58846079296516e-19	35.3920918591821
IGF1R	-1.01096227102441	5.1375700271785	-11.4495205729194	2.63381294842468e-20	1.97746676167725e-19	35.3901220102034
[truncated: 13,017 more rows]
