# Supplementary material for: The transcriptomic response of cells to a drug combination is more than the sum of the responses to the monotherapies
Source: eLife. 2020 Sep 18;9:e52707. doi: 10.7554/eLife.52707 (PMC7546737; doi:10.7554/eLife.52707)
Supplement: Source data 6. [file elife-52707-data6.zip › LNCaP/DE_limma_TM_0.csv]

	logFC	AveExpr	t	P.Value	adj.P.Val	B
LRRC26	1.41715176840156	4.45944477819281	7.97117718069564	1.82125154286031e-12	2.73479131675904e-08	17.9901644951618
TMEM160	1.50092370502821	2.76454777840326	6.66881313016667	1.16273561821839e-09	8.72981902158365e-06	11.7390700956754
C20orf24	1.89553751277146	4.08370882130041	6.45620479153441	3.21471607293552e-09	1.53850351087918e-05	10.8043404508662
C17orf89	0.598143255276643	5.72102159096554	6.40503286807071	4.09830450420666e-09	1.53850351087918e-05	10.3879070940805
PDF	1.23167775552024	2.8420452709608	6.02668148265193	2.40657543761007e-08	6.02285612852546e-05	8.89018029017673
PDXP	1.45944486990009	0.573886298630461	6.06780382360291	1.98984855462524e-08	5.97591317925053e-05	8.68456919757504
PRR7	0.711922816823355	4.5362364196721	5.90378411186912	4.23337097548325e-08	9.08118550969379e-05	8.19122947915913
C4orf48	1.13188925854121	3.26103790855018	5.78163712055078	7.38180894771181e-08	0.000138556553948551	7.82281874662031
CTU1	0.767466360077975	2.87832445655871	5.59131494949318	1.73619632967564e-07	0.000289674712071216	7.01488258443472
ANKRD9	0.905874381234056	3.45193454110547	5.51583899095593	2.42776009737946e-07	0.000331411323838637	6.68511904744421
NR2F6	0.540394682358396	6.20726659430112	5.51803744187966	2.40424391475675e-07	0.000331411323838637	6.39248812386526
C1QBP	0.291337819286351	7.89311195758403	5.37094234066998	4.59121020954342e-07	0.000574513437554201	5.69753086424745
GDF1	0.957114317193031	1.12646188628752	4.98418326148608	2.40623576797307e-06	0.00240880241945891	4.50753598860988
MESP1	0.527069036034901	4.03894250804103	4.99435092646037	2.30569102074448e-06	0.00240880241945891	4.40605371394812
CCDC85B	0.609871314222201	5.86202865666844	5.02914098878588	1.99166194107068e-06	0.00230052274670134	4.36033694941948
TTC36	1.06953560603349	1.32108908555839	4.8903551505899	3.55958759351896e-06	0.00267253836521403	4.11708738500526
MEX3D	0.479627299478216	4.58624738544906	4.90757120760334	3.31384490152306e-06	0.00267253836521403	4.05266914136995
METRN	0.496757646631663	6.01307564821151	4.93560941675731	2.94851785651327e-06	0.00267253836521403	3.99693415038774
HES4	0.796523589093312	4.54470015372673	4.85206289642909	4.17136759191776e-06	0.0028724567812416	3.8363153276902
PRELID1	0.412532198865923	6.30473031525915	4.84992111815517	4.20844760171253e-06	0.0028724567812416	3.63369382772494
LOC102546298	1.63408661849072	-0.552710705604762	4.91710450867393	3.18494702664674e-06	0.00267253836521403	3.41584699723594
SFT2D3	0.318563574190109	4.71706300387463	4.72875878491601	6.91765716370733e-06	0.00451632782479258	3.30402198992369
TMEM238	0.790429654742942	3.69916746237306	4.67518575413991	8.59768258255325e-06	0.00537928340248415	3.26217204538649
NUDT3	0.703319625934145	2.16085174336579	4.58911191036924	1.21550975416638e-05	0.00730083778742493	3.07875412365659
EN2	0.4300117547399	2.78969817470013	4.53633031690549	1.50019963163871e-05	0.00834333246988405	2.84945747418702
TXNDC5	0.956906049167082	1.26718205189964	4.46303737906079	2.00447159773747e-05	0.0107496948255807	2.59310972081151
UBE2S	0.495852077704189	6.32278770111731	4.57921587935476	1.26456538921223e-05	0.00730335149400419	2.57238094266422
C19orf81	1.08513310403813	1.11704549905725	4.4131380863454	2.43764303913053e-05	0.012201215958528	2.35433672077417
C10orf95	0.960414108951311	0.60308713193312	4.41587268109756	2.41172963019769e-05	0.012201215958528	2.32972531464781
TGFBR3L	0.662702520258841	1.73334729468807	4.36124329906084	2.98344787063107e-05	0.0139998291329363	2.26574993083885
GCSH	0.415597124892485	4.29646498932361	4.39293344904279	2.63760314673405e-05	0.0127762093068898	2.07736360740568
NME2	0.793032508834954	1.04279427134297	4.29076830362673	3.91614292330975e-05	0.0165762495180369	2.00545518774522
TAF10	0.293082197209894	6.0271107338795	4.33173364654651	3.34450068912701e-05	0.0152184916205852	1.68719237666248
RDH14	0.962627338778922	1.51893743319356	4.1687514748703	6.23097757054885e-05	0.0233910897998404	1.60152256700656
EXOSC6	0.377317102548434	5.48169139239885	4.27980247648587	4.08445146621846e-05	0.0165762495180369	1.56622135741151
H1FX	0.484488601333923	6.98897156425638	4.31532122718543	3.56315344538556e-05	0.0157365623929146	1.54985133119847
PGP	0.355769063312257	5.35302348588716	4.2839378467243	4.02017825382775e-05	0.0165762495180369	1.51632696203234
C8orf82	0.410581041437625	5.40339077357509	4.25937065122853	4.41679222031244e-05	0.0174533031526873	1.46067309645705
ZNF580	0.489288672610039	4.6492608963013	4.14158601855852	6.90180753326767e-05	0.0252774492486701	1.20368208500168
YY1	0.197138711493237	6.88478605873716	4.17965508533896	5.97972005010165e-05	0.0230234554544427	1.07524290785497
NCBP2-AS2	0.338891628650517	4.94999426897451	4.12163788433937	7.4379707580603e-05	0.0265925164054842	0.973499246943996
ENDOG	0.535946257007987	3.45053714600645	4.02271501293781	0.000107423820547531	0.0366608202123121	0.86052210350744
CITED4	0.620636231245928	1.96783284549652	3.94991568461811	0.000140279083148011	0.0457919720119682	0.838071097119754
HNRNPAB	0.219984584783433	6.99528154086491	4.10800707748393	7.82706849008791e-05	0.0273328512667814	0.780454045940957
FGFBP3	0.437414919235247	2.396152394672	3.94231956140799	0.000144213745904859	0.0460747576278163	0.775037221428754
TYMS	0.27569868828561	4.65205164288457	4.00226389502232	0.00011582312026301	0.0386488883082078	0.562435504799466
CSNK1E	3.94346111631394	-2.39543143436658	4.89448426993137	3.49908137886923e-06	0.00267253836521403	0.534167533304726
ATP6V0C	0.408368941805467	4.38121371655746	3.88810112662802	0.000175517251529295	0.0549076468534145	0.360950545974631
NPB	0.911123480562672	0.478599931459432	3.78247637428692	0.000256033683089061	0.0711963293567655	0.289214787117427
CENPV	0.33027513094384	3.23806846246109	3.82453998805424	0.000220470406231561	0.064464256665154	0.245120220156441
CEBPB	0.652240417698684	5.66217179809038	3.81219715266008	0.00023038635094301	0.065273234825665	0.0129409147193238
CTXN1	0.39175838053001	4.50880540146607	3.82659192649937	0.00021886182519051	0.064464256665154	-0.00829241597639552
GADD45GIP1	0.309332049289547	5.99771411819612	3.85837722642371	0.000195327572236546	0.0598579351980403	-0.0127408801119726
PCSK1N	0.826397293251486	3.17141677079746	3.68598598184098	0.000359320391277809	0.094658859568905	-0.0943387581931265
CRLS1	0.217818318438749	5.73413983080632	3.82104275314637	0.000223237969271977	0.064464256665154	-0.124033867910771
LAMB1	0.490768385983676	1.57030115215085	3.61320427461071	0.000462192842558859	0.117631995319726	-0.199783294651547
CST3	0.352639918531417	6.30468039073936	3.76524647846118	0.0002721219728996	0.0742942462738253	-0.327589868858263
C18orf32	0.84209006116615	1.4494734227306	3.47840929819186	0.000730205952159583	0.174306312266801	-0.560664417985947
MIR4523	1.47408018484614	-0.563660641269569	3.53078315791445	0.000612176057875132	0.150695666968082	-0.697221089474891
EFCAB10	-1.58997671804159	-1.3333003233933	-3.66024623163057	0.00039293200154992	0.101728740263338	-0.739189868475306
CHKB-AS1	0.424621582192585	1.85015299808818	3.4169426655385	0.000896017954996638	0.20532458742284	-0.847507316663035
BMI1	0.593340417759468	1.4382614886059	3.35762741923976	0.00108906281585476	0.235966432596613	-0.930733827916831
STUB1	0.292992419282258	5.82022714519019	3.56192858478483	0.000550778871814943	0.137841592319553	-0.983650962230559
C12orf75	0.276422683299203	4.00025482674615	3.47795963899822	0.000731306451305838	0.174306312266801	-0.993468057665736
PTENP1	1.91349908743884	-1.45321940576372	3.70262768278371	0.000339060313835972	0.0909166012957313	-1.08736178957121
FDX1	0.199418969725179	5.33633001592305	3.44981799277065	0.000803373969489884	0.188491617591564	-1.2696125112578
TBX1	0.339574922584215	4.5201833278517	3.41477536628327	0.000902465554735445	0.20532458742284	-1.2946907174033
C9orf172	0.480465847613277	3.71325341051329	3.3250279109891	0.00121113238330414	0.256145969967536	-1.38116579663612
SOD3	0.395225964088605	3.22040725615915	3.26457125225362	0.00147210593790426	0.294735236847605	-1.44334453881572
PA2G4P4	-1.27171086734064	-1.26974485929616	-3.32061849344801	0.00122859484894377	0.256230281274163	-1.50544385614504
ASAH2	-0.984573536457927	-0.597244201867207	-3.19874996999914	0.00181546551676099	0.354039353242636	-1.51638405551713
CCDC85A	0.698941751464618	0.0186306773664959	3.11566741473991	0.00235548797398725	0.411279156016193	-1.55664346121768
LEMD2	0.198295006350774	5.95439133705469	3.35456944658424	0.00110000334854575	0.235966432596613	-1.57279471272203
NUTM2G	-1.57611927786036	-1.95208856469709	-3.40880647513222	0.000920448810801435	0.20629043795514	-1.61617035905648
CCDC116	1.48130904694043	-1.23987853954235	3.28763009980592	0.00136691428897553	0.277372769773738	-1.68970652120055
CEBPA	0.252065681461818	5.15328848711045	3.300705461759	0.00131043267906263	0.269554206969925	-1.70669676345259
FLJ45513	1.18032119930145	-1.07257666715673	3.07251974040572	0.00269153016395059	0.464551918872208	-1.81732390701453
SNORD55	0.66539282514339	0.936023332811248	3.01422076769918	0.00321634856424312	0.525167560672142	-1.83617708306581
RNF225	0.840454187231657	0.412642818169907	3.00038229724642	0.00335409657174965	0.53015909601466	-1.84811841291456
MARC2	0.213426298519955	4.29371375230553	3.17783278227306	0.00193934119683878	0.373348043740143	-1.92483152581925
ZBTB7A	0.27665682244613	5.09814129606348	3.21355426287852	0.00173229143993659	0.342264319237998	-1.94691670938711
HSBP1L1	0.224766229022191	4.75375639912537	3.15118623854253	0.00210855058526454	0.388193938548444	-2.00676729226321
KRT10	0.266166141948301	5.31125003274332	3.15491967883571	0.00208404264458889	0.388193938548444	-2.08484886642383
TRIM7	0.409884716724901	2.00415179921849	2.96265561177487	0.00375776863024631	0.578004267871829	-2.11102322819621
FZD1	0.203026416326797	4.9899568248801	3.12768056307669	0.00226911147526765	0.405630689435941	-2.13651319541841
FAM195A	0.268073420315206	5.21283190741406	3.15731875794782	0.00206843413906469	0.388193938548444	-2.16289665360982
MZT2A	0.31413556010153	5.33316279292105	3.12946386985818	0.0022565429291125	0.405630689435941	-2.20951073027041
GLTPD2	0.384286900873349	2.617132340118	2.95678440030571	0.00382447378315218	0.579034597748773	-2.22301437057359
OBSL1	0.321478662500158	3.16495353061415	2.99561566832274	0.00340279117124514	0.532253252368927	-2.23842446148367
ACVR1C	2.45556867117643	-2.70061277631853	3.38426596524997	0.000997982502666108	0.220378018529916	-2.2643135580511
RANBP1	0.218641998698357	6.6542407438731	3.14947614179238	0.00211986567401255	0.388193938548444	-2.30461071275819
AMH	0.587028669118213	1.85760337906286	2.85708329344606	0.00513709871954548	0.707853535951908	-2.34598178271971
LTBP3	0.307088043585839	6.3641810500389	3.1159825010786	0.0023531839907746	0.411279156016193	-2.353753358142
GNAO1	1.23628177755898	-1.03993528334175	2.85700633162429	0.00513825488936854	0.707853535951908	-2.37332576512919
OGFRP1	0.56315458269746	0.042422681924524	2.77715861145524	0.00647469309247496	0.823932131157661	-2.37984179605318
MSRB2	0.222952979300544	4.92491908116762	3.03991280075637	0.00297437799894896	0.507292774207291	-2.38250851659291
PXMP2	0.399673666711056	1.67342343835058	2.83186048850561	0.00552903565735265	0.724005028340599	-2.39873651402462
SAMD1	0.261689487897472	4.82396855013024	3.03583523969356	0.00301162155166083	0.507292774207291	-2.44410610183109
ARTN	0.418417855521991	2.55860319795389	2.8278999883889	0.00559300634573185	0.724005028340599	-2.45258407687021
ZNF579	0.390784201462795	3.65283743465852	2.92293060113365	0.00423085026377121	0.629014332285034	-2.48382019297451
ACOT2	0.258638316522583	4.95100850594701	3.00700148974799	0.00328754333398917	0.525167560672142	-2.50009768345378
SAC3D1	0.290439370251168	4.56983469624288	3.01065774911168	0.003251306227723	0.525167560672142	-2.50093392333078
ANTXRL	0.63068752482955	-0.296494624487956	2.70146340399891	0.00802705629029076	0.920108986679435	-2.53547036293096
OR8A1	-1.79595900176451	-1.6640062022464	-2.90998900339397	0.00439642585334693	0.647222849155466	-2.5551607360442
TXNL4A	0.178238843699314	6.56093342527404	3.03270405182076	0.00304051343091743	0.507292774207291	-2.60922445102632
ZIC2	0.251453443025083	4.03672244603488	2.90383206854394	0.00447727059083393	0.652725196038469	-2.62187770398531
MAP7D2	-1.56809922516618	-1.85141811321817	-2.78673764002187	0.00629911110481486	0.808439763674358	-2.65469672197738
INAFM1	0.525904906723964	1.96753970227794	2.69864451031629	0.00809090854567908	0.920402141832706	-2.67329532807877
HEBP2	0.19110698469199	7.01800790604721	3.0105009007976	0.00325285314190237	0.525167560672142	-2.68038873349938
TRAPPC5	0.417931602254713	5.52246622964563	2.95403213319667	0.00385611745970147	0.579034597748773	-2.6961743869906
MIR4720	-1.19720185826696	-1.29738975914612	-2.71038557940213	0.00782795960744864	0.904189549734221	-2.73173133875637
ZNF316	0.245252912446331	6.01300851705003	2.96137104528749	0.00377227079458173	0.578004267871829	-2.7450019963262
SYT3	-1.36090307062307	-1.88548782308596	-2.74003967899481	0.00719804666483178	0.885949743599295	-2.74820828802046
NOD2	-1.02067030124868	-1.25093286429347	-2.64639044252384	0.00936110481544626	0.999942995819917	-2.76788347117513
CTD-2201I18.1	1.44608673521754	-2.15751607138092	2.77372317511873	0.00653874394641331	0.825090580666742	-2.78547964195834
MYCL	0.264374514695144	2.8805712529018	2.75670805053683	0.00686457721978597	0.851888359771125	-2.78703884122001
TMEM178A	1.58444931574726	-0.745322953475078	2.84064777635544	0.00538948595217577	0.724005028340599	-2.78721631753422
MBLAC1	0.352292564625131	2.9140568525476	2.72261007264238	0.00756245487437651	0.904001782696813	-2.81204093683587
SRRD	0.218886815775769	4.15155436594697	2.84335408052491	0.00534716152467217	0.724005028340599	-2.81442320315507
CCDC17	-0.610829272924637	0.710647353172265	-2.57236752979675	0.0114696930476529	0.999942995819917	-2.81803142867214
VGF	0.60133731054719	0.574707498563744	2.59727124561134	0.0107168113589403	0.999942995819917	-2.81901647380985
CDH8	1.195507033146	-1.49700993527033	2.64874710939982	0.009300142262213	0.999942995819917	-2.82876179870577
ZNRF2P1	0.911039170906735	-0.1154986759067	2.56402193672212	0.0117324465755332	0.999942995819917	-2.85054206337126
APLP1	0.206619158300754	4.94540063636091	2.8648885228688	0.00502107415690817	0.704639715328346	-2.86031050782701
TMEM121	0.431003865011557	0.851038324316516	2.65276038815034	0.00919715248542279	0.999942995819917	-2.87289180503256
CACNA1G-AS1	-2.00642853449652	-2.43727758743043	-2.82805345084086	0.00559051503571884	0.724005028340599	-2.91856597285763
TSPAN5	-0.299832795374384	3.928107145922	-2.71614935343628	0.00770173816496112	0.904189549734221	-2.93031254007009
PTPRN2	-0.406684764796602	1.87187647939681	-2.59164526796086	0.0108828878310194	0.999942995819917	-2.93946729120013
ZBED3	0.346381007280008	3.39868776819364	2.73080523968051	0.0073890753297658	0.902067928063116	-2.95816354337388
JUND	0.459573893637875	7.08453725601341	2.88831037581387	0.00468718011868858	0.676756698675267	-2.97167322413024
SRGAP2D	0.881872005398685	-0.388662041708698	2.50329900739279	0.0138129793530362	0.999942995819917	-2.99250967271669
ZFPM1	0.418168699873749	3.31711647892321	2.72153257793733	0.00758552374932062	0.904001782696813	-2.99305906800607
LOC643542	0.395499275227975	1.23007443387843	2.60139561381789	0.0105965170331148	0.999942995819917	-3.0024551042274
MPZ	1.16197611688581	-1.12767744528868	2.57064816492748	0.0115233885255046	0.999942995819917	-3.0028542205972
CACNA1I	0.916847345483913	-1.75330350381181	2.49564535665936	0.0140974077985638	0.999942995819917	-3.01904066710853
GPR75	0.505343350375175	0.411919882320612	2.49625016195771	0.0140747425052274	0.999942995819917	-3.02220213158289
IL17D	0.530433689496256	0.604530821276427	2.5053826758087	0.0137364402302763	0.999942995819917	-3.02304073999025
UBE2M	0.166342907893562	6.80318487012353	2.88449990723595	0.00474007437742599	0.677875779537416	-3.02311776535627
FAM53A	0.297532448764975	2.99109327022417	2.68791861040822	0.00833810313446993	0.941390651633086	-3.02421509836989
C19orf43	0.215888370453588	6.85246992231341	2.87836164748511	0.00482643456202319	0.683714541352266	-3.04362453243612
MSX1	0.2865202548068	3.19729922390748	2.66571945328498	0.00887160306119418	0.979529349756557	-3.04477942003475
ZNF865	0.292231138442224	4.2609415792669	2.75707833895134	0.00685733164645557	0.851888359771125	-3.04503594354576
LOC100128568	-1.14742293275867	-2.04734546007741	-2.55798031240957	0.0119260269082749	0.999942995819917	-3.0461080015872
NPR3	-1.66376950507095	-2.23595001558531	-2.63072000044816	0.00977574700888442	0.999942995819917	-3.0853040836355
ADAM21	0.931238292326342	-0.255820055506275	2.44089299718039	0.0162896134287957	0.999942995819917	-3.08673084187279
TMEM206	-0.19013760030496	4.10393334814656	-2.72594770313876	0.00749140129183646	0.904001782696813	-3.09513797275896
PITX1	0.275013794597417	5.67018526317367	2.83131008395268	0.00553788564737449	0.724005028340599	-3.11118634599903
LMOD1	-1.03770271057916	-1.73343961300058	-2.47955683901038	0.0147124452627345	0.999942995819917	-3.11730408004392
LUM	-1.54909872658613	-2.28702084311754	-2.54040209923021	0.0125056888326083	0.999942995819917	-3.13582112642398
RANBP3L	-0.318630640687859	2.39256077227434	-2.61885865761652	0.0101005587433573	0.999942995819917	-3.14883496833937
ZNF703	0.580949968486654	3.2807919500723	2.60206236369677	0.0105771848714476	0.999942995819917	-3.16184155738331
KLF2	0.693825174594071	0.769311315949792	2.38721354789535	0.0187286778824825	0.999942995819917	-3.17777692089287
TRNP1	0.291953403913342	3.07077886280643	2.63647946783169	0.00962145936812501	0.999942995819917	-3.18662162075804
NRTN	0.73207156755511	-0.399616657675401	2.37480519356505	0.019336627013811	0.999942995819917	-3.18940281426766
RCCD1	0.222531535668619	4.17952693281573	2.71466471684347	0.00773407229666359	0.904189549734221	-3.20271180309685
UGT1A3	1.52267036517434	-2.58500034025361	2.51705008746199	0.0133148389499646	0.999942995819917	-3.21117270731966
SFPQ	0.144751723473359	8.53637297950742	2.83595301533195	0.00546363646633154	0.724005028340599	-3.23018533519033
FKRP	0.230878875574866	3.59081588305485	2.62013321797155	0.0100651946797714	0.999942995819917	-3.23068509369686
AHCTF1P1	-0.51291276432806	0.273116529180232	-2.36972618255265	0.0195904757930638	0.999942995819917	-3.23380894425546
BPIFB1	-0.772931707055048	-1.2855021731549	-2.36446778313428	0.0198563959347334	0.999942995819917	-3.23793688247187
GPR135	0.580185238159308	0.357098638531737	2.3875081657548	0.0187144514346481	0.999942995819917	-3.24198659175172
IL17C	1.0523968148078	-2.40189668069973	2.38475104721947	0.0188479622888016	0.999942995819917	-3.24790492409528
CC2D2B	-0.861338048962565	-0.56525155057873	-2.34352291678873	0.0209475683495055	0.999942995819917	-3.25330412587748
TPTE2P5	0.605908332350916	0.892739170170472	2.33219186938739	0.0215597021189524	0.999942995819917	-3.30416176045297
PEX5L	-1.085675456263	-1.56429320453719	-2.348912895291	0.0206618154206344	0.999942995819917	-3.30895558321332
GTF2IRD2	0.612030678699424	0.254893072509268	2.31719938492338	0.0223938783294698	0.999942995819917	-3.31761848930583
NR1I3	1.06105435444925	-1.45091452413002	2.33764226766704	0.0212633128877245	0.999942995819917	-3.32139359079101
TNFRSF8	-0.788765785467019	-0.820055852286785	-2.30764772890967	0.0229400504222802	0.999942995819917	-3.32564867556135
THOC3	-0.184971544815589	4.16269950999338	-2.65438185570394	0.00915583555016669	0.999942995819917	-3.32833278393624
RNVU1-14	-1.69941323689491	-1.34015917349711	-2.44077796474477	0.0162945223883336	0.999942995819917	-3.32902698129817
BST2	-1.12463570214582	-1.39105139392868	-2.35594149661526	0.0202943699206438	0.999942995819917	-3.32968978282072
CKLF	0.388178141221902	0.918204240965219	2.38057967719543	0.0190515628608391	0.999942995819917	-3.33803355049801
ZSCAN4	-2.52173440424277	-4.51572784556393	-2.61969119377067	0.010077446438129	0.999942995819917	-3.36773969790418
CHRNB2	-1.57643094754176	-2.13287798278222	-2.37963006623589	0.0190981840316306	0.999942995819917	-3.39378133626279
RGS9	2.29152549755751	-3.02900123596832	2.59884034133785	0.0106709016145195	0.999942995819917	-3.40860603533775
CRIP1	-0.600288206797983	0.017010594539236	-2.25376287191978	0.0262464144691504	0.999942995819917	-3.43164904319721
FADD	0.203435959743176	5.21278823747791	2.67294605599513	0.00869462841644833	0.974317464935733	-3.43978349088826
LOC729732	0.393412257865437	1.33432012066214	2.33865876770925	0.021208436156378	0.999942995819917	-3.44439975595482
CRMP1	0.312663154304593	2.32180672926125	2.41899320136439	0.0172482784683187	0.999942995819917	-3.46212314278441
GPR27	0.701095685907917	-0.171562279028712	2.22115434606774	0.0284440663700154	0.999942995819917	-3.48197892688014
ACTL10	0.34743261536865	3.33037297293311	2.55885464382094	0.0118978357959496	0.999942995819917	-3.48349912841395
SPARC	-0.488289809037605	-0.286721564128835	-2.24993817876285	0.0264962348677496	0.999942995819917	-3.48630169695519
NFATC2	0.673525290723205	0.54847536604311	2.20639529973148	0.029490502382584	0.999942995819917	-3.48851490871979
NRARP	0.298949776493618	4.45274252125899	2.63736279532549	0.00959799201092909	0.999942995819917	-3.49006457092992
BMS1P4	0.431972522598841	0.776434576537583	2.28582700571688	0.0242320005063431	0.999942995819917	-3.49337324923446
NOXRED1	0.588313592589121	-0.0504995567856424	2.21031788758329	0.0292091595597327	0.999942995819917	-3.49520267751419
TMEM158	0.659621122183789	-0.289728555415573	2.20507077447662	0.0295860346971897	0.999942995819917	-3.49559887439101
MIR3654	-0.281403348015075	2.58108098345493	-2.42001429994213	0.0172024881502928	0.999942995819917	-3.49664044341561
ZNF516	-1.79574603093249	-2.18306562405136	-2.49620940214469	0.0140762689682514	0.999942995819917	-3.497357506903
SLC23A3	1.13726332960188	-2.27382760670598	2.23177207783954	0.02771145419758	0.999942995819917	-3.50269609144377
FAM173A	0.2948319719724	4.35833729042259	2.60520437351565	0.0104865109432856	0.999942995819917	-3.50478345274832
RBM15B	0.117409783766831	7.33523974904025	2.71044048046588	0.00782674851101983	0.904189549734221	-3.50722056418193
TMEM249	0.47597034340887	0.448711923570933	2.25443234181566	0.0262028991118493	0.999942995819917	-3.51432489488542
BDKRB1	0.541059684668329	-1.02878870270154	2.20265955133333	0.0297606388722043	0.999942995819917	-3.51490049463114
MIR4482	-0.84264963894033	-0.788095966705365	-2.21012731534116	0.0292227737999419	0.999942995819917	-3.51776411860805
ADGRG3	-1.11462645628649	-1.76515666395752	-2.23288846954488	0.0276353914472552	0.999942995819917	-3.52651468627741
MAGI2	-0.484436837008308	0.839045589628893	-2.2515918065893	0.0263879691088521	0.999942995819917	-3.53721396763215
SLC25A34	0.527113489144079	0.948614354992747	2.2203716371636	0.0284987359948433	0.999942995819917	-3.5389947807823
WTAPP1	1.1302886436859	-3.1997571167277	2.27821137006997	0.0246977301479248	0.999942995819917	-3.54296733868973
OSGEPL1-AS1	-0.885110736315741	-0.702839422300457	-2.17832152770891	0.0315739269000095	0.999942995819917	-3.54796178529896
GLIS1	-1.35156690168708	-2.53178734861039	-2.26541225005495	0.0254981777096571	0.999942995819917	-3.5495951716618
MIR491	1.97914150142994	-3.50389026861689	2.48866063224926	0.0143615393511891	0.999942995819917	-3.55069524626818
TIMP3	-1.9674663021775	-3.21302708188806	-2.390759878394	0.0185580690183147	0.999942995819917	-3.55203922538005
LOC441454	0.916502749277655	-1.61749364728612	2.17135284787432	0.0321105083073479	0.999942995819917	-3.55490633494902
TLX2	0.924899897027177	-1.12857889240124	2.18354506654534	0.0311768491871683	0.999942995819917	-3.55618383763298
VWA1	0.297536733713141	6.06067612867098	2.66653124588589	0.0088515613920075	0.979529349756557	-3.56291734695507
C15orf61	0.353574601740253	2.64259078113931	2.39380365529616	0.0184127385048707	0.999942995819917	-3.57269869919346
GPS2	0.928267961650814	-1.14650343033722	2.15541843955843	0.0333673031362009	0.999942995819917	-3.57335007063129
LOC645949	2.66033113021595	-3.41007122468072	2.55901457975759	0.0118926854606081	0.999942995819917	-3.57342307897771
KISS1R	1.17822317754574	-2.78261902575193	2.19885741315937	0.0300377889007002	0.999942995819917	-3.57399193446893
DNAAF1	0.869996975364433	-0.768157153191628	2.14845578286975	0.0339297320254703	0.999942995819917	-3.58238414024771
NKX1-2	2.19677541768791	-3.59544458688949	2.57671209926171	0.011335014880604	0.999942995819917	-3.58565908449436
RAP2C-AS1	-0.424801261771796	0.977418795148491	-2.19395887047022	0.0303981734710964	0.999942995819917	-3.58699797402701
TCL6	1.75491181203024	-2.98644816234874	2.35828227176049	0.0201732870487466	0.999942995819917	-3.60373175436068
CHRM4	-2.19741388434305	-3.08370061160693	-2.46589893511439	0.015253268094712	0.999942995819917	-3.61072313422868
CELF3	-1.6346102069345	-2.59040204095475	-2.31506263415877	0.0225150542441781	0.999942995819917	-3.61475202186307
MIR4787	1.7895380773636	-2.21209123287663	2.21006776720988	0.0292270289783961	0.999942995819917	-3.62635254685951
ADAM12	-0.934031457227716	-1.81629186572641	-2.13971515792092	0.0346474016011044	0.999942995819917	-3.62664864588094
FAM171A2	0.34545389008685	1.62932962812814	2.28119531172366	0.0245143202657464	0.999942995819917	-3.62724472109001
LPAR5	-1.74673074746229	-2.62605127883932	-2.26963154401001	0.0252318266153083	0.999942995819917	-3.63407987029393
WRNIP1	0.149624866646255	6.40115135032644	2.63691105654431	0.00960998688002317	0.999942995819917	-3.6363791547516
ZNF487	0.530279759721793	0.603436566168399	2.14415728285275	0.0342810439178334	0.999942995819917	-3.63846981457983
C3orf80	0.743880823188875	-0.242614394648822	2.11081282836989	0.0371148843329609	0.999942995819917	-3.64228487012617
GTF2IRD2B	0.405678415676535	1.02531045431958	2.19384181787222	0.0304068308820437	0.999942995819917	-3.64410985300385
PDZK1IP1	-0.342989050356626	1.64864318126637	-2.28276744807756	0.0244181701019424	0.999942995819917	-3.65069489030346
COL28A1	0.991767338313179	-1.73173044247751	2.1173590690369	0.0365430985375304	0.999942995819917	-3.65611666870585
KIF25	-1.32158341530159	-2.01168207849933	-2.19759284228939	0.0301304647039142	0.999942995819917	-3.65812008304327
C2CD4C	1.58679180570875	-2.12171856622855	2.21098345135806	0.0291616559310764	0.999942995819917	-3.65828377516395
UGT1A1	1.36997355450114	-2.37290369302725	2.20821696734316	0.0293595528675951	0.999942995819917	-3.65984599746545
CARTPT	-0.818464027052255	-1.54513997723955	-2.10041296324411	0.0380391496523187	0.999942995819917	-3.66041628035386
NCF2	-1.8470855243209	-3.55273504143029	-2.39077236189384	0.0185574708987859	0.999942995819917	-3.66046585224251
FABP6	0.800009927921748	-0.892701387388635	2.0909328096232	0.038898903304661	0.999942995819917	-3.67353170868444
SNORD3A	1.41102864517318	-1.53908781409976	2.17136265108684	0.0321097479374291	0.999942995819917	-3.6755001493813
LOC100129924	-1.31301552457958	-1.69987405011777	-2.16162900339202	0.0328724697650841	0.999942995819917	-3.67948760825343
LINGO3	0.612674024465102	-0.757867561339515	2.10729063767454	0.0374257165016316	0.999942995819917	-3.68071479775353
DYX1C1	-0.70700699842937	-0.481251445383882	-2.08622068481327	0.0393324379181282	0.999942995819917	-3.68464776683282
NRL	0.379927957615783	1.02557229888722	2.16622632771765	0.0325102882089793	0.999942995819917	-3.69020324532206
TENM3	1.68210457559076	-2.1521153559386	2.27573111813595	0.0248510966398966	0.999942995819917	-3.69584370440127
LRRC32	-0.885140512239644	-2.48456263393971	-2.06070074405707	0.0417533323369585	0.999942995819917	-3.72399336982509
PARP8	-0.273049832129471	2.14225794464115	-2.31380456123962	0.0225866700123962	0.999942995819917	-3.72402003456026
ZNF350-AS1	-0.666981005820777	-0.943742476728421	-2.06592271431119	0.0412478063738785	0.999942995819917	-3.72483503895273
TTBK1	0.859009425113638	-1.44988964473148	2.05897315010472	0.0419217430401555	0.999942995819917	-3.72574647366129
SLC25A18	0.600699907934882	-0.478158377314147	2.06219519347409	0.0416081180113932	0.999942995819917	-3.72596400663298
NPTN-IT1	0.49193673598097	0.601341537257313	2.12758751209356	0.0356649262998329	0.999942995819917	-3.73218768041776
SPIC	-1.31931738975064	-2.95029120340675	-2.12340413557347	0.0360218632062984	0.999942995819917	-3.73404644966806
LGR6	-1.25208510045866	-2.19148410080819	-2.11163764891099	0.0370424171066268	0.999942995819917	-3.74512626119558
CDRT1	1.06923911650786	-1.70250336307527	2.08537773699876	0.0394104296131363	0.999942995819917	-3.74576201186589
HOXA11-AS	0.588769050593723	-1.08335071711457	2.07489054598623	0.0403919162720475	0.999942995819917	-3.74730087639628
PHGR1	0.604738673887148	-0.827396688402258	2.07806873738358	0.0400922762358166	0.999942995819917	-3.7630808195057
LOC101927770	0.519083114422304	0.834255053265468	2.12658773513544	0.0357499505962481	0.999942995819917	-3.76735450632541
LOC344887	-1.38471790787065	0.780997825007556	-2.05218864414163	0.0425887673085611	0.999942995819917	-3.77116397339275
KCNK13	1.08661142262996	-1.68630035072884	2.06965609437924	0.0408896179380827	0.999942995819917	-3.77140038096464
C1orf95	0.270610652481188	1.74267110073572	2.31318375249842	0.0226220834526741	0.999942995819917	-3.77426845620016
IP6K3	-1.70315256259214	-3.88711168128079	-2.23596300799712	0.0274268580058646	0.999942995819917	-3.77664529229043
TPGS1	0.34371674266787	3.16350097472966	2.35626602239506	0.0202775446563706	0.999942995819917	-3.7815071761801
EDARADD	-0.963551796427336	-1.68058954313123	-2.02752382796174	0.0450909277560875	0.999942995819917	-3.78215811364775
KREMEN2	0.303613816670863	1.88240101315974	2.30027408513978	0.0233696729886166	0.999942995819917	-3.78588381296044
SNORD33	0.857583641830044	-2.2890462127662	2.01524579802067	0.0463826619235689	0.999942995819917	-3.78665557688107
P4HA2-AS1	-0.860204118536114	-0.367857951955375	-2.01373974371605	0.0465432636999562	0.999942995819917	-3.79009977235151
TSR3	0.213948445758032	5.13807798821329	2.5192798364691	0.0132355999178855	0.999942995819917	-3.79215732330209
PANK1	0.165271426346339	4.10561058276015	2.44729300493393	0.0160185634815035	0.999942995819917	-3.79956426682839
LOC100129027	-1.39311412322086	-2.1161647130985	-2.09368933611935	0.0386472048839383	0.999942995819917	-3.80174522788254
CNTN2	0.606018011445947	-0.515263413179342	2.02697906629463	0.0451475815380844	0.999942995819917	-3.80378256259204
TPBG	-1.33971244869003	-1.73112884016121	-2.13085522701123	0.0353882481353962	0.999942995819917	-3.80503437590604
TFAMP1	-0.896868226349456	-2.0556689329436	-2.01219655482924	0.0467083175030232	0.999942995819917	-3.80572673803456
PCDHB7	1.06000977748539	-1.84550625640009	2.01557257499968	0.0463478777909209	0.999942995819917	-3.80585531733235
MIR3619	-1.90083967357117	-3.15907609878199	-2.23630165867208	0.0274039730847404	0.999942995819917	-3.80635425689267
BOC	0.543143765254325	1.13700802000225	2.07911477294446	0.0399940750480002	0.999942995819917	-3.8069579229779
C8orf34	-0.632756275800488	-0.851984882946443	-2.00336660399567	0.047662372060847	0.999942995819917	-3.81261463539915
RHOBTB1	-1.32677070809017	-2.28041200980263	-2.03428041680275	0.0443932973409841	0.999942995819917	-3.81280742632474
VLDLR-AS1	-0.442319669941639	2.53421579223573	-2.15644093516062	0.0332853929526852	0.999942995819917	-3.81591947658762
GBX2	0.472387195883503	0.150691035569798	2.08172909583578	0.039749548357053	0.999942995819917	-3.81601213392462
PSPN	0.995000905838349	-1.23925789725724	2.00067941709845	0.0479559929584672	0.999942995819917	-3.82562839681052
LMO2	1.14440621626436	-1.72229201978974	2.02102019085322	0.045771272510678	0.999942995819917	-3.82949159040094
TAF6L	0.173974018865308	5.25593203700725	2.50500751252279	0.0137501929559321	0.999942995819917	-3.83076888816823
HR	-0.777936947027227	-1.64756673307858	-1.9855638317886	0.0496364986513641	0.999942995819917	-3.83145836700363
PRAMEF12	-2.87352969607301	-3.98401986193845	-2.19567494902389	0.0302714956426423	0.999942995819917	-3.83255993830856
NPW	0.570060958182797	0.153291161352561	2.03483582412901	0.044336363514857	0.999942995819917	-3.83408286797951
LACE1	-0.284989721331006	2.50550863035538	-2.25725145401941	0.0260203505833467	0.999942995819917	-3.83588505444034
LOC101929613	-1.05030391936769	-1.37573148399837	-2.00546511648112	0.0474341407768506	0.999942995819917	-3.84434374496358
HMGN1	0.140660469832395	7.70908663230766	2.577150047784	0.0113215181274286	0.999942995819917	-3.85283225750859
BHMT2	-2.00454612349663	-1.49559918298441	-2.21737443254656	0.0287089302996685	0.999942995819917	-3.8535921303349
NOTUM	-1.00837829552643	-2.08717549784368	-1.97892524919801	0.0503902375856256	0.999942995819917	-3.85454102487637
LOC728730	-0.376300520321703	1.25622098926086	-2.08693735929409	0.0392662339051409	0.999942995819917	-3.85644178235116
P4HA3	0.814021411339833	-1.27482743981204	1.96486728777926	0.0520185144716811	0.999942995819917	-3.85965130051757
LOC256880	0.837546394119729	-0.0841298980884746	1.96744368308737	0.0517168037564978	0.999942995819917	-3.86217081906412
HIST1H4B	-1.5525023654951	-2.03514456573024	-2.05697088188522	0.0421176588127193	0.999942995819917	-3.86292434179725
CLDN5	0.707895531157496	-1.73333673847835	1.96930747428131	0.0514994698020152	0.999942995819917	-3.86413434311735
BARX1	1.41917345330129	-2.32006028854045	2.05906386050065	0.0419128858570619	0.999942995819917	-3.86641245995572
NPY1R	-1.39194838304197	-1.83368029907373	-2.02957720880302	0.0448779275672005	0.999942995819917	-3.86763759257534
PPP1R14B	0.197986501228868	6.13839551022527	2.54343094058944	0.01240403969913	0.999942995819917	-3.87418205247099
NBPF14	-0.302079392372611	2.23848909817306	-2.20279718508153	0.0297506482596603	0.999942995819917	-3.88038926259344
AQP7P1	-1.61112400192077	-3.10486206960199	-2.12977522706089	0.0354794857987158	0.999942995819917	-3.88270923952706
MMP10	-0.841533730606629	-1.72678118707413	-1.94684453374282	0.0541711072319054	0.999942995819917	-3.88663846648718
LOC100093631	0.313731547664296	2.70451324514698	2.22497252779059	0.0281786904732363	0.999942995819917	-3.88717922019987
LOC101929572	-0.838745764864569	-3.53295442982205	-1.94505169718716	0.0543893037402386	0.999942995819917	-3.89317781212666
PRDM12	-0.538154075477053	-0.551955122759247	-1.99280916644578	0.0488248343495003	0.999942995819917	-3.90243774338206
KANK4	1.47043032077621	-3.17134238737394	2.02169120704735	0.045700674208783	0.999942995819917	-3.90264018278047
ZNF500	-0.213964315661846	4.2570191104119	-2.39166297809252	0.0185148430924689	0.999942995819917	-3.90300341716258
ZNF771	0.265517486759284	4.05686023655736	2.35539715263607	0.020322619544913	0.999942995819917	-3.90491339927201
ZNF223	-0.708835071573459	-0.354282135206333	-1.92739568154144	0.0565781123226706	0.999942995819917	-3.91465104258897
LOC100287036	-1.03874222127699	-1.61293096109742	-1.9545619893241	0.0532402955109484	0.999942995819917	-3.91788376355262
SCARF2	0.308199605229202	2.51540845107509	2.28040743781464	0.0245626307949094	0.999942995819917	-3.92078808535218
THBS4	-0.522741307989181	0.267261194319783	-1.97411262759104	0.0509427204909302	0.999942995819917	-3.9211342037829
SEMA7A	-0.399527284601512	1.28360410505901	-2.07434136947318	0.0404438872934747	0.999942995819917	-3.92503480192057
FIZ1	0.178057288356582	4.68874895973002	2.42239305155767	0.0170962341210751	0.999942995819917	-3.92616070447571
SNORA45A	-0.492380073694165	-0.588874909567441	-1.99601578826498	0.0484692327771488	0.999942995819917	-3.9326662366035
PTGES3L	0.356148501317957	0.728742607347636	2.02299556529102	0.0455637075012117	0.999942995819917	-3.94309701068297
BSCL2	0.334271515702255	1.73242605403261	2.13046584578837	0.0354211193676203	0.999942995819917	-3.94817253147049
ITGAM	-1.62743287802211	-3.24745445542527	-1.9639780656538	0.0521229934808182	0.999942995819917	-3.95627663091888
LOC100288748	0.338422551610834	1.52450033360842	2.10954793733369	0.0372262531160092	0.999942995819917	-3.95659789004534
MEF2B	1.14239792746175	-2.06273914110911	1.93695336002956	0.0553841952820554	0.999942995819917	-3.95687572077663
FOXD2	0.61689454330212	-0.282013704413327	1.917925777528	0.0577824155046278	0.999942995819917	-3.95860395323193
ITGAX	1.56602839675624	-4.1140558647555	2.187496245276	0.0308793858616655	0.999942995819917	-3.95871046553313
FBXO36	-0.288079337383794	2.10656933296374	-2.15982624971645	0.0330154456469229	0.999942995819917	-3.95980896124126
COPRS	0.136648124503188	5.51024651329118	2.46478032245607	0.0152983394573119	0.999942995819917	-3.96106247992103
PLAC8	1.18021207325993	-2.7575084764272	1.94092147501812	0.0548948017063547	0.999942995819917	-3.96416703949123
TMED6	0.52013033450703	-0.566873603298767	1.95653888142189	0.0530040515538765	0.999942995819917	-3.96712658157409
MIR548AR	-1.87558886171156	-2.80412526736004	-2.05057080564801	0.0427491637000058	0.999942995819917	-3.97153515039339
MILR1	-1.8155870364212	-4.26213684670344	-2.08627738417792	0.0393271967202872	0.999942995819917	-3.97542420239771
ZNF750	0.89775832285924	-1.94708949862648	1.8760594811382	0.06336855175318	0.999942995819917	-3.97934658328726
GIMAP6	-0.788123232820219	-2.192591713135	-1.87921515813316	0.0629322795433665	0.999942995819917	-3.9865225500869
TRPV3	-0.83303533822769	-1.03497049405686	-1.86996924261199	0.0642176931435774	0.999942995819917	-3.98731899549806
FGF11	0.645204106000506	-0.44363895656075	1.87902328501265	0.062958733913759	0.999942995819917	-3.99581781438726
HEPH	0.476094247390384	0.113782026021803	1.937467947278	0.0553205231227641	0.999942995819917	-3.99795549378974
TMEM108	0.861235351577784	-1.60159201672259	1.86031456400436	0.065583320656998	0.999942995819917	-4.00304009683088
AOX1	0.505257006695143	-1.05289481379757	1.88981953800565	0.0614846308049395	0.999942995819917	-4.00438594141986
MRPL36	0.170182208281375	4.82915137671456	2.43355571575973	0.0166053802573876	0.999942995819917	-4.00490205046078
MASP1	1.04180840132293	-2.10833710431619	1.89054262578731	0.0613869455540147	0.999942995819917	-4.00682370625673
CCL20	1.56799375043271	-4.33666777023478	1.98884810607747	0.0492671641074517	0.999942995819917	-4.00826132666916
SRRM3	-1.22346440939806	-1.67123755131043	-1.87509308698931	0.0635026615078776	0.999942995819917	-4.01428832532878
CSF3	1.68806259805893	-4.71326604563195	2.1036518320867	0.0377491967253782	0.999942995819917	-4.01613288039109
RBFOX3	-0.843025984227577	-2.04433426360659	-1.84707849764427	0.0674949074228061	0.999942995819917	-4.01641899480052
LOC100130238	1.13769174655895	-2.28342542097091	1.8613381751597	0.0654373925084816	0.999942995819917	-4.0184862060897
RASL10A	-0.848202645743897	-0.876479422685007	-1.83833725811492	0.0687826566174428	0.999942995819917	-4.02847115438937
RNF126	0.212591003665745	5.55333943896951	2.45475796437607	0.0157074967139494	0.999942995819917	-4.03001725941021
GAL3ST4	0.651305885887591	-1.16662821184116	1.85497797380595	0.066348529280246	0.999942995819917	-4.03148589275652
JADE2	-0.191162132753203	4.16119432789839	-2.30775729721951	0.0229337192685458	0.999942995819917	-4.03415509899585
P2RX2	0.573944118910626	-0.71169761044916	1.84429963407781	0.0679020877098674	0.999942995819917	-4.03451879961772
CELF2	1.84166233477792	-3.78251824325859	2.01045501552397	0.0468951857956848	0.999942995819917	-4.03582160060753
SPDYE6	0.522773356803043	-0.224337464009307	1.90386165030347	0.0596107979717959	0.999942995819917	-4.04016621789937
KCNN1	1.25170496271913	-2.53793898682966	1.85991289072804	0.0656406583161352	0.999942995819917	-4.04378047406918
ITPKA	0.904836620248475	-1.80230277673701	1.82923721041114	0.0701449497769226	0.999942995819917	-4.04619548480198
ALDH1L1	-0.803400732766192	-0.862733231053869	-1.82811688390075	0.070314206399263	0.999942995819917	-4.04681889838998
NKX6-1	0.558710212513948	-0.189875153725387	1.86146258539611	0.0654196748424862	0.999942995819917	-4.05073545148585
KCNQ5	0.664352116382168	-1.08445513959111	1.84863337722473	0.0672679648244193	0.999942995819917	-4.05134392894577
RBPMS	0.243947051143616	2.42206315859256	2.18642191243979	0.0309600211316239	0.999942995819917	-4.05242096213825
TMEM151A	1.41737752940072	-1.77840107693812	1.91816599215165	0.0577516020129813	0.999942995819917	-4.05414067647363
ALDH1L2	0.581484508661461	0.172587967497807	1.86547413124055	0.0648505238349773	0.999942995819917	-4.05707958980233
SPATA6L	0.465057378403044	0.0493289251005589	1.88345380813596	0.0623502511648649	0.999942995819917	-4.06167700471052
MNX1	0.313726396979706	3.52199095027893	2.21070382721286	0.0291816054721554	0.999942995819917	-4.06195554173562
CHRNA4	-1.10617405411943	-1.57236635456631	-1.81847657167974	0.0717847315319687	0.999942995819917	-4.06202745283256
SLC37A2	0.369767954851454	1.49317128083214	2.04933913653665	0.0428716213077064	0.999942995819917	-4.06602653853454
ID4	-0.907968959090939	0.733907904945023	-1.81080993296407	0.0729723529331582	0.999942995819917	-4.06930942017374
LOC100505715	-0.255959563483777	1.82905133904523	-2.06240371173158	0.0415878909874177	0.999942995819917	-4.07273266102794
SCG3	1.87089003788792	-3.80445459195883	1.95959763773256	0.0526402724811304	0.999942995819917	-4.07477425072581
FLT3	1.21537450032784	-2.36805592166007	1.83645245142142	0.0690629908478028	0.999942995819917	-4.07577806220506
SLC5A2	0.785303606745251	-1.4981577299987	1.79964985024544	0.0747302354617286	0.999942995819917	-4.07729034786843
IRX6	-0.655398710383385	-0.688350377699526	-1.81876679963066	0.0717400902718849	0.999942995819917	-4.0781396693499
SNORD75	0.976931910799143	-3.05227590004103	1.79636192643333	0.0752547734510495	0.999942995819917	-4.07890679782777
PCDHGA12	0.478337175586489	0.0202942354668068	1.88048314967113	0.0627576902763395	0.999942995819917	-4.0844070738609
FITM1	-0.691761100319748	-0.575982594091682	-1.79800999334969	0.0749914697944527	0.999942995819917	-4.08491989381653
LMNTD1	-0.936767410694256	-2.27756472627594	-1.79007613692271	0.0762660590918701	0.999942995819917	-4.08764181562272
UCN	0.469245188965785	1.29846032466384	1.95451666935244	0.0532457218114661	0.999942995819917	-4.08904663288031
CEBPD	0.364472628995918	3.44066743857086	2.22052757987246	0.0284878365976533	0.999942995819917	-4.09205851580434
CMA1	1.10091121580308	-2.35447297954888	1.7929430915388	0.0758034250824315	0.999942995819917	-4.09271882171462
LINC00260	-0.740193623146641	-0.969471127318857	-1.79525550395785	0.0754319702343864	0.999942995819917	-4.09354016771888
KLHDC7B	2.18336925600471	-1.0516577649547	1.96831557338856	0.0516150372238224	0.999942995819917	-4.09688216053079
SCGB1D2	-1.34477558560205	-2.41899687760232	-1.81974553542133	0.0715897165400387	0.999942995819917	-4.10134339323861
FCN2	1.33302959997969	-2.91582197207218	1.82468384597416	0.0708349798127394	0.999942995819917	-4.1017934428003
RNU5E-1	1.45099627135513	-2.07210949408578	1.8091075069792	0.0732382721905423	0.999942995819917	-4.11323885954911
SNORD102	-0.618311580836396	-1.52932949015883	-1.80890349982547	0.0732701920144962	0.999942995819917	-4.11349357251533
GABRG1	1.52116660254562	-2.53502474810319	1.91846348326118	0.0577134605884673	0.999942995819917	-4.11771419752895
WFDC3	0.660475874325483	-0.767950768009441	1.77807939643642	0.0782273440382024	0.999942995819917	-4.12113977588678
HAPLN3	0.968693498255315	-1.72233053418426	1.7645105760659	0.0804956230986794	0.999942995819917	-4.12156150107959
MLANA	-0.695432317361369	-0.932621243304474	-1.76460769258207	0.0804791978247336	0.999942995819917	-4.12526163945457
ROPN1L	-0.608664078975348	-0.733338258911961	-1.76786675049481	0.0799295935445139	0.999942995819917	-4.12718765490142
LOC100134368	0.475451172342582	0.464546408567697	1.85967506505325	0.0656746269666031	0.999942995819917	-4.12761612854485
SPX	1.47184340507772	-2.05978284199882	1.82893309269534	0.0701908616975903	0.999942995819917	-4.12812938896394
BTBD19	0.912021466342518	-1.8768826300476	1.75400116171609	0.0822894588729054	0.999942995819917	-4.12893906063695
CERK	0.513685861054114	0.989984245438669	1.90073255580082	0.0600241433524154	0.999942995819917	-4.13217231055139
GTF2E2	0.129798387759166	6.11365409526939	2.40767718168834	0.0177630401913494	0.999942995819917	-4.13252209743411
FAM35DP	-0.626637323396064	-0.913852718019045	-1.7607377168545	0.0811358653558849	0.999942995819917	-4.13319707495588
NSG1	0.529952999708619	-0.408365546242838	1.82673361014476	0.07052365717743	0.999942995819917	-4.13561659968112
FSIP2	1.68540495806001	-2.52194115567975	1.83392634109004	0.0694402005330305	0.999942995819917	-4.13608575848257
LINC00960	0.167825335055505	4.21435097611616	2.27997671413043	0.0245890770808349	0.999942995819917	-4.14496026120301
LGI4	-0.705899515057175	-1.3662434669795	-1.74463735182143	0.0839153207561269	0.999942995819917	-4.14602355576883
PAQR7	0.647926393401946	-0.957691394690449	1.75204486843792	0.0826269776813503	0.999942995819917	-4.14642736086104
NEFH	1.51148040222809	-3.55231961917115	1.83776111728777	0.0688682473676819	0.999942995819917	-4.14722365209416
C5orf66-AS1	1.06788345856369	-2.77775072618287	1.74182788777991	0.0844082469118647	0.999942995819917	-4.1478805041152
MOGAT2	0.851743891357265	-2.66131839448517	1.73993593768174	0.0847415301930111	0.999942995819917	-4.14808071123194
FBRSL1	0.230629086548277	5.65208772238811	2.4190620370262	0.0172451881858964	0.999942995819917	-4.14976438345569
AZGP1P1	-0.530719496555255	0.866439030395475	-1.85102558213786	0.0669200541136256	0.999942995819917	-4.15339058853021
HIST1H1T	-1.0996034504612	-2.23196740055026	-1.77226277844073	0.0791931553335751	0.999942995819917	-4.15537625813602
PLCB2	1.0894242952968	-3.3073640473174	1.76710923501176	0.0800570635097306	0.999942995819917	-4.15659386231061
MIR324	-0.56569370870655	-0.450470407948394	-1.76848540262136	0.0798256147556729	0.999942995819917	-4.15705658628567
SPATA4	-0.731084435800126	-1.12080878924603	-1.73618101225963	0.0854061897752736	0.999942995819917	-4.15867277745455
EFHB	0.847636232573249	-1.07039684056384	1.72594801583519	0.0872392491723338	0.999942995819917	-4.16096067925497
WDFY2	0.210583410019836	4.27102295326966	2.24724126479347	0.0266736412054616	0.999942995819917	-4.16604863243243
BRI3BP	0.220806058564618	3.50050796663879	2.27003042385569	0.0252067733415716	0.999942995819917	-4.16629020849972
LINC00941	0.584199356322742	-1.16764615765563	1.76050329971789	0.0811757831219441	0.999942995819917	-4.16718280850546
LINC00689	-1.40180522630453	-3.08980539479968	-1.76809470759366	0.0798912671062121	0.999942995819917	-4.16726278241714
DMKN	1.47379533695013	-4.28718737963511	1.82677127879233	0.070517946648228	0.999942995819917	-4.16938925568056
STOM	-0.550947528707116	-0.545096385006302	-1.77561350999258	0.0786355945739502	0.999942995819917	-4.1705002670917
CXCL2	1.79483598909972	-4.65701860040309	1.87803367406709	0.0630953238896515	0.999942995819917	-4.17368434676917
ACTA1	1.23636893560556	-2.22766234564195	1.72833077651905	0.0868095694075778	0.999942995819917	-4.17427981501842
BMP4	-0.92375000840334	-1.42794605661446	-1.71115436361638	0.0899460625665803	0.999942995819917	-4.17675841571723
MIR34A	-1.4542138636088	-2.37020984634901	-1.771933096921	0.0792481899809532	0.999942995819917	-4.17688503081756
ATP1A4	-1.60366330148781	-3.35288400726141	-1.83576772592615	0.0691650679944656	0.999942995819917	-4.17865128474801
C6orf201	0.543946955882217	-0.684074603671735	1.81746628552405	0.0719403081836653	0.999942995819917	-4.18029991513783
PCDHB10	-0.729355077006691	-1.25488647838835	-1.7100613173556	0.0901487489375006	0.999942995819917	-4.18112810215326
FOXO3B	0.222653793748346	3.4963678419976	2.17298872612085	0.0319838404892719	0.999942995819917	-4.18115154839297
LINC00896	-0.933216160942654	-1.40791271178318	-1.70645683485313	0.0908197799542782	0.999942995819917	-4.1819926538049
HTR6	0.676929118249657	-1.79758592828522	1.72895084673605	0.0866980375867746	0.999942995819917	-4.18709943604761
TMPRSS6	0.800480050806764	-1.59917177673575	1.70075890684063	0.0918888433310793	0.999942995819917	-4.18843628478253
PIWIL4	-1.6846519163355	-3.46100414441736	-1.81096856401999	0.0729476155870674	0.999942995819917	-4.19206183985218
NKAIN1	-1.08112649932045	-1.16259761979827	-1.70627093209871	0.0908544988454571	0.999942995819917	-4.19256325840169
ADRA2C	0.430601967067985	0.471604746926689	1.82390708277461	0.0709532544979799	0.999942995819917	-4.19417549020262
MTCP1	-0.372183501129472	1.40802035523004	-1.91357068796363	0.0583434713292643	0.999942995819917	-4.19484156555066
GBP3	-0.427254616418012	0.109166669375954	-1.78132491783079	0.0776926859723444	0.999942995819917	-4.19575612254921
SIM2	0.176445500794952	4.63432133787876	2.29935295733028	0.0234238367162596	0.999942995819917	-4.19630617130255
B3GALT6	0.223486259887159	5.89605156009804	2.40152564786144	0.0180485607441625	0.999942995819917	-4.19770963518915
PCDHB19P	1.20611674629846	-2.31167092794116	1.70288524428643	0.0914887000735757	0.999942995819917	-4.19882151418842
NEURL1	-1.1183598080986	-2.27333751239411	-1.70040977535208	0.091954680464678	0.999942995819917	-4.20005082661393
C9orf139	-0.776368061480602	-1.62621176605941	-1.6905073388105	0.0938380801877193	0.999942995819917	-4.20053062140041
PARD3-AS1	0.581081124771829	-1.04601045036692	1.71336682157297	0.0895369392329073	0.999942995819917	-4.20279223615541
GJA9-MYCBP	0.978530058599847	-1.52879846052811	1.68661915452692	0.0945861215036684	0.999942995819917	-4.20506650187336
ENHO	-0.334605202814913	1.40726554906935	-1.95378203963379	0.0533337466663611	0.999942995819917	-4.20690309403719
SLC22A4	-0.562439618188931	-1.20048980980483	-1.71812799215868	0.0886616658040945	0.999942995819917	-4.20716930479713
PNMA3	-0.284584018467699	1.13628037142473	-2.06406040513507	0.0414274855317684	0.999942995819917	-4.20781728914332
GALNT15	0.576430381429396	-1.45960456104257	1.69113103881001	0.0937185365531225	0.999942995819917	-4.21139947858007
PKDCC	-0.330792101095679	1.39221228151707	-1.94988102158445	0.0538032423048472	0.999942995819917	-4.21225388728267
ITGA2B	-0.618886732377087	-0.964378484425281	-1.70738547104664	0.0906465113830552	0.999942995819917	-4.21532701675576
TAS2R3	0.940512222254071	-2.41315406257654	1.67461851994985	0.0969255093164513	0.999942995819917	-4.21601485324603
BOLA3-AS1	0.414650161759905	0.285289564346335	1.84534441225637	0.0677487591520218	0.999942995819917	-4.21607344755942
MBL1P	-0.494033726038642	-0.225020476294343	-1.7644178567614	0.0805113072504134	0.999942995819917	-4.21817546444022
SRD5A2	1.56602839675624	-4.08442847414177	1.82114039238868	0.0713758622976467	0.999942995819917	-4.21920759286229
ECT2L	-0.661946803398407	-1.35009463450963	-1.68896941653377	0.0941333813608482	0.999942995819917	-4.22138959207422
RBP7	0.510088916045213	-0.174702574405377	1.72216630261507	0.0879247717631314	0.999942995819917	-4.22371459276985
SLA2	-0.6866051874351	-1.34342878725507	-1.68218018906816	0.0954460434893445	0.999942995819917	-4.22632861633238
ATP12A	-0.608970534480888	-1.42366495419606	-1.68276873410421	0.0953316660369543	0.999942995819917	-4.22783946008658
SSSCA1-AS1	0.377762744190156	1.80661156443589	1.92836949769504	0.05645548041932	0.999942995819917	-4.2296057483694
NXPH4	0.202828447503386	4.64947790982267	2.29532696339701	0.0236618702063955	0.999942995819917	-4.23096673677973
KLK6	1.56602839675624	-3.73065338681789	1.80055047455759	0.0745870841500839	0.999942995819917	-4.23258582264599
CPLX3	-0.712980474514428	-1.48440630658138	-1.67322130394579	0.0972009043886712	0.999942995819917	-4.23271612316493
C5orf49	1.09394650650811	-3.29090679652303	1.6725767486886	0.0973281616292773	0.999942995819917	-4.23310357616427
SRGAP2B	0.405930987634972	1.73075860195557	1.90145295489394	0.0599287675267168	0.999942995819917	-4.23413311452629
SRRM4	1.00687286864865	-2.34028205134962	1.66061488983849	0.0997144452178772	0.999942995819917	-4.23604390506861
ALKBH5	0.0991786108321637	7.62498788960091	2.4079827318924	0.0177489634301295	0.999942995819917	-4.23878924848935
ABCB5	1.01823683856635	-1.84457055655597	1.6514542173298	0.101573733551829	0.999942995819917	-4.24048978825658
LRRC37A6P	-0.617075657753654	-0.488426667513676	-1.68052943060193	0.095767445488757	0.999942995819917	-4.24096419014634
MYZAP	0.690682765682566	-1.78122597589433	1.66590896276264	0.0986525506042242	0.999942995819917	-4.24448080316071
RAET1K	0.618044295817278	-0.0301899146568573	1.70672193225653	0.0907702895183312	0.999942995819917	-4.24677771504019
MAGEA8	0.803722500097336	-1.67670027289874	1.65454718781784	0.100942865774927	0.999942995819917	-4.24733895438012
DEXI	0.176859272773466	5.0957838528831	2.32443334477112	0.0219878953421732	0.999942995819917	-4.24791159005516
BDNF	1.79946541180785	-2.61070211042655	1.72961102136396	0.0865794211758721	0.999942995819917	-4.24870262129791
ZFX-AS1	1.54307317902954	-2.85763909262918	1.69731314366492	0.0925403083257357	0.999942995819917	-4.24907928479643
ZNF593	0.225209725261449	3.24183877881583	2.17283507171754	0.0319957196059926	0.999942995819917	-4.25152635993493
TRAF3IP2-AS1	0.424556662610224	1.22952810961771	1.83242141032818	0.0696657376549683	0.999942995819917	-4.25624812443414
LINC01473	1.02904798822674	-1.9131556855884	1.6437396277877	0.103161143668987	0.999942995819917	-4.25961486736342
DYNLRB2	0.51625465065407	-0.352223466151469	1.69842594818159	0.0923295086822749	0.999942995819917	-4.25979605125911
LOC388849	-0.796636291437063	-2.25916834208504	-1.63328178445937	0.105344895337869	0.999942995819917	-4.26250547801616
COL8A2	-0.803037350757555	-2.00302323429813	-1.62692366501802	0.10669064610824	0.999942995819917	-4.26464975220588
GSC	0.31015249558025	0.812364504709569	1.93490116840925	0.0556387383489949	0.999942995819917	-4.2690250702735
EPGN	-1.48141118260793	-4.4310901926745	-1.74730765586668	0.0834490033341445	0.999942995819917	-4.26946051379048
PAK7	1.29088130201549	-2.84462946006985	1.64091911190221	0.103746483369776	0.999942995819917	-4.27030788790906
FRG2EP	-1.57669194402408	-2.9760004556494	-1.70200564915895	0.0916540534761144	0.999942995819917	-4.27216573217907
C8orf37-AS1	-0.400485201927235	0.163704935356143	-1.77312092036999	0.0790500511110503	0.999942995819917	-4.27319553999508
ARMCX5	-0.189692818991994	4.80917333658707	-2.27441792825085	0.0249326359383406	0.999942995819917	-4.2740454823565
ZNF345	0.241123114573744	2.77864766902641	2.01415365535427	0.0464990779946581	0.999942995819917	-4.27620720421418
LYPLAL1-AS1	-0.674753409205265	-1.37629054658734	-1.64486344916275	0.102928660882981	0.999942995819917	-4.27829401633854
RGPD4	-0.489749591920479	0.0576483923405403	-1.69950904296817	0.0921247126851801	0.999942995819917	-4.27839610881379
KLHL6	-1.13162938049812	-3.13040933813396	-1.61538127251487	0.109168974377095	0.999942995819917	-4.27870126018908
ESYT3	-0.318157824104409	1.69462709194581	-1.96241922652127	0.052306578501937	0.999942995819917	-4.27922513639099
NEK10	-0.427211312063463	0.323462049051319	-1.7697308749087	0.0796166224751743	0.999942995819917	-4.28032956763474
MACROD1	0.204049887734826	4.73887488089031	2.27420635807877	0.0249457948180872	0.999942995819917	-4.28172640088311
B3GNT9	0.495429058746806	-0.229454935092035	1.69127032885575	0.0936918559680906	0.999942995819917	-4.28349331478745
LINC01588	-0.687671773152744	-1.81252114235324	-1.6332618229167	0.105349098896799	0.999942995819917	-4.28436023926507
TRIM48	-1.55594132191315	-3.86563655064244	-1.61898811835668	0.108389618232153	0.999942995819917	-4.28807432051804
TTC25	0.305977957749566	1.58023284349659	1.91457695544643	0.0582134302481281	0.999942995819917	-4.28831996653891
BACH2	-1.75339780772848	-2.18753136143107	-1.6719418525956	0.0974536438209329	0.999942995819917	-4.28922956435739
GSTO2	0.273037924321773	1.74396716148962	1.91260324982992	0.0584687250864718	0.999942995819917	-4.2953021780635
EFCAB6	-0.473932054453914	0.522360038364484	-1.70687780666792	0.0907411999465598	0.999942995819917	-4.29602390802878
GNG10	0.487423526426417	-0.363772915387691	1.69344898503503	0.0932753444624455	0.999942995819917	-4.29635744711582
WSCD1	-0.66484403202093	-1.69467543504277	-1.62224119170775	0.107690539249382	0.999942995819917	-4.29794055282903
DSG2-AS1	-0.647560555403323	-1.86267667415564	-1.63509616345418	0.104963381507563	0.999942995819917	-4.29806627689709
HUNK	0.828482535642405	-2.20609066991906	1.59386589084879	0.113911724693816	0.999942995819917	-4.29823989801974
LRRC9	0.39844195076101	-0.317319125373234	1.78492677995927	0.0771028622402482	0.999942995819917	-4.3003311315888
FUOM	-0.245033337178484	1.97253156499555	-1.98416830941191	0.0497941441555109	0.999942995819917	-4.30198289968823
ATOH7	1.05692469724981	-1.96796302361101	1.58409878340941	0.11611835911971	0.999942995819917	-4.30567457317672
HES6	0.229795305702608	5.16371205342268	2.28627098078301	0.0242050891963066	0.999942995819917	-4.30581991285487
PLEKHG4B	-0.955075735947114	-2.2357582585613	-1.5846547219385	0.115991851023452	0.999942995819917	-4.30601975609843
MGAT4EP	1.45178460367161	-2.92899560509463	1.60595179705356	0.111227707186984	0.999942995819917	-4.30793273784557
SLC6A20	-0.446460809522404	-0.672932789066134	-1.72470854995338	0.0874634474527333	0.999942995819917	-4.31145308684435
DIRAS2	-1.34716867478882	-2.50709363214382	-1.60348167421915	0.111772113131461	0.999942995819917	-4.31166556221682
FOXL2NB	-0.855513726756761	-2.25844036189547	-1.58390204000061	0.116163155929914	0.999942995819917	-4.31174047873773
PCDHAC2	-1.2774970420656	-3.75032650285282	-1.61639771848271	0.10894889047938	0.999942995819917	-4.31183398419746
ECHDC3	0.177871492738667	5.04391176748507	2.30207091323767	0.0232643339279492	0.999942995819917	-4.31237302380646
TESC	0.2630595060773	1.47997403575703	1.92213708706924	0.057244214244023	0.999942995819917	-4.31601830740919
ELFN1	0.319870460043017	0.502617529134444	1.90731251527158	0.059157726676522	0.999942995819917	-4.31636890814016
ADAMTS8	-1.56914989306894	-3.05413874159257	-1.63430441277831	0.105129727835163	0.999942995819917	-4.31702776215234
FZD2	0.578900356514782	-1.63597087280892	1.63062958268577	0.105904586994048	0.999942995819917	-4.31836417093361
TMPRSS11F	-1.07268617872874	-1.16824102652067	-1.57124063341005	0.119075123552725	0.999942995819917	-4.31999564200884
NLK	-0.149019744466132	4.78954955462511	-2.2290866371263	0.027895170695721	0.999942995819917	-4.32071340208173
LOC100506499	0.749252099398256	-1.59479505275602	1.59227642610576	0.114268526427093	0.999942995819917	-4.32083820262037
MUC5B	0.709290493422479	-1.62011339614047	1.60796202406214	0.110786228725605	0.999942995819917	-4.32097660271812
RAB19	-0.347120306014424	0.950961272491495	-1.83195593436373	0.0697356197793997	0.999942995819917	-4.32103397733985
TMED11P	0.447002510430196	-1.50391578005849	1.67478787347013	0.0968921723129731	0.999942995819917	-4.32166496089042
TOR4A	0.324618331656023	1.52751698619363	1.94306417030111	0.0546320635193309	0.999942995819917	-4.32267936342914
LVRN	1.14917685884967	-2.27893550810812	1.57117829956997	0.11908960178118	0.999942995819917	-4.32726972135181
XKR6	0.63629417249638	-0.721522626176153	1.59834209149415	0.112911689397943	0.999942995819917	-4.32846454034501
ALPK2	-0.272501730866528	0.524135721213656	-1.91259300408484	0.0584700528092828	0.999942995819917	-4.3299569055066
DDX25	0.946573851406187	-2.30055071072489	1.55493091972159	0.122911315779704	0.999942995819917	-4.33366680767362
NOS1AP	0.319363216109629	1.65646357687191	1.85501068814925	0.0663438157786115	0.999942995819917	-4.33387275044822
MED12L	0.378328745907391	1.29689686629685	1.83144931040267	0.0698117457819347	0.999942995819917	-4.33443200024319
DDX26B-AS1	0.599102578580705	-1.01876909669541	1.58625764589722	0.115627708181031	0.999942995819917	-4.33628346550736
MIR5692B	-1.04897729018588	-2.6860561993753	-1.54795034467271	0.124582840691184	0.999942995819917	-4.33845280053147
C14orf178	-0.927712685263451	-2.25911146417715	-1.54728275734387	0.124743634389256	0.999942995819917	-4.34038648035409
GALNT4	-0.601437568977937	-1.01301956017719	-1.59787676655068	0.113015320526528	0.999942995819917	-4.3404970716691
CYP2C19	-0.577169868996168	-0.896866300179452	-1.57927222179328	0.117221306644422	0.999942995819917	-4.34123728222221
COL21A1	1.5370869178531	-4.61025815402605	1.62139458574711	0.107872123764647	0.999942995819917	-4.34378516046383
CMTM2	-0.666291769020831	-1.73446486766345	-1.58444795228773	0.116038890215406	0.999942995819917	-4.34456774281393
BCO2	-0.810569842270056	-0.94459398991017	-1.55158014964435	0.123711440174392	0.999942995819917	-4.34534975361084
RPL34-AS1	1.08324968719822	-1.83458024610431	1.53972236384187	0.126576088757293	0.999942995819917	-4.34739688909548
RGPD3	0.827842648115086	-1.87616725359459	1.54463193785208	0.12538372532618	0.999942995819917	-4.34740968135348
POPDC3	-0.575555162157744	-0.975180229946006	-1.60146453365893	0.112218262795646	0.999942995819917	-4.34949877473128
CDH23	0.953244823222676	-0.918107178265705	1.56477773598405	0.120583717347593	0.999942995819917	-4.35058217818798
GOLT1A	-0.306006615745772	1.54433507785663	-1.85423275277485	0.0664559769479262	0.999942995819917	-4.35209764689423
FUT11	0.197759730834096	3.36837046391429	2.13428128901727	0.0351001590073551	0.999942995819917	-4.35271270289818
GLDN	-1.08142031722561	-2.89314992741145	-1.53346694717017	0.128108258652624	0.999942995819917	-4.35319553521475
RGMB-AS1	0.242755738112093	2.36829747454118	2.00467403135666	0.0475200684274137	0.999942995819917	-4.35336300495222
BNIPL	-0.535208665154688	0.258197736952853	-1.63754462858673	0.104450300831943	0.999942995819917	-4.35370788716727
C5orf47	-0.767123892228793	-1.06552903661713	-1.55618696583497	0.122612445068321	0.999942995819917	-4.35408473936413
OSBPL7	-0.566200061307623	-0.552060689671121	-1.58739335234497	0.115370257113771	0.999942995819917	-4.35664922210566
TMEM204	-0.782150963947981	-1.75072079151475	-1.54345069105972	0.125669794705064	0.999942995819917	-4.35951731228869
ETV4	-0.654485719985804	-1.63277036102919	-1.55203419455189	0.123602778746608	0.999942995819917	-4.35967510682524
NLRP1	1.1472563232023	-2.90995406436412	1.53115017043117	0.128679414957101	0.999942995819917	-4.35975233224711
LYZ	-1.21392466487053	-3.14486326046538	-1.52536922003141	0.130113347049449	0.999942995819917	-4.36037963025501
LOC101927817	-1.57233000496389	-3.22951179227517	-1.53797789949916	0.127001907132845	0.999942995819917	-4.3627483666121
SLC25A33	0.149099833787719	5.77966325711205	2.30689303772893	0.0229837003583533	0.999942995819917	-4.36282545629148
SNORA72	0.496139134835798	-1.5826050348196	1.62316235368464	0.107493242458278	0.999942995819917	-4.36299931566192
EMP1	-0.745535247070329	-1.22803526656339	-1.54509409072905	0.125271943247826	0.999942995819917	-4.36387198425422
CYC1	0.171307320826495	7.56003022173029	2.35737047296466	0.0202203760777455	0.999942995819917	-4.36572003267896
TCTEX1D4	0.450511591822587	0.145938327671396	1.66002767845576	0.099832796606661	0.999942995819917	-4.36680334180489
ZDHHC1	0.62924485307108	-0.642787743603183	1.5856140834491	0.115773799267666	0.999942995819917	-4.36948846168081
TFR2	-0.501480816821193	-0.663535120809205	-1.62974465357489	0.106091863981482	0.999942995819917	-4.36988798636169
STAR	-1.05597029111849	-2.38095522133599	-1.50787041919163	0.134530551560572	0.999942995819917	-4.3741535173178
REP15	-0.659658978802652	-1.2545480618057	-1.57462549531657	0.118291022882931	0.999942995819917	-4.37623535894255
METTL20	0.231419651268024	3.02633272295837	2.00429433220388	0.047561358453744	0.999942995819917	-4.37863099456735
KLHL32	0.73906371212018	-1.75491974764187	1.54133227906648	0.12618411424031	0.999942995819917	-4.38095237455564
FAM229A	0.527879041758319	1.68945926000596	1.80513162923136	0.0738624368966697	0.999942995819917	-4.38198556767402
TLR9	-1.03604684254194	-2.74606781782211	-1.49551076055335	0.137720712610256	0.999942995819917	-4.38302742643131
S100A7	0.584600525079057	-1.48402942916577	1.54243345024253	0.12591655884985	0.999942995819917	-4.38303179688922
CWH43	0.408237757663842	-0.55183727752367	1.71110760008548	0.0899547264252271	0.999942995819917	-4.38308627294171
SMCR5	-0.990522954045343	-1.50866610141176	-1.49399706402826	0.138115445812057	0.999942995819917	-4.385693121482
CCDC176	-0.22989619849106	2.8263377202915	-1.99200691068213	0.048914147855027	0.999942995819917	-4.38622325956196
SH2D5	0.554013624770303	-1.31616743132309	1.58398886645511	0.116143384583215	0.999942995819917	-4.38708029672109
CLIC5	-1.16349222719401	-2.47760753820163	-1.4942503720625	0.138049328047877	0.999942995819917	-4.38807051195288
MIR4653	-0.715922843181386	-1.42148344791651	-1.50540766055312	0.135161551582995	0.999942995819917	-4.3881221303804
LRRC19	-0.587835622590691	-1.11426187910958	-1.56843960445344	0.119727098403178	0.999942995819917	-4.38838068217346
GALNT16	0.929656543167322	-2.03631525300147	1.50077450270742	0.136354926632466	0.999942995819917	-4.38897048298309
NPR2	-0.97054340492117	0.0866331409735355	-1.52572629631794	0.130024413416617	0.999942995819917	-4.38932055844941
PLEKHG1	0.501586676638223	0.402574957599964	1.62299994505297	0.107528006454307	0.999942995819917	-4.39095103979866
UPF3A	-0.113617348384445	5.1080957528616	-2.24316067169667	0.026944045413003	0.999942995819917	-4.393161478631
PLCL1	-0.775855709495342	-1.43085768386103	-1.49421045343424	0.138059745855819	0.999942995819917	-4.39427073435893
BRE-AS1	-0.811804086691748	-1.9953866997111	-1.49211504896963	0.138607459426415	0.999942995819917	-4.39620884153582
LOX	0.605336410001444	-0.536684734695787	1.58058597705405	0.116920269399619	0.999942995819917	-4.39637074678489
ATP1B2	1.3055037798949	-3.40667692428301	1.49847168978133	0.136951128676443	0.999942995819917	-4.3983307315083
VKORC1	0.192450093871157	3.36693285801664	2.10008654893337	0.0380684774606501	0.999942995819917	-4.39928180205603
LOC100506314	-0.663648386836243	-2.0113132201198	-1.52448894722081	0.130332792798992	0.999942995819917	-4.40045833069962
LOC100131655	0.539958617790772	-0.633057033456015	1.60541191996395	0.111346512508631	0.999942995819917	-4.40167557633037
TMUB1	0.201071675849638	5.01021066630674	2.22568963313105	0.0281290913987053	0.999942995819917	-4.40278387424935
LOC100288069	-0.440863167371021	0.333043868000114	-1.66299746125154	0.0992354061372347	0.999942995819917	-4.40287982738347
SNORA68	0.468879275496156	-1.332130317686	1.66798131204071	0.0982393764386158	0.999942995819917	-4.40360730493296
EID2	0.141970893380655	4.81296939226736	2.22460705179077	0.028203998255224	0.999942995819917	-4.40392894113175
RGS4	0.824638544552345	-2.20119618597071	1.4889508682085	0.139437753235246	0.999942995819917	-4.40628178607831
CCDC177	-0.626122335891369	-2.30012941550508	-1.56300537515627	0.121000068153672	0.999942995819917	-4.40630243763964
KCNH3	0.491773080660248	-0.438165937726603	1.59954354692788	0.112644467999946	0.999942995819917	-4.40972106239402
LOC100129216	-0.715018167984307	-1.69777968223366	-1.51169702164774	0.133554696601705	0.999942995819917	-4.41049494082793
ELFN2	0.273650404200564	2.32452288651032	1.97409764292485	0.0509444487133732	0.999942995819917	-4.41264267203088
RNU6ATAC	1.07093940456711	-2.51377159033781	1.45678615156399	0.148099683405944	0.999942995819917	-4.41325915717473
RASIP1	0.679299182022597	-0.76155259396295	1.53120436300124	0.128666031949583	0.999942995819917	-4.41409824753215
SPACA6P-AS	0.777130407729181	-0.565588034816966	1.49224515566092	0.13857340174878	0.999942995819917	-4.41494066239743
ACRBP	-0.771067620849434	-1.82367928683454	-1.47829744531569	0.142261816475214	0.999942995819917	-4.41515975599407
RASSF8-AS1	-0.526830875695406	-0.554550554376327	-1.54081509381519	0.126309931401126	0.999942995819917	-4.41521966619849
LOC101060091	-0.627848021063387	-0.701253498432012	-1.50456294440455	0.135378515322393	0.999942995819917	-4.41530977020778
CAPN14	0.711789011809273	-1.44164666108887	1.48262989602695	0.141108021129076	0.999942995819917	-4.41882453863953
MKNK1-AS1	-0.569525229435791	-1.18269956996501	-1.50086198757224	0.136332316774981	0.999942995819917	-4.42053447368173
NEBL-AS1	0.588389259110186	0.132958949208805	1.52317021623512	0.130662087862638	0.999942995819917	-4.42100853688447
GRAMD2	-0.873279629071908	-2.01169877538025	-1.44942124469777	0.150140519888786	0.999942995819917	-4.42122967472898
NT5E	-1.03905002658507	-2.58319166600099	-1.44478674565349	0.151435858715902	0.999942995819917	-4.42291739999505
FALEC	-0.513006542123188	-0.961394924545396	-1.54824117557242	0.124512843043646	0.999942995819917	-4.42292147940606
RPS15AP10	-0.902396002512921	-1.60766216881952	-1.45160246701766	0.149533842929766	0.999942995819917	-4.42369414114147
SLC7A5P2	-0.72255090414344	-1.7258404996772	-1.46710671830873	0.145276066403973	0.999942995819917	-4.42421075481533
GCOM1	-0.813180589491679	-2.26283366397942	-1.45138872568563	0.149593208185148	0.999942995819917	-4.42564175190455
SH2B2	0.260030564945043	2.07370329742307	1.94298195328678	0.0546421253467552	0.999942995819917	-4.42859563339154
DPF1	0.2730078050684	2.10311958287169	1.93808361050912	0.0552444256790356	0.999942995819917	-4.42904250520578
SDF2L1	0.259450942083582	5.14819173521621	2.22271886329007	0.0283350645308406	0.999942995819917	-4.42917338207659
DPY19L2P3	-0.571911725846157	-0.626388002783849	-1.4896423486881	0.139255975244126	0.999942995819917	-4.43083519487199
INPP5D	-0.596356149333578	-1.24604507718381	-1.5431125745392	0.125751773202371	0.999942995819917	-4.43153445602258
SLC17A7	-0.940986782900389	-1.97386398117957	-1.4365807348056	0.153750584576282	0.999942995819917	-4.43233384125368
C1orf158	1.0044738474815	-1.80013509103204	1.43130108162326	0.155254211180939	0.999942995819917	-4.43263487333342
CCNYL2	-0.304932872826485	0.75442956405438	-1.73213250314509	0.0861275981751584	0.999942995819917	-4.4341385004583
TSPY26P	-1.2551221247635	-2.80566511207577	-1.43543668411686	0.154075449784805	0.999942995819917	-4.43434714350346
CHMP3	0.382282035620226	1.05111600927082	1.72516807578083	0.087380272127293	0.999942995819917	-4.43571968687674
SCARNA21	-0.901908191921609	-2.18043784747613	-1.43339660129415	0.15465606512096	0.999942995819917	-4.43609556750925
PRR16	0.464603452855878	-1.0109861227059	1.60766805133425	0.110850702181784	0.999942995819917	-4.43653806952293
CTNND2	-1.20493581903611	-2.74704725840427	-1.42500107470723	0.157063215776256	0.999942995819917	-4.43710214193666
C10orf131	0.463937529207545	-0.733907827145172	1.58022671925321	0.117002529433117	0.999942995819917	-4.43755246350593
LOC101927136	1.30729532873242	-3.28378105088472	1.45682201236494	0.148089799114408	0.999942995819917	-4.43788215643321
ABCC11	-0.538629802900493	-0.166342802422471	-1.53842193493283	0.126893412340691	0.999942995819917	-4.4380517563142
GAL	0.171675395047855	3.82116461685856	2.16333152187032	0.0327379373568503	0.999942995819917	-4.43810610586099
DGCR5	0.672807412391625	-1.11650245404071	1.4832686555215	0.140938528767259	0.999942995819917	-4.43820999003592
SHISA3	0.975112226095091	-2.63397003444627	1.43051262946604	0.155479727883461	0.999942995819917	-4.43858819044024
VTCN1	-1.36766334521442	-2.75056568393867	-1.4277938676946	0.156259294643013	0.999942995819917	-4.43905709207316
CD33	0.839482996730145	-2.12719036238641	1.44404086507011	0.151645135833094	0.999942995819917	-4.44088272920096
MAPK8IP2	0.206895504458024	4.92324583541017	2.15820311332445	0.0331446376049703	0.999942995819917	-4.44586276230747
TMEM240	0.622844352499658	-1.17540532824982	1.49173465424452	0.138707071832956	0.999942995819917	-4.44586758259768
GJB2	0.748428911509601	-2.32768538425508	1.46928078674551	0.144686625795287	0.999942995819917	-4.44665955922332
TET1	0.26541249362678	1.65238354417968	1.92919768598699	0.0563513639306556	0.999942995819917	-4.44707108954475
PTCD1	0.78555480319346	-2.42803103960858	1.44096083885703	0.15251168725214	0.999942995819917	-4.44752595274335
IRS1	-0.241568190723337	3.01433297549619	-2.02945577188177	0.0448905004143806	0.999942995819917	-4.4491114601905
C14orf183	0.774050344295011	-2.04598807810933	1.45386082566917	0.148907711873358	0.999942995819917	-4.4508612592413
HIST1H2AM	0.288770100441891	2.00891845131813	1.82673160231812	0.0705239615727339	0.999942995819917	-4.45187739941244
LINC00624	0.880633397109117	-1.59229271776423	1.41027213670116	0.161355710916544	0.999942995819917	-4.45224907623656
CAPN3	-0.383398833359433	0.635415235607064	-1.74234777296156	0.0843168532789952	0.999942995819917	-4.45253623178755
LIPE-AS1	-0.415583765108851	-0.676763225619245	-1.55348263456565	0.123256644848999	0.999942995819917	-4.45278013811272
SPIN2B	0.219438628388652	2.32345505931527	1.94104416012622	0.0548797292246838	0.999942995819917	-4.45310292623999
KCNG3	0.386126732598548	0.721019091395433	1.68051652288535	0.0957699620734439	0.999942995819917	-4.45625987568853
THEM5	0.420968226516964	0.32669199339181	1.61931663078717	0.108318856672567	0.999942995819917	-4.45684184356677
GSTA2	-0.397610519622871	0.14332771242901	-1.66880655352982	0.0980752347712001	0.999942995819917	-4.45848480040682
RFPL4A	-1.30082188508212	-4.05314162245006	-1.41489288473903	0.159999508094901	0.999942995819917	-4.4592646035497
PPP1R3F	0.25529613130329	3.0682280094867	1.9933239916372	0.0487675930646008	0.999942995819917	-4.46044776847461
USH1G	-0.838120303658539	-2.51220620600769	-1.40631423956801	0.162524349818705	0.999942995819917	-4.46066108819459
HOXB6	0.3610849756648	0.755266063611884	1.69116294843316	0.0937124238161489	0.999942995819917	-4.46237438322784
DOC2GP	0.631472869626546	-2.16747300628537	1.45303203693505	0.14913725780083	0.999942995819917	-4.46282127281557
ZNF787	0.220804060008875	5.15253601296976	2.22049072347539	0.0284904122952661	0.999942995819917	-4.46434450879202
ADAMTSL4-AS1	-1.03873541154182	-2.65980105989352	-1.38855069591434	0.167849218638391	0.999942995819917	-4.4645953682132
IL2RB	1.28007190477379	-2.677907213171	1.39225386707954	0.166728318541178	0.999942995819917	-4.46468638992324
CD160	-0.631534134775799	-0.601152220336161	-1.48593418684784	0.140232952826257	0.999942995819917	-4.46470491422718
ADRA1A	-0.611645243844031	-0.660092531711013	-1.46096338848058	0.146951747847199	0.999942995819917	-4.46521302063428
FAM19A3	-0.967677054339	-3.02866661463207	-1.38123172365419	0.170081438346112	0.999942995819917	-4.46769435415756
CNNM2	0.188612924652868	5.18195043420307	2.14980170928804	0.0338203744436298	0.999942995819917	-4.46896731015946
PDE11A	-0.690208415805204	-1.82129080054673	-1.45054148204988	0.149828703961096	0.999942995819917	-4.46905768781131
SLC47A1	0.731621372896844	-1.74640312423018	1.45628146755102	0.148238843379978	0.999942995819917	-4.46967739070031
TMTC1	-1.18990862963151	-2.76577402434695	-1.37536927283398	0.17188564930451	0.999942995819917	-4.46985260513264
ZNF775	0.237751222472024	2.7499814523291	1.9636131043387	0.0521659260348247	0.999942995819917	-4.4701583703605
AP4M1	-0.13459692971575	4.30883167239884	-2.15491292838271	0.0334078632393011	0.999942995819917	-4.47028241271238
LOC101926911	-0.496940818571406	-0.607580291345902	-1.50022514973078	0.136496970188468	0.999942995819917	-4.47104311185063
SALL4	-0.703878389218582	-2.46041952754996	-1.47859049933895	0.142183540944468	0.999942995819917	-4.47152194890954
LOC101243545	-0.57943871404061	-1.48285593509199	-1.43760817450655	0.153459282560402	0.999942995819917	-4.47158798504307
ST6GALNAC2	0.646232786028773	-0.830020241543572	1.44426056338512	0.151583470292916	0.999942995819917	-4.47476507403966
AMBP	0.732017022478547	-1.38240166986809	1.42412129776999	0.15731712191363	0.999942995819917	-4.4755720251287
LBH	-1.05044597022347	-3.48176606270472	-1.36537849663528	0.174993791965535	0.999942995819917	-4.47614288522624
MIR1914	-0.573364535784888	-1.04162730587572	-1.49531068820402	0.13777283570685	0.999942995819917	-4.47654984427821
DTD1	0.130232374917457	5.31766200614792	2.2160023844249	0.0288056030360727	0.999942995819917	-4.47715525096769
OTOP2	-1.02013758855766	-4.78730808562096	-1.37111066178593	0.173205347634173	0.999942995819917	-4.47735603980094
GSPT2	-0.18691001239054	4.29508830130626	-2.12726749930631	0.035692122179527	0.999942995819917	-4.47974983806922
SNORD14E	-0.724149866856824	-0.919555679921749	-1.42105386399737	0.158204859669613	0.999942995819917	-4.4800141651457
CD1D	1.47571400373458	-3.6695592953775	1.37022416375677	0.173481027208855	0.999942995819917	-4.48060604824
CDC42EP3	-0.181636014263232	4.06642984907366	-2.1475587966549	0.0340027829759757	0.999942995819917	-4.48110022687512
CLSTN2-AS1	-1.18112343789829	-3.78430403762676	-1.35876818296496	0.177073530715894	0.999942995819917	-4.48321549678951
PLA2G4C	-1.06692357749763	-1.80786580672512	-1.39188463542824	0.166839823262357	0.999942995819917	-4.48329964914975
CETN4P	0.624960710685275	-0.984884254576445	1.46171966096595	0.146744658219915	0.999942995819917	-4.484022905356
PCDHB11	0.491877384611555	-0.137762635655816	1.54496298275426	0.125303646657317	0.999942995819917	-4.48470605305339
ZRANB2-AS2	-0.58398411525733	-0.725243777146675	-1.46164142290405	0.146766071597348	0.999942995819917	-4.48498125356702
SNORA27	-0.51862580388112	-1.82632893571763	-1.53598232146453	0.127490407025183	0.999942995819917	-4.48515604849584
OMP	-0.870558413339821	-2.86400375275329	-1.35985292677329	0.176730973502565	0.999942995819917	-4.48521154969133
TGFB3	-0.579618302993435	-0.896680305849157	-1.4246714932487	0.157158297002975	0.999942995819917	-4.48669672651947
PAX1	0.357843091081261	0.631426261134468	1.82408851442702	0.0709256139251485	0.999942995819917	-4.48709227681636
ZC3H12D	0.936325920385621	-2.29722653341605	1.35675523856461	0.177710538143975	0.999942995819917	-4.4883212219773
MIR641	-0.519618816194386	-0.885968190428174	-1.50365983077904	0.135610780013514	0.999942995819917	-4.48851779900994
GATM	-0.34053861001856	0.622315055778284	-1.63429560566911	0.105131579395854	0.999942995819917	-4.48869914890743
ADRA2B	1.02830667438517	-3.00879410960385	1.35975209241675	0.176762795412157	0.999942995819917	-4.49047665407477
ATP5D	0.214982780443973	6.84566637987393	2.28483818916244	0.0242920316268858	0.999942995819917	-4.49275858395957
HECW2	0.686402439250617	-1.81843711608554	1.3892452628382	0.167638546494313	0.999942995819917	-4.49371388994075
ARL10	-1.2774970420656	-3.09936559546124	-1.33514257463898	0.18465935075506	0.999942995819917	-4.49435358513337
XKRX	0.69538395378211	-1.37442075204262	1.40403285184909	0.163200905514368	0.999942995819917	-4.49504408433641
ARMC4	-0.664679395433476	-1.99824632232058	-1.43495357819098	0.154212791541223	0.999942995819917	-4.49585512544192
ZNF713	0.311510602866	1.45317110617375	1.73640228881881	0.0853669034490498	0.999942995819917	-4.49588758643993
UPK2	-0.848725723655944	-2.12100988814494	-1.35412479687345	0.178545561747682	0.999942995819917	-4.49921340838146
SNORD50A	-0.647778879338704	-2.6056053478229	-1.42951405378295	0.155765706874273	0.999942995819917	-4.49953274950947
SDHAF1	0.174137553901063	4.07195780232121	2.11821840845521	0.0364686069961291	0.999942995819917	-4.50417843201227
GPR35	-0.439155869824438	0.14573307430667	-1.60940146112667	0.110470967872941	0.999942995819917	-4.50429866859816
GGT8P	-1.27753108459969	-3.0091566828992	-1.31821484944668	0.19024277717327	0.999942995819917	-4.50434971449348
HIST1H4K	1.29409099281693	-2.58198781484359	1.31660351484402	0.190780761422239	0.999942995819917	-4.5050453358244
LAMP3	-1.21319206736435	-1.64299333831464	-1.32114020428882	0.18926897141943	0.999942995819917	-4.50704439979306
COL20A1	-0.983883716582244	-1.76483742255308	-1.33076825902679	0.186090250295746	0.999942995819917	-4.50760281400787
MAFA	-1.20103540406915	-2.95288947115301	-1.31225448318818	0.192238462028061	0.999942995819917	-4.50761295922085
C17orf67	0.28323674540115	1.7820860155008	1.82476112811644	0.0708232213361851	0.999942995819917	-4.50790022138938
DMRT1	1.04410700220207	-2.14861475750489	1.32274073311803	0.188737759258074	0.999942995819917	-4.50823061283181
GRM3	-0.812793989163995	-2.33732004112699	-1.35301443371988	0.178898929465499	0.999942995819917	-4.50840859716025
FABP5P3	1.46987072390517	-3.45337330486616	1.31078589508431	0.192732571491755	0.999942995819917	-4.50931493102928
PDZK1	0.771439075326656	-1.73570286777257	1.38049035616294	0.1703088012761	0.999942995819917	-4.50942621601545
ZNF192P1	0.736989191694246	-0.58034369120816	1.38366497331328	0.169336829208217	0.999942995819917	-4.50987491047429
HRG	0.89796897523975	-2.41162276373839	1.32233616266957	0.188871929933775	0.999942995819917	-4.51078850421993
RAB40A	0.387614561020184	-0.384463590486937	1.56957359268464	0.119462807535438	0.999942995819917	-4.51154392909719
MYADML2	-0.373741179741665	0.755278575035618	-1.67220267204858	0.097402079058596	0.999942995819917	-4.51186667311144
EMX1	0.922670979663972	-2.59977765395487	1.32021827262963	0.18957546543369	0.999942995819917	-4.51190000504478
KY	-0.770476244330311	-2.22702130271003	-1.34320367744103	0.182044105825924	0.999942995819917	-4.51307433718758
APCDD1L-AS1	1.00557064447768	-3.5140023505052	1.30005449207929	0.196371930162869	0.999942995819917	-4.51427211377092
SH3TC2	-0.513295954099966	-0.539550512455324	-1.52961667297238	0.129058571341101	0.999942995819917	-4.51435492621226
LOC728024	0.83165123945396	-1.84971502540419	1.33896964732237	0.183414247902679	0.999942995819917	-4.5156746658559
P2RY6	-0.803946385914307	-1.59226151429438	-1.34283846603432	0.182161984857362	0.999942995819917	-4.51629172686563
TCF4	0.389282950567707	1.09844365003203	1.61976663034901	0.108221986968099	0.999942995819917	-4.5166065683236
LOC100130992	0.733004527949009	-1.56503101007308	1.37997876610481	0.17046583057958	0.999942995819917	-4.51764098230913
ACTN1-AS1	1.12555709138459	-3.06898165653679	1.29333515395296	0.198676515220768	0.999942995819917	-4.51770552978504
CFAP61	0.42216779737746	-0.307897071532483	1.51726794712422	0.132143946112652	0.999942995819917	-4.51782497991733
AXDND1	-0.654385837777067	-1.47013922204659	-1.38647504805019	0.168479994010794	0.999942995819917	-4.51870615552832
SNORD18B	0.554750924609584	-1.93215770296419	1.45922228173425	0.14742937545616	0.999942995819917	-4.51895327370976
NDUFB8	0.228948576064203	2.27681343204145	1.88169021045379	0.0625918680208131	0.999942995819917	-4.5191138611898
VASP	0.130464454766208	4.90478691105059	2.17241343591395	0.0320283362318081	0.999942995819917	-4.52047868126711
CCDC109B	0.349227077631614	0.587211816256708	1.6682517483012	0.0981855618020464	0.999942995819917	-4.52130741413838
CEP19	-0.200973798903242	3.35799749207045	-1.95897691426602	0.0527139237285485	0.999942995819917	-4.52259983026012
SORBS1	0.249369429463611	3.36471326691775	1.97029178162854	0.0513850042802501	0.999942995819917	-4.5235275602489
GOLGA6A	1.31523988371209	-3.66963995871207	1.28027816716362	0.203212001843545	0.999942995819917	-4.524033137544
ADAMTS4	-1.02530425399591	-2.59339592161271	-1.29839726096193	0.1969384707379	0.999942995819917	-4.52456002358803
CAMKV	-0.598219397588753	-2.17472913341718	-1.39701510379631	0.165295551424158	0.999942995819917	-4.52507327870594
FLJ31356	-0.751755671305359	-1.5869379401324	-1.33138168950524	0.18588908910855	0.999942995819917	-4.52511576016357
POTEI	0.716921904457762	-2.89486290602691	1.37847361048436	0.17092846641038	0.999942995819917	-4.52541579010487
TSHZ3	-0.320542572355328	1.52426827860812	-1.70334610973544	0.0914021599788024	0.999942995819917	-4.52638551295695
NPIPB5	0.331428699950171	2.68572724321621	1.94154382747248	0.0548183787239553	0.999942995819917	-4.52693200357567
GPR87	1.17538891377689	-2.77060674537959	1.27640120129852	0.204573318859769	0.999942995819917	-4.53083798290936
LOXL2	-0.472769132292495	-0.38354433531037	-1.49447157437564	0.137991610665191	0.999942995819917	-4.53212885747853
TAF1L	-0.435359350280115	0.527298492487178	-1.5527899739517	0.123422074171975	0.999942995819917	-4.53259531041487
SNORD45A	-0.445436036088473	-1.47135792681167	-1.58139759257732	0.116734601582589	0.999942995819917	-4.53463558484261
POU5F1B	-0.518095075102701	-0.440135188617334	-1.47756808566013	0.142456776109358	0.999942995819917	-4.53600456479638
PAK6	-0.962721937363051	-2.62868602720583	-1.30134108971253	0.19593292973018	0.999942995819917	-4.53613921540039
RBM20	-0.671464198117443	-0.796191410432455	-1.36482154832804	0.175168302905272	0.999942995819917	-4.53617544853757
ASTL	-1.00558092980024	-3.12669512433175	-1.26481300043423	0.208682355966223	0.999942995819917	-4.53656014083428
SULT1A2	0.701263131516772	-1.74674961692115	1.34145564962437	0.182608835760177	0.999942995819917	-4.53674379763231
CYP27B1	-0.526635332954808	-0.8190839341886	-1.48320218790364	0.140956158291162	0.999942995819917	-4.5382909839784
UCN2	0.628610837400092	-1.63630270706851	1.35875281557489	0.177078387269267	0.999942995819917	-4.53961669517965
LINC00853	0.378037833009542	-0.18356034606596	1.56070686623955	0.121541715819493	0.999942995819917	-4.54240492046086
RNF183	-1.20479352960241	-3.03317556570426	-1.24013921342996	0.217632795497581	0.999942995819917	-4.54338567591717
SYNC	-0.89598350480937	-1.46224879369875	-1.31133847778842	0.192546542971543	0.999942995819917	-4.54512553855282
DUOXA1	0.745537234867557	-2.35129677399164	1.29364591908885	0.198569489291457	0.999942995819917	-4.54785799650995
SLC47A2	-0.514377185102468	0.24905389510442	-1.42532730444285	0.156969145042016	0.999942995819917	-4.54790283863501
MRPS31	-0.147967659435663	4.30275675054707	-2.1258229347279	0.0358151100114789	0.999942995819917	-4.54817009983282
CAP2	-0.154008664658749	4.90754028965204	-2.14205302949069	0.0344541685616597	0.999942995819917	-4.54983567600857
EMD	0.142592233353353	6.60042119923083	2.23317109414283	0.0276161644646309	0.999942995819917	-4.54986821080432
PCP4	-0.95860459053268	-3.08379420285371	-1.23941477818827	0.217899751255827	0.999942995819917	-4.55055290539831
PTCHD2	0.86292474240085	-2.54970211670973	1.28479586824918	0.20163415628118	0.999942995819917	-4.55099574082977
PKD1L3	-1.12545199851204	-3.27432314602654	-1.2445513152815	0.216012075222675	0.999942995819917	-4.5529928028112
DSCAM-AS1	0.76495404350279	-2.49658722667331	1.31072773954692	0.192752157503873	0.999942995819917	-4.55537472803358
ROPN1L-AS1	0.797413858205756	-2.35845680340962	1.27594702579211	0.204733232353735	0.999942995819917	-4.55697917052172
GNRHR	-0.616989502207117	-1.49875167490427	-1.35887019551084	0.177041294261249	0.999942995819917	-4.55860641851202
LINC00852	-0.449079211960066	0.212640547479931	-1.65962409939867	0.0999142030841857	0.999942995819917	-4.55881683386782
FAM83C-AS1	0.756366367229938	-1.54929278997451	1.26873990843409	0.207283180386353	0.999942995819917	-4.56043182775398
FOXN3-AS1	0.207110317017718	2.90850184872463	1.97229961347038	0.0511521820910774	0.999942995819917	-4.5606603939779
NRXN3	1.00510105116447	-3.2072828413204	1.21277151870365	0.227884239498945	0.999942995819917	-4.56183736566988
C16orf89	-0.49278308719044	-0.786896427137744	-1.39468695511836	0.165994967292834	0.999942995819917	-4.56279438178739
BMX	-0.290046233702146	0.360674733158052	-1.75186242892682	0.0826585118490604	0.999942995819917	-4.56328448331604
NHLH1	-0.727640814698767	-1.75418209107891	-1.30394114673072	0.195047990255955	0.999942995819917	-4.56551449885154
TRPC1	0.69827659376275	-1.15104934670342	1.27528138351139	0.204967769031095	0.999942995819917	-4.56556273809064
PRKCZ	0.171550293243579	5.08807217070415	2.14870344422662	0.0339095863607096	0.999942995819917	-4.56601860681362
TYRO3P	-0.669643422226093	-2.44116985277424	-1.32626880604526	0.187570738077393	0.999942995819917	-4.56606874441355
HPX	0.432107536645746	-0.0187161629991857	1.52874869118123	0.129273569066808	0.999942995819917	-4.56641042979354
B3GAT1	0.462804856703413	-0.829686285723517	1.47535227344324	0.143050344159937	0.999942995819917	-4.56804177790849
HIST4H4	-0.480432862707051	-0.458681850359492	-1.4538548669658	0.148909361252201	0.999942995819917	-4.56862358245544
ZNF208	-0.364950170658258	1.2005296198279	-1.67455784178385	0.0969374559915773	0.999942995819917	-4.56872967799221
NLRP3	-0.932832317247253	-3.69878924563685	-1.20573240959142	0.23057649579191	0.999942995819917	-4.56928347143497
EPN2-IT1	-0.571312056279898	-1.9905907893459	-1.36524927753119	0.175034269000682	0.999942995819917	-4.57046073166802
TM4SF18	-0.476295127015556	-1.72543047583005	-1.44380797153223	0.151710526198051	0.999942995819917	-4.5724903822607
DCDC1	-0.698545416783104	-1.70540119555174	-1.28917859014937	0.200112128114176	0.999942995819917	-4.57298544496777
PKIG	0.171594497550024	3.90472887528535	2.0267673213966	0.0451696188691073	0.999942995819917	-4.57333319743498
MIR133A1HG	0.949236393768391	-2.59020500453197	1.23343829585601	0.220111207865612	0.999942995819917	-4.57340930443084
ATG4D	0.19392661835263	4.99759875963084	2.12896887078705	0.0355477388629465	0.999942995819917	-4.57407472493951
MESDC1	0.217525787348657	4.27744991714336	2.0786897976901	0.0400339464853035	0.999942995819917	-4.57429287801966
LINC01135	-0.821534302187115	-2.15145307748527	-1.21985873266979	0.22519660509308	0.999942995819917	-4.57434666189277
RGS20	0.804802382602803	-2.89090738609976	1.2469185466309	0.215146148867629	0.999942995819917	-4.57460556328111
FGF18	-0.872059164858676	-3.58999025132305	-1.22387623637511	0.223683308271145	0.999942995819917	-4.57481049148194
APOA5	0.570145960330784	-1.58938014716548	1.36105495360267	0.176351964005102	0.999942995819917	-4.574869332245
CEACAM1	-0.410863683397073	-0.287406318820377	-1.49891965420943	0.136834990459425	0.999942995819917	-4.5749020236727
KCNS2	-0.840028043472437	-2.34945799427825	-1.26801992013448	0.207539197488603	0.999942995819917	-4.57621126495063
COX7B2	-0.677222203048164	-1.36156844907678	-1.26632156651515	0.208144028045276	0.999942995819917	-4.57655578416591
BEST3	-0.662407199964474	-2.12483840464788	-1.30229988822011	0.195606252314404	0.999942995819917	-4.57674996828348
C4orf19	-0.540726780179211	-1.24602133144483	-1.33835336483214	0.183614322581471	0.999942995819917	-4.57748047455167
CDKN2C	0.155260240261043	4.75740350459633	2.13052835254228	0.0354158408211102	0.999942995819917	-4.57817708837334
ZNF738	-0.18508063314968	3.85513431053418	-2.04985257939396	0.0428205362061505	0.999942995819917	-4.57955261293618
ACSBG2	0.366516239298263	0.315993904747685	1.59827652100011	0.112926287808609	0.999942995819917	-4.57997238257305
ESPNP	-0.490553784734462	-1.305154639266	-1.43258049644816	0.154888803068483	0.999942995819917	-4.58045348780684
PMP22	-0.663569344981743	-1.7882134943131	-1.29905370686229	0.19671391334458	0.999942995819917	-4.58068437717846
DHRS4	-0.223338981461592	2.71106048052273	-1.9231617911818	0.0571138994413043	0.999942995819917	-4.58217600130082
F7	-0.932161713553092	-2.88802186310953	-1.19593097223717	0.234363337804441	0.999942995819917	-4.58456561004215
GNAT2	0.329658284058914	0.764756284105939	1.62678948768867	0.106719194073796	0.999942995819917	-4.58469017069287
COL4A1	1.04332377144673	-3.95730975396018	1.13497935525505	0.25891652246127	0.999942995819917	-4.58580019519206
HNF4G	0.666754177191128	-0.912994367829007	1.2885974092658	0.200313469530371	0.999942995819917	-4.5876849894842
STXBP5-AS1	0.533980620898996	-0.524848862721644	1.39464259684043	0.166008315161647	0.999942995819917	-4.58891109696201
SNORD78	-0.356330778317541	-0.175683779516611	-1.71273226732653	0.089654124039822	0.999942995819917	-4.58987102104933
FAM225B	-1.03926008687177	-3.97119797537871	-1.13802358368312	0.25764885875904	0.999942995819917	-4.58989965821605
AHRR	0.430780196750791	0.242624943414604	1.54894600597603	0.124343332370747	0.999942995819917	-4.59023720949108
KIF17	-0.515780042043446	-1.18233640759556	-1.37954692985479	0.170598465557126	0.999942995819917	-4.59094928560859
ASCL5	-0.448646767834411	-0.30420822553157	-1.44846454540648	0.150407212395162	0.999942995819917	-4.59115406981007
DAAM2	-0.496405700247273	-1.13120418565857	-1.38484530554861	0.168976524871893	0.999942995819917	-4.59126406102281
CASP10	-0.320531699849369	1.50296378716045	-1.63875212740767	0.104198011765488	0.999942995819917	-4.59159404089107
HBE1	1.04332377144673	-4.28948498368737	1.11700543444255	0.266490447415578	0.999942995819917	-4.59290570021811
LOC101926913	-1.02593677151218	-2.82747550973603	-1.15200758333189	0.251881818884873	0.999942995819917	-4.59309310479401
IGSF22	-0.771691839968448	-1.87625337749615	-1.17787879446432	0.241454401196443	0.999942995819917	-4.59338790736502
C16orf54	-0.748836032339974	-2.85255629382971	-1.30806514379234	0.193650473596735	0.999942995819917	-4.59343242673942
ACTL7A	0.776699077986693	-4.48309094661859	1.14500396632168	0.254758620356824	0.999942995819917	-4.59426066092314
FAM71A	1.04332377144673	-3.81650855683466	1.11353802565954	0.267969170529656	0.999942995819917	-4.59426389341322
LAPTM5	0.911681206877531	-2.51990048879372	1.19600186582978	0.234335788185169	0.999942995819917	-4.59443727778416
PMS2P2	-0.373741646441082	-0.0311431602133171	-1.49996221391574	0.13656499720133	0.999942995819917	-4.59455457940622
CD72	-0.958448467963454	-2.89123474878325	-1.15862311620144	0.249185594909965	0.999942995819917	-4.59464996372037
TNC	-0.615071521884293	-1.75772982208699	-1.33442580964977	0.184893247258585	0.999942995819917	-4.5956762516146
TMCC3	-0.454441778577091	-0.629437305455195	-1.45696807855031	0.148049544257492	0.999942995819917	-4.59630318244038
GDAP1L1	-0.90292628281792	-2.85372593964551	-1.17531537626772	0.242473625279682	0.999942995819917	-4.59654107706678
CNGA4	-0.823609791855939	-2.00707445315145	-1.22027832221429	0.225038209917637	0.999942995819917	-4.59697994882833
FLJ36000	0.923857427252419	-2.02735635432607	1.18056524064557	0.240389546504674	0.999942995819917	-4.59882378270054
ANKHD1-EIF4EBP3	0.508297848517488	-1.369730975472	1.32571601501287	0.187753233401576	0.999942995819917	-4.60016113220186
HOXC5	0.352803284173537	-0.192930053239802	1.58562308923713	0.115771753905476	0.999942995819917	-4.60213303756541
AKR7A2P1	-0.5970099470184	-1.38643155473142	-1.28549368331319	0.201391248307543	0.999942995819917	-4.60253607556465
ZNF503-AS1	-0.686593575675261	-2.08336908200418	-1.22705938790541	0.2224895386512	0.999942995819917	-4.60344121984507
TAPBPL	-0.234746967350881	3.42974926443463	-1.94016956217256	0.0549872544566473	0.999942995819917	-4.60441529478287
LOC100506136	1.01420096136114	-2.81186876206042	1.14692639643697	0.253966666428963	0.999942995819917	-4.60607602064672
LYPD6	-0.499095178665384	-0.969144059782187	-1.41961590386369	0.15862233793273	0.999942995819917	-4.60661969698473
LINC00842	0.791071329637542	-3.12644080409547	1.19344964087166	0.235329062363973	0.999942995819917	-4.6073026527167
PGC	-0.299078610272942	0.749511418402423	-1.73224402308657	0.0861076596620688	0.999942995819917	-4.60859727686612
LOC643802	-0.620001313796433	-2.33577632364118	-1.24601268793141	0.215477209276064	0.999942995819917	-4.60954427261596
TEX38	-0.613263094184705	-2.03399326695314	-1.23265719505437	0.220401438074527	0.999942995819917	-4.61016390752473
MTUS2	-0.692982222931901	-2.14514824258773	-1.2187985760772	0.225597174222207	0.999942995819917	-4.61027678257701
MRGPRE	1.17227591015515	-2.5838126143799	1.11796746658221	0.2660811867504	0.999942995819917	-4.6113717483213
DENND2D	-0.56070700667965	-1.80905119168665	-1.32190403611172	0.189015317999567	0.999942995819917	-4.61250420611028
MDGA2	-1.06473615393628	-3.61839234826374	-1.06569279359822	0.288958009641568	0.999942995819917	-4.61261178152458
LOC101929607	-1.05470008402218	-4.10223657414973	-1.06465313750125	0.289426230418861	0.999942995819917	-4.61300149072078
DLGAP3	0.622485660211839	-2.39251952880327	1.28144600520006	0.202803253311727	0.999942995819917	-4.61308181593302
MIR8055	-1.0795315582536	-2.52547765948183	-1.0637185259667	0.28984758525714	0.999942995819917	-4.61335151108619
RIOK1	-0.175967549444996	4.34505039370116	-2.09665183831767	0.0383782646372594	0.999942995819917	-4.61336441241311
YPEL4	0.858797853541319	-4.54855204300336	1.05985375529695	0.291594401010318	0.999942995819917	-4.61384844199925
FAM225A	-1.04241217497545	-2.8592065259678	-1.10776858752386	0.270442277193102	0.999942995819917	-4.61529223627923
IL37	0.863044810707846	-2.44981988611041	1.15185721019874	0.251943343773383	0.999942995819917	-4.61597063182883
MIR647	0.446614243500662	-0.930598397306034	1.41067374828998	0.161237488548889	0.999942995819917	-4.61762120758024
ZNF556	0.681860805939455	-1.39281445025466	1.25624814715286	0.21175810546578	0.999942995819917	-4.61815278085563
RND3	1.01923450310324	-3.71847843309732	1.08328663486827	0.281112888918756	0.999942995819917	-4.61933657867831
SNORD109B	0.432087374580582	-0.711925263949042	1.45283595378778	0.149191606120723	0.999942995819917	-4.62014569448581
DLL4	0.802141474258541	-1.69896366628785	1.18237355796579	0.239674656963742	0.999942995819917	-4.62054991598223
CHAD	0.908886064462285	-2.26933169829786	1.11528601697757	0.267223002981386	0.999942995819917	-4.62070574137613
TULP1	0.461071030171695	-0.913624831055074	1.40615986402952	0.162570062784165	0.999942995819917	-4.6209326914614
P2RX7	0.327073909092218	0.277398946014967	1.60102565403653	0.112315522248665	0.999942995819917	-4.62124825195949
SNORD45B	-0.336560790417877	-0.383168463059865	-1.63130866401839	0.105761053815341	0.999942995819917	-4.62165065429372
LOC100128164	0.844165970221471	-1.93159858659535	1.19350472183841	0.235307594113419	0.999942995819917	-4.62180937411189
C14orf28	0.251818597700832	2.31706508726596	1.73189908672536	0.0861693426519114	0.999942995819917	-4.62292491164367
MIR200B	-0.819659046634989	-2.03860112729732	-1.17594427646161	0.242223288760493	0.999942995819917	-4.62318363500845
KIRREL2	0.955690128926696	-2.78439380404061	1.10091493637211	0.273400703486903	0.999942995819917	-4.62438106911005
SOCS3	1.22627546393357	-2.80913878845483	1.0606878477376	0.291216798412114	0.999942995819917	-4.62438406516177
CRYBB3	0.609899327893221	-1.92337905889024	1.2660035353865	0.208257431616855	0.999942995819917	-4.62497015068101
LCN2	-0.68924665116317	-1.59418576634924	-1.20967205929134	0.229066881779603	0.999942995819917	-4.62596700281272
NFATC4	-0.27944581050829	1.93350821601194	-1.67804884405952	0.0962520662037931	0.999942995819917	-4.62620365932676
HRH4	0.951429842376639	-2.71425659759206	1.09637002930582	0.275374873978366	0.999942995819917	-4.62666133303134
PTGS1	-0.546082665971771	-1.32605898704851	-1.31283049586054	0.192044919448552	0.999942995819917	-4.62707644502119
MPP4	-0.65386494718392	-1.9234072509357	-1.21069065303837	0.228677735311799	0.999942995819917	-4.62803385692974
CPXM2	0.99077524016036	-1.70669107118485	1.07953506160946	0.282773302200424	0.999942995819917	-4.62832402733104
LOC100131496	-0.779529083551616	-2.85232478911761	-1.14342815292631	0.255409081697616	0.999942995819917	-4.62903596212394
STEAP2-AS1	0.615347662394386	-1.69545473528785	1.25637909512421	0.211710831579376	0.999942995819917	-4.62952856912766
ACTN2	-0.876019164166046	-4.39157242229418	-1.05146209951641	0.295411959955414	0.999942995819917	-4.63045151992725
LY9	-1.06473615393628	-2.72404533614411	-1.01647798805964	0.311691547767689	0.999942995819917	-4.63065626016079
LOC100133985	0.78517530225286	-2.34108978024588	1.15155683251523	0.252066274557171	0.999942995819917	-4.63089625353085
TENM2	0.489538543015668	-1.14802363904247	1.36243763738053	0.175916752019536	0.999942995819917	-4.63180820689271
PCDHB6	0.716921020453975	-2.1072669678242	1.23436566365432	0.219766991008601	0.999942995819917	-4.63325248536359
FLJ22447	0.762992447548093	-2.59226082752577	1.08766007017733	0.279185732258872	0.999942995819917	-4.6341438892391
LOC286059	-0.879130991954005	-2.68466016869137	-1.12258050212829	0.26412483949131	0.999942995819917	-4.63431577625057
LOC100996251	0.69401258501642	-2.13833502365896	1.19067684969171	0.236411597279136	0.999942995819917	-4.63565205871661
ZNF444	0.190111301154227	5.07080014949712	2.14270674161553	0.0344003043401401	0.999942995819917	-4.63658578519476
IGFN1	1.02866277863006	-3.07998317010267	1.0786757501516	0.283154572745672	0.999942995819917	-4.63722139380012
ADAMTS7	0.246787506949307	1.2834408581671	1.77396599573376	0.0789093343830399	0.999942995819917	-4.63765174226082
PIEZO2	1.07151937954344	-3.73225995110296	0.991413772586358	0.323717149647406	0.999942995819917	-4.63949789381883
FGF7	0.937242007655113	-3.28920004227809	1.01482652351602	0.312474596454728	0.999942995819917	-4.6402803191611
TBC1D26	0.857935386757662	-3.65655447782029	1.02740421818947	0.306543904814627	0.999942995819917	-4.64048796204477
SPOCD1	-1.0295740859136	-2.37280898291396	-1.10663296675684	0.270930931490821	0.999942995819917	-4.64114355315938
CPNE8	0.946815510321203	-4.00507190840029	1.0122308427541	0.313708003006241	0.999942995819917	-4.64129274827175
LIPT2	0.23540494381379	2.35639676826866	1.85602078529566	0.0661984179874075	0.999942995819917	-4.64172097248993
HDAC9	-0.731132739021784	-2.48325194416589	-1.16390863195448	0.247046182598352	0.999942995819917	-4.64211606369895
DKKL1	0.58433474230817	-1.26352045097223	1.23982499954644	0.217748554610299	0.999942995819917	-4.64341900114206
SIRT4	0.435375777414424	0.44844594852772	1.42506112108247	0.157045897710757	0.999942995819917	-4.64380938128156
LAMA2	1.00818842443972	-3.57813198823528	1.00670556657123	0.316344287759215	0.999942995819917	-4.64443356976747
LY96	-0.760886698469332	-1.82633070510275	-1.13675873876634	0.258175028582785	0.999942995819917	-4.64563818419276
KIAA1804	0.174282257502583	3.69387044972174	1.95507968661426	0.0531783432419233	0.999942995819917	-4.64592464913296
SPDYE3	-0.341541203096365	0.580706303393545	-1.5580637552317	0.122166944412108	0.999942995819917	-4.64742329231655
GAS5-AS1	-0.539581324486574	-1.41535954202072	-1.29431242388084	0.198340092598744	0.999942995819917	-4.6481024755409
FLJ42351	-0.544736909483197	-1.94417811014284	-1.27642473311513	0.204565035906181	0.999942995819917	-4.64828995445016
RN7SK	-0.991614365987313	1.21081828377216	-1.41820593592034	0.15903250993876	0.999942995819917	-4.64893437596563
VAC14-AS1	0.757301504053555	-2.55083750864767	1.13082429384763	0.260653817137466	0.999942995819917	-4.64976559763317
LOC101927040	-0.92436489862346	-2.78659000280306	-1.04901526127281	0.29653144647972	0.999942995819917	-4.64989614609485
DAB2	-0.715872402004963	-2.53030131119953	-1.14793707163082	0.253551011708908	0.999942995819917	-4.65028696137318
IGFALS	-0.469910917665936	-0.693544134518108	-1.30045214413041	0.196236169219507	0.999942995819917	-4.65057376336718
LINC01270	0.77546795072949	-2.64513457064211	1.16429284498599	0.246891175277237	0.999942995819917	-4.65072536139654
LINC01239	-0.603553249216055	-1.4240159354446	-1.23527563895347	0.219429610784961	0.999942995819917	-4.6521299304514
DLG1-AS1	0.438105757285205	-0.0143880198819437	1.41195736683098	0.160860074724194	0.999942995819917	-4.6527555139335
DNAJC27-AS1	0.329744103026213	1.42380653734159	1.60367228522084	0.111730027412457	0.999942995819917	-4.65280471971732
AFAP1L1	0.581024922443481	-0.741899461066537	1.26623866116522	0.208173586067212	0.999942995819917	-4.65303881266354
LOC101593348	0.594987049228765	-1.47726352661326	1.27461033538195	0.205204410889949	0.999942995819917	-4.65306113221334
SH2D3C	-0.731658995359329	-1.22955799533807	-1.1269462572227	0.262282646353115	0.999942995819917	-4.65314465637505
MAGEA6	-0.102653980119564	6.4740966730138	-2.1967577902546	0.0301917991413992	0.999942995819917	-4.65314563982245
SLC9B1	-0.554049751329592	-0.567676253127449	-1.28227924104364	0.202511988497672	0.999942995819917	-4.65356681279438
HOXA1	-0.40549211442198	0.0592359616423877	-1.41684618003396	0.159428845271354	0.999942995819917	-4.65464110636188
SPINK1	0.733967906686134	-2.78045071959518	1.05416372268286	0.294179241338417	0.999942995819917	-4.65505429986094
RNASE7	-0.83005129946374	-2.45300909189283	-1.09586538893978	0.275594681503171	0.999942995819917	-4.65583053474133
CEP128	-0.184482327444159	3.93038034280636	-1.99758203702621	0.0482963453173087	0.999942995819917	-4.6574228956325
IRF2BP1	0.192788400769939	4.3861035870696	2.07102006678723	0.0407594237812445	0.999942995819917	-4.6575803969149
ST6GALNAC5	0.668485447093016	-2.4215742428726	1.23103545886352	0.221004908152838	0.999942995819917	-4.65795319094466
HIC1	0.447606696482484	0.0121437092419236	1.41911168821525	0.158768925298406	0.999942995819917	-4.65873971992912
THSD7A	-1.02388672309368	-3.31551111812242	-0.966752846684129	0.335844592591147	0.999942995819917	-4.65975786446191
DOK2	-0.90874529024067	-3.71129451647934	-1.00773257048993	0.315853159196859	0.999942995819917	-4.65976276782159
C4orf36	-0.333821566644741	0.473031306747491	-1.53588796832443	0.127513540487295	0.999942995819917	-4.65995284408039
YPEL3	0.248656704923918	3.76466548461503	1.9243689511134	0.0569607022772719	0.999942995819917	-4.66000594506587
GSDMC	0.756862065864353	-1.96572774258566	1.12425492852766	0.263417224366183	0.999942995819917	-4.66009076017071
PRDM16	0.857200651389777	-2.19072953698295	1.03648896058263	0.30230756758562	0.999942995819917	-4.66041994769278
MOB3B	-0.820519637999335	-3.06503625420273	-1.05420851790139	0.294158831330155	0.999942995819917	-4.66055783121069
HIST1H2BB	0.952723267186305	-3.08064366871237	0.959874705736824	0.339279270397764	0.999942995819917	-4.66117643879636
LINC00589	-0.776964956487575	-2.67000386515249	-1.08599240454928	0.279919512686657	0.999942995819917	-4.66125940307584
CHST1	-1.0795315582536	-2.99478833475908	-0.923715511899892	0.357709939981353	0.999942995819917	-4.66241650780194
RASL11B	0.374836911785405	0.457249304890286	1.62200066783482	0.107742103102587	0.999942995819917	-4.66266397476943
LOC101927418	0.766874561728011	-2.49522487627931	1.0603242261007	0.291381372818945	0.999942995819917	-4.66367945858765
WNT3A	0.811893578026059	-3.42018344366139	0.968292250382832	0.335078992886957	0.999942995819917	-4.66421484308026
MINOS1P1	-0.864916617635985	-3.03771689261853	-0.994940331164825	0.322006843932387	0.999942995819917	-4.66532154866693
PDE4B	0.773594229546164	-3.04142498141641	1.1147572772834	0.267448553858113	0.999942995819917	-4.66572784187736
FGF22	0.632069348794795	-1.85997631515039	1.20226036596195	0.23191286378996	0.999942995819917	-4.6668879082596
TMEM71	-0.948257975634801	-3.63844659809566	-0.903638226311244	0.368214364899605	0.999942995819917	-4.66729788861668
RANGRF	0.440551248747325	-0.544820449581196	1.38549985369553	0.168776971202029	0.999942995819917	-4.66986896483682
PLIN2	0.442294905461138	-1.1779359004656	1.29447276240239	0.198284936845525	0.999942995819917	-4.67017517084232
IFI16	-0.92220821180031	-2.63216078991598	-0.957753563242163	0.34034308078721	0.999942995819917	-4.67023598113699
GALC	0.64250210723126	-2.37852580892553	1.16521259155742	0.246520392396177	0.999942995819917	-4.67079879531029
MIR1324	0.895090228664221	-3.46323785491215	0.931246676094179	0.353819456238499	0.999942995819917	-4.67161452054447
ZNF423	-0.739456369964357	-2.67903038174717	-1.04113883685059	0.300154620686667	0.999942995819917	-4.67180400558025
PXDNL	-0.818309839533381	-3.36085978227424	-1.04480399176915	0.298464933645083	0.999942995819917	-4.67255253801015
LINC00926	0.512121863669321	-0.463601418095803	1.36559547152088	0.174925841942778	0.999942995819917	-4.67359881601118
HEPHL1	-0.558261363420184	-2.06361901892678	-1.17562901749292	0.242348755940781	0.999942995819917	-4.67493218131759
GFI1	-0.549430851675619	-1.58875896249013	-1.17973833503657	0.240716957652088	0.999942995819917	-4.67541167888105
SCARNA2	0.556017949186135	-1.93020090818922	1.22291255594238	0.224045629403057	0.999942995819917	-4.675552158085
P3H2	0.34997462560495	0.630406309363779	1.51050609627207	0.133857807688548	0.999942995819917	-4.67576378705237
DUSP13	0.768623670811469	-3.14062259520891	0.998769047937569	0.320156780903284	0.999942995819917	-4.67606973791604
TMEM91	0.442802910781727	-0.236053899162793	1.38140860462877	0.170027226506931	0.999942995819917	-4.67654622994149
PROX1	0.769702038368336	-2.56028551426904	1.01176370915997	0.313930318370671	0.999942995819917	-4.67670920393496
C1orf61	0.776407822716619	-3.11208088321835	0.934555946924165	0.352118545474119	0.999942995819917	-4.67714360517201
NTN4	-0.641227138704833	-0.720560923885091	-1.17829730313556	0.241288291497594	0.999942995819917	-4.67876105040732
HOXB3	0.357936458117916	-0.182923007252722	1.46621721118037	0.145517769433034	0.999942995819917	-4.67902430178361
FABP3	0.380891276573753	0.294359388788221	1.40201337302799	0.163801585802652	0.999942995819917	-4.67970869043707
GUCA1B	-0.590703214324646	-1.69899101134882	-1.20438580965679	0.231094133341728	0.999942995819917	-4.68018418546524
LOC283922	0.282377232877282	1.84492167259356	1.70844786377092	0.090448616787455	0.999942995819917	-4.68036612705569
PFN1P2	0.539087439933835	-0.955475835493819	1.29627313324623	0.197666397867973	0.999942995819917	-4.68060535494946
LOC101927495	0.634570300049563	-2.33058511576587	1.10742486410995	0.270590115669991	0.999942995819917	-4.6806639741434
FAM188B	-0.573349559564771	-1.32844656911555	-1.23838165460767	0.21828087206593	0.999942995819917	-4.68086428145793
LINC01273	0.390852928995849	-0.0768963975029967	1.34186328838039	0.182477023554875	0.999942995819917	-4.68118349214419
HMG20B	0.169273275337019	7.40639433075975	2.20756831330989	0.0294061227154789	0.999942995819917	-4.68175536921872
MX1	-0.254020918113945	1.93398704828346	-1.74139369121202	0.0844846391251927	0.999942995819917	-4.68316249217051
ABCA1	0.282476050116321	0.2548488483051	1.57579554551524	0.118020938676275	0.999942995819917	-4.68408813895589
GSN-AS1	-0.882482592708197	-2.88265817379875	-0.937723353423222	0.350495475733763	0.999942995819917	-4.68429195023531
ANKFN1	0.998614921773629	-3.5022780481331	0.898110132065075	0.371140514662369	0.999942995819917	-4.68463777119859
ADGRB1	0.535617484294581	-0.633840010483857	1.27366739557207	0.205537274257788	0.999942995819917	-4.68667556230849
IL21R	0.772545526803102	-1.90083514741575	0.962453241080416	0.337988981178689	0.999942995819917	-4.68729610574551
LOC101929181	-0.939078021033793	-3.1495608720201	-0.886172165080992	0.377509312553177	0.999942995819917	-4.68744094773802
RAPSN	-0.675900638550642	-1.95437514121968	-1.11988398539488	0.265267183417975	0.999942995819917	-4.68837633665441
AKR1B1	0.682496825828679	-0.782605667304022	1.14649674704493	0.25414351152581	0.999942995819917	-4.68844576790209
NAT2	-0.491384130842616	-0.786332561426279	-1.26128588509058	0.209944989253158	0.999942995819917	-4.68872850890549
CLLU1OS	-0.800288773828495	-3.81664492613896	-0.80988990697439	0.419798424689673	0.999942995819917	-4.69276501650592
CYP2S1	0.571648547593261	-0.931239084630084	1.19247349498598	0.235709756326405	0.999942995819917	-4.69294309536177
GID8	-0.0777771241096659	6.95636442644196	-2.18695384091132	0.0309200737573179	0.999942995819917	-4.69311109915788
GNAS-AS1	-0.630485964405589	-2.23966893714718	-1.05138175734254	0.29544867277136	0.999942995819917	-4.6935191738837
XYLT1	-0.800288773828497	-2.82919163872193	-0.805043498791399	0.422577355829441	0.999942995819917	-4.69411148658712
ARL14	0.786341390298715	-3.89270513068086	0.858024829000141	0.392793972325783	0.999942995819917	-4.69413727431655
SNORD38A	0.341951931277369	-1.37384195931244	1.47770745544451	0.142419506155282	0.999942995819917	-4.69416908189209
SPINK5	0.807192063555128	-3.62731203663612	0.85787290597558	0.392877489030592	0.999942995819917	-4.69418683518697
PDCD4-AS1	-0.257091071673675	1.73879687171718	-1.72099695197812	0.0881376330082032	0.999942995819917	-4.69448468967224
STKLD1	-0.344378201861373	0.518572961577055	-1.43175093832177	0.155125653982974	0.999942995819917	-4.69452123383446
NMI	0.704584915639363	-2.24038282008683	0.966107365480363	0.336165952638535	0.999942995819917	-4.69467681690155
MFSD6L	-0.470673988785008	-1.55851798979136	-1.25508101190771	0.212179797971497	0.999942995819917	-4.69532109535743
PAX6	0.375634273154655	0.186648266764248	1.43196964231822	0.155063183757581	0.999942995819917	-4.69589939267811
GBP5	0.608309468597219	-2.56052572272042	1.20285428082062	0.231683875167533	0.999942995819917	-4.69649808636857
CCDC81	0.493304954964716	-0.123858886359861	1.30646298284291	0.194192516576545	0.999942995819917	-4.69676760605968
C9orf40	0.145920032998017	4.40377956637499	2.06479165575186	0.0413568530845744	0.999942995819917	-4.69688125586687
NELL2	0.417750949189105	0.427720969236131	1.34563471982568	0.181260901695458	0.999942995819917	-4.69750921870864
TMPRSS9	0.395979974609103	0.25749628551333	1.43367612107753	0.154576413231041	0.999942995819917	-4.69764945732198
LOC401052	0.318226757597989	1.00298291301913	1.5314968057935	0.128593831308458	0.999942995819917	-4.69767970316488
PCDHGB7	0.354906680444972	-0.369947169878488	1.4126133646254	0.160667457568486	0.999942995819917	-4.69825789448693
MAP3K10	0.171301400284245	5.02212502624516	2.05284731203363	0.0425236133675545	0.999942995819917	-4.69866029304384
NID1	-1.26225929833095	-2.15735437442902	-0.975450030220499	0.33153416475611	0.999942995819917	-4.69910867786689
CD34	0.712977357214842	-2.21879239156666	1.06053866474706	0.291284310658943	0.999942995819917	-4.69934558754572
UBE2QL1	0.807192063555129	-2.53882499820899	0.839940722780819	0.402811877882723	0.999942995819917	-4.6999764182018
SNORD104	0.269105151822656	1.23057481130061	1.83536839721493	0.0692246569034011	0.999942995819917	-4.70089991042243
SMCO3	0.52015554613719	-1.88494515224263	1.18390130430933	0.23907187228417	0.999942995819917	-4.70291123294266
DNTT	0.768823332652954	-3.71645983271416	0.828552665390224	0.409199381296946	0.999942995819917	-4.70359101257687
AKR1B15	-0.729812288961069	-3.68781078110295	-0.853968418968951	0.395027646883875	0.999942995819917	-4.70391984233082
LOC101059948	-0.85167152872596	-2.80668762194562	-0.892845883715051	0.373940567029351	0.999942995819917	-4.70394618121517
PAEP	-0.325729895243483	-0.0718238411403239	-1.48088379438699	0.14157215321711	0.999942995819917	-4.70405008592342
SLC35E3	-0.160474792073057	4.12056022718566	-2.00357958305159	0.0476391661554322	0.999942995819917	-4.70502004557928
NBPF13P	-0.813666641616055	-2.61890939409573	-0.991560005002917	0.323646110980413	0.999942995819917	-4.70606087949693
SIGLEC9	0.726837860054997	-4.15080866270288	0.819613562946692	0.414255836643935	0.999942995819917	-4.70639444724697
LINC01121	0.739991718678137	-4.04795634418955	0.886275329977161	0.377453984032147	0.999942995819917	-4.70643239693419
SERTAD4	0.897857371793513	-3.11423203402696	0.969877294785405	0.334291886702972	0.999942995819917	-4.70688237496542
ST8SIA2	0.805116010389618	-2.05447012721207	1.00860872401825	0.315434571056648	0.999942995819917	-4.70791158070413
JAM2	0.528002638774105	-1.14069908287455	1.18536470855727	0.238495491955539	0.999942995819917	-4.70794540251857
LINC00917	-0.539566693202248	-4.75057301827302	-0.735901112052415	0.463398810718869	0.999942995819917	-4.7079892698351
CHIC2	0.230616353467237	3.76468161155287	1.90157627268025	0.059912453891964	0.999942995819917	-4.70838563055659
IRX4	0.226823364050303	3.96576221003229	2.00366630925274	0.0476297193474914	0.999942995819917	-4.70852982456125
SBF2-AS1	0.783937392192939	-2.85182649904419	1.03253544101014	0.304146268801137	0.999942995819917	-4.70967255009432
ZNF474	0.744157143409825	-4.19295754491579	0.807549967314646	0.421138784276593	0.999942995819917	-4.71013052270541
TMIE	-0.748012604363827	-2.67065054305453	-0.86047462408679	0.391448752581595	0.999942995819917	-4.71043016768573
SYCP2L	-0.55689066122858	-0.94734594318737	-1.21092973920445	0.228586463356584	0.999942995819917	-4.71307024320693
BEAN1	0.4947033529773	-0.825524921349163	1.2150696833982	0.227010195121372	0.999942995819917	-4.71313089818217
PIM3	0.222917500463883	5.78436800069526	2.13205657873958	0.035286997336368	0.999942995819917	-4.71317666238131
MBOAT4	0.552387431485748	-0.686356548765281	1.16319842665369	0.247332890532486	0.999942995819917	-4.71379532434319
LINC01214	0.723620738233576	-2.58181450982513	1.01733550803902	0.311285469042552	0.999942995819917	-4.71381957476185
ARHGEF35	-0.295881572958622	1.95176154701426	-1.63759358159768	0.104440063263656	0.999942995819917	-4.7142037804164
PCDH9	-0.580217100141292	-2.24764123885068	-1.14140455662533	0.256246093680357	0.999942995819917	-4.71463202611415
MYCBPAP	0.696658057564835	-1.89747903669837	0.977117689352289	0.330711815049577	0.999942995819917	-4.71487639277911
GABRA3	-0.237825996329937	2.23211579191465	-1.7028573890685	0.0914939327921475	0.999942995819917	-4.71499887042013
KMO	0.810809913779691	-3.74440688383921	0.720139438812231	0.473007149668249	0.999942995819917	-4.71636604499023
LHX2	0.243745956124276	1.2105341152303	1.68299881419018	0.0952869826995225	0.999942995819917	-4.71679959114785
LINC00944	0.547008311020382	-4.87715452621588	0.69756693104739	0.486958962042731	0.999942995819917	-4.71716818282773
PDX1	0.324009911969013	0.172796783590064	1.51150948345449	0.133602392555158	0.999942995819917	-4.71719457155804
CPVL	-0.751451639927868	-3.26974418637042	-0.857060164778396	0.393324462897409	0.999942995819917	-4.71736813653184
ZEB2	-0.52543228411481	-5.19654030205058	-0.692723544375106	0.489981718344707	0.999942995819917	-4.71833933377519
GRAMD1B	-0.763839690534946	-2.47235700433904	-0.852889847258883	0.395622873811189	0.999942995819917	-4.71889733737907
OR8D1	-0.746655135718997	-2.86942826579708	-0.880159460759942	0.380742747361287	0.999942995819917	-4.71894537618702
DOCK2	0.54700831102038	-4.8952460559623	0.688981443705062	0.492324154442202	0.999942995819917	-4.71916603907298
L1CAM	0.610062734275149	-2.21392904923513	0.94524476572395	0.346660600184328	0.999942995819917	-4.71987073109544
ZCCHC3	0.177855879795503	5.14706128125407	2.07925585584838	0.0399808461187157	0.999942995819917	-4.72049612186772
ARHGAP25	0.800475799386154	-3.77291246801784	0.772340534300247	0.441612984962663	0.999942995819917	-4.72072402032824
SLAMF7	-0.800288773828497	-3.44364894718957	-0.697455783460287	0.48702821451485	0.999942995819917	-4.72195763283229
CLEC4M	-0.507059643127025	-4.71314065323224	-0.749273975156497	0.455333904593634	0.999942995819917	-4.72238797627994
RAB7B	0.792531244406485	-3.12673827082097	0.764251756962308	0.446396978179065	0.999942995819917	-4.72309221333954
SYT1	0.715184563982681	-2.68460606835211	1.04857661124096	0.296732443096997	0.999942995819917	-4.72309491558608
PIK3CG	0.547008311020381	-4.82619942133496	0.671562314652139	0.503307678104442	0.999942995819917	-4.72314457136454
DLGAP1	-0.539566693202247	-4.56583247065448	-0.670884368651361	0.503737790709563	0.999942995819917	-4.7233396773286
TLE4	0.721320075627755	-1.97783638228406	0.969326313245737	0.334565357628218	0.999942995819917	-4.72380724274347
TMEM92	-0.584659500143685	-1.19314469572231	-1.03510671568148	0.302949567030844	0.999942995819917	-4.72381176421226
ZNF517	0.174832177551346	4.03025538762588	1.91998692314754	0.0575184725362634	0.999942995819917	-4.72416440578112
CPLX1	0.246695458886357	3.92023625980948	1.97862863501655	0.0504241406806328	0.999942995819917	-4.72453992303557
CD58	0.231565768677048	2.35439792193738	1.7334697741472	0.0858887582264966	0.999942995819917	-4.72457924980146
OLIG2	-0.525432284114808	-4.32240152751236	-0.664519360042622	0.50778555081292	0.999942995819917	-4.72476730299041
C1orf168	-0.362378536891074	-0.00712290726348605	-1.51373978716091	0.133036031909076	0.999942995819917	-4.72509108543158
SP140L	-0.325335449685586	0.908389913713694	-1.54502629394658	0.125288336494441	0.999942995819917	-4.72571995542389
PROC	0.738356909719497	-2.85285632162748	0.956396586505125	0.341024776936131	0.999942995819917	-4.72608860650646
MAGEB5	-0.7731172728232	-3.21324806738484	-0.794338329735715	0.428754295172427	0.999942995819917	-4.72609618109161
LOC649352	1.30729532873242	-3.19728763625059	0.714341515336346	0.476569349962746	0.999942995819917	-4.72775391529615
CNN3	-0.577637399153632	-2.21733655158597	-1.09203797635685	0.277265749433627	0.999942995819917	-4.72849689876228
HOXA3	-0.517900025106973	-1.95536842931815	-1.24660310931384	0.21526138822775	0.999942995819917	-4.72852870729678
AKR1C2	-0.585229099562206	3.0361363416893	-1.59800645739268	0.112986429829716	0.999942995819917	-4.72910161847442
FBLN1	-0.606986448153962	-1.64471076917718	-1.16785587300587	0.245456993834621	0.999942995819917	-4.72920049907868
ROBO4	-0.773117272823198	-3.58149076736094	-0.784400031906147	0.43453613005136	0.999942995819917	-4.72926962302745
NRCAM	0.596260330395951	-1.85183960141819	1.06259338207598	0.290355393898511	0.999942995819917	-4.72928247839614
THG1L	0.163896778415776	3.32552885201281	1.92510516912506	0.0568674412757137	0.999942995819917	-4.73047599075394
F2RL2	0.547008311020382	-4.94183248248311	0.637122181143865	0.525404214506803	0.999942995819917	-4.73071490361897
NMB	0.254396314701807	1.40289374906154	1.66543253702421	0.0987477365041601	0.999942995819917	-4.73118615746786
TREML3P	1.05126431243031	-1.42352256106295	0.755642265086247	0.451521655301731	0.999942995819917	-4.73133322350266
SUN3	0.707908022436846	-4.08126663048445	0.655508200612188	0.513545572225023	0.999942995819917	-4.7316995763372
ZNF252P-AS1	0.457544801652294	0.0627712030802577	1.25535348316102	0.212081297574425	0.999942995819917	-4.7320644709614
CCDC184	-0.694417186933555	-1.77065735678669	-0.880089355229339	0.380780549259936	0.999942995819917	-4.73225086010112
ABCB1	-0.539566693202252	-3.89502982122585	-0.627715646192936	0.531525735345544	0.999942995819917	-4.73275873138758
HEPACAM	-0.449611012920372	-2.14583686005403	-1.24970701015647	0.21412939396489	0.999942995819917	-4.73307067678388
IFITM1	-0.420620749537593	-0.915930646302067	-1.30847191729277	0.193513033506236	0.999942995819917	-4.73360717334893
ITGB1BP2	-0.428940175655169	-1.29399514273517	-1.421076832528	0.158198198143987	0.999942995819917	-4.73382662005693
SV2B	-0.590600938837331	-3.45502292453908	-0.706576819580019	0.481363172847872	0.999942995819917	-4.73394063001014
DNAI1	0.680518022117563	-2.5284324875098	0.995008071398201	0.321974050008881	0.999942995819917	-4.73422605275422
ZSCAN12P1	-0.814209249352546	0.590843257996709	-1.21887483837311	0.225568342099691	0.999942995819917	-4.7345173499254
THEGL	-0.743145374272869	-3.72435937591972	-0.720513650569878	0.472777748360087	0.999942995819917	-4.73548980950956
TRPM6	0.701956073123525	-3.19968504207816	0.800740720501727	0.425053703839623	0.999942995819917	-4.73577087713516
C19orf18	0.438208332511198	-1.07300902884917	1.28768598379828	0.200629521176822	0.999942995819917	-4.73628161153827
SNORA69	0.520501762932765	-2.19050285328364	1.16461531459092	0.246761131125178	0.999942995819917	-4.73768273700511
NOG	-0.549140195868337	-4.32395845008393	-0.602429927942311	0.548160794511827	0.999942995819917	-4.73798856198268
CYYR1	-0.539566693202247	-4.38319527926157	-0.601560320584262	0.548737502307991	0.999942995819917	-4.73816464202944
ZNF805	-0.207472465661938	4.22475776622093	-1.95527905032458	0.0531545018968182	0.999942995819917	-4.73923836932765
GOLGA6C	-0.525432284114808	-3.96583662828884	-0.594523731087941	0.55341518242293	0.999942995819917	-4.73958017412884
LINC00664	-0.732532523594155	-2.80419657517206	-0.924807278281982	0.357144264071636	0.999942995819917	-4.73977854871884
PEAR1	0.60170953203851	-1.54923745177	0.952667981704054	0.342902455006706	0.999942995819917	-4.73978590032133
LOC100505942	0.435955695787537	-0.390184754800947	1.2006532334119	0.232533323488128	0.999942995819917	-4.74006346909438
CETP	0.547008311020383	-3.77831331905167	0.590999766237714	0.555765214923472	0.999942995819917	-4.74023652230496
MIR1247	-0.525432284114808	-3.95437056399392	-0.589667660741107	0.556654843231116	0.999942995819917	-4.74054744996439
SCN1B	-0.443221975368713	-1.0434915896911	-1.16229473444342	0.247698050068717	0.999942995819917	-4.74080900768327
ERV3-1	-0.214747791383939	3.08789949404413	-1.80555172691024	0.073796278967143	0.999942995819917	-4.74106705904546
MRPL43	-0.12190954497106	5.2052041151188	-2.08509116759639	0.0394369740553523	0.999942995819917	-4.74164341234252
INSC	-0.525432284114808	-4.38193082089992	-0.582353929896156	0.561551721423453	0.999942995819917	-4.74198945322978
SYN2	-0.52430838813012	-1.57717340532847	-1.18821301769925	0.237376502467515	0.999942995819917	-4.74245050758439
PBOV1	-0.627616865777308	-1.86487664850573	-1.09760420964225	0.274837810111881	0.999942995819917	-4.74292792289003
RNLS	0.31385030457962	-0.544652422722177	1.41254363921452	0.160687922273403	0.999942995819917	-4.74334085803322
DACT1	-0.590600938837327	-3.1335373357325	-0.669368126853546	0.504700459070723	0.999942995819917	-4.74346385582622
GPM6A	0.547008311020381	-3.91859286817526	0.571593545519522	0.568794473443194	0.999942995819917	-4.74403135387576
SPTY2D1-AS1	0.346904923381239	0.21839034866756	1.43165488908002	0.155153095442849	0.999942995819917	-4.74461315732834
STX11	-0.774630392382794	-3.22308304384431	-0.817227189432762	0.415612015260928	0.999942995819917	-4.74505453201229
PLET1	-0.525432284114809	-4.10461346785089	-0.5659949232176	0.572580692973418	0.999942995819917	-4.74515038036693
BHLHE40-AS1	-0.50493065130919	-1.67259156277992	-1.11257503045452	0.268380865330979	0.999942995819917	-4.7454184006139
TREML4	0.547008311020381	-3.1057807489147	0.561854388145748	0.575388624964374	0.999942995819917	-4.74588855845712
SIPA1	0.180679666961407	4.22030746730453	2.00331279585535	0.0476682364464054	0.999942995819917	-4.74604358001273
EGR4	0.547008311020383	-4.64654599569735	0.557372598871572	0.578435397407107	0.999942995819917	-4.74673259340039
PATL2	0.510869159552338	-0.956641057946788	1.09574239102984	0.275648274419577	0.999942995819917	-4.74702917929451
LINC00632	-0.549140195868337	-3.8895076497632	-0.555530075640714	0.579690193115979	0.999942995819917	-4.7471256586719
TMED10P1	-0.209317289481552	2.55289370051497	-1.78872344336394	0.0764851496620834	0.999942995819917	-4.74724181592215
LPL	0.4782624196274	-4.90935859321374	0.550518474901995	0.583109729355388	0.999942995819917	-4.74801045047105
CTGF	0.736860255633145	-3.15557641827307	0.811619971118058	0.418809049618605	0.999942995819917	-4.74804023092075
SCLY	0.581786606446913	-2.6395553744859	1.08312352887714	0.281184938357962	0.999942995819917	-4.74817399540971
HCFC1-AS1	0.715663243339796	-2.73849561747838	1.05333932386821	0.294555033404443	0.999942995819917	-4.74862955006337
LOC100507634	-0.297856321321886	0.928286369378489	-1.47105188364519	0.144207815090904	0.999942995819917	-4.7486687759272
ISM1	0.570846695696019	-2.28576677040771	1.1081885921309	0.270261705743101	0.999942995819917	-4.74905893974933
LRRC66	-0.549140195868337	-3.71223511044753	-0.542110898215661	0.588867748553326	0.999942995819917	-4.749605144949
KCNIP2-AS1	-0.504999392661584	-1.88381355929139	-1.12987076874944	0.261053651542546	0.999942995819917	-4.74977611399109
FLJ42969	0.696872518297022	-2.93422687270358	0.754583318862239	0.452154300393302	0.999942995819917	-4.74979034218525
SNORD95	0.462707928536599	-1.39416479163676	1.18851463584086	0.237258229075823	0.999942995819917	-4.75088037741888
TNFSF13B	-0.621774808933726	-3.4363575524137	-0.746147618052152	0.457212140066252	0.999942995819917	-4.75178269280918
LOC101927178	-0.449255938790422	0.347803396488993	-1.27536059444245	0.204939848963465	0.999942995819917	-4.75320069693615
COX20	0.299118551020252	0.520183058995344	1.4874675902929	0.139828305514722	0.999942995819917	-4.75321234745449
HIST1H4D	0.665151592999377	-1.94526828928946	0.829798435440474	0.408497672328604	0.999942995819917	-4.75386032547303
THSD1	-0.53956669320225	-4.2720957635568	-0.517594907236674	0.605807894923331	0.999942995819917	-4.75397983515046
PRR15	0.648711105567462	-2.2636029025183	0.991591517331712	0.323630803864537	0.999942995819917	-4.75401171329063
IRS4	0.504953740774917	-1.24207550723786	1.13869164211041	0.257371254067072	0.999942995819917	-4.75402363018646
MMP8	-0.525432284114808	-4.69425217200697	-0.517243941305832	0.6060520057776	0.999942995819917	-4.75404100520974
FGG	-0.565769464605912	-3.36388874846306	-0.62506517904521	0.533257185857988	0.999942995819917	-4.75413984019709
EPB41L3	0.368548518549326	0.0498704916622653	1.38418780759376	0.169177158515279	0.999942995819917	-4.75428988642843
GPR37L1	0.64720542064341	-2.55854148598526	0.865025998801205	0.388957063212881	0.999942995819917	-4.75490401584194
RP1L1	-0.549140195868337	-3.85846168386559	-0.510004821944804	0.611097022920089	0.999942995819917	-4.75529353724173
RIN3	-0.639513620220507	-3.10152718398219	-0.880581364934856	0.380515299993902	0.999942995819917	-4.75557876488764
FGF12	0.460549363255467	-1.84800146930779	1.14985646268514	0.252762957286853	0.999942995819917	-4.7557385069726
ERICH2	-0.539566693202251	-3.32071054634993	-0.50539457370836	0.614319758222407	0.999942995819917	-4.75608208769606
NBPF18P	-0.539566693202249	-4.15526609912893	-0.505228436929403	0.614436035637847	0.999942995819917	-4.75611037161415
FLJ25758	0.4782624196274	-4.13425404277907	0.50328616438884	0.615796140568849	0.999942995819917	-4.75639009671814
C6orf118	0.564382797600253	-2.8103862279666	1.12812733653718	0.261785823351918	0.999942995819917	-4.7568539969322
EPHB2	-0.210058798267437	2.164087084663	-1.79384418210086	0.075658498625305	0.999942995819917	-4.75704109536769
CBFA2T3	0.768823332652954	-3.36226396365839	0.634616612679864	0.527031190904711	0.999942995819917	-4.75769479010369
CCRL2	0.478262419627398	-4.38233055315044	0.494755419780772	0.621785729513281	0.999942995819917	-4.7578241266067
PADI6	-0.525432284114808	-4.20526477086402	-0.492134160325469	0.623631301996002	0.999942995819917	-4.75831057957135
HHIPL2	0.469820740218517	-1.08408380191662	1.2305259789766	0.221194740266699	0.999942995819917	-4.75865262444831
MFSD9	0.169252772933583	3.50579678031478	1.87385027496991	0.0636754801515452	0.999942995819917	-4.75876757097408
VSIG1	-0.538798107142176	-4.08064089791464	-0.600921699963997	0.549161217232721	0.999942995819917	-4.7596538479249
TSPAN12	-0.438202705492958	-0.252748712308915	-1.25083088240405	0.213720592614135	0.999942995819917	-4.76003657454758
MIR27B	0.701551793447013	-1.26183211339485	0.98400708541933	0.327328740042763	0.999942995819917	-4.76018381111438
ANKRD1	0.858797853541318	-2.86404358008809	0.533140669778182	0.595040293021573	0.999942995819917	-4.76055569999255
TNNT2	0.398157832137232	-0.532869015119052	1.29137541080874	0.199352426103414	0.999942995819917	-4.76081524447825
SNORD12B	-0.362963905142978	-1.54326258453787	-1.40840687474657	0.161905658181353	0.999942995819917	-4.76144068676816
EGR2	-0.764803018519059	-2.98095767345219	-0.507308478670772	0.612980945443899	0.999942995819917	-4.76153862347187
TNFSF18	-0.666703535246807	-3.28604342482118	-0.715534670207525	0.475835069083835	0.999942995819917	-4.76200434376226
SOBP	0.195071084544911	2.67839248892901	1.81457407167773	0.0723872370304569	0.999942995819917	-4.76223755407026
FRY-AS1	-0.525432284114808	-3.33672533054924	-0.467066173425166	0.641400915274966	0.999942995819917	-4.76236270496495
FAM89B	0.155033708522543	5.45283577471234	2.08437586821783	0.0395032981966794	0.999942995819917	-4.76277271028623
LOC100507346	-0.63899479517259	-2.46311380372523	-0.962268016430321	0.338081560201932	0.999942995819917	-4.76332740264728
PCSK5	0.61973334633031	-2.0918562593239	0.923705545879407	0.357715106298906	0.999942995819917	-4.76339174771668
DEPDC1-AS1	-0.480663666782312	-2.25936148290272	-1.12530885904238	0.262972512563681	0.999942995819917	-4.76409929726479
RAB39A	0.6843567611276	-2.30903329539063	0.88341545011083	0.378989647415631	0.999942995819917	-4.76452670048965
SHB	0.272465688220024	4.8546536083106	1.98875793943732	0.0492772725353469	0.999942995819917	-4.7654977275061
FAM83F	0.157814928379963	4.47617584402677	2.00022524700232	0.0480057707324133	0.999942995819917	-4.76554512610702
WDR63	0.52272479234776	-1.63289559543749	1.12305223715987	0.263925349198634	0.999942995819917	-4.765730615429
HIST1H1B	0.49950406634015	-1.2043814572941	1.12030930055033	0.265086775343707	0.999942995819917	-4.76584124701796
SLC22A11	0.373728119996283	0.614688599804883	1.38294555380935	0.169556723254404	0.999942995819917	-4.76653785567841
KCNMB4	0.580575169085694	-2.19883882212242	1.06251673395918	0.290390009393239	0.999942995819917	-4.76826599445955
CASC15	0.647205420643412	-3.16039138791717	0.832833851384373	0.406790948500861	0.999942995819917	-4.76860345279745
ADARB2	0.699334727273851	-3.32105364170841	0.815341372740893	0.41668560548279	0.999942995819917	-4.76870547986359
PKD2L2	-0.538056560926856	-2.00958537520658	-0.987860709992838	0.325446368066987	0.999942995819917	-4.76905961751157
TLR1	-0.575805534520007	-3.28449330422077	-0.557188073816336	0.578561004355033	0.999942995819917	-4.76909469695661
CPEB2-AS1	0.677547626126708	-1.2623138098221	0.999735811345199	0.319690750609161	0.999942995819917	-4.76947426487421
SULT1C2	0.681932880024226	-1.79513839016712	0.785584489757987	0.433844656550918	0.999942995819917	-4.76953446643603
LINC00310	0.594588885668509	-2.37481558092134	1.01220142123888	0.313722002013394	0.999942995819917	-4.76986509911849
KRTAP4-4	-0.538798107142177	-3.17797568828192	-0.550823124939603	0.582901587227717	0.999942995819917	-4.7704098456641
GNG3	-0.406369739042417	-0.659186958870851	-1.30843567429639	0.193525276293168	0.999942995819917	-4.77222771061681
BMP7	-0.601053899577277	-2.49315983189068	-0.919174349385612	0.360068980090297	0.999942995819917	-4.77264754499468
DOCK9-AS2	0.383654933582831	0.961853623516569	1.36490989458751	0.175140612218602	0.999942995819917	-4.7728219566624
LOC648987	0.195426556893688	2.38585957162102	1.77253577951093	0.0791476063700089	0.999942995819917	-4.77297180110043
BMP2	0.505233777091133	-3.54936712366312	0.391626978836095	0.696111612199556	0.999942995819917	-4.77323257156648
CTC-436P18.1	-0.606211717380634	-2.85843337803497	-0.752564087447251	0.45336205455394	0.999942995819917	-4.77375796902638
AFF2	0.47059660542867	-4.33861171325877	0.531631355136641	0.596081811695748	0.999942995819917	-4.7742715525082
HIST1H2BL	-0.268428429938436	0.750154084447735	-1.46636672960919	0.145477119434761	0.999942995819917	-4.77435424201658
GCNT4	0.556755295217498	-3.4048253146257	0.530024099619731	0.597191840802924	0.999942995819917	-4.77458985969616
CPED1	-0.534884009530503	-4.41438185184686	-0.594092600321932	0.553702426074382	0.999942995819917	-4.77484831143065
TMEM243	-0.191185557622348	2.80079890190286	-1.83304496401171	0.0695722146180023	0.999942995819917	-4.77486215319755
IFNB1	-0.525432284114808	-3.96755043833549	-0.367852499646893	0.713708866246915	0.999942995819917	-4.7763337813253
HRH1	-0.538798107142179	-2.90585949862113	-0.516740722002941	0.606402092796624	0.999942995819917	-4.77719723725145
PTGES2-AS1	0.681027613344737	-1.34847773515385	0.950620685977044	0.3439362912867	0.999942995819917	-4.77772520326736
GPLD1	0.562436763471256	-1.82291909563368	0.997649803195565	0.320696877467395	0.999942995819917	-4.7783106093895
USP17L7	0.627706075270027	-2.98556763442731	0.896640287530743	0.371920993839265	0.999942995819917	-4.77849859658635
C1orf162	0.589055433961871	-3.06621725568509	0.92590068207426	0.356578312683003	0.999942995819917	-4.77919253128578
TMEM72-AS1	-0.612411664191355	-3.7738128376373	-0.57428794361584	0.566976647871235	0.999942995819917	-4.77941299669727
CYP4F3	0.433018166619036	-0.046146286569636	1.23145624776957	0.220848211604966	0.999942995819917	-4.77942176342475
PCID2	-0.0979740449911768	5.87687054189676	-2.10905455804688	0.0372697714027388	0.999942995819917	-4.77946752533792
LRGUK	-0.375866155084785	-0.579602007456725	-1.26562662817453	0.208391888033888	0.999942995819917	-4.78093709944507
SLC25A48	0.495572655032489	-1.81258089548404	1.09180145549721	0.277369244815101	0.999942995819917	-4.78099678365455
LINC01126	0.53144513855345	-1.66988475469542	1.14473526412741	0.254869452049791	0.999942995819917	-4.78102295007253
MTRNR2L3	-0.449943651501217	-3.31026963827032	-0.473130856245586	0.637082260901586	0.999942995819917	-4.78196274189945
APOL1	-0.577498039137184	-1.22028344976192	-1.18217241443864	0.239754100648805	0.999942995819917	-4.78283150738746
NR3C1	-0.579088493915391	-0.739472814106612	-1.12584214805516	0.262747688674827	0.999942995819917	-4.78284287814604
LOC400794	0.438592351688499	-3.30082622859358	0.553625039676245	0.580988921102552	0.999942995819917	-4.78399739744788
LOC101927501	-0.501201195241012	-1.13587410745447	-1.05758263235199	0.292624253544236	0.999942995819917	-4.78410747263852
LINC00324	0.404185973355446	-0.474198948842011	1.18775856402672	0.237554786949293	0.999942995819917	-4.78445456227193
ALKBH3-AS1	-0.544322560760947	-1.43560124071864	-1.08469151352576	0.280492832569062	0.999942995819917	-4.78449839893073
PIGR	-0.463552415409118	-1.7139204612051	-1.13688845007413	0.258121034518878	0.999942995819917	-4.78503352834344
LRRC69	-0.538529877971397	-1.96205771375845	-1.04405988616675	0.298807454496897	0.999942995819917	-4.78646833211874
TIE1	-0.567650800735995	-3.17676788932092	-0.611335512339229	0.54227230967858	0.999942995819917	-4.78669506998101
MIR1204	-0.410162369728428	-0.72734340669993	-1.16844889245492	0.245218869412563	0.999942995819917	-4.78729975358974
ASPDH	0.601201049655749	-2.10710717783129	0.786234583382728	0.433465413324208	0.999942995819917	-4.78753073283071
SYNGR4	0.419341487902674	-1.54831146633338	1.14154693167425	0.256187140554102	0.999942995819917	-4.78815086211889
LOC102546294	-0.608292810600302	-2.4537251698002	-0.78609713718658	0.433545578701675	0.999942995819917	-4.78832354032474
PREX1	0.654371377128644	-2.62422876983142	0.590033683670228	0.556410329740266	0.999942995819917	-4.78894874519549
CYBB	-0.0106681997888725	-5.34483837629485	-0.0227644518792584	0.981880503396254	0.999942995819917	-4.78901142169737
LINC00540	-0.0106681997888725	-5.12042986272873	-0.0187986463120863	0.985036694306582	0.999942995819917	-4.78903816995545
LOC400940	-0.0106681997888725	-5.09372559988129	-0.0180843253765289	0.985605214139706	0.999942995819917	-4.78904244534909
LINC00656	-0.0106681997888725	-5.11276889382333	-0.0172485681766584	0.986270393090706	0.999942995819917	-4.78904723734398
CAMK2A	-0.0106681997888707	-5.12371312043566	-0.0171244516736074	0.986369178221875	0.999942995819917	-4.78904792965995
LOC284344	-0.0106681997888725	-5.15176848644278	-0.0168210670490317	0.986610644904665	0.999942995819917	-4.78904960087829
TREM1	-0.0106681997888733	-4.88967253693065	-0.0154761388356484	0.987681100617866	0.999942995819917	-4.7890566497794
MIR708	-0.0106681997888733	-4.96604098152196	-0.0152610950512512	0.987852260474742	0.999942995819917	-4.78905772240759
ICOS	-0.0106681997888725	-4.91605108950751	-0.014887024292516	0.988149996060064	0.999942995819917	-4.78905955249392
OR6M1	-0.0106681997888733	-5.03974361777824	-0.0147600393957255	0.988251068022527	0.999942995819917	-4.78906016342385
TAC1	-0.0106681997888725	-4.43374068032513	-0.0143154775180986	0.988604912711682	0.999942995819917	-4.7890622609982
CFHR1	-0.0106681997888725	-4.84641375611925	-0.0138321189427731	0.988989639830643	0.999942995819917	-4.78906446884296
CXCL3	-0.0106681997888725	-5.11576092938535	-0.0137588044418205	0.989047994412229	0.999942995819917	-4.78906479709993
PRSS55	-0.0106681997888725	-4.93425961052347	-0.0135187637556081	0.989239054897944	0.999942995819917	-4.7890658596475
FOXP2	-0.0106681997888716	-4.52918015035294	-0.0134737287855711	0.989274900571445	0.999942995819917	-4.78906605691284
MIR1271	-0.0106681997888725	-4.98635042362495	-0.0134327015988374	0.989307556261008	0.999942995819917	-4.78906623605002
KRT5	-0.0106681997888725	-4.84154341618021	-0.0133478124134756	0.989375124073202	0.999942995819917	-4.78906660496746
TREML2	-0.0106681997888716	-4.45321034691038	-0.0133269195529771	0.989391753822632	0.999942995819917	-4.78906669540648
GJA5	-0.0106681997888725	-4.86816796346814	-0.0132493338418246	0.98945350849664	0.999942995819917	-4.78906703001227
LOC100507351	-0.0106681997888733	-5.02324949077002	-0.0130071170989519	0.989646302345227	0.999942995819917	-4.78906806205611
DNAH17-AS1	-0.0106681997888716	-4.23489803594846	-0.0129287438751988	0.989708684107881	0.999942995819917	-4.78906839191362
CALCR	-0.0106681997888725	-4.74935924285593	-0.0128097777057135	0.989803376255771	0.999942995819917	-4.78906888880915
FOLR3	-0.0106681997888725	-4.72152581180762	-0.0127478707829864	0.989852651662152	0.999942995819917	-4.78906914556369
MIR7-3HG	-0.0106681997888733	-4.91774864382848	-0.0126496885165329	0.989930800855227	0.999942995819917	-4.78906955021698
LOC101926955	-0.0106681997888725	-4.75460089373607	-0.0126151681296137	0.989958277738467	0.999942995819917	-4.78906969174765
SPRR2D	-0.0106681997888725	-4.66819027338036	-0.0125477351536078	0.990011951795313	0.999942995819917	-4.78906996710149
ROS1	-0.0106681997888725	-4.84875330779177	-0.0124327524661617	0.990103473700289	0.999942995819917	-4.78907043321473
MT1H	-0.0106681997888725	-4.34476770104374	-0.0122381734151189	0.990258351624356	0.999942995819917	-4.78907121221864
DUX4L3	-0.0106681997888725	-4.07915077098606	-0.0120655265250311	0.990395772649243	0.999942995819917	-4.78907189312797
L1TD1	-0.0106681997888725	-4.58370961036883	-0.0120504620950518	0.990407763434495	0.999942995819917	-4.78907195208232
IGF2-AS	-0.0106681997888725	-4.73195064089431	-0.0120182267720111	0.990433421686934	0.999942995819917	-4.78907207798722
OR10S1	-0.0106681997888725	-4.05141769316075	-0.011827243207186	0.990585438501437	0.999942995819917	-4.7890728170138
KRTAP21-2	-0.0106681997888725	-4.63503341974603	-0.0117671555499641	0.990633266428355	0.999942995819917	-4.78907304707976
LINC00982	-0.0106681997888725	-4.56587143121065	-0.0115650363568875	0.99079414733858	0.999942995819917	-4.78907381236142
IGF2	-0.0106681997888733	-4.75842186293149	-0.0115484862935272	0.990807320717285	0.999942995819917	-4.78907387443747
TNFAIP8L3	-0.0106681997888725	-3.89603156273416	-0.0114572115731384	0.990879972838652	0.999942995819917	-4.78907421519397
TRIML2	-0.0106681997888733	-4.23593588742991	-0.0113841377937401	0.990938137575992	0.999942995819917	-4.78907448605192
LOC730159	-0.0106681997888716	-4.62672364037036	-0.0113727511035176	0.990947201075559	0.999942995819917	-4.78907452810217
CDK15	-0.0106681997888733	-4.29900791098141	-0.0112183920282683	0.991070066869713	0.999942995819917	-4.78907509398778
KLK7	-0.0106681997888707	-4.27178155429627	-0.011204009837795	0.991081514728846	0.999942995819917	-4.78907514631956
DOK5	-0.0106681997888733	-3.81418473600181	-0.0111968447055239	0.991087217993245	0.999942995819917	-4.78907517236592
PIRT	-0.0106681997888733	-4.19516675040448	-0.0110819653942659	0.991178659087653	0.999942995819917	-4.78907558769477
PWRN2	-0.0106681997888725	-4.60031472514291	-0.0110647814750698	0.991192337073048	0.999942995819917	-4.78907564945238
CDC20B	-0.0106681997888725	-3.90802592704535	-0.0110508358673579	0.991203437442502	0.999942995819917	-4.78907569950132
GPR142	-0.0106681997888725	-4.44346905276151	-0.0109725392063076	0.991265759739883	0.999942995819917	-4.78907597932562
NPHS1	-0.0106681997888725	-3.49718725651072	-0.0108504970163249	0.991362902555191	0.999942995819917	-4.78907641152435
ADAMTS16	-0.0106681997888742	-4.1050251104883	-0.0107364190977045	0.991453706108559	0.999942995819917	-4.78907681114741
MIRLET7A1	-0.0106681997888725	-4.10526133848134	-0.0106167293554263	0.99154897667271	0.999942995819917	-4.78907722588865
HOXD8	-0.0106681997888716	-3.15065855266963	-0.0103953395583498	0.991725198702144	0.999942995819917	-4.78907798078061
MEF2C	-0.0106681997888751	-4.04989746702058	-0.0103241816257474	0.99178183913814	0.999942995819917	-4.78907822003585
HMX3	-0.0106681997888725	-3.30707082698115	-0.010015421974947	0.992027606756052	0.999942995819917	-4.78907923914679
SHH	-0.0106681997888725	-4.18385769710824	-0.00993688744958088	0.992090119073467	0.999942995819917	-4.78907949342681
CCR2	-0.0106681997888725	-2.97980891570339	-0.00952734350111682	0.992416110771383	0.999942995819917	-4.78908078701564
GNG2	-0.0106681997888716	-3.47487569586066	-0.00854377953678377	0.993199020133126	0.999942995819917	-4.78908367135485
ATP6V0D2	-0.0106681997888716	-3.71860009558901	-0.00813189729765314	0.993526877248827	0.999942995819917	-4.789084785945
CALCA	-0.0106681997888725	-2.67541869521486	-0.0077109191212692	0.993861975850188	0.999942995819917	-4.78908586825253
CD300LB	-0.0106681997888725	-3.16676230377353	-0.00692320416080986	0.994488999810596	0.999942995819917	-4.7890877389113
CTSC	-0.202912677552209	2.25909822597907	-1.81602987506091	0.0721619869223291	0.999942995819917	-4.78916121720082
RNU6-33P	-0.519645535727261	-1.62341687555893	-1.01862357353218	0.310676170617463	0.999942995819917	-4.79024956154043
SNORA29	-0.542440051259336	-2.15736710900168	-1.12108703632425	0.264757100971445	0.999942995819917	-4.79030596751501
HMP19	0.590570969527908	-2.71348475009929	0.615469662632888	0.539549668711629	0.999942995819917	-4.79031946324104
CHMP1B2P	0.503289977957595	-2.02032486270087	0.986288292741739	0.326213579479013	0.999942995819917	-4.79037250104247
LINC01545	0.494811024928431	-1.94928193626302	0.938765787982355	0.349962356327654	0.999942995819917	-4.79037897258915
MCAM	-0.582746768641758	-1.70426313098886	-1.06083109591752	0.291151981984799	0.999942995819917	-4.79054125775124
LHB	-0.60935165081842	-1.99969376405631	-0.752132344710552	0.453620530343925	0.999942995819917	-4.79056735323545
THEG	0.59755116161664	-3.60679383486422	0.600175759141029	0.54965634460126	0.999942995819917	-4.79060261154679
MLK7-AS1	-0.608146061612787	-2.70441291930277	-0.755232997377318	0.451766103448059	0.999942995819917	-4.79061001537624
NWD2	0.470241436890237	-2.55614302188061	0.418937463839475	0.67610044815734	0.999942995819917	-4.7908638985403
LOC100130950	-0.621861748186913	-2.47480978830638	-0.877451485671534	0.382204624214448	0.999942995819917	-4.79127494152313
VAMP5	0.451288973701057	-0.594784577141369	1.12673765509699	0.262370463768573	0.999942995819917	-4.79173454116427
TENM4	-0.671438876029009	-1.64561285032424	-1.02705269994942	0.306708620197872	0.999942995819917	-4.79179184611929
SCEL	0.47059660542867	-3.11584361927808	0.426150595379282	0.670852973112044	0.999942995819917	-4.79313169890991
TMEM236	0.667509585508592	-3.03856200665421	0.778868473107963	0.437773927796581	0.999942995819917	-4.79329961720522
SLCO2A1	-0.434093021408337	-1.13336694047921	-1.22853736355169	0.221936832063595	0.999942995819917	-4.79335954140368
MACC1	0.517674754692797	-3.5945467993362	0.50819010980353	0.612364667667763	0.999942995819917	-4.79352222151915
ROR2	0.471633457884706	-1.48509666454915	1.08609065312191	0.279876246061625	0.999942995819917	-4.79395416699009
FAIM2	-0.435956151279291	-1.77050789339832	-1.14125768280842	0.256306919619957	0.999942995819917	-4.79415024862445
LOC100289333	0.588873774109875	-2.19311827424737	1.0611186468082	0.291021901673396	0.999942995819917	-4.79443813908027
ATP1A2	-0.665024786072015	-2.34892632892938	-0.660199063747126	0.510542828936906	0.999942995819917	-4.79517494351235
LOC100505625	0.464673809610771	-1.17077019059154	1.12955034360203	0.261188109474781	0.999942995819917	-4.79545359301184
ACP5	0.445740881169162	-0.979894638830843	1.25638934787336	0.211707130532824	0.999942995819917	-4.79586211330944
LOC100289561	-0.526116278178486	-1.99143694521396	-1.03076301110213	0.304973029886463	0.999942995819917	-4.79624990814399
WDFY4	0.281911420366315	-4.39884548771188	0.340894880459579	0.733850230685546	0.999942995819917	-4.79705127463498
SPDYA	-0.487011320909125	-0.175187906266525	-1.22195975250066	0.22440427916496	0.999942995819917	-4.79712229354199
LOC101929524	0.373790429935091	-0.236264897232992	1.27249257938093	0.205952547834962	0.999942995819917	-4.79736629896497
GAB3	-0.514562403660214	-3.09275591329583	-0.57214033530815	0.568425343280649	0.999942995819917	-4.79753311211632
BDKRB2	0.502264362678705	0.467765418042321	1.15020812971669	0.252618759301221	0.999942995819917	-4.79755768694264
LINC00346	-0.708908985561254	-0.835671697533402	-0.839761237616111	0.402912077896183	0.999942995819917	-4.79772032591578
FNDC4	0.361850263618102	-0.171555156064743	1.280909239053	0.202991048380338	0.999942995819917	-4.7979493254473
HYDIN	-0.228144417381817	1.01706230663899	-1.57564687462908	0.11805522933993	0.999942995819917	-4.79839212277772
STK32A	-0.449857910368175	1.1521126290432	-1.40064474367246	0.164209634844309	0.999942995819917	-4.79869327899092
NAGS	0.359118421345855	-0.212935035752944	1.30141086736704	0.19590914173804	0.999942995819917	-4.79916147434407
GJB7	0.514693295312824	-3.71516415498186	0.536275787391471	0.592879568810962	0.999942995819917	-4.80040056636057
C9orf84	-0.545235252931658	-2.11612890203437	-0.926569328717889	0.356232500312873	0.999942995819917	-4.8005973641652
MEP1B	0.52697409129461	-3.68053267346631	0.632373437979525	0.528489992376971	0.999942995819917	-4.80122925084189
GDNF	-0.665244951240175	-2.47826544414613	-0.782230606699193	0.435804289082525	0.999942995819917	-4.80125274513168
FCGR1B	-0.511965736369467	-2.39418516095717	-0.734854543844469	0.464033363093388	0.999942995819917	-4.80165859087277
OR10V2P	0.281911420366318	-3.63148784775825	0.294531989366847	0.768921279373941	0.999942995819917	-4.80239287711067
PHF11	0.414971302649255	-0.111824092144809	1.27689213434171	0.204400566802424	0.999942995819917	-4.8038648499549
MIRLET7F1	-0.270049665560998	-3.78352436777566	-0.278735591544503	0.780984978460527	0.999942995819917	-4.80404200072177
NACAD	0.281911420366313	-4.10039112726087	0.278152236564061	0.781431531520742	0.999942995819917	-4.80409420118073
CNIH3	0.543622721010361	-1.85238884223432	0.929379106665686	0.354781676558097	0.999942995819917	-4.80443644705076
HKDC1	0.487467125650748	-1.98376959889439	0.449671455496543	0.653855696125346	0.999942995819917	-4.804597490054
ZSCAN10	0.281911420366317	-2.969878723681	0.249400075525348	0.80352879908879	0.999942995819917	-4.80684578061022
ELN	0.350596970113344	-0.467225324187534	1.27724622310182	0.204276035031067	0.999942995819917	-4.80690916202864
MIR3685	-0.596073284026863	-2.50166096762619	-0.776301440295302	0.439281262740599	0.999942995819917	-4.80713372317592
FAM171B	-0.540603415156159	-3.09860408170148	-0.530675349746804	0.596741948902465	0.999942995819917	-4.80715806943034
TRIM9	0.507228088122476	-3.01847782195599	0.598917857621427	0.550491797249124	0.999942995819917	-4.80736831113394
PDE6C	-0.483590610898667	-1.43096440863569	-1.05638356069498	0.293168976633968	0.999942995819917	-4.8078195943556
FAM19A5	0.503659859657709	-3.87807965388634	0.595836166216454	0.552541220077704	0.999942995819917	-4.80818627120987
MORN2	-0.172263976089522	3.48389512334855	-1.87029393396766	0.0641721833396541	0.999942995819917	-4.8087701986433
ARHGAP24	0.560927803807035	-2.40096751451721	0.803090433072036	0.423700326328379	0.999942995819917	-4.80901254819605
HNF4A	-0.0602095764520643	-3.27406255063359	-0.0551899752840078	0.956089891901312	0.999942995819917	-4.80981560188003
NOX4	-0.060209576452066	-3.81218726885588	-0.0527985884717194	0.957990696822884	0.999942995819917	-4.80986118724841
TLR2	-0.0365016646985383	-4.25681403901787	-0.034552091461642	0.972501188960089	0.999942995819917	-4.81014253915185
RP9P	0.0322442266944449	-3.48526077701598	0.0338710030918521	0.973043032273694	0.999942995819917	-4.81015076566375
DEFB1	-0.0332382189883322	-3.83718397277959	-0.0322971561341378	0.974295162056398	0.999942995819917	-4.81016914888481
CALB2	0.032244226694444	-4.17671585297724	0.032205226448252	0.974368301995537	0.999942995819917	-4.81017019563236
MIR5188	-0.0236647163222417	-3.62013983770125	-0.0258281359574466	0.979442461205302	0.999942995819917	-4.81023552553286
CCL26	-0.0236647163222425	-4.28785915390137	-0.0239454477623516	0.980940659775085	0.999942995819917	-4.81025206762917
LOC100128006	0.0181098176070078	-3.5370180797844	0.0190574963176602	0.98483068044508	0.999942995819917	-4.8102891732176
RIMS2	-0.0095303072348063	-2.79192439666412	-0.00910622029373226	0.992751320748239	0.999942995819917	-4.81033864808389
LRP2	-0.00953030723480364	-3.59572827613078	-0.00895482912467579	0.992871826966429	0.999942995819917	-4.81033913076507
FRG2B	0.00853631494091811	-3.39668610926013	0.00824424347979334	0.993437449888314	0.999942995819917	-4.81034128820319
PLAC4	-0.00953030723480364	-3.1374789468504	-0.0071906761100802	0.994276090763947	0.999942995819917	-4.81034415887578
DIO2	0.00853631494091545	-3.17913839859873	0.00710708512506508	0.994342629574069	0.999942995819917	-4.81034436985736
DSCAM	0.193143938110908	-3.79813344462187	0.207067786209685	0.8363499217829	0.999942995819917	-4.8103520282343
SLC8A2	0.616349815391529	-0.809797242414862	0.989526451813997	0.324634921081095	0.999942995819917	-4.81134439806976
MLLT10P1	0.438932831809104	-1.51223778236569	1.03099697944543	0.304863807322464	0.999942995819917	-4.81229081332496
IGSF6	-0.472882040310488	-1.54872332385551	-0.999968350047619	0.319578722016901	0.999942995819917	-4.81258496723558
LMTK3	0.196530132799453	3.83193547230906	1.91044566289487	0.0587488828060791	0.999942995819917	-4.81392703880667
PDE7B	0.562114063245643	-2.70427513190383	0.852152932946035	0.39602986748182	0.999942995819917	-4.81408843220548
EYS	-0.439520890017575	-0.975380830117586	-1.13790609203868	0.257697702953756	0.999942995819917	-4.81564078108402
GIPC2	-0.499268513109876	-3.03096346664042	-0.566754473490747	0.572066315791633	0.999942995819917	-4.81571969080044
ANKRD19P	0.465511574788973	-1.21653243626175	1.02500538216015	0.307669139432325	0.999942995819917	-4.81620617314832
GZMM	0.591596672069866	-2.87301933819106	0.808016954356756	0.420871082467098	0.999942995819917	-4.81644190967454
KCNF1	-0.414566952510739	-3.96257874331208	-0.467012359307803	0.641439291669343	0.999942995819917	-4.81659420057413
LIPG	0.524402899953687	-1.34941656517261	0.781722966454854	0.43610134739737	0.999942995819917	-4.81662815214901
SNORD58C	0.319860816136656	-0.574383426275308	1.34196638321957	0.182443698615742	0.999942995819917	-4.81744771088133
ACSM4	0.542114069405446	-3.24061658535682	0.604255667633125	0.546950986042093	0.999942995819917	-4.81753635744896
S1PR5	-0.305830756051094	-3.76699051846547	-0.30444029732998	0.761382956150789	0.999942995819917	-4.81833386435012
CD55	0.373371685378551	1.92412948034999	1.53637370787504	0.127394482421472	0.999942995819917	-4.81843096368702
STMN4	-0.632740734498487	-2.04586040098088	-0.786103420853936	0.433541913568388	0.999942995819917	-4.81844195825344
WIPF3	-0.295794686136999	-3.90862923028738	-0.301444285776119	0.763659962641657	0.999942995819917	-4.81868384902404
PP2D1	0.503819455795146	-1.44566077376127	1.10329542175031	0.272370617329861	0.999942995819917	-4.81891236320964
SLC22A20	0.684190076640685	-1.25100610010614	0.908853979033115	0.365466935551795	0.999942995819917	-4.81897062205384
RBM11	-0.355266532695391	1.32135654716979	-1.34389263236702	0.181821888549775	0.999942995819917	-4.81986863286737
CSF1R	-0.639398216937574	-2.17790141299766	-0.937031192980804	0.35084974713862	0.999942995819917	-4.81993409164367
LINGO4	0.370558247412092	0.0391898290668264	1.30379821757924	0.195096559408257	0.999942995819917	-4.82000364712879
EPDR1	0.242277035212351	1.62397763771783	1.6115673947504	0.109997946556138	0.999942995819917	-4.82003168143974
CORT	-0.411455262577202	-1.05869546250865	-1.15094369552336	0.252317334968971	0.999942995819917	-4.82130051705496
WDR92	-0.169011015153782	2.8919686482645	-1.83404450803236	0.0694225171650687	0.999942995819917	-4.8214313170685
MIR8078	-0.773759452893336	-0.348915852016015	-0.928841301930925	0.355059077935391	0.999942995819917	-4.82160974426864
RASSF6	-0.492343749753254	-1.76636606465354	-0.834588482877794	0.405806342237687	0.999942995819917	-4.82180374363668
SYT9	0.524559061269253	-2.00053595833988	0.724831790370715	0.470135117080117	0.999942995819917	-4.82219386299614
MIR21	0.245360280111862	-3.12617252985466	0.265222018855758	0.791348006093802	0.999942995819917	-4.82263340304468
CFAP221	0.333963921657078	0.396811352881026	1.34590086045823	0.181175313950178	0.999942995819917	-4.8226532708141
RASGRP3	0.57506875320235	-2.19666908105348	0.815069039892365	0.416840780783093	0.999942995819917	-4.82308664125735
MUC15	-0.243258040367715	-3.81353014061323	-0.254213207497176	0.799818053239053	0.999942995819917	-4.82374492193383
FRG2C	0.296235936891303	-2.07474646055809	0.240212802927406	0.810624257983876	0.999942995819917	-4.82507149515906
HERC2P7	0.554754008820043	-2.57246717179499	0.576094471925018	0.565759423345476	0.999942995819917	-4.82518878704488
EPHB1	-0.23322197045362	-3.36120846935617	-0.23753638541556	0.812694292392798	0.999942995819917	-4.82532681711066
HHIPL1	0.20987452480242	-4.1440718348777	0.230118779581076	0.81843822381536	0.999942995819917	-4.82598731550862
GABRE	0.522193222758309	-2.16995007882616	1.02518685771702	0.307583916934496	0.999942995819917	-4.82677726825983
CTAG2	0.477218410296596	-1.85256029546234	1.06975834814766	0.287132012613619	0.999942995819917	-4.82687900669376
PANX3	0.526580758241603	-1.9405888123555	0.841769384365221	0.401791866305016	0.999942995819917	-4.82746513190024
BRINP3	-0.571330738526032	-1.99926120351947	-1.02637050011821	0.307028456908629	0.999942995819917	-4.82773868950888
CHURC1-FNTB	0.299840824596213	0.521074240533954	1.40559297570983	0.162738011493118	0.999942995819917	-4.82799822093548
LRRC4C	-0.500916000501108	-1.68624970070641	-1.07332490967714	0.285536649125949	0.999942995819917	-4.82803071675711
CPB2-AS1	-0.498600822810876	-2.38683454073391	-0.779089759039247	0.43764413241449	0.999942995819917	-4.82808258660862
SERPINC1	0.487382150454486	-2.76492111962301	0.595762521045777	0.552590242867206	0.999942995819917	-4.82818508584697
KIAA0226L	0.526115838312989	-2.11260894806591	0.418831368326414	0.676177751471126	0.999942995819917	-4.82827661850216
ZNF486	0.51329737543514	-2.0558992463923	0.841228690947608	0.402093296642983	0.999942995819917	-4.82854669216829
FAM46A	0.596839478255216	0.128567100763719	0.933999762177397	0.352404047719207	0.999942995819917	-4.82871990930589
CACNA1S	-0.541493046511628	-2.44762824376913	-0.562484041394875	0.574961196191084	0.999942995819917	-4.82877981042844
SCUBE3	0.451992566557347	0.222698433277568	1.31897766984453	0.189988486042731	0.999942995819917	-4.82893090213816
HSD17B3	0.282022602821097	-3.84127929361752	0.361710807975053	0.718280461694577	0.999942995819917	-4.82915983105723
ELAVL3	-0.336937456650527	-4.4112719506307	-0.389393039731734	0.697758250531647	0.999942995819917	-4.83043352873495
SCRN1	0.500877327247997	0.107426586843294	1.22024421534774	0.225051082255662	0.999942995819917	-4.83068515762963
FRMD6	0.244147661741213	1.95286183470188	1.60588642774425	0.111242086952568	0.999942995819917	-4.83082162661707
LINC00536	0.549436976027735	-3.56022815859071	0.740946154280975	0.460346802809711	0.999942995819917	-4.83204547182949
NDUFA4L2	-0.173190901281735	4.45995244039695	-1.98326263300369	0.0498966817468759	0.999942995819917	-4.83293677674453
REPIN1	0.127425638365839	7.92684150656802	2.14338932494449	0.0343441390829545	0.999942995819917	-4.83298930729698
LOC101929231	0.51700580886561	-2.47256118228589	0.901093588182617	0.369559488185718	0.999942995819917	-4.83315395425342
SNORD68	0.230374503017885	0.395923618983289	1.57147518949541	0.119020655944181	0.999942995819917	-4.83328997275291
SLC9A9	0.371333452136555	0.0384436895323512	1.2152908507303	0.226926208185975	0.999942995819917	-4.83417790213217
HIST1H2BE	-0.525984824412614	-2.00293872989432	-0.636478194993644	0.525822134275511	0.999942995819917	-4.83507385576807
SLC30A2	-0.534884009530503	-1.77261322717183	-0.216528525866705	0.828987501939746	0.999942995819917	-4.83535283432494
SNORD88B	0.263093283187633	0.732822537393177	1.65840877318373	0.100159672446721	0.999942995819917	-4.83565479182729
SYCP3	0.503283676688157	-1.44834593849586	1.14804142251102	0.253508123279326	0.999942995819917	-4.83572158556028
CCDC62	0.436986852993869	-0.911993941587125	1.19955775335882	0.232956935407319	0.999942995819917	-4.83607752149486
LOC100288974	0.542791039646526	-1.98052453623566	0.981250065583105	0.328679845548604	0.999942995819917	-4.83620003459032
TIAM1	0.507757860507383	-2.11320099044892	0.957081304685261	0.340680688485118	0.999942995819917	-4.83637940554219
LOC441204	0.494713497780513	-1.6716417590492	1.02609888456602	0.307155861133973	0.999942995819917	-4.83644324876744
FAM86EP	-0.140686135091463	3.3879077091822	-1.94450070976814	0.0544565106441417	0.999942995819917	-4.83650285423894
NHLRC4	-0.372582811978487	-0.673489356864067	-1.21299653277531	0.227798554294064	0.999942995819917	-4.83652408593919
MIR200C	0.253227374585012	-3.67927926926932	0.304879571252432	0.761049277969628	0.999942995819917	-4.83691840824708
FCGR1A	0.526276326872383	-0.222831391759378	1.06692700156607	0.288402842492244	0.999942995819917	-4.83712857635379
TGFB2	-0.530333960716004	-2.59357730774155	-0.997596803066566	0.320722467881109	0.999942995819917	-4.83725361170566
LINC01512	-0.656946169759565	0.874436683707452	-0.89052173265747	0.375180988856089	0.999942995819917	-4.83778754440991
KSR1	-0.458280904048792	-0.0473916622935932	-1.11451296315736	0.267552818703685	0.999942995819917	-4.83817753457289
ABCA10	0.238431970267693	-3.43616916209069	0.291349451243141	0.77134732811859	0.999942995819917	-4.83857112702477
LINC01176	0.513401016533638	-0.475002312235143	0.932335222213966	0.353259381201272	0.999942995819917	-4.83898332025215
ADTRP	-0.483972870192287	-2.42756828859812	-1.07429125666223	0.285105439334859	0.999942995819917	-4.83942068018634
CD79A	0.465193588715928	-3.3792503069762	0.500510713987344	0.617742014140864	0.999942995819917	-4.83952698058806
GFER	0.170530604466666	5.19571724854199	2.01970111046888	0.0459103259307091	0.999942995819917	-4.84007964966801
RP1	-0.0590263630171357	-3.34694293361301	-0.0712734984958447	0.943312948292964	0.999942995819917	-4.8412478803006
CALCB	-0.0590263630171357	-3.66077883394908	-0.0611854074582398	0.951325532006719	0.999942995819917	-4.84151084812199
SAXO1	0.519613012537349	-1.97836463735573	0.953014683845042	0.342727578178694	0.999942995819917	-4.84166605668385
DBP	0.177927494156025	3.04867239261013	1.80379939236733	0.074072565842544	0.999942995819917	-4.84181992187141
F3	-0.444175315539607	-1.09126480604683	-1.20517898881804	0.23078913135598	0.999942995819917	-4.84196085312387
CD22	0.246376525247364	-3.43225394472601	0.255256519427552	0.799014299340569	0.999942995819917	-4.8426138170111
PPM1L	0.275116116577331	2.72067394059007	1.668812023609	0.0980741475065459	0.999942995819917	-4.84325081696403
LACTB2-AS1	-0.479013859191519	-2.08868536519408	-0.899024654072765	0.370655429134615	0.999942995819917	-4.84407653841488
C1orf127	0.165509870378868	-3.04469146827469	0.169660862581363	0.865596759839972	0.999942995819917	-4.84457581808869
MYO7B	0.21898768267579	-3.54323830660489	0.235091148639031	0.814586684847019	0.999942995819917	-4.84464047200177
THAP7	-0.144797428831465	4.85645358731194	-2.01559473237144	0.0463455200316864	0.999942995819917	-4.84496408698879
CXCL10	-0.881661861579946	-3.1354853092478	-0.656069062051544	0.513186060211365	0.999942995819917	-4.84505384502821
LOC339862	-0.359242098627478	-0.325076615834307	-1.16037499546454	0.248475038329456	0.999942995819917	-4.84523119082039
OR13J1	-0.0255395870179944	-3.2547194673219	-0.0275939006785409	0.978037374281092	0.999942995819917	-4.84661560691849
ENPP2	0.504337170385886	-3.10161789592808	0.646805550452074	0.519140958409159	0.999942995819917	-4.84664029799018
LOC100506258	-0.310287322011902	1.33979935149244	-1.42661775724795	0.156597458001369	0.999942995819917	-4.84670706169738
CD163	-0.010744182700674	-4.39540835986753	-0.0134496269624114	0.989294084474296	0.999942995819917	-4.84673146717819
CCR4	-0.0107441827006731	-4.30903598335304	-0.0113917615279075	0.990932069289034	0.999942995819917	-4.84674166961839
CATSPERD	0.00265602107870677	-3.7829817089627	0.00327250335279247	0.997395009723489	0.999942995819917	-4.8467654319154
PKN2-AS1	0.418733352046159	-2.80820754441747	0.586179777442199	0.558987507041266	0.999942995819917	-4.8470415136468
COPZ2	0.519322404328831	-2.31686374423959	0.563884801252751	0.574010862091431	0.999942995819917	-4.84790688062271
DUSP5P1	0.436821749044831	-1.28981493781213	1.04429048628967	0.298701278016871	0.999942995819917	-4.84826387698591
SLC30A3	-0.459844407624028	-2.00224836039725	-0.870845278085072	0.38578554505171	0.999942995819917	-4.84836971089234
CLSTN2	-0.32637950509683	-3.0648050122851	-0.360563368185377	0.719135704457128	0.999942995819917	-4.84908697362578
C10orf62	-0.418941899350849	-1.34047222862862	-1.01933109433332	0.310341829237967	0.999942995819917	-4.85012699515219
SAMD12	-0.165021618548426	3.71684658216999	-1.83000051550195	0.0700298255031656	0.999942995819917	-4.85017418331642
RRS1-AS1	0.437778528143654	-1.3814596534554	1.1104888463905	0.269274250542377	0.999942995819917	-4.85059420494757
LINC00612	-0.407783874668409	-0.703917426069581	-1.06507451223	0.289236397174432	0.999942995819917	-4.85066506835171
FIBIN	0.159349567263397	-0.575358188355872	0.154082184965267	0.877834772296597	0.999942995819917	-4.85110414448399
CRHR2	-0.485182349635732	-1.55078205235942	-0.940039765229309	0.349311530750149	0.999942995819917	-4.8516536939514
KIAA1045	0.480008159091206	-2.95168360532442	0.480383839586369	0.631933795214061	0.999942995819917	-4.8521491059224
SSX1	0.429097364183284	-2.91695837328107	0.614486244248913	0.540196692087157	0.999942995819917	-4.8522705569463
MSANTD1	0.415736704582202	-1.77317478402013	1.08383601229758	0.280870303797933	0.999942995819917	-4.85295025694129
LINC00954	-0.425181208026621	-2.52899669410243	-0.483243345562524	0.629908945660482	0.999942995819917	-4.85314335293639
LOC148709	-0.235498295612241	1.09119453635511	-1.49592636180968	0.137612488927731	0.999942995819917	-4.8535527035572
BTLA	0.456494769453152	-3.39510782959342	0.551728472091063	0.5822832460357	0.999942995819917	-4.85356119984881
SYNPO2	-0.27663185787047	-3.17834006850909	-0.33024292133002	0.741861235919612	0.999942995819917	-4.85363854420423
CD5	0.438815479817594	-1.70374974546821	1.00324720275492	0.318001864289599	0.999942995819917	-4.85389420728081
MIR590	-0.435372814352872	-1.95229525108075	-0.958369888382781	0.340033753884744	0.999942995819917	-4.8544687519079
CILP	0.538870240293336	-2.68329096853267	0.806890720614815	0.42151687198501	0.999942995819917	-4.85457882216875
LINC00900	-0.344885322415848	-2.05994005714376	-0.445153374269609	0.657106926261277	0.999942995819917	-4.85504603402407
CAGE1	-0.419727580396211	-1.12701343172348	-1.07950580639826	0.282786276730712	0.999942995819917	-4.8554084717054
UMODL1	0.416293607671185	-0.822285501253836	1.14835642014571	0.253378689664151	0.999942995819917	-4.85585747310411
TTC24	-0.422649027643785	-3.638073499903	-0.552391008133865	0.581830938820193	0.999942995819917	-4.85653108733396
SNX11	0.147533839162131	5.04547835153632	1.96840531555558	0.0516045722220086	0.999942995819917	-4.85672782061314
FOXD3	-0.61340284511598	-0.843938062464594	-0.719062612741636	0.473667617821627	0.999942995819917	-4.85697980041556
GCHFR	-0.180747548095827	3.63756129684278	-1.88655738701419	0.0619269537037837	0.999942995819917	-4.85719788509299
SLC2A10	0.445136288229846	-2.10862275289625	0.83560541358831	0.405236355884432	0.999942995819917	-4.85790313111422
WNT8B	0.444258036112699	-1.75180156715601	1.09308452677658	0.276808126365886	0.999942995819917	-4.85808116040481
LOC202181	0.28447393138567	2.00352504327431	1.60878056863467	0.110606865506209	0.999942995819917	-4.85866092450127
ZNF788	-0.496706967174976	-0.789664616450518	-0.935477679717733	0.351645726182344	0.999942995819917	-4.85890018002169
ZNF670-ZNF695	-0.42030146002534	-1.30270499762546	-1.07829763298882	0.283322452559938	0.999942995819917	-4.85958265297472
FLG	-0.355998234434487	-0.949486844945189	-1.24865109512929	0.214513997104211	0.999942995819917	-4.85960421091579
MGC16025	-0.363882936509923	-2.54654696357375	-0.411854332889136	0.68126892365711	0.999942995819917	-4.86001630906823
H3F3C	0.487587938646294	-2.69896125259644	0.731585579102097	0.466018548866652	0.999942995819917	-4.86021902956593
LOC100287728	0.192592796107764	-4.36142058918329	0.235908756272376	0.813953807676638	0.999942995819917	-4.86050417602213
CNFN	-0.244964679876038	2.25132577334233	-1.68296186814538	0.0952941567614205	0.999942995819917	-4.86237542122395
APOL4	-0.46974402475331	-3.3005276952697	-0.764287826331765	0.446375579263237	0.999942995819917	-4.86288157739534
UCHL1-AS1	0.427322159750503	-2.81370035867085	0.534424278033718	0.594155188969032	0.999942995819917	-4.86341799982171
HIST1H3J	0.430996336036218	-1.10034628090844	1.00501097051015	0.317155779426746	0.999942995819917	-4.86351001353809
OLFML1	-0.511522840158802	-1.75302367445257	-0.847145365741726	0.398802304494604	0.999942995819917	-4.86365926305525
ASB18	0.195278965767555	-3.00082997761887	0.198445002900185	0.843072942034425	0.999942995819917	-4.86399799946229
ARL4C	-0.294570839732269	2.51170991472728	-1.57183143957285	0.118937966958717	0.999942995819917	-4.86427734544967
LOC100505716	-0.452507939426617	-1.020296418563	-1.08734529171845	0.279324134554857	0.999942995819917	-4.86451941966899
LINC00482	0.43327538209548	-1.72983724288432	0.924932623151099	0.357079355829661	0.999942995819917	-4.86478236640312
GOLGA6B	-0.0517867062946387	-3.68806851758626	-0.0634101337106112	0.949558059457133	0.999942995819917	-4.86505750362286
NXPH3	0.0427019062929332	-3.47911770021764	0.0494956400748719	0.960616456779755	0.999942995819917	-4.86538902935601
MCOLN3	0.342550480301074	-3.10637210083431	0.360461814327479	0.719211414693761	0.999942995819917	-4.86539785926023
FCRLA	-0.0424899606618503	-2.4201992953847	-0.0484530943341724	0.961445345457284	0.999942995819917	-4.86541057864755
HSPB6	0.39704016694819	-0.417265871636509	1.07506327605715	0.284761264750028	0.999942995819917	-4.86546507863459
HAVCR2	0.025086198418844	-3.47711670806681	0.0269666416377274	0.978536500748197	0.999942995819917	-4.86575255360256
KLK14	0.448899047340622	-1.26185838712681	1.22192346748063	0.224417945620553	0.999942995819917	-4.86579999036943
TTR	0.247534746669857	1.16144807437034	1.50412202018065	0.13549187419473	0.999942995819917	-4.86587245772443
ASIC4	0.00210011124726606	-3.52554609712359	0.00270823209132624	0.997844181805481	0.999942995819917	-4.86590446951895
LRRC4B	0.344680700079925	-3.13104289974006	0.354952990218244	0.723322510999706	0.999942995819917	-4.86629320171361
MEIG1	0.426989123122371	-1.71840383738552	1.00136331007848	0.318907228379264	0.999942995819917	-4.86637500907441
SLC13A4	-0.404414069075476	-1.16242478107793	-1.03999231223052	0.300684509712963	0.999942995819917	-4.86680255653301
ACMSD	0.518140501622873	-1.93187393766478	0.941956405757957	0.348333862520945	0.999942995819917	-4.86698724093586
GPR83	-0.394770604905058	-2.45860997026497	-0.635922877608892	0.526182650103015	0.999942995819917	-4.8672743922205
SPEF2	-0.225515934171817	2.33715450985119	-1.66034022626596	0.0997697890288115	0.999942995819917	-4.86736013731781
FAM212B-AS1	0.483959282436753	-2.28131576083105	0.720759095327907	0.472627318225285	0.999942995819917	-4.86757077960261
IGF2BP2	-0.475393725439277	-2.99993923666216	-0.556456266628497	0.579059276416378	0.999942995819917	-4.86786897101355
PCDHGB8P	-0.551722741929112	-2.50015694677271	-0.875865479781622	0.38306243420568	0.999942995819917	-4.8679019394484
SCOC-AS1	0.31467141349875	0.302170848496917	1.35664927936373	0.177744117393497	0.999942995819917	-4.86791747186317
IRX3	0.250769137218453	3.11449937369722	1.80387633142429	0.0740604170542872	0.999942995819917	-4.8682116972846
SYT2	-0.41169284801529	-0.794414480574096	-1.14283653838606	0.255653589246195	0.999942995819917	-4.8683048841688
TG	0.413070098147196	-1.10494598450896	0.982649033521348	0.327993809551312	0.999942995819917	-4.8685887136311
UNC80	0.401803803922764	-1.69406285320172	1.05571632895263	0.293472390238929	0.999942995819917	-4.86866829972402
LOXL3	-0.332702497538175	-0.161985435130368	-1.31487758524773	0.19135826486091	0.999942995819917	-4.8687501632274
ANKRD33B	0.436773055470922	-3.33765196036559	0.407536227394992	0.684427273006555	0.999942995819917	-4.86890342289932
ITGB8	-0.532503229429915	-2.34624485625366	-0.807356537938227	0.421249697953233	0.999942995819917	-4.86905732028504
SNORA62	-0.298510154344347	-0.665123785205853	-1.44175481139328	0.15228794193848	0.999942995819917	-4.86939731008175
FTO-IT1	0.459475673851602	-1.68600398412296	1.05340705855439	0.294524145083449	0.999942995819917	-4.87026531901166
HAVCR1P1	-0.46125726448295	-1.97345136174335	-0.69523311341545	0.488414220391086	0.999942995819917	-4.87051220097705
LHFPL5	-0.477112416802738	-2.90808536943575	-0.589683955375544	0.556643956832887	0.999942995819917	-4.87074838375012
CSPG4	0.514906004537922	-1.56328432413459	1.07191183093632	0.286168007027454	0.999942995819917	-4.87122903656574
FILIP1	0.54183139823186	-0.687163646761591	0.923192128968679	0.357981322571756	0.999942995819917	-4.87162188813681
CXCR5	-0.412703507364889	-2.95523111427277	-0.57254164857379	0.568154496214786	0.999942995819917	-4.87253845051572
LOC101929378	0.34960451189462	-0.182146169284671	1.28279780991758	0.202330874352672	0.999942995819917	-4.87329155707599
NAPSA	0.489937650029896	-1.60280953722604	0.834856391423035	0.405656133276032	0.999942995819917	-4.87335227949485
SLC24A1	0.139041535299747	4.63470871739657	1.93074655881916	0.0561570809161737	0.999942995819917	-4.87380609618244
FLJ26850	0.415923975065304	-2.30563085790892	0.686608393456208	0.493812758181451	0.999942995819917	-4.87383765123017
APOE	-0.557019457574353	-3.15101196089399	-0.73320327964279	0.465035550027761	0.999942995819917	-4.87408565365789
SLC44A5	0.505927256605973	-2.5028269756549	0.773713862483971	0.440803715706725	0.999942995819917	-4.87409303359316
SCN3B	-0.297238104020957	-3.29020101793955	-0.336823393634268	0.736908856043425	0.999942995819917	-4.87455201613809
AGFG2	-0.118801165179722	4.84995885329631	-1.97533832763516	0.0508015256595922	0.999942995819917	-4.87479309923887
LINC00884	0.489511314713058	-2.00199953667753	0.78171464049845	0.436106220524233	0.999942995819917	-4.87486248310738
ODF3L1	0.403167178039447	-2.92395140941182	0.56424113138416	0.573769233244509	0.999942995819917	-4.87495832883777
RBM12B-AS1	0.351595838497039	0.287656400898861	1.29608739897113	0.197730142795734	0.999942995819917	-4.87519824696221
VN1R1	0.322773726294664	0.591827320799616	1.31777846754721	0.190388362163152	0.999942995819917	-4.87571061610611
LINC01105	0.155089190508489	-3.8928352678528	0.198076301523065	0.843360673924171	0.999942995819917	-4.8757974563546
FOXJ1	-0.298843513684242	-2.78758868483882	-0.324850614134019	0.745927524818383	0.999942995819917	-4.87637739759202
CAPN12	0.406147337503442	-0.203921560558035	1.11060474071559	0.269224565849619	0.999942995819917	-4.87717341249085
ADGRL4	-0.547212824368819	-2.86021137657022	-0.776110090991171	0.439393741970171	0.999942995819917	-4.87717821778238
HIST1H1D	0.457840075657323	-2.97433633393083	0.538605860238352	0.591276047820446	0.999942995819917	-4.87810056360355
SOCS1	-0.604228664760278	-0.909963516120496	-0.80117289489239	0.424804589863931	0.999942995819917	-4.87833375195199
FMOD	0.496357467209722	-2.32384860085675	0.800880523644631	0.424973109040767	0.999942995819917	-4.87878822467346
MROH8	0.402535179645723	-1.5511311463768	0.92781022554415	0.355591298470871	0.999942995819917	-4.87885312001572
MAGEA11	0.329882223351647	-2.96051995430515	0.402588232631744	0.688053225586106	0.999942995819917	-4.87905597696512
C9orf171	-0.0268839535558758	-2.58208680272804	-0.02981468439602	0.976270309875799	0.999942995819917	-4.87915368482265
TNFRSF11B	0.102134305403013	-2.44055852660423	0.127715165393738	0.89861377324048	0.999942995819917	-4.87931763480717
SDR16C5	-0.403480932665537	-1.57930975260307	-0.867562199544395	0.387572855261811	0.999942995819917	-4.88042265430644
SDF4	0.141895616749268	7.75524833650156	2.11326212431109	0.0369000508556978	0.999942995819917	-4.88072455281395
ADAMTSL1	0.220798834035263	-4.17090975776387	0.292917557742071	0.770151675500459	0.999942995819917	-4.88091157235031
ZNF812	-0.235040604531476	2.89231933578423	-1.79375728906579	0.0756724640269514	0.999942995819917	-4.88093748327582
PIWIL2	-0.388610260779004	-3.00539740451367	-0.536576745866924	0.592672340090187	0.999942995819917	-4.8816380251935
PTCHD4	0.0663439350340393	-3.62910253818689	0.0711272621110348	0.943429058702375	0.999942995819917	-4.88180236287722
CYBA	0.0879789096988617	-2.55305142223483	0.105209259901381	0.916406462508879	0.999942995819917	-4.88204084528356
ITGBL1	0.158201476443219	-3.10207525346724	0.183379225754332	0.854847032643877	0.999942995819917	-4.88225235727334
CACNA1C	-0.443662720753188	-2.94305857376078	-0.584261889515114	0.560272220516605	0.999942995819917	-4.88251565023898
ASCL2	-0.0162156081490021	-3.73855781920375	-0.0191466327458702	0.984759738671449	0.999942995819917	-4.88283869844203
ABCA13	0.0799420647020677	-3.43512826318857	0.0824270587120811	0.93446090254737	0.999942995819917	-4.88298865729662
OR52E6	0.488482147996845	-1.98951405298145	0.911944438107795	0.363845156747944	0.999942995819917	-4.88312793022143
NKPD1	0.232677767049262	2.19235461373093	1.63146608116064	0.105727803887279	0.999942995819917	-4.88353012885506
CUBN	0.42270098778153	-0.962336441452598	1.16985873145509	0.244653414499663	0.999942995819917	-4.88419240317666
FAM205A	-0.43616739172038	-1.56384129150667	-0.834279351155464	0.405979705759321	0.999942995819917	-4.88422001985458
SOX7	-0.514017964966677	-2.36016214687157	-0.828043752844104	0.409486247240402	0.999942995819917	-4.88441189438797
SPRR1A	-0.269330673322139	-2.79534682443881	-0.264559305291777	0.791857194950949	0.999942995819917	-4.88456812547703
ANKRD31	0.424259868590952	-0.654752968075855	1.06308939152701	0.290131456300008	0.999942995819917	-4.8845961808072
ADCY10P1	-0.346392795113758	0.418849460562219	-1.3433928814651	0.181983059141224	0.999942995819917	-4.88515641193823
SMAD6	0.232543852675641	3.49694066003158	1.8822920071661	0.0625093324130393	0.999942995819917	-4.88561154377891
MYLK3	0.459055569677885	-2.58797508910802	0.666413419915514	0.50657923690071	0.999942995819917	-4.88607837539535
SEMA6D	-0.210900813983456	-3.68288281709777	-0.24960923697936	0.803367449349431	0.999942995819917	-4.88634041255029
ZNF613	-0.120514755250459	4.75669965674197	-1.97808563644095	0.0504862558109763	0.999942995819917	-4.88667922960042
SLIT3	-0.315437840437249	-3.15547226962268	-0.434465091321993	0.664824415237574	0.999942995819917	-4.8872087482217
LHFPL3-AS2	-0.0468402687497935	-2.9479473051047	-0.0539586917580936	0.957068552403657	0.999942995819917	-4.8875552760544
KLRG2	0.419604425269831	-1.7995118256779	1.00014768975999	0.319492340531359	0.999942995819917	-4.88904278330995
PTGER1	-0.0474116302087522	-2.36072628971118	-0.0578816270768774	0.953950723379712	0.999942995819917	-4.88908981848939
OTOF	-0.0178987898466501	-3.32744113997989	-0.0223500335880459	0.982210306075578	0.999942995819917	-4.88973053993144
PRNCR1	0.448112007814408	-2.28413168890291	0.927044848650571	0.355986700196592	0.999942995819917	-4.89025780534404
RGPD8	-0.378449637534185	-1.9133110317172	-0.768124973211264	0.44410249543947	0.999942995819917	-4.89060956933358
C6orf222	-0.469483427747394	-3.18638436143532	-0.805518570987477	0.422304467185423	0.999942995819917	-4.89067551451477
NRIP3	0.472889841778991	-1.04135282049369	0.949192924290478	0.34465847053875	0.999942995819917	-4.89112861001233
CARD9	0.286436559721186	1.19043541357705	1.55070323587779	0.123921516029216	0.999942995819917	-4.89126945032011
ZBTB7C	-0.405215249776907	-1.58782341373823	-0.957326199479195	0.34055767733957	0.999942995819917	-4.8912733984852
RNU4-1	0.327436312852179	-2.6863589002056	0.487328663653883	0.627020972901995	0.999942995819917	-4.89215704336587
LINC01194	0.3122405353284	0.104294201681073	1.25121437769817	0.213581229396657	0.999942995819917	-4.8934722143188
SHISA2	0.309249201885132	-1.51938529115084	0.284360739590898	0.776682755948072	0.999942995819917	-4.89348799519023
LINC01003	0.181449473485268	3.84567459395235	1.85723099696311	0.0660245654920909	0.999942995819917	-4.89402005071111
VWA5B1	-0.386923976740639	-2.10822680826489	-1.10606730658795	0.271174562193111	0.999942995819917	-4.89537095819196
LOC100134317	0.360559435266492	-1.15749887972813	1.07111715765133	0.28652348370655	0.999942995819917	-4.89638732705899
MSRB3	0.414858127738191	1.27624622272955	1.24661912203623	0.215255537180749	0.999942995819917	-4.89644236418697
PKD1L2	-0.465681325301781	-2.2617422364013	-0.792987123442078	0.429537715706718	0.999942995819917	-4.89702089083986
DAPP1	-0.0902198572496404	-3.212017574326	-0.11392850214638	0.90950767048524	0.999942995819917	-4.89810552852188
EVA1C	0.289358030424247	0.12746007486641	1.37641359387646	0.171563193263186	0.999942995819917	-4.89820131232822
MYOF	0.300319220067593	0.938709181179263	1.40707017555136	0.162300647537807	0.999942995819917	-4.89893625597413
SHISA7	-0.0821516013968129	-1.92777622583096	-0.0940761978691	0.925224321970992	0.999942995819917	-4.899059240514
ABHD17A	0.197690364776211	5.50540083662314	2.02343142139795	0.0455180178278035	0.999942995819917	-4.89916729712883
RELB	0.669056462849574	1.37184251489425	1.33877658634703	0.183476907074538	0.999942995819917	-4.89921566353388
TMEM217	-0.419812442166927	0.119709001857073	-1.12721561378985	0.262169282965033	0.999942995819917	-4.89936944490371
GCNT3	-0.62496521253263	-0.127454777409695	-0.448922763643317	0.654393999815576	0.999942995819917	-4.89973876360857
ADAM21P1	0.195328789900115	-2.92795126877098	0.24166474259964	0.809501837967842	0.999942995819917	-4.90018520707471
TNFRSF9	0.10354754802796	-3.1152037399943	0.111796872748337	0.911193628444398	0.999942995819917	-4.90059132470265
SP9	0.301271135483968	-2.65088648200417	0.417210343593653	0.677359292585432	0.999942995819917	-4.90059604782701
MUC19	-0.387208233419253	-1.33093359347011	-1.08066776633686	0.282271268250254	0.999942995819917	-4.90090505748751
MBOAT1	0.496904437234951	-1.98622839607479	0.770387949228152	0.44276508035387	0.999942995819917	-4.90099064138087
LINC00856	0.436754283006929	-1.62070210759526	0.955408612602894	0.341521656733436	0.999942995819917	-4.90148773298253
KBTBD12	-0.243616638025975	-3.4518838654474	-0.30472529472845	0.761166463291492	0.999942995819917	-4.90156743012532
PLAUR	0.384403923251313	-1.11674305487197	1.10829185840241	0.270217321595753	0.999942995819917	-4.90184904055417
PLEKHH2	0.481726307257484	-0.976030854345717	0.771253326899627	0.442254261510579	0.999942995819917	-4.90222016725455
LOC101928401	-0.411708950184385	-0.68638537762042	-1.0267688384554	0.306841676182751	0.999942995819917	-4.90261370819415
TNNC2	0.410819945818261	-2.21028381667079	0.712214747399794	0.477879746177977	0.999942995819917	-4.90311605993725
MIR7161	-0.436923318883999	-2.35762426003784	-0.706124510776477	0.481643240509775	0.999942995819917	-4.90314899625835
GDNF-AS1	-0.443499434573368	-2.08499420148412	-0.702042177636857	0.484175066648919	0.999942995819917	-4.90322132520288
CXCL11	0.41225480025084	-3.56607869239554	0.562575418145187	0.574899179382688	0.999942995819917	-4.90348057789218
NXF3	0.236667579153778	-3.15343493879771	0.288565848476277	0.773471130043385	0.999942995819917	-4.9038851221155
ST3GAL4-AS1	-0.230162875201972	1.46852940557776	-1.59785445716968	0.113020290890829	0.999942995819917	-4.90418290546236
PLAGL1	0.361340950146556	-2.04451788753527	0.565150877981754	0.573152552314266	0.999942995819917	-4.90419388865923
ANKRD36BP2	0.275137348862308	-2.49000045235357	0.28911102798517	0.773055039095497	0.999942995819917	-4.90438369197003
LETM2	-0.333668026066237	1.52698043359484	-1.39983008518165	0.16445288903239	0.999942995819917	-4.9049187478282
KLHDC9	0.141157626206409	4.1512960547045	1.86646935307293	0.0647099666504017	0.999942995819917	-4.90492580006181
LYG1	0.41239244826744	-1.68340596405245	0.794558072638842	0.428626969388691	0.999942995819917	-4.90525923137059
LINC01057	0.470384317994654	-1.96376492895546	0.822455667287227	0.412644133814263	0.999942995819917	-4.90663631533481
SYNPO2L	0.373683428616603	-2.49262016728638	0.50114582589503	0.617296495227918	0.999942995819917	-4.90675265382179
LOC100506747	-0.386843035089115	-2.17830208062761	-0.670578047339282	0.503932196155047	0.999942995819917	-4.90680593260759
FLJ46906	0.31705566510932	1.17389840506852	1.33452031743157	0.184862394531884	0.999942995819917	-4.90692664136644
LOC101927021	0.182315008927482	4.20894009583182	1.88121822159741	0.0626566645838647	0.999942995819917	-4.90711709079566
DNAJB5-AS1	-0.334679107101417	-2.90892273400122	-0.442548945040733	0.658984084178645	0.999942995819917	-4.90742283154717
SYT11	-0.28198682601313	-2.74642694612234	-0.323260733630791	0.747127815968523	0.999942995819917	-4.90775022492007
PRX	0.402308348518664	-1.55198764177228	0.851046155182504	0.396641616211928	0.999942995819917	-4.9078868100461
ISL1	0.36852130338311	-2.67439441168234	0.493827567738808	0.622438735289875	0.999942995819917	-4.90830029895779
EPX	-0.362863118478308	-1.11517867210384	-1.067433490394	0.288175226601789	0.999942995819917	-4.90859415885449
PIR-FIGF	-0.171409592641242	-3.03525339822069	-0.209816336665578	0.834209449459617	0.999942995819917	-4.9095361518413
TRAF5	0.294251678028411	0.3855871553837	1.42172042928259	0.158011624389106	0.999942995819917	-4.90996760198384
ACTN3	0.371115962426561	-1.93282653881952	0.703470408796241	0.483288459198018	0.999942995819917	-4.91032607976868
MB21D1	0.0726834227720632	-3.34735502600555	0.0878782002031837	0.930137511330701	0.999942995819917	-4.9105979307658
KCTD16	0.142519355287922	-2.78290659859858	0.175570751730795	0.860962548209123	0.999942995819917	-4.91163053777383
PDE1A	-0.398131679523237	-1.56475880072375	-0.82511368445839	0.41114023866945	0.999942995819917	-4.91177862373744
SPP1	0.0305718979140406	-3.04576452728882	0.0412318009462616	0.967187833609332	0.999942995819917	-4.91202591590862
LINC01348	-0.11744239564475	-3.29364824122262	-0.144104836385994	0.88568837045119	0.999942995819917	-4.91206195891234
AACSP1	0.248294528069191	0.923221095500365	1.46061144373346	0.147048197900884	0.999942995819917	-4.91232124322419
NKX2-8	-0.0141159423284427	-2.23260012214509	-0.0185481507529537	0.985236059984462	0.999942995819917	-4.912347457428
MARCH10	-0.0726521248246494	-3.65996770433271	-0.0860644963037974	0.931575764501976	0.999942995819917	-4.91262061098647
TMC2	-0.440855541762891	-1.9792289959616	-0.959056366608985	0.339689433096808	0.999942995819917	-4.91277987848205
HS3ST3B1	-0.424363623662875	-2.56283797301492	-0.735817014302995	0.463449782513008	0.999942995819917	-4.91294425339692
AXL	0.361340950146558	-2.25241196998982	0.536201342306283	0.59293083410005	0.999942995819917	-4.91297841368951
LOC101928336	0.352558117113209	-3.4130659623796	0.417932033221319	0.676833163985299	0.999942995819917	-4.91420092342117
DACT3	0.265069446442928	0.712132503762207	1.38088340557856	0.170188231949385	0.999942995819917	-4.91428785012684
OLAH	0.206868683456074	-2.97561682941034	0.196188411965245	0.844834300702382	0.999942995819917	-4.91477142312478
LOC100130691	0.295465942895817	-2.91445737188684	0.375597943948639	0.707958356591287	0.999942995819917	-4.91503642261013
KLHDC8A	0.109778222811494	-2.77764438792176	0.141308903362403	0.88789124774854	0.999942995819917	-4.91532694318264
SPTBN1	-0.353945804920353	0.952327291633149	-1.2666606287816	0.208023175200253	0.999942995819917	-4.91554527058848
LOC101927592	-0.368464382993512	-0.501607009432342	-1.04033094560888	0.300527937865798	0.999942995819917	-4.91585075230999
SRPX	0.442702476614649	-1.83130215160147	0.903795699223688	0.368131224679521	0.999942995819917	-4.91608191388178
ACTG1P17	0.340495648927945	0.359686312625088	1.27995543512373	0.203325066711753	0.999942995819917	-4.9161760205778
PRSS30P	-0.41720136369263	-2.00473178159782	-0.914878740296973	0.362309555013792	0.999942995819917	-4.9165222717833
LIMD1-AS1	0.353576033995437	-2.03158118824982	0.636298865027283	0.525938542509002	0.999942995819917	-4.91717104912673
CDKN2B-AS1	-0.317987993083574	0.0417499998709615	-1.18456813837926	0.238809107765662	0.999942995819917	-4.91730023265548
PTPRVP	0.386321114306178	-1.03589122178641	0.876927971081982	0.382487641100444	0.999942995819917	-4.91732951571029
HIST1H3B	0.431230418337228	-1.40117707540053	0.794824743502113	0.428472482063201	0.999942995819917	-4.91779221823733
MLLT4-AS1	0.331894788700473	-0.287440016734063	1.09670152264501	0.275230550598032	0.999942995819917	-4.91841533374221
LHX6	0.327420994859012	-1.68073282945918	1.01037831275979	0.31459026567278	0.999942995819917	-4.91864882323788
SKOR1	0.418823309639588	-1.99195846971064	0.78057753817547	0.436772057928058	0.999942995819917	-4.91889111277842
TRAF1	0.396601719646866	-3.81089908605907	0.505574057719489	0.614194150263947	0.999942995819917	-4.91948047719177
ST8SIA5	-0.275920299826037	-3.09905435775901	-0.361592472037178	0.718368646703948	0.999942995819917	-4.91964522092404
CCL8	0.378683333666247	-1.60731874534203	0.988258466563606	0.325252484044195	0.999942995819917	-4.91983252032148
LOC101929080	0.402989146385419	-3.01975221190204	0.908345018116184	0.365734460993334	0.999942995819917	-4.9198819530841
WISP3	0.472265426947438	-2.57414482625546	0.723827992671952	0.470748685797486	0.999942995819917	-4.91997419697401
ANTXR2	-0.253764718872159	2.14057379606499	-1.5190798031506	0.131687653065503	0.999942995819917	-4.92033162971068
LOC339666	-0.400958704901742	-2.79366290892478	-0.612761438228388	0.541332448603844	0.999942995819917	-4.92074273544393
KIZ-AS1	0.305211301416409	-2.70261786463195	0.400209658593958	0.689798872365584	0.999942995819917	-4.92098935166474
FAM153A	-0.353888989384983	-3.70207859897093	-0.550635054641596	0.583030075927897	0.999942995819917	-4.92134426068359
PIH1D2	-0.200767493323706	2.34601398522513	-1.62908250557385	0.106232168047489	0.999942995819917	-4.92314711861058
TMEM132B	0.128364360124936	-2.0398875825215	0.148640688990279	0.882116546638279	0.999942995819917	-4.92367099769789
BTC	-0.388112821308852	-1.6084293245535	-0.626518344908354	0.532307529245886	0.999942995819917	-4.92371070602981
OR51B5	0.414163306160632	-2.60276896236252	0.715980207298769	0.475561041946206	0.999942995819917	-4.9238484781111
SNORD116-24	0.375297522749074	-1.35590791191964	1.0834771187495	0.281028761826257	0.999942995819917	-4.9241612412663
CMTM3	0.49435046324724	-2.32189880111205	0.868193718183754	0.38722865903417	0.999942995819917	-4.92525117364306
LINC00889	-0.135630965167431	-3.31190691332604	-0.187163902485763	0.85188606767647	0.999942995819917	-4.92561941165217
CSNK2A3	0.346317581903576	-0.823756379947659	1.10375614381511	0.272171564669907	0.999942995819917	-4.92641846304484
NPIPB9	-0.406104778999778	-1.64426010784657	-0.858540723115686	0.392510451097041	0.999942995819917	-4.92642205783954
HIST2H3D	0.388168559142413	-0.949893164653843	1.02588171841747	0.307257750810476	0.999942995819917	-4.9266215827604
WHAMMP3	-0.235062570335298	2.71446567986133	-1.57899591551555	0.117284698638192	0.999942995819917	-4.92665902524118
FJX1	0.396614008290324	-3.40679935980806	0.832449750346242	0.407006678335842	0.999942995819917	-4.92723564083653
GMFG	-0.40761031611487	-2.27561712141852	-0.537310377055205	0.592167330322336	0.999942995819917	-4.92749784038136
C15orf59	-0.0993384986439891	-2.40932870553685	-0.139651618445584	0.889197415585241	0.999942995819917	-4.92764170039226
ITGA9-AS1	-0.31676929282707	-0.632934274589791	-1.20685274158447	0.230146473717622	0.999942995819917	-4.92785518151456
CYB5R2	-0.240992126043398	1.11996365949023	-1.4904996384277	0.139030865862956	0.999942995819917	-4.92831165126074
IL20RA	0.347087842492961	-0.897431684449358	0.999852921991544	0.319634327752254	0.999942995819917	-4.92864699470337
LYG2	-0.344736263108752	-1.19254498819985	-1.10307645715846	0.27246525529305	0.999942995819917	-4.92880905720334
ABCG4	-0.396456548235721	-2.6927884888106	-0.564218589683693	0.57378451741101	0.999942995819917	-4.92891841896887
SNORD54	-0.444373316222026	-2.20112030671682	-0.903607413134215	0.368230634571666	0.999942995819917	-4.92966489737563
LRRN2	-0.385227683760045	-1.50693748937126	-0.873800062730515	0.38418133074515	0.999942995819917	-4.92973536489847
TCF7L1	-0.347534881191058	-2.36825065953202	-0.57711549311959	0.565072030654723	0.999942995819917	-4.93022878240974
SLIT1	0.30470134078477	0.595987096968145	1.39131887289045	0.167010788841682	0.999942995819917	-4.93024018610415
SEPT12	-0.439653420637677	-2.12674668510184	-0.849925503484895	0.397261622350209	0.999942995819917	-4.9311586259175
GPR1	0.194531457047351	-0.36951399500727	0.189534663472882	0.850032363371858	0.999942995819917	-4.93151412020354
HRCT1	-0.401548117119305	-2.79714026409152	-0.601860549845994	0.548538361393859	0.999942995819917	-4.93188647674842
OR5B12	0.421086539445447	-3.4567333141815	0.784819595748687	0.434291119488404	0.999942995819917	-4.93299718636886
IL1B	0.164817075789271	-3.17031313415683	0.217895268970352	0.827925133692078	0.999942995819917	-4.93303472389556
URGCP	-0.125740511027598	5.93324544148714	-2.03301467720616	0.0445232798527313	0.999942995819917	-4.93315445215435
CDK6	-0.298716609655038	2.95110119148566	-1.5995786386576	0.11263667068676	0.999942995819917	-4.93326530259639
SCGB1B2P	-0.43137744350181	-1.79015335602592	-0.79849073420591	0.426352038248968	0.999942995819917	-4.93333834300274
KAT8	0.137033653531276	4.71294596450572	1.95410339720489	0.0532952257824918	0.999942995819917	-4.9339937326541
PTGER3	0.38044522436621	-2.37367161960173	0.495771410742972	0.621071039319194	0.999942995819917	-4.93411502432119
SLC35G6	0.361053767396128	-2.26556554425075	0.49843537131484	0.619198821345756	0.999942995819917	-4.93486753473254
CASS4	-0.293727215608149	-3.43632115801743	-0.429784089209279	0.668215777885628	0.999942995819917	-4.93514992847238
CRACR2A	-0.354973155751846	-1.29109457047234	-1.11966765173841	0.265358979655225	0.999942995819917	-4.93556728774249
C3orf20	0.320714902987404	-2.83820029985448	0.418804062174405	0.676197647840005	0.999942995819917	-4.93615941965567
FAM131B	-0.38806703904649	-2.57110208401906	-0.583383912949931	0.560860824310945	0.999942995819917	-4.93620911939676
SLC1A4	0.152184351820451	5.07944132032652	1.92619934845226	0.0567290732783517	0.999942995819917	-4.93687827989673
SCARNA10	-0.382101541965055	-2.02719144192437	-0.760366967946488	0.448705175492852	0.999942995819917	-4.93711684320335
GAS1	-0.39090818407963	-3.25228430236659	-0.583141396977576	0.561023462804441	0.999942995819917	-4.93751517149472
MGAT5B	0.434399222373237	-1.22293251206599	0.971455707900852	0.333509275673061	0.999942995819917	-4.93759792841543
DCDC2	-0.237589137391821	-3.27590748616887	-0.331161098181471	0.741169571153279	0.999942995819917	-4.93805711328386
PAX8	-0.450474860454654	-2.16877998967094	-0.761251175807083	0.448179208957156	0.999942995819917	-4.93846033877181
GALR2	0.358576256110286	-0.201657466567334	1.11011733601198	0.269433562605638	0.999942995819917	-4.93876543899074
LOC100128573	-0.372420463212303	-1.92494403342651	-0.799967518362109	0.425499608872126	0.999942995819917	-4.93878508659098
SLC6A12	0.398303571814792	-1.15482255898426	0.818776667002552	0.414731143000114	0.999942995819917	-4.93884850772639
BEX1	0.428448228315408	-2.41189146391738	0.646636207290802	0.519250153700155	0.999942995819917	-4.93975698307442
LINC00578	-0.365414853573807	-2.77287966988505	-0.607256759529184	0.544965258747152	0.999942995819917	-4.94008301188494
ADCY5	0.327068974223439	-0.53161113305594	1.0745105785899	0.285007634253786	0.999942995819917	-4.94027371343618
SYT12	0.398351416586649	-2.3047584557148	0.79186917054097	0.430186534579732	0.999942995819917	-4.94055422320008
EXOC3L2	0.237423202219848	-3.01214516879115	0.313763461570648	0.754310711316365	0.999942995819917	-4.94100558881433
GLTSCR2	0.140955573019796	6.72482313522694	2.05461137731653	0.0423495369032948	0.999942995819917	-4.94102612829991
NLGN3	0.286591744810266	1.91275809304421	1.48152209127709	0.141402349484944	0.999942995819917	-4.94106318638112
SNORD14B	-0.299404991746101	-0.49802213001955	-1.36480261261669	0.175174238424653	0.999942995819917	-4.94144942386339
SELPLG	0.331643841759008	-2.71852708272022	0.523212317791333	0.60190685145416	0.999942995819917	-4.94194248032037
FOXB2	0.427308245147625	-1.53870231956974	1.0513168021367	0.295478356689255	0.999942995819917	-4.94209496095471
HACD1	0.400002782203655	-1.624528609804	0.789701409764953	0.431446266265247	0.999942995819917	-4.94240089010272
MB21D2	-0.22849705166002	-1.8391755590396	-0.294096974271623	0.76925275662196	0.999942995819917	-4.94272920389901
DLG3-AS1	0.340691730074436	0.38938599801886	1.23744933774325	0.218625221894574	0.999942995819917	-4.94335269459193
ANKRD45	-0.0899760065035018	-2.58446271453444	-0.118977123378967	0.905516254109864	0.999942995819917	-4.94349153183472
LRP4-AS1	0.312825219541487	-0.822092219258459	0.992144157630569	0.323362436559386	0.999942995819917	-4.9439930257659
BEST4	-0.374484112700146	-0.996063843053821	-0.893721540573971	0.373473888602862	0.999942995819917	-4.94411748964793
HSPA7	0.556715213674949	-1.47111438534596	0.885542899717502	0.377846904550721	0.999942995819917	-4.94443465986876
TEDDM1	-0.372560223902001	-1.30055482919368	-0.855034477375829	0.394439865463117	0.999942995819917	-4.94471282257983
FRZB	-0.20030425024588	-3.47369979089312	-0.257813295751494	0.797045506698475	0.999942995819917	-4.94512092480838
LOC643355	0.362559707597396	-1.38675305895151	0.698565575432753	0.486336981015596	0.999942995819917	-4.94539142317608
FER1L5	0.408903730786795	-2.00989725378885	0.821610228096212	0.413123171964437	0.999942995819917	-4.94583569880708
LOC285629	0.188790763597451	-2.35370994898649	0.221815483125193	0.824879731659802	0.999942995819917	-4.94593936019068
SPRED1	-0.191978535230067	3.49951346010676	-1.77524897416287	0.0786960957765815	0.999942995819917	-4.94596555094009
SDCBP2	-0.207392762615879	-2.935901245332	-0.322519064300563	0.747687957289124	0.999942995819917	-4.94612507812624
SPAG6	-0.234082223060096	-2.92973319203793	-0.279600661528627	0.78032290992064	0.999942995819917	-4.94638595302785
GPC5-AS1	0.278517078655316	0.615230866631345	1.4262694610533	0.156697710446513	0.999942995819917	-4.94688790227457
TMEM106A	-0.36073659503112	-2.05398922756385	-0.558407218998044	0.577731368210047	0.999942995819917	-4.94703719172883
PHEX	-0.386596707351676	-2.29477292842805	-0.758714157685271	0.449689293444465	0.999942995819917	-4.94718046982094
GLIPR1L1	0.375408727086779	-2.02163894799221	0.678275604956975	0.499059171470035	0.999942995819917	-4.94769298069222
SLC5A11	-0.208085888180393	-2.09385365466451	-0.274750311551427	0.784037126299185	0.999942995819917	-4.94852458052331
SCGB2A1	0.148630226070738	-3.30691727230004	0.212117332813291	0.832418473141282	0.999942995819917	-4.9485889559629
NSUN5P2	0.39488217604466	-1.92954223998081	0.762021576554333	0.447721229636629	0.999942995819917	-4.94883232525497
MICALCL	-0.285220045290059	-0.302618434740578	-1.19258845580763	0.235664899009543	0.999942995819917	-4.94923391355637
CD14	-0.352491589105842	-2.70637162739804	-0.515904229644681	0.60698423892952	0.999942995819917	-4.94968973425708
PTHLH	0.215205259331738	-1.28442930943354	0.337847944637013	0.736138781747856	0.999942995819917	-4.94987746345909
MGARP	0.40867137333074	-2.46903245374787	0.550453305554983	0.583154258733024	0.999942995819917	-4.95018584404081
AREG	-0.132379786243971	-1.78176846131818	-0.1522094836708	0.8793079508043	0.999942995819917	-4.95049052302242
GLT8D2	-0.342461413349192	-0.707591918407242	-1.06244483259185	0.290422483740934	0.999942995819917	-4.95061554496441
TMEM89	-0.35302485279656	-2.63255846872315	-0.539022085088179	0.590989821090884	0.999942995819917	-4.95088697227549
HPCA	-0.148320701538846	-3.21330968450764	-0.210467389894593	0.83370261440596	0.999942995819917	-4.95093978504472
RNF222	0.35733557054226	-1.52556522233969	0.855953436576147	0.39393361943549	0.999942995819917	-4.95094416654792
LGALS3	-0.415695502110039	-3.36865975404678	-0.539339231450676	0.590771771379222	0.999942995819917	-4.95122995085475
CD200	0.355570668010648	-2.13630743128638	0.992742017437294	0.323072275914452	0.999942995819917	-4.95127643744083
GFRA3	0.308447192393754	-2.76086160042171	0.44293976680642	0.658702257718013	0.999942995819917	-4.95152384886106
BATF3	0.238972998363907	-2.97139056276561	0.351551175909398	0.725865257536464	0.999942995819917	-4.95181757781996
ARID3C	0.357802633621898	-1.44045539699677	0.909667484654045	0.365039589422598	0.999942995819917	-4.95182833412673
GEM	-0.182316597930853	-0.954957242448038	-0.160482917780015	0.872802843279407	0.999942995819917	-4.95206256431262
TLR6	0.403649519820386	-0.555656023896043	0.852891023208821	0.395622224545449	0.999942995819917	-4.95211130307361
PCDHB12	-0.364428454995549	-2.09250585434524	-0.761942434144154	0.447768264907858	0.999942995819917	-4.95249852279124
DSC1	-0.283495971877085	-0.0356537464270252	-1.37266214446653	0.172723673105958	0.999942995819917	-4.95354845695964
RMRP	-0.450214493639805	-1.23587065833031	-0.458482834087134	0.64753416363655	0.999942995819917	-4.95356353955388
LDLRAD4	-0.0102815567676959	-3.17859507578874	-0.0129845069018514	0.989664299096753	0.999942995819917	-4.95379942593197
PEBP4	-0.344716935900713	-0.467252563535363	-1.1438382718342	0.255239680991863	0.999942995819917	-4.95422571529928
MYL7	-0.373353624223652	-2.24681714321525	-0.657428276793535	0.512315355661431	0.999942995819917	-4.95457624152544
DYSF	0.272072514293583	-2.70978977620295	0.390048276552662	0.697275124934669	0.999942995819917	-4.95526613854525
C6orf163	-0.366701123583901	-1.87067038601626	-0.780433376853808	0.436856514886272	0.999942995819917	-4.95538698851951
ABCC3	0.381231155956821	-1.35882557056835	0.536122267285746	0.592985289968246	0.999942995819917	-4.95551866049899
NEK5	-0.086743194764153	-3.21046149067518	-0.10372228377829	0.917583632006796	0.999942995819917	-4.9555659509668
RENBP	-0.431642985225519	-1.23300369705891	-0.821075950034507	0.413426073859586	0.999942995819917	-4.95575888857114
MERTK	-0.197746060483072	3.28231722616266	-1.74448308343744	0.0839423260047918	0.999942995819917	-4.95613560638214
PALM2	0.360499927636478	-0.382156015590034	1.18284156984089	0.239489883751397	0.999942995819917	-4.95617684897202
MXRA7	0.247396725627057	1.08204161404654	1.41742249151202	0.159260772262008	0.999942995819917	-4.95630782132695
C19orf67	0.234827142897316	-2.18939708004025	0.314188374202594	0.753988878730948	0.999942995819917	-4.95641665991336
SLFNL1	-0.3473963553426	-1.11240007513661	-1.13580489576847	0.258572322375809	0.999942995819917	-4.95659094475962
ZNF436-AS1	-0.356410982351286	1.12040357817633	-1.20106615180073	0.232373795716543	0.999942995819917	-4.95677057363821
ARHGEF3	0.269675029659427	0.295973523787048	1.21624957566469	0.226562398098207	0.999942995819917	-4.95702131418062
TPTE2P1	0.157702242286414	-2.52364609136801	0.204490953846353	0.838357783154727	0.999942995819917	-4.95744720131831
LINC00152	0.339122805355969	0.309457427142316	1.15588749407508	0.250298033004165	0.999942995819917	-4.95852842769199
ADAM20	-0.373385163552254	-2.06857292827859	-0.646385979030918	0.51941152705718	0.999942995819917	-4.9589735689996
LINC01220	-0.317417292987397	-1.72115961576738	-0.524617723186585	0.600932658570454	0.999942995819917	-4.95900628935322
LOC100129973	-0.361752700428455	-1.88297085307671	-0.774387739788943	0.440406931484202	0.999942995819917	-4.95913141193591
NECAB2	0.43025820407583	-0.321907912783574	0.715146990690059	0.476073582392708	0.999942995819917	-4.95950039319131
LINC01535	0.216727047281529	1.74336875587648	1.54223224552517	0.125965412770756	0.999942995819917	-4.95966209564391
GLIS3	-0.184280779022203	-2.26095066864035	-0.214014982573321	0.830942103798558	0.999942995819917	-4.95972198064798
RND1	0.292533339028983	-1.28977891498215	0.500535241947078	0.617724805595308	0.999942995819917	-4.96038563176698
ZNF853	-0.140451355936401	-3.29834911143267	-0.17420809981856	0.862030640853044	0.999942995819917	-4.96050184414174
SLC25A53	-0.390792819991093	-1.05149300871119	-0.983807593643666	0.327426380124821	0.999942995819917	-4.96085974706971
BASP1	-0.318582450942933	-3.22055538113535	-0.481076326586893	0.631443179365823	0.999942995819917	-4.96091581063785
ERBB4	0.267742856309863	-3.18331336831566	0.375441250727887	0.708074525665095	0.999942995819917	-4.96117263929083
WT1	-0.362028523606499	-2.13645292566625	-0.627539039180787	0.531641016137733	0.999942995819917	-4.96124126366846
LAMC2	-0.468929239519785	-2.33448725700443	-0.658939126114959	0.511348432475155	0.999942995819917	-4.96162721908171
TRADD	0.171677006125287	4.17063297532204	1.86270028684725	0.0652436281079009	0.999942995819917	-4.96221448161894
NR2F1-AS1	-0.300037991476666	-3.37917083936079	-0.427363282602325	0.669972343687932	0.999942995819917	-4.96247731465382
PSTPIP2	-0.276143429805496	1.7267483483702	-1.46179275625861	0.146724654583021	0.999942995819917	-4.96255768132654
CEND1	-0.410041018247802	-0.923905137111294	-0.844449455632168	0.400299788367356	0.999942995819917	-4.96258095938205
LOC101928767	0.0409509894206197	-2.98910902492929	0.0499131400698681	0.960284530382748	0.999942995819917	-4.96261742025006
ACSS3	0.339548409018462	-1.42161384643051	0.963757757219639	0.337337425374455	0.999942995819917	-4.96298665594198
IPO9-AS1	0.361507879581357	-1.75020070921481	0.873279347094506	0.384463737316493	0.999942995819917	-4.96322881718941
RNU6-30P	-0.185960688449819	-2.95659560955062	-0.271037354721257	0.78688374974973	0.999942995819917	-4.96330419510068
LINC00184	0.16448224021244	-2.46822484550754	0.224247284768597	0.82299193592248	0.999942995819917	-4.96344709837004
PLA2G4E	-0.429009353829156	-2.48831350159284	-0.729022639160362	0.467578317088669	0.999942995819917	-4.96351833037527
HGFAC	-0.368952292429201	-2.26323858633094	-0.59646111571216	0.552125302079575	0.999942995819917	-4.96364405631858
SLC38A4	-0.403253872842424	-1.59596739749399	-0.969322631062353	0.334567185713098	0.999942995819917	-4.96392168263834
LINC00222	0.324502200750672	-2.81479383016799	0.557151296524889	0.578586040358911	0.999942995819917	-4.96402233191534
CTAGE9	-0.149369411118168	-2.7510598647911	-0.230503641143881	0.818139954546501	0.999942995819917	-4.96422607336137
C9orf131	-0.411709277978212	-1.96533520243701	-0.83902736160364	0.403321931627296	0.999942995819917	-4.96583377652355
GGN	0.346911774584144	-0.623482169718202	1.02029468401671	0.309886869171916	0.999942995819917	-4.96653894575161
TNFRSF18	-0.375310377077574	-1.24377106407427	-1.06137081702817	0.290907859251511	0.999942995819917	-4.9667952359796
LOC101927100	-0.37715517068082	-1.30846583399996	-0.828861185871425	0.409025532237306	0.999942995819917	-4.96740160842655
ALDH8A1	0.100019713930898	-3.4906089731739	0.130532605536891	0.896389811310782	0.999942995819917	-4.96796514099017
ANK2	-0.317334588713819	-2.28868593880805	-0.4736059129097	0.636744498321801	0.999942995819917	-4.96812611325482
LRRC4	-0.0301506376824427	-2.91709573033579	-0.0408837692311421	0.967464640018024	0.999942995819917	-4.96897669441975
ABCB4	-0.366532139402921	-2.55985585299339	-0.735276743026562	0.463777317422437	0.999942995819917	-4.96909685427219
MAP1LC3B2	-0.215816076559829	-1.24190832005273	-0.30504058212225	0.760926983302778	0.999942995819917	-4.96919654375981
LDHAL6A	0.409177486587524	-2.42810988641981	0.742466235659374	0.459429466872363	0.999942995819917	-4.9692022976336
CLIC2	-0.372279892072501	0.0087348863378345	-0.91015612350018	0.364783052663205	0.999942995819917	-4.96950261313288
CELF4	-0.372362600626929	-2.25992951441516	-0.646504125670416	0.519335330474584	0.999942995819917	-4.97001890174603
EMCN	-0.36457513754648	-1.85791013367838	-0.916378301991182	0.361526384593624	0.999942995819917	-4.9701643294873
NR4A3	0.285777886162651	-1.14753624076362	0.39100733214624	0.696568209125503	0.999942995819917	-4.9704301567882
ZBTB8B	-0.0930883940280762	-3.11010909226369	-0.149613478111899	0.881350823445867	0.999942995819917	-4.97046208147486
LDB3	-0.342564487448157	-0.552215026441418	-0.924525379157366	0.357290269465803	0.999942995819917	-4.97055097655007
RNF103-CHMP3	0.0942038548905781	-1.93800346871064	0.139008964313422	0.889703997481301	0.999942995819917	-4.97095965740704
RPL23AP87	-0.245307057099815	-3.08675686096881	-0.322309818175929	0.747846013622474	0.999942995819917	-4.97096052019409
CLDN1	0.158583909620144	-2.61149865027487	0.216749505873017	0.828815712819882	0.999942995819917	-4.97119497947
CA13	-0.303404051093379	0.222065165309066	-1.23643903694156	0.218998821551491	0.999942995819917	-4.97167938413044
NTNG2	0.0119625528262781	-1.21661133589364	0.01389431346396	0.988940136229289	0.999942995819917	-4.97169028795384
TACSTD2	0.258550716177967	0.344233329586431	1.49084045545724	0.138941452212149	0.999942995819917	-4.97185859964162
ACHE	0.418457821261022	-0.433850305896475	0.949986803641978	0.344256795689655	0.999942995819917	-4.97219201332272
CTRL	0.292143777446467	-0.092133807255972	1.25747611669291	0.211315096619454	0.999942995819917	-4.97259179485473
RIMS3	-0.21564517732111	2.90622083356957	-1.64719356634072	0.102447980194105	0.999942995819917	-4.97279112013604
KLHL10	0.34762562239265	-1.45683593666492	0.815206209056848	0.416762617451988	0.999942995819917	-4.97311530621972
APLF	-0.313558515364734	-0.956443565269142	-0.487951865671311	0.626580929640455	0.999942995819917	-4.97361782774427
LOC285593	-0.0686493080065991	-2.63176750417248	-0.0993573992440568	0.921040155845808	0.999942995819917	-4.97383085412284
PRSS3	-0.293296161327107	-1.65777074551132	-0.524257773558947	0.601182098105551	0.999942995819917	-4.97395900402752
MIR3153	-0.345165163010875	-2.51389562801953	-0.505036805996668	0.614570168354019	0.999942995819917	-4.97427455631749
LINC00514	-0.381679365653185	-0.831911487755775	-0.763951698497376	0.446575017158185	0.999942995819917	-4.97429214812002
C1orf54	-0.388348700353254	-0.0986472861593265	-0.906835685124224	0.366528541160162	0.999942995819917	-4.97455707911769
HES7	-0.31564671156259	-2.50694630560804	-0.540583614709666	0.589916575188869	0.999942995819917	-4.97481243771075
CLDN20	-0.395724334720953	-1.40023607361767	-0.98410163425919	0.32728247036251	0.999942995819917	-4.97554819478309
BCAT1	-0.355556862105087	-3.0032090512906	-0.603297416953892	0.547585794289441	0.999942995819917	-4.97556539041786
RPS10P7	0.219555100352939	2.26321901293661	1.56320797425741	0.120952417306648	0.999942995819917	-4.97585613559097
HRC	0.282212011453988	0.38632100839636	1.22366190947054	0.223763853369622	0.999942995819917	-4.97661795856752
RNASEH2B-AS1	-0.355732200342792	-2.11909308206348	-0.680064280194652	0.497930476633307	0.999942995819917	-4.97672421649477
PLEKHG7	0.358710036547827	-1.80332754731243	0.933831403560493	0.352490499300336	0.999942995819917	-4.97719683893346
COL27A1	0.358303893108711	-1.68060916400033	0.857421191894697	0.393125874447669	0.999942995819917	-4.9773089707657
DNAJC30	0.124629538571871	5.35724840039192	1.98687713755074	0.0494885286657046	0.999942995819917	-4.97792998504186
YWHAEP1	-0.356022561537814	-2.44610888766086	-0.750026179336733	0.454882657784551	0.999942995819917	-4.9784762532147
KLF5	-0.270409246466514	2.42295522651147	-1.66174004433222	0.0994879894257148	0.999942995819917	-4.97916607359496
CCNI2	0.363631348845708	-1.32095598380808	0.864312942151836	0.389346784249551	0.999942995819917	-4.97925676363726
P3H3	-0.133123025544983	-3.3266260748949	-0.181834504767112	0.856056152968067	0.999942995819917	-4.97927915620787
GPR156	-0.387809103817088	-1.36922436641412	-0.841806704553503	0.401771065804672	0.999942995819917	-4.97931677015784
NOV	0.371834733715787	-1.98855778614901	0.727896789935164	0.46826441910769	0.999942995819917	-4.97936766063599
PATE4	0.188779331371832	-2.83391540199987	0.239613172799712	0.811087916622336	0.999942995819917	-4.98007755562082
IZUMO1	0.349707711927014	-1.8356111981382	0.717848579062473	0.474412858135666	0.999942995819917	-4.98048039842685
GPRIN1	0.160180757975066	3.24450211570818	1.78449415370145	0.0771735109357076	0.999942995819917	-4.98057791000507
NIPSNAP3B	0.346267193856484	-1.57837055867033	0.867629509681021	0.387536160255907	0.999942995819917	-4.98068486164849
SMKR1	0.133250241988825	3.71265637071782	1.86018358301327	0.0656020131994788	0.999942995819917	-4.98068528423981
HIST1H2AB	-0.0307410376763584	-2.62207349418301	-0.0429642235269793	0.965810014690092	0.999942995819917	-4.98085435199509
FGF21	-0.35380620825976	-0.698021742092464	-0.957710397430495	0.340364752089149	0.999942995819917	-4.98086736158068
WNK4	-0.375912067237985	-1.04569351362782	-0.794769942844848	0.428504226407935	0.999942995819917	-4.98150307737161
TF	-0.211361369979747	-1.89803188556428	-0.307122408895711	0.75934629301069	0.999942995819917	-4.98169378790177
MALRD1	-0.425602298507927	-1.54148883673424	-0.856483168990681	0.393641976106425	0.999942995819917	-4.98196918960956
RAD9B	0.260606169646255	1.11374490197588	1.3547314905356	0.178352707019456	0.999942995819917	-4.98201423234844
CSF2RB	-0.0534994635104029	-1.82828383949591	-0.0680679458266796	0.945858404744383	0.999942995819917	-4.98224152951358
LOC100132111	0.326475032886757	0.215904874797686	1.18226945791727	0.239715769988373	0.999942995819917	-4.98280445962176
SNCG	0.35787111400634	-1.91917678336323	0.76058778885228	0.448573788027192	0.999942995819917	-4.98335514612118
CHN2	0.227047672068717	-1.38481545619074	0.377798063812881	0.706327962611284	0.999942995819917	-4.98370410180233
LOC101927018	-0.415731124717704	-2.32426853013182	-0.718724287781509	0.4738752345681	0.999942995819917	-4.98374394101878
PLA2G4A	0.336253888429168	-1.99439418123613	0.652701689632337	0.515346540004903	0.999942995819917	-4.98456664623449
SRL	0.360482573864883	-1.5917273655327	0.966185004132777	0.336127288753285	0.999942995819917	-4.98483995431439
SH3GL1P2	0.39979317065687	-1.43792215744257	0.897612534078546	0.371404620920762	0.999942995819917	-4.98494890457962
RAET1L	0.335722771953076	-2.58063928092116	0.412188278965092	0.681024903733406	0.999942995819917	-4.98503368011597
PLD6	0.340916077045545	1.00677203216721	1.18283775634301	0.239491388925942	0.999942995819917	-4.98505500170155
CCDC80	-0.333333383638699	0.56466043835827	-1.18323854786393	0.23933323488826	0.999942995819917	-4.98515214523679
MIR568	0.228817765192008	-2.02919603895747	0.397491279187971	0.691795955122671	0.999942995819917	-4.98532096315274
GPRASP2	0.301890796685345	0.826382903849311	1.21129169944344	0.228448333868391	0.999942995819917	-4.98553477399123
SAP30L	0.133207030622005	4.8243831417461	1.89864765603683	0.0603008890398967	0.999942995819917	-4.98561080961804
UCP2	-0.229731635686596	-2.9471894848034	-0.313722330728481	0.754341866477833	0.999942995819917	-4.98561539041878
SYT17	-0.00261926076143038	-2.95552610941717	-0.00343059792970868	0.997269163177861	0.999942995819917	-4.98567190888013
SNX29P2	0.25906656633725	1.34058839762219	1.48226734954761	0.14120429208857	0.999942995819917	-4.9860243979318
SCG2	-0.0954190044538614	-2.38136569268674	-0.137605448538929	0.890810498646311	0.999942995819917	-4.9862665912257
MURC	-0.396609686019832	-1.73205492473783	-0.609031359415481	0.543792772639984	0.999942995819917	-4.98711965338264
NTN1	-0.328057921407312	-0.931890965001973	-0.857180458582332	0.393258286618839	0.999942995819917	-4.98749529923865
TCEAL7	0.244314627885618	-1.84980986253377	0.431950145928657	0.666645621512927	0.999942995819917	-4.98775475678569
GLTSCR1	0.258460439450588	4.50161069711699	1.85277929723008	0.0666659576544868	0.999942995819917	-4.98778846045972
PROSER2	0.184243497328478	4.37030827158619	1.84993155374292	0.0670789774600725	0.999942995819917	-4.98786078034088
APOBR	-0.370295605090454	-0.219219302533944	-0.863384966934606	0.389854329640981	0.999942995819917	-4.98807363563346
LMAN1L	0.37048139469618	-1.11497517523952	0.978159313791702	0.330198852786927	0.999942995819917	-4.98827133210932
SENP8	-0.210466997563757	2.87616907830118	-1.669316834389	0.097973850410198	0.999942995819917	-4.98832407267305
AIFM3	0.297883613103635	-2.65821125734197	0.443347419258154	0.658408346808376	0.999942995819917	-4.98881633750061
RFTN2	-0.319928016041816	-0.769868659158473	-0.782378554120889	0.435717736242007	0.999942995819917	-4.9892876430942
ITGA9	0.305354757420366	-2.71436873593693	0.5441501381699	0.587468710095723	0.999942995819917	-4.99024237426341
CLEC2B	0.108023114915609	-1.85222567560431	0.153006556053821	0.878680874038824	0.999942995819917	-4.99062678658084
ELAVL2	-0.239724686321973	0.947144971055135	-1.40097992047021	0.164109632065284	0.999942995819917	-4.99134642784397
TTPAL	-0.10139615917278	5.72570606363309	-1.99430883701163	0.0486582513500303	0.999942995819917	-4.99134785909937
CAMK2N2	0.212908481917657	1.7299656969252	1.53992760584548	0.126526064009367	0.999942995819917	-4.99147306777928
FLNC	-0.411948288215392	-1.83328675601993	-0.700983308887452	0.484832960758434	0.999942995819917	-4.99242551525087
URAHP	-0.443121986490226	1.66235183141266	-1.25538995431223	0.21206811552316	0.999942995819917	-4.99244463409697
BSN-AS2	0.277396612978605	0.260612424912803	1.13218892354619	0.260082345034803	0.999942995819917	-4.99268769796443
PEG10	-0.308960922428904	-0.622381011954825	-1.08958729572472	0.278339397790763	0.999942995819917	-4.99283749425518
SDC2	-0.176605106136949	4.27281359341529	-1.85597725376749	0.0662046786116968	0.999942995819917	-4.99306238750186
CD81-AS1	-0.312281836255584	-2.28544427174001	-0.543818769906449	0.587695942037234	0.999942995819917	-4.99363543723628
PTPRH	0.301135762249923	-1.99670578090093	0.454620557495021	0.650301932726342	0.999942995819917	-4.99363907144443
FAM20A	0.103403825536239	-1.84961887826769	0.161849148566569	0.87172945070921	0.999942995819917	-4.99386188507932
CD164L2	0.294190379909739	0.119458993621678	1.20597322848497	0.230484012360673	0.999942995819917	-4.99390209896634
LRRTM4	0.354558479812575	-1.56081290615348	0.906631539849506	0.366636028350283	0.999942995819917	-4.99398930568417
GNGT2	-0.280804559114038	-1.69168600281687	-0.486836396112647	0.627368658430221	0.999942995819917	-4.99445179519919
ANGPTL6	0.339749563939906	-0.453133024544465	1.08282287495737	0.281317780680243	0.999942995819917	-4.99472529765938
SHISA9	-0.384010724828414	-2.30636592383812	-0.729631080257312	0.467207763248138	0.999942995819917	-4.99473157934597
LOC100130476	0.269840501098839	-2.88496761637846	0.40070768783471	0.689433227378594	0.999942995819917	-4.994990805735
FAM151A	-0.390801603981332	-2.00542821106077	-0.817072525433123	0.415700002636665	0.999942995819917	-4.99626810371408
RUSC1-AS1	-0.360780773912584	-0.670345976349311	-0.823966237794392	0.411789054102918	0.999942995819917	-4.9965936746507
LOC440028	-0.136925028794491	-2.55558493236946	-0.177016815955924	0.859829356184345	0.999942995819917	-4.99728266400746
CABP7	-0.243925105981884	-1.85562071769143	-0.418978744147281	0.676070371434643	0.999942995819917	-4.99774563209524
ADGRL2	-0.344840367072093	-0.53433408992158	-0.846014944432643	0.39942979722604	0.999942995819917	-4.99785070561072
RPPH1	0.160312707301117	-1.97490317308003	0.168529253226581	0.866484645953784	0.999942995819917	-4.99809967337659
SPON1	0.388971787631849	-2.13743148388709	0.69530790355666	0.488367547945534	0.999942995819917	-4.99934749255743
B3GNT5	0.117296855608264	-1.87297273345785	0.152027272645537	0.879451311567805	0.999942995819917	-4.99942373721132
LINC01006	0.0732043817231398	-2.62221814537754	0.126812346504777	0.89932659003958	0.999942995819917	-4.99942743037076
LOC100507557	-0.267389867006497	-1.75272298675227	-0.448547886900363	0.654663601821577	0.999942995819917	-4.99942925766869
CLEC4A	0.0427938884450056	-2.32235333220493	0.0821482489459672	0.934682085032806	0.999942995819917	-4.99952805985276
CYP4F2	0.33649855338884	-1.62622851223469	0.650660209877035	0.516658665266858	0.999942995819917	-4.99963610519115
TTLL10	0.301043753228978	-2.48800956440698	0.522008680914013	0.602741756883344	0.999942995819917	-5.00014197327973
AGMAT	0.3071604106776	-2.3102026826445	0.513541167858157	0.608630147366793	0.999942995819917	-5.00038871315192
RBM44	0.386364561338591	-1.17489184507125	0.73142147012446	0.466118335336389	0.999942995819917	-5.00046593021132
DOK7	-0.327502629791611	-1.3887791541799	-0.723818229277043	0.470754655847169	0.999942995819917	-5.0005077061788
LINC00539	-0.397020346789261	-1.56377489842318	-0.798770910015869	0.426190237575875	0.999942995819917	-5.00079120245889
WFDC21P	-0.261505737774398	-2.59504337995088	-0.488664597953216	0.626077834190394	0.999942995819917	-5.00081065112349
BEX5	0.321924391928924	-1.59825784592767	0.602682359763279	0.547993443203548	0.999942995819917	-5.00215112322579
NLRP6	0.237804013478214	-2.09689603207255	0.383505140260461	0.7021051277781	0.999942995819917	-5.0022951405107
ALMS1-IT1	-0.275437324326605	0.223332842762341	-1.19077829590949	0.236371928487043	0.999942995819917	-5.00231304227363
SCARNA17	0.0770492642765208	-2.58092025271265	0.10618566442574	0.915633589603156	0.999942995819917	-5.00301585960422
IL1R2	-0.350737141273389	-2.62343669027301	-0.597165524741037	0.551656688910545	0.999942995819917	-5.00339131462688
PODNL1	-0.298812465623728	-1.40648741369939	-0.543388921125353	0.587990767264671	0.999942995819917	-5.00350786430008
CTCFL	-0.339555554663102	-1.43522685944689	-1.03415443712593	0.303392398114912	0.999942995819917	-5.00401569463855
ITGA7	0.246877759526037	1.18161775280889	1.3622460027893	0.175977022180152	0.999942995819917	-5.00412367502937
GBP1	-0.338837034878939	0.632253781605258	-1.21098286611954	0.228566185548913	0.999942995819917	-5.00454700841726
SPARCL1	0.308167696794101	-1.04027444781952	0.958511700833293	0.339962605622452	0.999942995819917	-5.00488503221337
TMEM216	0.33410123311908	-0.928103796379962	0.935753104653672	0.351504521212788	0.999942995819917	-5.00510056798774
BEST2	0.202870743986407	-3.20536557488824	0.294790804304589	0.768724085240146	0.999942995819917	-5.00542535674875
FLRT2	-0.342155594177054	-2.0058385829433	-0.652843700765693	0.515255330151547	0.999942995819917	-5.00581833567447
TREX1	-0.341912605189169	-2.41961556092972	-0.709370453835614	0.479635360199751	0.999942995819917	-5.00638436443124
TFCP2L1	0.331587805639759	-1.82432660613729	0.617841126752156	0.537991024682422	0.999942995819917	-5.0066672274215
NUTM2B	-0.329824244254768	-1.80544617662062	-0.62552863918912	0.532954216281435	0.999942995819917	-5.00697749319718
FAM65C	0.322304021677782	-0.00827708121474619	0.961871288674599	0.338279908315644	0.999942995819917	-5.00742669644609
TSPAN7	0.365792646009723	1.10945427264081	1.2012638844144	0.232297431170633	0.999942995819917	-5.00840560750305
HTR7	0.3520233037717	-0.352049487655367	0.771296038205001	0.442229058555819	0.999942995819917	-5.00882756749487
SLC35F1	-0.037707509894835	-2.6912631575221	-0.0491184459066735	0.960916344656786	0.999942995819917	-5.00899764446574
BTBD11	0.316462944660155	-1.8588271560173	0.617941027944703	0.537925414997755	0.999942995819917	-5.00909236639142
SLIT2	0.0537997079778769	-2.33266182833815	0.0851849793481194	0.932273296528003	0.999942995819917	-5.00913993108085
GTF2H2	0.241526574484227	0.85716308236786	1.36401943137215	0.175419864910865	0.999942995819917	-5.00920245893085
STAG3	0.264590673677348	1.06559732335007	1.3013669331772	0.195924119150324	0.999942995819917	-5.0098076820634
TRO	-0.330916072770503	-0.287067232378159	-1.10691016590946	0.270811596938785	0.999942995819917	-5.00997527819194
LINC01164	-0.379421578037813	-0.545416438872459	-0.936703189006268	0.351017711159252	0.999942995819917	-5.0102286838122
CXCL8	-0.330290034110999	-3.4011855076141	-0.356214068140361	0.7223806804701	0.999942995819917	-5.01057442031052
PGBD1	-0.304677966465877	0.0871859255166065	-1.04380613946216	0.298924318004259	0.999942995819917	-5.01098474977455
FAM66C	0.371716006100167	-1.27411731396202	0.665688174542204	0.507040960192666	0.999942995819917	-5.01130351334243
IRX2	0.199890378036946	2.59768363214996	1.59096940264594	0.114562593856374	0.999942995819917	-5.0117585729126
TYRP1	-0.31119284811664	-0.358068336355279	-1.14149364826245	0.25620920245644	0.999942995819917	-5.01268753194136
PXDC1	-0.311407420510974	-0.860213718065149	-0.489754878114358	0.625308580930432	0.999942995819917	-5.0129291215938
STARD6	-0.00507071761714784	-2.36943637631171	-0.00846374919997228	0.993262723969027	0.999942995819917	-5.01374525395105
CT62	0.328294594261668	-1.11419286615825	1.05982148221324	0.291609018084477	0.999942995819917	-5.01394028807481
SNORA18	0.34447984528746	-1.4311909453877	0.816026825762671	0.416295187210549	0.999942995819917	-5.01397899803537
PRDM7	-0.0935791389848006	-2.00223953041913	-0.139733810439812	0.889132629800125	0.999942995819917	-5.01420091478251
SULF2	0.25479590092107	0.00742513012659504	1.33853849214766	0.183554204209901	0.999942995819917	-5.01481850135833
PCDHB3	-0.325399461587595	-0.538330536143921	-1.08324510555788	0.28113123261537	0.999942995819917	-5.01514141113423
LMO1	0.349494165174622	-1.56212463172566	0.786440602969504	0.433345268855911	0.999942995819917	-5.01545184462095
LINC01093	-0.313344462762772	-2.17538835282082	-0.543017883271354	0.588245310925635	0.999942995819917	-5.01547019683307
C1orf229	0.0900575499882597	-2.47159043656284	0.132196765283724	0.895076584187324	0.999942995819917	-5.01622151784986
PCDH19	0.124795676350612	-2.62926970887185	0.189029992797457	0.850426896659497	0.999942995819917	-5.0162672645731
CSNK1G2-AS1	-0.289401470567496	-1.66402570937283	-0.525067966352173	0.600620713760203	0.999942995819917	-5.01647430501352
LOC100129617	-0.173019046043109	-2.33751378582348	-0.263880121711756	0.792379131808319	0.999942995819917	-5.01686433444767
AMPD3	0.0190106145518567	-1.72449019562221	0.0285011694966402	0.977315452170896	0.999942995819917	-5.01721082467588
SUSD5	-0.320593763430165	-0.171848451695863	-0.991470779702991	0.323689454770796	0.999942995819917	-5.01734953297899
ZNF628	0.223512861381174	2.90855349131764	1.71681740041427	0.0889018991122075	0.999942995819917	-5.01772985184715
PRDM1	-0.334782168149312	-1.78598609260836	-0.550333370259041	0.583236213182106	0.999942995819917	-5.01781021033392
UTS2B	0.151471507088106	-2.51391679900016	0.261561566064563	0.79416159768135	0.999942995819917	-5.01800154202835
UQCRBP1	-0.287863321710424	-2.51024869661605	-0.472482249121541	0.637543540341851	0.999942995819917	-5.01817611374734
STAB1	-0.369622644697628	-1.38415656116649	-0.804604458996191	0.422829640033189	0.999942995819917	-5.01825988584728
ZFP36L2	0.224340009532951	4.43136184639963	1.86575201029493	0.0648112527371925	0.999942995819917	-5.01841107434959
LOC100506606	0.316838771265902	-0.366756053762717	1.0683018609935	0.28778526708352	0.999942995819917	-5.01910481429115
PM20D2	-0.259755582698028	-1.73505622740977	-0.51373342057761	0.608496165138501	0.999942995819917	-5.01943076360803
IL10RB-AS1	0.322301317502528	-0.777403055777178	0.913613531508543	0.362971168367312	0.999942995819917	-5.01951574178143
B9D2	0.262569379054063	0.738465384257081	1.28799807834196	0.200521255779873	0.999942995819917	-5.01954554364783
SLED1	-0.32352411131546	-0.808507101304396	-0.882103898112577	0.379695210679757	0.999942995819917	-5.01989660438218
SV2A	-0.342232775774047	-2.40213006977297	-0.662334016507991	0.509179278672861	0.999942995819917	-5.02009773436133
UCA1	-0.345170797776122	-1.1936109714029	-0.737304554673349	0.462548649349237	0.999942995819917	-5.0201639836148
GNGT1	-0.287426587722041	-2.12021080530985	-0.553365602236019	0.58116589523713	0.999942995819917	-5.02036531855169
HAGLR	0.331196298873316	-1.13473140339035	0.74009591498657	0.460860356445073	0.999942995819917	-5.02065318821547
ADAM20P1	-0.375501754607637	-0.46426317661548	-0.885228878186998	0.378015443199996	0.999942995819917	-5.02202914450462
PARM1	0.284825617674065	-0.239197915065164	1.01131907718072	0.314142022508372	0.999942995819917	-5.02227594188425
MIR25	0.345241869661812	-1.12844648778219	0.984999631428369	0.326843229177073	0.999942995819917	-5.02244815202786
HIST1H2BO	-0.360931888372331	0.382670538962815	-0.578838601371142	0.563912888870118	0.999942995819917	-5.02330507599566
DTX3	-0.231548476358974	2.15500539567609	-1.54809977652962	0.1245468713059	0.999942995819917	-5.02367405311624
LINC01232	-0.308457239339214	-0.294770408148249	-1.08552433665304	0.280125703324685	0.999942995819917	-5.02398928542017
C11orf42	0.236834098421382	-1.89066770436435	0.463845882788205	0.643699104552716	0.999942995819917	-5.02407690758344
PCP2	-0.365888103578879	0.117521523495098	-0.993793980811834	0.322562142198234	0.999942995819917	-5.02449313436874
REEP2	0.339551160720418	-1.17425662393843	0.840836480353023	0.402312035572744	0.999942995819917	-5.02478875870568
OPN3	0.284443690225426	0.893493607682396	1.3056432590999	0.194470281745397	0.999942995819917	-5.02536012028287
XKR5	0.255864373644329	-0.928367984840729	0.419659844812387	0.675574199003485	0.999942995819917	-5.02540455069594
SNORD4B	0.327756669896871	-1.718076077142	0.898793345582251	0.370778083260392	0.999942995819917	-5.02575525698448
ABLIM2	0.311473139693319	-1.36278206738338	0.694594776884924	0.488812670595492	0.999942995819917	-5.02594143562449
PAK3	-0.293448320111493	0.0485478026992572	-1.14379773806564	0.255256420044589	0.999942995819917	-5.02603950694689
SNORA13	-0.376122424602251	-2.29493152253173	-0.953713979734292	0.342375028720622	0.999942995819917	-5.0261187409659
MTMR7	0.25450061404922	1.35247837304869	1.36896434707586	0.173873371751969	0.999942995819917	-5.02631123809807
ACKR4	-0.144966817833475	-2.17646427017715	-0.205190471091249	0.837812614930559	0.999942995819917	-5.0263612584214
SCUBE1	-0.287737739986709	-1.06131638382885	-0.656278905203771	0.513051584990677	0.999942995819917	-5.02668773254131
CCM2L	-0.0208235064033726	-2.0108744687925	-0.0329400306933044	0.973783692455034	0.999942995819917	-5.02672665832103
LOC101929234	0.351166596236278	-0.505234984533926	1.03802791894882	0.301593861372011	0.999942995819917	-5.02683537086593
TRG-AS1	0.379572907272044	-2.61592970327206	0.813302622647927	0.417848124406752	0.999942995819917	-5.02720190092755
LINC01301	-0.244622625538796	-1.50302189160335	-0.47732399510555	0.634103611271573	0.999942995819917	-5.02723799517226
EPSTI1	-0.325798185726066	-1.31630930718928	-0.984210832343941	0.3272290370913	0.999942995819917	-5.02763726349344
CDHR1	0.229714370853103	-2.6875213235632	0.371194562231238	0.711225546866773	0.999942995819917	-5.0277023839083
MIR141	0.132159991479576	-1.11199476747843	0.228186848817627	0.819935879787734	0.999942995819917	-5.02798105800133
TNRC18P1	-0.278223237752913	-2.07188049664153	-0.501249541805146	0.61722375404864	0.999942995819917	-5.02798785125986
KIAA2022	0.248500690242399	2.03665888401938	1.46003015072118	0.147207608063543	0.999942995819917	-5.02807112217661
SLMO1	-0.198810886466112	2.93459104271143	-1.62258100621464	0.107617723102451	0.999942995819917	-5.02893697427951
RRAD	0.0158382703701685	-2.0626853112058	0.0239709259962975	0.980920384334248	0.999942995819917	-5.02926837870608
SPEG	0.129180624367543	-2.13595643118126	0.187994971801716	0.851236157360209	0.999942995819917	-5.02944003100815
HAPLN2	0.262353146399138	-1.73737298851751	0.607898681499153	0.544540991103754	0.999942995819917	-5.02952756196
EGLN2	0.0733657136777159	-2.02271923025677	0.141077125328704	0.888073902147494	0.999942995819917	-5.02977753640627
C19orf38	0.244979254724518	-1.67046324442423	0.470120943072144	0.639224066805389	0.999942995819917	-5.02987052294481
MIR1281	-0.318444045624791	-1.73849380995989	-0.549635979169298	0.583712863836676	0.999942995819917	-5.0299795556731
ARL2-SNX15	-0.117681038405027	4.79140522800375	-1.865038952607	0.0649120652056828	0.999942995819917	-5.03022915205899
MMP17	0.0483774686502745	-2.5550634452833	0.0791018764593771	0.937099131225589	0.999942995819917	-5.03024162159055
[truncated: 13,017 more rows]
