# Supplementary material for: The transcriptomic response of cells to a drug combination is more than the sum of the responses to the monotherapies
Source: eLife. 2020 Sep 18;9:e52707. doi: 10.7554/eLife.52707 (PMC7546737; doi:10.7554/eLife.52707)
Supplement: Source data 6. [file elife-52707-data6.zip › LNCaP/DE_limma_MW_12.csv]

	logFC	AveExpr	t	P.Value	adj.P.Val	B
ME1	2.66213619156607	8.47234358432923	40.9820149957668	2.67694473266599e-67	4.01970021057125e-63	143.113646863927
TRIM16	2.79510308467023	7.01976816602199	39.1953049064032	2.36274027240056e-65	1.77394539651834e-61	138.587666731924
GCLM	3.45900887730835	7.36663496752429	38.7661926905739	7.11625675629739e-65	3.56192371508539e-61	137.521004062558
TRIM16L	3.36706671984363	6.42971488515434	38.3541436110776	2.07203800391862e-64	7.77843066671052e-61	136.377229353344
FTH1	3.12120824663119	11.6550602860358	36.577957896825	2.33203657302256e-62	7.00357223610136e-59	131.938031093576
LPIN1	3.08591701756074	7.60495056874482	36.0740767846445	9.229819464512e-62	2.30991615131854e-58	130.454963469816
TXNRD1	2.53574918776412	10.4299524355075	32.9435041317415	6.96740274628223e-58	1.49460742340248e-54	121.683243670009
DBNDD1	2.51408901158951	7.47774924109012	32.3174117538442	4.51928715742141e-57	8.48270199447998e-54	119.769954518354
INSIG1	3.44041151559427	8.28307822877681	31.7844948285536	2.27197635533592e-56	3.79066632796936e-53	118.171917096373
ABHD4	2.29398494247135	7.6287354629928	31.6329561288889	3.61056223732125e-56	5.42162025556159e-53	117.709871214101
TP53INP2	2.4494127269197	6.74736439517426	31.5303345310635	4.94595707218529e-56	6.75168103599403e-53	117.354918627881
GCLC	2.09504735570741	6.22062015522295	31.2202894141629	1.28638775602165e-55	1.60969987870176e-52	116.378475891307
OSGIN1	4.84034167401308	5.46328758968415	30.6219336638635	8.31690512620363e-55	9.60666518269798e-52	114.269992517951
SQSTM1	2.88508650948627	10.0356146664611	30.2900564244626	2.37147250879756e-54	2.54357365657887e-51	113.578296382493
HYOU1	1.49974919050611	9.26477740592003	30.1102416033154	4.19979086333996e-54	4.20427064026085e-51	113.007832232079
PGD	2.13732062631917	8.61367700918984	29.506600888943	2.91820880531215e-53	2.73873896378545e-50	111.073526738781
NOLC1	-1.44752816378203	8.37246477254147	-28.9918467202741	1.56229306403681e-52	1.37996427350451e-49	109.397458108803
DNAJC3	1.66455795897598	7.25456363449407	28.8872566285882	2.20313292931175e-52	1.8379024481414e-49	109.046308622943
PTGR1	2.98019191242013	7.1105841735078	28.767858029479	3.2656325827262e-52	2.58088099274825e-49	108.656253481267
ZSCAN31	2.41895866492906	4.47726141179572	28.2978067616415	1.55682883320233e-51	1.16886708796831e-48	106.937823357901
DKC1	-1.71530058229386	6.97089339238598	-28.1892466196931	2.2393373671693e-51	1.50947572484643e-48	106.719954980815
SMIM14	2.24364348076468	6.9418291941642	28.179717628003	2.31206324397095e-51	1.50947572484643e-48	106.700400921021
HMOX1	8.46502231061508	8.09908799650029	28.2369339833413	1.90858156760184e-51	1.36472670567187e-48	106.68749460055
NOP56	-2.09844352714087	7.51123693536341	-27.774124820734	9.08121769114662e-51	5.68181520209407e-48	105.342455828417
PES1	-1.68738485746102	6.55255246502648	-27.4601601126055	2.64608030269198e-50	1.58934167300891e-47	104.252435033261
DNAJB2	1.75084428321169	7.05363186842534	27.3392385332068	4.00456957716388e-50	2.31279295271896e-47	103.864189134578
UGDH	2.09672748047841	7.94452762825301	27.2902675954978	4.73809392897795e-50	2.63508216435307e-47	103.705606402275
SEC24D	1.84440993051555	6.95795148475889	27.1994907347198	6.47548488869297e-50	3.47271003887906e-47	103.383036164431
HSP90B1	1.65985925414694	10.5739672632274	27.1029502723614	9.03499076366225e-50	4.67825590714318e-47	103.058458269662
IPO4	-1.844159142017	6.74475704776611	-26.5496956881493	6.20029354530514e-49	3.10345359587673e-46	101.121299659175
TUBB3	3.75391575881503	6.20668955784321	26.5164683527892	6.96722601076227e-49	3.37483437992278e-46	100.93689851181
WBP2	1.91725445735923	7.84772571630618	26.442319228018	9.04175631387674e-49	4.24284415028666e-46	100.765774494268
SRXN1	2.91766096399422	8.94437464496432	26.2136126892805	2.02705162868656e-48	9.22369916859316e-46	99.9591897887157
MKRN1	1.11503106811408	7.01404923103086	26.1848850914484	2.24420958657507e-48	9.9114856329445e-46	99.8569523712984
SLC48A1	2.04084842775583	5.88804216039048	25.8983497326111	6.22102358068637e-48	2.66899685964533e-45	98.8219376353236
NUPR1	1.72028126950106	8.08178778588057	25.8051814961593	8.68177402067975e-48	3.62126440818131e-45	98.5107042257055
MTHFD1	-1.89259545376894	7.14407201688946	-25.6842422833412	1.339882981293e-47	5.43775212083666e-45	98.0731407459864
PA2G4	-1.30150652302811	8.2946866138048	-25.6345959759486	1.60182929484473e-47	6.20928970505531e-45	97.8995334793922
NAT10	-1.39657327486162	6.53881867925356	-25.6327177181047	1.61269511519151e-47	6.20928970505531e-45	97.8852203910892
RBMX	-1.64440821002905	7.36761000895635	-25.6246908871318	1.65997418139347e-47	6.23154307695109e-45	97.8630923825658
ARMCX3	1.55756454423761	7.09479876587203	25.4995562247241	2.60677400513099e-47	9.54715084415781e-45	97.4134144672308
PALLD	1.92386857456273	6.19064292852654	25.2847689258074	5.67741212720563e-47	2.02981001195523e-44	96.6325126328077
GABARAPL1	1.98247016655983	6.48173614621184	25.2710374888658	5.96804161740451e-47	2.08409564946386e-44	96.5827427917138
HIST2H2BE	1.70504689488367	7.04293759046112	25.1552013917326	9.10057404428792e-47	3.10577772384153e-44	96.1680659476913
NCL	-1.65165984264645	9.95771603608955	-25.0198999217969	1.49231671523103e-46	4.97969506575758e-44	95.6641799247815
FDFT1	1.84989955083573	8.5063379988421	24.9879537502544	1.67763070317683e-46	5.47637013889201e-44	95.5536615835552
TRIB3	2.84807268047426	8.65755459136636	24.9234213828734	2.12581987296883e-46	6.79176834308511e-44	95.3189197445922
ACSL1	2.32727345823243	9.10340620786639	24.715943367606	4.56476145895939e-46	1.4280095430778e-43	94.5500123402104
SAT1	2.53804885804978	7.7034347765658	24.5064184185944	9.92162062463874e-46	3.04047051631786e-43	93.7848201403906
TFE3	1.48350742333929	6.96665464157639	24.4210989337444	1.36287737922658e-45	4.09299334529327e-43	93.4703068246575
NOP14	-1.44352414449858	6.18436149902686	-24.2705295240428	2.3910900585588e-45	7.04011927829784e-43	92.9007355108807
TRAP1	-1.4088480494109	7.84129265965665	-24.2153775166082	2.93958071743077e-45	8.48860462556548e-43	92.702307951477
CDK4	-1.42549915975052	7.41455795978682	-24.0825465542057	4.84040106623403e-45	1.37138608321831e-42	92.2067549180054
LDLR	2.33705826278516	7.22029136273969	24.0176249004959	6.18079475738e-45	1.71871877920034e-42	91.9630860006104
FUBP1	-1.65393865914918	6.83786430356156	-23.9239930413625	8.80044830906238e-45	2.4026823965251e-42	91.611342140463
HSPA5	1.97341114852462	10.7254462798672	23.9044162868518	9.47638946041003e-45	2.49644673925468e-42	91.5064276590176
EXOSC2	-1.66328133429474	5.72678188006167	-23.8861534433675	1.01540745876142e-44	2.628854896683e-42	91.4492114241467
CBR3	3.20536155520699	3.927720076627	23.9096810527295	9.28962620338188e-45	2.49094691196397e-42	91.3742351325962
MRPS25	-1.53346749876008	6.16408240047868	-23.8604025417988	1.1193451457964e-44	2.84882825580996e-42	91.3646622710779
GTPBP2	2.7817818388806	7.62029312911535	23.8514566001276	1.15790981181517e-44	2.8978622890361e-42	91.335543918736
MYBBP1A	-2.37206232173874	6.38228595609245	-23.7705938708219	1.57332155959743e-44	3.85513154705051e-42	91.0252028562361
SLC7A11	2.42544808241622	9.90229467857052	23.766735917308	1.59653143660884e-44	3.85513154705051e-42	90.9928308933269
AARS	1.17218630916118	9.82860415560559	23.7633101988707	1.61742999110404e-44	3.85513154705051e-42	90.9811400157031
RRP1B	-1.07160533513873	6.47437924370733	-23.7136966522509	1.95292866536902e-44	4.58205888112207e-42	90.8172540234371
LAS1L	-1.5359197948853	5.92493518519208	-23.6959638664286	2.08916794723397e-44	4.82629936856389e-42	90.7374228927723
CCDC86	-2.3049099691223	5.7376389839104	-23.4878483958594	4.62181710967942e-44	1.05153341998403e-41	89.9269011826402
EGF	2.16303796224138	4.72302213111865	23.4655229211987	5.0341758190847e-44	1.12825647909516e-41	89.8276290742946
ABHD3	1.84430067036115	5.99739973424365	23.419576122897	6.00328974632318e-44	1.32566762986454e-41	89.6977790013622
DNAJB11	1.25304251946227	6.96585842231121	23.3984186379354	6.51076494108416e-44	1.41689342543942e-41	89.6128914233461
KIAA0513	1.77068185754105	5.91605873094083	23.320502629654	8.78223868405228e-44	1.88391565828184e-41	89.3155509135756
ILF3	-0.997446181896729	8.88719611079809	-23.1325659325014	1.81265114027715e-43	3.83362951019743e-41	88.5766436059066
WDR3	-1.68969983744939	6.51101782139512	-23.1091973894079	1.98411023206383e-43	4.13797211731534e-41	88.5072103933627
DENND1C	1.49232178852319	5.40287531099683	23.0877288367062	2.15600330913474e-43	4.43486927259825e-41	88.4145353504235
HNRNPD	-1.73927103579486	7.7814248262866	-23.0729243982786	2.2832071017369e-43	4.6330591675245e-41	88.3583148197075
DDIT4	2.01455005714403	9.29730938279806	22.9798215351199	3.27609727195186e-43	6.55918355141721e-41	87.9851286017058
SDCCAG3	-1.47912718218963	6.10396249769012	-22.9726363582848	3.36880795304725e-43	6.65605529249441e-41	87.9778615388163
BZW2	-1.32872464075857	6.45727854649784	-22.9079919120175	4.33139447463192e-43	8.33848967065038e-41	87.7293493080124
SLC29A1	-3.18819780241438	5.08681264342282	-22.960923562978	3.52564037479446e-43	6.87545660622255e-41	87.7149016673026
AK2	-0.930164757356748	7.46806929800169	-22.8475591192906	5.48091650085929e-43	1.04179040730257e-40	87.4855861663858
RIT1	2.27195632358191	6.19270559275461	22.7162810073634	9.15242783149419e-43	1.71791070397146e-40	86.9840437405061
APEX1	-1.18629158027159	7.90502282516888	-22.6600852001533	1.14056332590016e-42	2.11440727181688e-40	86.7498021683231
ATF4	1.23504901851259	9.48506763517002	22.6424917212132	1.22201386710816e-42	2.23777563762148e-40	86.659819353866
POLR1B	-1.59212635939205	5.7553208188769	-22.620593057309	1.33163372532551e-42	2.40913397825155e-40	86.6060260714697
ATXN1	2.36906931637633	5.31463671279326	22.6120151625341	1.37722652669644e-42	2.46195637200878e-40	86.553026070781
DNAAF5	-1.80136013827439	5.64156640823504	-22.5818214303601	1.55059400125737e-42	2.73926112033891e-40	86.4468450606273
PDCD11	-1.38609478767895	6.80893562706951	-22.5784341414111	1.57136703985687e-42	2.74367993842915e-40	86.4414774964087
IPO9	-0.994905464562128	7.25879823777156	-22.4503023007198	2.60207845352817e-42	4.49112759289414e-40	85.9327162998385
MYCBP2	-2.07627119401407	8.02068614636938	-22.4174624599744	2.96204747039044e-42	5.05433009265715e-40	85.8007319360873
MAFG	2.39275101579929	6.53642251778699	22.3603691285201	3.71150910139619e-42	6.19244674072947e-40	85.5895082415008
SLC19A1	-2.89438296933354	5.30683842421257	-22.3702624364692	3.56914601009571e-42	6.02183106602215e-40	85.5330411087397
RCC1	-1.27018419174586	6.71019697681233	-22.3399569303975	4.0235787908036e-42	6.59712338064073e-40	85.5049626923209
ODC1	-1.1740374278426	9.16658553382563	-22.3388071097566	4.04192428755293e-42	6.59712338064073e-40	85.4712452105168
SEC31A	0.816906979021366	7.87942817311957	22.2402552921688	5.9726842734056e-42	9.64363731714608e-40	85.0925872059951
NEBL	2.13463732041136	6.15688998194072	22.2256934846153	6.32801998684228e-42	1.01086753321727e-39	85.0563417345109
PFAS	-2.21221502817649	5.37836215480948	-22.2155973190588	6.58681603178724e-42	1.04113294245597e-39	84.9879164085063
ADM2	1.60213874294507	7.13857717165746	22.1844282327736	7.45502708771232e-42	1.16609048696967e-39	84.8825726388415
UNG	-2.25898021445824	5.58491074683267	-22.1332061391281	9.1395541593675e-42	1.41484067275322e-39	84.6709729130136
TMEM263	1.73895431736159	6.82971740763251	22.1224573375125	9.53911660024202e-42	1.46162627417586e-39	84.6394744248965
PACSIN2	1.42991209817257	7.71662090827788	22.1000709045788	1.04286910979228e-41	1.58179015683242e-39	84.5367891987461
CBX4	1.71322303055458	7.66253958913901	22.0862002063567	1.10213432239441e-41	1.65496489850745e-39	84.4849544846333
NOP16	-2.16737768303828	5.05378879721578	-22.0817602128694	1.12181297982149e-41	1.66783601039599e-39	84.4438382275112
HMGCS1	1.91358570986242	8.01092711096575	21.9786329712281	1.69324964992461e-41	2.49272909247725e-39	84.0529190802766
SEL1L3	1.56010174093801	8.75085321345689	21.9575820587777	1.84197990504979e-41	2.68535633536191e-39	83.9553476078775
TMCO3	1.2848786644206	7.14698493502492	21.9130141159956	2.20176140365279e-41	3.17900473435099e-39	83.8017313721252
QSOX2	-1.60634874686294	5.43776399669378	-21.8909795023788	2.40500860004563e-41	3.43939134650335e-39	83.7196793606376
NQO1	2.14789829223504	9.05325570610876	21.8809173274462	2.50400866030679e-41	3.54718811727988e-39	83.6416850354179
RNF103	1.85583514684533	6.8897702003151	21.7695937596899	3.91565329152709e-41	5.49508876874494e-39	83.2356296188191
SH3GLB1	1.27587663372841	5.48805745756601	21.7566002571247	4.12580196370381e-41	5.73639280434967e-39	83.1901228836857
SCD	2.01815710108282	10.1474396371121	21.7533225712783	4.18058434719127e-41	5.75923436306644e-39	83.1166512079034
DHODH	-2.11562671043534	4.3485066850925	-21.6892929794609	5.41072435655393e-41	7.38613063072853e-39	82.7728878549044
FAM216A	-2.38438429492917	4.45236064564699	-21.649393548469	6.35571731325157e-41	8.5979685743951e-39	82.5642001063528
URB1	-1.80566160995719	6.15150403446662	-21.5957060360929	7.8951593098332e-41	1.04914789554385e-38	82.5444482546934
POLR1E	-1.25825049462893	5.54112165200626	-21.5741527469952	8.61426710772027e-41	1.13466521832919e-38	82.4552028131846
FAM129A	4.0573139890109	4.70960633955465	21.5957763416412	7.89291540203205e-41	1.04914789554385e-38	82.4222507114717
CRELD1	1.53740917356247	5.95701322374947	21.5243781762973	1.05374698634809e-40	1.37591867365243e-38	82.2493739246257
RRP9	-2.00753218912513	5.40201554152345	-21.4992646285993	1.1666524273897e-40	1.51021145255895e-38	82.1344638598779
SRM	-1.76608673535082	7.1459443866052	-21.3853144321693	1.85321440895093e-40	2.37845021921429e-38	81.6822921708169
DNAJC11	-1.12398672904162	5.99318443589988	-21.3173267552509	2.44433441711924e-40	3.11051911927648e-38	81.4182559733271
MCM3	-2.12302610088921	6.67686453523221	-21.3011344459477	2.61114894830829e-40	3.29487500905859e-38	81.3484699780817
RANBP1	-1.64011919780465	6.6542407438731	-21.2666532472433	3.00560027110773e-40	3.76100780591281e-38	81.2075087226039
RRBP1	1.27257330540961	7.82120005327221	21.2222603039536	3.60317008412916e-40	4.47150429613913e-38	80.9940651668319
UTP20	-1.66063738435565	6.09549023738211	-21.2061575164404	3.84836738819178e-40	4.7366462869744e-38	80.96631525423
PTEN	1.27087190136092	6.70777567922009	21.1839421683758	4.21447713768185e-40	5.14508851214883e-38	80.8585167969079
LAD1	-1.16611945813159	7.34861251080765	-21.1796038151182	4.28996837974908e-40	5.19501332179937e-38	80.8342760561149
DAZAP1	-1.15832152979811	7.2775769301302	-21.1740603564512	4.38841498893125e-40	5.22987614871362e-38	80.8149116320848
SERP1	1.23501531470574	8.5960898165402	21.1767819208891	4.33980144472014e-40	5.21331667951341e-38	80.7990090160375
VEGFA	1.8919471719411	7.6712279635746	21.1490014241018	4.86261979074263e-40	5.749377856519e-38	80.7054075971388
FAM177A1	1.31046199996827	6.32688476843276	21.1080773252005	5.75064215714629e-40	6.74622208060224e-38	80.5522822033138
ESRP1	1.52655480483018	7.37223497210529	21.088495268852	6.23166020492412e-40	7.25384570830548e-38	80.4608189231607
PRMT5	-1.10787887880012	7.52794083598872	-21.0701103649554	6.72011191808546e-40	7.76224619707472e-38	80.383061386107
GTF3A	-1.28649481809429	6.65251796107045	-21.063629169803	6.90134939370474e-40	7.9107375951046e-38	80.3772098768314
CTPS1	-1.54783770714607	6.18092813762533	-21.0033663573475	8.84100709132385e-40	9.98169642731721e-38	80.1358797403345
POLR1C	-1.67157231507461	5.22077315111605	-21.0035152122759	8.83559504459316e-40	9.98169642731721e-38	80.1288653652446
TBRG4	-1.74411723837349	6.34069181702581	-20.9805579541243	9.71099284490205e-40	1.08821095939589e-37	80.0412479586863
TCOF1	-1.57270811642425	6.00948024117969	-20.9646984776881	1.03662770142019e-39	1.15303715292782e-37	79.97904280318
RBFA	-1.52281229835056	4.71425961030222	-20.9079092859284	1.31002146464211e-39	1.44641781713721e-37	79.7026734670368
DPH2	-2.21852044974422	4.97547705720968	-20.8487648042771	1.67235903096252e-39	1.83300315393673e-37	79.4711753696234
TNFRSF1A	1.22384863382709	6.82203984760087	20.7927733337107	2.10812308053196e-39	2.27871014310536e-37	79.2503188646305
PDIA4	1.20234199110123	8.45601286543661	20.7826426337869	2.19841317920471e-39	2.35795516420985e-37	79.1735373515999
MRTO4	-1.74830168278944	5.06458746943601	-20.7721202429221	2.29632089546622e-39	2.44550032385254e-37	79.1700501772271
RCL1	-1.45695179199183	4.97995842586492	-20.7681198736061	2.33468497414424e-39	2.46884715294013e-37	79.1601065433335
ATIC	-1.3364118932902	7.38787400534054	-20.7542561866614	2.47270473966244e-39	2.59651289306092e-37	79.0855568825249
NATD1	2.64614753701523	4.32972210869249	20.74874081398	2.52987170794053e-39	2.6380939976691e-37	78.9425071997357
STX3	1.49352333290771	7.8186658237774	20.7179783939008	2.87403593208446e-39	2.97631196939174e-37	78.9268132436818
AKR1C2	5.2117540362409	3.0361363416893	20.792632219743	2.10935475420648e-39	2.27871014310536e-37	78.749372826119
TFRC	-1.78129793547859	8.69312267884588	-20.6781794531848	3.39025033179828e-39	3.48684924536185e-37	78.7485421207946
CYB5D1	-1.06256187655197	6.24714006718262	-20.6490709755205	3.82608011182764e-39	3.908327820354e-37	78.6699989832581
GPR158	-2.52109906091484	6.19310152516177	-20.643090500072	3.92238792467495e-39	3.97963358627831e-37	78.6562760873842
ZFAND3	1.20807893230151	7.19824743810549	20.6220552410218	4.28095079553834e-39	4.31427900307408e-37	78.5370626830923
PNP	-1.60692667160698	6.11209111057622	-20.5021294597155	7.05622588975988e-39	7.06375253070896e-37	78.0668187473944
NOL6	-1.28920007883906	6.90341654535945	-20.4994309891507	7.13616198805013e-39	7.09646413328217e-37	78.0304548092665
AIDA	-2.1481512375349	7.41840152178324	-20.4300894948976	9.53477447539775e-39	9.41935352122188e-37	77.7448790467858
MCM4	-1.85669590171029	7.28442116532678	-20.4177538091811	1.00397932353419e-38	9.85343367463359e-37	77.6895416596905
FARSB	-1.4540266433314	6.79257415960218	-20.4092530454861	1.04034079707517e-38	1.0143998317455e-36	77.6642431553539
HNRNPDL	-1.7726619606525	7.55761001901218	-20.3919428837221	1.11853652307493e-38	1.08360931809634e-36	77.5812437014776
MMACHC	-1.60273684158496	4.35207373465454	-20.3902245220536	1.12661487616818e-38	1.08443903721419e-36	77.5531032103437
FAM219A	1.44119960152676	4.9031338887447	20.3745630782621	1.2030047299119e-38	1.15059356843039e-36	77.5381495762236
RRS1	-1.88244844614713	5.1510255808117	-20.3694450891482	1.22908235627884e-38	1.16809497860019e-36	77.5160698565772
NFE2L1	1.173881981182	8.81082516260305	20.3432160038341	1.37193696716726e-38	1.29566072320651e-36	77.3421629073717
MIPEP	-1.65154213604451	4.51132045667646	-20.2852015182664	1.75019440165782e-38	1.63235522579464e-36	77.1130501201205
GREB1	-2.72161498765027	4.37889365284744	-20.308272350726	1.5885834130593e-38	1.49088553315615e-36	77.0793561989869
CAD	-1.79627470632679	6.61656542469463	-20.2445146291302	2.07663175908353e-38	1.92485817866656e-36	76.9792461024587
TTC39A	1.54707073338364	4.98343181741514	20.2331484012831	2.17833209634529e-38	2.00673832875588e-36	76.9498713884581
TSR1	-1.2175327383167	6.50678236308161	-20.2124751880016	2.37634212441753e-38	2.17580203294229e-36	76.8409185811336
GEMIN4	-1.84273728009082	5.73292332919182	-20.1860133990654	2.65648265494162e-38	2.39206104276113e-36	76.748857182556
BYSL	-1.81267803767114	4.80660292496552	-20.1854020889713	2.66333317172733e-38	2.39206104276113e-36	76.7359764088212
MCM7	-1.5345001802922	7.63196662227199	-20.1842534148918	2.67625369728204e-38	2.39206104276113e-36	76.7008466646135
DDX56	-0.944587955416113	6.73504554142472	-20.1510455119192	3.07836239617758e-38	2.73518874207115e-36	76.5749447201833
STEAP3	-2.53839390040091	4.05728704467787	-20.1895811532906	2.61685382964793e-38	2.38149558218141e-36	76.5222736783567
ADAMTS1	-4.24954928562428	8.07165006916115	-20.1219286390212	3.48073804895365e-38	3.07451544371106e-36	76.4581690270635
DEF8	1.63968607555646	6.66222450432011	20.1204523766952	3.5024951286429e-38	3.07564133635683e-36	76.4468243545219
NUP205	-0.999234239336853	7.3478344449268	-20.0733630153357	4.27326815561588e-38	3.73066247818186e-36	76.2359635237847
SEL1L	1.36811875477475	8.08081880563845	20.0020446960461	5.77850017518694e-38	4.98677923164409e-36	75.9162512720673
NOS3	3.94099456082777	3.67691123813049	20.0253857169867	5.23472124707931e-38	4.54361700844756e-36	75.8770864717464
HSP90AA1	1.77932892266813	12.1330875110188	19.9913289294489	6.0468614653827e-38	5.18855267223923e-36	75.8038867174947
TRERF1	-2.72306018943621	4.01141655692858	-19.9705764804483	6.60279643551167e-38	5.63338586793428e-36	75.5809806553563
GDF15	2.79733801705468	10.0819525044933	19.9243221871087	8.0343122895282e-38	6.81600188359071e-36	75.5611501814868
NCAPD3	-1.43666030593039	6.74743189314071	-19.8969473594825	9.02483501567942e-38	7.57077779862806e-36	75.5063463039941
NASP	-1.08896308128296	7.30152737134616	-19.8881596959028	9.36819463044277e-38	7.81515614281826e-36	75.4520435998343
ARSG	-2.2610327298602	3.99721234612014	-19.9080146920165	8.61036706288327e-38	7.26366695596939e-36	75.3704911233237
NHP2L1	-1.02874088483722	6.96952613291967	-19.8593051818654	1.05908981791719e-37	8.78634956124009e-36	75.3416384923652
CAB39L	-1.72629754354801	6.54095299471142	-19.8471644870423	1.11522553275021e-37	9.20122340647097e-36	75.3072033713019
UBQLN4	-1.00143071525946	6.53979751137538	-19.8382215184275	1.15848359500499e-37	9.50589599048905e-36	75.2596813583493
TFAP4	-1.86179378091407	4.15678082208915	-19.8343760656143	1.17760015825349e-37	9.61024129148606e-36	75.1766977354284
LAMA3	-1.82850677468796	7.61516963943829	-19.7796736524043	1.48660766564413e-37	1.20664328147634e-35	74.992660855822
WWP2	0.994342694840674	6.97634059665171	19.7344244686665	1.80313509959388e-37	1.45569229330654e-35	74.7979281348264
PAK1IP1	-1.6756002314173	5.14377985578485	-19.6930470736732	2.15170909419413e-37	1.72781089617214e-35	74.6691403421475
C19orf48	-1.68451198105526	8.23696514967449	-19.6913472019994	2.16739865696606e-37	1.73115203367034e-35	74.6010757203389
SPIRE1	1.92935057929519	6.71318768027115	19.6803590827871	2.27163386942743e-37	1.80480709964668e-35	74.5896338932899
SSRP1	-1.08826876073191	8.2735668759131	-19.6395335555302	2.70513111730765e-37	2.13790783460483e-35	74.3739979516426
SRSF1	-1.21621473854899	8.59299241776705	-19.6031622445397	3.1611023854991e-37	2.48518918432746e-35	74.2107423139856
ABCF2	-1.05435538056685	6.63673681109388	-19.5832928658705	3.44211651223859e-37	2.66426915194715e-35	74.1674881339704
DVL2	1.30259651284295	6.83635485481416	19.5841761444685	3.42910579038186e-37	2.66426915194715e-35	74.1658392109484
SERBP1	-1.20896325532239	9.06007200584829	-19.5935656859384	3.29382080668284e-37	2.5760423558932e-35	74.1610129217282
AKAP1	-1.77368312618212	6.65789044736765	-19.5741499231237	3.57974748325357e-37	2.750022750557e-35	74.13838288469
SAT2	1.1108618569016	6.31150015256816	19.5735133215427	3.58953422422198e-37	2.750022750557e-35	74.1341657090812
TIMM50	-1.15695953465109	6.40287859236249	-19.5627555818531	3.75905173101412e-37	2.83647843180442e-35	74.095242482771
FAM86EP	-2.04216334641877	3.3879077091822	-19.5641521656933	3.7365973680966e-37	2.83377505451205e-35	73.8138442843195
RFT1	-1.0545724166132	5.23723777073876	-19.471346289426	5.56690635366988e-37	4.17963329033535e-35	73.7252103520132
DDX19A	-0.951385473024053	5.66512166045637	-19.4548912398163	5.97531671272276e-37	4.44184929496262e-35	73.6471063111535
C10orf2	-2.24122864053375	4.00193512402822	-19.4700690791508	5.59757494045181e-37	4.18175051272758e-35	73.6346782335076
MCM6	-1.9921477038896	6.50256431554122	-19.4368014365984	6.45921112794816e-37	4.75448599496419e-35	73.5564249826212
ALCAM	1.45284147190365	7.38718041729672	19.4437134120253	6.2698272889484e-37	4.63781904289898e-35	73.5417519770386
ANAPC1	-1.50565619616903	5.56238821569623	-19.422950282814	6.856238887989e-37	5.02211137278258e-35	73.5152482588948
DNMT1	-1.72652602356807	7.11362761882201	-19.411786927912	7.19404008418033e-37	5.24396630602193e-35	73.4279019106712
PFKP	-1.80225398475147	5.94601432073827	-19.3988462201362	7.60665451533251e-37	5.51794802909338e-35	73.4128290552438
FDPS	1.52066930215682	7.41229365755239	19.3877748054543	7.97853257744199e-37	5.75988678763793e-35	73.3007022233618
CTAGE5	1.95548010784136	6.56298071870709	19.3795884675748	8.26522757007963e-37	5.93830895657013e-35	73.2969113994055
MFSD6	1.70072757174143	5.2180205029077	19.3622132673	8.9085706243148e-37	6.33986239311427e-35	73.2548682682483
PDE9A	-2.97910785747905	4.40051961083023	-19.3704540838104	8.59738645098069e-37	6.147540711806e-35	73.0381503551635
WWC3	1.19263456230121	5.93163434997865	19.3130032972081	1.10177778090852e-36	7.8039128104351e-35	73.0195505933529
FAM43A	1.768610333767	6.53503857119285	19.2925987358441	1.20336754605401e-36	8.48345871903615e-35	72.9217605777733
TMEM201	-1.69375897815432	4.775659506405	-19.273806668764	1.30525554354592e-36	9.15874637471287e-35	72.8700404549988
PNPT1	-1.62601331543083	5.55510772503111	-19.2312318024504	1.5694055083451e-36	1.09102745894954e-34	72.6910862232868
STX5	1.43370643460999	6.1485376462777	19.2317485913931	1.56589642327642e-36	1.09102745894954e-34	72.6724835391839
SARAF	1.0583488003469	8.80753090093997	19.1946883297512	1.83871556386443e-36	1.27235727681974e-34	72.4422349656803
STOML2	-0.97750268875727	7.20427563274427	-19.1684768612504	2.06012020227654e-36	1.41902591547635e-34	72.3697810878658
MAP1LC3B	2.46277954626501	6.87429820809902	19.157156042941	2.16386741824023e-36	1.47874137531581e-34	72.3415177795367
EMC3	0.950564748291977	6.43020823940128	19.1568749021071	2.16650974007377e-36	1.47874137531581e-34	72.3305544444645
NCOA7	1.61132299583429	6.51089075508523	19.1536670634609	2.19688978944343e-36	1.4926921754879e-34	72.3225337473187
CBLB	1.92901418943849	4.84199949541352	19.1149207826738	2.59955808787168e-36	1.75044682724131e-34	72.1860906251361
PRSS16	1.68622109387427	4.37424749071674	19.1157177338351	2.59056997861765e-36	1.75044682724131e-34	72.1799088000328
AKR1C3	4.62450374108054	1.72873069089169	19.5694719725122	3.65229499163342e-37	2.783901603775e-35	72.1332382437089
ABCD1	-1.8880598171213	5.80734076080797	-19.0940435096115	2.84653460906231e-36	1.90819480757499e-34	72.0966353473684
CHCHD4	-1.47185337231011	4.8400209994124	-19.0849279304003	2.96165465640337e-36	1.97071481308705e-34	72.0589577681875
EBNA1BP2	-1.15703064256601	5.8031930327741	-19.0826732356804	2.99084489828829e-36	1.97843731245361e-34	72.0412145559899
FEN1	-1.37107589123939	6.18702241310182	-19.0809903870742	3.0128203750338e-36	1.9842329276977e-34	72.0152033901959
C1QBP	-1.07885616192919	7.89311195758403	-19.0845872696638	2.96604653541338e-36	1.97071481308705e-34	71.9902715130856
CLSPN	-2.19714400812282	4.606054908957	-19.066021368014	3.21558865833937e-36	2.10827122815952e-34	71.958843379151
RFX5	-1.40377071619061	6.56541377294632	-19.0650147954673	3.22970656599189e-36	2.10827122815952e-34	71.9432357711576
RNASEL	2.11271330330853	3.95276454982642	19.0640513380086	3.24327819462472e-36	2.10827122815952e-34	71.9144572175054
TMEM185B	-0.906696927309852	6.17506498538482	-19.0371298376572	3.64663192073954e-36	2.36025107421659e-34	71.82853176629
FXN	-1.84290405162484	4.09213447765273	-19.0096521975977	4.11047554858852e-36	2.64905153809464e-34	71.6443120903178
SIRT2	1.07138253616279	6.51085890733781	18.9861030008863	4.55502329696026e-36	2.92300127466475e-34	71.5897732814298
SNHG16	-1.39103055702885	6.19146898333908	-18.9798592752166	4.68080263485831e-36	2.99093329212904e-34	71.583904999255
CTNNA1	0.955478545843235	9.05959923183132	18.9616395919964	5.0681863225354e-36	3.22474092454202e-34	71.4227777223758
DNAJB4	2.88204478991603	6.14063789689588	18.8805772982889	7.2229046084714e-36	4.57633483547707e-34	71.1677574769826
GOLGA2	0.910168552938329	6.92674000270202	18.8767831537924	7.34382141478346e-36	4.63339589766338e-34	71.0986790143911
PEG3	-3.12649693017543	6.75122348986378	-18.8419455987703	8.55387078928227e-36	5.37426459296496e-34	70.9946944914218
DSC2	-1.5795712900971	7.91207621410056	-18.8291798210331	9.04591119029853e-36	5.65972510139678e-34	70.8686120785434
KNOP1	-1.63332711735921	4.94562663440371	-18.7448178951214	1.30976448612335e-35	8.16075664880836e-34	70.5842200580378
FKBP5	-1.41981068884118	6.49470679615061	-18.7407266812714	1.33351652847038e-35	8.27441495516993e-34	70.5248576878558
SLC4A4	-2.52629867197671	6.37917095465343	-18.7110771470703	1.51911621577331e-35	9.34879061313607e-34	70.4136911283978
ARFGAP3	0.85519821621233	6.81327974473827	18.7158691479127	1.48744583217464e-35	9.19155827816231e-34	70.3939551740273
FANCD2	-1.21027473013219	5.98539422262474	-18.6991098889028	1.60120435293193e-35	9.81374880147996e-34	70.3574490926299
NKX3-1	-2.89332690206448	7.74594844250421	-18.690453488579	1.66335193527896e-35	1.01532083984345e-33	70.2789946758528
UMPS	-1.104200198536	5.90117854437778	-18.6639571655326	1.86908415060567e-35	1.13628208929128e-33	70.2037373079607
TOR1AIP1	1.19289165712391	7.08520687550469	18.6570382841458	1.92690296879274e-35	1.16202309154184e-33	70.1333044225255
XBP1	1.47307546683509	8.43078054526475	18.66146004122	1.88974762445725e-35	1.14421170680847e-33	70.1212178765016
SH3BP4	1.12189557369446	6.54043591944999	18.6411540115047	2.06654707192431e-35	1.24125083328062e-33	70.0730498140703
PPM1M	1.74062153490704	4.19918613626998	18.6285669001415	2.18440596717819e-35	1.30681434275489e-33	70.065343649749
MRPL17	-1.56257854730019	6.11893172114456	-18.6272246946142	2.19736628116977e-35	1.3093512729383e-33	70.0442512743099
ALPK1	2.43692524749817	4.55903065980808	18.6161350195606	2.30745302576227e-35	1.33778820983962e-33	70.0179151418087
GEMIN5	-1.50482653654473	5.01515533082604	-18.6149813535355	2.31921958275084e-35	1.33943850979179e-33	70.0157576082117
LMNB2	-1.50211383224467	6.88176950313663	-18.6250240990037	2.2187828838385e-35	1.31688710607585e-33	70.0004435652514
KDM1A	-1.03397011410613	6.50114412515004	-18.6200488099438	2.26798103468112e-35	1.33389612226258e-33	69.9910998791312
KIAA0930	-1.55936004771025	6.66032670982788	-18.6179081556802	2.28948535385993e-35	1.33389612226258e-33	69.98452428093
KAT2A	-1.57303130701134	6.92604382583338	-18.6187794181455	2.28070827735908e-35	1.33389612226258e-33	69.9755759857652
TDP1	-1.26183052083119	5.12343865106362	-18.6061508251621	2.41130799121431e-35	1.38728738682276e-33	69.9748166449362
SLC25A11	-1.29710001856202	7.06918892773721	-18.6179279747916	2.28928531923336e-35	1.33389612226258e-33	69.9689634495943
POLE3	-1.05501972873338	7.08315538514859	-18.6176733408633	2.29185668316294e-35	1.33389612226258e-33	69.9600548378783
KLHL1	-1.97910884337042	4.78949223298591	-18.5906970496154	2.58141350937459e-35	1.47948493346446e-33	69.9065060810745
NOC2L	-1.20139957766874	7.86050567931456	-18.5852805796323	2.64385141636739e-35	1.50950847407501e-33	69.7983362116807
SLC50A1	1.04670644169044	7.15524023593749	18.5743578691305	2.77442441197561e-35	1.57805897614491e-33	69.7597479909712
CPEB2	2.13561813066687	4.50342084306404	18.5502302525902	3.08632851620991e-35	1.74226725561684e-33	69.7201375498172
TSEN2	-1.61656873795215	4.71260228242128	-18.5409087239369	3.21607743270739e-35	1.80196338543038e-33	69.6871607255423
DDX21	-1.31156618770613	8.6894039545908	-18.5626826447246	2.92118022658302e-35	1.65526197291965e-33	69.6819766509977
MSMO1	2.07253202564811	7.26151821259622	18.5424270623498	3.19457491844328e-35	1.79661936237245e-33	69.6278638303627
DUS1L	-1.23192766985003	6.69926391886159	-18.5325170091911	3.33757454350545e-35	1.86308622101405e-33	69.6020736965046
NR2C2AP	-1.71636799562866	4.1095314203862	-18.5307331409384	3.363991431074e-35	1.87087760477805e-33	69.5869029301562
KARS	-0.685600122310133	8.04076752163584	-18.5295954873075	3.38094847692917e-35	1.87336982765935e-33	69.5490381183417
NOP2	-1.72800401090976	5.99678011870492	-18.488889692117	4.04779149789504e-35	2.23461901222029e-33	69.4342246384449
URB2	-1.73573502258549	4.39372538016746	-18.4841513775737	4.13356200371071e-35	2.2736105145685e-33	69.4293311001844
CLN6	-1.22593118412746	6.00183100296048	-18.4622517673874	4.55436894146369e-35	2.49592715419776e-33	69.3222732623842
JAKMIP3	1.96861268187699	5.0665106270803	18.4552564888414	4.69767257238492e-35	2.56510004897934e-33	69.3022072602281
TMEM109	-1.18920435831406	6.64390485681534	-18.4478137100357	4.85513085067577e-35	2.64147263962853e-33	69.2267426211042
CDCA7L	-1.94875645611326	4.78615754129023	-18.428388411966	5.29157657911896e-35	2.86853118816066e-33	69.1756822024816
PGAM5	-1.11297509604377	6.55674338340456	-18.4082445637165	5.78594081495706e-35	3.12524054954659e-33	69.0512604739291
IVNS1ABP	-1.24741615630239	5.46095045714902	-18.365510543417	6.99417123578062e-35	3.76431811026817e-33	68.9094238479173
BET1L	1.01245952682915	6.96975856852019	18.3546076241063	7.34117852361271e-35	3.93696916823459e-33	68.7925050057335
GTPBP4	-1.25082347370705	6.88496240058456	-18.3482850758599	7.55029108660967e-35	4.0347035927591e-33	68.7733724833031
AZI2	1.36065348860774	6.38660441344106	18.3161081105312	8.71115709883768e-35	4.63853670199101e-33	68.650871858446
UNC13B	0.771468645357405	6.95283188162322	18.3144842207071	8.77429027742722e-35	4.65564462211474e-33	68.6115657840462
PMEPA1	-3.13935200630615	5.75133408342932	-18.2718719242818	1.06061856514263e-34	5.5881573242743e-33	68.50404660124
EFTUD2	-0.93377834366718	7.22847381700606	-18.2853396764231	9.9890071828584e-35	5.28151168513387e-33	68.485970567531
FNBP1	0.863908567799666	5.90419838836064	18.2617591288636	1.10947270460758e-34	5.78466740707898e-33	68.4176015584723
ZNF746	1.58287274007088	6.09391374440769	18.2626592620141	1.10503390442324e-34	5.78159899261999e-33	68.4129769876073
PIR	1.59854327437789	4.09076459439261	18.2504884202493	1.1665946165015e-34	6.06144801432057e-33	68.4045515004226
MEX3A	-2.278132252651	3.8251347083514	-18.2629535408446	1.10358661587991e-34	5.78159899261999e-33	68.3562848447575
RUVBL1	-1.78849944573111	6.94861417197395	-18.2461010749425	1.18962269190953e-34	6.12287372493782e-33	68.3320064613657
RTN4	1.10932213480245	8.09893149739818	18.2459074619002	1.19064939243596e-34	6.12287372493782e-33	68.2811621474388
SRSF10	-1.11629488094923	6.51244222352939	-18.2324396016297	1.26430024734494e-34	6.45739201160938e-33	68.2761305981584
HERPUD1	1.84458961710963	8.34033559735188	18.2405504985654	1.2194129903156e-34	6.24938752989048e-33	68.2648231222532
ZFYVE9	0.908154095860845	6.14320345977865	18.222920461356	1.31910702749413e-34	6.7144783474074e-33	68.2420923591114
MTR	-1.10750635503859	6.32980639944018	-18.2122554467734	1.38335700056369e-34	7.01773267583254e-33	68.1950987547164
AIF1L	-1.14835149644571	6.45595732333653	-18.1913627514352	1.51849699514493e-34	7.65159425473029e-33	68.0995983846986
CDCA7	-3.09614759545394	3.74549539786046	-18.2488266301656	1.17526368179212e-34	6.0854342916519e-33	68.0938860386515
MCFD2	1.0907353260833	7.17054491142346	18.1952637442538	1.49229239748949e-34	7.54486957599399e-33	68.0823312128098
TES	1.46899877623343	6.78184422587473	18.1768157609641	1.62036542049046e-34	8.13759436591462e-33	68.021466348768
ARHGAP44	1.05207567204842	5.27728110878103	18.1363915733578	1.94104478674774e-34	9.61938234911023e-33	67.8878855516246
WBSCR22	-0.926183236402593	6.38832071589607	-18.1390513189782	1.91810733720807e-34	9.54653805207205e-33	67.8697499598332
TONSL	-1.75997252014488	5.55440779528041	-18.1311955293439	1.98665458655607e-34	9.78085418745113e-33	67.8671749899813
NUP93	-1.66600883188379	7.74465930635953	-18.1426050602971	1.88788524092118e-34	9.44949492589079e-33	67.8385230644354
NOP9	-0.987962680151793	6.14856997380719	-18.1304515742992	1.99327255400384e-34	9.78136623232735e-33	67.8344180396794
MTA2	-0.912997450320971	7.46581846748636	-18.1388320028702	1.91998834025423e-34	9.54653805207205e-33	67.8234562449275
DDX18	-1.15499497381462	6.91798004656693	-18.1327551720607	1.97285222241126e-34	9.74485163543669e-33	67.8159276577397
GNL3L	-1.27454501807668	5.84975695988433	-18.1156884412317	2.12928748272128e-34	1.03473724403051e-32	67.7845109007712
SRPR	0.839978010275155	7.96926710855571	18.119943825406	2.08915086391752e-34	1.02184655936761e-32	67.7245930014408
HOXC13-AS	2.32995513380499	3.27294570167197	18.1187430931024	2.10039839114942e-34	1.0240124104383e-32	67.7126239530385
DIMT1	-1.336231530552	5.37420925724983	-18.0801285664981	2.49652025055064e-34	1.20539382901184e-32	67.6467139208529
NAV1	-1.97386447457708	4.51914823741745	-18.0726602413077	2.58140750832885e-34	1.24139479897424e-32	67.5927530942712
TOMM22	-0.93495968504433	6.41132395589402	-18.0721236708381	2.58761702236906e-34	1.24139479897424e-32	67.5647467728448
B4GALNT1	1.96827917507567	3.60361058210751	18.0653564562916	2.667233778947e-34	1.25947114542982e-32	67.5637277154053
PAICS	-1.39353138736443	9.03217662917822	-18.087038006767	2.42048866855612e-34	1.17245347893673e-32	67.5595871785938
ZYX	1.65827593859722	5.91579032647338	18.0691069603339	2.62280907407438e-34	1.24849758603196e-32	67.555875480062
CENPBD1	3.1520983596892	6.61794291860921	18.0687193397754	2.6273657244679e-34	1.24849758603196e-32	67.5459946533727
AFG3L2	-0.866813686529381	6.99446651775711	-18.0666635624714	2.65166579493715e-34	1.25606982892039e-32	67.5200408786915
PDCD2L	-1.76852988447189	4.06028058704493	-18.064006350817	2.68341047221432e-34	1.26313766930314e-32	67.5142931244044
SFXN2	-1.34592373123975	5.67443094726723	-18.0441216855738	2.93342833072858e-34	1.37222304717197e-32	67.4757915841731
FTL	1.64721234940194	8.91366673414775	18.0617528085523	2.71063221068912e-34	1.27196416486587e-32	67.4444652611423
PRKAR1B	-2.63055570412042	3.94420322352618	-18.0711083679547	2.59940787497345e-34	1.24307989333125e-32	67.4067235801978
CDC45	-1.69475928674237	4.95162767856729	-18.0189782787114	3.28342157320148e-34	1.52172402293807e-32	67.3813935477828
LINC00963	1.27642064081245	6.29004399636404	18.0309026571578	3.11248298676171e-34	1.45146101022403e-32	67.3725600758341
PPA1	-1.01416543115874	7.73751681937951	-18.0213529336282	3.24864303228999e-34	1.51026698987203e-32	67.2961634001168
CSE1L	-1.33949982596292	8.01406448472021	-18.006388713742	3.47416218849112e-34	1.605169828381e-32	67.2181355704249
TOMM40	-1.6422009212744	6.06734812668134	-17.9824695725183	3.86782373455921e-34	1.7815718158939e-32	67.1886671879757
CCPG1	2.04652467756933	4.47191739182381	17.9693756976923	4.1020314936262e-34	1.8779300276918e-32	67.1575757544124
TNFRSF19	-2.74724781902901	4.40563886011166	-17.9719896890727	4.05416201377058e-34	1.8616910336018e-32	67.0758083925387
MRPL20	-0.926329003502145	6.84434237718362	-17.9393708562263	4.69399220655338e-34	2.13590869616987e-32	66.9495834806942
UTP6	-1.13664701000286	5.93184721547644	-17.929645778228	4.9037453586715e-34	2.21791085258467e-32	66.9483031083317
SUCO	1.3067751969076	7.48615553005035	17.9436225309559	4.60514992283979e-34	2.10185201341527e-32	66.9442777717954
MCM2	-1.76879015442887	7.0059770569288	-17.9305448720611	4.88396403823205e-34	2.21563758302394e-32	66.9166769884475
MAPKAPK3	-1.18918976311098	6.37320633546148	-17.8535498330045	6.90660010397107e-34	3.11439961445134e-32	66.591344378417
PANX2	2.18390233203026	4.24977082447739	17.8097782251777	8.4132629215221e-34	3.759927262785e-32	66.4452251620791
MCTP2	-1.76412909156341	5.99618701968421	-17.8131009769396	8.28810344339357e-34	3.71504959122381e-32	66.4341116107582
TMEM2	1.93962579456339	6.24856582224231	17.8152563130726	8.20792098205434e-34	3.69012399600383e-32	66.4263094987304
SKP2	-1.50159849706701	5.30482601242042	-17.7903277646842	9.18502373118568e-34	4.08054190377172e-32	66.3545047669653
CCNE1	-1.71581789484585	3.77057170013243	-17.7936321616986	9.04905852754978e-34	4.032067146875e-32	66.3072031570001
PUS7	-1.89603675695984	4.831351328276	-17.7672346183726	1.01943964562403e-33	4.48912191163941e-32	66.2554105057043
STK39	-1.34336835796087	6.83485432098628	-17.7773146254685	9.74076219548541e-34	4.30197897433556e-32	66.2284313485491
PPM1G	-1.0433648753564	7.34246606965816	-17.7793660973314	9.65095626819559e-34	4.27488965555236e-32	66.2182097509204
CDCA4	-1.40861067895472	4.60280636978052	-17.7443653062327	1.13040177080339e-33	4.94872098845008e-32	66.1520216637444
UTRN	-1.42243859529816	7.98443986623761	-17.7592447988577	1.05690236396002e-33	4.64048125649816e-32	66.1142243980087
LOC646762	1.43903274705847	4.48529429812937	17.7345873250935	1.18148105308636e-33	5.14235347627383e-32	66.1071446087003
TIMM8A	-2.03742042766593	4.11515106703005	-17.7347320831119	1.18070816522249e-33	5.14235347627383e-32	66.0758434988772
CHP1	0.799452425472304	7.77482626798277	17.7283808709898	1.21510164746643e-33	5.27340067582539e-32	65.9669652593881
LRRC45	-2.01094472147282	4.74130043073407	-17.6989739130238	1.38796831122241e-33	6.00626287069619e-32	65.9480581290738
POLD4	1.19905362095091	5.62414388174018	17.6329819969105	1.8714894416545e-33	8.07536938387471e-32	65.611405509004
GPATCH4	-1.24957923877577	6.05077145111275	-17.6218132351598	1.96870379692698e-33	8.47050321336836e-32	65.551414616598
P4HA2	2.23735700509239	4.92443165078256	17.6035138528372	2.13909226822447e-33	9.12517315331211e-32	65.5188726378742
LOC100129034	-1.6635671032617	6.05477283818739	-17.6062232671151	2.11295818810341e-33	9.03936756483213e-32	65.4908427722246
SCFD2	-1.74642691311559	4.31761831120118	-17.5911626562251	2.26241031879396e-33	9.59670998503112e-32	65.4493433407916
SMPD4	-0.971763916126569	6.90676930580775	-17.6028405158211	2.14563734856929e-33	9.12716442666188e-32	65.42691794394
OS9	0.751815065829062	7.79891986941927	17.5877221265258	2.29801838332402e-33	9.72029409689957e-32	65.3288433362904
TMEM97	-0.847988655285927	6.75868050993758	-17.5774777706941	2.40741794247009e-33	1.01544347820592e-31	65.316124067814
KLHL21	1.42010643742505	7.24775409123551	17.5724427094852	2.46309322107871e-33	1.03601702542627e-31	65.2776781229029
CLIP4	2.7784740368683	2.51602935574914	17.6101033103109	2.07609103118261e-33	8.90702369263943e-32	65.1831949486212
ERI3	-0.962383869001695	6.28232638663448	-17.5199186358501	3.12711512882591e-33	1.3116413624148e-31	65.0830854872738
FAM120AOS	0.869595231083393	6.96357406562531	17.5041394046906	3.35981921903365e-33	1.40532159869107e-31	64.9735249729118
WDR5	-1.04848352740303	6.12871133229074	-17.4713458113788	3.90071199627413e-33	1.62703031489034e-31	64.8663925267258
NRP1	-1.78631228978558	6.66047024611455	-17.4648467622351	4.01789476944243e-33	1.67126614564952e-31	64.8177860831903
ADSL	-1.26026439249953	6.20194562058413	-17.4280479710825	4.75146925475362e-33	1.9655113589361e-31	64.6769204277818
CALR	0.857298520982971	10.4929892587392	17.4509148183601	4.28117347170345e-33	1.77585913953312e-31	64.646795819864
DFFB	-1.76713143885214	3.93462687038759	-17.4172042575457	4.99232907477925e-33	2.05383050375028e-31	64.6386165988583
LINC00674	0.924903592763914	7.11927203377655	17.4245969653971	4.82682681618106e-33	1.991198666807e-31	64.604378356085
ABCA5	1.89089065235886	4.50991690712286	17.390958777374	5.62739638395612e-33	2.30877005741762e-31	64.557179613243
AIM1	-1.46668477556301	4.56901317756297	-17.3902348426654	5.64602101965823e-33	2.31009949948741e-31	64.5528584451874
OAS3	-1.9254231650458	4.52694507097421	-17.3661531344594	6.30222210392872e-33	2.56461157486703e-31	64.4446277245601
HN1	-1.22433516259621	7.64004369150617	-17.3786026805075	5.95392996477778e-33	2.42946229214954e-31	64.3881775760834
SEH1L	-1.3375854302122	6.40139253708016	-17.3540823487317	6.65948550188194e-33	2.69538636917141e-31	64.3235764038685
SLC3A2	1.67488864966631	9.35015984154183	17.3561590377023	6.59660086834938e-33	2.67715023349012e-31	64.2471584796698
CRELD2	1.20216452588441	5.80546951826239	17.3243735621896	7.62804899268703e-33	3.07910708801582e-31	64.1898575792869
HK2	-2.00959482345248	6.01647119683507	-17.3100768824533	8.14348146780875e-33	3.27835168151786e-31	64.1666006757131
KLK2	-2.65106658172463	6.5995755946349	-17.3035157624405	8.39162056830436e-33	3.36670672585019e-31	64.1136167601684
SLC33A1	1.06998303634343	6.86647537317388	17.3030947995469	8.40779849622949e-33	3.36670672585019e-31	64.0586851655837
TAGLN2	-1.31819996849441	6.82315108180573	-17.295758948364	8.69481295455718e-33	3.46316475664803e-31	64.0373160141432
NOP58	-1.31538085677134	6.83987436154653	-17.2759694509146	9.51921418312342e-33	3.78149524269263e-31	63.9476911033127
NSUN2	-0.866876620019952	7.01836717965808	-17.2703584628979	9.76696150119277e-33	3.86967530084197e-31	63.9058705638038
FERMT1	-2.87278927201748	3.48226949005239	-17.3017222558827	8.46076466660395e-33	3.37890537855651e-31	63.885786513858
RRP1	-1.40217501471778	5.37625928985349	-17.2428394758523	1.10792564786574e-32	4.37805566535576e-31	63.8687192510437
ADCK3	-1.07764860421514	6.44546069524462	-17.2412561676619	1.11599435349403e-32	4.39836514752397e-31	63.7932969620936
ZNF239	-1.74037458649603	4.42787472504802	-17.2205823331857	1.22694018628523e-32	4.81037437004154e-31	63.779866399645
FAM21C	1.19658635684121	5.76515390255632	17.2198190618778	1.23124224113725e-32	4.81467018044712e-31	63.7314166166929
COLEC12	-2.10178853916523	5.09489839596591	-17.2044280420574	1.3213041065857e-32	5.14007835867641e-31	63.7099470113914
DHX33	-0.984161066712897	5.9484072092872	-17.2021673988145	1.33507953083385e-32	5.18024657235172e-31	63.6474284462134
TTF2	-1.34081466565509	5.46100555935847	-17.1870772313073	1.43080891307529e-32	5.53737799967488e-31	63.6015823910317
GFPT1	1.36101731844389	7.80202610602707	17.2094979198384	1.29092802266146e-32	5.03495459435961e-31	63.6007182512349
TOMM34	-0.926563022592362	6.2957364090838	-17.1834538892414	1.45480496020882e-32	5.61577153791662e-31	63.5466859700632
APOL2	1.39373221519987	4.85706774605761	17.1389330905563	1.78490852522e-32	6.81989476201109e-31	63.3941839669668
MYO10	1.31878978936341	6.53719537247863	17.1464847018407	1.72402733741723e-32	6.63794730734798e-31	63.3548977894323
LEO1	-1.04024341796469	6.57110404802333	-17.1440712412736	1.74325408210544e-32	6.69480902733895e-31	63.3454444268016
SENP3-EIF4A1	-1.17822737472928	10.4263354963822	-17.1398803011929	1.77715500922338e-32	6.80759173941283e-31	63.2289595260196
DHRS4-AS1	-1.24005046089918	4.8793782686097	-17.0830554208686	2.30800271686142e-32	8.7739161509851e-31	63.1500258368267
BRI3	1.1487956939088	6.38061637489507	17.0977162646965	2.15741374402934e-32	8.22226517267628e-31	63.143161300248
TYMS	-1.48030811772514	4.65205164288457	-17.0701765375378	2.44899162296214e-32	9.28637833595946e-31	63.0969882341362
CAMK2N1	-3.94917703535832	6.33118258788692	-17.0658804395207	2.49792422480586e-32	9.44806805029843e-31	63.0751867449141
CIAO1	-0.711282426546219	6.47631516947092	-17.0615101546879	2.5487112143991e-32	9.61594160688865e-31	62.9704461768935
NREP	-1.79695609663709	4.60434720236321	-17.0402275165117	2.81128449933032e-32	1.0553562010486e-30	62.958546555621
YPEL5	1.40689509800181	5.84370081318027	17.0426496633272	2.78007876079178e-32	1.0462572098258e-30	62.9226633961217
FAM134A	0.980486743286178	6.74036342392898	17.0301637155051	2.94476061468619e-32	1.10058879674436e-30	62.8124463175324
HNRNPAB	-0.95570986121348	6.99528154086491	-17.0300403979442	2.94643511115631e-32	1.10058879674436e-30	62.8038229957215
LDHA	-1.85077795487396	8.90633343648569	-17.0225203076067	3.05037962690017e-32	1.13658810117948e-30	62.7256174672445
IDH3A	-0.942873349918115	6.06905240103962	-16.9968386682216	3.43398230315145e-32	1.27006596709661e-30	62.6997092122145
HNRNPM	-0.819958061470942	8.58568320153889	-17.0157999673196	3.1463877285752e-32	1.16945935971003e-30	62.6948819482294
MRPS27	-0.84743197232855	7.57476626867205	-17.0021834519957	3.35033835074713e-32	1.24218964629182e-30	62.6582273216922
ARID5A	-2.10782419980391	3.6027402663243	-16.9927933752562	3.49868368358635e-32	1.290816564932e-30	62.6255507615891
ZFAND5	1.16152846905936	8.06994798921149	16.9888881440318	3.56230811142348e-32	1.31106908336115e-30	62.5806889430794
SLC5A6	-1.20657247657879	6.19657249447574	-16.9445311416867	4.3720970345087e-32	1.60516892592134e-30	62.4489377586302
TCF3	-1.16913165301352	6.2440441133612	-16.9381924407476	4.50205629362395e-32	1.64885066597701e-30	62.4230130990395
CECR5	-1.18787392557129	5.75311988872228	-16.9278179925121	4.72319787217666e-32	1.72563355836021e-30	62.4049278972507
NOP14-AS1	1.16310237439812	4.99015831980131	16.9211866682974	4.87024339679183e-32	1.77503822442296e-30	62.3876968980235
AKR1B10	4.76708121649163	0.71470635739066	17.2246876171013	1.2040594809045e-32	4.73302543593244e-31	62.184969153659
PPIF	-1.50124146955922	7.39211037712799	-16.8934517659887	5.53686042672376e-32	2.01311128735312e-30	62.1692934622885
SLC6A9	1.60676422852382	5.8614859909969	16.8612525824782	6.42683384304769e-32	2.32266424594677e-30	62.0745496477449
RNPS1	-0.923983393480195	7.5277159261388	-16.873365404319	6.07629277086203e-32	2.20390367747015e-30	62.0672375376835
UCK2	-1.15225374131836	6.09890098901782	-16.8609898497378	6.43465853965009e-32	2.32266424594677e-30	62.0657096929893
PELI2	2.02104681188338	3.95447816161674	16.8330445956378	7.3240840150442e-32	2.62478390381632e-30	61.9846458417454
MYH14	1.14527004490237	6.91672296958566	16.8448524250355	6.93409707196762e-32	2.49694008711429e-30	61.9451370160024
MAK16	-1.62001018623269	5.19214587876197	-16.8101024858091	8.14603785143049e-32	2.89174714839433e-30	61.8856719774237
B4GALT2	-1.51530049155827	5.99180301418456	-16.8101542898556	8.14408102367922e-32	2.89174714839433e-30	61.8526425186601
HNRNPF	-0.801606414658938	8.7178824280361	-16.8336470641285	7.30366184498703e-32	2.62372694412261e-30	61.8497437686054
SURF6	-1.1545803388886	6.16989605893251	-16.8126174183989	8.05158332259814e-32	2.87179513473002e-30	61.8373697224603
SEPHS2	1.93691710393705	8.28921713498275	16.8207538078687	7.75348209962236e-32	2.77205445733165e-30	61.8015180041746
RRP15	-1.48586763641782	5.1529065047782	-16.7740492138393	9.62934180006096e-32	3.40221638752271e-30	61.7221918724417
CAMKK1	-1.76805983151484	4.83464262187577	-16.7712405083258	9.75572055971506e-32	3.43877699353712e-30	61.722070224152
TMEFF2	-3.33740190707376	6.05640526932268	-16.7545321964689	1.05427668888435e-31	3.69409900984536e-30	61.6411142519488
MRPL3	-0.941505779956026	7.36104818416715	-16.7750914194803	9.58286737612526e-32	3.39378152169568e-30	61.614650181235
ISOC2	-1.3928621207726	5.96923820672886	-16.7543056578575	1.05538657113989e-31	3.69409900984536e-30	61.5921098764585
MANF	1.03820456219188	7.00219622252655	16.768110946231	9.89850261953672e-32	3.48093478536214e-30	61.5805883142917
HIST1H2AC	1.86378847666649	5.12517021300893	16.735384224537	1.15236122950308e-31	4.01481582882095e-30	61.5411894298903
MRPS5	-0.839733301853093	5.71368628377658	-16.7344511293817	1.15736892198135e-31	4.02292864177592e-30	61.5044909578993
CRB3	1.16117661522815	5.43084255229716	16.7279813676182	1.19269785144491e-31	4.13615495087686e-30	61.4815477430584
MKNK2	1.77922820910756	9.19817636084331	16.7418417811637	1.11829727003286e-31	3.90519809460779e-30	61.4131190594615
NEK6	-1.82917258866681	5.78654004425687	-16.7089762377418	1.30287809738833e-31	4.49747528974325e-30	61.3989997990048
UBE2G2	-1.18379335243289	6.57012282719536	-16.7203440104942	1.23580141192593e-31	4.27575898651607e-30	61.3913076685704
CYP4F11	1.65534105737528	4.49753784799711	16.6954370144946	1.3875637159784e-31	4.77882035759901e-30	61.3563507727572
ACTL6A	-1.07517606046433	6.01746149851135	-16.6902707952738	1.42131816937958e-31	4.87272000716982e-30	61.2812386131766
WDR35	-1.54875152797889	4.75887662779036	-16.6755116123858	1.52237046140255e-31	5.19543519282288e-30	61.2812092759058
LYAR	-1.63677368715325	4.44191527752487	-16.6722764571397	1.54546917806236e-31	5.26230502897606e-30	61.2675543273212
U2AF2	-1.05510907892303	8.03489414925466	-16.6924235985818	1.40715319210514e-31	4.83519733012605e-30	61.2104715025365
ANAPC7	-0.844898385588334	6.33313145675813	-16.6785704285096	1.5008502155646e-31	5.13365987173533e-30	61.2026711227959
LYRM9	1.69114148563421	3.11298623205094	16.6638089794609	1.60760892654313e-31	5.46150580112481e-30	61.1579485128555
KIF16B	1.22558108946486	4.17357715132763	16.6481614443404	1.7291308143252e-31	5.8412707931606e-30	61.1555565675267
DHX37	-1.53570911783401	4.91475552864095	-16.6459546876044	1.74699689877241e-31	5.88181736142746e-30	61.1375182303764
FBXO30	2.17850297157801	5.29951455244377	16.6453819833355	1.75166382894881e-31	5.88433647773945e-30	61.1107053032105
IKBKG	1.88314122631409	3.08709845932357	16.6479215766543	1.73106386717932e-31	5.8412707931606e-30	61.0997672764646
BSDC1	0.894647362284326	7.14882339004118	16.662115007017	1.62033888935151e-31	5.49232703442491e-30	61.0916894328588
FAM86C1	-1.43350872510902	3.70310443110197	-16.6340425736624	1.84669431320808e-31	6.17593804167762e-30	61.0695202010339
COX18	-1.34221977338535	5.19162026184889	-16.6190578939815	1.98027677903536e-31	6.60796358088776e-30	61.0010429591774
CLIP1	1.10523407907395	7.34697770045077	16.6356069545821	1.83328174474563e-31	6.14476756229921e-30	60.9649667461791
MTHFR	1.2999306882798	6.49343003929766	16.6091782991952	2.07362463928427e-31	6.88883796094967e-30	60.8796755064293
TPP1	1.35641029652918	7.69127789978035	16.6107902755244	2.05809701991929e-31	6.85241349248515e-30	60.8389262727878
ISG20L2	-0.895866523157003	6.1583559455083	-16.5923592004418	2.24283737089817e-31	7.40063267881063e-30	60.8131301295535
ELAC2	-0.956135963930522	6.90445449707304	-16.5919240342376	2.24739511290467e-31	7.40063267881063e-30	60.776854102434
DNAJC6	1.92236089571156	3.03390405325833	16.5976229548776	2.18843784576568e-31	7.25421251479414e-30	60.7757448282185
GTPBP3	-1.33134235990834	5.12423682946065	-16.5646619464752	2.5523081509338e-31	8.31354863219565e-30	60.7510551695741
MRPS23	-1.1258219362005	5.91576278854614	-16.5714218699419	2.4730255025541e-31	8.09040325628592e-30	60.7368967628159
TRIM5	1.12341174286216	5.83187891225289	16.5685210446658	2.50673938308906e-31	8.18286925575333e-30	60.7087611694881
CCT2	-1.11480669930383	8.50740740467501	-16.5844593230157	2.32704387555794e-31	7.64614679111117e-30	60.6959077602252
POLD2	-0.970862902515766	8.1703318438719	-16.5815260556059	2.35911355315455e-31	7.73459587645604e-30	60.6923060008865
UHRF1	-3.75837075616776	3.71980381810399	-16.5959714327574	2.20536149164137e-31	7.29420884548168e-30	60.6803844098061
WARS2	-0.937976056294373	4.85440578342828	-16.5471361296794	2.76997025789257e-31	9.00300289881274e-30	60.6799746779404
ARHGAP21	0.960778622105078	6.42370565736875	16.5387611818048	2.88048249070082e-31	9.34197085968973e-30	60.5466970834922
ALDH1B1	-2.02352557953893	5.84157259434605	-16.518586886269	3.16525151488482e-31	1.02213799457012e-29	60.491589983438
SEC22B	1.02998748032936	6.50816544574119	16.5274386816604	3.03697421592818e-31	9.82827690223654e-30	60.483002324486
PCNA	-1.61916989330487	6.9343544601054	-16.5162614249433	3.19984607702464e-31	1.03109203203009e-29	60.4306301206069
QTRTD1	-1.13914989787631	5.32256810093986	-16.496281010498	3.51320081914073e-31	1.12482352878928e-29	60.4170380714369
RAN	-0.990345765761949	8.77450038169385	-16.5142568824339	3.22997155148771e-31	1.03852329032336e-29	60.3601059928225
GTF2H3	-1.11604258349608	6.4596710917794	-16.4483568648022	4.39653235686461e-31	1.39869342946354e-29	60.1388318972398
XRCC5	-0.986755567309485	8.69903668261525	-16.4617231665555	4.12981208570156e-31	1.31943102721052e-29	60.1156673336063
TPM4	1.40720052059864	7.49549417093139	16.452734089153	4.30733099715095e-31	1.37322467628914e-29	60.0906064114861
ATAD3A	-1.66623095643268	5.71141604856208	-16.4136407145154	5.17308867008021e-31	1.64226425940643e-29	60.0256060363536
WNT10B	-2.61026757127295	2.66830664461125	-16.5138090891943	3.2367401429897e-31	1.03852329032336e-29	59.9555029053841
NUP188	-0.903339060341251	7.34169010127585	-16.3828915133052	5.97547450116774e-31	1.89298998121381e-29	59.7848240603801
VDAC1	-0.851093278914188	8.55124156101609	-16.3747142155191	6.20918451753091e-31	1.96288662558409e-29	59.7127397967045
DCTPP1	-1.45525098242589	5.90774366494698	-16.3448085199636	7.14499130266851e-31	2.24924925368701e-29	59.6834101626203
PRPF4	-0.944109067608908	5.74728804075759	-16.3365345033036	7.42810556963794e-31	2.32861029715414e-29	59.6422465260332
ARCN1	0.706737171725337	8.48350739278848	16.3539557690174	6.84460746962391e-31	2.15921482697211e-29	59.611996044851
RNF11	1.24821956735878	8.22134954125849	16.3402359670368	7.30008302511139e-31	2.29326457541993e-29	59.5551633270792
NEDD4L	-0.838434502107835	7.72242217383346	-16.3159481777513	8.18245701874446e-31	2.55974530403056e-29	59.4641114372438
SLC25A10	-1.43533232162026	7.37110892467118	-16.3056636325335	8.58771427114403e-31	2.68093799366941e-29	59.4264066400705
VPS37A	0.941177098205602	6.44298186140357	16.2977776249571	8.91208221910267e-31	2.77642793780178e-29	59.4141087935439
HSD3B7	-1.54870036823564	4.92072206730623	-16.2657605670176	1.03606260818574e-30	3.20022720457926e-29	59.3694847498256
BAIAP2L1	0.867868034044777	6.74048491925147	16.2849159667992	9.467760449052e-31	2.93735311782985e-29	59.3354623528077
UBE2T	-1.36834056947749	5.49149803190604	-16.265384046488	1.03790000574727e-30	3.20022720457926e-29	59.3249894266884
RSRP1	1.45921946908783	4.79995763564547	16.2463852141473	1.1349960669361e-30	3.48529671597393e-29	59.2822837372169
HNRNPK	-0.660349807366568	9.79242234949731	-16.2879046851987	9.33560433136806e-31	2.90234854326755e-29	59.2758062105324
HDLBP	0.641147399586126	10.2187515902831	16.2718401549232	1.00684333362056e-30	3.11726999951472e-29	59.1870068208968
PTMA	-1.05209062286519	9.55018295765247	-16.2620791918025	1.05416876399031e-30	3.24372913116362e-29	59.1591877392876
PAQR4	-2.44623275056831	3.6363997848492	-16.2367676642878	1.18757957766162e-30	3.63932549758509e-29	59.1415390273271
MRPS12	-1.39050524731175	5.44781210204432	-16.2207433094875	1.28069120663352e-30	3.89288646939451e-29	59.1239817519336
PTCD3	-0.966009324422189	6.86710004890371	-16.2297004928396	1.22777454091287e-30	3.74720782649343e-29	59.0805387535093
KIAA0232	0.929713156535735	7.10899884868043	16.2279849785452	1.23773626699424e-30	3.76994884080842e-29	59.0566465654368
TRIP13	-1.39610765798382	5.0926281436171	-16.1923817507061	1.46385783826049e-30	4.44066450491303e-29	59.0059780471877
PBXIP1	1.06907850644105	4.68365830372122	16.1816790389349	1.53963590312915e-30	4.65174501436363e-29	58.9728211085438
E2F1	-1.71755864123262	5.51847109023476	-16.1716605919035	1.61414070619106e-30	4.85730197277855e-29	58.9061380560744
VPS41	0.811460362958659	6.35496983020033	16.1861300598865	1.50765370237617e-30	4.56429999896787e-29	58.890152121315
NPM3	-1.55261452561587	5.41717362724418	-16.1577303984918	1.72380124361329e-30	5.1562947159556e-29	58.8501115397518
TIPIN	-1.4462768177188	4.35910831222176	-16.1523461105385	1.7681678797755e-30	5.27849083155246e-29	58.8481298994221
ABTB1	1.85846500593857	3.41542138362453	16.1611786825466	1.69597708050119e-30	5.08319198419279e-29	58.8390657303828
PCDH1	1.56840573728265	5.62245842698902	16.1612848578246	1.69512755783771e-30	5.08319198419279e-29	58.8285358367803
COPB2	0.669658282791275	7.60704850050064	16.1780775589611	1.56601256788434e-30	4.72193669063278e-29	58.8070059438583
STX2	-1.56441513197655	3.92773944161971	-16.1418442839224	1.85803482347741e-30	5.53576406931287e-29	58.7767252395964
RALGDS	-1.22036809003596	6.48494595072226	-16.1389868855266	1.88327171174562e-30	5.59984317298461e-29	58.6769816145344
MMS19	-0.79329689635798	6.33726571413499	-16.1348480301064	1.92043911189598e-30	5.69907385459091e-29	58.6655221125599
LOC90784	-1.67239249246008	4.52625801068565	-16.1062634115593	2.19808403446506e-30	6.48456382348276e-29	58.63040754817
TARS2	-1.19721795512191	5.80259145861393	-16.1024855750782	2.23768079999256e-30	6.58413699908229e-29	58.5488872845881
POLR3K	-1.45051174841941	5.2812672264027	-16.0883483259834	2.39232974661587e-30	7.00257767547444e-29	58.5191684698231
LTV1	-1.33151263637128	4.90336371923004	-16.0823099010198	2.46161900734378e-30	7.19137568371092e-29	58.4990735825985
CANX	0.807458120062039	9.95790178593837	16.1238183175739	2.02312961267883e-30	5.99197519999711e-29	58.4930960950489
ACSS2	1.02689586599852	6.47807275042287	16.1017955034906	2.24499077219641e-30	6.58413699908229e-29	58.4930652619877
RNF187	1.18496888314852	9.64603470331231	16.1183219043827	2.07634687635699e-30	6.13748517625522e-29	58.4752281062694
IDI1	1.67204042735219	7.09237671856238	16.1018030198838	2.24491102135618e-30	6.58413699908229e-29	58.4689706782272
TEX19	3.06459782709581	1.66127872729026	16.231702476684	1.21625122416766e-30	3.71959844849319e-29	58.422266653672
PDE4DIP	1.00656704204483	4.76344260098027	16.0620160288662	2.70961955537896e-30	7.82454754684048e-29	58.4001432182386
KCNN2	-2.7859400006354	6.02653810336723	-16.0644559411494	2.67852127937287e-30	7.76460917588088e-29	58.3935790463088
CNN2	1.4334514611962	5.44011572494781	16.0710916409756	2.59574807859882e-30	7.55382812950385e-29	58.3860030832709
SURF4	0.777311798648146	8.6480778156599	16.0802619036476	2.48557463278294e-30	7.24725993900361e-29	58.3179297336764
SYNM	1.59476938370839	4.03933764041546	16.0382419667242	3.03230550996344e-30	8.70613757889311e-29	58.3127659091529
BEND3	-2.12743974735392	3.137048297774	-16.0704013745343	2.60423716663317e-30	7.56387336444171e-29	58.3125485307882
IFRD1	1.81394447064422	7.02133659373693	16.0639547738972	2.68487956007299e-30	7.76804460001081e-29	58.3007764646573
RAI14	-1.24222920983351	5.63155984345061	-16.0449741408671	2.93719459843619e-30	8.44921725864328e-29	58.2851367603835
CMBL	-0.961385723284137	6.45678400236768	-16.0476444184199	2.90030551088967e-30	8.35911469318989e-29	58.2419649942789
GINS1	-1.30553390962497	5.65363137252162	-16.0076403056337	3.50522257528052e-30	1.0044737059239e-28	58.097010318136
METTL8	-1.37021605216989	4.98589877911923	-15.9941354758324	3.73687730646551e-30	1.06678611471266e-28	58.0822082060008
RALGPS2	1.3476693260441	5.14260343988539	15.9943056129191	3.73386517443939e-30	1.06678611471266e-28	58.0692189520191
TRIM14	-1.58163905571827	5.34009491929174	-15.9885214323116	3.83765160839766e-30	1.0914048589337e-28	58.0424885633662
HSD17B7	1.39555473901636	5.18377826626915	15.979590955262	4.00361893022563e-30	1.13430833691072e-28	58.0054825087007
MBNL2	1.63849051478062	4.61731045271458	15.9728864084836	4.13294579686736e-30	1.16435861324128e-28	57.9968449650432
SMOX	1.42303239882223	3.48581849464683	15.9732971463077	4.12490346599749e-30	1.16427726401162e-28	57.990720769205
TUB	-1.38749367319751	5.72612491153554	-15.9721332579027	4.1477336228894e-30	1.16633648092336e-28	57.9368526843302
DNAJC1	0.915267863175168	6.05054126469354	15.9803238642347	3.98973056432507e-30	1.13251028646324e-28	57.9352789727673
RBM47	1.00279995443363	7.45146922986378	15.9917602229236	3.77918519363718e-30	1.07681679065761e-28	57.9275336411987
ATG13	0.798514702584654	7.07579107558553	15.9776322432025	4.04097486172674e-30	1.1427359420657e-28	57.878570135073
PDSS1	-1.76843601808795	3.67383991816628	-15.9508865822673	4.58756127621751e-30	1.28520186797914e-28	57.8724313885087
KDM5B	0.660839229980625	7.20535113817396	15.9654209131953	4.28190056687669e-30	1.2018134376116e-28	57.8143378726216
EIF2S1	-0.985918658095883	7.50284543056423	-15.9438516606249	4.74329460981182e-30	1.32635590057606e-28	57.70549704546
SORBS2	-2.13219269822821	3.29671920849383	-15.9352439480978	4.94109590116518e-30	1.37653981543407e-28	57.6830746663688
NPEPPS	0.797223738911104	7.97649829905266	15.9384049537468	4.86751167910572e-30	1.35856050880021e-28	57.6610196841638
VIMP	0.966476034827755	6.05259767249459	15.9181191508118	5.35962790864164e-30	1.4876187185982e-28	57.6492420115587
COG2	-1.11434063080091	5.01033733473769	-15.8974292765376	5.91313961921246e-30	1.63220045077379e-28	57.6223072353336
TOMM5	-1.11334154667421	5.0739879449585	-15.8988511031317	5.87332661821594e-30	1.62419654694531e-28	57.6217375078857
TIMELESS	-0.861347503044711	6.96489764493572	-15.9183463775639	5.35384748413698e-30	1.4876187185982e-28	57.60135618197
DDIT3	3.40236959724502	6.62520834165039	15.8910998428041	6.09369084765131e-30	1.67895159207949e-28	57.5867533445976
BCS1L	-1.08396174853229	5.19696780997835	-15.8798834110442	6.42737205636518e-30	1.75478943269781e-28	57.5333514565379
SS18	0.778492125156522	6.53627589633335	15.9012763129665	5.80603849609293e-30	1.60855118186958e-28	57.531748454698
NCS1	-1.15821978157234	6.01670621139917	-15.889426480479	6.14234427073401e-30	1.68925717159967e-28	57.5276976314825
TEAD4	-2.20310253098371	3.34850401961973	-15.8845350236757	6.28681583325973e-30	1.7226793166465e-28	57.443908335271
ALDH3A2	1.72583521732673	8.05392114536679	15.8883599686239	6.17355697233902e-30	1.69473732169365e-28	57.4118451961119
SERINC1	0.949692785009586	8.23682777907744	15.880626777307	6.40469969473288e-30	1.75178452852657e-28	57.3842389040479
CCDC88C	-1.29874831444591	5.64665956587602	-15.8481576423322	7.47409071252786e-30	2.03316931411809e-28	57.3503468604931
SLC25A19	-2.26438051836249	3.02923851698275	-15.8682574878756	6.79264373249781e-30	1.85114951519396e-28	57.2898313217268
GRWD1	-1.28119533345181	5.00998995660815	-15.8172470902639	8.65867171049151e-30	2.34690639719748e-28	57.2330009266365
TFDP1	-1.16891602060426	6.17563063919967	-15.8144790378038	8.77355083670736e-30	2.37375926781978e-28	57.1561850417796
NRBP1	0.777472165940105	7.28053615446019	15.8194618592222	8.56784485195143e-30	2.32648749180656e-28	57.1215590378959
VPS54	0.99598514769637	5.24684752422542	15.7940735492223	9.66907679032044e-30	2.59269387649021e-28	57.0921206027309
TACC2	1.04524571969942	7.14236543094497	15.8094244395166	8.98729459948246e-30	2.42721610981706e-28	57.0779144676588
BCL2L13	0.788961628735093	7.07148627200453	15.8055410463792	9.15506171850914e-30	2.46808629739916e-28	57.0590412607196
RRM2	-2.19193423078831	6.73483977980525	-15.7988196831305	9.45290842234218e-30	2.5392642731644e-28	57.0554605867758
ANKMY2	1.67014375419368	4.50822811441995	15.7653525456547	1.10874890790916e-29	2.95194567396523e-28	57.021409390249
GPR107	0.598609623811362	7.7897448889548	15.7994145458317	9.42615959162623e-30	2.53661671017669e-28	57.0055561497843
TSFM	-0.947285450548695	5.55707860722186	-15.7714745495362	1.07685662906429e-29	2.87723828149989e-28	56.9851979997307
BLMH	-0.820920424123869	5.91401213352056	-15.7710108735079	1.07923950807192e-29	2.87848320660888e-28	56.9605185323457
TRAF3	-0.867159217309688	6.12910421048396	-15.7571085229726	1.15320154517673e-29	3.06486272608386e-28	56.8846984475949
SH2D4A	-1.31156488614386	4.69665597530123	-15.7328814394831	1.29448324295972e-29	3.40419621300931e-28	56.8428675781075
NLE1	-1.16337895281456	5.69606672380124	-15.7399462556912	1.25157545745003e-29	3.30292742865898e-28	56.8379913336319
WDR4	-1.85232803666933	3.96226285859276	-15.7249111625524	1.3446686119676e-29	3.52999018834012e-28	56.8268047665394
MYBL2	-1.20490194004727	6.33846664065937	-15.7428823467561	1.23416658307582e-29	3.26847361754258e-28	56.809098895406
RPF2	-1.14102490561116	6.63335932959421	-15.7466397246473	1.21224271038508e-29	3.21608419419477e-28	56.8011440118403
CCDC51	-1.16392756230424	4.85637741081011	-15.7216572401123	1.36571528496091e-29	3.57898441866893e-28	56.794496392996
TOM1	1.22703092259591	5.70502665313343	15.7334067423705	1.29124256107448e-29	3.401631280192e-28	56.7907045629962
PCSK6	-1.06116873830197	5.25297233820575	-15.7126005504505	1.42605513647091e-29	3.72411198769516e-28	56.7418621960101
SDCBP	1.12523942484362	7.49099440361155	15.7406206091141	1.24755531916205e-29	3.29811455502417e-28	56.7370238285594
GRIN3A	-3.73487414443569	3.64011524406086	-15.7752601652137	1.05759879246109e-29	2.83082058245912e-28	56.7249277627273
C16orf70	-0.997400475019373	6.07881835865715	-15.7117825177531	1.4316355058819e-29	3.73219422852823e-28	56.6800577368504
VPS9D1-AS1	-1.65733456888663	4.45926987813282	-15.6916515645874	1.57610092747598e-29	4.08047095292747e-28	56.6742390602931
RNASEH2A	-1.18430069912154	5.66131705646183	-15.6995401269549	1.51782113448465e-29	3.94318376391376e-28	56.6447858540697
NPC2	1.18869311495712	5.45895768075185	15.6920581409648	1.57304292231988e-29	4.07958765484547e-28	56.6153044951016
MEAF6	-1.29530701433016	6.7008302008579	-15.7005705285376	1.51037035762616e-29	3.93062760660562e-28	56.6017817475636
UBIAD1	-1.17930871753526	5.38548660607092	-15.6818745610364	1.6514646183069e-29	4.26822593950023e-28	56.574854715385
UTP18	-1.1665207471685	6.0382440847403	-15.6812285104522	1.65657030776554e-29	4.2740652476645e-28	56.5354950728467
SEMA3B	2.00300156423853	4.7512472394829	15.6629123964125	1.80811593253703e-29	4.64908713064659e-28	56.5051100449276
MDN1	-1.37836047628959	6.16554405474081	-15.6736701551396	1.71749555739839e-29	4.42365579586521e-28	56.4965711905429
TMEM177	-1.29509583880531	3.95332618588013	-15.6350409872123	2.06590087255722e-29	5.29378285022511e-28	56.4088420734289
DLEU1	-1.58054590435024	3.98094673898335	-15.6298297357969	2.11805261911712e-29	5.41817344610948e-28	56.3827846258322
NUP155	-1.09032481061101	6.30638053162285	-15.6495939049042	1.92699646350235e-29	4.94628699076091e-28	56.3605813182977
POLR2H	-1.15359878336894	5.83367055044703	-15.6237985449881	2.18006463476282e-29	5.55786936427819e-28	56.2788476788434
IMP4	-1.48760615224918	5.64703448604876	-15.617249653623	2.24946862127959e-29	5.72508827409056e-28	56.2670269142376
MAFB	-2.16874548744349	5.51933565158371	-15.5976057375873	2.47126615490477e-29	6.24722770741584e-28	56.1976880903167
FAM102A	1.73594586028926	6.79417648964189	15.6159354203102	2.26366202677178e-29	5.75146345076228e-28	56.180618656047
EIF2B5	-1.01593841331912	6.37814630109256	-15.6089114634299	2.34105972734336e-29	5.93806636246417e-28	56.1623531103035
SF3B3	-0.749395160289994	8.44289123521756	-15.6244296465291	2.17349112158017e-29	5.55053446966801e-28	56.1544876499769
SNX24	1.72006556426373	2.80074017124001	15.5959686891108	2.49071396620353e-29	6.27526189874367e-28	56.133151084718
WDR74	-1.29091971010498	5.46396669317247	-15.5836649774827	2.64188950389358e-29	6.63388173753611e-28	56.1126217642839
ASUN	-1.24394770593209	5.35333501002625	-15.5830473079244	2.64971745338331e-29	6.64243026377358e-28	56.1124620066299
OSER1	1.83211221719916	6.53374417076399	15.5960050943491	2.49027981090663e-29	6.27526189874367e-28	56.1014830533433
FAM111B	-2.51602305269663	5.37239196293751	-15.5773125041222	2.72351922610388e-29	6.80471958388949e-28	56.0982358623124
USO1	0.978597484455967	7.67684435206773	15.6077137580253	2.35452041425037e-29	5.96213803379149e-28	56.0904884344236
FASTKD2	-0.861060018809477	5.89709613669709	-15.5821045329666	2.66171056173381e-29	6.66137429916581e-28	56.0537542530837
TMED9	0.93325305051611	7.44651631032895	15.5877754334309	2.59038502708666e-29	6.51544749861529e-28	56.000594205946
ELP2	-0.736564613299641	6.5179824382754	-15.5335660107063	3.35891671679654e-29	8.36442676938919e-28	55.7942473504216
CLCN7	1.61446450527297	6.85124253278811	15.5293238766825	3.42795900156145e-29	8.52222390189515e-28	55.7491562545779
METTL1	-1.63753687827378	3.99131933070312	-15.4893840493986	4.15218700220167e-29	1.02044582692406e-27	55.7128898957763
GNL2	-1.05931405671659	7.07061478189281	-15.5188699911015	3.60425204715443e-29	8.93093213532523e-28	55.6981004244887
EIF3B	-0.806729165515172	8.55563986871982	-15.5260567741749	3.4821033248923e-29	8.64252289695583e-28	55.6776983819741
CLN3	1.01952877503884	5.82817078389982	15.5028975376541	3.89137546698538e-29	9.61067335727836e-28	55.6723409295955
CCDC149	0.993181303251618	5.03245921914073	15.4905006670287	4.1299856829567e-29	1.01665352484062e-27	55.6713814822496
GNS	0.907606735648045	8.34404705565795	15.5178367961414	3.62216321478636e-29	8.96052764962634e-28	55.6453931056038
SELK	1.16843145988774	5.96571679423501	15.4954632606382	4.03275088458534e-29	9.94347902839631e-28	55.636359368769
ZNF229	0.993934303274438	5.01273582235248	15.4696991439485	4.56388202219153e-29	1.11432930805249e-27	55.5718468622287
ITPR2	1.54276078589279	3.95810210393688	15.4551510187167	4.89430501087354e-29	1.19113264251665e-27	55.548369941809
ZBTB7B	1.09991232284127	7.75504300533067	15.4794740965557	4.35455618923751e-29	1.06668867434895e-27	55.4700555074971
CTSD	1.24697107697917	8.34781003689763	15.480278360839	4.33776909726288e-29	1.06431275758986e-27	55.4654908774608
CHAF1B	-1.08729507754886	5.20701804463886	-15.4464751896817	5.10269493404975e-29	1.23983927394322e-27	55.4635625672358
NAPA	0.860059718087373	7.16198594361824	15.4727133031569	4.49827860509705e-29	1.1001001878524e-27	55.4611905934302
RNF24	1.17492117073004	4.73229730063776	15.435982261074	5.36668599597568e-29	1.29977672444469e-27	55.4183345755939
PPP1R14C	-2.48771160728672	2.73195189777766	-15.5402406216247	3.2531037361289e-29	8.11438632918796e-28	55.412211301682
PRKDC	-1.2768330093506	8.85265119057455	-15.4557178570569	4.88099135375716e-29	1.18982087935093e-27	55.3373461669609
TMEM45B	-1.75323250233167	4.63226486542408	-15.4085310300511	6.12413443909151e-29	1.47371799258651e-27	55.3297985788181
SLC7A5	1.2759249807866	4.85875977607073	15.4140890909508	5.96255193064343e-29	1.43944822814376e-27	55.3116949736714
POLA1	-1.36747310821122	5.06164044847927	-15.4112355926667	6.04496554621245e-29	1.45700164754296e-27	55.3073401974863
NRD1	0.683492003137457	7.74782086981221	15.4444286221467	5.15313911207047e-29	1.25007329413328e-27	55.3038732590055
FAM65B	-4.92098329711039	3.0244813109359	-15.7136015925362	1.41925607774376e-29	3.7128134605227e-28	55.2380148926356
MTCH2	-0.725816512436382	7.64292288624788	-15.4195770896556	5.8072109580751e-29	1.40420418271265e-27	55.1983747980529
MYO5B	1.16491930767384	5.25654528911231	15.3886461060784	6.7391300074435e-29	1.61395177339349e-27	55.1641035308094
TTC39B	1.41231706298255	4.51413909280892	15.3712106331017	7.32926910030441e-29	1.74970277917601e-27	55.1366489483983
RAP1GAP2	-1.06852013039954	6.39294658106908	-15.3893977474117	6.71479165460068e-29	1.61069187676492e-27	55.108401744296
INF2	-1.46944850761485	5.17405638164688	-15.3583162654596	7.79888404207261e-29	1.8559119298853e-27	55.054574567132
SLC7A2	-3.21743896278259	4.24422151726396	-15.3614402094003	7.68240423936632e-29	1.83109495330674e-27	55.0471259218385
GCN1L1	-0.969357400069681	8.44454291594569	-15.3861058956441	6.82204087658931e-29	1.63120646182906e-27	55.0091745200157
NEAT1	2.48386923334499	11.1888551731986	15.3935044164478	6.58336821842538e-29	1.58169371468601e-27	54.979665844939
AADAT	-1.39800325378735	6.04671125785296	-15.3579221975201	7.81370285468058e-29	1.85649623521968e-27	54.9777688178127
HSD11B2	-1.98952448165116	4.66532502883665	-15.3333946938485	8.79400626976855e-29	2.08282016004487e-27	54.9720128687712
ARHGEF5	0.991165859331604	4.8442718285573	15.3077546274067	9.9512700024605e-29	2.34581272145913e-27	54.8176068503098
CDK2AP2	1.0284486715046	6.64426588559907	15.3204548920858	9.36007135317e-29	2.21339892030237e-27	54.7481182278929
MRPS17	-1.14370644607827	4.837269271106	-15.2901292777646	1.08344493815897e-28	2.54203268615549e-27	54.7353825210721
MRPL4	-1.1465985671991	6.5062662796931	-15.3120998399954	9.74489086065646e-29	2.30077486106317e-27	54.7347222167407
USP43	-1.39625043960691	4.22144765897733	-15.2809995117287	1.1322484454289e-28	2.64003767959011e-27	54.7163856493515
F12	-1.9165144961884	4.27643715095958	-15.2794771380852	1.14059868445093e-28	2.65127396992495e-27	54.7136545932875
ERO1LB	1.93903093061132	4.26970149271348	15.2689020545528	1.20033707802726e-28	2.77723598823687e-27	54.662765496125
OSBPL5	-1.4451273781491	5.80186810061101	-15.2848649646638	1.11132140868099e-28	2.59527251520276e-27	54.6508702905075
SFXN4	-0.973965766588855	5.80600189793245	-15.2856186870082	1.10728637748439e-28	2.59084689704607e-27	54.6484894021107
CCT7	-0.83929343126882	7.82465685345424	-15.3055170111557	1.00592552709579e-28	2.36755136596714e-27	54.6439164773831
OAF	-2.67746868697084	2.9642325316016	-15.3488972273347	8.1609407826792e-29	1.93593502042197e-27	54.641248723905
ZNF554	3.55161439533464	4.91192939456223	15.2628240891352	1.23608441276506e-28	2.85554516032003e-27	54.634560775409
MCUR1	0.899727824596491	6.48742655971112	15.2923961427713	1.07165857020224e-28	2.51831378562705e-27	54.6234480953176
SNRPD1	-1.10012367342423	6.43774762072155	-15.2855411247363	1.10770092428315e-28	2.59084689704607e-27	54.6070204710088
MCF2L	-1.47071324406761	4.85525878505749	-15.2524306461423	1.29971049696162e-28	2.99791902033421e-27	54.5607632495176
SLC25A37	-0.869868127180222	6.39218260244231	-15.2708644368386	1.18901875433836e-28	2.75529407641123e-27	54.5322405646305
G6PD	1.38506099769448	7.05726382351509	15.2795193195977	1.14036648662272e-28	2.65127396992495e-27	54.5287737780572
EPB41	0.815527592467387	7.65923373906924	15.2709509279206	1.18852238008653e-28	2.75529407641123e-27	54.4741831227297
ID2	1.7005589228354	5.50589900121654	15.2383005974919	1.3915250229567e-28	3.20477603446592e-27	54.4361540600042
PITPNB	-0.942498220186562	5.61048484445233	-15.2245873809852	1.48686253731341e-28	3.41387276151348e-27	54.3651540430952
COA4	-1.21158900770114	6.32210964232566	-15.2311874103654	1.44018466418395e-28	3.31176308076358e-27	54.352771016198
ALYREF	-0.919002977099386	6.06392518576267	-15.2240567913026	1.49068046007164e-28	3.41741340281462e-27	54.331403182792
MAPRE3	1.06429023190207	5.00415799159824	15.2096640620839	1.59809033937386e-28	3.64141495235779e-27	54.3248546857934
STK32C	-1.67698573677808	4.70576085047205	-15.1936020578808	1.72717091553054e-28	3.91770369601308e-27	54.2979926496964
ZC3H6	2.14926842876856	4.65883622118192	15.1924725352948	1.73663313083629e-28	3.93322520250947e-27	54.2916226081326
EIF2AK4	-1.00327068103855	6.74208383670748	-15.2141824905789	1.5635579083804e-28	3.57902218784148e-27	54.2417939269389
FARSA	-1.05382270008432	7.32373681875643	-15.2118184206101	1.58153090235011e-28	3.60915927502875e-27	54.204877126772
PSME4	0.740355649927565	7.57688608305288	15.2134171158487	1.56935413258374e-28	3.58682216969216e-27	54.195976204773
ADCY1	-2.69266597702304	4.2105779643546	-15.17604548387	1.88028432858467e-28	4.24576683880111e-27	54.1879487200877
OXA1L	-0.645472330794474	7.08225399665541	-15.195860274866	1.70840849389671e-28	3.88688817338681e-27	54.1379994052506
ZNF511	-1.95674921153291	3.87370003495173	-15.1616287933643	2.01616664848222e-28	4.54575951855992e-27	54.1253463881183
CALML4	-1.14021636407936	4.18629701189977	-15.1538713546639	2.093324114097e-28	4.7055920504911e-27	54.1083853335625
PABPC4	-0.70093535458581	7.76683829719013	-15.1889480321081	1.76649479101951e-28	3.99483219607666e-27	54.0856054953662
ZNF204P	1.5335194754608	3.96751933887043	15.1332903350906	2.3127208454617e-28	5.16782979396621e-27	54.0103161075497
MVD	1.49819607479551	5.57847895563357	15.1468699653409	2.16550702306532e-28	4.85332141169387e-27	53.9777916755785
POLD1	-1.52128047008822	5.47550086895569	-15.1364560136735	2.27752747119643e-28	5.09677384612304e-27	53.9627439707185
SMPDL3B	-1.63940434160508	4.86957419793063	-15.1207019272335	2.45816127503333e-28	5.47652072787841e-27	53.9318836075007
CCT6A	-0.874652351357897	8.91849039169135	-15.1606797445071	2.02545052377534e-28	4.55984483733292e-27	53.908841712684
RNF10	0.625903471854645	8.22100578583093	15.1486086210865	2.14735163100744e-28	4.81982542469472e-27	53.8675869588084
LEMD2	0.877845687871575	5.95439133705469	15.1279906714258	2.37286589804941e-28	5.29434685365674e-27	53.8607566263614
FRMPD2	-2.35319513406643	2.63076375264565	-15.1949471927967	1.71597005084576e-28	3.89818551944024e-27	53.8495682746816
NBR2	2.00492227433182	5.29050016737953	15.1082091008263	2.61158695413031e-28	5.79255387049052e-27	53.8308491639327
PCNXL4	-1.10822824356473	6.10853862802554	-15.1192819029115	2.47513417062593e-28	5.50616514164726e-27	53.8263379522608
IMMT	-0.631313627144251	7.15740136917522	-15.1183062243621	2.48686422561242e-28	5.52407591890475e-27	53.7577393367055
DFFA	-0.778546439663404	5.7191851246368	-15.0945534736281	2.79032756858103e-28	6.17077448745401e-27	53.7260632220425
NBR1	0.852708280241826	8.05450156287672	15.1015232327727	2.69761388023881e-28	5.97453835186813e-27	53.6454041548996
PIK3R2	-1.17748725863232	7.13639999846657	-15.0873865797242	2.88900492154091e-28	6.37960263262621e-27	53.6197346005441
HMBS	-1.13035871624562	5.7731020390871	-15.071042731863	3.12735670669416e-28	6.89579857675764e-27	53.6153717577814
PIK3R1	-1.53722410416584	6.09557868836085	-15.0532554072526	3.40928184013873e-28	7.495428420428e-27	53.5210310712192
CTDSP2	0.858650347795507	7.25926113694523	15.0546015907034	3.38707921696223e-28	7.45753394749339e-27	53.4476773339968
HILPDA	-1.51578085458956	3.95236856073731	-15.0113176958823	4.17934076652244e-28	9.12165420786352e-27	53.426592537236
FLAD1	-1.05826601478132	5.51377402794195	-15.0221207036685	3.9656654840841e-28	8.68052957857243e-27	53.3930882871406
LRRC20	-1.34877709195577	5.42004789699566	-15.0192277781162	4.02178506947431e-28	8.7905567108044e-27	53.389571174326
YIPF5	0.86818010383779	6.32574209513736	15.0252439962931	3.90596013687064e-28	8.56232079054737e-27	53.3457109266233
NIPAL2	1.49543741083185	4.18846307213851	14.9946026800414	4.53298358611304e-28	9.85054725456924e-27	53.3293756503634
TXNIP	-3.44835554180545	6.26709835508204	-15.0003090277376	4.40899417365065e-28	9.6089196678575e-27	53.3063476735199
HGH1	-1.24740893649703	5.63627223754027	-14.9716840339939	5.06729547424948e-28	1.09798714056754e-26	53.1482260762393
DDC	-1.80449496017498	4.88195735052017	-14.9521545126624	5.57228629870697e-28	1.20220475662908e-26	53.1320646155408
TRUB2	-0.891561610818702	6.04334033113601	-14.9727048188603	5.04220268492029e-28	1.09412883694744e-26	53.1174994309088
SARS	0.726260019183444	8.72988867275998	14.9956936092996	4.5090115604511e-28	9.81265472343966e-27	53.1120728919417
GDF11	-1.47036139296941	4.12065253003894	-14.943973845502	5.7985754329792e-28	1.24744138540997e-26	53.1019611898538
PRIM1	-1.46904824859029	4.47710809253784	-14.9392931747104	5.93218007716145e-28	1.27072205475972e-26	53.0658900257603
LDLRAD3	-1.14567322264652	4.16851326691288	-14.9336050218288	6.09871368956222e-28	1.3045339709753e-26	53.0517012906048
ABHD11	-1.09128684510285	5.39233000019294	-14.9398210024273	5.91696035306088e-28	1.2692725237366e-26	53.0093566435622
CALCOCO2	0.81259436518761	7.2936520402671	14.9632318418106	5.27994701680614e-28	1.14241620179195e-26	52.9967710454152
PNO1	-1.0649980039656	4.62296394752471	-14.9230111273216	6.42150124393912e-28	1.36548802425777e-26	52.9701294081034
TFG	0.583172647809797	7.55721645860413	14.9568400698217	5.44669617381735e-28	1.17679985246103e-26	52.9542786474378
APEX2	-0.962117146601806	5.13287458027708	-14.9246236993752	6.37128150499835e-28	1.35896538464567e-26	52.9391180746963
PPP2R5B	1.15684957137135	5.03673557992153	14.9213075332812	6.4749878406366e-28	1.37328273185027e-26	52.9324113939367
TMEM8B	0.903880297176562	5.26826119760932	14.9227668765551	6.42914246903465e-28	1.36548802425777e-26	52.9088512863941
WDR61	-0.980362940460848	6.18573826347034	-14.9280858509294	6.26479026245632e-28	1.33815207085411e-26	52.8979083749026
NTHL1	-1.73521028882749	3.95287164735762	-14.8993078834123	7.20729392227549e-28	1.51363252499145e-26	52.8805854379761
SET	-0.852275650491476	9.06879112890994	-14.9484460542831	5.67374668394571e-28	1.2223383099875e-26	52.8756006632736
SYNCRIP	-1.0846350031255	8.33712120097991	-14.9405282461981	5.89662872847601e-28	1.26672070081253e-26	52.8536255066433
FGF13	1.84911343878862	3.53621692994559	14.8923081555205	7.45732535391245e-28	1.56395527254678e-26	52.8513616455103
NDUFS3	-0.825604401779987	6.15096318532857	-14.9144652253572	6.69435982944702e-28	1.41381866665227e-26	52.8341782906682
HEXIM1	1.20736785776776	6.65971488408758	14.9201882431143	6.51037292399573e-28	1.37884005397348e-26	52.8081148062106
SFXN1	-0.890089591655816	6.91871793304875	-14.9168370553702	6.61748313109615e-28	1.39955108023295e-26	52.7889082549898
NPLOC4	0.90578617889329	7.95665826576091	14.9240621987696	6.38872316553637e-28	1.36075272416587e-26	52.7818834712965
KCTD7	1.48264001886163	4.2261397507483	14.8791148852529	7.95253781139622e-28	1.65395163124551e-26	52.7802807643464
RMDN3	-0.673152396455433	6.16607658856421	-14.9016286796122	7.12626824049122e-28	1.50081407993291e-26	52.7619345139248
FAM13B	0.888452506250823	6.43597217701051	14.9057277071044	6.98538895606666e-28	1.47321068208282e-26	52.7520476020329
MYO1B	-1.98204789580215	4.39196978367368	-14.8709902446614	8.27380685710784e-28	1.71128765518363e-26	52.7484166679606
NIFK	-1.17291492473594	5.58423484949427	-14.8917192145979	7.4787558574394e-28	1.56626217510893e-26	52.7428035935976
NUCB2	1.36147634537845	6.55453028385371	14.8995397715063	7.19915658224116e-28	1.51363252499145e-26	52.726000631017
SCO1	-0.913873456533942	5.53351163613255	-14.8850465083011	7.72593014255684e-28	1.61352666231757e-26	52.7218706793421
SNAPC4	-1.67233623384269	4.88288853189519	-14.8710386330937	8.27185535746608e-28	1.71128765518363e-26	52.7169837076073
NUP85	-0.928662350598003	5.6026424920353	-14.8761848041165	8.06692940496491e-28	1.67542201860239e-26	52.6732520058561
MRPS2	-1.2120465127026	6.24673670753545	-14.8827445519512	7.81309170412413e-28	1.62946368096011e-26	52.6720796818735
MIOS	-1.09914502357124	5.48798336754764	-14.8686018077577	8.37070946862757e-28	1.72894873976495e-26	52.6572729768094
SCPEP1	0.814526748796132	6.20171595536744	14.881497617387	7.86071770877508e-28	1.63712256747527e-26	52.6442200120843
STK36	-0.899999371287326	6.06619490407948	-14.8638011649703	8.56894287646579e-28	1.76746217353036e-26	52.5759762405719
C9orf78	-0.805520178637387	6.10417941754309	-14.8594975952301	8.75065791051609e-28	1.79999834499054e-26	52.5619822533414
HELLS	-2.16067886278919	3.88323239023777	-14.8354439309219	9.84000300875854e-28	2.01579106656914e-26	52.5588936367534
RBCK1	1.10898002855023	7.54641359897765	14.871541181151	8.25161498244927e-28	1.71128765518363e-26	52.5391661541514
VWA5A	2.19009086598607	3.70933046493865	14.8159344441084	1.08229336015104e-27	2.20811373587337e-26	52.4836658737953
TFAM	-1.2949980910944	6.88924146885696	-14.8503656780216	9.14917690981035e-28	1.87683115406711e-26	52.4743718277956
LRBA	-1.2963407083544	8.96700960931413	-14.8631699209297	8.59535747760757e-28	1.77047857179363e-26	52.4665424056601
PRPF19	-0.795058100622231	8.34663229515563	-14.8586204222352	8.78816834451556e-28	1.80524125665179e-26	52.4597558261631
FHDC1	-1.25444730817424	4.94820480361845	-14.805348586051	1.13969708888432e-27	2.32207482858711e-26	52.3855551625507
PLEKHH1	-1.62423402533388	6.37972124026654	-14.8171923643276	1.07566810355946e-27	2.19758261810189e-26	52.3540677390495
ARIH1	0.937986880640219	7.11301877002647	14.8234613286016	1.04325317287136e-27	2.13426289425562e-26	52.323267709981
CNNM2	1.22666204407038	5.18195043420307	14.7922544615938	1.21495390539147e-27	2.46204424336819e-26	52.3103860844618
CDK2	-1.28994091289056	5.86749658240361	-14.7964829828501	1.19012039542828e-27	2.4182473420502e-26	52.2776519268167
SLC30A4	-2.96200748765349	6.44001612784193	-14.7893881497611	1.23208282421937e-27	2.49339025451188e-26	52.2758724982467
SLC35F2	-1.02423493215001	5.5772984621368	-14.7844749619642	1.26201018326852e-27	2.55051748478601e-26	52.2416256828634
FOXO4	1.30374536746623	3.95558520658722	14.7618994623169	1.4091936870263e-27	2.8403291817969e-26	52.2152214860214
DTYMK	-1.1321709363433	5.19730207929641	-14.7689200964135	1.36166207642072e-27	2.7482147499373e-26	52.1838252887164
DDX42	-0.632508067961625	7.49241005185395	-14.7943367413364	1.20266056308192e-27	2.44042581287001e-26	52.1700324416931
TRIM65	-1.20048942323412	5.36813613538857	-14.7512836484129	1.48425163507256e-27	2.98760355928279e-26	52.0912728477689
OPA3	-1.26316997416225	4.28173375176312	-14.726663767463	1.6741566823541e-27	3.34742167007046e-26	52.0387616631102
PDHB	-0.788923968879474	6.64476032782026	-14.7440488238564	1.53769411981208e-27	3.08690038811473e-26	51.9631305699683
LINC00665	-1.01037685320106	5.64646115806665	-14.7287304394108	1.65731729094116e-27	3.32260032587082e-26	51.9576584450694
ULK1	1.43247463774178	6.95200837254464	14.7451997545807	1.5290648079042e-27	3.07368636619672e-26	51.946281947683
AKIRIN2	1.29081963126885	4.38595629134347	14.7098165517586	1.8180018482828e-27	3.62538057819583e-26	51.9372910836516
PPP1R14B	-1.28159353302995	6.13839551022527	-14.7218487560022	1.71405970200405e-27	3.42264900070382e-26	51.9021128118895
SRSF7	-1.06736964523165	6.98625010964932	-14.726975307044	1.67160727308583e-27	3.34678064168757e-26	51.8612702966908
MRPL16	-0.983372966568847	5.59952663089761	-14.7041607566022	1.86902608337538e-27	3.72218775437198e-26	51.834456748225
ZNF385B	-3.1524246899411	2.46338037167405	-14.8894108946784	7.56334982958728e-28	1.58177243789809e-26	51.8150672370005
WDR54	-1.52561908113751	3.92817598176372	-14.6690227467809	2.21990739962747e-27	4.38606967273763e-26	51.7706438314194
MTAP	-1.21359689312384	5.55259301753386	-14.688301283758	2.01991094870995e-27	4.01229536744334e-26	51.7623020625044
GINS2	-1.30620406204291	4.78156315882334	-14.6729741611681	2.17735510989819e-27	4.31334621770861e-26	51.7511854641455
MRPS33	-1.03679173336248	6.0739468341066	-14.6882670504856	2.0202495372625e-27	4.01229536744334e-26	51.7349578227077
FTSJ1	-0.919965990216832	5.49591087637836	-14.6596000358301	2.32478256339459e-27	4.58122506193348e-26	51.6310110135574
PHB2	-0.721828409360172	8.19188974962069	-14.6880180356569	2.02271416699162e-27	4.01229536744334e-26	51.6276496915307
COLGALT1	-1.06130371107021	6.59888772061739	-14.6694643768558	2.21511036077431e-27	4.38235799438565e-26	51.5991885716598
GABPB1	1.04099576021189	5.17521379606743	14.6433547873077	2.51741979627882e-27	4.94785021739827e-26	51.5514877913955
UQCC2	-0.967423363198658	6.23810588608521	-14.6456751412339	2.48895266529175e-27	4.89831103827272e-26	51.5192463661506
PER2	-2.08745789721791	4.02468575939284	-14.6122764338191	2.93179442480028e-27	5.69519082571812e-26	51.4833999600291
IFRD2	-1.20180101977553	6.37928102718104	-14.6355726496162	2.61530488087893e-27	5.12013273680286e-26	51.45604130306
TMEM41B	1.0731911329577	6.55748785910084	14.636423410814	2.60442028844013e-27	5.10547977169934e-26	51.4330169263783
DNAJB9	2.20362167301105	5.99268817849321	14.6150470154034	2.89222397635903e-27	5.63289691686215e-26	51.4212505085221
AKR1C1	5.79619266064068	1.68380391566154	14.8035640915707	1.14967088442565e-27	2.33922195129207e-26	51.3726508111541
FADS1	0.825392028738796	6.94976916067216	14.6272746435159	2.72389592940834e-27	5.31885842340646e-26	51.3609272759671
HEATR1	-1.2119367436555	6.34346016162356	-14.6106196674185	2.95571639786541e-27	5.73424256206034e-26	51.3311462733271
RTN3	0.886171231112471	8.66902942729477	14.6299610079088	2.68825402935785e-27	5.25609668031739e-26	51.3246282869938
NAP1L2	1.32382425949352	5.32895323190098	14.5960927781821	3.17405025344144e-27	6.14987594911956e-26	51.3161939033137
SPIN4	-1.49210747620224	4.80611659211628	-14.5842888922345	3.36334102622643e-27	6.49150756424371e-26	51.315746860099
CAPN2	0.631263925613748	6.65727198765853	14.6139548572667	2.90775809480298e-27	5.65581548595356e-26	51.3077157923549
AMFR	0.787611545319428	7.18721694596489	14.6162991223013	2.87451741940125e-27	5.60568228178301e-26	51.3058631804763
ATP11A	-1.40464850757469	6.34427279574974	-14.593773605976	3.21037676520798e-27	6.21224452401586e-26	51.2626010658955
P4HA1	1.39704450471246	6.64949978539461	14.5890086522798	3.28632914002369e-27	6.35103196481284e-26	51.2020629456757
TRPM8	-2.40071431767326	3.70185326267619	-14.5547717087642	3.8878525996317e-27	7.45593801226943e-26	51.178970221122
HEXA-AS1	3.01061709137045	1.67215639908281	14.6622512208806	2.29478133649902e-27	4.52804685267664e-26	51.1767666644316
SLC25A15	-1.23589805582945	4.90265365141814	-14.555509633486	3.87378759490768e-27	7.438464773035e-26	51.1728659590129
RAMP1	-1.62168917618768	4.88743640160053	-14.54669304123	4.04523055627981e-27	7.7478548511604e-26	51.1562489339329
DNAH8	-4.41932288930004	1.81826667752025	-15.0475159513995	3.50559590824902e-28	7.69591054945429e-27	51.1381196869162
MAOA	-1.66453274559098	8.28826132769166	-14.5810270540709	3.41762128516138e-27	6.58780503440093e-26	51.1070041129659
CUL7	0.842721558227122	6.29895172045682	14.5696034704824	3.61475560319763e-27	6.95886796636098e-26	51.1069680742185
MAGT1	0.917797057832328	7.63619228800397	14.5666429327334	3.66768340495519e-27	7.05172010356046e-26	51.0410573344361
TFB2M	-1.26047550459018	5.24998999977267	-14.5306893589718	4.37614795740271e-27	8.3497125448995e-26	51.0162221681363
CNKSR2	-2.97382175086828	2.43604082914581	-14.6387674213675	2.5746660248383e-27	5.05374967698978e-26	50.9469641101103
ZHX3	-0.969159286990711	5.86541830482491	-14.5241927401102	4.51812365609669e-27	8.60966304821674e-26	50.9464922436737
NUP160	-0.777318941481381	6.61436711384495	-14.5320843447792	4.34625164653556e-27	8.30322070284707e-26	50.9333783654512
CCAR2	-0.734381494812697	7.45564705165333	-14.5359240937163	4.26501643571813e-27	8.15840596162336e-26	50.9016477572728
PSMG1	-1.13709469479114	5.6961450765279	-14.5009039823369	5.06619342806144e-27	9.58110333951772e-26	50.8520346834266
VPS45	0.743469859616407	5.86025629927301	14.5097520849805	4.85050663538092e-27	9.19636460061614e-26	50.8385718251739
RWDD2A	-1.20932839116862	5.21826073986382	-14.4891104032227	5.36873948757994e-27	1.01405021566667e-25	50.8381822169224
UBXN4	0.955878283411025	7.83956023385476	14.5227270481935	4.55078914070938e-27	8.66091885131712e-26	50.8221892064522
PODXL2	-1.05588946682514	7.17576540762143	-14.5146840261477	4.73431195553211e-27	8.98741192468649e-26	50.8202049144873
SHC1	0.693478795887959	7.67498101434064	14.5211042133726	4.58723370861174e-27	8.71922802133088e-26	50.8165987842065
CCM2	-1.30221999861117	5.02454166623623	-14.4754458225278	5.74206121406242e-27	1.08184179661683e-25	50.7676879740485
IMPDH2	-0.711990929343314	8.68022170354649	-14.5065008768321	4.92866660374481e-27	9.3327689434845e-26	50.724765938302
SLC43A1	-1.29841222984728	5.80506728633959	-14.4734949380656	5.79744702788662e-27	1.09090807732764e-25	50.7129634502162
DLGAP4	1.27686923319192	6.14193647746768	14.483320708496	5.52384348433887e-27	1.04203560001046e-25	50.6998803941301
EEF2K	-1.40531436027794	5.08664229562501	-14.4568612033585	6.29201969248736e-27	1.17806692895748e-25	50.6729778519557
IGF1R	-1.36052537835145	5.1375700271785	-14.4535578669335	6.39517312753624e-27	1.19440198610801e-25	50.6657766025801
PPRC1	-1.32767165646958	5.8784223670482	-14.4647175230234	6.05335472944291e-27	1.13621468271643e-25	50.63659906226
LINC01128	-1.37192016459883	4.60433312807834	-14.4359423442135	6.97463865708883e-27	1.29617789696592e-25	50.6142776003376
CC2D1B	0.840693179676896	6.2925670974672	14.4601824280181	6.18999268737041e-27	1.16041111352752e-25	50.5821555560273
ARHGAP6	-1.27681434327924	6.10563079369065	-14.4516086046707	6.45683817818153e-27	1.20442089544812e-25	50.5787877603434
CCT3	-0.798427416924529	9.37236956397451	-14.4719485420464	5.8417304712001e-27	1.09786514087035e-25	50.5330017947735
POLA2	-1.18529947143298	5.22382230874885	-14.4312683967989	7.13705640447922e-27	1.3247223605644e-25	50.5324191771581
NT5C2	0.658206358130598	7.40735662554743	14.4560056468729	6.31857469461551e-27	1.1815655991824e-25	50.5070288719902
STK40	1.28184874999386	7.29980444735113	14.4498649613734	6.51250447898828e-27	1.21329736050233e-25	50.4944109855418
PLXDC2	1.35686168392311	3.58363165724188	14.4053022801547	8.11108986172976e-27	1.49995228280461e-25	50.4848346178577
ACTG1	1.41240181490091	10.856979258601	14.4491636243937	6.53503059721768e-27	1.21598537110063e-25	50.3774303411615
TTYH2	-1.45810785522985	4.37962204344515	-14.3820013293582	9.09839095660694e-27	1.67633666999276e-25	50.3711426794375
FAM214B	1.11953711496802	4.94263795371917	14.3888072728381	8.79814077040662e-27	1.6250046962906e-25	50.3402587208846
DHX15	-0.751332729836655	7.94307112966558	-14.4247865666238	7.36860562414654e-27	1.36601212410104e-25	50.3373526535345
GHR	-1.46684856763226	5.01967705333022	-14.3841491498054	9.00254259318338e-27	1.66071473684572e-25	50.3352670933916
DHX9	-0.843119209260292	8.34326891095492	-14.4232969479945	7.42287682023121e-27	1.37437630496414e-25	50.322582165205
PLA2G6	1.41445076288888	5.9553052320724	14.3762162096552	9.36168764201936e-27	1.72273408863435e-25	50.1885733080183
SHQ1	-1.07554911177774	4.62710455067413	-14.3467413784875	1.08268821144745e-26	1.97301531348239e-25	50.1658089084986
LRP8	-1.53359812542478	5.21088453780893	-14.3540735189622	1.04421636776485e-26	1.91452417318156e-25	50.164675873916
MCM10	-1.80004535991518	4.96158020147667	-14.3514322412395	1.05791433634631e-26	1.93727337494832e-25	50.1639391000441
EXO1	-1.41789180717521	4.32221503299247	-14.3421677477871	1.10740403888484e-26	2.01560958156299e-25	50.161221676956
MARVELD1	-1.74510799143569	5.65872998712929	-14.3554938812822	1.0369240212149e-26	1.90347812989768e-25	50.1380299415526
BICD2	-0.863866527491217	5.48493519317282	-14.3485248337061	1.07320130179524e-26	1.95810337153795e-25	50.1023438532187
SNX10	1.3812718094893	4.4016254356737	14.3312799858299	1.1685465008014e-26	2.11663380651796e-25	50.0742896215552
C6orf106	0.83888801652126	7.36640777609377	14.3593301626119	1.01748266298377e-26	1.87007584667862e-25	50.0380950637872
TTC33	1.30104600078186	4.7598459157728	14.3162484010111	1.25857286397288e-26	2.27421541822103e-25	49.9977156551191
UNKL	1.16974923048443	6.88820472327802	14.3490170123421	1.07059794115569e-26	1.9557297669579e-25	49.9952693206277
FAM114A1	1.2542876416575	6.25301598459632	14.3387381567913	1.12630869018695e-26	2.04506061570099e-25	49.9685783113855
SRSF6	-0.637032533988035	8.20471466910349	-14.3492598586193	1.06931575311912e-26	1.9557297669579e-25	49.9577239233144
UBAP1	1.04687344026415	6.96208329539737	14.3370803562292	1.13556274654784e-26	2.05937321282154e-25	49.9442826072182
GRPEL1	-0.730349687595519	6.29867398208569	-14.3299501888228	1.17624300634777e-26	2.12800782931543e-25	49.9413093311716
TALDO1	0.849413139252984	8.32919490342326	14.3414878501702	1.11112627887243e-26	2.0199361021245e-25	49.9117827014518
MMP16	-2.4196238264211	5.36648590061518	-14.2921257668212	1.41784114028205e-26	2.55279407223924e-25	49.8963959030693
EEF2KMT	-1.37575960961398	3.80506977801796	-14.2634857563111	1.63344360945936e-26	2.91303910209521e-25	49.7945377221746
RAB11FIP5	0.828947034510835	5.22037066189638	14.2810798048428	1.49738457567515e-26	2.68634728653979e-25	49.780340954927
CD320	-1.20011968038117	6.06188652694172	-14.2871138604331	1.45339250546621e-26	2.61366968408152e-25	49.7759234512426
RANBP9	0.966224168392156	6.90748410293362	14.297511142602	1.3806135507386e-26	2.49174195647725e-25	49.7534515499311
GPNMB	2.43589501270076	4.48592450399077	14.2566976646934	1.68919878028434e-26	3.00533280624995e-25	49.7482172381023
SETMAR	-0.92704027523989	4.9214107323256	-14.265284434544	1.61898219136421e-26	2.89068211480678e-25	49.7301240216714
GLB1L2	-0.980413875797652	5.89044457334717	-14.2785737162796	1.51604642234342e-26	2.71658151287694e-25	49.7286118116067
HECA	1.4995514408234	5.28163458303545	14.2629228066534	1.63799634671102e-26	2.91769313668003e-25	49.722125018553
NDC1	-1.13703904406928	6.52774029198921	-14.283189474922	1.48185370319209e-26	2.66166449846081e-25	49.7007929331345
PFDN2	-1.14097308818317	6.0530635933567	-14.2664206289788	1.60991351040463e-26	2.87791205621855e-25	49.6761989686298
E2F7	-1.97214929308619	4.11950382108718	-14.2329347210179	1.89988042068359e-26	3.34450227397242e-25	49.6449421940455
VPS39	0.573156249166687	6.93607894558956	14.2741637251269	1.54945502017015e-26	2.77313666065256e-25	49.6298516045132
WDR12	-1.08323103355523	5.51058492374383	-14.2481453573221	1.76217471931412e-26	3.12775597934052e-25	49.6103213531817
SEPT10	1.03052288651653	5.69556940187126	14.2562352210508	1.69306597544018e-26	3.00864836535027e-25	49.6037920170908
TMEM39A	1.13134306033346	5.66317755189757	14.2460428691915	1.78059488137899e-26	3.15299678523431e-25	49.5970575735479
LRRN1	-2.73053646253285	4.5173715338718	-14.2186996408295	2.03853329944119e-26	3.57600654490758e-25	49.566701570183
SOWAHC	1.13291346240386	4.74003563880042	14.2255973869886	1.9701222187709e-26	3.46409311909413e-25	49.5563955295141
HIPK3	0.951347744606651	6.52839473947418	14.2455188893826	1.78521556472369e-26	3.15700399764505e-25	49.5096713701593
SPTBN2	-1.4274878503687	7.02320241580706	-14.2453098039774	1.78706273175166e-26	3.15700399764505e-25	49.4949367730757
GOLPH3L	1.00908332914605	6.74326284322276	14.2387648074464	1.84586556958259e-26	3.25705257260307e-25	49.4812037369099
NIP7	-1.05026409554042	5.35281356137817	-14.2204174598247	2.02127618526615e-26	3.54988107578439e-25	49.4717000744255
NUP62	-0.889131832652285	6.55544960327779	-14.2352216332038	1.87850580326144e-26	3.3107562372974e-25	49.4603533687824
ELMOD3	0.987551207584178	4.54172973712434	14.2021668226831	2.21237847185994e-26	3.86096837831374e-25	49.4389624393403
AQP3	1.27748094542767	5.28676189570468	14.212348499428	2.10363167702516e-26	3.68194248289776e-25	49.415252578007
FAM86C2P	-2.12715246120885	3.09464585230948	-14.2007459963281	2.22799633062318e-26	3.87715770458334e-25	49.4068483208383
E2F3	-1.24448470354093	5.38053229066567	-14.2007201705279	2.22828123272204e-26	3.87715770458334e-25	49.3884586942913
MICALL1	1.16658007757998	5.89102953205445	14.2115983558002	2.11145717050254e-26	3.6909942808226e-25	49.3781884423269
RAB6C-AS1	-2.13133454775963	3.31632391208265	-14.1831276528735	2.43111373318101e-26	4.22030101935792e-25	49.3622241657877
RAB22A	0.816877735718585	6.28917244091206	14.2020339429004	2.2138344257646e-26	3.86096837831374e-25	49.3106978130565
EXOSC5	-1.72660685361018	3.46376956414176	-14.1678095407994	2.62277558550264e-26	4.54775960645585e-25	49.2984845236865
GOLGA3	0.764204263400032	7.89870733553161	14.2123297401511	2.10382701806491e-26	3.68194248289776e-25	49.2848574093505
FAM219B	0.701180804214838	6.62710212535368	14.1864744336755	2.39114767644075e-26	4.15572610062896e-25	49.2116148906283
MRPL15	-0.932015683701815	5.87495851096664	-14.1619445128551	2.70011518913765e-26	4.66033674483804e-25	49.1534849204562
SESN1	-1.27475385903256	7.05134851414331	-14.1665030805793	2.63980841046951e-26	4.57201419741755e-25	49.128279495457
PPP2CB	0.713911999586339	6.74119887521201	14.1641079191779	2.67132415558036e-26	4.61594977217431e-25	49.0958739300479
MRPL11	-0.891089605991843	5.43061641472025	-14.1417458591213	2.98442729290187e-26	5.13923855851083e-25	49.0949732478361
DVL3	0.678031287796227	7.32008775167461	14.1641330264844	2.67099183913724e-26	4.61594977217431e-25	49.0685202155415
AP5Z1	2.122165160783	5.91578228337596	14.1403406301424	3.00529117958721e-26	5.16420218962151e-25	49.0516022293375
C12orf49	1.29196926086628	5.93451493004753	14.1403063290383	3.00580228671364e-26	5.16420218962151e-25	49.0515062385438
ARHGEF2	1.58589693663587	5.59013050838173	14.1346335190221	3.09154319674725e-26	5.28731351279689e-25	49.0472057854561
SLC31A1	1.01279193291263	8.11717055575202	14.1559748419514	2.78118781029125e-26	4.79475501255263e-25	49.0022467553238
MCMBP	-0.821852760125081	6.53500759621429	-14.1393660864018	3.0198465186428e-26	5.18240175130747e-25	48.9926630724711
NUP88	-0.765712372816193	6.53882483911571	-14.1386183668581	3.03106210367576e-26	5.19571102155197e-25	48.9911203628475
SLC37A4	-0.873336321927529	5.74309600342415	-14.1199417348416	3.32519652551059e-26	5.67399443489398e-25	48.9567025525617
GLRX	1.42767662268586	2.92440795261074	14.0919990866333	3.81967292981717e-26	6.49560687589293e-25	48.9428976719018
NUP210	-1.23326806195279	7.4457952438972	-14.1354762723388	3.07865181357694e-26	5.27126974146766e-25	48.9337223463512
CCNDBP1	0.789945484800338	5.56803721331632	14.1079014558426	3.52985071856602e-26	6.01637212145147e-25	48.8949337384125
MCAT	-1.01549956701287	4.89700104773048	-14.0902595296057	3.85279296783161e-26	6.53712307400671e-25	48.8782304995189
ZFYVE1	1.38562391329322	4.88464466396943	14.0825654806977	4.00277685255904e-26	6.77629055445621e-25	48.86242635658
PCDHGC3	-1.60334869603415	3.42409616247297	-14.065399224272	4.35889040637893e-26	7.37084440790382e-25	48.8189278174922
PKNOX2	-3.32625406133643	2.51017835848099	-14.2461409168714	1.77973158928628e-26	3.15299678523431e-25	48.812429754874
MCM5	-1.62947926095706	6.0540619254246	-14.0910881676026	3.83698041488777e-26	6.51765813461027e-25	48.8112442877508
ID1	1.73208167488487	5.86158339442705	14.0928396619766	3.80377154779296e-26	6.47589949678675e-25	48.7734103841673
THYN1	-1.01906723428131	5.1259624964653	-14.0633917495628	4.40256172776912e-26	7.43631798697201e-25	48.7502385795735
MYNN	-1.13519997094529	5.46840457536251	-14.060110998242	4.47488038723578e-26	7.54997796570028e-25	48.6878184385302
TTLL7	1.02712861703821	4.9193973075358	14.0541704624901	4.60887959987548e-26	7.76733289245007e-25	48.67922838551
ARHGAP35	1.10044914697836	7.71079721591008	14.0865523775508	3.92434030547751e-26	6.65100384052486e-25	48.6626367100014
MAP3K10	1.11710988333418	5.02212502624516	14.0437982694793	4.85257775238183e-26	8.15059368341896e-25	48.6209336617628
CCNE2	-2.16361018183511	4.70526312983131	-14.0152914125941	5.59113103538227e-26	9.33886803418244e-25	48.5535018195055
ATF6	0.916343547690876	6.80005234435732	14.0529615871831	4.63663757246e-26	7.80535311525329e-25	48.5486467366935
MSH6	-1.06945168739507	5.78476784338119	-14.037282002016	5.0122576781885e-26	8.40939232353951e-25	48.5320588261258
PXDN	-1.60409799831433	4.24230639382662	-14.0069942137288	5.82659598789901e-26	9.69839836180267e-25	48.5268770643977
RNF114	0.748369525008857	6.91933866477306	14.0475465424176	4.76305211949491e-26	8.0091814811126e-25	48.5122200802423
TARSL2	-1.13401849768356	4.82291727658859	-14.0077596268708	5.80446367489318e-26	9.67367664175317e-25	48.4717531016405
RAB36	-4.15449137910069	2.63813111761884	-14.2933575191406	1.40923840420004e-26	2.54035100569842e-25	48.4390222244148
RAD23A	-0.672311603653567	7.3930405164634	-14.0299375388689	5.1985683304303e-26	8.71224353233721e-25	48.4078653664082
FANCI	-1.10403744925803	6.77202836531977	-14.0202334023333	5.45544903889037e-26	9.13255549252818e-25	48.3815165635887
RPL36A	-2.40653232177002	1.87967025854112	-14.0179804786149	5.51688784958935e-26	9.22512115249818e-25	48.3591177577651
TMEM69	-0.837027335414411	5.60176029175481	-13.9946545864093	6.1953303247304e-26	1.02681103925112e-24	48.3357969305569
SRSF2	-0.878296063853063	7.27300742459889	-14.0141179630326	5.6238428501811e-26	9.38306935981326e-25	48.3312752638047
ANAPC5	-0.726502414938254	7.74406083263599	-14.0068003607556	5.83221478470153e-26	9.69839836180267e-25	48.2792385753759
CNPPD1	0.894344830848998	6.10755197725293	13.9900823865321	6.33783210677778e-26	1.04819649739539e-24	48.2708708137016
CYB5A	-1.03393472386667	7.06061581660179	-13.9984838555955	6.07846242051801e-26	1.00967026224003e-24	48.2705348148664
CEBPG	1.23806882260492	7.42863427994775	13.9960906928122	6.15123871073264e-26	1.020629839562e-24	48.2420796218483
RNF14	0.723573301226939	6.80103792788632	13.9900668494632	6.33832192085116e-26	1.04819649739539e-24	48.228014697312
MSRB3	3.75362325499515	1.27624622272955	14.1319235416541	3.13336568927639e-26	5.35274393517341e-25	48.2243670644132
ASNSD1	-1.00268637922557	5.73320674606017	-13.968201831215	7.06671726838917e-26	1.16480599892571e-24	48.2110622711103
FBRSL1	-1.56765867697728	5.65208772238811	-13.9607773879959	7.3327126243314e-26	1.2033662597482e-24	48.190677883153
LINC-PINT	3.68996228204275	2.9127025592005	13.9621192938073	7.28390249803102e-26	1.19666389398724e-24	48.189600396372
YBX3	-0.689394939764833	7.38230322259334	-13.9830933235423	6.56204897685568e-26	1.08400140194131e-24	48.1784525161338
PGM3	0.613274972633652	6.74104371289408	13.9790003565587	6.69703728062451e-26	1.10508474511931e-24	48.1724017886621
TGIF2	-2.08385850882941	3.69020566289974	-13.9331889739995	8.41232036107518e-26	1.37154617309343e-24	48.1613893884891
PPAT	-1.28984450494646	6.36335962865239	-13.9675828541931	7.08851813397701e-26	1.16711829276095e-24	48.158864519908
PRMT6	-1.05356287057536	6.25315152022199	-13.9627807976832	7.25996134071053e-26	1.19403701524764e-24	48.1281416440227
CDC7	-1.59352597329508	4.99310628658905	-13.9347194447585	8.34844756009633e-26	1.36261183220007e-24	48.1022040325805
TDRKH	0.760714554378813	5.58251365547089	13.9505006904424	7.71757062392297e-26	1.26376270980182e-24	48.1011877617596
NUP133	-0.659474490808187	6.71313944173656	-13.9549468634045	7.54863397359917e-26	1.23744855619613e-24	48.0704149933417
BRIX1	-1.29557509688799	5.60768849185062	-13.9318076822378	8.47038858015773e-26	1.37951578003957e-24	48.0248219455118
WDR75	-0.918899022072257	6.07658964247483	-13.9383693610099	8.19808046013116e-26	1.34098449007984e-24	48.0230297717719
GDPD1	-1.24502020687879	4.2026522981028	-13.9045942685235	9.70018359798575e-26	1.57468061521464e-24	48.0158013641923
RPS6KA4	-1.21801243104179	5.14451897689392	-13.9164760043536	9.14259392912631e-26	1.48577045930477e-24	48.004460169968
FAAH2	1.48585144826159	3.65137404869234	13.8987025332811	9.98921402316991e-26	1.61984921999913e-24	48.0002561514933
KNTC1	-1.14165940194935	5.83695581025501	-13.9273101616156	8.66226412578934e-26	1.40923681595723e-24	47.9834712366035
MRPS16	-0.603225583631067	7.39451149642018	-13.9381022528508	8.20899178360834e-26	1.34130816782005e-24	47.9470521033213
SLC35B2	-1.41409541429054	5.85467905457813	-13.8953310330225	1.01584841886354e-25	1.6419784561523e-24	47.8535170261066
RRP7A	-0.852881664731124	6.05372806606997	-13.8961787739694	1.01156531522191e-25	1.63681732471683e-24	47.8172758610878
CHDH	-1.12270649765261	5.3184175715457	-13.880000529522	1.09652438939837e-25	1.76857252751943e-24	47.8072267216355
RAB17	0.948463152626143	5.6307657104744	13.8839556673767	1.07511441123932e-25	1.73590516120104e-24	47.7771336236351
SLC25A36	1.10317848034768	7.31551444347359	13.8967204367894	1.00883813324628e-25	1.63416541627035e-24	47.7463005424839
HEATR3	-1.12746535410079	5.00281795823456	-13.856185826786	1.23480047993249e-25	1.9809576930199e-24	47.7081380295737
NFRKB	-0.869587635989616	6.45093959006087	-13.8693633106516	1.15625449731338e-25	1.86091291872002e-24	47.6540389179617
PSD4	-1.51078064248397	6.19863542122386	-13.8608510935537	1.20639792710723e-25	1.93746216828259e-24	47.6454638446347
LPCAT4	-1.82706831782037	2.6486963663619	-13.8418899900513	1.32608569155924e-25	2.11610018538295e-24	47.5930578064088
IPO11	-1.04115356886327	5.23585665207832	-13.8363289448902	1.36339984488917e-25	2.16873009225166e-24	47.5915097700078
MRPL32	-0.845663168521235	6.15480089971437	-13.8502838302781	1.2716966097757e-25	2.03579917829338e-24	47.5822399729493
CCT8	-0.665360376008968	8.88655413704154	-13.8657265088756	1.17741673866632e-25	1.89294322781729e-24	47.5416320808265
WDR77	-1.0483027446679	6.10229394502723	-13.8409797788149	1.33212218682985e-25	2.12122447056596e-24	47.5346998881627
KHNYN	0.679465519556377	6.64107650874909	13.847134659512	1.29183447887305e-25	2.06583456174204e-24	47.5299064584721
ATP5G1	-1.00126767557624	6.41779695550586	-13.8347098734889	1.37446057287876e-25	2.18401057802618e-24	47.4880899628792
KIAA0020	-1.30506854664346	5.05105599686092	-13.8087928848974	1.56429629385574e-25	2.46997614600818e-24	47.481688382412
RB1CC1	1.348716014356	7.64330347785742	13.842999527708	1.31876440839307e-25	2.10665599536493e-24	47.4794878022048
MED11	-1.2960689702141	3.77241588620588	-13.7920231528397	1.70094898871123e-25	2.68011017990428e-24	47.4729004207062
DPH1	-1.14897438355753	5.40995808354338	-13.8012430509016	1.62439799863637e-25	2.56218070877349e-24	47.4168635454735
PRMT1	-1.44893579820762	7.20611450104338	-13.8209146007523	1.47243429473952e-25	2.33721705811931e-24	47.3914085224493
CLTC	0.677775449728198	10.1593938830119	13.8412735668073	1.3301707831615e-25	2.12036565604597e-24	47.3815503177265
FBL	-0.984220984811482	7.44240724199687	-13.8198171913007	1.48052287663485e-25	2.34757460565458e-24	47.3655790666987
CARS2	-1.05618518580621	5.15631646129357	-13.7883906213698	1.73209481477605e-25	2.72632450090956e-24	47.3589340950545
LPIN2	0.989330043539506	6.86463337294897	13.8092560594975	1.56068266964936e-25	2.46686431236367e-24	47.3254659593306
APEH	-1.02097544192165	8.17128476876506	-13.8132391509362	1.52995111436977e-25	2.42083729540321e-24	47.3032481933982
GSR	0.748450641635275	8.45321573469761	13.8136146261923	1.52708566350157e-25	2.4188521437911e-24	47.2819569644221
PACS1	0.740582322108051	6.38331899684695	13.7805653733683	1.80114926206741e-25	2.83204788682767e-24	47.1998363913471
NOL10	-1.03388567660401	5.67873650641939	-13.7634800134029	1.96168201396838e-25	3.07159719726268e-24	47.1911932386799
C16orf59	-1.45953910813693	3.90094334150801	-13.7349688309971	2.26221287411442e-25	3.52745467473542e-24	47.1864592774393
ADAT1	-1.02664562959351	5.1464743909282	-13.7496890286394	2.1016852179268e-25	3.28738596170717e-24	47.1602605909491
CDC42EP3	-1.45692089415922	4.06642984907366	-13.7267040228572	2.35768235151643e-25	3.66870033060836e-24	47.1481197965787
TRIM25	-0.874087556035472	7.29198604110775	-13.7732446603291	1.86825263500715e-25	2.93141918153264e-24	47.1385196240282
XRN2	-0.800179439455867	7.15251445504562	-13.7710137501782	1.88919656679726e-25	2.96118743705926e-24	47.1302551736071
CLCN3	1.0509691082265	9.06740226807909	13.7747598294964	1.85416123308362e-25	2.91235199539578e-24	47.0787961273297
DNAJC25	1.18435693854138	4.87817498836738	13.7260920755071	2.36490997808373e-25	3.67613749802332e-24	47.0472847877666
PLCB4	-1.31355567129598	6.52367018924233	-13.7409835838738	2.19518378454383e-25	3.42649477221519e-24	47.0213034084597
UTP14A	-0.965677655885925	5.37741208670056	-13.7228290138369	2.40382685671055e-25	3.73276774357452e-24	47.0076766188187
IMP3	-1.16644809875411	6.03720750649501	-13.7342590851245	2.27025673753699e-25	3.53632522519247e-24	47.0046112466265
FAM160B1	1.07316406279109	6.70071217430145	13.7422869308127	2.18092408317532e-25	3.40777898365875e-24	47.0008273336962
COA7	-0.927128060869899	5.12802944156852	-13.6991764372268	2.70582443972722e-25	4.18073415844976e-24	46.9168141499638
C1orf116	-1.90490781729722	7.0545757501865	-13.7193777636133	2.44568820798699e-25	3.79384856726577e-24	46.9081101536559
PRKCD	-1.19553838297563	5.80422194172746	-13.7004326045237	2.68886726099404e-25	4.16247740114295e-24	46.8477515534
PELO	0.836436872518214	6.2986521744297	13.7012213205244	2.67827484783645e-25	4.15035862901054e-24	46.8121504817715
YRDC	-0.952383833054085	5.33193337039326	-13.6807244072093	2.96765123709231e-25	4.57517977168154e-24	46.8017006628048
ARHGAP28	-2.40859691501872	2.94736395280657	-13.6834124788595	2.92798101102986e-25	4.51866010910836e-24	46.7645508864598
TMEM43	-0.923847811645178	5.84756190651721	-13.6786138728337	2.99917611046069e-25	4.61903881791566e-24	46.7643745673607
DIEXF	-1.24298722800924	4.99384560654034	-13.6621618359187	3.2567304628184e-25	5.00543138481895e-24	46.7479203190747
APLN	-4.35896902699181	2.38319782364309	-13.8722686560782	1.13962331769225e-25	1.83611413502862e-24	46.7465140931957
SMAD3	1.24014325999216	3.88838690125492	13.6458150535552	3.53463639562015e-25	5.41040775908585e-24	46.7354954663684
VCL	1.01503860967115	7.95233102978779	13.6991465578593	2.70622909031244e-25	4.18073415844976e-24	46.7281581180735
NSMCE4A	-1.07596919686215	4.94997615455224	-13.6517026743766	3.43190035398982e-25	5.25851180770521e-24	46.7074853878505
TIMM23	-0.696012820075889	6.12918111464907	-13.6579980157253	3.32536408913088e-25	5.10569193889462e-24	46.6201376067257
ICMT	-0.900640988114802	6.87105956682885	-13.6650651903954	3.20971689463099e-25	4.9382283698544e-24	46.6081900136755
HS1BP3	0.980457444712587	5.55611048271143	13.6432146619518	3.58098974054506e-25	5.47577820203916e-24	46.5979171406584
LETM1	-0.934743350718089	7.14583696919759	-13.6519575159999	3.42752182709443e-25	5.25716728862615e-24	46.5272382420242
BEST1	2.01512220962127	4.21706602179226	13.5923389292081	4.62132847428171e-25	7.03791768456533e-24	46.4593266995761
THEM4	-0.821718858359653	5.85057304299995	-13.622559091296	3.9715436861237e-25	6.06680569591389e-24	46.4577334268413
SLC4A11	1.61070590727038	3.29540898654231	13.5826054550737	4.85256196270606e-25	7.37510834331925e-24	46.4376425119988
MRPS7	-0.767323137101409	6.62814255222557	-13.6202386342215	4.01800931978213e-25	6.1253226340963e-24	46.401787474217
ERP44	0.9106679094623	6.59350545140313	13.6207699257092	4.00732260356245e-25	6.11523945275343e-24	46.3962796041622
SNX3	0.729291685362783	7.29900817826516	13.5859511206498	4.77179883194014e-25	7.2597093475596e-24	46.1905861939971
PSME3	-0.636812396876915	7.80706412596272	-13.582078775459	4.86540026039991e-25	7.38714361073458e-24	46.1509395797023
MID2	0.823545563296967	5.07441994734282	13.5403822073335	5.99794266178575e-25	9.05306605794703e-24	46.1009191324867
CDKN1B	1.32317602694589	7.08280204236793	13.5623698087428	5.37115378211321e-25	8.13857166419899e-24	46.086925759341
DERL2	0.864837993212019	5.5625941222114	13.5398163807363	6.01500700357513e-25	9.06840814916507e-24	46.0534131903493
KDM3A	1.34018311246048	6.43346206584365	13.5404080420772	5.9971646923671e-25	9.05306605794703e-24	46.0350221084456
GOLGB1	0.763497199572374	8.46251349466312	13.5625811255767	5.36546050762322e-25	8.13815706893639e-24	46.0349302198786
CDC25A	-1.08533637282981	4.71894853688787	-13.5173674264781	6.7328526321922e-25	1.0120171684184e-23	46.0283566504348
PPARGC1B	-2.5016308834987	3.027400214901	-13.5157949996488	6.78624485447939e-25	1.01902252734863e-23	46.0047650780462
CA12	-1.56890738265896	4.5555574077155	-13.5001312215101	7.34188584534072e-25	1.10025706440755e-23	45.9769956793534
ARL8B	0.941471606591358	7.39842694092556	13.5403536822731	5.99880176322409e-25	9.05306605794703e-24	45.9622760791389
DDX6	0.800283098478308	8.59466101651481	13.5475382945357	5.78627586768405e-25	8.75874177713143e-24	45.9507469863641
ERH	-0.785707248224741	7.26344053100527	-13.5296282707665	6.33074010375061e-25	9.53484387140614e-24	45.9160296352178
CDC42SE1	-0.510597771250936	7.55295763843646	-13.5228438392753	6.55017006566291e-25	9.85544626312567e-24	45.8662202317912
SDC1	-1.43328900540978	5.647810851443	-13.4983021503656	7.40967789246903e-25	1.10930930441989e-23	45.8652294535744
PWP1	-0.762536510700317	5.98708124848469	-13.4968436580292	7.4641850335277e-25	1.11635659824155e-23	45.8248246938706
LYNX1	1.02536999625598	5.48239798113181	13.4904339877628	7.70854121106005e-25	1.15175576940575e-23	45.8099618717299
LOC344887	5.52376379966605	0.780997825007556	13.8530086567879	1.25452683595572e-25	2.01045623999051e-24	45.7943314102733
BEX2	1.56701993962758	5.96330235017739	13.4870057780638	7.8425152833519e-25	1.17060844428243e-23	45.7899477636202
ANXA5	0.706855996838116	7.82140035607493	13.5095303134632	7.00321854427254e-25	1.0505527438641e-23	45.7862179809481
GINS4	-0.916748031921166	4.97578896569004	-13.4715429538861	8.47645655899431e-25	1.2602224919788e-23	45.7761909878
SAMD9	2.06949402845409	2.08808352724558	13.4610386312152	8.93621615147058e-25	1.32595080761346e-23	45.7532103731232
RHBDD1	0.81055176201581	5.58846928318283	13.4793110843464	8.15179767622908e-25	1.21556498417335e-23	45.7485394327585
WDR36	-1.09597280711097	6.00577983429852	-13.4746567018819	8.34479098524685e-25	1.24187692204625e-23	45.7182472049738
FEM1A	-1.00950315836894	6.2837392444033	-13.4755980227364	8.30539265554625e-25	1.23723984241749e-23	45.69397204109
MOCS1	-1.10152359364975	4.46908751247141	-13.4356855513258	1.01517142790568e-24	1.49302783167793e-23	45.672044101565
LANCL2	-0.839875909972774	5.22275172341886	-13.44289520441	9.79008636110106e-25	1.44408582316595e-23	45.6302295291351
RRAGC	1.20844439974141	5.93763732102689	13.4540734777129	9.25479485951648e-25	1.37051281667159e-23	45.629420364654
RAB1A	0.719627216761426	7.05561346560765	13.4705817147557	8.51752259000094e-25	1.26507536312022e-23	45.6162324221965
ZNF585B	0.93186841587791	4.83841664637887	13.433776175	1.02497126203476e-24	1.50551471362707e-23	45.6117800201824
MGAT4A	1.58059830430707	3.90322047294143	13.4125352614443	1.14061007615389e-24	1.66608958205514e-23	45.5808737600825
TTLL12	-1.15257473604367	7.42002300454925	-13.4577216746832	9.08653334354824e-25	1.34692383698638e-23	45.5457772102446
NQO2	1.36707929546705	6.15270471688201	13.4412262716775	9.87263061150172e-25	1.4548323970786e-23	45.529936336625
UBE2A	0.719392942432007	6.61198107935028	13.4456797722625	9.65390303054813e-25	1.42539830783393e-23	45.511468632876
UTP15	-1.03287203126384	5.15512191841716	-13.4192819798454	1.10252648762081e-24	1.61360016940683e-23	45.507723154823
FBXO11	0.849986898372459	5.94222880045124	13.4326489305469	1.0308013490893e-24	1.51157354081298e-23	45.4983673730682
MUS81	1.04960854721542	5.64119552856924	13.4295102289738	1.04721066118213e-24	1.53413807690837e-23	45.4963360343278
TLCD1	-1.48251853587595	4.69809416994415	-13.3979502916528	1.22751358199113e-24	1.78954795603677e-23	45.463297723509
CYC1	-1.01800979273185	7.56003022173029	-13.4373298942219	1.00680728930987e-24	1.48217826041932e-23	45.4468660889593
CDH1	0.769942299733041	9.89463801016143	13.4531342299863	9.29861874254925e-25	1.3756459018534e-23	45.4416461338278
TMEM214	0.606265670354522	7.05871545474905	13.433641318588	1.02566698990443e-24	1.50551471362707e-23	45.4309120604168
P4HB	0.694003217960022	10.2265467327002	13.4480744487144	9.53830984278807e-25	1.40971713188293e-23	45.4103796902575
PPIL1	-1.06572572230637	5.62552918982131	-13.4011821253593	1.20770070618706e-24	1.76237451934936e-23	45.377112398015
ERLIN1	-1.01406874880834	4.88444647549123	-13.3840688834479	1.31639310748655e-24	1.91354878044705e-23	45.3735891138611
SETD8	0.707112833782121	6.46248719552713	13.414206210068	1.13105667163501e-24	1.65374362037695e-23	45.3536652984003
PARP10	-1.3635744004379	6.10818891949765	-13.3878482463292	1.29157353199228e-24	1.88111233330709e-23	45.2754267532303
FAH	-0.899037456880039	5.63655126805008	-13.3786508544183	1.35281162035706e-24	1.96079336788433e-23	45.2729692936498
PRR15L	-1.94127653028114	4.05053847625814	-13.342098124105	1.62640146834153e-24	2.34601771840696e-23	45.2288464270541
SNRPF	-1.0439380190772	5.87059887215367	-13.3689526953987	1.42054436889757e-24	2.05499944541098e-23	45.2044892137207
HINT3	1.07161596342122	7.16213901772196	13.387420695365	1.29435758339553e-24	1.88334045273907e-23	45.1946932541981
DDX31	-1.10666905234377	4.87602944353592	-13.3474562513697	1.58306482002084e-24	2.28570205167625e-23	45.1916845258596
TAX1BP1	0.792817744841991	7.85457446717192	13.3814182084252	1.33408558019979e-24	1.93739159306383e-23	45.1394163980804
SAR1B	0.730644107610589	7.27273363184077	13.3756162877167	1.37364930062792e-24	1.98907597861416e-23	45.1228671380188
EIF3I	-0.638847660014571	8.61675341640519	-13.3797784678358	1.34514967653984e-24	1.95157174327752e-23	45.1167435698974
SNORA33	-2.12914243702337	1.984442051456	-13.3356777587337	1.67990100036946e-24	2.41854203466421e-23	45.1074104732063
SETD6	-0.985056851505278	4.97677891775743	-13.3344762843846	1.69010714742007e-24	2.42857884456074e-23	45.1035206420387
FANCF	-1.08885785040002	5.07893546653152	-13.3307339427789	1.72229778858036e-24	2.47246879477272e-23	45.0789983323407
ELF3	1.89944502810621	6.69572823600711	13.3477060156404	1.58107323947891e-24	2.28502365389945e-23	45.0499742504572
UBL3	1.22293470853567	6.06515687597494	13.3399488317004	1.64411787058422e-24	2.36929692367492e-23	45.0099363237775
FIGNL1	-1.38748481986136	5.58928128395094	-13.3269304367164	1.75564531034617e-24	2.51793409552608e-23	45.0047568907719
E2F5	-1.82560417056141	2.59879438275862	-13.3054182449328	1.95683210513205e-24	2.78729320961561e-23	44.9719291354254
NUP54	-0.993719376002566	5.88339349116387	-13.3222744108717	1.79735107389081e-24	2.57283352960385e-23	44.964916333279
RBL1	-1.090626169414	5.00979831078305	-13.3052688440562	1.95830736290921e-24	2.78729320961561e-23	44.9550663394865
CCND3	-0.694637286710112	5.93517627985245	-13.3192862560269	1.82463960884061e-24	2.60940841584292e-23	44.9387977130578
MARS2	-1.46257881845364	5.0003707327623	-13.2956228433021	2.05595826845846e-24	2.91798387137734e-23	44.9193649054088
GOT2	-0.675713117104959	7.93225669981011	-13.334703211456	1.68817471665075e-24	2.42812562693751e-23	44.9025983348747
MMP24-AS1	0.896174112979131	5.50759234425864	13.3072338073788	1.93899325107652e-24	2.76767325647957e-23	44.9014074837388
DCTN4	0.608234372732072	7.71050133407186	13.3241301058653	1.78061102144667e-24	2.55130296737053e-23	44.8575830848717
TMEM231	-1.18043873863029	4.06614843996257	-13.2659160517265	2.38849087601929e-24	3.34566968230463e-23	44.8535135668141
CDK6	1.99865807246245	2.95110119148566	13.2619254616145	2.43709642438328e-24	3.4073966395288e-23	44.8392971960614
PRPS2	-1.07685708957157	5.72563802646365	-13.2900153333261	2.11495729535213e-24	2.99323268115057e-23	44.8180175836854
MARC1	-1.25554453101048	7.02972644308117	-13.3090463081736	1.92134730646085e-24	2.74509525726128e-23	44.8179368852774
ZNRF3	-1.06107635350005	4.45450126124817	-13.2660305755267	2.38711042826589e-24	3.34566968230463e-23	44.8136093721491
AFG3L1P	2.03602330981209	5.76303378660864	13.2905339272697	2.10943035743027e-24	2.99104874855268e-23	44.802202131829
FAM136A	-0.812569500019802	5.75785923147565	-13.2901724505382	2.11328127856217e-24	2.99323268115057e-23	44.8004577273041
LDHD	1.1055559201944	5.95796701037752	13.2964311706538	2.04759084300832e-24	2.90885753061618e-23	44.7961517808667
JAG2	-1.74772611866647	6.268903507017	-13.2873683853315	2.14339452877417e-24	3.02777161280083e-23	44.7669208332231
FANCG	-0.862881415943024	5.41791371899405	-13.2739575521128	2.29348084701167e-24	3.2253117227971e-23	44.7495635311633
MON1B	0.832026715448695	6.16081248319997	13.2874178918694	2.14285915373232e-24	3.02777161280083e-23	44.7446429868646
SLC16A6	-3.76883687431964	3.37597504149662	-13.2770968677689	2.25742790685869e-24	3.18286736613992e-23	44.727134304183
LINC00657	0.780013982359918	9.19983733053271	13.3054281276533	1.95673455763541e-24	2.78729320961561e-23	44.7178257116494
PNKD	-1.1440283156806	5.9744954424273	-13.2748233881843	2.28347996493635e-24	3.21657928269083e-23	44.7176185716845
PDCD5	-0.656319697904425	6.58850099500081	-13.2827757299873	2.19364906573509e-24	3.09584909502613e-23	44.7087337861091
ENO1	-0.800830280534116	10.4675395698698	-13.2993163497022	2.01800260224707e-24	2.86953854880132e-23	44.6597578237043
NAA15	-1.21674849361202	6.65371544000228	-13.2739148652047	2.29397503992228e-24	3.2253117227971e-23	44.6505198623815
LARP6	1.79249460275491	3.88921091538814	13.2159134768906	3.07467570592858e-24	4.27098338577461e-23	44.6060855186179
SPATS2	0.671611386776428	6.60400978656127	13.2645192099992	2.40539276893366e-24	3.36620482929243e-23	44.5973510641717
MPI	-0.877301799904454	6.48591767128948	-13.2556063517025	2.51610257594209e-24	3.51458570049735e-23	44.5796369698595
UBE2H	0.948723371970081	8.05546991854866	13.2664361773748	2.38222781969616e-24	3.34313391967827e-23	44.5631293770435
PLCG1	-0.965422210964964	6.39426261612826	-13.2504915827171	2.58193017326009e-24	3.60318433844549e-23	44.5597505375666
LHFPL2	1.58986824653936	3.90145496818586	13.2087575398038	3.18789265701611e-24	4.4241586079255e-23	44.5573789024129
SDAD1	-0.84003795664447	6.2350004847931	-13.2469722039964	2.62822629662024e-24	3.66438682173161e-23	44.5503348751438
NOB1	-0.808314668612884	6.21024732515185	-13.234379159184	2.80081547012115e-24	3.89777989799251e-23	44.4955956244842
CAMLG	1.01519504057679	5.826990078457	13.2291233803895	2.8761699549777e-24	3.99894148555047e-23	44.4832743530838
MORC4	0.772273512974786	6.54428355293416	13.2366057640442	2.76949223494213e-24	3.85776395175241e-23	44.4592456246612
ATAD3B	-1.31419616180815	5.44528351438229	-13.208069785623	3.19899191387709e-24	4.43546284199246e-23	44.4294250064934
OSER1-AS1	2.10713727128122	3.03582539031284	13.1713892608835	3.85075922240282e-24	5.30486242968814e-23	44.3672881952621
KIAA0391	-0.848321452150012	5.39855177901452	-13.1990859040048	3.34759089719781e-24	4.63721632032494e-23	44.3663352098524
ZNF160	1.07784792440037	5.44411888387503	13.1892346556365	3.51851408506847e-24	4.86949377892979e-23	44.3313645525668
ADGRD1	2.48893012782977	0.938700220645862	13.2726323749574	2.30887258065809e-24	3.24322082985612e-23	44.3178670610153
B4GALT4	0.649641820828475	5.36897802178071	13.1834884957468	3.62222954155904e-24	5.0084160954006e-23	44.2917162757109
FADS3	1.44608632761295	4.62278422705556	13.1632601063605	4.01237670284074e-24	5.51738540017001e-23	44.2624963801447
DNAH5	-1.40363000676423	3.68852629703862	-13.1381319137223	4.55629546359637e-24	6.21410832709929e-23	44.222243914367
GMDS-AS1	1.55946317472569	2.58590304367778	13.1393405895899	4.52851337171598e-24	6.18183243542611e-23	44.2081065721473
DDX54	-0.905809389836869	6.58982388586522	-13.1743039376346	3.79441708085183e-24	5.23685357408742e-23	44.1612157400447
VDAC2	-0.59364907354504	6.92377096296361	-13.176684017501	3.74902318596024e-24	5.17896340021886e-23	44.153093255252
LSG1	-0.628784691406591	6.432599874409	-13.1710267139736	3.85782590261617e-24	5.30972628356411e-23	44.1464933146666
BCCIP	-0.806317525926869	6.66457244728867	-13.1733421932004	3.81291601052399e-24	5.25755250817523e-23	44.1430625310683
NCAPH	-1.16096768765309	5.46529998781544	-13.1506829109846	4.27594713180475e-24	5.85301933739108e-23	44.1205512470318
C21orf59	-0.670819105237526	6.12797295906233	-13.1539587835194	4.20566805362582e-24	5.77260616940085e-23	44.0855640065402
PUS1	-1.51895102159721	4.43019854710884	-13.1179218962486	5.04701877670974e-24	6.84545321931041e-23	44.0713404201992
AFF3	-1.27124433247409	4.22663035363664	-13.1121409404015	5.19690692538032e-24	7.02401029626561e-23	44.0699719250882
TTC21B	-1.1470130523417	5.89868848875743	-13.13623466768	4.60025015296269e-24	6.26836264037094e-23	44.0419726140439
ACAD9	-0.67669659355556	6.16287287005241	-13.1434734984712	4.43479444159854e-24	6.05940612693755e-23	44.0325557158757
ERBB2IP	1.00369461919565	7.5624446066165	13.1553052796078	4.1771182276291e-24	5.73866489534113e-23	44.011762660343
HSPB8	3.38648620418966	3.78392611016434	13.0954023554166	5.65658215320056e-24	7.61786884416678e-23	44.0028911347016
STC2	1.05238682911645	7.77865206668907	13.1519895966475	4.24777386511717e-24	5.82419198037621e-23	43.9934655480348
UBE2R2	0.557575355334474	6.92217713232435	13.1449779300726	4.40116495671029e-24	6.01893378779251e-23	43.9822288415161
PTBP1	-0.694113045393626	8.29840158230258	-13.1518391304209	4.25100853122824e-24	5.82419198037621e-23	43.972987245724
SNX11	0.945856711013186	5.04547835153632	13.1127471818447	5.18098090286061e-24	7.01157313368801e-23	43.9717799531619
UBE2I	-0.575017479848069	7.16170610973295	-13.1354873772575	4.6176797055036e-24	6.28640783842629e-23	43.9357324040712
GRN	1.29112559343863	6.69302199707339	13.1309331133227	4.72534402973495e-24	6.42715271290761e-23	43.9261890949947
C16orf62	-0.6491123253796	6.44855802818393	-13.1244377276388	4.88327114724518e-24	6.62994570949672e-23	43.9206141793688
TUFT1	1.34002881623992	6.56155627489139	13.1177614280502	5.05112024973091e-24	6.84545321931041e-23	43.8702664735959
SSR2	0.63013359873241	7.89403408936137	13.1257657378991	4.85055708842968e-24	6.59149006695566e-23	43.8510167223871
HIP1	-0.925175546790695	5.97731933620745	-13.1056967622565	5.36926359305297e-24	7.23742029742221e-23	43.8452814594548
MED24	-0.781235849743383	6.64501728520715	-13.1126688645417	5.18303554767827e-24	7.01157313368801e-23	43.8440736502062
ZBTB42	-1.2157816423826	5.25831126728412	-13.0883551255764	5.86212119175714e-24	7.8875996250381e-23	43.8354660953267
MRPL24	-0.897542101982356	6.72716892693999	-13.1061121009758	5.35798392591232e-24	7.22870499833777e-23	43.8126346090951
POFUT2	0.905414734118386	5.45579153739195	13.0834157904291	6.01063395862598e-24	8.07295881240856e-23	43.7695385300832
CASP4	1.06850667706864	4.45760705686797	13.0623723577327	6.68686318840106e-24	8.96517300330627e-23	43.7618857694924
CYCS	-0.934139716259972	8.15997118192218	-13.1067555994303	5.34055490244981e-24	7.21167018122179e-23	43.7480362519386
NXPE3	1.05300690016566	6.03480863844789	13.0856243325534	5.94376779945503e-24	7.99029698089675e-23	43.7225912738181
CHEK2	-1.15823868997005	4.45100635410425	-13.0456910587316	7.27677995919396e-24	9.73002029094002e-23	43.6956125264677
TSC1	1.13568291153589	6.80269904175019	13.074946051012	6.27414007719591e-24	8.41934650573493e-23	43.6527773942292
CREB3	0.961723499484441	5.73587598801955	13.0607166924313	6.74320217572067e-24	9.03264262895821e-23	43.6478567481142
POLR3G	-1.37750964110868	4.08980199285541	-13.0191681071989	8.32417721852451e-24	1.10713768922377e-22	43.6017958454293
ASF1B	-1.09369442578055	5.21667084470839	-13.0433310268317	7.36435570488992e-24	9.83835989898817e-23	43.5977879021437
C16orf72	1.01237898879133	6.62104009951101	13.0603718063439	6.75499778293614e-24	9.04037849452487e-23	43.5830309981104
ANKRD16	-1.33430737761533	3.40413059090366	-13.0056914372731	8.91306349714067e-24	1.1814899688786e-22	43.5567060562491
AKAP5	-2.46371258298473	3.58249746331907	-13.0056557187407	8.91467857445027e-24	1.1814899688786e-22	43.544281247597
CYB5D2	0.789637370125951	5.66883455200458	13.0399609101345	7.49125052019944e-24	9.99010815375797e-23	43.5294774809196
ZNF667	-1.12742624017677	4.46974369051029	-13.0067987252411	8.86314088003328e-24	1.17673672373634e-22	43.5254970630672
C4orf46	-1.24942597565964	4.39110710649121	-13.0040436950846	8.98787566863826e-24	1.19014057354737e-22	43.4976853823523
SIGMAR1	-0.854842654086053	7.42487367069214	-13.0408725146103	7.45671098248216e-24	9.95288641004018e-23	43.4416674656481
ARMC6	-1.17423076440568	5.34091662669573	-13.0091115710509	8.7597684526849e-24	1.16404144323466e-22	43.4349055851045
TANC1	-0.977981486446065	7.79272606316016	-13.0373735406808	7.59015977314764e-24	1.01130292061744e-22	43.41400712975
NDST1	-0.799518921861949	7.14262359801522	-13.0323836852192	7.78462711541572e-24	1.03629397841385e-22	43.4102781579051
MBLAC2	-1.302636257494	5.23031318856897	-12.9964747868805	9.33970411449013e-24	1.2323813443162e-22	43.387297271059
STAM2	0.9773984023315	5.16658671745535	13.0009507666831	9.13000928673237e-24	1.20577149911674e-22	43.3689308878132
NDEL1	1.08210271896069	5.99597182931151	13.003446657282	9.0151381420209e-24	1.19269880476287e-22	43.3415016453219
RFC5	-0.872947079459728	5.57491738160961	-12.994019056597	9.45679886733926e-24	1.24673653899883e-22	43.3253905789277
MARK1	1.11119258924358	4.29900159667126	12.9643657087748	1.09926451402726e-23	1.44036264769924e-22	43.3104987631211
SNRNP40	-0.760807762394508	5.94899992363865	-12.9928277263291	9.51413378314265e-24	1.25319502533044e-22	43.2843419662156
OAZ2	0.647870889988383	6.92791313818921	13.0013929411726	9.10955206419717e-24	1.20412881862663e-22	43.255322891715
DCUN1D5	-0.819452796985523	6.39494415315147	-12.9896396643304	9.66928677691719e-24	1.27251542718833e-22	43.2328736339824
TUBG1	-1.23649504240893	6.53797095199828	-12.9884973681585	9.72549452632059e-24	1.27879181967802e-22	43.2261095472996
SNX25	0.852062641755012	5.46274992446741	12.9706945364907	1.06451086955335e-23	1.39667098838679e-22	43.2169143302113
C16orf91	-1.01060445586366	4.56388818163644	-12.9537255939329	1.16027854629122e-23	1.51239085513099e-22	43.2093335634719
CFAP69	-1.7352960530155	4.45734654105775	-12.9413895992989	1.23528481521705e-23	1.60458795720581e-22	43.2077347289083
PSEN1	0.625104742786293	6.58478885921032	12.9861456744411	9.84224638211521e-24	1.2930111257554e-22	43.1993895661885
DLG4	1.38771759866909	4.14371446641644	12.9434369392048	1.22250781442955e-23	1.58936600359083e-22	43.1803952358434
KIAA1683	2.91201527908276	2.86191879485096	12.931840095083	1.29667444264512e-23	1.6785227095482e-22	43.1641227451181
DTL	-1.74058765323037	5.25605431495128	-12.947493042406	1.1975848553938e-23	1.55966471713732e-22	43.1551394020944
SLC38A6	1.4117329501903	3.96534157035619	12.9328593230903	1.28997892400555e-23	1.67129624873747e-22	43.1535916574075
SLC25A22	-1.18570213656307	5.89925306291583	-12.9627912141678	1.10808603043978e-23	1.45065560881287e-22	43.1428266809128
MICU1	0.56252557341247	6.70057363140521	12.9706059690686	1.0649895323008e-23	1.39667098838679e-22	43.1135357521869
MRPL14	-1.05841699774114	5.00132637307436	-12.9392881050396	1.24853917128393e-23	1.62040312843556e-22	43.1038623867813
GTF3C2	-0.570413385672623	6.30573389334324	-12.9539789281805	1.15878707230484e-23	1.51175905106251e-22	43.0485834642687
WDR43	-1.07371234642475	6.79521990720784	-12.9541768739747	1.15762303007011e-23	1.51155368865502e-22	43.0392193867712
RPS6KA2	0.822134106862898	6.86976292566208	12.9573913833693	1.13888316528647e-23	1.48967505313081e-22	43.0363396378259
PKMYT1	-1.4777283283549	4.56590854028249	-12.913932177463	1.42017234500046e-23	1.82892863915325e-22	43.0264004093883
HIST1H2BK	0.644452167116468	6.80853152002269	12.9554271245542	1.15029785620756e-23	1.50329613653723e-22	43.0263004087179
LIG1	-1.15011144486163	4.76646416432422	-12.9171386904004	1.39722266694832e-23	1.80091807441167e-22	43.0184858702557
POLR1A	-1.17684146104734	6.18856493307595	-12.9379855610841	1.25682600768155e-23	1.62974951047894e-22	42.990039355449
ORC5	-1.14224108465272	5.46685534422392	-12.9214494054816	1.36695531366788e-23	1.76493559673577e-22	42.9795284436304
TESK1	1.02284729975298	5.47595426062515	12.9224240378431	1.3602037169353e-23	1.75772969135116e-22	42.9599703264813
BLVRB	1.3301687853295	7.20700180372777	12.9450075385391	1.21279601133705e-23	1.57810614438797e-22	42.9581228327746
HIST1H2BC	1.59059446505474	2.90535112487066	12.883359294437	1.65890972132683e-23	2.12363072254422e-22	42.9335546365712
KDM4A	0.610147024395813	6.83639524542281	12.9235172201813	1.35267069403813e-23	1.74950070126413e-22	42.869539200359
RIMS1	-1.60630516365801	4.81816205304177	-12.8795697585545	1.69117949885384e-23	2.16125543445015e-22	42.8551942912469
HMGXB3	-0.705882381489769	6.83175074732225	-12.9181962416552	1.38973545973488e-23	1.79280650029029e-22	42.8483866032359
NUMB	0.53952553082411	6.32683946422775	12.910089372153	1.44817498282021e-23	1.86339293419265e-22	42.8304496224812
MRPL57	-0.814317886830058	6.34037277663711	-12.9056426741184	1.48127049477426e-23	1.90271665949788e-22	42.8132368239479
ARID5B	-1.22257342814685	5.06901390241087	-12.8732219697737	1.74665165491232e-23	2.22457347329631e-22	42.7884484205248
TMF1	0.932760906554277	6.89213573502272	12.9035789742425	1.49688685276745e-23	1.92113273343214e-22	42.7659010123144
CCDC53	0.739463041118602	5.14999288975429	12.8764971113996	1.71780650289813e-23	2.18969290725962e-22	42.758708978035
PJA2	0.816193523503258	7.51135034968453	12.9077579937491	1.46543317180494e-23	1.88398497498484e-22	42.7584914802474
THADA	-0.85563726902842	4.78579947339674	-12.8673403024928	1.79967897685504e-23	2.28822857887005e-22	42.7528321342821
RPIA	-0.891308392743685	4.19280292036289	-12.8530671149355	1.93517711083542e-23	2.45634991515678e-22	42.748063093344
LPGAT1	1.05126217630212	6.11748263367377	12.8859456504046	1.6372410770635e-23	2.0976802059032e-22	42.7075549124221
RRAGD	1.10787235531169	5.40335852325754	12.8658337410574	1.81351964645112e-23	2.30387572006007e-22	42.7014538249331
IDH1	1.11951307968034	8.83791636717207	12.9006524964505	1.51931567463465e-23	1.94825313153833e-22	42.6741657053595
TAOK3	-1.06211114670067	6.65934097932814	-12.8801792426731	1.68594724787466e-23	2.15640407786081e-22	42.6675811222902
TOX4	0.588224423826553	6.9443465852838	12.8768399835687	1.71481450259646e-23	2.18773615726325e-22	42.6270766195269
BPHL	-0.914923335755498	5.14794360078493	-12.8444556167869	2.02183185401129e-23	2.56201072741211e-22	42.6178897549808
KIAA0368	0.472636570786708	8.44395641370866	12.8778127253777	1.70635451247421e-23	2.17879416320686e-22	42.5715737921202
COPB1	0.69273711053327	8.23828849447219	12.873009197234	1.74854233300302e-23	2.22509420952316e-22	42.5559047238657
FAM195A	-1.31322505846831	5.21283190741406	-12.8228529253956	2.25674116321171e-23	2.84288802909287e-22	42.5318809360734
DPP3	-0.90301924196875	6.24516360098569	-12.845861382918	2.00742465709733e-23	2.54590275768357e-22	42.5194819917457
TRMT6	-1.37843857748723	4.02039610688645	-12.7980947267289	2.55984328437392e-23	3.20321722984657e-22	42.4910001010305
VAV2	-1.15692808271154	5.86570142819705	-12.8286937406748	2.19065100062729e-23	2.76427020381675e-22	42.4767192896769
MPZL2	-1.22655635929545	4.44447870999218	-12.800968187259	2.52266726105823e-23	3.16196757863526e-22	42.4699586645819
PAGR1	-0.778375796216865	6.19775799893293	-12.8362361163793	2.10817192136816e-23	2.66467252283369e-22	42.4654443891866
ESRP2	-1.22510529062092	6.76906829269414	-12.841994224284	2.04730812312317e-23	2.59210613632525e-22	42.4560840257444
ICT1	-0.849599547992047	5.50299487235569	-12.8191161659713	2.30006919823881e-23	2.89261633842161e-22	42.4544216285927
LRRC47	-0.612530544902583	6.63873283518837	-12.8367246304014	2.10293853877646e-23	2.66029697542269e-22	42.4371072832575
SLC39A4	-1.43806809822914	4.83831025971999	-12.7943929449314	2.60854733280991e-23	3.26144435882378e-22	42.4145055463057
RAPH1	1.31109164958688	6.05455773017609	12.8203073440054	2.28616751500932e-23	2.87754328628499e-22	42.4019702121182
WDR26	0.788116671397915	7.67234225499212	12.8346364689143	2.12540035517106e-23	2.68418938042461e-22	42.3807724563558
BACH1	1.58719896630359	6.07692836272501	12.8073446775667	2.44209336503202e-23	3.06353165992655e-22	42.3566054491925
RAD54L	-1.30946943898394	4.82694798828056	-12.7862174231346	2.71943199838605e-23	3.39442983273191e-22	42.3559674038804
LMNA	0.975265300754661	7.20462277272506	12.8276007856694	2.20286859548921e-23	2.77735305036658e-22	42.3538050819346
ADPGK	-0.767330657527084	6.05447312080161	-12.8089668150393	2.42201119868041e-23	3.04342428112009e-22	42.3452120407395
NCOA5	-0.684610466296289	6.00606521697177	-12.8084473522459	2.42842408049688e-23	3.048931103072e-22	42.3390808076637
TTC27	-0.986956687234351	4.96538363658546	-12.7764545603181	2.85805963397097e-23	3.5585923270073e-22	42.2888704898668
FTSJ2	-0.893916774817916	5.60611546361571	-12.7837234707687	2.75418986835026e-23	3.43495972285278e-22	42.2499196887458
THRA	-1.06481480160106	4.4653023620679	-12.7533368028829	3.21526340060059e-23	3.97696830505918e-22	42.2236864884846
CLIC4	1.12076245691575	7.58135702103155	12.7986807915001	2.5522165794139e-23	3.19633729411836e-22	42.20057330341
KBTBD6	-0.880182029314296	5.33623881694687	-12.7659255007099	3.01552589814092e-23	3.74533803858428e-22	42.1865104716284
HNRNPR	-0.719381424826152	7.36564956005124	-12.792266606297	2.6369427227193e-23	3.29420398705099e-22	42.177102700601
LIMK2	-0.768199354326629	5.95490168684481	-12.7671511833152	2.9967565453641e-23	3.72510730837643e-22	42.1444665189332
CDKN2B	3.52929821005709	2.52774003077197	12.7617785935717	3.07990813403088e-23	3.81898435512863e-22	42.1121193580769
AMPD2	-1.12994854547764	5.81808074947536	-12.7603746699121	3.10201560916168e-23	3.8432232992716e-22	42.1100600454721
TSHZ1	1.08107275126967	5.2358339491283	12.7488509810073	3.28960111402963e-23	4.06556792825259e-22	42.1047560282706
ETV1	-1.63857827749549	6.86314375058671	-12.7691008525242	2.96714172500378e-23	3.69135046749435e-22	42.0965931456325
EIF5A	-0.850655050430129	8.74185864569955	-12.7782196517758	2.83248138463557e-23	3.52967140843881e-22	42.0635372655793
SAPCD2	-1.4802948301528	6.46203528134666	-12.7551064905773	3.18640240163678e-23	3.94451924674179e-22	42.0420903804937
CLMN	-1.27646849157201	4.84808098527492	-12.7217484163524	3.77689277063144e-23	4.64106561733239e-22	42.0364125258526
G3BP1	-0.865184390439076	7.74785039775776	-12.7627774896695	3.06427491292509e-23	3.80273984235398e-22	42.0115544837704
PTPN13	-0.912372429676033	6.18016235644218	-12.7376353257725	3.48309804588334e-23	4.29763354617783e-22	41.9839386881157
KLHL24	1.67741465183573	6.30857047814562	12.7299240067792	3.62272288468054e-23	4.4625764426877e-22	41.9800507658993
MRPL36	-1.04105505215043	4.82915137671456	-12.7100958192575	4.00807735153722e-23	4.91308485801492e-22	41.9668473882534
SHROOM3	-0.985635149014287	7.16840238425597	-12.7479584549431	3.30459622966551e-23	4.08074152834353e-22	41.9641523804868
SLC1A4	0.965441936124447	5.07944132032652	12.7111247122882	3.98710517814366e-23	4.89137020874225e-22	41.9362766918311
TRIM11	0.876053392632555	6.26518833705741	12.7340691556283	3.54698481697448e-23	4.37286732444078e-22	41.9355348453953
CMSS1	-0.836276190797473	5.25464613891211	-12.7064555213356	4.0831709474589e-23	4.99697595330423e-22	41.9092127644077
TP53I3	-1.43391519134607	3.24507898220901	-12.6742753297011	4.81151997729904e-23	5.8172128807667e-22	41.8936606111565
TANGO2	1.0433973972478	4.96396758185281	12.6993767706339	4.23325983518816e-23	5.15544441891204e-22	41.88899150438
PSMG3	-1.0344498161704	5.11802378507708	-12.6986803665009	4.24832133437779e-23	5.16959425907755e-22	41.8884079655285
FAM174B	-1.14460877864317	5.2285271018513	-12.7004539559149	4.21006843256669e-23	5.13553107907566e-22	41.8744942642877
SEC22C	-0.64699723243209	6.78706201438891	-12.7232959713024	3.74721322805761e-23	4.60836640724923e-22	41.8699022970869
MRPL21	-0.890184809547836	5.6880773841401	-12.7051733197656	4.10995555807354e-23	5.02156978519384e-22	41.8690263805434
RAPGEF5	-1.96920287022632	2.83219054899358	-12.6821310941512	4.62249936262225e-23	5.60221553100369e-22	41.8561150385737
SLC25A32	-1.04714731106461	4.57311601237595	-12.6841737052289	4.57458364504512e-23	5.5498403906905e-22	41.855157572553
PHF14	-0.860191753312979	6.2891579552361	-12.7137819554779	3.93344988088527e-23	4.82949169348922e-22	41.8412634734094
ESRRA	-1.07999455270489	5.89502147880812	-12.7029074659167	4.1577199633233e-23	5.07579861538721e-22	41.8294431874995
MRPL37	-0.490748866427415	7.57711888633282	-12.7245333864555	3.72365009566319e-23	4.58314178987529e-22	41.8277250328593
PNPLA8	1.25358948782132	6.1486218525675	12.7059156914316	4.09442633852328e-23	5.00666986150371e-22	41.8204365340609
SLC37A3	-0.965455731587864	5.38725952587141	-12.6782017795902	4.71609412735097e-23	5.70643589172459e-22	41.75200604827
APBB2	0.786110130052061	5.58593107183922	12.6850329553227	4.55457649140836e-23	5.53329454652006e-22	41.7519450143721
DAPK1	-2.36389207329104	2.32815549221145	-12.6998837730462	4.22232833640772e-23	5.14630538145278e-22	41.7455787348615
DDX11	-0.994337741246698	5.16155111638991	-12.6680480884605	4.96685122206802e-23	6.00018004429391e-22	41.7067058583044
RAB3A	-1.57728937235683	4.30405153426002	-12.6355999761316	5.86145722813192e-23	7.04125133901032e-22	41.6740417434999
FXR1	0.75139503502889	7.71882130649814	12.6937675347259	4.35611231483886e-23	5.29646822021217e-22	41.6667833247275
EPB41L5	0.710564450997722	6.61821346330154	12.6841306858205	4.57558764229811e-23	5.5498403906905e-22	41.6559557407414
MAGEA6	-0.617242888037823	6.4740966730138	-12.679157033868	4.69316686104368e-23	5.68327367624451e-22	41.6534104954508
SH3PXD2A	2.53862075617922	2.46498862557439	12.6230267405368	6.25008329058516e-23	7.47818730608978e-22	41.5993998456557
NME1	-1.08227361959882	5.64720211725365	-12.6498364203875	5.45060043468872e-23	6.56344956914882e-22	41.5960454734414
PER3	-1.06654674120414	4.74114963124932	-12.6279324303459	6.09546888766372e-23	7.31066779689764e-22	41.5812289016756
SLC35B3	0.798616619352043	4.64876613234228	12.6345883477883	5.89180813964524e-23	7.07205363908177e-22	41.5764912198558
ASB13	-1.06175049267147	4.66330935139361	-12.6266076079615	6.13684157558131e-23	7.3485496889098e-22	41.5724379479839
WDR90	-1.20154244026774	6.533152100247	-12.6599662432939	5.1759698252782e-23	6.24276007199819e-22	41.5539444030452
SYT4	-2.24221160778551	7.40916224789453	-12.6671911347176	4.9886171498581e-23	6.02162983297984e-22	41.5534450114764
PMPCA	-0.946485928002699	6.44766289967222	-12.6595159312555	5.18787813610085e-23	6.25210097044064e-22	41.5510445002037
ACTA2	-1.42827368210247	4.12547613131513	-12.6151384385591	6.50699494176532e-23	7.77319300282801e-22	41.5242143203291
OSBPL9	0.998531798088123	6.04538562584282	12.6450977282883	5.58404471084686e-23	6.71875123221767e-22	41.5091984290552
PIK3CA	1.1838461296962	4.5163393827473	12.6117545531713	6.62042606971209e-23	7.90241000499179e-22	41.5072168044454
NBN	-1.00751910975334	6.34335031675061	-12.6387759287493	5.76718760842409e-23	6.93355397342644e-22	41.4606207774181
TMEM135	1.15847499088173	6.22733181154247	12.6267470035638	6.13247518163189e-23	7.3485496889098e-22	41.4032438688186
AP1S3	-1.18691109064653	5.13621903489789	-12.5995253586041	7.04715484048021e-23	8.39175869029745e-22	41.3966946581403
ALKBH2	-1.19654666147874	4.06887152072912	-12.5845495532695	7.60749806209047e-23	9.04467069678151e-22	41.3965179089146
FTSJ3	-0.824743181183326	6.50448485905469	-12.6190475994739	6.37838095452032e-23	7.62561850422589e-22	41.3358482571891
SOCS6	1.04456351386694	5.16278796108226	12.5794180435075	7.80961121887424e-23	9.27028632906052e-22	41.2629655087924
IL17RB	-1.23905996786601	3.97043218497664	-12.5483996925692	9.15132156035102e-23	1.08372432610592e-21	41.2364957447036
XPO6	-0.720196133813716	7.75380686971137	-12.6083060498439	6.7380644831823e-23	8.03495332618474e-22	41.2267538798244
STRA13	-1.07090399896583	5.84249683017171	-12.5814724825675	7.72805496085006e-23	9.18073364652883e-22	41.2132771219658
CCT5	-0.694510700296991	8.53120862447641	-12.608186817214	6.74216914690515e-23	8.03495332618474e-22	41.2007180673124
E2F8	-2.17990732653301	3.10167523157223	-12.5319024649444	9.95676678340918e-23	1.1717148120664e-21	41.1744908714844
PHF23	0.694268426230122	6.29172428348549	12.585899046143	7.55522301092723e-23	8.98963777591786e-22	41.16486999421
SLC24A1	0.871487262511696	4.63470871739657	12.5470255939985	9.21583801342667e-23	1.09050452017033e-21	41.1357983833054
IGSF9	-1.44905948092505	4.37558122942285	-12.5382396537948	9.63927845686907e-23	1.13702596471599e-21	41.12748573283
DDX60L	1.97655955033819	1.50137450132137	12.5442135579197	9.34929412812493e-23	1.10542520179468e-21	41.1032901329047
SIDT2	0.84360880334172	5.89473846476851	12.5641620809111	8.44287215749566e-23	1.00061695593492e-21	41.1031322043613
MYO1E	1.10208530038245	4.89655428427365	12.5394008843336	9.58221228098524e-23	1.13207316767328e-21	41.0451541016513
EPHX1	0.893594249579831	7.82517671025557	12.5700464419585	8.19273311724235e-23	9.7173839248429e-22	41.0214448196165
MTMR1	-0.659327486422139	5.84658726854249	-12.5341657724954	9.84219018630342e-23	1.15913982617672e-21	40.9586825765437
CLDN15	1.23854479482044	4.55691649513181	12.5112051945985	1.10686173050085e-22	1.29848716759381e-21	40.93522511308
CTBS	0.954296085853197	6.03661404273682	12.5359724976752	9.75167741202662e-23	1.14938138162474e-21	40.9305404675018
YIPF4	0.957147077964009	5.97549251217203	12.5295971720192	1.00748444510481e-22	1.18375480654882e-21	40.925128221042
UBE3C	-0.694204420319317	7.84647496046462	-12.5387077457005	9.61623418662017e-23	1.13519946970353e-21	40.8670116652245
GOLGA5	0.83836150883397	6.59179174314537	12.5273368024979	1.01919849595788e-22	1.19658206530911e-21	40.8663790457703
ZDHHC14	-1.22509104451911	3.8039682161271	-12.4741026110474	1.33828188755439e-22	1.56386309910636e-21	40.8651471999904
LPAL2	-3.56059761444985	1.50791558608719	-12.7092056442376	4.02631128411306e-23	4.93141029708334e-22	40.8332458616111
C6orf62	1.00758638749804	7.98277615410018	12.531683250397	9.96793502211963e-23	1.17211051129325e-21	40.8240052801805
RHBDD2	1.09826417348493	6.83354617167659	12.5089410130525	1.11975688545396e-22	1.31258933582956e-21	40.759032312988
HAUS7	-1.46458542089104	3.53858671016877	-12.4442315395206	1.55943074605313e-22	1.80825549925344e-21	40.7286517723165
JAG1	-1.37168932688645	4.70925787406565	-12.4604777681555	1.43495622034964e-22	1.67292722086725e-21	40.7239938778192
ITPKC	1.20807626935009	4.98123859250098	12.4673210354206	1.38555489509376e-22	1.61658836866572e-21	40.7045690340287
BEND4	-1.85104514843355	3.19755934844375	-12.4389521441772	1.60216812995839e-22	1.85347893986557e-21	40.6975329309003
GRIN1	-1.89563868859347	3.7427097726542	-12.4360805275197	1.62590552825965e-22	1.87949171765565e-21	40.6837941657465
KIZ	0.934415902577401	4.39331834418625	12.4512601093759	1.50430268204539e-22	1.7483443555413e-21	40.6810432046178
TM4SF1	-1.59971645024061	4.10715761355622	-12.4488989808498	1.52260047423803e-22	1.76824197379414e-21	40.6768082529157
THNSL2	0.605269810877639	6.47500646290452	12.4851058031686	1.26499791044024e-22	1.479377618627e-21	40.6511212246088
DLAT	-0.756166399557426	7.09094056972913	-12.4895071623416	1.23682341735734e-22	1.44755576266858e-21	40.6469421776172
ZNF471	0.880771425304379	5.03105255704766	12.45230047945	1.49631039474599e-22	1.74040254744429e-21	40.6081880111231
PRDM15	-1.06982103393621	4.44877511413193	-12.4291607660686	1.68456519288397e-22	1.94281343597126e-21	40.5599324428023
CMC2	-1.0462545861339	5.31582938964899	-12.4415201725303	1.58123482529966e-22	1.83208504141201e-21	40.5456342985331
C4orf33	1.10107972656561	4.07848905782864	12.4181084713171	1.78269192365096e-22	2.05125685253202e-21	40.5234118660109
ECHS1	-0.687749108191367	7.96462967879629	-12.4687822103689	1.37522975226156e-22	1.60578926593776e-21	40.5082350656531
EPHA6	-1.0934108606009	4.49588544054201	-12.4098925753892	1.85933332229924e-22	2.13290673549621e-21	40.5010139750733
ENTPD4	0.768069210457162	6.42120023519609	12.455315698771	1.47338678957232e-22	1.71639845090908e-21	40.4939429116999
HABP4	0.954731758999701	4.45371819581056	12.4151267480131	1.81013337415968e-22	2.07964519865201e-21	40.4850499279436
KLHDC8B	0.975004875739384	4.78124915914599	12.4169169116572	1.79360769395301e-22	2.06223684015302e-21	40.454684648291
CCND1	-1.85785890199298	7.58167760708807	-12.4544582330192	1.47986970540025e-22	1.72261422451862e-21	40.4505913775731
SNHG1	-1.51150752401149	6.65406090778251	-12.43502838712	1.63469077577024e-22	1.88819359145892e-21	40.4366641357526
RPL7L1	-0.976267981555171	7.07722806696951	-12.4442273980487	1.55946381961455e-22	1.80825549925344e-21	40.4142533868494
GEMIN6	-1.34839331118915	3.03672096777911	-12.377530150651	2.19476732508296e-22	2.50050274305355e-21	40.3948652881614
BAG3	1.36566723283785	7.59227406443493	12.4397979367029	1.59524312446816e-22	1.84689057494324e-21	40.3840957136144
MTHFD1L	-0.725490993563173	5.31561584749619	-12.4079199629614	1.87822147604409e-22	2.15292928887618e-21	40.3757371147189
DUSP3	0.783860774401613	7.5628548537765	12.4275584025364	1.69844857664642e-22	1.9558208456229e-21	40.3120547310535
ZNF189	0.987293742939929	5.39380026008336	12.3938423450695	2.01872357056695e-22	2.3051827479569e-21	40.291240132779
ILF2	-0.606664115467418	8.18197430505603	-12.4282435078694	1.69249861763327e-22	1.95046502243908e-21	40.2905387485328
XPOT	0.710988620688646	9.53968451388439	12.4341365895334	1.6421744524578e-22	1.89537982921648e-21	40.2790022601659
PURA	-1.03675602984422	6.39450553573065	-12.4077473655829	1.87988325828845e-22	2.15319046578638e-21	40.2733674153155
FOSL2	1.50448774572229	5.95922088840438	12.3927949092489	2.02958954491936e-22	2.31407111666735e-21	40.25668650655
GLOD4	-0.581988061419687	6.28635219423072	-12.4037228144659	1.91905286277575e-22	2.19470660985839e-21	40.2535710475091
GUCY1A3	-1.64397474537304	7.14167496533311	-12.4054894309812	1.90175917162514e-22	2.17658656410999e-21	40.2322759386206
RGS3	0.979721601377172	6.11439071284804	12.3929612511446	2.02786002370716e-22	2.31385608784094e-21	40.2104223909925
NFE2L2	0.835744592242726	6.84278558398231	12.3958231959003	1.99833371466685e-22	2.28363615368626e-21	40.1797613529514
DMGDH	4.2699363685661	1.60708391876025	12.4913892011707	1.22496883146087e-22	1.43479968589832e-21	40.1223918284324
ZBTB18	1.07609308044656	3.92848729331783	12.3243539774739	2.88286007341178e-22	3.25726311981575e-21	40.0740573357398
JAKMIP1	-1.87611546104698	3.1327737180818	-12.3146229469426	3.03044924386108e-22	3.41887496963321e-21	40.0626039751626
PELP1	-0.942059819820144	6.69462266555838	-12.3651452761609	2.33864225377429e-22	2.65836881776493e-21	40.0320822011254
PGM2	-0.697865211062374	6.66548972388667	-12.3643369069982	2.34835544593693e-22	2.66739072437133e-21	40.0308782635904
C20orf27	-1.07386574313296	5.69948836857935	-12.3451577614745	2.59106064451408e-22	2.93862285785676e-21	40.0283104936506
LAPTM4A	0.664424609336607	7.70897479655585	12.3738276022177	2.23682381601733e-22	2.54648570290495e-21	40.0253189711703
WIPI1	1.3629217242771	4.10715367676247	12.3127772662122	3.05928588653346e-22	3.44881658199597e-21	40.0063543318816
KIAA1324	1.4486194572272	3.32369815639495	12.3001885704644	3.26344766793197e-22	3.67345803460768e-21	39.987635174889
MFSD7	1.64904469970988	3.39994370428856	12.2973080387957	3.31205295819317e-22	3.72258886378956e-21	39.9566200726473
GHITM	0.781447276778794	9.38649167847765	12.3676964098312	2.30825182657735e-22	2.62581132029435e-21	39.9425640516534
TBC1D20	0.734768754440116	6.67308014820123	12.3446984036159	2.59717230453207e-22	2.94333126980027e-21	39.932355072966
TSPYL2	1.48258555936647	6.29130348791675	12.3345241587526	2.73630781777891e-22	3.09867256348176e-21	39.9135144696897
AUP1	-0.730888487695891	6.06824510272415	-12.3299714797811	2.80096475473855e-22	3.16950163957454e-21	39.9101057833595
MORF4L2	0.750600461947322	9.18513841521493	12.3576632974648	2.4301057417392e-22	2.75816083280089e-21	39.8946921010935
RUVBL2	-1.00492848721878	6.47149320864746	-12.3279525572185	2.83012570789358e-22	3.20008792392545e-21	39.8746386001188
YWHAH	-0.80969481952912	5.46824361037978	-12.3099991439371	3.10321057369318e-22	3.49570967551214e-21	39.854548764905
OPTN	2.24153318410708	3.83995080049734	12.2719355681928	3.77279864013046e-22	4.21834284290387e-21	39.8531804321375
RPS6KC1	0.695655678435119	5.5403756615867	12.3153625965185	3.01896972448851e-22	3.40848491600898e-21	39.8493020033331
LYSMD4	1.12469509423682	3.57758978274652	12.2597415623921	4.01658499594078e-22	4.48424091442727e-21	39.7768941217466
RPUSD1	-1.25046761110101	5.14106749159923	-12.2858483739303	3.51271771109849e-22	3.93634098133246e-21	39.7736402352698
DAPK3	1.37851679782947	6.51760403439226	12.2987724631739	3.28725261448698e-22	3.69748204188288e-21	39.6937390099148
MOCOS	1.13995848112534	5.61516306450028	12.278852475804	3.64116785366838e-22	4.07420093075145e-21	39.6623485447853
DDX23	-0.668968181218779	6.97509572034418	-12.2943140085952	3.36334306935493e-22	3.77458591400849e-21	39.6477773305179
SH3BP5L	0.699632473560284	6.39055759729185	12.2860626708262	3.50885561689823e-22	3.93494965969708e-21	39.6417889508235
RSL1D1	-0.982289138179041	7.9049689722678	-12.2969641922988	3.31790322341056e-22	3.72637507873845e-21	39.6310266388825
BEX4	1.46428384684278	4.58923517555354	12.2444420279921	4.3449291477708e-22	4.82569941441763e-21	39.6242694412808
NOL9	-0.870942019811017	5.4062537288268	-12.2582987227049	4.04645672494029e-22	4.51184105320521e-21	39.5963231506043
BBS4	-0.826730775940097	5.74002543545509	-12.2637088378887	3.93558387768105e-22	4.39707793952818e-21	39.5952393027578
LRSAM1	-0.88852916915291	5.38733257289336	-12.25210980882	4.1771367524703e-22	4.64965792995508e-21	39.5703937618369
ANK3	-1.16844239777981	8.05481399022191	-12.2846090950045	3.53513596334635e-22	3.95850869691341e-21	39.5658402767562
SAMM50	-0.822408052794427	5.56872937177799	-12.2451752044704	4.32859713993083e-22	4.8146825669038e-21	39.5108953863975
TTC17	0.607799981493176	6.46125263477005	12.2575412822448	4.06222741583664e-22	4.52510436767084e-21	39.4865884581362
RASD1	1.96694362086253	2.67260797747958	12.1977249095117	5.52373345440968e-22	6.07651146896819e-21	39.4838342376096
ZFP2	1.99076172533771	1.36937793510918	12.2414474553107	4.41227947313966e-22	4.89326355750851e-21	39.4704585908725
PRPF38B	-1.02533852215787	6.1529317872017	-12.2449523667755	4.33355447918075e-22	4.81662872386219e-21	39.4699123904455
ACPP	-1.69197766088989	5.53536533708495	-12.2228725380518	4.85407617952945e-22	5.37131966925676e-21	39.4547636306955
PHB	-1.13153157535013	7.54598319378516	-12.258257370747	4.04731612857447e-22	4.51184105320521e-21	39.4521533840233
PTPDC1	1.49197803535505	5.03649018864352	12.2091532703885	5.20863135228738e-22	5.73828381408271e-21	39.4066264853782
KCNQ4	-2.38383720611705	2.49471471794766	-12.2240621030869	4.82449815462189e-22	5.34252686502967e-21	39.397319943952
SLBP	-0.788705326299551	6.6538162446112	-12.2343216323623	4.57678513090222e-22	5.0719561273526e-21	39.3840906517423
COL9A2	-2.3627872136007	2.40677802816744	-12.2060017531622	5.29367970693346e-22	5.82770487384991e-21	39.3614898220435
KIF1B	0.70941938408724	8.16074995951709	12.2438632279596	4.35786595249966e-22	4.83649040227161e-21	39.3421016063453
IQSEC2	1.01196784854638	4.52837467093429	12.1952876041976	5.59336980719044e-22	6.14411419347268e-21	39.3353164318179
BBS2	-0.743356830488978	5.89952907313209	-12.2103025909869	5.17795736569075e-22	5.70867898701999e-21	39.3155693454246
LOC642852	0.910022105555952	5.80462279109827	12.2113377482321	5.15048534195578e-22	5.68256340152888e-21	39.2891262845094
RAPGEF2	0.975865610582031	6.32712163015569	12.2121015617465	5.1303082636043e-22	5.66446388869721e-21	39.283345596091
RBM28	-0.778238345112706	5.17143269201616	-12.1904787545339	5.73335632709158e-22	6.29328059997128e-21	39.2718139500014
APTX	0.682803312147517	6.44743957988052	12.2149786535589	5.05501535627982e-22	5.58955158983047e-21	39.2705224178071
ZNRF2	1.00644178194506	4.53332286914916	12.1793931796681	6.06959170239251e-22	6.65262693453474e-21	39.2701872957869
TRIM62	0.969343502367291	4.22561715353153	12.1726242592447	6.28455079681839e-22	6.87819349599308e-21	39.266995509829
GINS3	-0.912384314704811	4.22819998996791	-12.1604941166357	6.68904431458624e-22	7.30492286747832e-21	39.2164831981592
THOC6	-1.26473001560024	4.59662826996291	-12.1593055122298	6.73005779628063e-22	7.34437121140625e-21	39.2082457476765
LPXN	1.0851722961813	4.16716547633269	12.1575593797453	6.7907668818091e-22	7.39450003605841e-21	39.195435556866
AR	-1.5530415811753	8.46276416868889	-12.2133088600364	5.09857752423356e-22	5.63357175157404e-21	39.1779718953041
AMN1	1.50119262635642	3.35025486579946	12.1382326842116	7.50052885296926e-22	8.1437412332745e-21	39.1632046883382
KIAA0895	1.08968871595787	4.73824638054698	12.1543319140585	6.90442786730977e-22	7.51281803300895e-21	39.1457436014869
TRMT61A	-1.19224784010336	4.85639360160296	-12.1541178615821	6.91203321648707e-22	7.51564741337943e-21	39.1363515182563
ELP3	-0.652988863827265	5.7904784491807	-12.1647879625919	6.54295961475731e-22	7.15058817868965e-21	39.0865066677646
NOL11	-0.997782818588506	6.3008250253928	-12.1756661539229	6.18702136012073e-22	6.77639042622705e-21	39.0807560420896
NETO2	-1.1644543380153	6.0214272889255	-12.166054015964	6.50049996367523e-22	7.10935961067351e-21	39.0655859071914
SMARCD2	-0.940151567683521	7.32421164246852	-12.1834317542257	5.94486746780783e-22	6.52068151180441e-21	39.0650992055437
RAB39B	2.00809850095138	4.88702028915635	12.1259556950378	7.98956294639792e-22	8.64346377544029e-21	39.0251762541433
TMEM40	2.21532958836577	0.82001922815981	12.1960150578728	5.57249403138282e-22	6.12566400990077e-21	38.9847619120418
MAPK8IP2	1.1085772767438	4.92324583541017	12.1286414487189	7.8799179434666e-22	8.53099119243652e-21	38.9816145612959
ALKBH6	1.17377114024664	4.13470441071802	12.1148973626927	8.45736917051273e-22	9.12982426056212e-21	38.963745495273
XPO5	-0.628098167596114	7.28886507585419	-12.1581292873138	6.77089235491747e-22	7.3782089696256e-21	38.9458625135576
HDAC2	-0.865057508099898	7.60307958724056	-12.1583578291162	6.76293875483117e-22	7.37489385203666e-21	38.9267867456247
CNP	-0.725045653128956	6.45839703538316	-12.1453080179257	7.23244665227366e-22	7.85835158686985e-21	38.9229740844549
SIPA1L2	0.890998944569112	5.56084833827015	12.1298811212733	7.82981891223463e-22	8.48286874358696e-21	38.9139214405121
TMEM181	-1.12008167791519	6.27405116801228	-12.1332047274168	7.69707198678445e-22	8.34507097137583e-21	38.883862515295
TOPBP1	-0.74823725680749	6.3289012279617	-12.1346793245609	7.63890065628121e-22	8.2879864345895e-21	38.8758689390822
SLC29A2	-1.23012387671092	4.80772703746338	-12.1006807760025	9.0993624358949e-22	9.80875996679094e-21	38.856196778761
TECPR1	0.902931567852689	5.38686210115326	12.1202387019304	8.22807835884767e-22	8.89509176648356e-21	38.8551543765298
RFWD3	-0.867508704369564	5.77921394265897	-12.1162649954519	8.3980567768111e-22	9.07231802594212e-21	38.8320422808012
CALCOCO1	0.999585072233181	5.3160282283201	12.1025407178096	9.01266911216015e-22	9.72228731237046e-21	38.8013295652536
IL1RN	-2.4187113004314	2.6292098756112	-12.0697252650506	1.06714064362132e-21	1.1429517763636e-20	38.6928575428739
C1orf21	-1.05990231182972	6.01683820955313	-12.0890758627378	9.65948344064538e-22	1.03889685201069e-20	38.6804851532051
GPX2	2.44253110530059	1.16252032759586	12.0704924067152	1.06293356231681e-21	1.13925841340108e-20	38.6744909715503
EMC1	-0.679954823198661	6.27266355064055	-12.0931477167671	9.45912018982511e-22	1.01819461484168e-20	38.668864513158
DST	0.995398893007388	4.59457498657109	12.0637093406369	1.10071669978367e-21	1.17807284133654e-20	38.64551007903
NVL	-0.799463997077474	6.34265983972746	-12.0889592660889	9.66528304647668e-22	1.03889685201069e-20	38.643940302668
CHAC1	1.47803777989063	6.19043413186866	12.0816935947415	1.00336564360478e-21	1.07695057214935e-20	38.6346908697557
KCNMA1	-1.15431325560116	6.26486928984711	-12.0792596240914	1.01601818711623e-21	1.08975207840981e-20	38.6178517864357
LINC00942	4.06345613718749	-0.34275060975582	12.4103430849435	1.85504639760272e-22	2.12961595614698e-21	38.6169716366951
DDX51	-1.20741707751841	4.70655890342335	-12.0420239690911	1.23078291714326e-21	1.31260200879426e-20	38.5793665647049
SF3A3	-0.572138202094466	7.04691798471021	-12.0839646429054	9.9170253338932e-22	1.06519350796667e-20	38.5724201757696
FOXN3	0.786290930888647	6.54672426113975	12.0614404040221	1.11365340216192e-21	1.19106976402161e-20	38.4809476329353
HIST1H4H	1.9269489216452	3.87229219612221	12.0020948427137	1.51193203598551e-21	1.60106991906617e-20	38.4525706568116
KRI1	-0.892046216700115	5.92363835513373	-12.0466442452686	1.20183711689384e-21	1.28355520250909e-20	38.4515151064788
FLYWCH1	1.11956616043587	6.24054407465819	12.049353984059	1.18517930265639e-21	1.26666565186394e-20	38.4310135030639
HIST1H2BJ	2.31235086590702	2.12376101238956	12.0021852350784	1.51122782426525e-21	1.60106991906617e-20	38.4222834916719
NXT1	-1.7846243960075	3.05050077267702	-11.989421739704	1.61399172954279e-21	1.7055383399588e-20	38.4184663549602
ARG2	-1.29527437072937	6.81379780344497	-12.0380812618384	1.25603590695469e-21	1.33858305030742e-20	38.3870417171116
NCEH1	-1.5050333186632	3.24742318417578	-11.9802502816766	1.69213420330736e-21	1.78309383837637e-20	38.3787550286718
BCL6	0.916108949156555	6.38712668969281	12.0359288083739	1.27004089833632e-21	1.35158994538754e-20	38.3603192745402
TNKS	0.810130515419263	6.91845937439789	12.0378800507768	1.25733850446291e-21	1.33902092078121e-20	38.3430820153088
TMEM167B	0.850734096187713	6.1594025807658	12.0267037146674	1.33185963015303e-21	1.41437087739589e-20	38.3237428594736
SLC6A11	-1.29325710998942	3.71251437958991	-11.9630287606718	1.84925962473754e-21	1.94321081351007e-20	38.275982317271
ORC1	-1.34840712445407	4.51485303556606	-11.978204203422	1.71007832282876e-21	1.8007388566337e-20	38.269654738488
IL6R	1.12323561068844	6.68262120010395	12.0206138217491	1.37431325174267e-21	1.45842316524155e-20	38.2674677374377
SRP54	0.533941523063422	7.22119910904917	12.0278316168742	1.32414237781185e-21	1.40717069676028e-20	38.261662727062
IPO5	-0.657645784210935	7.7453520693998	-12.0284538517015	1.31990417245674e-21	1.40366013127552e-20	38.2534038416425
SHBG	2.12462395635817	1.49375298688645	11.9961627838761	1.55887296546244e-21	1.64961497176772e-20	38.2175006921085
ZFP14	1.08161389464114	3.69554051034496	11.951473419234	1.96280853100465e-21	2.05104613093707e-20	38.2034786444719
C19orf70	-0.948197579574503	5.41985222765703	-11.9819878091356	1.67704436991575e-21	1.76843386647858e-20	38.2018092096022
SLC26A11	0.836119046713422	5.56055985952082	11.9927048072745	1.58690753780248e-21	1.67809884420015e-20	38.2016822819172
DCLRE1B	-1.17920094520858	4.07454216829981	-11.9519740351059	1.95774735512859e-21	2.04718205324588e-20	38.1752212607322
RHPN1-AS1	-1.81774281093296	2.20905725547388	-11.9663529981198	1.81783076133993e-21	1.91152287901123e-20	38.1566235657466
DBR1	-0.867255453876749	4.57625632576826	-11.9589138540473	1.88891943593249e-21	1.98072725209234e-20	38.1411325144354
CIAPIN1	-0.620939868400571	6.14368269298877	-11.9881867979653	1.62429910963821e-21	1.71522330733667e-20	38.1365008964006
ATP10D	2.88245878913652	1.16715222762786	12.0438997537969	1.21894787245273e-21	1.30090414020968e-20	38.1271834821054
BHLHB9	1.19809094367071	4.44429720289026	11.9492144060157	1.98581056979467e-21	2.07363918748518e-20	38.1202520869741
PRRG1	-1.05921509061911	4.96175579172875	-11.9572052662139	1.90563645652328e-21	1.99546980691448e-20	38.115435108195
ZMYND19	-0.871895574969399	5.12908990169585	-11.9581337927821	1.89653332845232e-21	1.98732340963294e-20	38.0883369495979
TIMM21	-1.28726457977167	5.13785885254676	-11.9554195845746	1.92326630814627e-21	2.01252730892853e-20	38.0475040771071
MRPL12	-1.69154210504869	3.86357245202421	-11.9109112839822	2.41965899876842e-21	2.50922648656814e-20	38.0083665652988
MGST1	0.823265858472066	8.37010620699623	11.9847151830886	1.65362967614937e-21	1.74496860274483e-20	37.9992021989206
CYB5R1	0.73499485069783	6.07306436663259	11.9608372519784	1.87027652856376e-21	1.96254873185978e-20	37.9977254876813
LRP10	0.809943827055736	7.15507361974599	11.9734606686786	1.7524164390226e-21	1.84402839862392e-20	37.9894263380264
LINC00886	3.70050892759946	0.185964047113502	12.0956563087331	9.33776017893435e-22	1.00585227293313e-20	37.98435264065
TSPAN5	1.16225375798592	3.928107145922	11.9100275356468	2.43071847881023e-21	2.51895574035986e-20	37.9642699427705
VWF	-2.39294057475308	2.60717860162758	-11.9286096228173	2.20849582963583e-21	2.30137219832141e-20	37.9641239715768
PSCA	1.4460879779151	3.02456956952589	11.8954171623046	2.62107857156169e-21	2.70688554543125e-20	37.9319608861424
RRM1	-0.670020121561987	7.62414254519397	-11.9624951583394	1.85435504365408e-21	1.94720247101466e-20	37.9160754221376
SUV39H2	-0.973526873252783	4.47092246058907	-11.91091464301	2.4196170593082e-21	2.50922648656814e-20	37.9063885657867
TBL2	0.559439697494823	6.23164005648414	11.9449036161942	2.03045707199806e-21	2.11878689319826e-20	37.8937495492634
C1orf233	-1.4049146379649	5.23400928478721	-11.9110872110661	2.41746342458271e-21	2.50922648656814e-20	37.8637001428413
PLEKHN1	-1.55317794348844	3.55303873136182	-11.8732839158445	2.93830987716351e-21	3.01996311536532e-20	37.8269949646988
TMEM186	-1.08596578520682	4.21394654892173	-11.8838989482869	2.78163050665389e-21	2.86481232427399e-20	37.8128248743158
OSTM1	0.952749772824371	6.00675715153346	11.923273159724	2.27014354658109e-21	2.36397194836766e-20	37.810763868554
PIH1D1	-0.82807280337923	5.66530318241073	-11.9064089713645	2.47653328581126e-21	2.56466371170633e-20	37.7775663613511
HIRIP3	-1.0293025094693	5.59693828631883	-11.9025295243834	2.52661315969543e-21	2.61292170840128e-20	37.7663722430638
MIR29C	3.52703984159928	2.33937689952494	11.8884839393944	2.7165718951784e-21	2.79972845422093e-20	37.7423317595596
TMEM261	-0.863129082641012	6.04234183001795	-11.9039711262439	2.50788603619467e-21	2.59534229631283e-20	37.7228983421123
PRKX	-1.05820140010244	5.1669480403159	-11.8835812579608	2.78619580238582e-21	2.86754737276391e-20	37.7154797340313
RAB6A	0.668725274078096	7.74360921588542	11.9230852159182	2.27234587568473e-21	2.36462547950671e-20	37.7062130537986
CD99L2	0.716678953877736	5.34476081547197	11.8889831059141	2.70958170301259e-21	2.79444222887617e-20	37.6840269394459
CSMD1	-0.694190713274291	6.07076177241248	-11.8951295302035	2.62497247765694e-21	2.70904376113378e-20	37.6672260723934
PCAT1	-3.84090217136598	2.40427182883495	-11.8980706245632	2.58542852193175e-21	2.6719060347782e-20	37.6446926932732
FBXO5	-1.82319055588222	4.05341594801879	-11.8466504122626	3.37149119841406e-21	3.44162554965232e-20	37.6415001017936
RFC2	-1.12703141076802	5.71723612823718	-11.868519058513	3.01148778919953e-21	3.08883201110793e-20	37.6024651199449
GNB1L	-1.92513610312473	2.41557291256391	-11.8384728921313	3.5169301389138e-21	3.57550595571629e-20	37.582083811891
SUMO3	-0.754727707668348	7.11845937750996	-11.8795181966722	2.84524972291856e-21	2.92631985200993e-20	37.5220267838721
TSC22D3	1.18242390844393	5.95208719107084	11.8614309349572	3.12374021224645e-21	3.19523726342593e-20	37.5217699946124
TMEM120B	-1.1994258517406	4.76883809487613	-11.8354481349043	3.57230533052389e-21	3.62934620048354e-20	37.5064911471438
KCMF1	0.785299107465792	6.46339468458491	11.8667403849303	3.03927024937828e-21	3.11520014093271e-20	37.4929584644391
LARS2	-0.860906019149613	6.54461091115823	-11.8696800908684	2.99349020895301e-21	3.074572433491e-20	37.4902069472157
SLC4A3	1.12538487950553	3.97936432852955	11.8218743974186	3.83176563205439e-21	3.88506365502557e-20	37.4801594388693
SETD1B	1.0251873481398	6.43996943158833	11.8649320439555	3.06777952197749e-21	3.14227676002824e-20	37.4702711502479
MCM8	-1.1163310987362	5.29198737077814	-11.8422636171565	3.44874536235373e-21	3.51570674549243e-20	37.4681930398951
NCLN	-0.960368735693397	6.93348055757835	-11.8643648768569	3.07677626268641e-21	3.14934371918876e-20	37.4508232450152
WDR34	-0.846591341157069	6.32332513899048	-11.8565193676904	3.20397424239554e-21	3.275076734092e-20	37.4469363911697
KRT10	0.973104611057177	5.31125003274332	11.8386933255062	3.51292839500368e-21	3.57385723437502e-20	37.4297209940243
SLC26A10	1.86701832182137	1.84170201617257	11.8044665018461	4.19235483327307e-21	4.2335171604861e-20	37.4266257918689
LCMT2	-0.808622563669172	5.05027445790847	-11.8299583264149	3.6750513000848e-21	3.73120827059319e-20	37.4204988537276
LDHB	-0.633471582781887	8.8365063271342	-11.8690827847487	3.00273575882038e-21	3.0819603659909e-20	37.3974401323982
SOX8	-3.13890090089283	1.80512548406714	-11.9116789582021	2.41009305248802e-21	2.50449531322908e-20	37.3827574211307
C9orf106	3.60348070972602	1.07533390502843	11.9133171652352	2.38980602983726e-21	2.48513347257869e-20	37.371856855791
N4BP2L2	0.799513381363228	6.07775750461073	11.841465932856	3.46298256801862e-21	3.52782538950933e-20	37.368532621307
CTH	1.3652845985883	5.115332598332	11.8088091938611	4.09933400661829e-21	4.14515821167544e-20	37.3427608939892
LPAR3	-1.51370343584545	3.97411655394086	-11.7829880169262	4.68448645690462e-21	4.71778998235277e-20	37.3385907522914
LRPPRC	-0.708066801810343	8.02943085211189	-11.8508222424595	3.29963250105257e-21	3.3705633765854e-20	37.3306888764179
AMER1	-0.940641383025727	4.49823983447266	-11.7921822440358	4.46710265870617e-21	4.5049035274098e-20	37.3001182230425
GAB2	1.65020367476141	2.74658055356583	11.7674282805799	5.07680381883344e-21	5.09580789729967e-20	37.2953292897144
KIAA1107	1.40095430735366	3.70347440247085	11.7739079425235	4.90957708807773e-21	4.93455217902109e-20	37.2934137807161
GCAT	-0.995989591827497	5.55127888889051	-11.8056674379195	4.16642104803228e-21	4.21016005768861e-20	37.2838330360641
DDX47	-0.707360680542389	5.96243912190438	-11.820225942592	3.86453560257899e-21	3.91564552012997e-20	37.2806893418676
ACBD3	0.678388364035681	6.80367495722888	11.8193182451449	3.88269968505744e-21	3.92874787539235e-20	37.2164147416252
ATP6V1E1	0.740437028418513	7.07720824455212	11.8221458779359	3.82639559189158e-21	3.88224028431378e-20	37.2144004448742
ZNF517	1.01585057131517	4.03025538762588	11.7576712929217	5.3394452054012e-21	5.3487064178989e-20	37.1801709916679
SMC1A	-0.773513157823406	7.84037724779176	-11.8194302575407	3.88045356605905e-21	3.92874787539235e-20	37.1719714818947
C1orf115	0.652470136228255	5.95682594886903	11.7982304266315	4.32964509881455e-21	4.36921712391124e-20	37.1552373180972
SNHG15	-1.36592328197108	4.53185752727399	-11.7574692425243	5.34502562267555e-21	5.35072698333974e-20	37.1527077158852
TSPAN31	1.0115688567823	4.6130838788162	11.7669441652258	5.08952468719218e-21	5.1051638412076e-20	37.1468410543973
MAN1B1-AS1	-1.34333882884497	3.82045126162729	-11.7432978656523	5.75136676227948e-21	5.73837364135473e-20	37.1399843889213
SPRY1	-2.0741776056612	1.75292518092813	-11.7744641979264	4.89548122836457e-21	4.92368024950585e-20	37.1274175035092
YIPF1	0.718941361669374	5.43805175485657	11.7820048954369	4.70834955852481e-21	4.73864456908905e-20	37.1187578950936
MALT1	-0.792397641762127	6.07139234359117	-11.7879106234976	4.566811847537e-21	4.60236555051112e-20	37.0982056333718
PODXL	-1.02105483976583	5.72785927478773	-11.7695871686011	5.02046256311118e-21	5.04262647810552e-20	37.0636134907037
CYP4F3	3.37861279157388	-0.046146286569636	11.9387963628467	2.09543763198665e-21	2.18507579735497e-20	37.0590809621578
DNAAF2	-0.950902992546907	4.71499423675533	-11.7490769897353	5.58204866655436e-21	5.58056210232891e-20	37.0554224770916
C1orf109	-0.718142177619772	5.45960787639443	-11.7593287182344	5.29388874987259e-21	5.3066110459337e-20	37.0183614514004
SNAP91	2.99669346152573	0.93106117778773	11.8455122412784	3.39136685250318e-21	3.45956281638504e-20	37.0112965935712
IL36RN	-3.68386066314052	1.34427433362022	-12.0037419540304	1.49915150100541e-21	1.58977817366506e-20	36.9957222111755
CC2D2A	-1.22966151499838	3.78105260184057	-11.7066324638437	6.95226817745585e-21	6.8771580337732e-20	36.9532700393406
BTN2A1	0.921242938863745	5.57032795996997	11.7403069081133	5.84100833627992e-21	5.82394297327884e-20	36.9248371875021
CD59	0.560706388884047	6.5943208717031	11.7520959146362	5.49559547081028e-21	5.49779224448283e-20	36.884277607104
TXNRD3	-1.22740096805896	4.00902919898475	-11.6947707757664	7.39225654466133e-21	7.29797003778005e-20	36.878982238327
ASIC1	-1.59083076358053	3.07375057717968	-11.6857511631397	7.74541151670467e-21	7.63156819782397e-20	36.8780421460212
ZNF143	0.805603835757295	5.55034213796479	11.7341377754511	6.03035022313082e-21	6.00475722483636e-20	36.8536793359213
FAM57A	-0.954988981410787	5.05960858100891	-11.7142393475248	6.68401651954619e-21	6.62489716551192e-20	36.8442502447594
TRA2B	-0.792270560034241	7.37909246484833	-11.7485975930461	5.5959020606029e-21	5.59068964351384e-20	36.8292551979392
LSM4	-0.629210114396777	7.4464991275837	-11.748215649241	5.60696396457926e-21	5.59801668165706e-20	36.8215437401955
PDHA1	-0.623411301649294	6.27361408224779	-11.7328918372464	6.06933068134632e-21	6.03556751729115e-20	36.8116285664902
AQR	-0.661623902912891	6.37714112872493	-11.7338529857369	6.03923798138469e-21	6.00962210261581e-20	36.8086841048279
MYC	-2.11747133839886	6.87108080325288	-11.7346034033488	6.01584707141134e-21	5.99429061873342e-20	36.7905528270199
WDHD1	-1.07379461599578	5.5772713359155	-11.712190389298	6.75523383735633e-21	6.69106802781944e-20	36.781434665245
RBM8A	-0.797617798686444	7.17978921819976	-11.7314662494819	6.11424155471803e-21	6.07620457879854e-20	36.7458258311099
TUBA4A	-1.18083511048581	6.38724074674741	-11.7225875950449	6.40154457919005e-21	6.35751279107922e-20	36.7385267285928
TRMT10C	-1.01917341570071	5.79178891399503	-11.7097736304959	6.84021330344531e-21	6.77077409126794e-20	36.7221184523527
FANCE	-1.30344886504772	3.96963320964283	-11.6576750866646	8.9566603882589e-21	8.79040603856834e-20	36.6972554982907
RBM10	-0.786406426908284	6.75658112834276	-11.7151317004802	6.65323597238747e-21	6.59874447565194e-20	36.6900218150556
MEGF9	0.752709728224693	5.61113044133418	11.6902006027925	7.56913317589915e-21	7.46768093096594e-20	36.6368674200623
ARHGDIA	-0.709773051628943	8.0894941437756	-11.7161356277961	6.61877660243052e-21	6.56890611117625e-20	36.6307412819495
PIP4K2C	0.527636315116665	6.31419010468813	11.6988027385263	7.23965242241019e-21	7.15672289499088e-20	36.6229331983385
DDX28	-1.21129692685621	4.59541967714476	-11.6602399898528	8.83854120943865e-21	8.68015270117271e-20	36.612741843625
ABLIM1	-0.897900676747901	6.79990384748427	-11.6972278356933	7.29888086145504e-21	7.21052598786901e-20	36.5999642167674
PKNOX1	0.669700944360504	5.49012442926015	11.6778270939645	8.06959923233632e-21	7.9405702537852e-20	36.5847059311116
IER5L	2.21834559363984	4.06478963746966	11.6385100217973	9.89080368452229e-21	9.68189753108127e-20	36.5773937348977
MYADM	0.917729642409894	6.14806704228296	11.682500778965	7.87678097966111e-21	7.75591758626828e-20	36.5374709844154
ATF3	2.674741932639	7.30534811382174	11.6716094534078	8.33346805656421e-21	8.18948667129373e-20	36.5178760883646
GLYR1	-0.356875516376371	7.66454796233602	-11.6887923560992	7.62448592101908e-21	7.51735263230614e-20	36.5023806199086
STYK1	0.912691378428565	4.74049473639568	11.6416949249219	9.72905983682101e-21	9.5297822902612e-20	36.4932723133836
MRPS30	-0.774178314130967	5.59262009504028	-11.6574092836478	8.96899128537688e-21	8.79675853306461e-20	36.4915598147412
SYVN1	0.832762155476289	6.49517176104094	11.6734373954104	8.25500749170865e-21	8.11769433500309e-20	36.4724119320316
SNHG4	-1.28602608438496	3.75495397977981	-11.603179010987	1.18763877342304e-20	1.15129656692837e-19	36.4180345123253
DNA2	-1.04105894299977	4.42803071479088	-11.6157275910818	1.11291348462293e-20	1.08165106052414e-19	36.399411644712
FBXL6	-1.14133658170526	4.74086398543257	-11.6161342546129	1.1105723196369e-20	1.08007473780231e-19	36.3777337334194
JOSD1	1.06378827941557	6.69483166562478	11.6475745849513	9.43739522787501e-21	9.25012576643414e-20	36.3412582381162
KIAA1958	0.944916642941796	5.18855229719015	11.6188065741671	1.09531005484746e-20	1.06592195616264e-19	36.3068347890743
ALG2	0.476738829508387	6.32799000028059	11.6360388350248	1.00181561654756e-20	9.78741919198321e-20	36.2943384636216
CDT1	-1.28419038938294	5.13465227711963	-11.6045783026679	1.17906305840446e-20	1.14372163339802e-19	36.2844741320998
MRPS26	-0.902390603414259	6.1720166146337	-11.6227580637018	1.07312647687862e-20	1.04636799849411e-19	36.2543213422176
SNX9	0.867470319781019	5.52731884895255	11.6091074959777	1.15172858908465e-20	1.11792866798288e-19	36.2475937802152
ALDH18A1	-0.671915778384824	7.38236560994829	-11.63732446297	9.9516976452574e-21	9.72882108341049e-20	36.2456320550695
CBX1	-0.569187341994652	7.22328724507756	-11.6337024603915	1.01400720920352e-20	9.89365318609489e-20	36.2378804692288
RIOK3	0.807112004073385	6.49292110652203	11.6221892725626	1.07629170088115e-20	1.04877327582293e-19	36.2186619072335
PSPH	-0.718694376260268	6.46240892082017	-11.6193600016373	1.09217566480818e-20	1.06356094570426e-19	36.216470053057
SEPT11	-0.963453979699145	8.02868281841047	-11.6345457377407	1.00958979316537e-20	9.85695730440263e-20	36.2125263243874
TUBA1B	-1.11501276149489	9.22165335514484	-11.6382962977863	9.90175355222934e-21	9.68630171597888e-20	36.1885326903515
MECR	-0.782966988883013	4.92951261826444	-11.5812098439007	1.33077462425194e-20	1.28755874727881e-19	36.1712542449853
ORC6	-0.951941888887972	5.21107361794789	-11.5861104905349	1.29741634842469e-20	1.25609309400033e-19	36.1563120193195
TEF	-1.2446595544068	3.93299570461365	-11.5487079011038	1.57485287560596e-20	1.51298725400506e-19	36.1355695599797
SMARCD3	1.10857367475659	3.94094717350419	11.5503621107056	1.56141047520202e-20	1.50199485558191e-19	36.1071160353662
LAMP1	0.768348644471659	7.42720050635484	11.6091815380404	1.15128704852417e-20	1.11792866798288e-19	36.1000274741203
HIST1H3H	0.986349563741031	4.21126251122369	11.5591976098473	1.49153475299928e-20	1.43938855083786e-19	36.0981211410211
NPRL2	-0.911585968400767	5.17424087897529	-11.570503501453	1.40667238362267e-20	1.35836607797286e-19	36.0891162248477
ERMAP	0.791463972100762	4.43208315927128	11.550710160441	1.55859683484179e-20	1.50024936358874e-19	36.0456059078284
SPCS2	0.680625296573265	5.96647252656477	11.5800940925044	1.33848878155402e-20	1.29418850893851e-19	36.0237793388442
C8orf37	-1.67019085529475	2.74756399072077	-11.5260872739735	1.77074347366319e-20	1.69036770505572e-19	36.0179476738994
DQX1	1.13753893050631	3.33448181266453	11.5153538301081	1.87205793854638e-20	1.78368159931551e-19	35.9782953871313
POLD3	-0.954955458118614	4.93894101179092	-11.5406291013543	1.64218756855163e-20	1.5736495551609e-19	35.9668309639886
PRKAA2	1.05376008967203	4.10689168677392	11.5291830398771	1.74255631376522e-20	1.66451816841594e-19	35.9609066568473
PDIA3	0.685172908410532	9.382850307368	11.5943500241928	1.24320843123525e-20	1.20438824538249e-19	35.9550421343333
THNSL1	-1.06039558030462	4.95632747611362	-11.5382189988349	1.66282837197356e-20	1.59139775867145e-19	35.9294855285325
FBXL18	0.842316558274628	5.91921859712183	11.5536448096842	1.53507419143732e-20	1.47950411159324e-19	35.9005315779306
MPC1	0.712554073539548	4.99794491138961	11.5329511268353	1.70885357126984e-20	1.63336379542889e-19	35.8975641401437
MAD2L1	-1.21814867241165	6.02067241922574	-11.5500253774118	1.56413747738962e-20	1.50365482461476e-19	35.8837840178185
ERVMER34-1	-1.52158464607221	2.45796858843757	-11.4907703390415	2.12653726520663e-20	2.01846293137438e-19	35.8790847313596
PGPEP1	0.893285795207499	5.59658966912807	11.5371510274451	1.672057713013e-20	1.5992113769811e-19	35.8734508503497
TCP1	-0.554550525233202	9.256647865499	-11.5727299521182	1.39053968469861e-20	1.34365147396618e-19	35.8526441930694
CEBPB	1.87440716413325	5.66217179809038	11.5233068622112	1.79644854650779e-20	1.71381647867605e-19	35.8277949419351
PAK4	-1.13370380884535	7.18198137302398	-11.5537636959905	1.5341287938199e-20	1.47950411159324e-19	35.8265530319556
PNPO	-0.820294182799904	6.94202455817695	-11.5509805793256	1.55641427131172e-20	1.4991094738946e-19	35.821754553811
CCDC82	1.61683406761011	2.13513419634959	11.4783329091469	2.26820989717219e-20	2.15021716009707e-19	35.8151529546807
TRNT1	-1.03815545346685	5.31185198278461	-11.5155942236401	1.86972644480453e-20	1.78259125683713e-19	35.7947157681205
HSPA13	1.31458490696864	7.12984283201964	11.5388674857531	1.65724911635989e-20	1.58706968949363e-19	35.7640350400207
AMDHD2	1.37330412457006	4.71426613953613	11.4964483988316	2.06484127628512e-20	1.96362613075981e-19	35.7456083828959
SLC25A5	-0.65440930046868	8.60369509869232	-11.5460377873351	1.5967957923532e-20	1.53308731572735e-19	35.7381445610161
YEATS4	-1.23638446394808	5.12887006414195	-11.4945984796876	2.08474236378437e-20	1.98129691991051e-19	35.7284838447592
MARCKSL1	-0.912032194708655	8.27835699696347	-11.542697599077	1.62467721607244e-20	1.55786418113306e-19	35.727890694986
CSNK1A1	0.549208318375962	8.70886962201966	11.5456248976854	1.60021615118309e-20	1.53538950326935e-19	35.7246209038635
SMG1P7	2.23537628316463	1.88381452677735	11.4743557497701	2.31547941943596e-20	2.19225970758199e-19	35.7219673512699
ARHGEF17	-1.40646882214644	3.47622982170852	-11.4621364473792	2.46697363599427e-20	2.32835173589503e-19	35.717016937564
BOP1	-1.00196097359292	6.61704438585994	-11.5082100320549	1.94268884403153e-20	1.84980441864156e-19	35.6277996947807
ARHGAP10	-0.992723093420802	5.30743821137003	-11.4730591270213	2.33110246586236e-20	2.20566065705036e-19	35.585179702145
TP53	-0.510621022214729	7.25242136148099	-11.5074588508308	1.95026922975963e-20	1.85584554842019e-19	35.5826066785711
PTRH2	-0.77335751117805	5.28316913467432	-11.4769092714448	2.28501803797956e-20	2.16478428128082e-19	35.568825177222
NARS2	-0.769967163529725	5.27482096605416	-11.4704025043861	2.36344286753365e-20	2.23485252511872e-19	35.5568199697623
RBM14	0.941929585647668	6.30470700753248	11.4944356626939	2.08650309408408e-20	1.98171603167404e-19	35.5487597625409
DPP4	-1.49123900108029	3.09777536062187	-11.4209086535626	3.05529919126929e-20	2.86919153571605e-19	35.5166593635808
LOH12CR2	1.45390424777507	2.27360215433003	11.4110548217051	3.21559079037395e-20	3.01287574572486e-19	35.47184474799
MYL12A	0.723891727953285	7.04851129607279	11.4801163979592	2.24732788089907e-20	2.13176724318259e-19	35.4426703751075
RHBDF1	1.0722423444574	5.84042109810858	11.4649683238305	2.43100299715495e-20	2.29584534624395e-19	35.4380508235444
PRKAB2	0.931300272960071	5.41787698698463	11.4469197042579	2.66958950111363e-20	2.51484039828872e-19	35.4141780465056
SLC22A3	-1.7993334776664	4.46002857347045	-11.4012129446253	3.38409856525017e-20	3.16214213166127e-19	35.3505928944248
ANKRD12	1.15610557636706	6.40700647269071	11.4471584526435	2.66628517254483e-20	2.51330434092487e-19	35.3462157902788
ACTR10	0.785718320775644	6.3906600936184	11.4490526371786	2.64021406564095e-20	2.49029236241612e-19	35.3213885411063
ASNS	0.545205209398125	8.83053929244701	11.4653037040118	2.42677793415051e-20	2.29329751159245e-19	35.3119565365147
LUC7L	-1.02014439729783	5.01812920523879	-11.41085409236	3.21894214450729e-20	3.013443593636e-19	35.2958731846998
ZFPM2	2.16689958340981	2.6274515454103	11.375941520476	3.85843319921977e-20	3.57864316982607e-19	35.289619811442
EFR3A	0.798755599666598	6.33578067466025	11.440798383416	2.75572549080168e-20	2.59435573478859e-19	35.2870493262906
PIGU	-0.78066740698914	4.84043228880901	-11.4081058357787	3.26518023041348e-20	3.05482531712702e-19	35.2787392558566
ZNF551	-1.22759795783067	3.75209147909755	-11.3789282295108	3.79907169919695e-20	3.53231335202114e-19	35.2666158067461
GPN3	-0.80024019523626	5.22296467284844	-11.411010580908	3.21632912919349e-20	3.01287574572486e-19	35.2598020056045
EMD	0.723379477493968	6.60042119923083	11.4380720638059	2.79497985400031e-20	2.62801612321031e-19	35.2564209009086
HAGHL	-1.41719432468396	4.93717011650234	-11.3980169720342	3.44069947113111e-20	3.21103438523957e-19	35.2512883163509
THRIL	-1.42907682499171	4.71696081826172	-11.3971169044454	3.45681022185348e-20	3.22406598082931e-19	35.244828708671
PDE6D	0.928639540612743	3.68095820656651	11.3772610241042	3.8320940442655e-20	3.5586100289852e-19	35.2355721501893
FICD	1.77586477006899	3.73490582094616	11.3663973824269	4.05442624694257e-20	3.75115616291371e-19	35.2279683331645
SLC45A3	-2.26123699111571	6.80365998028996	-11.428735048244	2.9337112873888e-20	2.75673396066522e-19	35.2251970780045
DZIP3	0.844745175512694	4.61925257542759	11.3999840094177	3.40575186365327e-20	3.18039614332198e-19	35.2220667321763
VRK3	0.650546735952916	5.22072963483376	11.4069146040686	3.28542829882887e-20	3.07185500219268e-19	35.2220297226876
AASS	0.890913079343626	4.79015486430185	11.3946739474022	3.50091988624922e-20	3.26317895790926e-19	35.2070464260595
UBQLN1	0.579502827872084	8.3989342295892	11.4396476830205	2.77222579696578e-20	2.60825454681943e-19	35.1867644966523
MAF	-1.54848361942505	3.64953015087327	-11.3607029355974	4.17608333716346e-20	3.85895799328286e-19	35.186691484657
RRP12	-1.02495361495682	6.45142082221614	-11.4163992202144	3.12763551989034e-20	2.93528593541708e-19	35.1791033775282
NECAB2	5.42549468918924	-0.321907912783574	11.8409957580488	3.47140191050858e-21	3.53400481953876e-20	35.1732735471836
ASPHD1	-0.931542428757187	4.69490439039777	-11.3794405952661	3.78898065167581e-20	3.52511359761859e-19	35.1585625870497
SMYD5	-0.909747150293498	4.37387727381122	-11.3692900237813	3.99399380307195e-20	3.6975222532015e-19	35.1464377628297
HYAL3	-1.30339930038241	3.54085247271668	-11.3484683927791	4.44997686762765e-20	4.10447497815091e-19	35.1327854829269
CABLES2	0.850071591771774	4.60861958691212	11.3774136706034	3.8290586527333e-20	3.55799162929723e-19	35.1198096190514
HACL1	-0.671173341133755	5.10065897462569	-11.3754269283438	3.86875427512552e-20	3.58600087625215e-19	35.0840542709464
MYH10	-0.790476446740703	7.82110572859483	-11.4112871667717	3.21171594859071e-20	3.01231272230094e-19	35.0629622894983
MCPH1	1.46074042247777	6.00013671714926	11.3878063363048	3.62796472176964e-20	3.3794986514946e-19	35.0532272170169
ISYNA1	-1.10140465581955	4.34128374537848	-11.3483248642499	4.45329459474641e-20	4.10501360556858e-19	35.037966581879
GMNN	-1.10412618475927	5.35891887873132	-11.3662374366496	4.05779440063971e-20	3.75196063546835e-19	35.0101177459891
BARD1	-1.55261005276393	6.74226537643797	-11.3852357800177	3.67669695006997e-20	3.4227700807347e-19	34.9902633268938
FAM69A	1.23859321380068	3.11211556003675	11.3230452365339	5.07804381589491e-20	4.65518351278864e-19	34.9848090453336
ISG20	1.54247948796061	4.26106453763919	11.3322424530269	4.8411855811321e-20	4.45283925543752e-19	34.9702749616341
YY2	-1.32890762536101	2.78719098914575	-11.3099720642952	5.43483745841963e-20	4.96710403381797e-19	34.9594161113671
MIDN	0.990986059273551	6.69495415849643	11.3766003551153	3.84525933611105e-20	3.56862881279626e-19	34.9180657532433
ADGRE5	-1.06940863943441	4.64950068086005	-11.3309757884902	4.87313723655554e-20	4.47827593293256e-19	34.9160954887534
SC5D	0.956736962842089	7.23609097455152	11.3714398952649	3.94966446759883e-20	3.65873915147835e-19	34.8828986491643
TCF12	0.715432114460588	6.12501210886346	11.3566869523219	4.26407417512438e-20	3.9378436539771e-19	34.8800830903348
PACSIN3	-1.00147489703501	4.90196586028037	-11.3285800213334	4.93414934308923e-20	4.52880113299682e-19	34.8724609002926
DIRC2	0.997558289792193	5.40878447606844	11.3335966036497	4.80725916303177e-20	4.42586165494083e-19	34.8296989090361
GKAP1	1.07872891641028	3.75874873295962	11.2904940826256	6.01355084912067e-20	5.48599511241774e-19	34.8151169460762
CHST14	-0.970558032345305	4.60921885803081	-11.3078172466676	5.49601208562912e-20	5.01995848405151e-19	34.7954143440888
RHPN2	-1.02642840046589	5.99226111416556	-11.332190484765	4.84249234425245e-20	4.45283925543752e-19	34.7874644504906
TBL1X	0.570377706684289	7.0004823250321	11.3484779423543	4.44975621273967e-20	4.10447497815091e-19	34.7647250759208
STRIP1	-0.884171577558513	5.2666751411857	-11.3106577607124	5.41551416982141e-20	4.95245802521549e-19	34.7486860562921
ULK2	0.585794865241626	5.43377580484279	11.3218294886114	5.11020999061969e-20	4.68181288707415e-19	34.7466192065424
FNIP1	1.24310057623131	6.6316041327566	11.3288972037123	4.92602803462034e-20	4.52411235277425e-19	34.725718976808
CACUL1	0.794852634903708	6.19750747086685	11.3215179100799	5.11848652158437e-20	4.68653619561652e-19	34.6911540768575
PTTG1IP	0.599997743871976	7.54893578785342	11.3353699517961	4.76319023589401e-20	4.3879794222199e-19	34.6769212677211
KIAA0754	-2.12185306178416	3.17985187204419	-11.2474584392986	7.52057697274405e-20	6.81526758133522e-19	34.6389215036813
SPPL2A	0.739752157784203	6.17703994897701	11.3137917260101	5.32806976861986e-20	4.87545981996318e-19	34.6359000088418
YAP1	0.721004521054745	7.72715426921191	11.3265789895828	4.98569497927722e-20	4.57331678734433e-19	34.6221125503752
WRAP53	-0.922512476188281	4.54886748032914	-11.2740972548942	6.54832112526622e-20	5.94855354004825e-19	34.6175311444472
MPP5	-0.675234091107891	6.87680319956216	-11.3072042731555	5.51353990511012e-20	5.03290670000812e-19	34.5738974268769
ZNF213	1.39994760497606	5.61083086546018	11.2841546964092	6.21491211498234e-20	5.65937661119313e-19	34.5695089003131
C16orf13	-0.85435047380403	6.3431679950341	-11.2769506619356	6.4519493146946e-20	5.87166490360328e-19	34.4591813530848
CDKN2AIPNL	-0.846202218371585	4.75276860642131	-11.2409925446644	7.77760999048816e-20	7.03545732633556e-19	34.4409426874246
HINT2	0.637398066836647	6.25370805883081	11.2752316575623	6.50983598739395e-20	5.91717295319053e-19	34.4387679217016
SERINC2	1.12162962275924	7.01753593459728	11.2849906566237	6.18797726184201e-20	5.63826860217353e-19	34.4383950226073
SAMD8	0.84857837972408	6.11488678119556	11.269251629584	6.71529383025179e-20	6.08918189342155e-19	34.4304663231191
DSTN	0.69566663566814	8.32691349561695	11.2883837937948	6.07984476610091e-20	5.54310558638563e-19	34.4036419813917
CENPN	-0.815063763815908	7.06896401008706	-11.2767784341204	6.45772568804091e-20	5.87336214001347e-19	34.3986944513053
PARP4	0.803413921214848	6.64098255606104	11.2713445376057	6.64265852939289e-20	6.03060220540288e-19	34.389697721586
ZNF485	-1.46064883687923	3.25818907487483	-11.186535569664	1.03228585564815e-19	9.2486899811531e-19	34.3048646171763
FADS2	1.08100374941419	8.87620830866239	11.2700506718085	6.68746929482163e-20	6.06761564538016e-19	34.2863125423462
HACE1	0.855748178546476	4.67208205114182	11.2151486146971	8.89590068401252e-20	8.02287355382175e-19	34.2838036629359
C6orf1	1.11977580676087	5.02553609395923	11.2124285425002	9.02259267145645e-20	8.12736961935153e-19	34.264928931431
PIP4K2A	0.835411565469105	4.47316778030708	11.2003718495533	9.60627147769462e-20	8.62725912135541e-19	34.2260159660026
KLF16	-0.988257799616089	4.87885059134482	-11.2015817255278	9.54603192425459e-20	8.57828937011412e-19	34.2135443254133
FZD7	1.85678706077801	3.02979726888239	11.1641339233913	1.15983175499913e-19	1.03666866863494e-18	34.212769951078
TPD52L2	0.595625322963952	7.29067167320039	11.243855575625	7.66273039859165e-20	6.9399010654555e-19	34.2114186857224
SOS2	0.981502734781714	5.51500044603089	11.2154094949151	8.88384378617316e-20	8.01681480127261e-19	34.2066985627451
METAP2	-0.527235664118443	7.25685873843096	-11.2404247162809	7.80059838931013e-20	7.05200393822281e-19	34.2016181870127
CYP51A1	0.786561221475858	7.6484790128871	11.2434119343482	7.68041966076439e-20	6.95172885027355e-19	34.1960184957119
C9orf114	-0.788597234204065	5.3424923814106	-11.2109914718675	9.09025468544268e-20	8.18008260723937e-19	34.1892985240914
CREM	1.19602301811662	4.52526336630128	11.1911757089889	1.00767666605198e-19	9.03359571190238e-19	34.1798373585357
CKMT1B	-1.0818284450977	3.39727239467744	-11.1634101064345	1.1642062305683e-19	1.03995959299307e-18	34.1792819560653
DNPEP	-0.854629166615826	5.64449914022996	-11.2088516675678	9.19194666959507e-20	8.26504617908021e-19	34.1786997005521
TRMT10A	0.842781724114923	5.42243943892452	11.2109543947627	9.09200710674115e-20	8.18008260723937e-19	34.1547989303097
TARBP1	-0.864735018195203	5.27072019919973	-11.1990618824143	9.67192393574222e-20	8.6810286801617e-19	34.1401101218894
ARF4	0.670581777983378	8.54098674302339	11.2334184614239	8.08990897962521e-20	7.30915001432324e-19	34.1103324739129
WDTC1	0.573542133598766	6.38194272290298	11.2130455801915	8.9936955242423e-20	8.10620240048153e-19	34.0998606762556
CELF6	1.85635251653012	2.12024711458659	11.1388259674308	1.32301598326582e-19	1.17344406407085e-18	34.0713910321648
SP100	0.994263052125974	4.20716673633105	11.1584877684196	1.1943964991866e-19	1.0662935690717e-18	34.0556196105884
YARS	0.485183530349005	8.51620932228602	11.2173893243272	8.79287540644848e-20	7.93949591721169e-19	34.0331734525801
TEX2	-0.495275407072683	6.50862523027952	-11.1956576519051	9.84464509234523e-20	8.8307760278767e-19	34.0070615001924
ZNF580	1.271394915244	4.6492608963013	11.1469265621082	1.26842493170038e-19	1.12635533852235e-18	33.9398440915836
IQGAP2	-1.29411496805331	3.83199630670109	-11.1228473111182	1.43769394611166e-19	1.27440450382602e-18	33.9335361312289
EXOSC6	0.967645674026086	5.48169139239885	11.1526219382412	1.23139919840183e-19	1.09671947587199e-18	33.8627883634966
COASY	-0.670464843791689	6.50510748443676	-11.1680756181136	1.13629696600161e-19	1.01684357815734e-18	33.8583503402145
ENOPH1	-0.594099613446673	7.09700117218487	-11.1667119228195	1.14438460809452e-19	1.0234710705865e-18	33.8332491184624
PHYH	0.703810099419793	5.6920583937475	11.1476023338535	1.26397407090838e-19	1.1230671389799e-18	33.8233848760334
HMGN2P46	-3.27659656728593	3.17297177613511	-11.095597888626	1.65669577720655e-19	1.46593658164606e-18	33.8204165091319
RIC8A	0.580025372241688	7.17750325448856	11.158023612067	1.19728346127263e-19	1.06823579646285e-18	33.7636361220349
ATXN10	-0.584262900845762	7.55166944893934	-11.1563183121316	1.20795023144293e-19	1.07711286670707e-18	33.754284698512
ZXDB	0.995377514080756	5.40597988848711	11.1181752843016	1.47306881884278e-19	1.30422177970184e-18	33.7184069753332
RAB5B	0.463745632401087	7.78210574316577	11.144625047935	1.28370158168941e-19	1.13924721930545e-18	33.6802234363734
FECH	0.67891148458048	8.47662145238048	11.1507890533238	1.24319514398707e-19	1.10591340533826e-18	33.6779817634534
TMEM52	-1.16179627617081	4.09386062677118	-11.0725341002766	1.86797348015271e-19	1.64706340446113e-18	33.6614697929866
SPON2	-1.86613389962094	9.97014962108343	-11.1518558076961	1.2363161081246e-19	1.10044592054529e-18	33.6610328902459
EIF4G1	-0.482111388909393	9.98084393636985	-11.1529415147833	1.22935399769976e-19	1.09554775249019e-18	33.649424816613
RTN4RL1	-2.66615934007075	1.82496880956256	-11.0823994482383	1.77448483844966e-19	1.56831455763155e-18	33.607088057446
CCDC58	-1.07151300964835	4.66021930716648	-11.0764827611965	1.82997620673992e-19	1.6154569500533e-18	33.5981101246779
TNPO2	-0.699687916587011	7.69614074268859	-11.1193623185787	1.46399926480475e-19	1.29695651683234e-18	33.5488369496063
EXOSC7	-0.940513762095354	5.84069506903194	-11.0869355589232	1.73308548345965e-19	1.53262730386515e-18	33.5213943432149
HSPB2-C11orf52	1.08666170739762	3.4022158810845	11.0333807164831	2.29025699981559e-19	2.0006107684253e-18	33.4910999839155
ZMAT1	1.61589575855472	3.42994062852107	11.0348954963746	2.27226672100332e-19	1.98605105253701e-18	33.4898125964451
SLC47A2	2.91666030078631	0.24905389510442	11.1711627731764	1.11819888912923e-19	1.00124475367707e-18	33.4762982871482
TAF4B	-1.47761095023969	3.56539420455516	-11.0202278221247	2.45258699200017e-19	2.13992134060863e-18	33.4536170176253
SLC17A5	0.948854489380754	5.36676964005583	11.0662110260539	1.93047181995563e-19	1.70017389140491e-18	33.4414662089518
ADAM17	1.43334155079287	5.34742676691511	11.057395653463	2.0211147381924e-19	1.77583726791674e-18	33.4161062978045
TK1	-0.978828222265409	6.629102681302	-11.0818618283104	1.77945668114886e-19	1.57178361906655e-18	33.4140167478097
NFATC4	1.51982940333513	1.93350821601194	11.0099660746658	2.58719602029073e-19	2.25213538786583e-18	33.4083665244217
TXLNG	-0.753854300526336	5.26275397172353	-11.0486943852988	2.11476347791381e-19	1.85594905811536e-18	33.3643746354042
VASH2	-1.81132999858355	3.02892397555505	-10.99586647268	2.78429673181308e-19	2.41391453377051e-18	33.349688880738
WWP1	0.637978792332241	7.35341474916286	11.0759031453863	1.83550489729874e-19	1.61938551926192e-18	33.331543996462
TTC5	-0.858625709942808	4.57532385577091	-11.0160189720662	2.50692707100819e-19	2.18479494476256e-18	33.3136904296139
NDST2	0.71039323107574	5.59892169310552	11.042785779868	2.18082096584896e-19	1.91057220672042e-18	33.2908396867384
AHCYL2	0.686096275370968	5.53715378771493	11.0380856842487	2.23483996039077e-19	1.95675550117947e-18	33.2806983857763
NFIA	-0.820733009649628	6.14211323802193	-11.0457344990334	2.14760031592819e-19	1.88366625840991e-18	33.2733790444181
SMU1	-0.495419704879366	7.03921196417415	-11.0595177256858	1.99891267239543e-19	1.75735788575467e-18	33.2727710685863
STXBP1	0.7016625049328	5.60172621654268	11.0359184401589	2.26019784920881e-19	1.97665293556898e-18	33.2535599556961
TRAPPC13	0.689478980920754	5.7502765600416	11.0370495836454	2.24692713820184e-19	1.96619218573653e-18	33.2428769954893
PPIB	0.585754507631131	7.72544170367115	11.0607889558758	1.98572964508443e-19	1.74679064736894e-18	33.2426253416807
GNB4	-1.25827299311439	4.59320346517223	-11.0020002904081	2.69676767274701e-19	2.3428125363768e-18	33.2270897571873
CKB	-1.28839086983017	9.34143691817812	-11.0653983347089	1.93865501671002e-19	1.70638005456728e-18	33.2265731723771
PLD3	0.770186932966046	7.5889771080093	11.0449062720178	2.1568797136338e-19	1.89070086280941e-18	33.168888096783
DLL3	-1.88796414470134	2.46730229676014	-10.9708433611624	3.17185104187497e-19	2.73569875041899e-18	33.1677064482593
ACTN4	0.846642787811462	8.58317964267027	11.0524369832087	2.07396207399494e-19	1.82120552649754e-18	33.165348763395
TMPO-AS1	-1.74285738030623	2.44002196418443	-10.9615269219551	3.32956233063041e-19	2.8618607874497e-18	33.164337269943
PRMT7	-0.891412676453719	5.27586509341068	-11.007212130668	2.62456371023687e-19	2.2833400158121e-18	33.1602102181328
GABPB1-AS1	-1.03363634992556	3.82168721783712	-10.9688236534375	3.20539368266616e-19	2.75987336805706e-18	33.149543279644
RTKN	-0.756980573977038	4.78193249788837	-10.9972930846673	2.76368855071808e-19	2.39881776170999e-18	33.1477610596985
PBLD	1.04307790410124	3.97513238290744	10.9759819521765	3.08808705241462e-19	2.6695863660943e-18	33.1398866575666
THOC3	-0.869712943944356	4.16269950999338	-10.9764865688732	3.07998170777644e-19	2.66411320990617e-18	33.1384600929271
TIPARP	1.95023248775836	4.3268699024393	10.969802136063	3.18909924209819e-19	2.74741906020347e-18	33.1253574727151
AP5B1	0.777444518349669	5.75751081968992	11.0136914418893	2.53749361865804e-19	2.21015105439496e-18	33.1194206954771
HAUS5	-0.796305321719241	5.21285149085955	-10.9955575389609	2.78877967578661e-19	2.41640597874274e-18	33.1011758871842
APH1B	1.07333419601217	5.39129133334184	11.0019407109969	2.69760447216002e-19	2.3428125363768e-18	33.0911513461916
SMARCA4	-0.795403619351326	7.81429826954084	-11.02809625233	2.35414203809182e-19	2.05522074674342e-18	33.0728294004565
MAGEA3	-0.509726649578604	7.00601136245236	-11.0198121197718	2.45790117149078e-19	2.14331265918151e-18	33.0695119497853
PATZ1	-0.824766883875527	5.43640364198499	-10.9962818255211	2.77828090797776e-19	2.4100904745346e-18	33.0680073296359
TNFAIP8	-1.3093580909508	3.98803681115717	-10.9488399237883	3.55703409502734e-19	3.04517810552625e-18	33.0502392948155
UBXN8	-0.818256197854112	5.05036823820384	-10.9778971592443	3.05743709296228e-19	2.64613690996667e-18	33.0294013508574
MSH2	-1.09959072277691	3.64135229989059	-10.9428340546324	3.67007979349858e-19	3.1383780284268e-18	33.0292752417938
PASK	-0.826377398830716	6.41972627841911	-11.0047037882184	2.65906898299526e-19	2.31201967855569e-18	33.0264580282528
ECE1	-0.939445109592246	4.42133457869858	-10.9530620908037	3.4796555709434e-19	2.98403815267196e-18	32.9911007042801
RFC3	-0.894752962040765	5.35423028397939	-10.9749468743358	3.10477976333697e-19	2.68247255041818e-18	32.9766631573421
TFF1	-1.25735610773679	3.59395810485445	-10.9343052644136	3.83682216716905e-19	3.27350691262559e-18	32.9612194427262
LCA5	1.56537328183698	2.88422773958906	10.9157802719666	4.22559259439165e-19	3.58685689075099e-18	32.9407332736085
TDRD7	1.02788085097643	3.56129181237566	10.9291162610543	3.94195965005189e-19	3.35748531509808e-18	32.9363123967485
GLDC	-1.41346556935538	3.18373143051554	-10.9148274696682	4.24662227789447e-19	3.6026711934951e-18	32.9260303625784
ZNF277	0.791234850413908	5.01525655538189	10.9562320663455	3.42266998100154e-19	2.93684642484109e-18	32.9200555979655
LINC00161	-5.76709115293356	2.5352840070855	-11.1493332404493	1.2526449480705e-19	1.11365994909571e-18	32.9177218751282
MAGEF1	-0.682240368082202	6.63036329465499	-10.9832506327993	2.97336903229846e-19	2.57486213315996e-18	32.8936763364079
CLPX	-0.72720029868248	6.31737656323758	-10.9632297683066	3.30016084258547e-19	2.83984041331022e-18	32.8306353295714
NHP2	-0.797485903873399	6.86684537123693	-10.9715047498236	3.16094348597708e-19	2.7294265316522e-18	32.8295591968471
CFLAR	0.601492186027587	5.68662500788019	10.9573285245313	3.40317759861097e-19	2.92346194626673e-18	32.8282932773873
PRIM2	-1.10015081474158	4.55733271761584	-10.9175864601885	4.18601323123595e-19	3.55929641450957e-18	32.8087157055312
GRHL2	-0.551531241978035	7.10021193663524	-10.9713845571203	3.16292289578634e-19	2.72956610362803e-18	32.8022798574104
RNF220	-0.931505920588215	5.79346640147162	-10.9380226779078	3.76323196507423e-19	3.21254640065689e-18	32.7569210700252
TSC22D4	0.75016874582245	5.86180841208252	10.9452408998039	3.6243512158981e-19	3.10104033378495e-18	32.7462433478504
MRPS34	-0.872002666167356	6.55772186376841	-10.9489352446324	3.55526830884743e-19	3.04517810552625e-18	32.7364476741702
RNMTL1	-0.94244417339484	4.99604228094897	-10.9160739937808	4.21913079146921e-19	3.5833975093157e-18	32.7343308361047
EXOSC9	-0.766615223858886	5.31483182714948	-10.924953979832	4.02837531596606e-19	3.4272002121556e-18	32.7311078723292
ZNF449	1.04280306555291	3.91535805167906	10.8898678759824	4.83645367834194e-19	4.09380994554581e-18	32.7100400680324
PPP2R2C	0.952358329486835	5.66694974647942	10.9385728759645	3.75246092117652e-19	3.20517367419719e-18	32.7099793024444
PSAP	0.710560674559739	9.99850289834937	10.9698546383956	3.18822728139622e-19	2.74741906020347e-18	32.7022733425503
STXBP5	0.718930982974459	5.66887118619181	10.9287184786437	3.95013740535129e-19	3.36254326977069e-18	32.6971592128239
TCHP	-0.656581448452776	4.89616206049975	-10.9073420711978	4.41552269251013e-19	3.73962147494259e-18	32.6806176512754
GARS	0.822439144670529	9.32821364989574	10.957026016188	3.40854433767373e-19	2.92639804313943e-18	32.6550712678483
KDELR2	0.603942605398066	8.22144365020577	10.9502338780976	3.5312988140034e-19	3.02659720268693e-18	32.6484894384551
ITSN2	0.754389878310588	6.6052497444528	10.9319569038673	3.88405133669036e-19	3.31192020850326e-18	32.6411056966003
ADPRHL1	0.769605364949437	4.3274276973491	10.8879409315711	4.88526421689805e-19	4.13046888969263e-18	32.6323440102573
NDUFB10	-0.923497849255313	7.00747245142959	-10.9310481693043	3.90248321166924e-19	3.32574846233969e-18	32.6183093242939
ADD1	0.447550115057962	7.84756981976877	10.9411217160469	3.70296444463356e-19	3.1646963062389e-18	32.6137156916042
FAHD1	-0.506010420100214	6.00666222823323	-10.9174171950916	4.18970655488482e-19	3.56042069202889e-18	32.6105148707643
KIF13B	0.806875507984357	4.82599530430403	10.8876055014594	4.89381110020486e-19	4.13536676874936e-18	32.5988655890799
GPRC5C	1.23941482001901	4.31263854002477	10.8710225086732	5.33555626340923e-19	4.49347800624526e-18	32.5712079856833
CYP39A1	1.03784242544489	3.60010402766251	10.8508063185493	5.92843808975321e-19	4.98440237154167e-18	32.5455348114452
TRMT5	-0.863382999183124	5.10182969739992	-10.8800749090273	5.08968404528581e-19	4.29363458561863e-18	32.5134807771635
PRPF4B	-0.703833521431133	7.05618296551756	-10.9119291065315	4.31123959991761e-19	3.65542483525482e-18	32.5022367500255
ID2-AS1	1.09781843732684	3.40089519757962	10.8407910988662	6.24614921283297e-19	5.23978640111172e-18	32.4766026886779
WDR82	-0.432319778451228	7.98770272224914	-10.9090623450765	4.37612071720034e-19	3.70834247683298e-18	32.4500816184311
STARD4	1.39346745916614	3.86377559983023	10.8364909662295	6.38773997791508e-19	5.34959863404199e-18	32.4350139292265
UBE2N	-0.735723084365883	6.9206686883873	-10.8847118554875	4.96816666964668e-19	4.19583749782984e-18	32.3695666018571
NOC3L	-1.22411358304891	3.8845195221798	-10.8189384136425	6.99980782655468e-19	5.84589067427948e-18	32.3570100941969
OTUD1	1.91921474800139	3.9088091892708	10.8074844600348	7.43053201717843e-19	6.1952731132677e-18	32.3566151496827
TRIAP1	-0.712193098219348	5.92607755371066	-10.8658935658371	5.48010478746061e-19	4.61004221224137e-18	32.3543472238777
DARS	-0.802126925292773	7.02626202298058	-10.8792791530215	5.11083504803261e-19	4.30905665812788e-18	32.3485097098505
PRNP	0.669416900415162	7.37828859435053	10.8843584226771	4.97732570293691e-19	4.20120982323219e-18	32.3468836748869
CLK3	1.08689969897867	6.3089509092447	10.8689609440255	5.3931926158502e-19	4.53947199100934e-18	32.3380479106648
SMC3	-0.757571528330783	6.95979734589203	-10.8764260265539	5.18739644246804e-19	4.37115291695287e-18	32.330091116025
FAM81A	-1.70996359514821	2.65913158451196	-10.7969203744177	7.85127749453212e-19	6.52248699802839e-18	32.3291008724409
INPP5J	0.971790528637059	4.43140271627613	10.8261035542969	6.74316522351951e-19	5.63468942662042e-18	32.2982385535834
PDK1	-1.13860315041956	5.37270280096017	-10.8367077379113	6.38052601857279e-19	5.34653898967015e-18	32.2935443943778
GAS8	1.18399632772496	5.50805026277642	10.8431380457833	6.17020097146759e-19	5.18186452950545e-18	32.2825439589311
CD3EAP	-2.06255072508698	1.63545925470071	-10.8043022898507	7.55483877450365e-19	6.29192784458939e-18	32.2605574227237
GPR108	0.734841058221726	5.71009038463228	10.8417515201726	6.21495707587694e-19	5.21653412249123e-18	32.2311941079874
FAM120C	-0.870140826667343	5.7164027534826	-10.8369156100748	6.37361588758049e-19	5.34373066264146e-18	32.2192378698827
LSM6	-0.910246764374782	3.61925746721568	-10.7817719915904	8.49656558225633e-19	7.03332021957889e-18	32.2014266007756
C9orf3	1.25488386357338	4.07363342847705	10.7992402988707	7.75688173239732e-19	6.45303801073009e-18	32.201202712008
TMEM223	-0.936922793580222	4.33704499234539	-10.7987753864986	7.77570715879431e-19	6.46511731431093e-18	32.1849069065031
INADL	0.556495307612744	6.84669232447542	10.8453550644428	6.09930658315126e-19	5.12519237003914e-18	32.1606047050868
PTGFR	-2.53161606139168	4.79932144112245	-10.7880139615909	8.22447741841014e-19	6.81936791357519e-18	32.1581653746983
AMZ2P1	1.15147960159114	4.0681025384854	10.7868520157508	8.27445756824629e-19	6.85702289430388e-18	32.1549691643772
POLR3H	-0.998448536872239	5.80182308884921	-10.8266100759288	6.72538312476015e-19	5.62295952123599e-18	32.1450043735932
SMCR8	1.02085185641147	6.86900401720867	10.8317231745248	6.54848888988919e-19	5.47811193150842e-18	32.0992242560694
FAM105A	-1.47696910418075	3.29019789291176	-10.7525137224445	9.89704756989792e-19	8.11212152344908e-18	32.0865596168155
ABCA4	3.28943253863474	0.18802286866717	10.8883604552908	4.87459562811559e-19	4.12377058883289e-18	32.084618160808
MCF2L-AS1	-2.44596158543245	2.62310872884281	-10.7615957585048	9.43922151691979e-19	7.75379377998181e-18	32.0614060629908
TERT	-3.92693648595268	1.16507938438695	-10.9615838571789	3.3285750571724e-19	2.8618607874497e-18	32.0445247123381
STOX2	2.03994869089234	2.75734373058051	10.7407990773696	1.05205635117043e-18	8.60439987427839e-18	32.0413860589947
PCK2	0.827502532119498	8.54476265599789	10.8325771054442	6.5194033031564e-19	5.45682051283147e-18	32.028010586409
TRAM2-AS1	0.672466627126096	4.14004652935928	10.7634644925474	9.34768110112651e-19	7.68280128158268e-18	32.0191117795589
KIAA1217	0.840210916230412	6.90122203455318	10.8108404756884	7.30165186263906e-19	6.09458612392374e-18	31.9884955953879
GUSBP1	-0.965341845337686	4.24239137294151	-10.7531752585761	9.86296162476387e-19	8.08859812984458e-18	31.9817411697557
EIF2B3	-0.922241649076737	5.08239215615422	-10.7711770853376	8.97918492620668e-19	7.40018885027001e-18	31.9749648970568
AIMP2	-0.730067484106323	5.32118180986579	-10.7787052504028	8.63352794655691e-19	7.14275788680433e-18	31.9596208822689
ABHD12	0.60340058783215	6.19881490615028	10.7967626262142	7.85773773270735e-19	6.52248699802839e-18	31.9575291731316
RPUSD2	-1.28220923322639	3.71415510854246	-10.7341564151374	1.08914357582827e-18	8.89319191660542e-18	31.9525639321943
CSNK2A2	0.639251511215141	4.9892613145355	10.7645382474902	9.29548547929748e-19	7.64408597793707e-18	31.9357775215021
APRT	-0.642811989266343	7.97530020063614	-10.8096295466387	7.34789474514021e-19	6.12977708294586e-18	31.9351742004209
HTATIP2	1.41910466271995	1.9503616864124	10.7194486784174	1.17598289873693e-18	9.55032947941255e-18	31.9340924610389
SETX	1.42572019942551	7.80671312715167	10.8059419646141	7.49052951239868e-19	6.24183080789005e-18	31.9267486578072
BAIAP2	0.617314818182765	7.15562424073506	10.8008640505108	7.6914893251086e-19	6.40218424089971e-18	31.9135940144696
WBP5	0.946592140636978	5.71092075536772	10.7745176623009	8.82412424188867e-19	7.28038734154947e-18	31.9085240550582
CCDC34	-0.838722827737494	4.77006235393085	-10.7515218425748	9.94837568865321e-19	8.14974409933533e-18	31.8973473971052
ZNF674	1.34982998331765	3.68231888707363	10.7212015848364	1.1652797767329e-18	9.47531378964706e-18	31.8955332262383
MRPL34	-0.902770057414561	5.41696843475419	-10.7676794042581	9.14446174193478e-19	7.52401301462425e-18	31.895377900243
LRRC61	-1.13589181800994	3.6600825346512	-10.7211680223324	1.16548378859071e-18	9.47531378964706e-18	31.8921246995333
HLF	-2.85781475721234	2.08646713608538	-10.7760293502354	8.75483941627099e-19	7.23514962436572e-18	31.891122579131
KDELR1	0.515688753808274	6.91056748497414	10.7936410991136	7.98667326966039e-19	6.6258500451503e-18	31.8886161985305
PTP4A2	0.610553728817549	7.45859165135939	10.7968176134842	7.85548524349149e-19	6.52248699802839e-18	31.8789747547657
PYGL	-1.4953424144913	2.69345652821901	-10.7055541895295	1.26437782771341e-18	1.02294706147331e-17	31.8603256493231
MYO9B	0.771498081755488	6.07946822327006	10.7782311408203	8.65489829780141e-19	7.15649520042874e-18	31.8535719237726
RAB21	0.684625674822303	6.29170836753091	10.7755672788189	8.7759594384665e-19	7.24861424246496e-18	31.8419523281068
RNF32	0.980590455757905	2.93199527118354	10.7050711593954	1.26756763065401e-18	1.02487310327614e-17	31.8258835532137
STX17	0.661285857456738	6.60861728196152	10.775032667326	8.80045871658568e-19	7.26485366070646e-18	31.8114935442417
MR1	0.97013941631979	3.73501243915421	10.7119486212175	1.22290014216435e-18	9.90991286278462e-18	31.8057881551933
THSD4	2.03535604351465	2.39682519785714	10.6973524583945	1.31964652228564e-18	1.06593933182577e-17	31.805306869607
DPY19L3	0.721724829529911	6.36897043145161	10.769349897318	9.06514902423181e-19	7.46284417477329e-18	31.7984344457181
MRPL19	-0.859156491820244	6.76298307678161	-10.7715484253065	8.961814438478e-19	7.38992891862634e-18	31.7898345211903
TOP1MT	-0.780059055004114	4.60992013382973	-10.7186234191002	1.18105588639633e-18	9.58634334601477e-18	31.7576941874317
SLC35B4	-0.907406478320044	5.64034885759934	-10.7426539046444	1.04192813875682e-18	8.52620868205579e-18	31.7404118610359
TMEM110	0.792008619870322	4.96727371911759	10.7313347748541	1.1052906883257e-18	9.01523355562128e-18	31.7354025298035
PNMA3	-2.82267348034226	1.13628037142473	-10.7840299728932	8.39711504401938e-19	6.95483063987838e-18	31.721514456627
TATDN3	0.754372000310714	5.16040928005014	10.7276950191791	1.12647395427142e-18	9.17804280919133e-18	31.7019736029069
SPTBN5	-1.4830469114837	3.41813303748357	-10.6796013409694	1.44768665648391e-18	1.16497657201299e-17	31.6918960398294
ZSCAN30	0.717233384491057	5.29155928254245	10.7260457268122	1.13620610979355e-18	9.25231613050974e-18	31.6904353830046
CPSF3	-0.649528503424829	6.02762122282291	-10.7387876130882	1.06315128624233e-18	8.68567993156412e-18	31.6753166059278
SEC61A1	0.53423353666661	9.61049499887528	10.7695586592242	9.05528582168628e-19	7.45881359837856e-18	31.6696541825124
IPW	-0.747052830776843	7.88429812161231	-10.7581402941392	9.61085856145677e-19	7.88615585567404e-18	31.6659416379979
RBBP8NL	-2.30525639897068	2.79186289877231	-10.6691863968273	1.52852368998685e-18	1.22543041798412e-17	31.6577937603733
HYAL2	-1.27740230986274	5.32087208270002	-10.7206611689053	1.16856908023949e-18	9.49525611952175e-18	31.6552249088628
BNIP3L	0.870390956881453	7.57174105789301	10.7507018863504	9.99100816869606e-19	8.18020603386805e-18	31.6424630334183
SMYD2	-1.77447382688687	2.07224137404176	-10.6830233560226	1.4220713875996e-18	1.14559141395899e-17	31.641259695897
CYP2J2	-1.34463050146369	2.88540110287863	-10.6598286828166	1.60500091130331e-18	1.28195179170907e-17	31.629225814925
CYP2C9	1.07720701302009	4.32300549226554	10.6956784189953	1.33122107447653e-18	1.07355615759074e-17	31.6263117298632
FAM86JP	-1.83491068019928	2.20155578833803	-10.6662190963609	1.55237098576971e-18	1.24322147852363e-17	31.6242807671142
EIF1	0.57403126475306	9.69732498475581	10.7605139534434	9.49262354110678e-19	7.79339721668997e-18	31.6241594294018
COA6	1.10526888303438	5.11373740954408	10.7140617866105	1.20949464451381e-18	9.80657212852017e-18	31.6183264907494
ZNF544	-0.58977041889692	6.27538610819517	-10.732671349382	1.09761235661906e-18	8.95747127553899e-18	31.6127948751599
SEPT9	-0.738891469678189	7.850343663683	-10.7392364222275	1.06066561514063e-18	8.67008975337598e-18	31.5746492538416
COQ9	-0.643947271184498	6.54141427615446	-10.7215324919562	1.16327024886824e-18	9.4675696785938e-18	31.5502180513913
SSFA2	-0.744628982189479	7.3680686601883	-10.7302887386074	1.11133742541891e-18	9.05963234532596e-18	31.5500778145731
SDHB	-0.585610654936611	6.13601870620293	-10.7100670424902	1.23496161235609e-18	1.00022565108625e-17	31.528816148382
C15orf65	1.69459636563094	2.18780806016594	10.6428037908899	1.75409534366916e-18	1.39583972869825e-17	31.5219774764509
SGTB	0.91096026731414	4.8245182509424	10.6798113934258	1.44610110343578e-18	1.16432462033199e-17	31.5140625958336
SMKR1	-0.914268490495001	3.71265637071782	-10.6514547565853	1.67667932710737e-18	1.33635970147793e-17	31.5081205658766
ANKRD13B	-1.13734066592025	4.04866090239674	-10.6521007188327	1.67103782536233e-18	1.33257057810094e-17	31.4799924959534
PRAF2	0.82431826943913	4.72107101311321	10.6740535907321	1.490198839071e-18	1.19790287834529e-17	31.4724293507824
TRA2A	-0.777152026802376	6.5834591458644	-10.7049871110831	1.26812348554014e-18	1.02487310327614e-17	31.4680669466872
USP9X	0.541471993539078	7.93043438925265	10.7152630816404	1.2019395475333e-18	9.75058035967583e-18	31.4411843205607
KCND1	2.81501480234858	1.84858653460842	10.6290850826088	1.88426243314789e-18	1.49466902779443e-17	31.4307938283816
ANTXR1	-1.51837947367926	2.94361427109553	-10.6208275946111	1.96722782674009e-18	1.55883340613874e-17	31.429209070658
WIPF2	0.616018089030606	6.25398855493979	10.695493469782	1.33250605721347e-18	1.07401561755864e-17	31.4281783947894
F2RL1	-0.872047313792568	4.6967300785134	-10.6605030037887	1.59936412127282e-18	1.27812941165688e-17	31.42569019663
FAT1	-0.842250459387169	7.51507018185315	-10.7082722260006	1.24657785614037e-18	1.00908965432904e-17	31.4228771650344
TMEM184C	-0.617379763042975	6.64065878436241	-10.6969964700422	1.32209941548442e-18	1.06677296200505e-17	31.409414371951
ENG	2.56164234025528	1.64961650440412	10.6187383520428	1.98879233098334e-18	1.57508996002351e-17	31.4042697329073
CNTNAP1	1.68564037320755	2.27100068943554	10.6160015690917	2.01739886415107e-18	1.59606224152226e-17	31.4009703537079
ZWINT	-0.813282969461622	6.67587160005263	-10.6971359409147	1.32113786565828e-18	1.06657022530778e-17	31.39961030405
ALS2	0.746976097546179	5.68716791914297	10.6754351550922	1.47949653917314e-18	1.18993679872651e-17	31.3782337745359
WHAMMP3	1.3493559549076	2.71446567986133	10.6112157817544	2.06841605536927e-18	1.63470186775921e-17	31.374870874067
C14orf80	-1.14940979635431	4.78865664169213	-10.6526569557344	1.66619516339274e-18	1.32941480199284e-17	31.3744841730901
ARRB1	-0.927419905648403	5.40381193852572	-10.66460563363	1.56549381359327e-18	1.25239505087462e-17	31.3723491413295
PPM1B	0.739180311667961	5.34650284645456	10.6655637506627	1.55768780016691e-18	1.24681449932337e-17	31.3624116036496
C5orf28	0.935537638921115	5.18734718726797	10.6634878470496	1.57465018886096e-18	1.25904937358553e-17	31.3609863447669
BRF2	1.20745668274149	4.71064273005435	10.6418463284229	1.76288044442527e-18	1.40208753990942e-17	31.3559398883488
CYLD	0.820870716647369	6.32610172150476	10.672719085411	1.50061015959008e-18	1.20562665363321e-17	31.3151069757306
ALDH2	0.756618409733424	5.77906417375846	10.6570785381989	1.62819659468388e-18	1.29978735065248e-17	31.2645078273815
SWT1	1.37596403456084	3.12309503162037	10.5905709232338	2.30371139134884e-18	1.81017950039216e-17	31.263286391129
ZDHHC7	0.615998581156092	6.91636909232787	10.6706242187881	1.51710057250545e-18	1.21757253857519e-17	31.2490934151937
ELAVL1	-0.492307208389773	7.03174634470622	-10.6709737021935	1.51433695077728e-18	1.2160044734156e-17	31.2471044534575
NDUFB4	-0.627613886499549	7.90485263041254	-10.6705012154387	1.51807445072086e-18	1.21770330940302e-17	31.2126647485444
UBE2E3	-0.683454651770092	6.24750486466759	-10.6513080525504	1.67796321842649e-18	1.33667351129401e-17	31.2042517683809
GLO1	-0.770107922025415	8.51854593041276	-10.6678360590826	1.53933014312256e-18	1.23343550849137e-17	31.1734025633171
ITPR3	-1.00601013339356	6.20802735904814	-10.6354188546673	1.8230060288665e-18	1.44914020801797e-17	31.1344437535896
MYB	-2.57421264818083	1.60721125412568	-10.6287245894666	1.8878102191532e-18	1.49669262147859e-17	31.1119876869076
TTC1	0.707773139210808	6.25641894435765	10.6339016337668	1.83749566383041e-18	1.45911342612784e-17	31.1013253967544
LRRC37A3	1.34645638532419	2.61255502930822	10.558223801054	2.72739370675421e-18	2.13304916149069e-17	31.10115490597
TIMM10	-0.806110418253444	5.21036650958563	-10.606153851154	2.12378269886862e-18	1.67405359612657e-17	31.0859797688271
SFPQ	-0.554654557888451	8.53637297950742	-10.6469225061828	1.71680137055018e-18	1.3668870297021e-17	31.0659798847547
MIR4697HG	-1.56587441856877	2.93189383042015	-10.5462562499518	2.90319538847834e-18	2.26582026784775e-17	31.0341125824811
EPHB4	-0.960674765956742	5.64265973255115	-10.6062584682302	2.12262353806388e-18	1.67401864745626e-17	31.0321471305689
MID1IP1	0.735006742021053	7.62416994639792	10.6348036753879	1.8288672283444e-18	1.45303017464653e-17	31.0300388397389
AGPAT3	-0.792152532547384	7.41561188911925	-10.6293308100085	1.88184793696952e-18	1.49354273898173e-17	31.0161511208634
HIST1H3E	1.80416533142802	2.54399916507374	10.5390802801097	3.01400183934025e-18	2.34863786297525e-17	31.0090694936338
GAMT	-0.85304639487755	6.24325194186598	-10.6093147649782	2.08903766377207e-18	1.64926338376454e-17	31.0027698691222
ST6GAL1	-2.19645673537332	1.70810669906699	-10.5783526548873	2.45539665036441e-18	1.92735159967967e-17	31.001244909468
TAB2	0.676391160086422	6.58963275030519	10.6172161985055	2.0046523384067e-18	1.58681389106563e-17	30.9979089716338
SRGAP2	0.631289023278567	5.55829642315407	10.6010465793051	2.18114854902028e-18	1.71746862150438e-17	30.9968146864055
PAFAH1B3	-1.08065370670835	4.23314241815474	-10.557029688169	2.74444566889255e-18	2.14526788985375e-17	30.9864821230171
FGFR4	-1.34800094671795	2.65803885431516	-10.5337517364274	3.09901066124571e-18	2.41362780545984e-17	30.982263633577
MRPL42	-0.964765628693217	6.71336335309708	-10.6140406763027	2.03814819626758e-18	1.61162892654839e-17	30.9818039858505
FURIN	0.798101727866117	6.47557834581772	10.6083722382947	2.09933805082457e-18	1.65652444409783e-17	30.9654687262632
MRPL54	-0.890610729541822	4.87162498789454	-10.5704629730803	2.55861446423948e-18	2.00627440182872e-17	30.9629488910976
JMY	1.17468985728212	7.05588287559849	10.6108329858148	2.07255205508577e-18	1.63710897733655e-17	30.951680711474
GPS1	-0.724348752113376	7.06491208008363	-10.599660822981	2.19697934610731e-18	1.72902735121317e-17	30.8850249296725
RHBDF2	-1.35908539876452	3.87752689462006	-10.5304980119659	3.15209438920226e-18	2.45242742737104e-17	30.8835573329258
IQGAP1	0.6265356101308	7.12234353726352	10.6025219042829	2.1644199668553e-18	1.70519046286984e-17	30.8829188674276
ST7	-0.803103024352325	5.74101769248391	-10.5699138481991	2.5659580182256e-18	2.00993352121416e-17	30.8740407909436
B4GAT1	-1.32401953861326	4.5057305462408	-10.5402845135727	2.99511568847681e-18	2.33513277145212e-17	30.8421007236143
VPS13A	-0.967104772577444	7.34816119783587	-10.5906570960463	2.30267559101126e-18	1.81017950039216e-17	30.8242771614744
B4GALT1	0.513787490967647	7.45836773169604	10.59189735348	2.2878191731118e-18	1.79957531186207e-17	30.8111139657931
LDLRAD1	2.75992123468197	0.806279095923003	10.5747703866489	2.50173534479509e-18	1.96269895179953e-17	30.8105674181366
MTFR1	0.63608440864736	6.91905631540398	10.5862432412229	2.3563344410599e-18	1.85056056312529e-17	30.8072861084668
TRIM35	-0.929555773980458	4.55392463243638	-10.53186982807	3.12960349609109e-18	2.4361910885072e-17	30.7966045069725
BET1	1.02441466583004	5.15230238920901	10.5479572732122	2.87753267172946e-18	2.24695946951064e-17	30.7821789543735
SULT2B1	-1.49126258098142	2.41902219221652	-10.4918988280152	3.85574877449132e-18	2.97828825091366e-17	30.7665180654967
CMIP	-0.780762635569064	5.77032822755114	-10.5516495866576	2.8226065044071e-18	2.20521640323501e-17	30.7394387505511
RTCA	0.44656738208349	6.76932463630602	10.570160216595	2.56266068066943e-18	2.00839837061233e-17	30.7344897839796
PSMD10	0.686189440561221	6.98098560649546	10.5696960061509	2.56887710220489e-18	2.01117093674185e-17	30.7228961453484
COBLL1	0.726085118281802	7.29319350002443	10.5677742008228	2.59477369900679e-18	2.03038675686743e-17	30.7036973226251
TRIT1	-0.972067950155788	5.17624321478128	-10.5228298803868	3.28082493946026e-18	2.54598797369175e-17	30.6793439452644
SLC25A12	-0.76531339556639	4.34584324452854	-10.5051402892341	3.59821739792965e-18	2.78509445604699e-17	30.677923619248
SEPT3	-0.823659112266339	5.34127341744482	-10.5230871595232	3.27642169175676e-18	2.54388563202789e-17	30.6447837228794
SMAGP	-1.97505015712827	1.92708006687684	-10.4922168388165	3.84935277914901e-18	2.97487809221315e-17	30.6203210713569
C9orf72	1.09319030483235	5.72772459363459	10.5240814713297	3.25945988832776e-18	2.53202533280547e-17	30.6175728857165
SFMBT2	2.29293806364938	1.24601297384348	10.5125442922202	3.46179545708661e-18	2.68226628398413e-17	30.5974407579022
SRD5A1	0.653907354504435	5.40059133707103	10.5190542938084	3.34612809036619e-18	2.5953233163708e-17	30.5911206818918
CHST12	-1.670140813051	2.86581568811249	-10.4572064614443	4.62135575674156e-18	3.54233170205367e-17	30.5901973246991
EDEM2	0.758987761154882	4.61751623232229	10.4968525169871	3.75731390106511e-18	2.90524333359391e-17	30.5893025079935
DEK	-0.967381381808036	7.58746756512416	-10.5416121398406	2.97443156317171e-18	2.32021113519929e-17	30.555370853441
CXorf40A	1.18418302180734	4.4458924385985	10.4858669466968	3.97909886008728e-18	3.07198706853833e-17	30.5530913613385
ADRB2	-1.00158545684531	4.22821110065889	-10.4748436784696	4.2148122963073e-18	3.24562161237694e-17	30.5230513948251
ZMIZ1	-0.777151771098652	6.97587265361651	-10.5262584607062	3.22262913017413e-18	2.50471009413534e-17	30.5014881036553
SNRPB	-0.619118547140689	7.64808748175129	-10.5292103750017	3.1733522954601e-18	2.46768814441372e-17	30.4889954784256
PTPRCAP	1.95771460445285	1.99958514050944	10.4333881771561	5.23333599612228e-18	3.99104993995795e-17	30.4668914884994
SESN2	1.38679290395298	7.10016023583952	10.5148199383932	3.42091470719614e-18	2.65195948597095e-17	30.4662968248884
POGLUT1	-0.884432127644967	4.19394146151795	-10.4600595525767	4.55302555951285e-18	3.49352231996142e-17	30.4576081169502
GLYCTK	1.34698903715889	3.39817935145113	10.4430929947658	4.97475895912244e-18	3.80351224695431e-17	30.4383115637182
FAM86B1	-1.97159090810016	2.03869527280161	-10.4408614834001	5.03306055534395e-18	3.84417280259637e-17	30.4308074529321
NUCB1	0.859398899845839	6.26771060923004	10.4979992319001	3.73488826357806e-18	2.88939114713488e-17	30.3955259324014
RAD51D	-1.31744801018778	2.90546566367886	-10.4172609998469	5.69311063219403e-18	4.32630309984947e-17	30.377493682619
TRIM13	-0.998898475063237	4.33466000615829	-10.4429041041039	4.97966772581984e-18	3.80532776442294e-17	30.373112484781
HIBCH	0.812268106707802	5.08995912545158	10.4737921265033	4.23801515767066e-18	3.26181627922002e-17	30.3730380467871
BEND7	0.941768044082302	3.67724760572206	10.4354168108159	5.17819570425817e-18	3.95100542150105e-17	30.3680099918686
C6orf132	-1.10134002166971	5.0193181466565	-10.4612774587119	4.52416599347028e-18	3.4749297472097e-17	30.3650350586712
MAP2K6	-2.68991141941669	1.66248600355198	-10.5120552151978	3.4706450802455e-18	2.68773628287604e-17	30.3620890514095
ARHGAP9	2.15613210520438	1.86734505825492	10.4295728769324	5.33863597482843e-18	4.06928719786922e-17	30.3596814074965
TBC1D24	-1.12892074121576	5.07581385739426	-10.4634010109282	4.47428326718861e-18	3.43837449028168e-17	30.3547485805701
GCC1	0.687830149360314	5.79430265610434	10.4800474323365	4.10184699656819e-18	3.16187548770369e-17	30.3484203093448
NWD1	-5.28124216537942	1.09635243875895	-11.0682223614726	1.91036760252276e-19	1.68345539433578e-18	30.3460002655949
CTSA	0.896993632264953	5.43141729600765	10.4685254629559	4.35616312004502e-18	3.35103203947726e-17	30.3308914552367
E2F2	-1.5057416668942	3.34696767027431	-10.4151489378336	5.75624366458731e-18	4.3709576148163e-17	30.3146289083192
TMEM57	0.649640497760741	5.19754152573052	10.4575662539345	4.61268267695847e-18	3.53748943193097e-17	30.2936039899265
RNF145	0.667026972785165	6.67718485027623	10.4826684339988	4.04610145539788e-18	3.12210994112305e-17	30.2883759813436
DDX55	-0.648181023164327	5.63571688144169	-10.4609049415843	4.53297369581793e-18	3.47991477588968e-17	30.278753730365
ZER1	0.581182695635729	6.7190537302794	10.4769126200329	4.16953077021879e-18	3.21239989972321e-17	30.2594725246749
TMEM125	0.780778996875611	5.88287085383752	10.4647945480055	4.44184818152373e-18	3.41519673803177e-17	30.2579358863521
TUBGCP4	-0.636610625359538	4.92288869708964	-10.439731655763	5.06283917516225e-18	3.86495134998659e-17	30.2561598358937
ARFGEF1	0.610807356616432	7.3168811351766	10.4809180679284	4.08324491062313e-18	3.14915282886066e-17	30.241128749602
PARVB	-0.812908062823004	5.44122045695954	-10.4431897801625	4.97224563977078e-18	3.80351224695431e-17	30.2264153026278
TBL3	-1.01856881122029	5.6105573005657	-10.4493506402971	4.81484744935975e-18	3.68688165729658e-17	30.2237432566767
DUSP7	-0.865084987237421	4.43173835870259	-10.4151006719882	5.75769456719941e-18	4.3709576148163e-17	30.1968485364531
OSBPL6	1.56856272695242	3.39334259507738	10.3854180688634	6.72299087940621e-18	5.06535027823199e-17	30.1914555415826
HSPA12A	0.97722793843064	3.90937579905451	10.401569560203	6.17922216475063e-18	4.67441813732471e-17	30.1513298278427
ZNF419	0.97381854238944	5.37722899280268	10.4280048953453	5.38252349111841e-18	4.10065818075261e-17	30.1492207814158
CTSH	-0.632570440969669	6.81358208433544	-10.4517193641548	4.75566654901132e-18	3.64342290305888e-17	30.1276062325545
H2AFY2	-0.82631321417524	5.25167192969848	-10.4214775220802	5.56913619346011e-18	4.24067693108504e-17	30.1241835438722
COLCA1	-2.95438107966265	5.59808718643973	-10.4010982793826	6.19444745791836e-18	4.68357618469799e-17	30.1094758443749
NUDT18	0.933293266132839	4.31637752769409	10.3998911594113	6.23361631036805e-18	4.70935474696116e-17	30.0989433546393
LINC01213	-2.21465579310732	1.62761342295024	-10.4018948867176	6.1687339477419e-18	4.66883613706111e-17	30.0924349777358
RNF115	0.703454398247026	4.95223508883102	10.4070829261091	6.00386282570569e-18	4.54634413468465e-17	30.0846137614064
XPO1	-0.751938530704765	8.06548351274939	-10.4431347234134	4.97367519542724e-18	3.80351224695431e-17	30.0220883423267
TCEA3	-1.17908384138982	3.40181847732463	-10.3526324191598	7.97844199855576e-18	5.96041219155788e-17	30.0134080087259
PI4K2A	0.537215620747454	6.02551330556146	10.4189419613449	5.64335934296293e-18	4.29066753893324e-17	30.010142446873
TLDC1	0.62683706236327	5.01187775039603	10.3998543573104	6.2348143559928e-18	4.70935474696116e-17	30.0053030774223
GAL	-0.996208433313369	3.82116461685856	-10.3633075888132	7.54583074650376e-18	5.65974997450052e-17	30.0005523251961
ELF1	0.857501873702627	5.79797492064433	10.4073067039644	5.99685140135248e-18	4.54332596582789e-17	29.9770861648797
SNX18	0.699150196575806	5.82046828139977	10.4086366894832	5.95534888867474e-18	4.51416047008278e-17	29.9705008056255
KCTD6	1.13319333658185	3.61594614545522	10.3543270867234	7.90814449677006e-18	5.91377976909857e-17	29.9623302663698
GJD3	-1.38621231021009	3.60527285198395	-10.3412616727089	8.46656332626047e-18	6.30624577912337e-17	29.9381447347004
TERF2IP	0.686961313559054	7.2265226604127	10.4200483333627	5.61085172357503e-18	4.2702762027979e-17	29.9362435448519
FBXW8	-0.696840860799389	5.03455870821628	-10.3796163177153	6.92979129813711e-18	5.21070336168387e-17	29.9326221479825
REXO4	-0.707186557043853	5.76653918313747	-10.3965452139544	6.34348624903278e-18	4.78902913602193e-17	29.9230042844314
CCDC113	-0.63934667426565	5.15725200516942	-10.3802373929312	6.90735264116596e-18	5.19903795788211e-17	29.9223029765607
HLCS	0.555118148073548	6.53692525589738	10.410082139663	5.9105690584177e-18	4.48248004955557e-17	29.9094468535923
ERCC2	-0.942141034276097	4.5158848836922	-10.3582326061067	7.74848762865647e-18	5.80016401953667e-17	29.8934695898639
NETO1	-1.59896767316873	8.23967192860912	-10.4198107227224	5.61781740833491e-18	4.27341166178101e-17	29.8907297499056
PPP5C	-0.744819483864753	5.95138790397261	-10.3892601304919	6.58945200171535e-18	4.9722216712441e-17	29.876330431511
CLIP2	1.45727376642371	2.76541178686609	10.3120589152806	9.86146997630159e-18	7.29457306227313e-17	29.8434387661173
RNF185	0.609885486468997	5.97245887656975	10.3824244028821	6.82891578148294e-18	5.14257770184292e-17	29.8407663723512
[truncated: 13,017 more rows]
