# Supplementary material for: The transcriptomic response of cells to a drug combination is more than the sum of the responses to the monotherapies
Source: eLife. 2020 Sep 18;9:e52707. doi: 10.7554/eLife.52707 (PMC7546737; doi:10.7554/eLife.52707)
Supplement: Source data 6. [file elife-52707-data6.zip › LNCaP/DE_limma_TM_24.csv]

	logFC	AveExpr	t	P.Value	adj.P.Val	B
SQSTM1	3.70436456463609	10.0356146664611	39.3495722911957	1.59362949198011e-65	2.39299404515734e-61	139.212231038636
TMEM97	-2.05877911716463	6.75868050993758	-38.7852450052173	6.77476307809039e-65	5.08649211903026e-61	137.549237945948
TMCO3	2.19916389816761	7.14698493502492	38.2281675775435	2.87848196883436e-64	1.44077617480056e-60	136.270313918836
FTH1	3.23794181409342	11.6550602860358	37.9459779641781	6.03176231263074e-64	2.26432357216158e-60	135.619283728249
VEGFA	3.17502566630334	7.6712279635746	36.2781376746095	5.27697687633193e-62	1.5847816955e-58	131.117281686895
ATXN1	3.30402648916233	5.31463671279326	32.2655690370368	5.28301020339926e-57	1.32216135357072e-53	119.506742373997
NUCB2	2.80771741233193	6.55453028385371	31.6827818298039	3.09987517559849e-56	6.64967509096955e-53	117.891085899728
RRM1	-1.83108796118114	7.62414254519397	-31.1609339972527	1.54604229416272e-55	2.90192138614342e-52	116.293233480085
NEBL	2.92362132244634	6.15688998194072	30.9140042041818	3.33216330983944e-55	5.55952936228322e-52	115.516205435994
STX3	2.17199786893499	7.8186658237774	30.5337610884812	1.09768120410461e-54	1.64827809608348e-51	114.351837414234
ARHGEF2	3.2327920614709	5.59013050838173	30.0963766762921	4.38949901431254e-54	5.49272643324309e-51	112.918774249802
FGF13	3.47560409365835	3.53621692994559	30.1088698488016	4.21818561532927e-54	5.49272643324309e-51	112.54630786913
GPNMB	4.80521222924521	4.48592450399077	29.6388237215146	1.9035169306394e-53	2.19870847926778e-50	111.239268115161
GINS4	-2.58909955920543	4.97578896569004	-29.1509785205326	9.27766467325647e-53	9.95095805240137e-50	109.482541795295
FEN1	-2.27527912074869	6.18702241310182	-28.841943410685	2.55767248642096e-52	2.56040067040648e-49	108.866397604747
CCT6A	-1.69000437532265	8.91849039169135	-28.7790965673607	3.14669949281685e-52	2.95317747400862e-49	108.70755201099
FANCD2	-2.02203011957056	5.98539422262474	-28.6151557696062	5.41216651166336e-52	4.78053484347865e-49	108.108830530352
CCT3	-1.58799837801891	9.37236956397451	-28.3330285999824	1.38394093371105e-51	1.09375037161079e-48	107.226673368959
NUPR1	1.88021787510779	8.08178778588057	28.3079003985299	1.50516914903835e-51	1.130080997098e-48	107.146334672588
LARP6	3.55948640414069	3.88921091538814	28.3842304793083	1.1665050330028e-51	9.73124420865e-49	107.056962656521
SEC24D	1.9083153522998	6.95795148475889	28.2041078899355	2.13048934747139e-51	1.47707312664804e-48	106.799978359325
TIMELESS	-1.58955149976317	6.96489764493572	-28.1994435249901	2.1640655824625e-51	1.47707312664804e-48	106.781701208931
PA2G4	-1.43272391961895	8.2946866138048	-28.1559716244901	2.50382741497992e-51	1.63467271579733e-48	106.6381254904
BZW2	-1.6701444035603	6.45727854649784	-28.0357333841703	3.75118712686484e-51	2.34699274570844e-48	106.224063837803
SPIRE1	2.70022689679005	6.71318768027115	27.9810643588757	4.5100672460768e-51	2.70892679068357e-48	106.050441425357
VIMP	1.64724946386768	6.05259767249459	27.8262228426128	7.61129854867902e-51	4.30314843139346e-48	105.525807210166
ADCK3	-1.85127211775353	6.44546069524462	-27.8213709714706	7.73741393497759e-51	4.30314843139346e-48	105.502523987448
VDAC1	-1.46375618001312	8.55124156101609	-27.7694628191578	9.22596085250781e-51	4.94775100575919e-48	105.33582657685
ESRP1	1.98680239522401	7.37223497210529	27.7208125204856	1.0882528492489e-50	5.63489820149017e-48	105.173623540257
FANCI	-2.43140019027035	6.77202836531977	-27.6842079343849	1.23240556565674e-50	6.16860065796718e-48	105.034465726129
GTPBP2	3.18992968938882	7.62029312911535	27.5437362650506	1.98872860461986e-50	9.63314475063606e-48	104.57200712865
PTMA	-1.79521838268399	9.55018295765247	-27.3383189332578	4.01722969830392e-50	1.88508503592912e-47	103.860650716821
SENP3-EIF4A1	-1.8921990226576	10.4263354963822	-27.1919583777163	6.64576330607588e-50	3.02402369103138e-47	103.350567256882
GCLM	2.45710496764389	7.36663496752429	27.1205755929558	8.501378014704e-50	3.75460859614104e-47	103.123483945597
TCP1	-1.31438515905126	9.256647865499	-27.0199735782976	1.20383693521939e-49	5.16480440550125e-47	102.765295495472
SLC3A2	2.55661714816744	9.35015984154183	26.8639207091871	2.06895872999894e-49	8.62985674712891e-47	102.219028433329
TUBB3	3.77427350614588	6.20668955784321	26.6846130887247	3.86581501566481e-49	1.56889400743845e-46	101.582936985849
LPIN1	2.3094335097338	7.60495056874482	26.671017219586	4.05398087380589e-49	1.57252831587026e-46	101.564094989237
SH3GLB1	1.54252098911799	5.48805745756601	26.6688919930155	4.08421712299815e-49	1.57252831587026e-46	101.546923109374
PTPDC1	3.06902641144472	5.03649018864352	26.6547168878102	4.29178929495144e-49	1.61113770132477e-46	101.469304350245
GINS1	-2.56118943846376	5.65363137252162	-26.6185831908713	4.87032229907881e-49	1.78372584495043e-46	101.299768999309
OPTN	4.52217868394117	3.83995080049734	26.5871148624069	5.43789880443972e-49	1.94417829636826e-46	100.915376977908
TRIB3	3.01532903337808	8.65755459136636	26.4690489532177	8.2304083175749e-49	2.87413514643499e-46	100.84734041716
PARP4	1.83706985185487	6.64098255606104	26.4483616364645	8.85156290609347e-49	3.02079701358862e-46	100.784832425319
HDGF	-1.37799432384419	8.57673086391122	-26.4346745045298	9.28829952521778e-49	3.09940234823711e-46	100.728515393884
FKBP5	-2.13870825203064	6.49470679615061	-26.419530311707	9.79689381671724e-49	3.19804690330056e-46	100.679946761573
SVIL	2.42386691637214	4.11248707877511	26.3579572168347	1.21708548484367e-48	3.88845864689628e-46	100.390226897554
NUP205	-1.32747917925844	7.3478344449268	-26.3276509052692	1.35444679087518e-48	4.23716104412118e-46	100.360474056881
RNF103	2.22138410504579	6.8897702003151	26.2759363470982	1.62592024814015e-48	4.98261600940254e-46	100.180609561684
ATAD2	-2.88396124323592	7.21491874723826	-26.182699665776	2.26165957425092e-48	6.70997614707695e-46	99.8480240054464
ERAP1	1.67385146827383	5.08437239553948	26.1805495605121	2.27896099827467e-48	6.70997614707695e-46	99.8360127137189
RRP1B	-1.18337985462356	6.47437924370733	-26.0643671065013	3.44249314507225e-48	9.94086097430863e-46	99.433045550055
UBE2T	-2.58627133026013	5.49149803190604	-25.955266009747	5.07718124007481e-48	1.43847082077289e-45	98.9544999172334
HYOU1	1.2880786071285	9.26477740592003	25.7941966346215	9.03024660336495e-48	2.51107746289126e-45	98.442929390187
CEBPG	2.23513273153073	7.42863427994775	25.7839379495763	9.36840525280652e-48	2.55774496865714e-45	98.424053469688
ASF1B	-2.81976652397839	5.21667084470839	-25.7326104072477	1.12620721939136e-47	3.01984421542511e-45	98.0573174498057
NASP	-1.42270675908944	7.30152737134616	-25.6339986973205	1.60527655846764e-47	4.22891803542983e-45	97.8922245594741
C12orf49	2.26620751098436	5.93451493004753	25.6170590121063	1.70622208801166e-47	4.41735015061776e-45	97.8367123566222
TUBA1B	-2.5273758419422	9.22165335514484	-25.543332655499	2.22564744323735e-47	5.66446135722915e-45	97.5504756668511
ERO1LB	3.08014636355266	4.26970149271348	25.5280145404197	2.35216333086787e-47	5.88668076271866e-45	97.3949282368639
RAN	-1.54470752825459	8.77450038169385	-25.4547055145332	3.06565346706642e-47	7.54653319040481e-45	97.2310537618349
ME1	1.67248173725178	8.47234358432923	25.3719397922414	4.13720745091735e-47	1.00200495295121e-44	96.9323166340165
DDIT3	5.27830777188466	6.62520834165039	25.231868732505	6.88215085196095e-47	1.64035519354041e-44	96.4283364622203
ARMCX3	1.53738714321512	7.09479876587203	25.1835912762886	8.20548356642401e-47	1.92521158177223e-44	96.2636840837946
GCLC	1.70411099869495	6.22062015522295	25.1751939996247	8.46058175740595e-47	1.95452454875704e-44	96.2407969000187
MCM4	-2.36316269335299	7.28442116532678	-25.1641481508294	8.80835441316154e-47	2.0040340889096e-44	96.1973103381468
ABHD3	1.97087625129226	5.99739973424365	25.1336663163482	9.8446602507417e-47	2.17393262242849e-44	96.089363858766
NATD1	3.14399673711882	4.32972210869249	25.1577461347153	9.01647707748201e-47	2.02076745963388e-44	95.9611429758404
HNRNPA2B1	-1.56625381704174	9.9556224497206	-25.0794311325226	1.20019845598782e-46	2.61191014711785e-44	95.854818500109
MARCKSL1	-2.05206733159174	8.27835699696347	-25.069699082582	1.2436794471809e-46	2.66787008269549e-44	95.8416268765399
POLE3	-1.4466776407689	7.08315538514859	-25.0535084640953	1.3195629653885e-46	2.79078274482728e-44	95.7913712021828
GTF3C2	-1.14546756976635	6.30573389334324	-25.0064324280928	1.56778301585549e-46	3.26969857862307e-44	95.6257006478277
PAICS	-1.94703233814733	9.03217662917822	-24.9672753470651	1.80978151296751e-46	3.72269578064659e-44	95.4543376322081
NCAPD3	-1.85684832725785	6.74743189314071	-24.9534957544856	1.90362112319035e-46	3.86280740349004e-44	95.4311688695859
CTPS1	-1.89823187292804	6.18092813762533	-24.9371634879555	2.02121763341885e-46	4.04674719778899e-44	95.3718899642822
SRPR	1.14613179160226	7.96926710855571	24.8966823365714	2.3452521194958e-46	4.63372445083538e-44	95.199287218616
NCL	-1.64114734250208	9.95771603608955	-24.8902161386052	2.40165960819806e-46	4.68354813983143e-44	95.1561219670057
GDF15	3.44468658984856	10.0819525044933	24.7697624135018	3.74229576835131e-46	7.20439913558503e-44	94.7100795211581
SORD	-1.82881728450006	8.49939036838974	-24.7488586111333	4.0423536925962e-46	7.68354215797779e-44	94.6600256515868
LMNB2	-2.07574775738202	6.88176950313663	-24.7410869582199	4.15999374386976e-46	7.80830825724355e-44	94.6503040727551
AADAT	-2.59693961645146	6.04671125785296	-24.7366925455439	4.22803304655365e-46	7.83804249716662e-44	94.6192527416364
ATF3	5.45504389610078	7.30534811382174	24.7313222977587	4.3127060030751e-46	7.89751138319216e-44	94.6143661022834
AGPAT5	2.48481278535036	6.88909948547296	24.6965360082278	4.90414697756867e-46	8.87237000182785e-44	94.4705980523047
SH3BP4	1.46823292295378	6.54043591944999	24.6353238023049	6.15051246638686e-46	1.09947732375315e-43	94.25321144205
SERINC2	2.38600166215534	7.01753593459728	24.6308213978153	6.25391488755353e-46	1.10480924648828e-43	94.2264829828575
EIF2AK3	1.94158172611137	5.91502092451735	24.443519447681	1.25369876600155e-45	2.18901635700921e-43	93.5528279648343
SLC7A11	2.48433705508369	9.90229467857052	24.3804062362324	1.58611173292746e-45	2.7375923886941e-43	93.2635803441835
TMEM2	2.61109146459558	6.24856582224231	24.3622213665633	1.69745351872965e-45	2.89647295877778e-43	93.2499294376566
MRPL16	-1.78681781319798	5.59952663089761	-24.3574787154992	1.72776516527634e-45	2.91506985638085e-43	93.2202067757527
TMEM109	-1.61694879358531	6.64390485681534	-24.3357103999371	1.87404445737897e-45	3.12673906355584e-43	93.149627246772
IFRD1	2.69959147839533	7.02133659373693	24.326880313219	1.93688250727932e-45	3.19606898124245e-43	93.1045478423231
MAFG	2.59021458974025	6.53642251778699	24.3207051187713	1.98208504591606e-45	3.23510750537779e-43	93.0956521178573
ZWINT	-2.02088536344419	6.67587160005263	-24.2828135742147	2.28369777033111e-45	3.64808571481829e-43	92.9551952341249
FAM129A	4.53566316011417	4.70960633955465	24.3038214108618	2.11117618838318e-45	3.40875501556578e-43	92.9125172499315
XRCC5	-1.46904435806671	8.69903668261525	-24.2592283287749	2.4943801865215e-45	3.94269609271651e-43	92.8319773560286
SMARCD2	-1.97225406731475	7.32421164246852	-24.2397832035138	2.68274141223746e-45	4.19625469230809e-43	92.7855212664698
INSIG1	2.65264623244571	8.28307822877681	24.2348799486978	2.73246043627679e-45	4.22996143413735e-43	92.7545652249869
NAT10	-1.30300238879983	6.53881867925356	-24.1809996480134	3.34397684138842e-45	5.07203598487762e-43	92.5677360742548
PTCD3	-1.4802798051076	6.86710004890371	-24.1509394950012	3.74331006118746e-45	5.62095438787909e-43	92.4549163149287
SLC41A2	2.73873215934468	3.23668779782452	24.1959169311988	3.16203375964305e-45	4.84501009538776e-43	92.4229882977876
DHRS7	-1.3763109257912	8.45029357598882	-24.1298407980777	4.05198712382627e-45	6.02422164865101e-43	92.3532605324574
PACSIN2	1.55481083938592	7.71662090827788	24.1078847752401	4.40048710404338e-45	6.47820728963876e-43	92.2699540862974
MCM6	-2.64815044649615	6.50256431554122	-24.0883671140623	4.73557759017685e-45	6.90382845573743e-43	92.2288416528695
MAP1LC3B	3.05339341014371	6.87429820809902	24.0153745306756	6.23344003015469e-45	9.0001284127695e-43	91.9472523932649
SGTB	1.92234632684656	4.8245182509424	23.9918874432138	6.81061410758423e-45	9.73982680376046e-43	91.8602385052508
NCOA7	1.99750653173607	6.51089075508523	23.9803656837356	7.11314814549555e-45	1.00765125049775e-42	91.8135445051683
HNRNPR	-1.38222500766816	7.36564956005124	-23.9323382756505	8.52727706243763e-45	1.1966877791548e-42	91.6241582367901
IPO9	-1.0587425446926	7.25879823777156	-23.8771228534308	1.05070131920775e-44	1.46086398233551e-42	91.4127854229068
MTHFD1	-1.7322376743342	7.14407201688946	-23.8617980171706	1.11344723417228e-44	1.53390125397532e-42	91.3613850202434
MYBL2	-1.96517195405187	6.33846664065937	-23.8452064918303	1.18564497454134e-44	1.61851317615571e-42	91.3145864085776
NOS3	4.62294160821717	3.67691123813049	23.7559998605399	1.66295304075099e-44	2.22954489820686e-42	90.716875765714
NDUFS2	-1.23964177924029	7.59970300051122	-23.6774504714257	2.24163828899726e-44	2.97880004845866e-42	90.6550219734847
SH3PXD2A	4.49859833145505	2.46498862557439	23.8277890409991	1.26651972537625e-44	1.71333875641889e-42	90.6064081207954
RCC1	-1.34559155745722	6.71019697681233	-23.6263064801911	2.72372067088086e-44	3.58766575385499e-42	90.4722847195995
P4HA2	2.92116214476314	4.92443165078256	23.5599903264871	3.50785612593465e-44	4.58034500756824e-42	90.2106928013195
KIF13B	1.64340319349756	4.82599530430403	23.5154562103605	4.15861229382259e-44	5.29201035627458e-42	90.0582557071731
WIPI1	2.4412176554387	4.10715367676247	23.5242546090821	4.02105029508655e-44	5.20518027853617e-42	90.0517679047191
HERPUD1	2.3563563735564	8.34033559735188	23.5171846613728	4.13121889641658e-44	5.29201035627458e-42	90.0272935021158
CCT5	-1.31283647474556	8.53120862447641	-23.5102030607516	4.24299550627226e-44	5.35401853127599e-42	90.0004237614762
RSRP1	2.03572488198768	4.79995763564547	23.4883291319681	4.61332239477831e-44	5.77280408999926e-42	89.93891103683
MCM3	-2.38914075702574	6.67686453523221	-23.4414123063904	5.52126571974548e-44	6.79568246292608e-42	89.7772160282283
KPNB1	-1.18489261206244	9.32085653058217	-23.4436806365422	5.47348431878116e-44	6.79254880419982e-42	89.7326442486624
NOL6	-1.48608401903393	6.90341654535945	-23.4339073341859	5.6823708843632e-44	6.93711229265023e-42	89.7312852612392
TTF2	-1.97708582453213	5.46100555935847	-23.4214919260897	5.95935356822342e-44	7.21658493390668e-42	89.6964442609394
NDC1	-2.00231153698835	6.52774029198921	-23.3925169402461	6.65988163141647e-44	8.00038260618797e-42	89.5915538083974
RAB24	2.04097449796213	5.69124491316661	23.3567444933724	7.64034650093514e-44	9.10535262365413e-42	89.4489532007711
CCPG1	2.59064731053303	4.47191739182381	23.3371517278192	8.23773747740008e-44	9.73998944571965e-42	89.3495322288476
RRM2	-4.04840692473743	6.73483977980525	-23.2551898188682	1.12922547148324e-43	1.32472263123378e-41	89.0600969709928
NCAPG2	-1.79938420891119	6.52708637457819	-23.2427225276738	1.18479760352261e-43	1.35808555835844e-41	89.018713021666
RAB39B	3.65149398064535	4.88702028915635	23.2459719554577	1.17005333151648e-43	1.35150160200396e-41	89.0114825425259
CENPO	-1.84503530546125	4.95534483442274	-23.2506013059166	1.14936635241289e-43	1.33789807347534e-41	88.9860173801686
NFE2L1	1.33087395059011	8.81082516260305	23.140308242944	1.75920122089423e-43	1.98617785962013e-41	88.5645908846829
MARK1	1.87372028390979	4.29900159667126	23.1308931865475	1.82441240343064e-43	2.0444310932772e-41	88.5503742918884
CLSPN	-3.96517642793083	4.606054908957	-23.2393907803574	1.20010980603351e-43	1.36521582177266e-41	88.4178486019416
EIF3B	-1.20907833362549	8.55563986871982	-23.0817439721378	2.20654396209151e-43	2.41850103173475e-41	88.3463290460022
CDCA4	-2.01751005136748	4.60280636978052	-23.085915251885	2.17119416929986e-43	2.41501123305235e-41	88.3284040339386
MOCOS	2.07126064651067	5.61516306450028	23.0610216605052	2.39094337930189e-43	2.58290689090627e-41	88.3135798657034
LHFPL2	2.61717355150492	3.90145496818586	23.0743067331772	2.27101629885387e-43	2.47112903939056e-41	88.3042163007069
RNF185	1.30805497772226	5.97245887656975	23.0287904401307	2.70910967060074e-43	2.90571362955291e-41	88.1863008666067
SEPHS2	2.6206347615331	8.28921713498275	23.0191466046114	2.81235831145723e-43	2.99506187268381e-41	88.1036336959765
HEIH	2.31661329421962	5.41840998057326	22.9782513719251	3.29613519526601e-43	3.44703750395112e-41	88.0010680287853
SUOX	-1.67797258596289	5.67665742650716	-22.9775107180542	3.30562999846139e-43	3.44703750395112e-41	87.9925062201656
LOC100287015	2.92162452511123	3.67181622536792	22.986253332779	3.19528950224353e-43	3.37890613842879e-41	87.9379744408197
UST	3.49553250031884	2.17226469402363	23.083096832738	2.195015971237e-43	2.41850103173475e-41	87.8990568921208
ARHGEF5	1.43760311607598	4.8442718285573	22.9513452562486	3.65934588895517e-43	3.78956812886558e-41	87.892661340092
GEMIN4	-2.16576367458218	5.73292332919182	-22.9399238347546	3.8254755960094e-43	3.92717271938696e-41	87.8529821069237
HSPA5	1.89455720576937	10.7254462798672	22.9386460197423	3.8445284346689e-43	3.92717271938696e-41	87.754096622592
BEX2	2.58871475166756	5.96330235017739	22.9083055979911	4.32611030145724e-43	4.38924812747851e-41	87.7222445313868
CTAGE5	2.28835066813746	6.56298071870709	22.8504365349905	5.41978190368074e-43	5.425563004378e-41	87.4840969198925
LGALS8	3.50563463328987	6.69035838927605	22.8516681454861	5.39382505850147e-43	5.425563004378e-41	87.4818140486299
KNTC1	-2.07798311348241	5.83695581025501	-22.8186297024039	6.13553451338364e-43	6.10140306311051e-41	87.3819471612514
SFXN2	-1.7783089747061	5.67443094726723	-22.7144208103584	9.21929716072703e-43	9.0481677232338e-41	86.9761677906757
GINS2	-2.44195223682206	4.78156315882334	-22.7151871877926	9.19168843711485e-43	9.0481677232338e-41	86.8726586893352
IPW	-1.6205031254184	7.88429812161231	-22.6910162265738	1.01039155751611e-42	9.85197378419608e-41	86.8431055265301
LDHB	-1.22187768094164	8.8365063271342	-22.6176152631775	1.34728623909614e-42	1.3052161397592e-40	86.535088195157
CLK1	2.93861472225606	6.40821426877316	22.5900475191261	1.50129057443032e-42	1.42679615605353e-40	86.4772851299839
GOT2	-1.15895897716234	7.93225669981011	-22.5985586792388	1.4519398649494e-42	1.39758519308206e-40	86.4728189318824
PSME3	-1.07121921608446	7.80706412596272	-22.5934996493643	1.48107338261692e-42	1.41654763779463e-40	86.4548735307636
CLIP1	1.48717826731051	7.34697770045077	22.5849188696054	1.53184072720443e-42	1.44667423645923e-40	86.4249252883199
HNRNPM	-1.08555450272632	8.58568320153889	-22.4152894384006	2.98756540029315e-42	2.80383012817513e-40	85.7389803718343
CDC45	-2.33088118313534	4.95162767856729	-22.3934174702332	3.25707403773849e-42	3.03777787271311e-40	85.670666552848
MRPS25	-1.40767175470883	6.16408240047868	-22.308201751846	4.56246702038029e-42	4.15212150169882e-40	85.3717915014806
CCT8	-1.07963639886495	8.88655413704154	-22.3182626033278	4.38429378564462e-42	4.01430216373412e-40	85.3513947330737
EIF1	1.17850955350699	9.69732498475581	22.32075988266	4.3411645505782e-42	3.99919796880259e-40	85.3399900037011
EXOSC2	-1.51486318306322	5.72678188006167	-22.2879859183565	4.94284631821624e-42	4.47119158520091e-40	85.2994374840852
CMBL	-1.37433270256708	6.45678400236768	-22.2778831889831	5.14475315798629e-42	4.62596487546839e-40	85.2467997723391
SDCBP	1.57203068332939	7.49099440361155	22.2096357309233	6.7446099592336e-42	5.9927256300504e-40	84.9371860502498
ICA1L	2.25873297733238	3.44979476802255	22.1968362262858	7.0963788478179e-42	6.26818969287256e-40	84.8887578073509
B3GALNT2	4.18261550525055	6.90985719192654	22.1649340945925	8.0557472898972e-42	7.07398253246177e-40	84.7733070890026
ISG20	2.82555092120189	4.26106453763919	22.1538907349996	8.4174523476885e-42	7.34863165423782e-40	84.7553255609869
RFX5	-1.66123712338086	6.56541377294632	-22.1408326337707	8.8663203335869e-42	7.69576104792722e-40	84.704599843936
CD55	4.31970786661844	1.92412948034999	22.3240572518212	4.28487134870953e-42	3.97170544272978e-40	84.6479939269619
FH	-1.25076286002065	7.51608629018816	-22.1110735665093	9.98149110554812e-42	8.6139120943052e-40	84.5600720376567
ATF6	1.42127947372959	6.80005234435732	22.1050315931232	1.02246195810112e-41	8.77330786448363e-40	84.5382913695008
THSD4	3.90075710259476	2.39682519785714	22.2672610718096	5.36600896833784e-42	4.79618992074768e-40	84.5194759297586
KDM1A	-1.24056856909556	6.50114412515004	-22.0753615694868	1.15079694762265e-41	9.81839032130775e-40	84.4380391344475
RFC3	-2.11815335117805	5.35423028397939	-22.0559634697994	1.24335767175575e-41	1.04889094376878e-39	84.3693479743697
SERBP1	-1.3650738684812	9.06007200584829	-22.0709281481742	1.17132033265845e-41	9.93703170350243e-40	84.3625772335834
HMGCS1	1.91757587070447	8.01092711096575	22.0441832415352	1.30319266905511e-41	1.09322576081182e-39	84.2742936945321
MANBA	1.65513880874602	5.63744058442242	21.9626627646131	1.80492025569631e-41	1.50570458664088e-39	83.9895046007832
TYMS	-2.10194036590633	4.65205164288457	-21.9426659766943	1.95526948134232e-41	1.6132047544965e-39	83.8734124561663
TSR1	-1.32683795231832	6.50678236308161	-21.9343424925886	2.02151231400645e-41	1.658744749023e-39	83.8711814719493
POP1	-2.71382954851402	4.76175089075964	-21.9610215624507	1.81680864472424e-41	1.50724854194361e-39	83.8495443751045
SLC29A1	-2.76106107432587	5.08681264342282	-21.8835610123832	2.47760702875086e-41	2.02194277955016e-39	83.6732902015802
MAP3K10	1.68390738068897	5.02212502624516	21.870024514209	2.61581506462771e-41	2.12319346002431e-39	83.6424378620998
DSC2	-1.84717789999242	7.91207621410056	-21.8497045536663	2.83800352814822e-41	2.29115381605772e-39	83.4994614279488
RB1CC1	2.09254112614056	7.64330347785742	21.8114522632067	3.30918801664532e-41	2.65726028117359e-39	83.3491766144743
CSE1L	-1.63506941861583	8.01406448472021	-21.8040506657192	3.40908440856993e-41	2.72291550420671e-39	83.3149741778874
RAB3IL1	2.22461265545984	3.63611445072921	21.7822380522438	3.72150440425688e-41	2.94116369128007e-39	83.2671335775818
FUS	-1.18167989138844	8.14365512272689	-21.7841585689564	3.69287576669424e-41	2.93398002712596e-39	83.2342643418761
NUP188	-1.214230141887	7.34169010127585	-21.7669976573796	3.95676112345251e-41	3.1107185879457e-39	83.1813013650052
DNAJB9	3.20347521502056	5.99268817849321	21.7549651264267	4.15304012983652e-41	3.24802346820965e-39	83.179697854284
LINC00847	1.83956917294483	4.99588400175693	21.7377145053048	4.45167735325187e-41	3.44569005857887e-39	83.1138350577076
THOP1	2.57499417980111	7.67850498973639	21.7419092458117	4.37712585085905e-41	3.40553998841966e-39	83.0522635317789
RANBP1	-1.67209754434655	6.6542407438731	-21.7254373533273	4.67730681686536e-41	3.60176611087437e-39	83.0391940016974
KLHL1	-2.52508721128875	4.78949223298591	-21.7221042942375	4.74052624882909e-41	3.63182357920498e-39	83.0140185159712
DLGAP4	1.88067338657787	6.14193647746768	21.6996271474963	5.18993394795558e-41	3.95594153109142e-39	82.9265169694428
ILF3	-0.931073380289185	8.88719611079809	-21.6483175976288	6.38338311828004e-41	4.84105459111581e-39	82.6669690799596
MMACHC	-1.71355143267861	4.35207373465454	-21.5660444491108	8.90156531623186e-41	6.68329523942688e-39	82.3932928664603
PECR	1.58264600877966	4.48527994680606	21.5573772925664	9.21934779273342e-41	6.85335279483589e-39	82.3896158428002
XRCC6	-1.01201801572022	8.94692795564846	-21.5784331596898	8.46638619799238e-41	6.38850528387204e-39	82.385748598231
NUP93	-2.00627656827093	7.74465930635953	-21.5588312418058	9.1652517306707e-41	6.84703582028613e-39	82.3362426786726
COL6A2	1.7964999627397	5.53461447662054	21.5172665327459	1.08455367149049e-40	8.02249159167544e-39	82.2044685891228
GLB1L2	-1.56553894716811	5.89044457334717	-21.4830295402872	1.24605131562074e-40	9.15138970421848e-39	82.0851273957015
LYST	4.0673089353364	5.44605981052447	21.4823763543147	1.24935727847948e-40	9.15138970421848e-39	82.0850831012921
PCNA	-2.19587550155371	6.9343544601054	-21.4724186247424	1.30086426871802e-40	9.48241643644165e-39	82.0156159948653
PPP2R5B	1.61542183128284	5.03673557992153	21.4319258841431	1.53331724984506e-40	1.11228462916297e-38	81.8814922275759
PRKCH	2.17492513691891	4.78716031625338	21.3691916635373	1.97886831377277e-40	1.42175533969435e-38	81.6283921413679
NSMAF	1.32163961495188	5.47751435569837	21.3664977404727	2.00068514807799e-40	1.4305851515971e-38	81.5898982217301
SEL1L	1.45831654760117	8.08081880563845	21.3733724987096	1.94548315738512e-40	1.40448918708149e-38	81.5618797775571
EDEM1	1.63659651147602	7.0293986490133	21.3635658422839	2.02470464491361e-40	1.4408988127025e-38	81.5438422219895
BRCA1	-2.27834445783498	6.11806452857854	-21.3468708775869	2.16712045275793e-40	1.52776904782221e-38	81.5388859891026
CS	-0.82177518865733	8.7784953744036	-21.3546145026217	2.09985044099295e-40	1.48732802933727e-38	81.4799467464727
TRIP13	-1.99234082665341	5.0926281436171	-21.3195087014622	2.42269186782798e-40	1.69995986389275e-38	81.4246029715762
LETM1	-1.49621842923169	7.14583696919759	-21.2905589231034	2.72624316640786e-40	1.90405894822235e-38	81.25784710122
UCK2	-1.49668391926153	6.09890098901782	-21.281290405666	2.83130809015419e-40	1.95921300837582e-38	81.2536522585724
NACC1	-1.35595465585143	7.50125782815014	-21.2889558815558	2.7441297455378e-40	1.90767834532387e-38	81.2440736309321
LARS2	-1.63206629150968	6.54461091115823	-21.2773780494374	2.87687255023959e-40	1.98161092726595e-38	81.2287500059366
SLC19A1	-2.55665780352495	5.30683842421257	-21.210179905575	3.78558670713088e-40	2.58383499973987e-38	80.9817607349473
HSP90AB1	-1.25894391677021	11.7264866526892	-21.2250997011814	3.56159542837995e-40	2.44205100239969e-38	80.905756948392
GABARAPL1	1.67214314203103	6.48173614621184	21.1812575240406	4.26103304686628e-40	2.8951887887667e-38	80.829062387855
CDK2	-1.99985572556324	5.86749658240361	-21.1588078518808	4.67118998095999e-40	3.14540756744822e-38	80.7719395065507
SMC1A	-1.41238482896296	7.84037724779176	-21.1699726325674	4.46246389706453e-40	3.01839449902347e-38	80.7473214263243
RECQL4	-1.79459165807067	5.92675737588015	-21.1331197539494	5.18955102437139e-40	3.47885259740897e-38	80.6650260972563
LOC100129034	-2.08109495818393	6.05477283818739	-21.1036316166454	5.85645854807939e-40	3.87403442986608e-38	80.539274855736
TPM3	-0.906673064411282	8.34818411663904	-21.1167891936379	5.54883331970734e-40	3.70316805016558e-38	80.51645848616
PKM	-1.43832963886084	10.1810573339944	-21.1087493055601	5.73481611183213e-40	3.81035392633944e-38	80.4526271212127
MT2A	4.0644234342647	6.45013702405701	21.0874120962997	6.25942051348601e-40	4.12243238730289e-38	80.4482065821059
ZNF554	4.81083165656612	4.91192939456223	21.0679990496639	6.77861926920783e-40	4.4063959717067e-38	80.3704977338023
GTPBP4	-1.44909234507189	6.88496240058456	-21.0720058102412	6.66801995318608e-40	4.35334728769749e-38	80.3654551493013
HS1BP3	1.47361409402617	5.55611048271143	21.0547699222733	7.15707710362098e-40	4.63235645637813e-38	80.3332215061408
GREB1	-2.95808042529568	4.37889365284744	-21.0762926821679	6.55170004868186e-40	4.29608418912693e-38	80.2837109127445
HNRNPAB	-1.19186025290963	6.99528154086491	-21.0372023698276	7.69275548568544e-40	4.93651352021592e-38	80.2189978365847
H2AFZ	-1.67431058367312	9.36815887061044	-21.0477862953802	7.36537449291079e-40	4.74671516676174e-38	80.2178423728219
TOR1AIP1	1.33869631398891	7.08520687550469	21.0279983097552	7.98934896899721e-40	5.10502400504094e-38	80.1743592361032
CYSTM1	1.80901742260098	4.8268448015689	20.9935061678496	9.20703899121729e-40	5.83345559038476e-38	80.0978402958676
MCPH1	2.61498695905339	6.00013671714926	20.9966331114759	9.08933671051997e-40	5.78328305276135e-38	80.0745048546378
RBCK1	1.55030138017415	7.54641359897765	20.9914687709011	9.28455402503653e-40	5.85785139663649e-38	80.0051430295988
AR	-2.77792587262364	8.46276416868889	-20.9875772376481	9.43444316187281e-40	5.92751458237163e-38	79.994858510582
ETV1	-3.12684048828945	6.86314375058671	-20.9638808689952	1.04012414022563e-39	6.48070709113195e-38	79.9679186128549
DDIT4	1.84232427588033	9.29730938279806	20.9741191955232	9.97184542299975e-40	6.23905128632351e-38	79.9165692216771
CYLD	1.57084005269859	6.32610172150476	20.9579986168035	1.06563171394e-39	6.61220075062934e-38	79.9046460586301
MCM2	-2.11806505450697	7.0059770569288	-20.9563962360301	1.07268876330627e-39	6.62859854724568e-38	79.9038529586638
ORC6	-1.96716499396994	5.21107361794789	-20.9148117824356	1.27324969279961e-39	7.771998937837e-38	79.7721109958458
CCDC93	1.23605917058654	6.2276310751013	20.9163891164001	1.26499370006819e-39	7.75312057151999e-38	79.7333912315403
LDHA	-2.30045297539776	8.90633343648569	-20.9258123062279	1.21678226986494e-39	7.4881977722508e-38	79.7254036828571
TCOF1	-1.5560693053973	6.00948024117969	-20.8986200313404	1.36120242212741e-39	8.27522897597782e-38	79.68462019416
MKI67	-2.74244330891803	7.39131593976904	-20.8927389184665	1.39464190140689e-39	8.44433177077658e-38	79.6485705493268
FARSB	-1.48391157020008	6.79257415960218	-20.8653171326386	1.56182121161805e-39	9.38092292546265e-38	79.5215766758864
SIRT2	1.17224856872265	6.51085890733781	20.8653751895477	1.56144674374162e-39	9.38092292546265e-38	79.5197807965607
FLVCR2	3.40986848364173	3.88912822640841	20.8629224404709	1.57734606771318e-39	9.4364257182395e-38	79.5169899928334
MICALL1	1.68028206549097	5.89102953205445	20.8492918840055	1.66872053944615e-39	9.90415320961396e-38	79.4671454279493
SLC37A4	-1.35233034149484	5.74309600342415	-20.8273158549847	1.82740415475559e-39	1.08032680266968e-37	79.4083346845828
SHC2	2.75700530348925	2.54790271975531	20.8524875137567	1.64683079471234e-39	9.81302032277796e-38	79.2765033304152
NRP1	-2.19654385396698	6.66047024611455	-20.7900702017604	2.13184305463554e-39	1.25045919173466e-37	79.2256601454855
SLC9A1	2.29819267384254	6.82794523334113	20.79664474008	2.07461362213581e-39	1.22166267254868e-37	79.2203215418151
TRIM16	1.51625799910436	7.01976816602199	20.7630873205195	2.38386603179486e-39	1.39284561608684e-37	79.0928251654395
CLN6	-1.39555177334902	6.00183100296048	-20.7376599949307	2.64878022360404e-39	1.54163115649761e-37	79.0286893733967
RRAGD	1.7264683197628	5.40335852325754	20.7079065486408	2.99667274195752e-39	1.73737598043375e-37	78.9099305099972
NRBP1	1.01103276456353	7.28053615446019	20.7038568638245	3.04745578146204e-39	1.76002292363208e-37	78.8273190496516
KIAA1841	1.91342410696022	3.4743924541865	20.6881478621	3.25278521163692e-39	1.87141083287126e-37	78.7902194399211
TTLL12	-1.82844203734948	7.42002300454925	-20.6835435634303	3.31556715970048e-39	1.90025024694894e-37	78.7572667758407
CCNF	-2.08079506304339	5.43141964185884	-20.6470083655545	3.85902375928608e-39	2.20331181632851e-37	78.6724069799733
TMEM201	-1.83946068525632	4.775659506405	-20.6265299822478	4.20200820918441e-39	2.38103227430616e-37	78.5846489354057
POLA2	-1.84719566402193	5.22382230874885	-20.6254235758556	4.22138975757203e-39	2.38302212780833e-37	78.5830655270655
KIAA0513	1.57334183701443	5.91605873094083	20.6130794268254	4.44383234817451e-39	2.49919799775987e-37	78.5061330363026
G6PD	1.85106854967482	7.05726382351509	20.6275882720993	4.18355339821381e-39	2.37955446316585e-37	78.5054965537329
PNPO	-1.52047528234135	6.94202455817695	-20.6103029549762	4.49546927714426e-39	2.51880472632829e-37	78.4643783592165
LEO1	-1.26330114738614	6.57110404802333	-20.5722280220046	5.26770404511784e-39	2.94051464466504e-37	78.3093967604877
SMC2	-1.97346208032461	6.57918264419188	-20.5633570062379	5.4660393612564e-39	3.03992766846763e-37	78.2985569594021
TMEM39A	1.5927012493286	5.66317755189757	20.5414984609682	5.98744825331316e-39	3.3054236386673e-37	78.2152223678401
MT1G	4.2676970719957	6.8092748307979	20.5539578543892	5.68439564096235e-39	3.1497005514646e-37	78.2104804719755
SMAD1	2.30544833893159	6.0462424517514	20.5367494290551	6.10719739197842e-39	3.3591822724523e-37	78.1704736515953
PRPS1	-1.67431422101765	7.12453387581646	-20.4966028687613	7.2209175798882e-39	3.95727366348909e-37	77.9934036557319
SHMT1	-1.5854275102127	5.95112508949799	-20.4499760788319	8.77390313034329e-39	4.75627903990018e-37	77.8405980872449
CCNA2	-3.04512228238336	5.78179546194476	-20.4466243215291	8.89772045222129e-39	4.80604929174658e-37	77.8368206582294
FADS3	2.16008120756421	4.62278422705556	20.4455796932046	8.9366685898523e-39	4.80978550341298e-37	77.835338428038
LAP3	-1.10189172256094	6.7563903770792	-20.4553417177522	8.57929232285548e-39	4.66763237391297e-37	77.8232438402403
HNRNPA1	-0.802746826374053	9.95726769453823	-20.4687989953415	8.11010275689716e-39	4.42841101809337e-37	77.7965196534252
MCUR1	1.19018271972173	6.48742655971112	20.4299551321747	9.54013506287545e-39	5.09803089338569e-37	77.7048809867198
KPNA2	-1.30328433500179	7.62729148647251	-20.4340537478575	9.37797262948212e-39	5.0292727501537e-37	77.6998206671286
CHKA	1.13202631186973	5.29391508429053	20.4168012901816	1.00798916179376e-38	5.34839761607599e-37	77.6916835308517
XPC	1.57566271752035	6.93121455276637	20.4245784516681	9.75715431519488e-39	5.19551167365128e-37	77.6684377540828
DHFR	-1.61594179700213	6.43154817119331	-20.41231400227	1.02709742157892e-38	5.43059678958768e-37	77.6675421463132
LMNB1	-4.08104904960354	6.74383071958625	-20.400168196103	1.08066815169193e-38	5.67388565237972e-37	77.6476099335182
CCT2	-1.37929284861409	8.50740740467501	-20.4110593457042	1.03250509842882e-38	5.44003388000252e-37	77.5844140850461
RNASEH2A	-1.60971960016277	5.66131705646183	-20.3837867783005	1.15740586120406e-38	6.03458555966674e-37	77.5705251779559
ALDH1B1	-2.7054360793337	5.84157259434605	-20.3685278361708	1.23381582493729e-38	6.38861325077873e-37	77.5064057486877
MCFD2	1.21732213378037	7.17054491142346	20.3842818687004	1.15500811206039e-38	6.03458555966674e-37	77.4971206761136
EXO1	-2.42044041682874	4.32221503299247	-20.3821328570933	1.165452290363e-38	6.05551266162311e-37	77.4802366287503
SMOX	1.76377887404135	3.48581849464683	20.3665256833937	1.24421176455278e-38	6.42030373076445e-37	77.4476406289339
BCCIP	-1.28137194305136	6.66457244728867	-20.3650243493233	1.25206509361328e-38	6.43870186496471e-37	77.4446296389991
ATP5G1	-1.53571983020757	6.41779695550586	-20.3295017267041	1.45317253924534e-38	7.44738527280139e-37	77.3150069675071
METTL8	-1.86083619880258	4.98589877911923	-20.3069807963268	1.59722020269717e-38	8.13012154701719e-37	77.2577719374194
NR1D2	1.93831873800401	6.9379360893542	20.3154040238458	1.54173276908453e-38	7.87437389815416e-37	77.2129784962896
TONSL	-2.02737128064407	5.55440779528041	-20.2938553312591	1.68771949695544e-38	8.50429394841709e-37	77.1958289450289
PEG3	-3.54047028723076	6.75122348986378	-20.292948020888	1.69416290613832e-38	8.50821076875353e-37	77.1892920149613
KCMF1	1.31810607147676	6.46339468458491	20.3017290506775	1.63282908793183e-38	8.25540794087017e-37	77.1728239290453
PRSS16	1.77540685030512	4.37424749071674	20.2843502135621	1.75646471466152e-38	8.7916913851191e-37	77.1603815283785
DHX15	-1.06504592981469	7.94307112966558	-20.3040700776218	1.61685830993558e-38	8.20227850742997e-37	77.1443425291602
TAOK3	-1.76363742077136	6.65934097932814	-20.2749606171905	1.82714316721539e-38	9.11507700960343e-37	77.0818648003473
TK1	-1.92975525091353	6.629102681302	-20.2468852627014	2.05603036315707e-38	1.02229642162803e-36	76.9701020571756
SAPCD2	-2.63815838882357	6.46203528134666	-20.21323955112	2.36870795353797e-38	1.17387850265103e-36	76.8467947655442
CAPN2	0.866069581750538	6.65727198765853	20.2082205684914	2.41929067729847e-38	1.19108422328898e-36	76.7632219662032
MAOA	-2.36715491196416	8.28826132769166	-20.2086241367819	2.41518349435096e-38	1.19108422328898e-36	76.752804482213
ZFYVE9	1.00058553188089	6.14320345977865	20.1926193938636	2.58357618051548e-38	1.26780980152354e-36	76.7284691273869
SAT2	1.14274383298525	6.31150015256816	20.1904266698569	2.60754983575016e-38	1.27540613464575e-36	76.7135632472943
SIPA1L2	1.4405210146772	5.56084833827015	20.1768174375447	2.76143569231936e-38	1.34628955700869e-36	76.6797926869709
TOMM5	-1.47024434201696	5.0739879449585	-20.1525952023825	3.05830979772233e-38	1.4861999974951e-36	76.6111070756917
BEST1	2.86885560283632	4.21706602179226	20.1271618156442	3.40470210814569e-38	1.63862201461268e-36	76.500980564837
RRAGC	1.76717556755346	5.93763732102689	20.1281274127646	3.39085622175626e-38	1.63720569215087e-36	76.4708477469846
MRPS27	-1.00780044263207	7.57476626867205	-20.1414290488658	3.20579119747456e-38	1.55284389100897e-36	76.4697611466022
VPS9D1-AS1	-2.44769864567288	4.45926987813282	-20.1138031585676	3.60220104102214e-38	1.72813580932871e-36	76.3948397759075
CBLB	2.01466683492216	4.84199949541352	20.0963219494452	3.87818530801961e-38	1.84872478048325e-36	76.375893842207
NLRC5	4.93572879452522	3.24499124234053	20.0895359726447	3.99097002557701e-38	1.89646854126786e-36	76.2873973525689
TPI1	-1.40103132123615	9.52599420926206	-20.1010347352808	3.80175110231363e-38	1.81806033606183e-36	76.2626445899465
TFRC	-1.72563759027156	8.69312267884588	-20.0870288274156	4.03346997936874e-38	1.9106178299748e-36	76.2159465503169
MPC1	1.19559983853416	4.99794491138961	20.060048698672	4.52070280041113e-38	2.11473125392441e-36	76.2091607339806
EIF4G1	-0.873394165766879	9.98084393636985	-20.0861814498152	4.04793713031752e-38	1.91144100468075e-36	76.1811501467021
WDR3	-1.43019251436389	6.51101782139512	-20.0622481171556	4.47885549708309e-38	2.10170294200624e-36	76.1667337676841
ATIC	-1.28516255326483	7.38787400534054	-20.0556640366274	4.60530618907742e-38	2.14761732096853e-36	76.1139565512728
IPO4	-1.33189826671366	6.74475704776611	-20.0395684430822	4.929777647406e-38	2.29181241961141e-36	76.0638323792585
BEX4	2.28600226585689	4.58923517555354	20.0205560782421	5.34284212299387e-38	2.47617646045913e-36	76.0569372383084
MIPEP	-1.59838075635641	4.51132045667646	-19.9989506352466	5.85473116712806e-38	2.69676819649064e-36	75.9605535109934
ANGPT2	4.54244144968573	2.30610984400822	20.0705313510078	4.32472446037945e-38	2.03573863627141e-36	75.9257730446962
TRERF1	-2.64886025999603	4.01141655692858	-20.014658382086	5.47792808926952e-38	2.53097132887604e-36	75.9199111471674
PIK3C2B	-1.75790081753877	5.74866965439327	-19.9802683400581	6.33703001715111e-38	2.90999519075049e-36	75.8804974720098
UAP1L1	2.17511815813142	5.96604658361656	19.9631395883206	6.81431496129856e-38	3.09135206824348e-36	75.7625678283984
TES	1.60631171793766	6.78184422587473	19.9661173984178	6.72881374286757e-38	3.0618141564515e-36	75.7556695506765
EIF5A	-1.34349552367304	8.74185864569955	-19.9743274603573	6.49863249052295e-38	2.96606278047698e-36	75.7398373642008
SLC35F6	1.63962576723689	6.06320579291165	19.9587438662271	6.94253184831786e-38	3.13857673368521e-36	75.7321407971756
TDRP	1.55649076557485	5.90017625263649	19.9581440109687	6.96021611825503e-38	3.13857673368521e-36	75.7269566400255
FLCN	2.0558578815999	6.11538075334095	19.9477538736877	7.27382542243089e-38	3.2701725312342e-36	75.6932543903984
UNC5B	3.47979179427899	2.59055989348362	19.9750468543061	6.47884495824215e-38	2.966046826005e-36	75.6892462064703
POLQ	-2.33383745277197	5.48906559513981	-19.9314742873688	7.79406256340471e-38	3.4832036741692e-36	75.6814084228426
ABCF2	-1.07074642750418	6.63673681109388	-19.9300703484331	7.84064548470879e-38	3.49362411271179e-36	75.6011192994888
RBL1	-1.79943482721328	5.00979831078305	-19.9022633093166	8.82330522251379e-38	3.90828174694003e-36	75.5572272511027
NONO	-0.81264860599425	9.41761989961414	-19.9339057498861	7.71404445360154e-38	3.45773407508301e-36	75.5519036327087
TPD52L1	1.15241489466378	6.35899508781753	19.9183726334224	8.23983923941307e-38	3.66063390588836e-36	75.5384822847178
ELF3	2.78016259717461	6.69572823600711	19.8924722661749	9.19807674643021e-38	4.062303541894e-36	75.4479544440406
METAP1	-1.09113180626468	6.56080101785754	-19.8832064433835	9.56749835633688e-38	4.2130661383799e-36	75.4205040143411
HPS1	1.30687132898206	5.77494592517601	19.8669535206408	1.02519520704713e-37	4.48814321545763e-36	75.3577626850966
IRF2BP2	2.86562999429714	6.78721991476656	19.8767076416969	9.83548071813689e-38	4.3184087270042e-36	75.3573629788471
PDCD11	-1.20226426494381	6.80893562706951	-19.864311301836	1.03677926145049e-37	4.52566203195945e-36	75.313617268764
OAS3	-2.36025552053519	4.52694507097421	-19.8464054082188	1.11883324811599e-37	4.86968117498831e-36	75.3066686491045
LRRC20	-1.90833584332941	5.42004789699566	-19.839193967633	1.15369903911084e-37	5.00692045412957e-36	75.2865917806114
SESN2	2.55053656979465	7.10016023583952	19.8247390021822	1.22691528354184e-37	5.29406893611041e-36	75.1428920721673
GLO1	-1.453729643939	8.51854593041276	-19.8320008933168	1.18956599468116e-37	5.14770114585945e-36	75.1386536022382
RAPH1	1.98231507865421	6.05455773017609	19.7956004926114	1.38904200873173e-37	5.97646269430248e-36	75.0470024197678
SIGMAR1	-1.32015246724627	7.42487367069214	-19.7811968413442	1.47698578654404e-37	6.31863776944312e-36	74.9521528610583
NOLC1	-0.975122930746455	8.37246477254147	-19.7826210562792	1.46804584707193e-37	6.29833612560918e-36	74.9212099246025
RAD18	-1.64676291747528	5.0543430848036	-19.7314518683975	1.82616233359966e-37	7.70271168576754e-36	74.8341486798091
GFPT1	1.55561506997655	7.80202610602707	19.7590973487737	1.62294515398637e-37	6.90372363520096e-36	74.83081191059
LAS1L	-1.23075347793863	5.92493518519208	-19.7397088823895	1.76291874307112e-37	7.47796266834912e-36	74.8257740000586
ATP5B	-1.15229241911116	10.5848811259372	-19.7604991931243	1.61326938850464e-37	6.88206055050731e-36	74.791492865154
DTYMK	-1.60134536548886	5.19730207929641	-19.7169237563255	1.94303633600805e-37	8.15929564547073e-36	74.7687320371306
HILPDA	-2.33423416656775	3.95236856073731	-19.7347306613336	1.80077984913943e-37	7.61704513089512e-36	74.7423145881929
MCM7	-1.49300604602703	7.63196662227199	-19.7158942443519	1.95159871753852e-37	8.16301012327533e-36	74.6616549273268
KLK3	-3.61804116061735	9.2897428225808	-19.7166539140182	1.94527693199156e-37	8.15929564547073e-36	74.6591209035762
HNRNPU	-0.958926550113599	9.43220950976021	-19.7042630709037	2.05101437584169e-37	8.55500885212188e-36	74.5693347413254
FNIP1	2.1082667867919	6.6316041327566	19.6776400971566	2.29819650463298e-37	9.55947886802459e-36	74.5331276508755
SLC44A2	-1.72227116892476	7.0207959802748	-19.6605035288178	2.47295863780439e-37	1.02579963826715e-35	74.4646315265807
EFTUD2	-1.00444362192149	7.22847381700606	-19.6506218929723	2.57975425698636e-37	1.06715123754565e-35	74.3931249978024
DKC1	-1.15034562314581	6.97089339238598	-19.6429855220193	2.66545534333366e-37	1.09957355592028e-35	74.3630291546109
TMEM177	-1.74081358362306	3.95332618588013	-19.6190609486764	2.95296540111213e-37	1.21484187570136e-35	74.3252919714444
PGAM5	-1.18778146267437	6.55674338340456	-19.617612168189	2.9713465714699e-37	1.2190639376282e-35	74.2736699321906
NEDD4	1.67943676240421	4.62381829633955	19.5900393892759	3.34398614142988e-37	1.36079392682144e-35	74.2273541084079
SARS	0.9454480689704	8.72988867275998	19.6122252461643	3.04070855547902e-37	1.2441220618276e-35	74.183261288066
AGAP1	1.75600582131895	5.20876455751628	19.5864782473705	3.39542794306242e-37	1.37799313494663e-35	74.1802043711629
AHSA1	-1.25532844593919	7.73570276093452	-19.6004124431058	3.19857153397777e-37	1.3051562541905e-35	74.1745950580558
MEF2A	1.60063655327791	5.6934949789819	19.5750321037415	3.56622974425712e-37	1.4434098609101e-35	74.1194986788183
CENPN	-1.46124150520228	7.06896401008706	-19.5594386808698	3.81292707310649e-37	1.53911056262815e-35	74.0191617702605
CHAF1B	-1.42833293484894	5.20701804463886	-19.5166464589028	4.58188522422206e-37	1.83961466649515e-35	73.9131893767583
TACC2	1.28280725010181	7.14236543094497	19.5246733972903	4.42660230521861e-37	1.78203378592929e-35	73.8478238121657
PRIM1	-2.14427547791662	4.47710809253784	-19.504934594245	4.81834769824594e-37	1.92289402577997e-35	73.8472447425572
WBP2	1.42648613099795	7.84772571630618	19.5089975879269	4.73495538277847e-37	1.89600240074137e-35	73.7689984399435
NOP56	-1.42652227387872	7.51123693536341	-19.5044821978927	4.82772407910928e-37	1.92289402577997e-35	73.7476382101451
SLFN5	3.17165137229328	5.98540046470198	19.4869240101196	5.20618674421761e-37	2.06815079765004e-35	73.7328000655769
EGF	1.81788617907302	4.72302213111865	19.4631767364696	5.76603489670523e-37	2.2784942107612e-35	73.6836081600419
MRPL20	-1.00639114207998	6.84434237718362	-19.4580627904781	5.89431852091457e-37	2.32307314724549e-35	73.5778417651701
MKNK2	2.05926791757576	9.19817636084331	19.4730513927918	5.52622661880576e-37	2.18949390258542e-35	73.577289119567
YPEL5	1.58977708070879	5.84370081318027	19.4301750600119	6.64617549949099e-37	2.60571726632785e-35	73.5041622067185
ABHD4	1.43189718635789	7.6287354629928	19.440445985037	6.35864586850858e-37	2.49951377909751e-35	73.4846571474045
ENTPD1	-1.44771417225413	5.05258935907968	-19.4114116891411	7.20568133079362e-37	2.81772163706242e-35	73.4672996958101
TDP1	-1.31398095299503	5.12343865106362	-19.3801481487684	8.24530073123616e-37	3.20755014974721e-35	73.3206210732719
ZFAND3	1.13680642350058	7.19824743810549	19.3946401553463	7.74583150994341e-37	3.02107547930676e-35	73.2913592977887
FAM216A	-1.92575233804184	4.45236064564699	-19.3647715382232	8.81077203147719e-37	3.40985960888303e-35	73.264459794986
WSB1	1.78288743122528	6.52970062290657	19.3764093424554	8.37934021848325e-37	3.25127061293914e-35	73.217317414823
SUV39H2	-1.79071417505214	4.47092246058907	-19.3532251563926	9.26091891439355e-37	3.56569124150086e-35	73.2077343070464
NEIL2	-1.21985611680811	5.89128396494041	-19.3539524006626	9.23189537575555e-37	3.56365400931479e-35	73.1922800372343
C6orf1	1.84949509692665	5.02553609395923	19.3481944651219	9.46421978731639e-37	3.63464768098064e-35	73.1817796466333
DBNDD1	1.53146387368593	7.47774924109012	19.3446379234996	9.61065266176495e-37	3.6814683767618e-35	73.0740232021099
ZBTB21	2.11942526634988	6.98309336579657	19.3343980977181	1.0045119094757e-36	3.83810453757943e-35	73.0344965365444
DOCK3	2.09425928287873	3.9749374781166	19.2931321096785	1.20059556702248e-36	4.56408684415431e-35	72.9583403248231
C8orf33	-0.867596564809215	7.04984776335295	-19.2896677395727	1.21871551373864e-36	4.62127074603522e-35	72.8477136514569
SGTA	1.65034173235646	7.72057639090605	19.2869431716626	1.23315922546149e-36	4.66426169509567e-35	72.7937670917267
PCSK1N	3.75053332781744	3.17141677079746	19.2589193878201	1.39210514451775e-36	5.23906036342821e-35	72.7747016661268
SLC22A15	2.95670385828448	2.31288638679217	19.3128202907966	1.10264942817068e-36	4.20238167853068e-35	72.764432732619
CEBPB	3.03225180043176	5.66217179809038	19.2549764076734	1.41606695266298e-36	5.31591534029681e-35	72.7641547340851
PRNP	1.17058862859249	7.37828859435053	19.2634311009701	1.36518736401639e-36	5.15066669800755e-35	72.711090951303
BIRC5	-1.82485936587037	6.53960587102737	-19.2441045737019	1.48430895870015e-36	5.55820033013502e-35	72.6949020510897
RBFA	-1.35096737062262	4.71425961030222	-19.208975448535	1.72828659392978e-36	6.42375036991325e-35	72.5974230242968
LRBA	-1.69185498741222	8.96700960931413	-19.2397703724262	1.51242896481228e-36	5.64941127751772e-35	72.5837843256386
NFKBIB	1.9712892119989	4.26375270826863	19.2060620349062	1.75024978020494e-36	6.48593028795086e-35	72.5816928595636
IGFBP2	-1.67254104213529	6.0155442000645	-19.2056136879524	1.75365456640121e-36	6.48593028795086e-35	72.5555609473579
IMPDH2	-0.947585707287726	8.68022170354649	-19.2249481136375	1.61271152001151e-36	6.00905116240517e-35	72.5219454951547
NEK6	-2.18900825736881	5.78654004425687	-19.1843718064762	1.92284682133222e-36	7.09421814966207e-35	72.4739128300164
MCM10	-2.87324956380663	4.96158020147667	-19.1776947849548	1.9793531034678e-36	7.26420821026679e-35	72.4561889348612
WDHD1	-1.96414433205409	5.5772713359155	-19.1772199561594	1.98343458058696e-36	7.26420821026679e-35	72.4546872524404
MAP2	2.47490721369802	4.15009006368624	19.1562355205579	2.17253111193197e-36	7.93740320602687e-35	72.3635463958613
MTCH2	-0.906841039999244	7.64292288624788	-19.179564835172	1.96336079685974e-36	7.22593767785438e-35	72.3507916929861
RAD54L	-2.29232954143622	4.82694798828056	-19.1381941831084	2.34956039739565e-36	8.56334925419733e-35	72.2845419050206
UNG	-1.82431186958397	5.58491074683267	-19.1356369528728	2.37580189918482e-36	8.63802453224197e-35	72.2511123271935
KLK2	-3.06958191830742	6.5995755946349	-19.1256687810497	2.4809398266237e-36	8.97681745459796e-35	72.2034424205272
ATP1B1	-1.82942371403174	6.91808466024277	-19.1325460497465	2.4079139369689e-36	8.73363180616546e-35	72.1933433757686
MT1F	4.26149256592416	5.11658730308506	19.1101144115982	2.6544344194463e-36	9.55851013007331e-35	72.1561792287142
RNF19B	2.04860908568881	4.81109516869385	19.0963339276663	2.818324057248e-36	1.01002276953785e-34	72.0976476994267
STK40	1.6793924915147	7.29980444735113	19.1067246599449	2.69383647800007e-36	9.67718864919835e-35	72.0402956682639
FDFT1	1.42198586569208	8.5063379988421	19.089311706211	2.90571866243712e-36	1.03886360559895e-34	71.9305877895616
TRANK1	2.91970651803524	2.57461531560098	19.114952917969	2.59919505556291e-36	9.38209446017614e-35	71.9180233103235
NPAS2	2.21545527938114	2.60789036472607	19.063488509345	3.25123296217857e-36	1.15963216532241e-34	71.8488161324123
C4orf46	-2.1160684689881	4.39110710649121	-19.02097816951	3.91248972507985e-36	1.38888760547988e-34	71.7569341517474
IL6R	1.7502528065784	6.68262120010395	19.0371392649597	3.6464821802956e-36	1.29752550756679e-34	71.7516717399439
TMEM116	1.54079163792941	4.50510081941807	19.0158647019311	4.00065953053906e-36	1.41683734694751e-34	71.751444029085
FAM83D	-2.63546999338234	5.67480946655819	-19.0102295024795	4.10014412659462e-36	1.44865327541047e-34	71.734917088517
AKNA	1.94814478349355	3.06655737698552	18.992792619429	4.42403365824411e-36	1.55576790192491e-34	71.6479657899451
INCENP	-1.91892125034397	5.76121752255912	-18.9810889119859	4.65575823046458e-36	1.62583408345712e-34	71.5906569399157
SLC25A36	1.49394332110565	7.31551444347359	18.9915431957989	4.44820738480281e-36	1.56061406752801e-34	71.5316632066723
APEX1	-0.986830955879523	7.90502282516888	-18.9938573770626	4.40353722248247e-36	1.55219518621588e-34	71.53006600744
KIAA0391	-1.27255288106526	5.39855177901452	-18.9586315844588	5.13517763753708e-36	1.7890911230918e-34	71.4889932772302
HNRNPD	-1.41028243528548	7.7814248262866	-18.9827627112478	4.62188404395791e-36	1.61776715161007e-34	71.484503084183
GPATCH4	-1.35065055100827	6.05077145111275	-18.9573200891541	5.16466429711845e-36	1.7951990529058e-34	71.4455575591664
MEX3A	-2.40406752005261	3.8251347083514	-18.9479673820974	5.37994425732556e-36	1.86570999926098e-34	71.4014836782321
SYT4	-3.95624248947591	7.40916224789453	-18.931541909421	5.78012471977942e-36	1.99986988000479e-34	71.3553454137369
MAD2L1	-2.22465873748665	6.02067241922574	-18.9252831448165	5.94037802530815e-36	2.0505911822535e-34	71.3402491123679
TUBA4A	-2.05027671490264	6.38724074674741	-18.908090518789	6.40398770441186e-36	2.20050982538784e-34	71.2347007034786
GPR158	-2.19883614328575	6.19310152516177	-18.9026717876952	6.55752722757512e-36	2.24812394633032e-34	71.2223038626572
ZNF165	3.6848874038418	4.44433544701069	18.8811532361418	7.20472586226748e-36	2.45320098747865e-34	71.1773434748372
ZBTB43	1.78607842332333	5.88630969596821	18.8964346145703	6.73885077674546e-36	2.30502467570865e-34	71.1659512469734
YWHAQ	-1.06268299763689	8.59048988470053	-18.9108126552467	6.32822683117469e-36	2.17946454350732e-34	71.1574351192239
DHODH	-1.68455087419551	4.3485066850925	-18.8753465747612	7.39013420556764e-36	2.50497190137254e-34	71.1533092538367
CDCA5	-1.6987942379872	5.93657631350727	-18.8816719819876	7.18839173245108e-36	2.45320098747865e-34	71.1451361435847
TICRR	-2.70266826173869	4.81928996569957	-18.87713864919	7.33240602789468e-36	2.49102735101508e-34	71.1373072471988
NUP85	-1.20826813352094	5.6026424920353	-18.8699970098562	7.5651956530119e-36	2.55853553886547e-34	71.0924375951473
CDC25A	-1.62575626069511	4.71894853688787	-18.8597954621771	7.91069121852393e-36	2.66338429007523e-34	71.0845066093264
LRRC45	-2.18568189782761	4.74130043073407	-18.858781659955	7.94588167777999e-36	2.66924741104126e-34	71.0812058197011
CREBRF	3.75016143050734	5.16459805187924	18.8505663406794	8.23692127561952e-36	2.75459851741683e-34	71.0438407541964
TMPO	-2.23965137381146	7.55423149003693	-18.868994084043	7.59847755245013e-36	2.56401660511441e-34	71.0210339150703
CREB3	1.35976142601949	5.73587598801955	18.8423353190063	8.53928089163556e-36	2.84314505252327e-34	70.9471259490102
MFSD6	1.65438595078238	5.2180205029077	18.834018864208	8.85612935903592e-36	2.93562115795328e-34	70.9404090222733
TFE3	1.15250361663416	6.96665464157639	18.8511749011342	8.21499886617334e-36	2.75349158425131e-34	70.9348985866289
MAN1A1	3.81785869669146	2.82531100460086	18.8500659755482	8.25499022933921e-36	2.75459851741683e-34	70.9076021524382
PTPRM	1.06958201847991	5.56262991249593	18.8202770078844	9.40582968887018e-36	3.09732321508936e-34	70.8555521339067
HN1	-1.32956595912356	7.64004369150617	-18.8333031422616	8.88394458113855e-36	2.93835488613164e-34	70.8400465552913
MPC2	-1.39544562659068	8.16250431229598	-18.8345978997458	8.83369036216688e-36	2.93466138226323e-34	70.836838327249
AIDA	-1.9479531182248	7.41840152178324	-18.8223911956778	9.31907417713266e-36	3.07549929327086e-34	70.8061758515215
WDR5	-1.13226687965337	6.12871133229074	-18.8093719043246	9.86640152528378e-36	3.22775349245449e-34	70.7952440279347
NCBP1	-1.03529085529263	6.51595288168459	-18.8011706578113	1.02276771687848e-35	3.33142733983673e-34	70.7439252233773
G3BP1	-1.29078465522583	7.74785039775776	-18.8119577711491	9.75517570411945e-36	3.205333005975e-34	70.7418297030611
ECHS1	-1.04674515022508	7.96462967879629	-18.8095070295867	9.86055790233475e-36	3.22775349245449e-34	70.7272626459981
DDX56	-0.875786116156431	6.73504554142472	-18.801599110732	1.02084777453033e-35	3.33142733983673e-34	70.7211440089803
CTIF	1.66140181798866	4.01071293469491	18.7430225926102	1.32013445052008e-35	4.27222821314862e-34	70.5763564606351
MRTO4	-1.51310089738881	5.06458746943601	-18.7455726809723	1.30542923620521e-35	4.2337635876582e-34	70.5734942736143
GRPEL1	-0.969506305226359	6.29867398208569	-18.7596414854936	1.22721465817976e-35	3.98871326996261e-34	70.5644203150822
LPXN	1.60586629544944	4.16716547633269	18.7375981092867	1.35197198317153e-35	4.35648311143857e-34	70.550828825531
POLR1B	-1.26554145790988	5.7553208188769	-18.7382077968765	1.34835537591773e-35	4.35417297307111e-34	70.4919509265223
RFC5	-1.31431893832914	5.57491738160961	-18.6998175072549	1.59622861985431e-35	5.08895306915761e-34	70.3552060495682
EFNA5	-1.99030396032168	6.87143664827561	-18.708917878707	1.53360782273945e-35	4.89971384388418e-34	70.3532752939855
FN1	-3.37564763472077	9.38700253971883	-18.7254670659212	1.42599725521601e-35	4.58517661334553e-34	70.3525128747415
SNRPD3	-1.16079803398641	7.55080437720768	-18.7200060965606	1.46063965227095e-35	4.6865309868591e-34	70.3501212811579
HPRT1	-1.34765061085451	5.70739384480685	-18.68507141979	1.70321018624946e-35	5.41851782981397e-34	70.2969307734087
XBP1	1.47605664192107	8.43078054526475	18.7153444029847	1.49088122327068e-35	4.77336299544402e-34	70.2956543827356
CDYL	1.47851365730099	5.44648562694218	18.6749106035137	1.78109850267564e-35	5.63052107708999e-34	70.2170378732144
IPO5	-1.03158263983553	7.7453520693998	-18.6793721799871	1.74646596743831e-35	5.53268627996912e-34	70.1592458842143
ZNF292	3.18855987294402	6.1142568514651	18.6627287355681	1.87922072026594e-35	5.92823074275492e-34	70.1549031263863
SEL1L3	1.33110938190887	8.75085321345689	18.679828885337	1.74295930334629e-35	5.53268627996912e-34	70.1278699575659
FAM102A	2.05776405414258	6.79417648964189	18.6539021852508	1.95370000930516e-35	6.15026401252125e-34	70.0800336291157
C21orf58	-2.41147757457337	4.74584032632716	-18.6114449602185	2.35566587687154e-35	7.32353598490747e-34	69.9848971854396
GLYR1	-0.571556581888474	7.66454796233602	-18.6347360859151	2.12581883309413e-35	6.66415356946586e-34	69.9599791186752
OSTM1	1.45796681033608	6.00675715153346	18.6217749110934	2.25078931665839e-35	7.02658053616265e-34	69.9586230170561
PRKDC	-1.54770484061293	8.85265119057455	-18.6377984275512	2.09732657451213e-35	6.58858908846741e-34	69.9481246582236
HDAC2	-1.34644636563278	7.60307958724056	-18.6232972464856	2.23573595529321e-35	6.9941273134756e-34	69.9192200583428
SDCCAG3	-1.15461849464588	6.10396249769012	-18.6040652237647	2.43358948462926e-35	7.55016109528779e-34	69.8866015251921
LAD1	-1.01629991301612	7.34861251080765	-18.6151400826708	2.31759708459079e-35	7.22013232826042e-34	69.8827598901181
TCP11L2	3.23387891558353	3.36695467569765	18.6011676098921	2.46489049713322e-35	7.63150426906234e-34	69.8564794361987
CENPF	-2.62714417279445	7.42065187995379	-18.5911471781437	2.57629196649562e-35	7.92737708379063e-34	69.8261128730368
TRAK2	1.35575221477735	6.27129875874763	18.5924748087012	2.56124573133331e-35	7.89726199213573e-34	69.8073915723975
HIP1	-1.35977364660253	5.97731933620745	-18.5696876500972	2.83221637507807e-35	8.69704725729494e-34	69.7531757961584
AARS	0.920126581105059	9.82860415560559	18.5936803912609	2.54765931748681e-35	7.87153339740369e-34	69.7276730642045
KLHL24	2.38862597892846	6.30857047814562	18.5340868496446	3.31449990690265e-35	1.00954423127891e-33	69.5973911016119
CIDECP	2.43648566541081	2.60804435322588	18.5535023510164	3.04204345263189e-35	9.32231111933071e-34	69.5970884320344
GAB2	2.46160939572012	2.74658055356583	18.5446179753971	3.16380225665136e-35	9.67569341871218e-34	69.5868688259399
GOLPH3L	1.30111341457547	6.74326284322276	18.5415511682597	3.20696149671891e-35	9.78775077941691e-34	69.5838805288583
UMPS	-1.08922467413111	5.90117854437778	-18.5297523785751	3.37860486439297e-35	1.02491173017626e-33	69.5678425603869
UBE2G2	-1.32038311724995	6.57012282719536	-18.5304610149139	3.36803974083098e-35	1.02377499490522e-33	69.5450431146987
BRI3	1.23906217674094	6.38061637489507	18.5237051036389	3.47013202256984e-35	1.05055448489735e-33	69.5177380785916
FHOD1	-1.76964021858818	5.59495886652534	-18.5067649946341	3.74003451510755e-35	1.12515264987643e-33	69.5116990169066
APEX2	-1.223610797864	5.13287458027708	-18.4923346337169	3.98655951649382e-35	1.192473659356e-33	69.453600594358
SYNCRIP	-1.35158748444174	8.33712120097991	-18.5184027081077	3.55243666789703e-35	1.07330762585798e-33	69.4289888905126
CDK2AP2	1.23434274094809	6.64426588559907	18.5064437909383	3.74535131344776e-35	1.12515264987643e-33	69.4172008749518
RBMX	-1.15719971676348	7.36761000895635	-18.5063736980543	3.74651255286504e-35	1.12515264987643e-33	69.4007268271788
MSH6	-1.4598326255164	5.78476784338119	-18.4794490963639	4.22048875501922e-35	1.259937557562e-33	69.3670445271728
NRF1	1.65489554571442	4.81927412508504	18.4690273744657	4.41976062109217e-35	1.31420050467961e-33	69.3416146650299
TRAP1	-1.06044380718137	7.84129265965665	-18.4926302878051	3.98134806191682e-35	1.192473659356e-33	69.3300133132089
ZWILCH	-1.83935551927565	5.71005556562307	-18.4578883470504	4.64323197173591e-35	1.36443779427762e-33	69.2974873272765
FOSL2	2.18959000242007	5.95922088840438	18.461081986761	4.57802275645466e-35	1.35056168390812e-33	69.2715000325912
COLGALT1	-1.36037040760069	6.59888772061739	-18.4677564559174	4.44470075085569e-35	1.31900447578753e-33	69.2707101297057
FANCG	-1.24832673502348	5.41791371899405	-18.4526842375806	4.75150093776897e-35	1.39080970919179e-33	69.2703144910272
FANCA	-1.74486746831042	5.19325691425123	-18.4430446575924	4.95880579103255e-35	1.44866590969153e-33	69.2520702799558
NOC2L	-1.19182604530256	7.86050567931456	-18.4730701091642	4.34135988760418e-35	1.29344960460842e-33	69.2403071376996
ATG13	0.919022360225358	7.07579107558553	18.4649150858489	4.5009724977142e-35	1.33306909320861e-33	69.2234611714987
CPT1A	-1.08121943574123	7.76177506517409	-18.4593804011445	4.61265097264713e-35	1.35810915696606e-33	69.1863048016952
SH2D4A	-1.58584041384342	4.69665597530123	-18.4084744529224	5.78004457288343e-35	1.68203777725615e-33	69.097517042165
SETX	2.38971448162252	7.80671312715167	18.4418846102916	4.98435931242637e-35	1.45330367835717e-33	69.0964446539788
TM4SF1	-3.89660325109496	4.10715761355622	-18.463311901963	4.53303851279003e-35	1.33992335252077e-33	69.054519609663
FANCC	-1.32683140237931	4.93210378345156	-18.3919740012813	6.21900330430357e-35	1.80279061037495e-33	69.0331193081694
THEM4	-1.13884235540366	5.85057304299995	-18.3986677831764	6.03702274922632e-35	1.75342231339231e-33	69.0000708998386
SLC39A8	-2.04794387125439	5.41211124179349	-18.3810391184207	6.52823929026014e-35	1.88515463812589e-33	68.9763435333423
TSFM	-1.11930668659655	5.55707860722186	-18.3851941182881	6.40895434684483e-35	1.85427472971526e-33	68.9573468801011
PTDSS1	-0.896913152632638	6.91607095979618	-18.3689491772997	6.88819110517313e-35	1.98147658305133e-33	68.8202355282841
DNMT1	-1.61715626483705	7.11362761882201	-18.3701342581331	6.85204212695061e-35	1.97486112434338e-33	68.8150617121837
ERO1L	1.69478058271174	5.65757741468384	18.360713121208	7.14477755502123e-35	2.04354247173712e-33	68.8122646514274
TNPO2	-1.17115177443376	7.69614074268859	-18.3670497104886	6.94653207633049e-35	1.99443834910475e-33	68.7772789789008
LSM4	-0.995282331217858	7.4464991275837	-18.3639847799729	7.04172006697694e-35	2.01790970468942e-33	68.7738265894001
CDC14B	1.49055509657518	3.81548075807049	18.3076880024807	9.04354762195237e-35	2.57681045713922e-33	68.6598466784899
CDCA7	-2.93160175846732	3.74549539786046	-18.3185433707632	8.61733545267457e-35	2.46003629576732e-33	68.5963143122335
SLC35D2	1.26904879233091	4.28994834514279	18.2786199998916	1.029229145941e-34	2.91052822136536e-33	68.5230488278333
RORA	4.34375230642108	1.94257644938843	18.4550217396039	4.70255951127644e-35	1.37917253166654e-33	68.4855372296179
IRF6	1.71237058972995	7.06191539247202	18.2991705125693	9.39277391598952e-35	2.6712479758049e-33	68.4786854243331
STX5	1.36390073468577	6.1485376462777	18.2803667446372	1.02125740722618e-34	2.89343419375629e-33	68.4558332301456
WDR77	-1.42611988733253	6.10229394502723	-18.260166344599	1.11737117043024e-34	3.13615803648234e-33	68.3770130981519
KAT2A	-1.53390483957782	6.92604382583338	-18.2674273243361	1.08181764034099e-34	3.05349129461661e-33	68.3618300266586
FAM111B	-3.38748468783918	5.37239196293751	-18.2374440137364	1.23641220574993e-34	3.44452053460871e-33	68.3517778029083
CGN	-2.21498935579673	5.68869316528682	-18.2387549325857	1.2292097388455e-34	3.43720920642534e-33	68.3497893759866
TBC1D22B	2.19623197314411	4.42761365033859	18.2382215095857	1.23213536921596e-34	3.43898600448826e-33	68.3356696569296
PARP1	-2.43866083850494	8.67047737935533	-18.2645693928027	1.09567364468925e-34	3.08679839561984e-33	68.3124633454223
ENTPD3	3.32846502265384	1.73791004643442	18.2932068866249	9.64533782674242e-35	2.73789022318269e-33	68.2757856773865
L2HGDH	-1.34082445635921	5.53963039433707	-18.2191632818608	1.34139166773096e-34	3.70945437986153e-33	68.2456727773946
NSUN2	-0.915492525977807	7.01836717965808	-18.2399119352602	1.22288800577864e-34	3.42591162215896e-33	68.2273874085102
TP53BP2	1.17694083224607	5.91175951874549	18.2229798966494	1.31875751384979e-34	3.65359092766947e-33	68.1897416922559
HACD3	-1.07258289118886	7.95823406612029	-18.2261799298291	1.30007642463232e-34	3.60849308544896e-33	68.1458996842026
EMP2	-1.93974080603727	5.05003587700478	-18.1908307940522	1.52210607624316e-34	4.16319578157874e-33	68.1447881291421
RAD51AP1	-2.5202973310785	4.91183236243539	-18.1908460573317	1.52200240186425e-34	4.16319578157874e-33	68.1416976760833
FKBP4	-1.16558559068765	9.20065883627441	-18.2309584073991	1.27267526914032e-34	3.53897997063168e-33	68.1401842855193
MSMO1	2.03522242710637	7.26151821259622	18.2118322987134	1.38597017458792e-34	3.8256853201493e-33	68.1026934586539
DFFB	-1.8595717538922	3.93462687038759	-18.1807436706286	1.59220011033092e-34	4.33124580737847e-33	68.08448182863
MCMBP	-1.07284090259117	6.53500759621429	-18.1948518457206	1.49503766548574e-34	4.10411071022558e-33	68.0589663897981
ELOVL5	-1.41405202144125	9.19494966390001	-18.2084106705696	1.40728395031817e-34	3.87739005467479e-33	68.0401441058254
NIPSNAP1	-0.998206532239777	7.50096097655591	-18.1903228147283	1.52556053486353e-34	4.16505763482014e-33	68.0012711023101
CALD1	-1.94104384321504	9.3438729556239	-18.1875374817181	1.54464261189103e-34	4.20950153541845e-33	67.9445822434329
NKX3-1	-2.78645297420332	7.74594844250421	-18.1738857220575	1.64170149505468e-34	4.45782814642696e-33	67.9261334436138
RNF115	1.17987482556071	4.95223508883102	18.133518772794	1.96612981806426e-34	5.30486573042223e-33	67.8580990120544
CYB5A	-1.36223812877761	7.06061581660179	-18.1504345740211	1.82298062405648e-34	4.94113304166644e-33	67.8429093915526
SPIN4	-1.98954148426177	4.80611659211628	-18.1162731684739	2.12372670007509e-34	5.71503228106228e-33	67.8117511123346
WWC3	1.12089207512356	5.93163434997865	18.1350732050343	1.9525164199587e-34	5.28270028145943e-33	67.8012122988956
CDCA3	-2.26566206594053	5.10495134177123	-18.1121636366617	2.16312031324292e-34	5.80025261136708e-33	67.7953020576963
SPC24	-3.16570909637731	3.6609404367047	-18.1984366803305	1.4713144035659e-34	4.04638408130872e-33	67.7932879827824
ESCO2	-2.76337273555615	5.0223807984318	-18.1006208403261	2.27774718345568e-34	6.07507135111376e-33	67.7431701614817
CDKN1A	2.1662886124634	8.98263807180801	18.133331708469	1.9677745150807e-34	5.30486573042223e-33	67.6929926764092
ERCC6L	-2.91184021385102	4.1833941571136	-18.1130906989176	2.15416982317405e-34	5.7865857003187e-33	67.6895193366959
TFDP1	-1.35507465814715	6.17563063919967	-18.1009065088278	2.27483784857226e-34	6.07507135111376e-33	67.6609249937509
STEAP3	-2.00889855889119	4.05728704467787	-18.0740795329758	2.56505481014357e-34	6.79309753599927e-33	67.6196610016413
SLC33A1	1.11638766019994	6.86647537317388	18.0946881024808	2.33902163094391e-34	6.22743773231448e-33	67.580267433451
SFXN1	-1.08818786023552	6.91871793304875	-18.0925667760253	2.36133144300101e-34	6.27570848638993e-33	67.5788694310928
FYN	3.57435059692198	1.47514740981985	18.2612660046155	1.11191203717622e-34	3.1266799906813e-33	67.5591736987979
DGAT2	-2.0453078308525	5.25895114511593	-18.0561029988741	2.78010736799899e-34	7.34966412638605e-33	67.5417582182844
NETO1	-2.92076791253236	8.23967192860912	-18.0741025188596	2.56479083254993e-34	6.79309753599927e-33	67.4790147470185
CAB39L	-1.53584403437768	6.54095299471142	-18.0446295698754	2.92675960103843e-34	7.71021441564792e-33	67.3880745073568
DNAJC11	-0.928877752790584	5.99318443589988	-18.0318174528013	3.09974508754651e-34	8.12317141965067e-33	67.3470556333169
CPEB4	2.38701622694572	7.0505935315365	18.0320556656461	3.09643675511835e-34	8.12317141965067e-33	67.3043225930746
CCT4	-0.921350437218964	7.91214355243142	-18.0356596584121	3.04681535116088e-34	8.01243070280767e-33	67.2941429118633
FERMT1	-3.20707512083076	3.48226949005239	-18.0491051622577	2.86864886724155e-34	7.57040973470987e-33	67.2520618159361
POLA1	-1.65403770739915	5.06164044847927	-17.9921350364433	3.70361322022951e-34	9.62170521020178e-33	67.2466762746034
ZNRF2	1.43751989216602	4.53332286914916	17.9884479906996	3.76540970446394e-34	9.74851588314319e-33	67.2249665179179
SPTBN2	-1.84933428189665	7.02320241580706	-18.0107814112488	3.40637520037961e-34	8.91117247541817e-33	67.2223468976959
SAT1	1.88439068047915	7.7034347765658	18.0010715693644	3.55803383791118e-34	9.29172801914335e-33	67.1446200307427
STK32A	4.05919189060887	1.1521126290432	18.1038043211118	2.24553618384584e-34	6.01051182471108e-33	67.1441498201698
RCL1	-1.20965451713973	4.97995842586492	-17.9715802214614	4.06162321023543e-34	1.04612923027265e-32	67.1384437377869
PIGA	2.71856282677405	5.26513736532114	17.9731728086786	4.03268097062101e-34	1.04045940644064e-32	67.1295101098844
CDK1	-2.43069015391989	7.28572040063451	-17.9888485228168	3.75864668242061e-34	9.74781322680966e-33	67.124745759205
HNRNPA3	-1.14674503695716	8.40990727690557	-17.9998388431459	3.57776782629954e-34	9.32704195828366e-33	67.1209953325185
GTF3C1	-1.03317047612076	7.87015787831122	-17.9940075442896	3.67262097635155e-34	9.55772557727815e-33	67.1076140037014
CCND1	-2.8433841355462	7.58167760708807	-17.9841144373273	3.83936983577448e-34	9.9228876857125e-33	67.1006039231197
ZFPL1	1.42164636376673	5.05536346795379	17.9627573067448	4.22579157726726e-34	1.08654942336036e-32	67.0766256379317
GAS6-AS1	2.17384840527888	2.73897776772386	17.9365789202512	4.75326819870206e-34	1.21386182434881e-32	67.0045744002168
TNFRSF21	1.67715653221682	5.35579480624002	17.9526322197568	4.42243634175631e-34	1.13323044552582e-32	66.9910874621179
MARC1	-1.7399137890609	7.02972644308117	-17.9409861649907	4.66003761079653e-34	1.19208049001228e-32	66.9094642488192
FZD7	2.81536746221791	3.02979726888239	17.9355460466541	4.77538766650726e-34	1.21744008828986e-32	66.8687968249319
TXNRD1	1.40361994280719	10.4299524355075	17.9544670570691	4.38612999615565e-34	1.12584834226108e-32	66.8633677402657
ABTB1	2.03021593108684	3.41542138362453	17.9036270476796	5.51249192544787e-34	1.39587822516906e-32	66.8274120097007
RBM12	-1.49465459530543	6.55458424952433	-17.9167304439292	5.19696285531062e-34	1.32043306658789e-32	66.8121611287858
HN1L	-1.12919534200026	8.71825785096827	-17.9265142766646	4.97327433979361e-34	1.26574046587018e-32	66.7835313029456
ATP6V0E2	-1.36658108474369	7.3027285064536	-17.9141634208519	5.25731158748516e-34	1.33350997969049e-32	66.7756468032463
SH3BGR	2.00189896980339	3.47257330747313	17.8555432773239	6.844849020189e-34	1.72743282163291e-32	66.6488325458834
RELN	2.32285758453936	2.50753389848687	17.8563972803222	6.81856477010754e-34	1.72369644087432e-32	66.6026568806616
TTC39A	1.37361556112344	4.98343181741514	17.8523163858791	6.94508912135961e-34	1.74978956789154e-32	66.5869813300232
TIPARP	3.01572579159958	4.3268699024393	17.8341486687214	7.5376626361868e-34	1.88642570241635e-32	66.5551815934757
MELK	-1.78678588737067	5.72248070412054	-17.8346381455754	7.5210491333492e-34	1.88541024685094e-32	66.5243654556991
MALT1	-1.24138312955548	6.07139234359117	-17.836756892549	7.44955988644939e-34	1.87159641384625e-32	66.4757796124849
MCM8	-1.84020531192058	5.29198737077814	-17.8207665153104	8.00646170484731e-34	2.00041645524105e-32	66.4743749923114
FAM43A	1.63843625285809	6.53503857119285	17.8366401623158	7.45348065716606e-34	1.87159641384625e-32	66.4455339400542
GPRC5C	1.93449464100415	4.31263854002477	17.8071218969924	8.51468660798798e-34	2.11683003486006e-32	66.4255111321831
LOC646762	1.44011660465169	4.48529429812937	17.8046372832226	8.61066728390606e-34	2.13362673160286e-32	66.4184047212075
MAPK8IP1	1.26594081787553	5.79657507518124	17.8182426932965	8.09811047503144e-34	2.01995393510087e-32	66.3759299276972
PIGU	-1.29854836595887	4.84043228880901	-17.7895235756018	9.21842336130557e-34	2.27464701735902e-32	66.3453923787138
ALDH18A1	-1.04077421147668	7.38236560994829	-17.8168300311427	8.14986921291437e-34	2.02949313600534e-32	66.3198644142319
GFM2	-1.18315289782191	6.81741051233134	-17.7989553839917	8.83427097680712e-34	2.18542690259861e-32	66.2796674639711
DCAF6	-1.31000340612321	7.56653244130747	-17.8055143901588	8.57666092941823e-34	2.12871306638255e-32	66.274746050211
PLCB4	-1.76369519244948	6.52367018924233	-17.7893601269761	9.22522664871897e-34	2.27464701735902e-32	66.2584282546811
ZC3H6	2.46893825985179	4.65883622118192	17.7573868030557	1.06581085498797e-33	2.60231151195112e-32	66.2083618208883
KIAA0930	-1.47292736701987	6.66032670982788	-17.782702076047	9.50669469110228e-34	2.34020536855069e-32	66.2024474815835
CCDC149	1.12518441419724	5.03245921914073	17.7542944968076	1.0808053095796e-33	2.63463839750766e-32	66.1512756680061
ICA1	0.866426180264566	5.91123849515103	17.7679258777367	1.01626194938596e-33	2.49349500522541e-32	66.1481126772447
ADGRG6	-2.86900268055965	8.35121176119697	-17.767413463544	1.01861654285278e-33	2.49519510725568e-32	66.1020491510751
ESRP2	-1.74825123663829	6.76906829269414	-17.7580107291855	1.06281093575137e-33	2.59921319401346e-32	66.0885710342517
SET	-1.0158829510999	9.06879112890994	-17.7741636103547	9.88034265341133e-34	2.42820335979746e-32	66.080503511719
WHSC1	-0.938947134202308	7.48280727663622	-17.7422957104837	1.14102445925278e-33	2.77692435658666e-32	65.9835196276799
KDSR	1.14107886275098	5.77052817460411	17.7076426867479	1.33458328960793e-33	3.24273506096321e-32	65.8968964312066
PPAP2A	-2.57270271478637	6.74951392089721	-17.6862708964365	1.47010400831088e-33	3.56624907734994e-32	65.8173535556333
MAPK8IP2	1.56314371265325	4.92324583541017	17.6331716471798	1.86988109296365e-33	4.50692367446904e-32	65.6116788829061
DNAJC1	1.00507377012447	6.05054126469354	17.6462477608349	1.76227629367459e-33	4.25439563116039e-32	65.5961717368894
ATF4	0.967122362290176	9.48506763517002	17.6688443696207	1.59079923905202e-33	3.85281312477502e-32	65.5900320551118
C22orf23	2.04396891226952	3.19553922365202	17.61336518701	2.04559871836671e-33	4.88346638656985e-32	65.5527930745541
FICD	2.61720517202682	3.73490582094616	17.6118835949595	2.05939251676265e-33	4.90854571931872e-32	65.5400644246472
KIAA0100	-1.22286949660742	8.69689931204786	-17.6503348665733	1.72993812708188e-33	4.18305167733679e-32	65.5308555648659
RIOK3	1.20772836744007	6.49292110652203	17.6319891430498	1.87993218745138e-33	4.51664987628318e-32	65.5070413595746
SMPD4	-0.9707131739729	6.90676930580775	-17.6311991106046	1.88667761018868e-33	4.52561517485514e-32	65.493542313848
NETO2	-1.79390822077258	6.0214272889255	-17.613363082524	2.04561824530663e-33	4.88346638656985e-32	65.4928022902354
CD63	1.09007988906879	7.43312307285734	17.632431960008	1.87616196347069e-33	4.51481539158267e-32	65.4702291926234
CPSF6	-0.892310210406958	7.22312014992836	-17.6220510346622	1.96658192730649e-33	4.70975984376941e-32	65.450950413713
GNG7	1.31264993513366	4.164173138541	17.5826316169257	2.35174015642073e-33	5.58761553620469e-32	65.4095189188367
CRB3	1.21472433234567	5.43084255229716	17.5911779276802	2.26225350943887e-33	5.38351801865832e-32	65.3929701771219
TSPAN5	1.64819054140449	3.928107145922	17.5731118202475	2.45562051773317e-33	5.80686577862697e-32	65.3811969722306
ERN1	2.8994649001216	5.45741179335439	17.5757548560852	2.42632513386586e-33	5.75571851660818e-32	65.3463758884824
HBEGF	3.16171342183101	3.10454507748973	17.5639259890418	2.56023226325839e-33	6.02577549609528e-32	65.3002107513079
ALG3	-1.4057245234574	6.20797308400905	-17.5665901851563	2.52943796649491e-33	5.97201894730938e-32	65.2594928957234
ZNF618	-2.39717278777947	4.89147284645741	-17.5390553612035	2.8665364922724e-33	6.68383726210596e-32	65.2241017060089
PKP4	-1.01402193369564	6.73256202344751	-17.5639524432345	2.55992464398722e-33	6.02577549609528e-32	65.2068676750364
BHLHE40	2.75256547871067	5.12808083203357	17.5408680360032	2.84301601789619e-33	6.63930459171528e-32	65.1899527563006
SMAP2	-1.04613810764918	6.14214304784766	-17.5481486437981	2.75048587273806e-33	6.44325988534083e-32	65.175439590641
RIT1	1.77548041988566	6.19270559275461	17.5490210861343	2.73960315025494e-33	6.42779389128565e-32	65.1750643015743
MYO6	-1.53632392209848	10.1412004883802	-17.5738225871355	2.44770757716785e-33	5.79728343513446e-32	65.1557516135759
FOXRED2	-1.00575601513339	6.92510344222454	-17.5508399293231	2.71705426069576e-33	6.38486491058021e-32	65.1385806720853
UBAP1	1.27283368035841	6.96208329539737	17.5444771760067	2.79676197520845e-33	6.54146071958413e-32	65.0939310868468
FIGNL1	-1.94273217223799	5.58928128395094	-17.5089663134021	3.28684212177104e-33	7.61654649699289e-32	65.042753497978
ITPR1	1.28499907079585	4.9993193670352	17.5149189838939	3.19903691472436e-33	7.42453451491514e-32	65.0404276023714
TRIM14	-1.75953359810373	5.34009491929174	-17.5038297924542	3.3645554454104e-33	7.78461703671533e-32	65.0302141493808
IMMT	-0.733487020079648	7.15740136917522	-17.5263345099721	3.03719842657632e-33	7.07078629046046e-32	65.0096231784312
NDUFB4	-1.0416721616721	7.90485263041254	-17.5209746200878	3.11213374253854e-33	7.23402481082953e-32	64.9668386442851
SRPK1	-1.1056587718436	6.90584903925613	-17.4901355969171	3.58089900162029e-33	8.27242760128158e-32	64.8631721986219
FBXO42	1.7845693767894	5.55680060636238	17.4664858955999	3.98801006470354e-33	9.17059098492931e-32	64.8153663838595
CHAF1A	-1.3927546897217	5.99723980727577	-17.458008104061	4.14502797746418e-33	9.502555741924e-32	64.7845488983135
ANP32A	-1.27135394341743	7.65334335030964	-17.4688656000527	3.94502081322757e-33	9.08564916126154e-32	64.7432697021039
EHF	-1.24065590769814	9.22050144195755	-17.4793746647022	3.76068172265694e-33	8.67440810252175e-32	64.7427396178303
FOXM1	-1.30296499615713	6.90723553438861	-17.4561555781994	4.18015859392923e-33	9.56848497659166e-32	64.7195589355072
PCF11	1.38057960002423	6.0709132199431	17.4592535247494	4.12157740332749e-33	9.46324255173787e-32	64.7117871176684
RUVBL1	-1.69036807746353	6.94861417197395	-17.4470007352096	4.3582158893812e-33	9.94574009041765e-32	64.6691498691582
TUBA1C	-1.51346832623512	8.17447422809559	-17.4475409008929	4.3475011889269e-33	9.93638932312426e-32	64.6308100472438
HADH	-0.935723157629145	6.79393616991113	-17.4315578591501	4.67603983333459e-33	1.06548428129518e-31	64.6062469408338
CDC7	-2.14709938990881	4.99310628658905	-17.3940762589465	5.54789668052477e-33	1.26223055386e-31	64.5582729375657
TMEFF2	-3.55137144298284	6.05640526932268	-17.3752160652834	6.04671116085435e-33	1.37363713753992e-31	64.470683069129
PODXL	-1.60407806261566	5.72785927478773	-17.3639224049187	6.366761725179e-33	1.44198030264386e-31	64.3814754186932
MGAT1	1.43612395009235	6.91894544084493	17.3701641484855	6.18782632488335e-33	1.40357099840556e-31	64.2949787294724
EDEM2	1.20595298663705	4.61751623232229	17.3359514168076	7.234779853497e-33	1.63119300720887e-31	64.2788908625265
CLK4	2.085777065504	4.14874981923895	17.3303038511791	7.42399716982471e-33	1.66884343566e-31	64.2610735680671
PNP	-1.3139123096649	6.11209111057622	-17.3473004878905	6.86908018758674e-33	1.55340524242172e-31	64.2429520603256
ARHGAP19	-1.4164727057974	5.81393812576306	-17.3322920177044	7.35682392332574e-33	1.65622290903537e-31	64.2409041856366
NLN	-1.25919740419283	6.57185741647062	-17.3421286255731	7.03336764823914e-33	1.58816614445051e-31	64.2064894983787
RFC4	-1.42062932076576	5.422383927727	-17.315107538041	7.95823463550767e-33	1.78324032495661e-31	64.1704804148467
MCCC2	-2.62421014556983	6.86163364274319	-17.314824912409	7.96852862310794e-33	1.78324032495661e-31	64.1168170497069
MT1X	4.40826747826993	6.71466919111856	17.3224160676626	7.69663449777376e-33	1.7275435518471e-31	64.1036094574728
CDKN2C	-1.66258591447564	4.75740350459633	-17.2777930762708	9.44006296784401e-33	2.10314518583302e-31	64.0426994095906
ARL8B	1.19548479662654	7.39842694092556	17.3050914391368	8.33134359594359e-33	1.86165856304597e-31	63.986810624349
SLC25A10	-1.52567212761619	7.37110892467118	-17.2969265084978	8.64848122397425e-33	1.92965221484691e-31	63.9617948696606
SETMAR	-1.14655298172449	4.9214107323256	-17.2599636801209	1.02432034281098e-32	2.27532459580616e-31	63.9280662277677
CCND3	-0.91500135096959	5.93517627985245	-17.2616503289337	1.01643701207557e-32	2.26115824790025e-31	63.8744491270697
CSNK2A2	0.993271222665094	4.9892613145355	17.2448038859355	1.09799633417587e-32	2.42820514786229e-31	63.8431916826722
E2F1	-1.8523311222219	5.51847109023476	-17.2408055176862	1.11830170246318e-32	2.46947328885106e-31	63.8304950777004
C16orf72	1.32378904115724	6.62104009951101	17.2563186495928	1.04156782815278e-32	2.3102189819117e-31	63.7960005763993
STRA13	-1.53704902055169	5.84249683017171	-17.2356973934754	1.14479348389048e-32	2.52426122674e-31	63.7799008866175
FAM101B	-1.47262950411281	4.61370359994707	-17.2172978414647	1.2455608391108e-32	2.73308636164351e-31	63.7682659789934
BBC3	3.42035307741264	4.23658884704849	17.2081051147422	1.29920230899202e-32	2.83558457439305e-31	63.7223211241533
SURF4	0.832236278652646	8.6480778156599	17.2476063425379	1.08398577858826e-32	2.4007567037288e-31	63.6852003869571
NOP9	-0.929598503971528	6.14856997380719	-17.2179901011635	1.24161273325824e-32	2.72973013215311e-31	63.6492447738098
GOLGA2	0.831220328250009	6.92674000270202	17.224896524733	1.2029066847616e-32	2.64851125782701e-31	63.6367791245694
ERICH1	1.62212785173952	3.79661160538177	17.1877556223677	1.42636063251502e-32	3.10409148664428e-31	63.6075287712989
JUND	2.62553033525957	7.08453725601341	17.2170846005787	1.24677954030754e-32	2.73308636164351e-31	63.5929352175718
TACC1	1.00741190074867	7.18273181071996	17.2151446083906	1.25792211289883e-32	2.75349248502752e-31	63.5651893495685
IRAK2	2.21132791828667	2.8105908137465	17.1743750111407	1.51672448313302e-32	3.28171971739559e-31	63.5286165433948
PFAS	-1.5485300162981	5.37836215480948	-17.1810006301093	1.47128144434356e-32	3.19259568905533e-31	63.5275739020442
DEF8	1.40709029787644	6.66222450432011	17.1928336275902	1.39350245934458e-32	3.03698591139597e-31	63.5034780783732
ZFAS1	1.24908843582359	6.57673978749599	17.1842333611784	1.4496088576437e-32	3.1501196246567e-31	63.452093485826
KIAA0101	-1.9254457296451	5.27708358578891	-17.1396674976178	1.77889398436657e-32	3.82441379836839e-31	63.3945940354619
SF3B3	-0.824354831129487	8.44289123521756	-17.1769488848553	1.49890572343464e-32	3.24784535975391e-31	63.368952879956
POLD2	-1.00497473974574	8.1703318438719	-17.1703226188075	1.54521182921297e-32	3.33854688164921e-31	63.3502833246336
CBX1	-0.847031349349247	7.22328724507756	-17.1552061559681	1.65630919602263e-32	3.57343949532699e-31	63.3114194682169
ZFYVE1	1.65180728400941	4.88464466396943	17.1184893489957	1.9608038603022e-32	4.19014431603378e-31	63.2932800975347
CDKN2B	4.6369708196086	2.52774003077197	17.2134174608873	1.26792646145374e-32	2.77135134573353e-31	63.2630204098559
PPIA	-1.20893445228326	9.68794063899309	-17.1526462946178	1.67590312519061e-32	3.6105252981151e-31	63.2346228788984
SC5D	1.42605482766674	7.23609097455152	17.1394982972591	1.78027786698156e-32	3.82441379836839e-31	63.2285693398673
KDM6A	-0.897582143312274	8.14154768296341	-17.139068584198	1.78379734204628e-32	3.826500126881e-31	63.2122097466463
KNOP1	-1.43736032474939	4.94562663440371	-17.1052902134161	2.08353063100044e-32	4.44407612998616e-31	63.208927322996
SSR2	0.818650521237187	7.89403408936137	17.1361724762528	1.80770056483012e-32	3.87224417710258e-31	63.1930179975251
SAV1	1.93205601954688	5.80290893973443	17.0999056304903	2.13578992016814e-32	4.54263759791002e-31	63.1240978174175
SNRPD1	-1.2393605145883	6.43774762072155	-17.1009085748165	2.12595703428048e-32	4.52813770592279e-31	63.1046095116936
CTNNA1	0.863243996305286	9.05959923183132	17.1183912638284	1.96168850171267e-32	4.19014431603378e-31	63.0818814924587
NAAA	-1.52476484064112	6.10090001202763	-17.0794977111454	2.34611313246996e-32	4.96886245376148e-31	63.0589371476341
ACSM3	-1.64212992209584	4.60223585463109	-17.0593542236986	2.57414657857678e-32	5.42884621122317e-31	63.0461571261274
TCF3	-1.17412251438081	6.2440441133612	-17.0820573492952	2.31863083669216e-32	4.91759331126687e-31	63.0284988815078
URB1	-1.35923439806264	6.15150403446662	-17.0829730030353	2.30887849649399e-32	4.9038358562028e-31	63.0254038027316
CASP4	1.36215634213705	4.45760705686797	17.0574607897782	2.59669557402349e-32	5.46106172822643e-31	63.0081039931103
PELI2	2.03998004518171	3.95447816161674	17.0510309263991	2.67476283048675e-32	5.60170692644198e-31	63.0072764176835
TGM1	3.02663949011832	2.97537462339467	17.0565595814842	2.60749779760572e-32	5.47611005997866e-31	63.0042620190369
CREB3L4	-1.75425604120306	6.62719628976028	-17.0461674731534	2.73537648640189e-32	5.72067037880373e-31	62.8726808823807
VAT1	1.27092207835165	7.1130200862216	17.0590447079454	2.5778191032313e-32	5.4289665714055e-31	62.8586551566128
ATP5G3	-1.13065147486457	7.59936548978266	-17.0547486367156	2.62934135011738e-32	5.51427230633555e-31	62.8437223071182
PGK1	-1.34674745877794	9.14610854793538	-17.0635367412166	2.52503240024084e-32	5.34026570732626e-31	62.8382513517748
SERP1	0.998212103836876	8.5960898165402	17.0604463188105	2.5612304429149e-32	5.40920342205487e-31	62.8270500606142
AHR	2.653131620063	3.19876876780417	17.0079329263408	3.26264749307299e-32	6.79499511178696e-31	62.7827290874365
CCDC88C	-1.40275981485513	5.64665956587602	-17.0153474770188	3.15296027401954e-32	6.57567381592742e-31	62.762593107906
TOPBP1	-1.07255684481298	6.3289012279617	-17.01934909333	3.09531140678604e-32	6.46442226485385e-31	62.7366251955955
ALDH16A1	-1.34240841809719	5.46808106350081	-16.9993749654387	3.39403142520806e-32	7.03933368521053e-31	62.7126845218582
NUP155	-1.19002509204379	6.30638053162285	-17.0065640804075	3.28331340190523e-32	6.8285642718849e-31	62.6744533997884
POLR1E	-0.952456923939427	5.54112165200626	-16.9934203681768	3.48857567901875e-32	7.20556429107917e-31	62.6528322169367
MBNL2	1.72799960885234	4.61731045271458	16.9773472056792	3.75721917685758e-32	7.73914995331871e-31	62.6500511333952
TOP2A	-2.27035335065646	7.11878434844176	-17.0023659567264	3.34751868818523e-32	6.95246758254349e-31	62.6473107520453
GCC1	1.09166733095041	5.79430265610434	16.9971646941721	3.42882047541926e-32	7.09189645439333e-31	62.6392613311287
SKP2	-1.40207831691063	5.30482601242042	-16.9746489826428	3.80431493689177e-32	7.82542371128313e-31	62.6065802203723
LDLR	1.67418858893789	7.22029136273969	16.9988472875754	3.4023045257774e-32	7.04675927711357e-31	62.6044007726612
DNAJC12	1.68726938557571	3.76083298567965	16.9578839924879	4.11054293424452e-32	8.42072478862424e-31	62.565884715328
ANAPC7	-0.857458466110553	6.33313145675813	-16.9705007991729	3.87787978517282e-32	7.96583349578045e-31	62.4937038252581
KIAA1804	1.38473945873552	3.69387044972174	16.9386372314866	4.49281151674218e-32	9.15387486233387e-31	62.4921255547055
ANAPC1	-1.27088960060795	5.56238821569623	-16.9565439904047	4.13606420246227e-32	8.46146322400182e-31	62.4853793527982
APRT	-1.01916079434695	7.97530020063614	-16.9794073721566	3.72165549792371e-32	7.6764256808822e-31	62.4796576945467
ACTL6A	-1.08824029325258	6.01746149851135	-16.9541186183741	4.18266313112901e-32	8.54515232340589e-31	62.4466091092738
HEG1	3.37688706145964	3.40706798070678	16.9127377103068	5.06428540338109e-32	1.02763931915095e-30	62.374861102145
STIP1	-1.11720759638524	8.74459261789647	-16.9591484096033	4.08660650437229e-32	8.38312612973419e-31	62.3742085802237
SMPDL3B	-1.89543030812042	4.86957419793063	-16.9150255935631	5.01098583963683e-32	1.01819977493893e-30	62.3723689486848
KIAA1191	1.05604146721789	7.42714262241278	16.9535980914482	4.19273270392396e-32	8.55408617963616e-31	62.3627745617778
CBX2	-1.37327099483257	5.66398254910275	-16.9247393083575	4.79090206828113e-32	9.74799260939152e-31	62.3526922629408
XRCC2	-2.46318971403065	4.11957811188328	-16.9019038893756	5.32452383932659e-32	1.07463776843183e-30	62.3019469966178
PRPF4	-0.975273278326653	5.74728804075759	-16.9099889329765	5.12907691762915e-32	1.03938217267368e-30	62.2581431858009
PNPT1	-1.37638568842245	5.55510772503111	-16.8903590472204	5.61666776755405e-32	1.13056143696504e-30	62.1809940935992
SMARCA4	-1.2342304000506	7.81429826954084	-16.9077929061978	5.1814382308829e-32	1.04857785006655e-30	62.1512880580734
TMEM184B	1.22399965309307	6.14824778428568	16.8920486864836	5.57292443128148e-32	1.12326219141104e-30	62.1339120492791
TNKS	1.12577345377124	6.91845937439789	16.8896145603694	5.63605136410075e-32	1.1329444080768e-30	62.0903745363965
KIF23	-1.69112737119075	5.03432878647856	-16.8513631675169	6.728065879525e-32	1.34704849662597e-30	62.0710164903012
EARS2	-0.951741871033983	6.54183450228684	-16.8687244373305	6.20826908884473e-32	1.24630171976059e-30	62.0225756914246
MECR	-1.19706759547382	4.92951261826444	-16.8418019268571	7.03280134663569e-32	1.40571216033634e-30	62.022179541317
POFUT2	1.14915899638741	5.45579153739195	16.8571461454578	6.55023333333398e-32	1.31319497641312e-30	62.0126312706191
TOMM34	-0.902646766882436	6.2957364090838	-16.841587436318	7.03979451633544e-32	1.40571216033634e-30	61.9106334638055
BEND3	-2.27705848680716	3.137048297774	-16.8253346537939	7.59055952332773e-32	1.51367651795869e-30	61.8620218865617
MAML3	-1.4974122261171	5.28880964169016	-16.7997199714406	8.54792518340193e-32	1.69782598616354e-30	61.8334227116818
LINC00963	1.19177910954081	6.29004399636404	16.8160083159732	7.92597127621896e-32	1.57846664036743e-30	61.77595015679
BARD1	-2.49094767996866	6.74226537643797	-16.7986426486722	8.59075203078495e-32	1.70407836848437e-30	61.7358862259477
CENPI	-2.85745793313145	3.68370851418954	-16.8121707741973	8.06827733535622e-32	1.60467884063191e-30	61.7341766279467
SPDEF	-2.17086266981772	6.33912598224351	-16.7795868385013	9.38497735136865e-32	1.85427394615989e-30	61.6637009903809
SRM	-1.34680585876811	7.1459443866052	-16.7859395468933	9.11231624367953e-32	1.80277392246498e-30	61.608137790997
DNAAF5	-1.2446769184685	5.64156640823504	-16.7681906023403	9.89484247631156e-32	1.94988129428208e-30	61.5994989929817
TMEM164	-1.13016191690094	5.71593502667753	-16.7607948613312	1.0240544482458e-31	2.01272272184017e-30	61.5913960701391
ALDH3A2	1.81953729072189	8.05392114536679	16.788995547296	8.98400389253446e-32	1.77973354156065e-30	61.5708408947168
NCAPD2	-1.25122139499554	7.57687584224625	-16.7744906624454	9.60962894587919e-32	1.89616541723156e-30	61.5460123610806
AGPAT9	4.76657493137002	1.73618980321239	16.9054181669766	5.23866602172448e-32	1.05873228778216e-30	61.5286590491452
LRRC6	2.37563780593824	1.68707608862943	16.7614703477986	1.02084721004549e-31	2.00904871638834e-30	61.5229036372075
GINS3	-1.33221923116931	4.22819998996791	-16.7234224210654	1.21824216474472e-31	2.37264907208907e-30	61.5019001417234
ARFGAP3	0.766610858809917	6.81327974473827	16.7587968261178	1.03360065516631e-31	2.02882973045455e-30	61.4847688541088
TBC1D20	0.987481025693609	6.67308014820123	16.7492170021139	1.08062952922775e-31	2.11837245572896e-30	61.4505976391024
NFIL3	3.07546367893743	4.54743575164587	16.7144013145339	1.27042189985409e-31	2.46468414059548e-30	61.4166334642508
ZNF57	2.12092159141184	3.88659746717823	16.708087134179	1.30827625731402e-31	2.53484855223578e-30	61.4118667513561
OSER1	1.95772290561481	6.53374417076399	16.7342160578316	1.15863394126654e-31	2.26411833699824e-30	61.4050585002187
DEGS1	-1.59123097261517	8.06382243282061	-16.7391989940823	1.13211395383191e-31	2.216404580279e-30	61.3616452151479
IVD	-1.49287814052354	7.84250948311936	-16.7340550491334	1.15950119948831e-31	2.26411833699824e-30	61.3465002670984
EIF2AK4	-1.10591772815144	6.74208383670748	-16.7195064912398	1.24062251883325e-31	2.40998547772316e-30	61.3163632586661
EPB41L4A-AS1	1.45951706362629	4.59688091839684	16.692582039425	1.40611631265838e-31	2.71391292427741e-30	61.2990670932243
RMI2	-2.32286289072336	3.79263235041808	-16.6960976986705	1.38330556498684e-31	2.67332256934908e-30	61.2858137972392
NBEAP1	-1.53795098671261	5.52814000900816	-16.6848312726687	1.45775140292497e-31	2.80996085575371e-30	61.266537365829
MME	-2.05243339167909	9.52544484946781	-16.7221490427272	1.22547487361342e-31	2.38364387333926e-30	61.2528516806452
POLR3K	-1.5031576733866	5.2812672264027	-16.6783077850006	1.50268596929768e-31	2.88915909282637e-30	61.2393243134823
SUPV3L1	1.1462791684545	5.91947665909193	16.7028334062689	1.34063645650742e-31	2.59420064831384e-30	61.2385040059006
WNT10B	-2.55195616195781	2.66830664461125	-16.7311987665625	1.17499529135922e-31	2.29139341494157e-30	61.2208127960309
GNL3L	-1.15281470177511	5.84975695988433	-16.6819384816329	1.47750807893378e-31	2.84439247606021e-30	61.1943314368176
CCDC86	-1.46391433134919	5.7376389839104	-16.6615323627653	1.62474077193352e-31	3.11187594787675e-30	61.0957627542205
CCT7	-0.91523363769738	7.82465685345424	-16.6773613892016	1.5093195787367e-31	2.89820240336448e-30	61.0787357363545
PPP2R5D	-0.831801235426411	6.69794118399454	-16.6632994754426	1.61142716325148e-31	3.09031804385494e-30	61.0675737288401
SRXN1	1.88141353617976	8.94437464496432	16.6575491356538	1.65515800647048e-31	3.16609587581665e-30	60.9520248448672
MRPS16	-0.722242952138965	7.39451149642018	-16.6480051886639	1.73038980557568e-31	3.30579304332371e-30	60.9514270251202
GDF11	-1.68070412500199	4.12065253003894	-16.5908765333921	2.25840441910025e-31	4.26032672829262e-30	60.8909156702297
SEH1L	-1.26778273920496	6.40139253708016	-16.6189419149289	1.98134771756211e-31	3.77083869796105e-30	60.8680382502687
PLEKHH1	-1.85572670780607	6.37972124026654	-16.6122080055938	2.044537189945e-31	3.8812604859942e-30	60.8651293320935
ZSCAN26	2.24692634652737	3.5030921157916	16.5876173752216	2.29300655146899e-31	4.31476019760131e-30	60.8644188565895
DSN1	-1.39147497960844	5.10614184970291	-16.5900608366286	2.26701500115435e-31	4.27120417281477e-30	60.8495806871253
TFPI	-1.69638590586713	7.02073867054626	-16.6158527333161	2.01008829927583e-31	3.82069441796531e-30	60.8494496036146
CNDP2	-0.982772108168589	9.33852031662149	-16.6357168732633	1.83234302474656e-31	3.49611980426865e-30	60.8491277804647
KIAA0040	1.65845356655101	3.8049594423044	16.5837930260096	2.33428985847081e-31	4.37599207425688e-30	60.8481432888808
VTA1	-1.83537535338086	8.22828244552684	-16.6282868821212	1.89689725646022e-31	3.61469659936633e-30	60.8478158685881
PRR15L	-3.09831532652194	4.05053847625814	-16.5850626383232	2.32050233631848e-31	4.35558288526978e-30	60.7992901099245
EBNA1BP2	-0.983045221050029	5.8031930327741	-16.5960748974657	2.20429740316422e-31	4.17398862621865e-30	60.7972892088899
NIFK	-1.32025586398176	5.58423484949427	-16.5870351558149	2.29924381595832e-31	4.32108199504757e-30	60.7685303884247
ENC1	2.29382853402524	6.08729171610024	16.5932516437172	2.23351936838915e-31	4.22399582313999e-30	60.7404338980235
ADGRL1	-1.12792552402145	7.62684513952383	-16.6000869728925	2.16343080652849e-31	4.10177739783229e-30	60.7301280610047
LIG1	-1.55300206591174	4.76646416432422	-16.5597047745325	2.61206784491273e-31	4.86635369220963e-30	60.7233628178577
AEN	2.0387876504172	6.31584594754256	16.5915533953002	2.25128436949634e-31	4.25223724432165e-30	60.7023621300512
PSPH	-1.04749351070235	6.46240892082017	-16.5756396196546	2.42481795092135e-31	4.53437937123724e-30	60.6742089798644
ZHX3	-1.11639333675523	5.86541830482491	-16.5616506726926	2.58844366868906e-31	4.82833169304781e-30	60.6492161566396
SLC4A4	-2.13139891867796	6.37917095465343	-16.5693860428795	2.49663814164453e-31	4.66287541479281e-30	60.6428591291798
XRCC3	-1.2610171755815	5.46528126508825	-16.5498444083884	2.73515333635091e-31	5.08935099115803e-30	60.6212604669443
KIF20A	-2.9011185635116	5.45661281381022	-16.535230342134	2.92839291497727e-31	5.4220404452896e-30	60.6200182904361
NAIF1	1.67423973787046	4.95601741755398	16.5455218883687	2.79093419162547e-31	5.18582389097124e-30	60.6081779969193
CBX5	-1.30660531339497	8.03743865910625	-16.5767555339326	2.41222226587829e-31	4.51645006788384e-30	60.6068752585477
CCNE1	-1.51757948422568	3.77057170013243	-16.5207633803909	3.1332138980794e-31	5.78700367694469e-30	60.565856976507
FAM98A	-0.830736702693546	6.31987432650746	-16.5452939276882	2.79390751717883e-31	5.18582389097124e-30	60.5304813877204
VPS41	0.827273073992456	6.35496983020033	16.5388323172383	2.87952538950331e-31	5.3381423763928e-30	60.4796944760788
GEMIN5	-1.28674273493416	5.01515533082604	-16.5077394520043	3.32990508758608e-31	6.12767828372458e-30	60.4373065240155
KHNYN	0.806403384898068	6.64107650874909	16.5310675393884	2.98590913034518e-31	5.52172555434275e-30	60.4338560330022
PPIL1	-1.34670499229159	5.62552918982131	-16.507999219772	3.32586312197317e-31	6.12767828372458e-30	60.4141203307415
ADAM17	2.08005792961308	5.34742676691511	16.5057957599995	3.3603059793958e-31	6.1752169937958e-30	60.4024616190509
KCNN2	-2.87721986906762	6.02653810336723	-16.4999429484354	3.45354495522678e-31	6.33192076284314e-30	60.394242271465
ARSG	-1.62521649808529	3.99721234612014	-16.4802682610142	3.78647836580137e-31	6.90859770849008e-30	60.3763302733379
NFATC2IP	-0.839296316039515	5.99994698698763	-16.505563111727	3.36396343961439e-31	6.1752169937958e-30	60.3652656565547
ARAP2	2.89846298266928	2.73469335358607	16.4837342638635	3.72556845829567e-31	6.81402386964285e-30	60.354325049565
DYRK3	2.54374194059345	1.96600706113048	16.497214311995	3.49789889277072e-31	6.40542070412745e-30	60.3415085864568
ZNF77	3.02110741829402	3.70889785669692	16.4700947043804	3.9711104178985e-31	7.21059873265554e-30	60.3239057800138
ILF2	-0.808912051600498	8.18197430505603	-16.5104869410593	3.28740340613446e-31	6.06433041111979e-30	60.2852008347291
KIF18B	-2.21818854502498	4.90570104631773	-16.4546824314792	4.26821421925046e-31	7.74051989326871e-30	60.2475955033078
RNF19A	1.53340517161911	5.80726306741914	16.4700894821801	3.9712074799588e-31	7.21059873265554e-30	60.2047290045218
RAB5A	1.40097760030299	6.35752899822793	16.4791942904372	3.80555431659316e-31	6.92657013551066e-30	60.1984931360624
HSPA13	1.85456490753573	7.12984283201964	16.4799367154299	3.79235702080011e-31	6.91092633790467e-30	60.1767199189533
CBX4	1.28803674966522	7.66253958913901	16.4808540513095	3.7761140747325e-31	6.89806921486414e-30	60.165732314352
BBS4	-1.13931253678805	5.74002543545509	-16.428317787972	4.82922397225293e-31	8.72871363496932e-30	60.0367781400359
PRSS23	2.80955011977031	3.21513217276745	16.3883201121638	5.82522921213162e-31	1.04132906963534e-29	59.9392721498552
CRIM1	2.58113043612267	1.91007388279041	16.4329634547965	4.72524528867786e-31	8.55902089925051e-30	59.9307029493425
DNM1L	-0.911537613440593	6.97925026806689	-16.4229022436276	4.95334255404188e-31	8.93067067368979e-30	59.9265996201164
JMJD1C	2.09248080473818	6.81827209626717	16.4228646784704	4.9542146185293e-31	8.93067067368979e-30	59.9109527387793
GCN1L1	-1.03542491090261	8.44454291594569	-16.4282589837972	4.83055476202684e-31	8.72871363496932e-30	59.8891794109376
RAB9A	1.84171650766568	5.24933391448129	16.3934484736828	5.68678443968997e-31	1.01779207564225e-29	59.867350323776
SLC25A25	2.01897985845159	6.4943086650999	16.4055404539613	5.37330602723043e-31	9.66294171316074e-30	59.8503795904662
HMGB1	-1.53681220405938	7.93464934991489	-16.4085643206858	5.29766807744673e-31	9.53834338740288e-30	59.8294404416258
PRDM4	1.25741888193695	6.34513903070483	16.3936084992026	5.68251805507687e-31	1.01779207564225e-29	59.7998873213104
DNAJB2	1.06524820384641	7.05363186842534	16.3935597216613	5.68381815494439e-31	1.01779207564225e-29	59.7852334549439
CACUL1	1.13301799393721	6.19750747086685	16.3846853090544	5.92540202301586e-31	1.05672015175304e-29	59.7712295300798
C1QBP	-0.920599379209659	7.89311195758403	-16.3963562287216	5.60976190201149e-31	1.007609865079e-29	59.7624040104046
ID2	1.81498552854946	5.50589900121654	16.3635499299387	6.54318078535925e-31	1.1655089285048e-29	59.7302797104185
GAS5	1.02711739180002	7.7218454983466	16.3876986566013	5.84223462140356e-31	1.04312717092742e-29	59.7089442577121
FAM65B	-2.80587393984507	3.0244813109359	-16.3336057300876	7.53100130886221e-31	1.33670822285904e-29	59.6343161883435
PMPCA	-1.24538411959636	6.44766289967222	-16.3533325370147	6.86466429196683e-31	1.22132463279827e-29	59.6258786832722
CAT	-1.36190384188687	7.22927622180176	-16.3476069368643	7.05171357893359e-31	1.2531187112576e-29	59.5793096929677
GADD45A	3.0746907613872	5.30291457373726	16.3178632856852	8.10914477085438e-31	1.43255197504882e-29	59.5411634975746
SYNE2	-1.13778701254748	6.70966875779559	-16.3305935422987	7.63832316102551e-31	1.35415655945642e-29	59.5154765249712
ZXDB	1.42395895296772	5.40597988848711	16.3118945748632	8.33983910902237e-31	1.47157490083525e-29	59.4863443930906
PGAM1	-1.15764491850268	6.71704119841288	-16.3248960616902	7.84554415226701e-31	1.38925343149105e-29	59.4857371934674
ZMYM5	1.98590230009052	4.23276259993988	16.2862297514398	9.40943691758227e-31	1.65060870040205e-29	59.4436207094637
SNX9	1.1930886060858	5.52731884895255	16.3015206053447	8.75661734132609e-31	1.5396881264327e-29	59.4316202608843
ENDOD1	-1.92039434401822	7.99903083542484	-16.3205265747799	8.00828812174367e-31	1.41640111232159e-29	59.4105321998531
ARL4C	2.37663174211392	2.51170991472728	16.2857676635425	9.42990932166867e-31	1.65226975932528e-29	59.4060205659558
ALPK1	2.15332459770183	4.55903065980808	16.2757705498698	9.88395824863785e-31	1.72095889556316e-29	59.3966654166391
ANLN	-2.36125936149518	6.56548855616803	-16.2790831863975	9.73111990880521e-31	1.69874204118423e-29	59.3430799203301
ARHGAP44	0.947568822907152	5.27728110878103	16.2756256149711	9.89070009903443e-31	1.72095889556316e-29	59.3271035769288
OIP5	-1.68640893288977	4.37021976225025	-16.2537604960855	1.09626344065719e-30	1.90306263871773e-29	59.3222623274538
NUSAP1	-1.98276446451377	6.97693908462708	-16.2806421107131	9.66001892065205e-31	1.68864777779408e-29	59.2945342934954
WDR45	1.03150685982479	4.85711543050695	16.2610264892616	1.05940455124443e-30	1.84120587285723e-29	59.2824206037639
SLK	1.26076027943253	7.14903390178847	16.2876522044293	9.34669650644197e-31	1.64152040632436e-29	59.266425740668
TEX2	-0.728189689259086	6.50862523027952	-16.2788807890649	9.74038956752546e-31	1.69874204118423e-29	59.2648132236647
UPP1	4.89103671598406	2.14856742838762	16.3062224378868	8.56518502442176e-31	1.50779388425225e-29	59.2456155374496
MTA2	-0.815538589304831	7.46581846748636	-16.2845849775358	9.48251147515651e-31	1.65955002693415e-29	59.2427441802944
GRIN3A	-3.52595003850366	3.64011524406086	-16.2464252057875	1.13478237570999e-30	1.96765498310175e-29	59.1539165087147
RFT1	-0.85331132947675	5.23723777073876	-16.2350290086564	1.19734385904106e-30	2.06896609750985e-29	59.1443719594955
ALYREF	-0.981645788857192	6.06392518576267	-16.2447340843543	1.14385412510313e-30	1.9810972944116e-29	59.1365401846278
C16orf59	-1.83496795868933	3.90094334150801	-16.2116379392095	1.33683515500567e-30	2.30205466600518e-29	59.1246754335795
PPP2CB	0.814950634426562	6.74119887521201	16.2413785563199	1.16207081595871e-30	2.01032895995806e-29	59.0655618191479
ZNF555	4.3113678922326	3.21282829165111	16.2006942558106	1.40759975103119e-30	2.40460954055567e-29	59.0545284052886
LRP8	-1.77839738781945	5.21088453780893	-16.2060232896799	1.3726822995813e-30	2.3503075724644e-29	59.0410922082167
TRIM16L	1.4797350501578	6.42971488515434	16.2254373529435	1.25268011808438e-30	2.16209708656954e-29	59.0384249371065
DENND1C	1.06864649868824	5.40287531099683	16.2101333042484	1.34634824104613e-30	2.31313102832366e-29	59.0210459723589
LINC00909	1.03981696248575	4.55553471553017	16.2013893195704	1.40299530772206e-30	2.39947352400393e-29	59.0045771359497
MTHFR	1.2690680521213	6.49343003929766	16.2221734893577	1.27209071674568e-30	2.19307855369152e-29	59.0023644688453
DFFA	-0.836685454150005	5.7191851246368	-16.2112951725314	1.33899634196534e-30	2.30313505967372e-29	59.0010875568991
CLIP4	2.57655028210094	2.51602935574914	16.2093494272204	1.35133126133218e-30	2.31903888230445e-29	58.9884166436122
SNX24	1.77264322708313	2.80074017124001	16.1867375609663	1.50334071024324e-30	2.55942903684949e-29	58.9671340875938
ZFP36	2.84166737406924	4.12984553687558	16.1777749759718	1.5682492232529e-30	2.66691170287265e-29	58.9562875605879
RAI14	-1.24710206648648	5.63155984345061	-16.1953676935558	1.44339369106058e-30	2.46015887230031e-29	58.9391227138221
MRPL3	-0.906658706450139	7.36104818416715	-16.2086453903775	1.35582255353428e-30	2.32409034975694e-29	58.8917479483994
SKA2	-1.63543502767641	5.94347472088557	-16.1743870976779	1.59351241232391e-30	2.70680796192939e-29	58.8576849031873
PNRC1	2.13055304789736	4.82881174717465	16.1601177702596	1.70448912901739e-30	2.89204618772036e-29	58.8200984277947
APEH	-1.20142983283837	8.17128476876506	-16.1963816386733	1.43651025259813e-30	2.45120885829699e-29	58.8126290416193
DIXDC1	2.59093963156165	4.06613196627185	16.1409095092374	1.86625321489435e-30	3.15581737329432e-29	58.7832910094848
SP100	1.38990547367078	4.20716673633105	16.1421980768839	1.85493383371556e-30	3.14021267723483e-29	58.7698805653569
CASP3	1.31533003961889	6.2335579951702	16.1559679162666	1.73819949972999e-30	2.94591463746564e-29	58.6895252482356
TIMM8A	-1.72715093077021	4.11515106703005	-16.1199308118612	2.06062505358075e-30	3.46498833197857e-29	58.6863023558815
ALS2CL	2.22488546946765	2.81579390300859	16.1124758470676	2.13449534674234e-30	3.57319756150311e-29	58.6611474734846
TMEM125	1.18054447706391	5.88287085383752	16.1303303208524	1.96185123543677e-30	3.30630282281914e-29	58.5844986448739
ALDH4A1	-1.41022021670982	5.86771323746033	-16.1138034154693	2.12114844734043e-30	3.55481753183749e-29	58.5801032950529
BTN2A2	1.60269004645391	4.87913290114965	16.1080309995993	2.179800053681e-30	3.64144574903519e-29	58.5734939691254
GNPNAT1	-1.27161614246517	6.97179137224408	-16.1323994067425	1.94277440899976e-30	3.27783151972365e-29	58.5586868326398
PCDHGC3	-1.95366036909753	3.42409616247297	-16.0950774441608	2.31742256414625e-30	3.85791765224169e-29	58.5555026404914
SYNGR2	-1.17671086340747	8.12997721324395	-16.1349284307767	1.91971012587833e-30	3.24256099552182e-29	58.5243376162239
KBTBD6	-1.13708035397056	5.33623881694687	-16.0979724516851	2.28592580988519e-30	3.81394021791512e-29	58.5036398102745
STARD4	1.98039706101063	3.86377559983023	16.0766787512785	2.52805238835484e-30	4.1992516220726e-29	58.4810707885592
ROR1	1.70888695995408	3.24225738370364	16.0695921966774	2.61422421182505e-30	4.33759013975304e-29	58.4600892523529
NDUFS1	-0.796629109946386	7.47153804733126	-16.114094057465	2.11823765196252e-30	3.55390576333735e-29	58.447102013244
GNPDA1	1.45591922841107	6.6623558300739	16.1080004882047	2.18011436360058e-30	3.64144574903519e-29	58.4469338248724
TGIF1	1.65691224190614	5.38994975435248	16.0895674553621	2.37858030482652e-30	3.95534461320875e-29	58.4342906042665
PRDX3	-1.10475304689761	8.52461231387875	-16.1157086263455	2.10214063534439e-30	3.53084382330328e-29	58.4252381581131
DPP4	-3.00210143553741	3.09777536062187	-16.1273402355315	1.98975291439691e-30	3.34956611688161e-29	58.414620398134
SSRP1	-0.886390106053081	8.2735668759131	-16.0967975152283	2.29865650972151e-30	3.83092410099647e-29	58.3330688027744
KDM3A	1.57543924908557	6.43346206584365	16.0646574228313	2.67596936168323e-30	4.43024872492121e-29	58.274077351875
FTSJ3	-1.06285194070958	6.50448485905469	-16.0661433999983	2.65722368941747e-30	4.4040696380014e-29	58.2601075423737
USP13	-1.36693919060388	5.80266586477268	-16.0464560577715	2.91666447914379e-30	4.81811153122366e-29	58.2472804408798
R3HDM1	-0.789643930907733	6.6455640705048	-16.0568565381121	2.77658151931398e-30	4.59175639801969e-29	58.2188718133121
C20orf194	1.62157319484764	3.16672621375828	16.0141064985684	3.39947224149484e-30	5.59107066574879e-29	58.199424548712
ADAT2	-1.43124084300059	4.32944277053195	-16.0056695916854	3.53810537048692e-30	5.81271228044109e-29	58.1554826775981
EXPH5	1.54596131128453	5.47142776766043	16.0225389556154	3.26636875155674e-30	5.38395095207201e-29	58.1199337614374
GPR137B	3.33155572369472	4.21978540325503	15.9959082811051	3.70561083848087e-30	6.06137825170249e-29	58.065423838305
CROT	-1.81882555606968	4.87538255969214	-15.9924082155051	3.76759563509027e-30	6.14937131049082e-29	58.0647788111982
CPEB2	1.86299481105573	4.50342084306404	15.9785269148488	4.02386868459512e-30	6.53215266679787e-29	58.0134637682792
ATP5A1	-1.01850687363117	9.75009249027906	-16.0362114892309	3.06159513106269e-30	5.05196840527883e-29	58.0128044482644
ZNF16	1.74791433059576	3.97373446515956	15.9748460979648	4.09471597891308e-30	6.63998435630225e-29	57.9940802437528
SERPINE2	2.21216802333851	1.95628819657708	15.9859034013158	3.88557622904257e-30	6.33134609879651e-29	57.9878786315915
UBE2E3	-1.0542574263254	6.24750486466759	-16.001302650161	3.61208046111192e-30	5.9277595851428e-29	57.9829281377152
PNKD	-1.40998904151792	5.9744954424273	-15.9954742434454	3.71324143682756e-30	6.0672506436782e-29	57.9810910689727
PTPN21	2.04476974971803	3.9716048945099	15.9724179273679	4.14213800201742e-30	6.70240778429887e-29	57.9764690450905
DCUN1D5	-1.02062258945634	6.39494415315147	-16.0007864248898	3.62092737792924e-30	5.93579099421239e-29	57.9608882105531
PBK	-2.60561527754523	5.69821548673547	-15.9704814468259	4.18035287420478e-30	6.75696219150258e-29	57.9498883160939
PGD	1.17730482220081	8.61367700918984	16.0157797152204	3.37263424453833e-30	5.55301269912144e-29	57.9412181182888
IGF1R	-1.53057174620439	5.1375700271785	-15.9664846568965	4.26035094787705e-30	6.87147474042125e-29	57.9194642909976
SRSF7	-1.16226253729238	6.98625010964932	-15.999132809019	3.64941350712738e-30	5.97596436456105e-29	57.9191967867389
PSD4	-1.78175019156044	6.19863542122386	-15.9831570204421	3.9364972984622e-30	6.39723413784723e-29	57.9150115192191
ABCA4	4.73783737648065	0.18802286866717	16.3067875616304	8.54246148832394e-31	1.50555870550085e-29	57.8829991402905
PGPEP1	1.21182484504364	5.59658966912807	15.9665087357691	4.25986441551559e-30	6.87147474042125e-29	57.8487908138047
RANBP10	1.61596538842669	6.59287670286625	15.9832381130275	3.93498417733723e-30	6.39723413784723e-29	57.8436647075629
STARD7	-0.963089464660947	7.86826874399694	-15.9857978644209	3.8875207132994e-30	6.33134609879651e-29	57.8242826733158
NHP2	-1.18509003522078	6.86684537123693	-15.9740071394306	4.11103874584244e-30	6.65926189941425e-29	57.8188209535497
GTPBP3	-1.26170095409101	5.12423682946065	-15.9483928613163	4.64216814511243e-30	7.45527239219339e-29	57.8122909647239
FAM86C1	-1.33853785305351	3.70310443110197	-15.9319018810469	5.02011188706633e-30	8.03646056462559e-29	57.8109989750136
CORO1C	-1.08481229944247	6.04497974329594	-15.9600921243631	4.39151374689222e-30	7.07542601108729e-29	57.8071142867034
HIVEP2	1.54724352240293	6.1485347158925	15.9591435216442	4.41132030091887e-30	7.09971978977468e-29	57.7645167294512
EFCAB7	1.51887519387663	4.05549086308775	15.9255256944414	5.17440489231017e-30	8.27463938902337e-29	57.7601991523235
LRRC37B	2.6692419781806	3.28921237217693	15.9132698527235	5.4844963592078e-30	8.75188069392819e-29	57.7229833875217
PHLDA3	1.68733444540993	6.4531681167176	15.9512195858817	4.58031829580847e-30	7.36381793681584e-29	57.7074300446052
OSBPL9	1.24431725803957	6.04538562584282	15.9408919619839	4.81039251522334e-30	7.70894920049025e-29	57.6873814640622
CALML4	-1.19669033180168	4.18629701189977	-15.90822839393	5.61741550205511e-30	8.95447040115281e-29	57.6855964872257
UBQLN4	-0.791423143973744	6.53979751137538	-15.9433978714946	4.7535208353978e-30	7.62594752824074e-29	57.6685489542721
KIF11	-1.81160756734671	5.73290729451994	-15.9074061952113	5.63939810121709e-30	8.97997899129119e-29	57.6121095898655
SPAG5	-1.94989875322667	6.66410337294065	-15.9146110806528	5.449670236259e-30	8.70555832634735e-29	57.5884824582215
ORAI2	1.15236808275148	4.77703207003065	15.8848513105396	6.27737167740003e-30	9.95364446756483e-29	57.4936474480968
PDAP1	-0.842805996813349	7.4685025308338	-15.9068251957972	5.65498404565536e-30	8.9952585200806e-29	57.4672262622641
NCAPH	-1.43877830144105	5.46529998781544	-15.8808388575808	6.39824609007107e-30	1.01239265846688e-28	57.4642904334846
MPHOSPH9	-1.26624467033528	6.02683022993719	-15.8791537846929	6.44970382908596e-30	1.0194605547111e-28	57.4384912381248
ZFAND5	1.08803630241338	8.06994798921149	15.9060676179849	5.67537197412779e-30	9.01813603846592e-29	57.4316665483058
SLC25A15	-1.3604486962179	4.90265365141814	-15.8579567099077	7.13368760767287e-30	1.12402364235903e-28	57.4099988490381
JUN	3.74725663124877	6.83319513857423	15.8876067802363	6.19569593485148e-30	9.83452115832239e-29	57.3972268546919
CIT	-1.8314218423833	5.18288466877781	-15.8505598473629	7.38916017058399e-30	1.16183904839256e-28	57.3942977961331
ITPKC	1.50546382810241	4.98123859250098	15.8529189539315	7.30669777195315e-30	1.15007729291036e-28	57.3528339291486
ACPP	-2.45819258828705	5.53536533708495	-15.8412360803243	7.72433286762044e-30	1.21073676764289e-28	57.3512886392852
MYCBP2	-1.43133391124465	8.02068614636938	-15.8840559683155	6.30114738178192e-30	9.98080475578453e-29	57.3334629243444
LZTS3	1.71104289217429	3.49900401757558	15.8276345570062	8.24089581355557e-30	1.28767212836993e-28	57.3025117442277
HECA	1.64757298613395	5.28163458303545	15.8371123643867	7.87740880036384e-30	1.23215802652358e-28	57.2871369749097
GOLGA5	1.05303221779312	6.59179174314537	15.8630362535981	6.96341177459727e-30	1.09834654629572e-28	57.281808958737
ZXDA	1.75695908348921	3.68681388658822	15.8152261517003	8.742394127647e-30	1.36178205623182e-28	57.257304810813
ENO1	-0.95719245028589	10.4675395698698	-15.8666272946438	6.8455045594195e-30	1.08088429510245e-28	57.1865519317176
RAB32	1.56257125019214	4.24684484272216	15.8041556227957	9.21567268142333e-30	1.43105006188472e-28	57.1675336344792
STK39	-1.18026507775085	6.83485432098628	-15.8391183295894	7.80256834394108e-30	1.22172436134118e-28	57.1674032917269
CAPRIN1	-0.755577719249782	9.02384691945335	-15.8425405982331	7.67653347469538e-30	1.20450184593548e-28	57.1095419512527
C14orf28	1.98650916455698	2.31706508726596	15.8053252430036	9.16447649114964e-30	1.4245732814814e-28	57.0998953380814
C22orf29	-1.12252561200106	5.59454062888167	-15.7971362999473	9.52901838332854e-30	1.47513134066043e-28	57.0772543319261
VDAC3	-0.80541894244814	7.09598959024158	-15.8184418675952	8.60955472834163e-30	1.34356584619943e-28	57.0627781372241
SERPINB8	3.74924070090969	3.18520232598577	15.7799062902095	1.03443601566379e-29	1.59313756012385e-28	57.0626936230766
PDSS1	-1.71203816113236	3.67383991816628	-15.7716872008773	1.07576556179477e-29	1.6517071243262e-28	57.0560717842364
ABLIM3	2.71755365732903	0.878474068104664	15.8455005456267	7.56917678078201e-30	1.18889914791028e-28	57.045867973687
CKMT1B	-1.72201133504369	3.39727239467744	-15.7729046474074	1.06954047270335e-29	1.64383006531357e-28	57.0320578484115
KRT10	1.27424570871243	5.31125003274332	15.7909477644996	9.81415215711249e-30	1.51770657869414e-28	57.015942587833
FAM136A	-0.976213745590433	5.75785923147565	-15.7888271038289	9.9138213646206e-30	1.5299685674321e-28	56.9978504150507
KIAA1524	-1.70758972465539	4.88666142398511	-15.7649551890829	1.11085143909754e-29	1.70209644994782e-28	56.9935455524151
EMD	0.989814880398103	6.60042119923083	15.8017863302111	9.32026343376725e-30	1.44579623679183e-28	56.985268635575
ODC1	-0.82406040866235	9.16658553382563	-15.8124728948113	8.85776602055515e-30	1.37832346699126e-28	56.9554780303288
WDR34	-1.15048687554307	6.32332513899048	-15.7836776748973	1.01600968092241e-29	1.56636564360687e-28	56.9423460064922
RBBP7	-1.06695944124711	6.87256096008917	-15.7900540624953	9.85603196515642e-30	1.52261497930853e-28	56.9398764178953
MRPL30	-0.985730371801743	6.92682356107478	-15.7782540151712	1.0426142386859e-29	1.6040876442733e-28	56.8817729342932
PGM3	0.689342563763952	6.74104371289408	15.7710717307004	1.07892645468866e-29	1.65486819648671e-28	56.8307962859783
NOP16	-1.3687113857726	5.05378879721578	-15.7444192281159	1.22515127972442e-29	1.87150270766448e-28	56.8170551722979
TMTC4	-1.54432011744826	5.32887929492422	-15.7351907709649	1.28029735441898e-29	1.95177107349801e-28	56.8125530251218
HMOX1	4.84023079646103	8.09908799650029	15.7286511158003	1.32088068460225e-29	2.00628554306396e-28	56.7957371897881
NAGA	-1.09791619184834	5.57825020205071	-15.7352752879236	1.27978115413738e-29	1.95177107349801e-28	56.7871028053319
UHRF1	-4.95635385535729	3.71980381810399	-15.8182724637067	8.61650179734981e-30	1.34356584619943e-28	56.7693481088494
TEAD4	-2.09465369191933	3.34850401961973	-15.7165447226762	1.3994545644202e-29	2.12050552364619e-28	56.7599170234024
ANAPC5	-0.818371081525331	7.74406083263599	-15.758293960966	1.14670088190486e-29	1.75523551913184e-28	56.7419119907033
B4GALNT4	-1.73138360769885	6.43357369982624	-15.7349285788296	1.28190006543951e-29	1.95223239174844e-28	56.7296968026383
PRMT5	-0.818124764238417	7.52794083598872	-15.749605788921	1.19521293073731e-29	1.82762905987286e-28	56.7034788191407
DHX33	-0.887571919824285	5.9484072092872	-15.7296880418718	1.31436055948228e-29	1.99963912474021e-28	56.6967271461286
PHF14	-1.07842361404942	6.2891579552361	-15.7278746965238	1.32578404124109e-29	2.01090638012892e-28	56.6726963603205
STK24	0.71776289204658	6.11585396656006	15.7285685196885	1.32140143985766e-29	2.00628554306396e-28	56.664824189376
BUB1B	-2.42609697899719	6.04958900325397	-15.7045165047836	1.48217566430895e-29	2.24358364669992e-28	56.6450114201
SELM	1.44836897649038	5.37309345984899	15.7027934569985	1.49442147371918e-29	2.2598421801981e-28	56.588315586596
SOX11	2.27110860036519	2.26529434877616	15.6663651057678	1.77851924227019e-29	2.67062449419292e-28	56.5471860329114
PTEN	0.948934540290138	6.70777567922009	15.7020577818558	1.49968090171131e-29	2.26551392556309e-28	56.5128308242745
DNA2	-1.49485827047486	4.42803071479088	-15.6566540170575	1.86303091621566e-29	2.79473249129814e-28	56.4916424029103
SPPL2A	1.01406854959202	6.17703994897701	15.6941782370751	1.55719331068866e-29	2.34767216398604e-28	56.489965607639
CGREF1	-1.45902656692928	4.87388778796649	-15.6529398359855	1.89641119329349e-29	2.84196711362227e-28	56.4605413571093
MMP13	3.76810988974242	0.741367334755027	15.7991418612192	9.43841177569478e-30	1.46261291252666e-28	56.4574791212784
NDRG1	1.30135338736672	6.38826747441139	15.6869126303598	1.61218803696533e-29	2.42814599429001e-28	56.436957234933
SLC25A11	-1.07619777730336	7.06918892773721	-15.6800830154648	1.66566211453258e-29	2.50617057232677e-28	56.3958476188867
APOL2	1.27795389744517	4.85706774605761	15.648222925274	1.93967141869304e-29	2.90389890559269e-28	56.3806498340525
CBX3	-1.48414682714676	8.14791596952922	-15.6761674005019	1.69712092686406e-29	2.55094773151058e-28	56.3449362619698
SOCS6	1.2731959741467	5.16278796108226	15.5991732950538	2.45278696737023e-29	3.66843118546129e-28	56.1338071359063
ZNF641	1.24488734192999	4.75779036347725	15.5686149978973	2.83941154631766e-29	4.2256297105556e-28	56.0131290004395
AIF1L	-0.966189107572711	6.45595732333653	-15.5824964814988	2.65671794263232e-29	3.96948026134995e-28	55.9616076834333
EFNB2	-1.82367069152998	6.37365390483879	-15.5671473550932	2.85945081334944e-29	4.25123895180745e-28	55.9471595982317
PISD	1.37339083928019	5.16882802628472	15.5635526412215	2.9091358909356e-29	4.31655973698508e-28	55.9274296345125
SEPW1	-1.36053851024401	5.88942349934927	-15.5495458500852	3.11115520410585e-29	4.60267059555206e-28	55.897711170351
POLR3C	1.21066776385198	5.00117365141683	15.5474457763921	3.142637237076e-29	4.64466936534776e-28	55.8868200227075
CYB5D1	-0.781495449757535	6.24714006718262	-15.5655438368949	2.88150790136998e-29	4.279794524923e-28	55.877196994797
DUSP16	1.41833507723628	7.35105238407756	15.5765410947132	2.73360301039319e-29	4.08029650139803e-28	55.8770591948483
POLD1	-1.55994665633639	5.47550086895569	-15.5426456049132	3.21580413358527e-29	4.74813322221401e-28	55.8623020713279
PBRM1	1.10573639608261	8.09083017512762	15.5750569305064	2.75310954796285e-29	4.10533197340717e-28	55.8429284397661
CTSD	1.25292094457541	8.34781003689763	15.5688251015195	2.83655435628359e-29	4.22556549741612e-28	55.8120980367186
NELFCD	-0.777777194458266	7.34557901003624	-15.5575717961507	2.99373222993938e-29	4.43769823936522e-28	55.800004590234
ADM2	1.13380624176566	7.13857717165746	15.5546191640371	3.03640334579793e-29	4.49651209472403e-28	55.7954339118844
TOMM22	-0.792297961438769	6.41132395589402	-15.5289525768881	3.43406952346293e-29	5.06542121456968e-28	55.7031928651602
STMN1	-1.81914481449747	7.0845415036502	-15.5268739257762	3.4684809152321e-29	5.11115892277971e-28	55.7016326292526
FOXD1	3.93402465243669	1.20852329320387	15.699395744363	1.5188681045807e-29	2.29219331240039e-28	55.6543571996323
ENOX2	1.11949033220966	4.55031564281794	15.4919165237811	4.10200619453132e-29	6.00348197047586e-28	55.6398650723753
FAM210B	-1.13138430030934	7.88090984225238	-15.5185172538957	3.61035696504594e-29	5.31501178305194e-28	55.5957521681815
DEPDC1B	-2.65150125281409	4.85878676910348	-15.4636361433767	4.69877149406466e-29	6.8568272842444e-28	55.5914403806475
UTP20	-1.15080661398563	6.09549023738211	-15.50295622302	3.89027951739524e-29	5.70473019855537e-28	55.589228075872
FNTA	0.922567519187126	6.50903984303731	15.5084408962098	3.78921086242004e-29	5.56195408700873e-28	55.5739200691974
COBLL1	1.05662243765672	7.29319350002443	15.5112827905745	3.73788439607041e-29	5.49198357058643e-28	55.5684131499723
RNF10	0.640201708845861	8.22100578583093	15.5137711323354	3.69351749062323e-29	5.43211152195871e-28	55.5502313417283
WDR72	1.30488711825886	5.79574777736006	15.491016887656	4.11976222233566e-29	6.02359781213167e-28	55.5398983160348
FAM162A	-1.0483246320833	7.28198407661301	-15.5016408854758	3.91491807939363e-29	5.73525950050486e-28	55.5392989874199
SHCBP1	-1.97705650016552	5.57579607310868	-15.4581698444552	4.8238181902712e-29	7.03247125680702e-28	55.5074383118565
IVNS1ABP	-1.01582974698032	5.46095045714902	-15.467197012356	4.61907115269738e-29	6.74707903004901e-28	55.4774794337112
UBE2C	-1.62755806164521	5.39389469011889	-15.4522137155125	4.96388209868659e-29	7.22964632336352e-28	55.4493623207718
FAM83G	1.64680208786714	4.49825165645986	15.450981333264	4.99336933221749e-29	7.26554591982344e-28	55.4465582748655
GNAI1	-2.44566352162526	4.45561900907223	-15.429480472783	5.53711026844655e-29	8.0101394789011e-28	55.4308333211421
SMCO4	-1.63844272139471	5.48393249632868	-15.440589892339	5.24911280159224e-29	7.62288953855987e-28	55.3766984507878
MARVELD1	-1.89992365438385	5.65872998712929	-15.4371481813734	5.33668726725482e-29	7.7425793241641e-28	55.3459775824668
EBPL	-1.22343208764983	5.50412243382447	-15.4302350118103	5.51705655319038e-29	7.98882557403151e-28	55.3322942504391
WDR90	-1.4943527317453	6.533152100247	-15.4453207683314	5.13108798448498e-29	7.45870446999288e-28	55.3107456246281
TOMM40	-1.3595786714272	6.06734812668134	-15.4258585785262	5.63439573448501e-29	8.14303044745207e-28	55.2398534710205
PAQR4	-2.11662289588393	3.6363997848492	-15.3861083836058	6.82195917148609e-29	9.79335936128444e-28	55.2231418820912
SKA3	-1.67604657433166	4.3041291868652	-15.3890276888588	6.72676319055167e-29	9.6659402937152e-28	55.2204748968541
KLF4	2.55162131227406	3.69924565530613	15.3821785785511	6.95224878847249e-29	9.95185584439494e-28	55.1931348352615
BPHL	-1.11859311930544	5.14794360078493	-15.391412442835	6.64999017169651e-29	9.56477513584241e-28	55.1632535483846
FARP2	-1.1686558367465	5.09335659540052	-15.3824850430796	6.94199888038755e-29	9.94666557136445e-28	55.1363838106043
PDHA1	-0.828406175642417	6.27361408224779	-15.4057879551708	6.20549543298528e-29	8.94210409292966e-28	55.1287962116966
NUCKS1	-1.31602955580843	9.18723571603708	-15.4147748345687	5.94291545670413e-29	8.57241292006429e-28	55.0584066006684
CAND1	-0.842843438123455	8.16739316903922	-15.4055997335939	6.21111785357328e-29	8.94210409292966e-28	55.0397832646638
RAB22A	0.881123471115127	6.28917244091206	15.3847536527815	6.86659464747279e-29	9.84802151159994e-28	55.0107538769536
HELQ	1.44250666359643	4.20584348273604	15.3491263345321	8.15193678156332e-29	1.15918070749957e-27	54.9826731060698
CYP39A1	1.41473840162965	3.60010402766251	15.3337063398438	8.78080590750585e-29	1.2450668697555e-27	54.9683401158436
HSD17B14	2.82302600428374	1.23199733925404	15.4226960174076	5.72074757516051e-29	8.25987938352021e-28	54.9377578816424
CCDC80	3.16397105335823	0.56466043835827	15.4344592553967	5.40612789859223e-29	7.83575449085531e-28	54.9254933039059
MYBBP1A	-1.39268790740029	6.38228595609245	-15.3643780281211	7.57446020221944e-29	1.08013384991954e-27	54.8980051945536
NDST1	-0.947008871803924	7.14262359801522	-15.3680941397348	7.44010041226848e-29	1.06198239344699e-27	54.8950899677761
SDC4	1.40186912093402	5.31779947319616	15.3515940083834	8.05558694683245e-29	1.14656581605342e-27	54.894528707475
CDK4	-0.886176038359213	7.41455795978682	-15.3698582283464	7.37715914624513e-29	1.05400020685078e-27	54.8878568673352
NFIX	-1.600997831477	9.02451599348766	-15.3758613625945	7.16695430281911e-29	1.02494272201078e-27	54.8761982973445
TAB2	0.967813205439507	6.58963275030519	15.358655686882	7.78614284313393e-29	1.10926680201612e-27	54.8634951372687
NDEL1	1.26418900314006	5.99597182931151	15.3364677068853	8.66470955053689e-29	1.22976633847696e-27	54.8076963812883
CCDC71L	1.49075640843556	3.44662135779499	15.2960542541818	1.05290970765983e-28	1.48455325541971e-27	54.7889648191964
EMC3	0.764630671051981	6.43020823940128	15.337333719575	8.62861849073028e-29	1.22580260413251e-27	54.7730626295332
SFXN4	-0.970880647881746	5.80600189793245	-15.3207281114506	9.3477485802209e-29	1.32295751819601e-27	54.7526595040041
CHEK2	-1.3956371745402	4.45100635410425	-15.2910563094135	1.07860925130088e-28	1.51651652785899e-27	54.7335140161401
DDX46	-0.991320705353379	7.06445871043402	-15.3310032463784	8.89596666686357e-29	1.26020599499645e-27	54.7221098364491
ICMT	-1.01288102033997	6.87105956682885	-15.3163308535779	9.54807005824653e-29	1.35003596981761e-27	54.6553697224701
TMEM55B	1.28760493981763	5.63184721035169	15.2942984994002	1.0618669451124e-28	1.49577805326528e-27	54.6248352194758
GRIN1	-2.90606442339449	3.7427097726542	-15.2611830657016	1.24591819222296e-28	1.74521525880784e-27	54.5686143304803
CLCN3	1.16546981528984	9.06740226807909	15.3152141730239	9.59962500490536e-29	1.35604862722163e-27	54.5673913866277
TMX2	-0.813011063472561	7.52816044201012	-15.2983022611186	1.04155195195122e-28	1.46991955925748e-27	54.5469643850173
ISCU	1.19696336919649	6.59397494522807	15.2905292536938	1.08135587166927e-28	1.51895601206601e-27	54.5306029619908
ADAMTS17	1.9200726963923	2.86592376942929	15.2399502303514	1.380478377673e-28	1.91760067707102e-27	54.5234448887785
NDUFAB1	-0.823530426445939	6.92201393688902	-15.2865733426336	1.10219678619256e-28	1.54678382630538e-27	54.516116297367
CHD2	1.64408867355901	8.09404783918758	15.2911644145677	1.07804675529079e-28	1.51651652785899e-27	54.4845748691866
LATS2	2.30605031255014	4.08697167161829	15.2341346595849	1.41981906576841e-28	1.97042542436029e-27	54.4775986779566
NUDT16	-0.765313736240071	6.71031596698857	-15.2692434217037	1.19836044178812e-28	1.68016623659108e-27	54.4459215853261
CRTC3	1.12683342721748	5.26026766296503	15.2501863596602	1.31387598891529e-28	1.83356522765352e-27	54.4402318019224
POLR1A	-1.4111294728677	6.18856493307595	-15.2570644571576	1.2709465747231e-28	1.77695845121434e-27	54.422449774216
HMGCS2	-3.35474618674309	5.59334545282527	-15.2244196305844	1.48806854212026e-28	2.06133184764556e-27	54.4170682740934
HINT2	0.853428068676732	6.25370805883081	15.2587618429199	1.26057108012916e-28	1.7640946262087e-27	54.4005193790302
FBXO32	2.87103218976152	3.18923955740851	15.2126667647251	1.5750575470638e-28	2.1718148876685e-27	54.3925096073545
CC2D1B	0.883628535989041	6.2925670974672	15.2507799055135	1.31011462051331e-28	1.83001685038398e-27	54.3628249783313
MRPL24	-1.0509008445078	6.72716892693999	-15.2434379039583	1.35741272271723e-28	1.88730643002981e-27	54.3226488982764
NUTM2A-AS1	1.61931868915435	3.07173096328184	15.1955427403487	1.71103430429997e-28	2.35067622263205e-27	54.3118360698071
POLR3H	-1.46600489565766	5.80182308884921	-15.2254729383964	1.48051227882706e-28	2.05275829906437e-27	54.3024442948248
ARHGAP26	1.24357247239714	4.47471082722254	15.2073380060541	1.61616524866677e-28	2.22441222492944e-27	54.2690360632072
COPG1	0.844673478853837	8.32860244671846	15.2472054127264	1.33293138167361e-28	1.85843060605486e-27	54.2578895835235
LEMD2	0.881285313550445	5.95439133705469	15.2215464648929	1.50887784645222e-28	2.08630844772804e-27	54.2444480651085
FAM64A	-2.18937742934974	4.61807400153739	-15.1831699020509	1.81657131345877e-28	2.49110820483076e-27	54.2417273356899
DCAF16	-1.14860242817975	6.54549376793342	-15.2190844489184	1.52694190054824e-28	2.10934310750987e-27	54.2207310406128
AK2	-0.611614005525907	7.46806929800169	-15.2147786515146	1.55905806037138e-28	2.15172939655667e-27	54.1325015317376
H2AFX	-2.20671205456903	7.26590907101405	-15.1979500878689	1.69122780903394e-28	2.32559311176315e-27	54.114628193651
SCD	1.42379052687891	10.1474396371121	15.2235995430048	1.49397854984624e-28	2.06761123543697e-27	54.1006765058785
YARS	0.655062554973435	8.51620932228602	15.208161513044	1.60974270803553e-28	2.2176051838405e-27	54.0667838056643
CIZ1	0.745089902616035	6.60276064288101	15.1873415460454	1.78027659204339e-28	2.44356794388698e-27	54.0309722701724
MAPRE3	1.05732532056825	5.00415799159824	15.1533967207614	2.09814016275076e-28	2.86415206216959e-27	53.9995539338705
MRPL17	-1.22521310265706	6.11893172114456	-15.1676633364157	1.95812729683278e-28	2.67545400266069e-27	53.9796865935672
MBP	0.934052294212179	6.26349070509783	15.1713136618453	1.92383716116401e-28	2.63099624881956e-27	53.9744427308515
HSD3B7	-1.3988088044433	4.92072206730623	-15.1411487544257	2.22634531665284e-28	3.03089766771161e-27	53.9712481284263
TSC1	1.30985030125672	6.80269904175019	15.1725281423575	1.91256299098535e-28	2.61796224910083e-27	53.9688448704636
UBE2N	-1.03917660202145	6.9206686883873	-15.1730847698767	1.90741796541455e-28	2.61330184020665e-27	53.9663587234844
CSTF2	-0.8904100084446	5.0366454411705	-15.1405083083739	2.23326174372396e-28	3.03481070984244e-27	53.9562386117964
LINC00665	-1.03729916650236	5.64646115806665	-15.1528985184301	2.10320733733104e-28	2.86846152382951e-27	53.9560491464565
CAPN13	-1.58219475301444	4.4907965048386	-15.1230691639796	2.4301264209858e-28	3.28449850022708e-27	53.9547180608763
KIAA1467	-1.08234373518136	5.27941561594542	-15.1305848717668	2.3432308002396e-28	3.17849626887062e-27	53.8963439158177
RACGAP1	-1.6640408162114	6.50399361355939	-15.1406819296465	2.23138460891746e-28	3.03481070984244e-27	53.8750254667234
GTF3A	-0.896013788567366	6.65251796107045	-15.1438799065991	2.19709137247938e-28	2.99378621135665e-27	53.8346355081946
SFMBT2	3.17179710489259	1.24601297384348	15.2437250866107	1.35553079616245e-28	1.88643655562329e-27	53.8332492490273
RAB8A	-0.798297043547356	6.28243975259942	-15.1282288108449	2.3701298584381e-28	3.20918574881032e-27	53.7811380521375
PCNXL4	-1.10268188618712	6.10853862802554	-15.1225175267975	2.43663053111419e-28	3.29032770280672e-27	53.7722384797443
ANKRD12	1.50732762921439	6.40700647269071	15.1256309873084	2.40014902561832e-28	3.24690430348511e-27	53.7692264358127
PDHB	-0.807927493052293	6.64476032782026	-15.1284499220557	2.36759229873627e-28	3.20864313698771e-27	53.7598795007501
DNAH8	-3.41441327114094	1.81826667752025	-15.2439127042438	1.35430274214109e-28	1.88643655562329e-27	53.7508808697875
THOC3	-1.26460134272793	4.16269950999338	-15.0791729772662	3.00641502183943e-28	4.03795420106805e-27	53.7404121468266
PROM2	-1.46529163814592	6.89978404971578	-15.110868046418	2.57814556929772e-28	3.47829594506509e-27	53.6849822265171
TULP3	1.41287656706786	5.59850321325984	15.0961831220645	2.76836663882752e-28	3.73157930418618e-27	53.6745036583019
MCM5	-1.76136412404121	6.0540619254246	-15.0862238401361	2.90534156619858e-28	3.90569462471243e-27	53.6290192437003
ZNF239	-1.43327856769568	4.42787472504802	-15.0570406100509	3.34722192009851e-28	4.48366497343436e-27	53.5956671062077
NME1	-1.31662164658385	5.64720211725365	-15.0630463373265	3.2510767833296e-28	4.35876508736404e-27	53.5505163798724
GAL	-1.59740877253849	3.82116461685856	-15.035801095305	3.71075575967733e-28	4.94416224377238e-27	53.5448770057269
NAMPT	1.16060434664492	7.09667414910393	15.0901207918738	2.85095174696155e-28	3.83945214640132e-27	53.5388363860148
RRP7A	-0.927363003954739	6.05372806606997	-15.0725401625797	3.10471997219343e-28	4.166262296913e-27	53.5311384983018
CSRNP1	2.60964990605229	5.02972264259469	15.056744373459	3.35203761802586e-28	4.48611380323319e-27	53.5225364280049
SUCO	1.10234210172328	7.48615553005035	15.0873801971155	2.88909434555834e-28	3.88733339542151e-27	53.5159042752211
FAH	-1.0195416118805	5.63655126805008	-15.048348376968	3.49145918914016e-28	4.66854418380487e-27	53.4622056197213
TFF1	-1.97250426290871	3.59395810485445	-15.0126644692586	4.15208365220894e-28	5.50170536185039e-27	53.432408211033
ZNF385B	-3.04503169487442	2.46338037167405	-15.1365182355823	2.27684116053862e-28	3.0912338939103e-27	53.427633217425
GYS1	-1.10043071216909	6.29706625131274	-15.0372079543177	3.68549364928578e-28	4.91486435503333e-27	53.3555916850644
SUCLG2	-1.14899152708121	6.98572042447869	-15.0435042550618	3.57453566658128e-28	4.77113133950085e-27	53.3544354797741
KLF6	3.53815040893417	4.84292511091674	15.0125270126999	4.15485740565953e-28	5.50170536185039e-27	53.3489212296105
AIFM1	-0.736341493365889	6.8251354057526	-15.0437352363302	3.57052961085426e-28	4.77002425592417e-27	53.343614974903
HMGB3	-1.19735955378634	6.11945152249893	-15.0244987368129	3.92012405688567e-28	5.21386916193048e-27	53.3286704195367
DCTPP1	-1.30961044875296	5.90774366494698	-15.0242330968537	3.92518510716012e-28	5.21598049284216e-27	53.3090663958207
TCF12	0.935586258287258	6.12501210886346	15.0297595428034	3.82123370868821e-28	5.08684799376437e-27	53.3069735368216
SIK3	1.75875885675651	4.54638432413231	14.9991121590968	4.43471450726208e-28	5.83625530596384e-27	53.2751821203871
SLC35B3	0.934155502032909	4.64876613234228	14.99491579014	4.52609024496134e-28	5.95129344293691e-27	53.2538054161259
CRTC2	1.28490818234073	4.90277121447332	15.0005278383658	4.40430823602463e-28	5.81151954939771e-27	53.2446237513187
SNRNP40	-0.884787342525589	5.94899992363865	-15.0117073037874	4.17143712476573e-28	5.50908530039421e-27	53.2428977096289
CDC6	-1.73755698505261	6.46053382081579	-14.9991982559477	4.43285928981426e-28	5.83625530596384e-27	53.1979538691916
PARK7	-0.811722732077947	8.37547606904757	-15.0229265629736	3.95017331322171e-28	5.24454486926058e-27	53.1829332313069
OS9	0.642892576410945	7.79891986941927	15.0200111243923	4.00651067863781e-28	5.31464349385383e-27	53.1766940373328
KRCC1	1.4657349249477	5.07034794164051	14.9866543491384	4.71154981277809e-28	6.17543964420063e-27	53.175732234624
GADD45B	5.61245999156473	3.25575169103933	14.96334620728	5.27701063105161e-28	6.86057070440441e-27	53.1741576194363
WBP5	1.29168097768221	5.71092075536772	14.9918050859116	4.5950448097042e-28	6.03667479112146e-27	53.1599094817826
RRS1	-1.26898932906721	5.1510255808117	-14.9823049964747	4.81223721591066e-28	6.29447334791937e-27	53.1355843269101
COL16A1	6.77874328497268	1.86067400701533	14.9893875237138	4.64936290052133e-28	6.1026952197752e-27	53.1325586305872
RTN3	0.908247370783073	8.66902942729477	15.0123347580501	4.15874006086544e-28	5.50199478008417e-27	53.1099808242399
BACH1	1.83875379357493	6.07692836272501	14.9817888574991	4.82432846841939e-28	6.30479689136515e-27	53.1000206432204
KDM6B	1.61819348947103	7.54947746251436	15.000159055154	4.41220880420421e-28	5.81683295908081e-27	53.0892048576983
OTUD1	2.55391037300137	3.9088091892708	14.9412082912301	5.87714521704014e-28	7.58171929373494e-27	53.0890826148863
AMER1	-1.23663792160993	4.49823983447266	-14.9501370796643	5.62725335487527e-28	7.27810821505659e-27	53.0849121446185
RAB3B	-1.35147557450669	6.05272141440816	-14.9681220685467	5.15584232304412e-28	6.72049725024571e-27	53.0808027735489
ZNF213	1.82221571124284	5.61083086546018	14.9704586724033	5.09758294184964e-28	6.65033062161723e-27	53.0707203536863
GLDC	-2.40078065602922	3.18373143051554	-14.9611858899575	5.33275609515538e-28	6.91508337865744e-27	53.0687014049454
PVRL1	-1.10606011613581	5.71658794469522	-14.9620176435214	5.31122355695055e-28	6.89311434150125e-27	53.0301189954759
ALCAM	1.12616013282673	7.38718041729672	14.9865906666651	4.71300867891177e-28	6.17543964420063e-27	53.0246003039406
CPSF3	-0.922758057966767	6.02762122282291	-14.9654839335632	5.2224245723811e-28	6.79548764115031e-27	53.0169167449854
TPX2	-1.91365105191312	6.94617837454429	-14.9676453063481	5.16781155526066e-28	6.73025657535075e-27	53.0059660381002
IARS2	-1.35342402472319	7.87875760990795	-14.9828992223701	4.79835438161661e-28	6.2817863465e-27	53.0043298995085
H2AFV	-0.823439449037596	7.37024470017749	-14.9743903529441	5.00104215388469e-28	6.53005643328109e-27	52.9810205358117
SIAH1	1.78629177323019	4.38388839248918	14.9301898875939	6.20094855951423e-28	7.97887262807761e-27	52.9688481839406
TPPP	1.79037938919269	3.8680116286627	14.9236074832642	6.40288296199284e-28	8.2105628144564e-27	52.9610819396927
TTC21A	2.49667583639021	2.98049171172593	14.9062669471803	6.96706534549857e-28	8.89604194115702e-27	52.9204861626559
ATR	-0.980690916732583	6.02238403548702	-14.9447238221167	5.7774510229793e-28	7.46593843038357e-27	52.9090506695636
TOMM70A	-0.800192011459065	7.55190758409851	-14.9599870518236	5.36394621069435e-28	6.94952685934309e-27	52.9016295722169
OSGIN1	2.461930081235	5.46328758968415	14.9151868873693	6.67087451421076e-28	8.53962930139717e-27	52.8969490358035
BNIP3L	1.20108445359615	7.57174105789301	14.9527217420085	5.55692895528394e-28	7.19334872349514e-27	52.8548509954471
ZNF140	1.1661621338939	5.41542388515413	14.9274773559014	6.28337635524506e-28	8.07110174083489e-27	52.8475971246771
UGT2B17	-3.77649870734904	7.0034022764312	-14.9102380203891	6.83360582099802e-28	8.73305744749841e-27	52.8403766107139
CDK13	1.07532960216248	6.48509445718393	14.9403800975545	5.90088183862514e-28	7.60580615354464e-27	52.8386443422596
DDAH1	-0.979160592094077	6.98570832710902	-14.937499073056	5.98420710520874e-28	7.70659124286573e-27	52.8310574508348
PLXNA2	3.16446262581033	1.39730089200988	15.0117288445606	4.17100058402691e-28	5.50908530039421e-27	52.8238575465728
SLC45A3	-3.28054850351377	6.80365998028996	-14.917397795744	6.59943823599152e-28	8.45538946686421e-27	52.8114842537524
RANBP9	1.00659935521015	6.90748410293362	14.9299062255224	6.20951729437396e-28	7.98305750790405e-27	52.7776383058716
ZSCAN29	0.936538893123363	5.4289327302983	14.9120051197387	6.77504617093337e-28	8.66559568166401e-27	52.7721558546473
ACSL1	1.42547311585247	9.10340620786639	14.9423181460657	5.84548636695895e-28	7.54736227740805e-27	52.7644183127412
RNASEL	1.6877064095759	3.95276454982642	14.8674404754963	8.41823781205401e-28	1.06673636274939e-26	52.7212649215375
ARHGDIA	-0.907654837613586	8.0894941437756	-14.9263574446833	6.31772829585988e-28	8.10829128979761e-27	52.716258207753
NBR2	1.97376138690134	5.29050016737953	14.8785281962574	7.97531113222779e-28	1.01317488969148e-26	52.6617086078228
EFNA1	2.10693378445318	6.64351017327533	14.8995661998098	7.19822975526837e-28	9.17560424491594e-27	52.633112185426
PHF8	-0.870514748774555	6.70120736693486	-14.8921479292218	7.46314958325296e-28	9.48913244217836e-27	52.6290311103562
PDE3B	-1.90195627234049	4.75055965324726	-14.8535656921564	9.00749321324087e-28	1.13756533296909e-26	52.6276071227448
CKAP5	-0.858010957751982	8.2635376291828	-14.9022215182486	7.10571772598545e-28	9.06537445823258e-27	52.5963932577224
PRR11	-1.7199929025988	6.02598944796513	-14.8629588101091	8.60420972112383e-28	1.08846514888286e-26	52.5694101754963
DNAJC10	1.26190517374407	7.3926653963336	14.8941059390858	7.39228818548217e-28	9.41497874412216e-27	52.5607776481585
ORC1	-1.78291069120988	4.51485303556606	-14.8372930225656	9.75162821955479e-28	1.22535940874339e-26	52.5566455336493
RNF187	1.09556124245908	9.64603470331231	14.892257759264	7.45915676634405e-28	9.48913244217836e-27	52.5017790370712
ZNF449	1.375849142043	3.91535805167906	14.819993930659	1.06105880193795e-27	1.32884561884072e-26	52.4728294337662
C9orf72	1.5086863152107	5.72772459363459	14.8436352736523	9.45452386826739e-28	1.19201620827794e-26	52.4461564561967
API5	-1.01389375504353	7.58327196066923	-14.8649916356307	8.51934904366406e-28	1.07863866137993e-26	52.4413567872338
QSOX2	-1.00846487718674	5.43776399669378	-14.8411171201171	9.57138286500194e-28	1.20472661442472e-26	52.4308863028804
HMBS	-1.10390251878907	5.7731020390871	-14.8412916429594	9.56323724235026e-28	1.204711161335e-26	52.4303293523067
MPZL1	-0.942139083322553	7.61072320534982	-14.8585260826593	8.79221218670464e-28	1.11131193767304e-26	52.4150265933628
COX18	-1.16147124560932	5.19162026184889	-14.8274028167971	1.02337734528695e-27	1.28379567392053e-26	52.4113135812218
GNL3	1.0111809029083	8.97695778571001	14.8704831544976	8.29428559244774e-28	1.05191716601516e-26	52.4064813946971
ZNF274	1.15070890698681	5.93804149375775	14.8485719943623	9.22957125580596e-28	1.16463228552254e-26	52.4058219563921
TNFRSF19	-1.87129820758128	4.40563886011166	-14.8042734686767	1.1456956136039e-27	1.43126167503129e-26	52.3883234860996
IGBP1	0.718033132169372	6.00598250150316	14.8402563734434	9.61165918200854e-28	1.20878286664188e-26	52.3848028822282
DARS2	-1.52890826610454	6.44201187871353	-14.8275080804068	1.02285177946773e-27	1.28379567392053e-26	52.3323986218165
CENPU	-1.35704677478307	6.49013678746391	-14.8252391555425	1.03424050828782e-27	1.29634018968697e-26	52.3270450286417
PANX2	1.8433306872512	4.24977082447739	14.7939237494866	1.20508880302148e-27	1.50171066109299e-26	52.3244654414621
PRDM15	-1.3097328798707	4.44877511413193	-14.7893207651573	1.23248841707786e-27	1.53458093456394e-26	52.2994053366356
RAD51	-1.8775242430635	3.7027855441172	-14.7780614452634	1.30217837304774e-27	1.61465817090709e-26	52.2992396340191
ARNTL	1.52716545105295	3.78896181880281	14.7796357245657	1.29220114995145e-27	1.60493734223912e-26	52.2841972090655
DTL	-2.07616469890354	5.25605431495128	-14.7850099106827	1.25871656341877e-27	1.5646430394285e-26	52.2533872099358
HSPB8	3.77191316237547	3.78392611016434	14.7635381243572	1.39795243588025e-27	1.72628731720212e-26	52.2248017143836
CNNM4	0.808913223355344	6.01551885197322	14.8061149351689	1.13544058473613e-27	1.41963162534536e-26	52.2161308746711
SLC39A10	-1.6669720198829	5.8928445028036	-14.7884673974837	1.23763652300626e-27	1.53971416979802e-26	52.2124449012585
NBAS	0.798344849589984	5.47465766284228	14.794867831075	1.19954517622137e-27	1.49728764473318e-26	52.1974744641447
STARD10	1.23959736255753	5.60663321345585	14.7946366915718	1.20090004894402e-27	1.49773381519464e-26	52.1713867144005
ADAMTS1	-2.84156826164512	8.07165006916115	-14.8139262513543	1.09295526961927e-27	1.36765136071691e-26	52.164268749194
LCMT2	-1.03037354397377	5.05027445790847	-14.765484788281	1.38471532578904e-27	1.71198406980751e-26	52.1225468781906
ZNF461	1.95760152331535	3.23931929627174	14.7376907456381	1.58625446752565e-27	1.9476040134395e-26	52.104232309707
PLEKHG1	3.71190742187467	0.402574957599964	14.9620735223956	5.30978009392651e-28	6.89311434150125e-27	52.0876768878358
PQLC2	1.60854764755393	3.76104687004682	14.7356276852469	1.60234008684643e-27	1.96574662941879e-26	52.0831735797783
AZI2	1.10552963107637	6.38660441344106	14.7781293034613	1.30174671971849e-27	1.61465817090709e-26	52.0779831730785
RNF144B	1.6478003127613	5.40282879366205	14.7602300544065	1.42073926751078e-27	1.75010835446611e-26	52.0763099062516
PHF20L1	1.01537454406651	6.06901124545834	14.7777818214058	1.30395860861581e-27	1.6155315566811e-26	52.0755799443929
HDAC5	1.27509710218244	5.4268978143799	14.7590276601424	1.42911383630204e-27	1.75898142343536e-26	52.0561479159496
ARHGEF39	-2.44633232330352	3.67073555812218	-14.7160035812036	1.76378647133554e-27	2.15676039524222e-26	51.980287798667
CDKN1B	1.43549190105201	7.08280204236793	14.7654088221146	1.38522951839113e-27	1.71198406980751e-26	51.9667296966015
XPO7	-0.565703895281382	7.54473084785048	-14.7670763241326	1.37398667901662e-27	1.70088903315033e-26	51.9579327745209
PDGFA	2.02505704898184	2.64123655937787	14.7047262913908	1.86385996993249e-27	2.26437874664291e-26	51.9327236613463
VEZF1	1.23834136345877	5.73247883591011	14.7443546996847	1.53539599716697e-27	1.88670264267261e-26	51.9263195535337
TCEA1	1.25130173685678	7.0602707514023	14.7608013475213	1.4167775603656e-27	1.7466610711371e-26	51.9251863526496
HSD17B4	-0.744618796067392	7.97866909590255	-14.7629467441499	1.40199888549391e-27	1.72986156652231e-26	51.9245467277608
DNAH17	5.92897319857579	1.02634400319521	14.8731698334901	8.18636156017834e-28	1.03910739803582e-26	51.9178450027293
FOXP1	1.40989534119087	5.49699812951662	14.7347606729387	1.6091489768209e-27	1.97248824783205e-26	51.9005859581076
OFD1	1.42939019402867	4.45239077810036	14.7113220520159	1.804657300878e-27	2.2013593850515e-26	51.8847592257413
TANGO2	1.19317577996726	4.96396758185281	14.713462880575	1.7858505983364e-27	2.18018964102596e-26	51.8684112456001
BTG1	1.17758915187852	7.07925931754749	14.7445438838233	1.53397633649099e-27	1.88650193847246e-26	51.8485696339185
GTF2H3	-0.985291537517301	6.4596710917794	-14.732393574646	1.62788687139048e-27	1.99382946662312e-26	51.8484848777764
C10orf2	-1.45319331776793	4.00193512402822	-14.6971851593867	1.93394342849873e-27	2.34194310664007e-26	51.8446332306794
VPS54	0.928443143186502	5.24684752422542	14.7077711346227	1.83629115731981e-27	2.23269214723192e-26	51.7929898486207
LOC90784	-1.46041398728062	4.52625801068565	-14.6870112518753	2.03270967045953e-27	2.45560486014645e-26	51.7896079426888
S100P	2.06990273231194	4.52749029034297	14.6988972333389	1.91780343665507e-27	2.3242725104772e-26	51.7877630239721
DNAJC27	1.64932794770731	3.74578719499023	14.6704801125769	2.20411680626409e-27	2.65200464446006e-26	51.7682984690829
MKRN1	0.633966132714487	7.01404923103086	14.7176376420661	1.74974079127482e-27	2.14132907267993e-26	51.7405061279992
TCAF1	-1.20304739962395	5.7248091263947	-14.6925442387911	1.9783839029659e-27	2.39382858073618e-26	51.7344857237952
PODXL2	-1.06844127822222	7.17576540762143	-14.7144368855395	1.77735948397104e-27	2.17158909774688e-26	51.7219246629782
ACAD9	-0.759117424303895	6.16287287005241	-14.7018166672444	1.89059301076874e-27	2.29314577138154e-26	51.7155337433779
PCCB	-1.11656966950214	7.5131830266524	-14.7088808841807	1.82634539236493e-27	2.22420133104232e-26	51.6871298822305
MPZL2	-1.44152616137749	4.44447870999218	-14.6571214145807	2.35318741105128e-27	2.81557467444988e-26	51.6716807615758
GALNT10	1.71764318743228	6.9856391739039	14.7084786991735	1.82994357400386e-27	2.22677736687536e-26	51.6669030812683
SPAG9	1.14186587317146	7.12403827409946	14.7028951102702	1.88063984936659e-27	2.28291737898858e-26	51.6580733320941
CCNDBP1	0.818318536410235	5.56803721331632	14.6794658957204	2.1092181541264e-27	2.54598229922524e-26	51.6392692241389
HSPBAP1	2.04859043433064	3.68295762528638	14.6455986136981	2.48988636107824e-27	2.97676222913622e-26	51.6301017038108
USP14	-0.812433166600676	7.87565032348049	-14.6921880560956	1.98183673659477e-27	2.39607571954164e-26	51.5899421995014
SMIM14	1.19389642619679	6.9418291941642	14.6756875847508	2.14861014439089e-27	2.5914481870019e-26	51.5468261220085
ERI3	-0.791702180771966	6.28232638663448	-14.6656149161344	2.2572764319456e-27	2.7094534693921e-26	51.5253513906318
CASK	0.912810750758465	6.11440565782056	14.6682941023474	2.22784485214494e-27	2.6784081905371e-26	51.5239019982039
PPM1G	-0.852283604529852	7.34246606965816	-14.6730133342716	2.17693738845659e-27	2.62140271251516e-26	51.5044475053045
SCYL2	1.0534547999248	6.63158774677424	14.6660287229287	2.25270527112205e-27	2.7061297880935e-26	51.4944608652602
CHD3	-0.748341995474896	8.57176850707866	-14.6737885877354	2.16868703751281e-27	2.61356376848254e-26	51.4725887119346
TSPAN7	3.58632174359026	1.10945427264081	14.7104497520087	1.81237720906234e-27	2.20898183208443e-26	51.469751093377
PPP1R15A	5.47774012359485	4.50457146433927	14.6096461550332	2.96986427489481e-27	3.5281235721377e-26	51.4606508112432
PDK3	-1.70238422583127	5.46194915331091	-14.6244379049818	2.76204852624978e-27	3.29166037064816e-26	51.44606397021
HELLS	-2.05855277011528	3.88323239023777	-14.6014863067475	3.09115730711874e-27	3.66352155672415e-26	51.4433938697569
KHSRP	-0.627321926527916	7.82331076737436	-14.6642427201675	2.27250134235895e-27	2.7233743141949e-26	51.4431153102639
NMNAT2	1.78656372192469	2.43522085215248	14.600585489736	3.10484907366669e-27	3.67684650553462e-26	51.4347396627259
NEIL3	-2.7288178676956	3.46704509013023	-14.6068604633682	3.01072527732188e-27	3.57383800508027e-26	51.3917809415626
KIF22	-1.11821230395893	6.40031142625732	-14.6344668531216	2.62952072388418e-27	3.14119993554851e-26	51.3753245328068
TMEM241	-0.997213157317691	4.97749391698396	-14.6037114273885	3.05759650729354e-27	3.62660893787676e-26	51.3498263846552
LNX2	1.23602345994278	6.10665836629561	14.630551706378	2.68047987460559e-27	3.19952987258169e-26	51.3484988078593
SLC29A2	-1.53924767344546	4.80772703746338	-14.5962944336746	3.17091119264724e-27	3.7491655487237e-26	51.3409581891484
FUT1	1.59292417132247	3.79079258370281	14.5814359986592	3.41076806883774e-27	4.0201015166144e-26	51.3192201613227
ZDHHC3	-0.838342749894815	6.67240381139387	-14.6240903704342	2.76675944832063e-27	3.29465978397959e-26	51.3060580042484
CACYBP	-1.2396159805228	7.54235252942535	-14.6217747665804	2.79835483830046e-27	3.3296431261426e-26	51.2783329249456
CHDH	-1.1814212996571	5.3184175715457	-14.5929535135056	3.22332207025736e-27	3.80514184017174e-26	51.2666704056436
ZSCAN30	0.957489166767513	5.29155928254245	14.5965726229535	3.16658589112935e-27	3.74700187085881e-26	51.2590034606169
CFL1	-0.816077282845841	9.52586013866802	-14.629172261199	2.69867002117031e-27	3.21868379967382e-26	51.2254122624004
LRPPRC	-0.876201309474987	8.02943085211189	-14.6184735617492	2.84402619357219e-27	3.38130620132066e-26	51.2137172271684
CENPK	-1.83598191948706	4.12171975189954	-14.5531947690266	3.91808163248118e-27	4.60359262858665e-26	51.2067808956363
SYNGR3	3.34494171537857	0.670108058298021	14.6573511817391	2.35053969340814e-27	2.81464944467437e-26	51.1819318625136
HBP1	1.79839901651486	6.30158655066712	14.5868060545001	3.32204573794731e-27	3.91860477619927e-26	51.1562666673387
RQCD1	-0.593359318704939	6.68812787080193	-14.5943662259091	3.20105467853838e-27	3.78182824964062e-26	51.1552812000098
LRRN1	-2.83030235697236	4.5173715338718	-14.5458389966144	4.0622376159205e-27	4.76179235290103e-26	51.1463555809992
CSPG5	-1.8069439512378	4.27395004954895	-14.5321255294105	4.34537213320561e-27	5.07782941262377e-26	51.1038778702778
KIF2C	-1.40271918280249	5.8952851258143	-14.5619236176869	3.75366892483669e-27	4.4173270043376e-26	51.0997578920732
GADD45G	2.39221004872916	4.22994122716035	14.5443979011329	4.09109798352721e-27	4.79188200629053e-26	51.086877171349
ABCA5	1.60310747261027	4.50991690712286	14.5374922894712	4.23227942885701e-27	4.94952553767265e-26	51.0565412477039
TUB	-1.23698588602621	5.72612491153554	-14.5545151134713	3.89275537456541e-27	4.57741696981004e-26	51.0278862886588
HIST1H1C	1.69075309490242	6.13718769167719	14.5649727822525	3.69788478579392e-27	4.35509317203776e-26	51.0139134131342
RBBP9	-1.14344599748694	5.65355715932348	-14.5398452435634	4.18363308111268e-27	4.89644850709181e-26	50.9907154067285
TARSL2	-1.17545865661785	4.82291727658859	-14.5285508432536	4.42238071179542e-27	5.16380005974494e-26	50.9850438769755
SNHG16	-1.02741024648697	6.19146898333908	-14.5512748447422	3.95520445133561e-27	4.64357701651724e-26	50.9655102963007
ZFAND2B	1.33863237476913	4.19799636569838	14.5146097567627	4.73604080581016e-27	5.52574893085045e-26	50.9605042376712
MEF2D	1.34500444881939	6.15072012103961	14.5465421157397	4.04823080596571e-27	4.74908076424853e-26	50.9504738839715
SAMD12	1.17190071774177	3.71684658216999	14.4847999468568	5.48379209254682e-27	6.37835957100566e-26	50.8402928805741
E2F2	-2.77471765200779	3.34696767027431	-14.4840774881574	5.50331657518198e-27	6.39536852399809e-26	50.811558506676
E2F8	-3.64633514558501	3.10167523157223	-14.5068465589796	4.92029654297652e-27	5.7362711870602e-26	50.7373259600975
RASSF8	1.79353720055086	3.24422344422141	14.4551551673284	6.34508371341021e-27	7.31780161601902e-26	50.7185327038819
RIMS1	-1.86021300025793	4.81816205304177	-14.4617462109321	6.14253092032407e-27	7.1005576828011e-26	50.706710174008
IMPDH1	-1.27068005587571	6.1749550753721	-14.4894139178108	5.36073021418334e-27	6.2400561935021e-26	50.681701923149
CHRNA5	-2.19723320304358	3.45706883059521	-14.4494487216441	6.5258641817663e-27	7.50899437190826e-26	50.6490718423645
SEPHS1	-0.720872604041895	6.65977971259222	-14.4817994854446	5.56533818846659e-27	6.45820079119122e-26	50.6019923278066
ISG20L2	-0.771197478624244	6.1583559455083	-14.47563259983	5.73678655093731e-27	6.65201442848453e-26	50.5918562612803
ELAC2	-0.827332177988614	6.90445449707304	-14.4839439310152	5.50693360517417e-27	6.39536852399809e-26	50.5882838645096
CEP85L	1.86842524625663	3.51957313321646	14.4268515474078	7.29403096807913e-27	8.36085259669284e-26	50.5820072422534
GSTCD	-1.42595780557614	5.40722529065794	-14.4452069146959	6.66358996696336e-27	7.66159777518544e-26	50.5769310752594
PRPS2	-1.17847325810775	5.72563802646365	-14.4588266505731	6.2314394513742e-27	7.19225940060223e-26	50.5718334171736
PFN1	-0.954019715413397	9.28625606002379	-14.4931959927253	5.26192820418984e-27	6.1297993727009e-26	50.5619536642799
ZNF558	0.85528963761096	5.06779024692653	14.4510128343824	6.47580434268955e-27	7.4571072093425e-26	50.5427569212966
ZFYVE21	-1.28223032549258	5.30009558792851	-14.442279181534	6.76034930906124e-27	7.76690170044863e-26	50.5344504555331
YIPF5	0.835289141882552	6.32574209513736	14.4640037666616	6.07465685540071e-27	7.03292577800286e-26	50.5291177208792
C1orf21	-1.29063733216921	6.01683820955313	-14.451387103921	6.46388306083465e-27	7.44909194485749e-26	50.5179016939319
ITSN2	0.988609257524624	6.6052497444528	14.4613658482692	6.15404140355673e-27	7.1083912089083e-26	50.4970114238447
GTSE1	-2.17164179664813	4.78275155626204	-14.4084684717804	7.98551085051163e-27	9.11173487319777e-26	50.4659480062626
RNF146	1.21617334307095	5.50158932592856	14.4310960750153	7.143116609715e-27	8.20038524552602e-26	50.4324390082388
GCNT1	-2.22978618158361	5.04593786032334	-14.406492371783	8.06365682555335e-27	9.19391578530821e-26	50.4262662339925
FTL	1.32493971976762	8.91366673414775	14.4637003954416	6.08373379104732e-27	7.03800821312532e-26	50.4232922529546
FNBP1	0.686841873405544	5.90419838836064	14.4305788863694	7.16133613780812e-27	8.21502088963535e-26	50.3871886858119
FKBP11	0.945534655443947	5.08634833803062	14.4187744464084	7.59011769721117e-27	8.68036613414493e-26	50.3620740583267
PON2	-1.0392387712793	6.33290924869427	-14.4221201587246	7.46603451021978e-27	8.55148544664074e-26	50.3533813898697
PMEPA1	-2.09723284137926	5.75133408342932	-14.3998451706358	8.33220707482498e-27	9.49289995717541e-26	50.2845098274591
ANKRA2	1.14279138199507	5.20587459055452	14.3963707240931	8.47613371572296e-27	9.64955450153874e-26	50.280034724581
BRPF3	0.883145615620328	6.58819434229933	14.4163878517019	7.67989398101572e-27	8.77635373051233e-26	50.2660773425179
SEC31A	0.532332890197778	7.87942817311957	14.4209634081578	7.50870298266916e-27	8.59380213321343e-26	50.2415553596949
INPP5K	0.819336792669502	5.29369354630923	14.3897670188706	8.75660917164354e-27	9.96130631222722e-26	50.2348575186882
QTRTD1	-0.967784627272554	5.32256810093986	-14.3824659316797	9.07757114888958e-27	1.03108024486933e-25	50.2084778382753
ACTA2	-1.67901872955508	4.12547613131513	-14.3475524224444	1.07836354498639e-26	1.21933034574666e-25	50.155360474819
CKB	-1.69116079700729	9.34143691817812	-14.4087656000904	7.97382672587694e-27	9.10532183389871e-26	50.1518197960279
PPM1L	2.05514112708154	2.72067394059007	14.3357413463255	1.14309300703046e-26	1.2896081587956e-25	50.1436589913994
GHR	-1.4482887580827	5.01967705333022	-14.3551884875131	1.03848762751884e-26	1.17601283671364e-25	50.1370664523471
PES1	-0.828896944915194	6.55255246502648	-14.3827941939861	9.06288988483237e-27	1.03019193422137e-25	50.0969708841765
PKMYT1	-1.67902024311664	4.56590854028249	-14.331596313408	1.16672314315441e-26	1.31330695034533e-25	50.0620121059447
WDR76	-1.72281727413559	3.603100505566	-14.3158901175869	1.26080164703997e-26	1.41496244633425e-25	50.0511066730405
PASK	-1.09559212081277	6.41972627841911	-14.3608710189134	1.00977743023109e-26	1.14609356707105e-25	50.0258721893473
SMAD9	1.27321620597336	6.10569744014302	14.3534862995364	1.04724627024066e-26	1.18503767851799e-25	49.9969527429646
SRSF10	-0.860730337839453	6.51244222352939	-14.3558701715662	1.0350006789827e-26	1.17294869400787e-25	49.979729814905
IDH2	-1.06888779499687	7.18981360181756	-14.3577503975374	1.02544379160796e-26	1.1629957684883e-25	49.9770599936147
GLYATL1	-1.89981651280636	5.99757723175156	-14.3298355347928	1.17690897272882e-26	1.32378015988733e-25	49.9469623846296
CNNM2	1.18696857177254	5.18195043420307	14.3181943443913	1.24653662629627e-26	1.39999954977298e-25	49.932816812954
TOMM40L	-1.18176519532312	4.5350248136804	-14.3026195527195	1.34620832032633e-26	1.507432075915e-25	49.925806938239
NOP58	-1.07308593949681	6.83987436154653	-14.3464109116516	1.08445532602212e-26	1.22529579951454e-25	49.9182108922828
GBA2	0.813767012565229	6.85562088351107	14.3460389826498	1.0864476181862e-26	1.22662386726948e-25	49.8942066092384
CAD	-1.21530431277382	6.61656542469463	-14.3329466045394	1.15897195513567e-26	1.3055606060253e-25	49.8530074869817
PLD3	0.993942491094751	7.5889771080093	14.3352153097179	1.14606501329606e-26	1.2919904083824e-25	49.8233355196189
DUS1L	-0.93115750525919	6.69926391886159	-14.3246466949137	1.20744811474612e-26	1.35711383914878e-25	49.8162152140984
NBPF11	1.59620444702177	4.21510580763291	14.2751981760801	1.54155257170163e-26	1.72103742874882e-25	49.775066619261
TXNDC11	0.667121236797668	6.07341205217593	14.3108370279126	1.29266114669681e-26	1.44963403874528e-25	49.7728318631269
PPAT	-1.31823119098082	6.36335962865239	-14.3003583417757	1.36133007786367e-26	1.52322894554403e-25	49.7325224041858
ESPL1	-2.10945477306053	4.72012281349881	-14.2615585440359	1.64908248210049e-26	1.83835356727698e-25	49.7222846027009
RAB3GAP2	0.988575112010209	6.78030859594697	14.3049445339044	1.33083601849666e-26	1.49133086968253e-25	49.7115250143321
NUP160	-0.761079649620543	6.61436711384495	-14.2905237737885	1.42910866500075e-26	1.59787756616912e-25	49.6653575650173
ACOT7	-1.3821755029162	5.54668151992677	-14.2634123788663	1.63403631294373e-26	1.82293382430632e-25	49.6600437687726
METTL7A	-2.49539612411813	5.52747844150062	-14.2473101923023	1.76946867751549e-26	1.96817345641278e-25	49.6542142829535
GNA13	1.26933969245636	6.83909978193899	14.2832133976571	1.48167852094667e-26	1.65542296655768e-25	49.5982011659243
HOXB9	3.17662854128849	2.29272419352807	14.2243400666005	1.98241800301971e-26	2.20014698694338e-25	49.5956110266021
IPO8	-1.04144904859929	6.88303034406083	-14.2613766595659	1.6505661767612e-26	1.83864256010728e-25	49.5082345550395
OAF	-2.11872295496523	2.9642325316016	-14.2055429709257	2.17570719852671e-26	2.40315824932343e-25	49.4724200886534
ARID4B	1.76453029841628	6.56039652059302	14.2506418685137	1.74055088574599e-26	1.93744344702459e-25	49.4453566874338
JAG2	-1.88916411686206	6.268903507017	-14.2363236687725	1.86829204628711e-26	2.07502021945615e-25	49.4371354128689
CAMKK2	-0.947752988534751	6.41508169416039	-14.2388668214633	1.84493428684739e-26	2.05059461519618e-25	49.4327906495732
NPR2	5.82389031419577	0.0866331409735355	14.47494836612	5.75613335716343e-27	6.6692977230838e-26	49.4221884377588
JAK1	2.48331019324828	3.90342657694779	14.1934061934615	2.31045748864023e-26	2.54167250178914e-25	49.4099855833518
TFAP4	-1.17432928691856	4.15678082208915	-14.1990970481865	2.24626062793591e-26	2.47831370970505e-25	49.4088053325996
GMPPA	1.00300374754567	5.15883580465576	14.2204621371754	2.02082932240263e-26	2.24112061338242e-25	49.3990934588413
ERVMER34-1	-2.16625538028417	2.45796858843757	-14.2054654962204	2.17654183476283e-26	2.40315824932343e-25	49.3923892356637
KDM4C	0.795254166832058	5.43286111456788	14.217475943282	2.05091669152906e-26	2.27113311504428e-25	49.3757932334343
RLF	1.55499464389572	5.68015967990391	14.216773890729	2.05805530125848e-26	2.27735876224741e-25	49.3470028537723
FAM98B	-1.13938523703776	6.51291177683163	-14.2183115449409	2.04245253995045e-26	2.26342932397756e-25	49.3317354488988
CARS2	-1.08414135734467	5.15631646129357	-14.1901860085712	2.34759663887092e-26	2.57874989972829e-25	49.2904386725511
LYAR	-1.30932821679812	4.44191527752487	-14.1665563158648	2.63911219494246e-26	2.89051121219956e-25	49.2286516401663
TBRG1	0.765270378496977	6.9530536665333	14.2096083950462	2.1323583991457e-26	2.35784195298762e-25	49.215341380278
GGH	-1.46374121448023	4.36597072048312	-14.1489226807526	2.88011798809642e-26	3.14529830612769e-25	49.2093838430308
TAGLN2	-1.06265236230729	6.82315108180573	-14.1977275117775	2.26154434747967e-26	2.49334434080431e-25	49.1811137672389
NAA15	-1.30391106383657	6.65371544000228	-14.1955404267989	2.28616863300488e-26	2.51679678835787e-25	49.1801556620733
SOWAHC	1.12413208080658	4.74003563880042	14.154621424528	2.79990567304365e-26	3.05992602521277e-25	49.1530763269603
UAP1	-1.03265957352556	7.60034521378185	-14.1967980835583	2.27197601581788e-26	2.50300747274551e-25	49.1481320152872
ERLEC1	0.984071986763827	5.49718247011471	14.1763238502105	2.51444306268147e-26	2.75798955655405e-25	49.1461422863323
RBM8A	-0.969841419650778	7.17978921819976	-14.1898922545383	2.3510142764496e-26	2.58061625549468e-25	49.1304742218898
DROSHA	-0.917154920692939	6.48755727422405	-14.1741886141761	2.54118123566363e-26	2.78528302443249e-25	49.0969932103124
CPNE3	-1.28740997491647	8.78103413452022	-14.1912850552435	2.33485414788161e-26	2.56663029901832e-25	49.0879441399732
SLAIN1	-1.24199679390747	4.60760829588433	-14.1264650778335	3.21933815342183e-26	3.50047659028111e-25	49.056531734156
GTF2H1	0.702564652485788	6.334133440177	14.1594812746669	2.73327613112631e-26	2.98928436889968e-25	49.0060255964064
SRSF2	-0.886038584118167	7.27300742459889	-14.1626551983174	2.69062303360868e-26	2.9447810111274e-25	48.9865552787602
SEC14L1	0.746696618652607	5.90538409453538	14.1463199983546	2.91751581562138e-26	3.1838239453031e-25	48.9680075337828
CBR3-AS1	1.7809085477687	3.98388362955257	14.1077589229154	3.53234770355714e-26	3.82145051272435e-25	48.963448355714
SOS2	1.21847334529211	5.51500044603089	14.1324497350963	3.12520083783598e-26	3.40304682965519e-25	48.9537166710213
PCYOX1L	-1.40119846642734	5.62570937120684	-14.1217692626258	3.2951923946248e-26	3.58036244556338e-25	48.9467508776508
MBNL1	-1.05779553838174	6.72489402728135	-14.1395719601892	3.01676579430339e-26	3.28898245956737e-25	48.9173691026775
LCN2	5.55858735476253	-1.59418576634924	14.6653157731739	2.26058674957632e-27	2.71125963511486e-26	48.9008565531836
SLIRP	-0.957837510921285	6.18989938441987	-14.1267316360216	3.21508527209635e-26	3.49838553955064e-25	48.896522629864
MCTP2	-1.32480575323488	5.99618701968421	-14.1202079628787	3.32080860866817e-26	3.60558655587572e-25	48.861166007811
ADPGK	-0.848325975089426	6.05447312080161	-14.1183199208557	3.3520530191049e-26	3.63688064558376e-25	48.8481828226361
PXK	1.26143911748327	4.64163161817144	14.090400586412	3.8500966244958e-26	4.14430472497698e-25	48.8227030984126
ELF1	1.14427822652793	5.79797492064433	14.1098940008322	3.49512907060179e-26	3.78391190513024e-25	48.8126322429976
CPT2	-0.802662463085776	6.37992440249011	-14.1151098295295	3.40585478668456e-26	3.69258595500761e-25	48.8118838748614
SEC61A1	0.699015929577932	9.61049499887528	14.1394721431223	3.01825907650761e-26	3.28898245956737e-25	48.793111626222
NBEAL2	-1.48187926393974	6.99267101056079	-14.1066541024284	3.55176294267158e-26	3.83968843392055e-25	48.742211097688
TANGO6	-1.04975091209987	4.6690666811956	-14.0642870447085	4.38303112653465e-26	4.70111395686031e-25	48.7337844660018
CANT1	-1.07881066360198	7.56058590460229	-14.1115257569635	3.4669500945818e-26	3.75611274316308e-25	48.730446819785
PLCG1	-1.02807663329767	6.39426261612826	-14.0986834841684	3.69504512549105e-26	3.9831154059134e-25	48.7274828024053
MPDU1	-0.702711402398531	6.86041022756213	-14.1026444676147	3.623129881058e-26	3.91120907936498e-25	48.7223857653604
NHP2L1	-0.717139334731388	6.96952613291967	-14.1061381511105	3.56086654287094e-26	3.84676057609712e-25	48.7216239619185
RPA1	-1.49406144841814	7.56517633281779	-14.1021776417843	3.63153191313252e-26	3.91746287410905e-25	48.6982863403553
HNRNPUL1	-0.6233199093223	7.3647381287344	-14.0938977592177	3.78384973705436e-26	4.07591733512254e-25	48.6470047590738
YIPF4	1.06779110747893	5.97549251217203	14.0752225811348	4.1513823486707e-26	4.45902413073242e-25	48.6305252596413
RBBP4	-0.68455462747309	7.65765912654388	-14.0874399066289	3.90709057937751e-26	4.20264127076882e-25	48.6044890873401
BTN2A1	1.08976632886256	5.57032795996997	14.0605021163427	4.46619658119024e-26	4.78689563619933e-25	48.6028994667642
CEP78	-1.14766644679603	5.11294171856033	-14.0439911323758	4.84793034285089e-26	5.1849374663995e-25	48.5945209442382
RPA2	-1.0146325698341	5.93204697109199	-14.0566533071539	4.55239128391297e-26	4.87579939509537e-25	48.5675486804101
FAT1	-1.11636212852509	7.51507018185315	-14.0780136433933	4.09425492983731e-26	4.40081116867839e-25	48.5635892585153
NDRG2	-1.16739011023438	5.50111439006506	-14.0327501141487	5.12641229291089e-26	5.47108791686922e-25	48.5070991102445
ESYT1	0.888731415110261	7.85748620079093	14.0699104543586	4.26233234552442e-26	4.574923695525e-25	48.4945969194532
NCAPG	-1.75298911427436	6.08665954923793	-14.0367799054102	5.02477827987728e-26	5.37025413883539e-25	48.4937718515927
TUBG1	-1.34345633965287	6.53797095199828	-14.0527996276345	4.64036919086122e-26	4.96648494440285e-25	48.4928460547482
CCSER2	1.01496011996922	5.12237821496328	14.032598188415	5.13028409021366e-26	5.47133138484718e-25	48.4924844552577
PLEKHA6	1.08840140972734	5.51870813806429	14.0363471726842	5.03559438040455e-26	5.37798614624145e-25	48.4390952977869
DCBLD1	-1.10325529005722	4.30377998601915	-13.9819658591936	6.59895831203579e-26	6.9781660572908e-25	48.3523352243646
ACVR1	1.23116595610846	4.10062428089575	13.9840478558081	6.53096296434312e-26	6.92088495925027e-25	48.3357339633206
BRIP1	-1.89070348784164	4.58176018186965	-13.9699077563806	7.00698112353215e-26	7.36812524866658e-25	48.3322254522615
KIZ	1.03646701287636	4.39331834418625	13.9789222080161	6.69964161578556e-26	7.06473444540983e-25	48.3064227886813
ZNF585B	0.964295167403701	4.83841664637887	13.9828154431043	6.57112653597497e-26	6.95363185794223e-25	48.2897474328477
ARPC1B	1.18740871801102	4.7868078796187	13.9930604383857	6.24464601132128e-26	6.63151375572845e-25	48.2775059803439
CTPS2	-1.14514109815653	5.09989954850763	-13.9810071236468	6.6305080329269e-26	7.00436684627253e-25	48.2771268594811
MAP1LC3A	2.00458857476567	2.61439433347876	13.9538851456081	7.58863434062519e-26	7.95191439349811e-25	48.2677056793381
CCDC51	-1.00568682486618	4.85637741081011	-13.9786175635766	6.70980374303861e-26	7.07048512319072e-25	48.2570544140869
ARCN1	0.606614010259245	8.48350739278848	14.0232851243279	5.3733208034876e-26	5.72239611242339e-25	48.2497559257257
TMEM260	0.969871675323677	4.91686785449645	13.9807883335207	6.6377291037865e-26	7.00436684627253e-25	48.2393253214067
SNRPF	-1.09157977286008	5.87059887215367	-13.9885017108306	6.38785904481034e-26	6.77880504712877e-25	48.2301826803502
NOP14	-0.782376925133388	6.18436149902686	-13.9956052827165	6.16610649253744e-26	6.55274275243753e-25	48.2089745573152
MVD	1.38683433316471	5.57847895563357	13.983565675427	6.54664748196699e-26	6.93261344070637e-25	48.2072090495262
PYGB	1.04225719135989	7.48050093634664	14.0084322063309	5.78508540049023e-26	6.15654446305892e-25	48.1940849172515
FAM21C	0.979566721509657	5.76515390255632	13.9808295555628	6.63636798499778e-26	7.00436684627253e-25	48.1903527211587
KIF15	-1.8997271754825	4.46799854776605	-13.944426550873	7.95451794227823e-26	8.3178998204213e-25	48.1899698804081
DDIAS	-1.85949856706056	4.48301677322241	-13.9459517956057	7.89434102924324e-26	8.26072647352728e-25	48.1895614894914
SEPT3	-1.12747998634898	5.34127341744482	-13.9644130121136	7.20122574336158e-26	7.55650634257983e-25	48.175767979805
SF3B2	-0.495378435481141	8.40267128636373	-14.0030064603989	5.94328246061507e-26	6.32041993120367e-25	48.1557554190826
SPECC1	0.826868635333098	5.70089866509456	13.9714034964095	6.95502240132623e-26	7.31861362146564e-25	48.1235604980223
RPL7L1	-1.10104912885703	7.07722806696951	-13.9851917837358	6.49390371672717e-26	6.88647303745588e-25	48.1159932088937
B4GALT2	-1.21268690339063	5.99180301418456	-13.9684064786033	7.05952424617176e-26	7.41818167113472e-25	48.1097381057789
CCDC28A	1.2979159360938	4.17683328720963	13.9311776389798	8.49700853160589e-26	8.86049167434681e-25	48.101441973668
TRAF3IP2	1.02501812628121	5.04039147976711	13.9553634350324	7.53299748125753e-26	7.89912640911754e-25	48.0976994245586
PDP1	1.19064937258167	4.20230379452833	13.9290154095269	8.58900546498706e-26	8.95020860945494e-25	48.0587583013109
WDSUB1	1.2724421818605	3.3294502054677	13.9114736928928	9.37331007101806e-26	9.70687062251084e-25	48.045485046105
SLC38A6	1.50436947550748	3.96534157035619	13.9180261546652	9.0722621191993e-26	9.42761854545998e-25	48.0381090044806
APOL6	2.73080490505707	1.6068049391233	13.9163670243591	9.14755900862937e-26	9.49272605898954e-25	48.030501934093
ZBTB45	-1.2288900032318	5.69066397304772	-13.9413039884138	8.0791562545714e-26	8.43648194149125e-25	48.0180795839658
CNOT1	-0.709260168672801	8.90391706267271	-13.9773781008714	6.75130879056242e-26	7.10923231410135e-25	48.0156317544607
USP5	-0.896817317345663	7.59679372339752	-13.9663497917067	7.13214909856874e-26	7.48925530518239e-25	48.0074324927168
MST1	1.3816869190605	4.02507020502774	13.9149959574611	9.21025603110291e-26	9.55118816043103e-25	47.994831990855
PPIC	1.55274365558251	2.65964245297277	13.8935360091384	1.02497775641451e-25	1.05707870812639e-24	47.9765070562665
HMG20B	-1.12441029527554	7.40639433075975	-13.9492502353387	7.76576339930704e-26	8.13184820111537e-25	47.9415196106452
CDC123	-0.972602276298962	6.76672969490113	-13.9430979274936	8.00731269553088e-26	8.36727957105718e-25	47.9368968705215
CHTF18	-1.33821668837274	5.93010745092513	-13.9284027086716	8.61525563325695e-26	8.97133693404898e-25	47.9337570188762
ARL8A	1.05232181817424	5.31264311561121	13.9258862969194	8.72391490863957e-26	9.07819170257324e-25	47.9302333568893
ECE1	-1.23598656175547	4.42133457869858	-13.8882827126107	1.05217177453014e-25	1.08437964079235e-24	47.8899847582359
CCDC174	1.91064199518971	4.90616927613037	13.9034224446132	9.75699273316372e-26	1.00902894546272e-24	47.8709270235572
HELZ2	1.4174638460578	5.70098225915596	13.9172255632495	9.10851760888312e-26	9.45874829979177e-25	47.8463977515228
DSG2	-1.12409002215301	8.38371557663273	-13.9377097642507	8.22505134400656e-26	8.58286108280768e-25	47.8340052137427
DDC	-1.606871292623	4.88195735052017	-13.8807425318824	1.09247540196012e-25	1.12283440354778e-24	47.8247646302292
TUBE1	1.38509173313155	5.19894255885536	13.8995736458118	9.94594116702651e-26	1.02715441928521e-24	47.8240280326368
HIST3H2A	1.66503589992798	4.11814786316524	13.8762442195783	1.11725440525109e-25	1.14673220432333e-24	47.8207399181067
BIRC2	1.10713588457702	6.08897305961873	13.905667042346	9.64846762859413e-26	9.98493383259611e-25	47.7688465880868
COPA	0.693897802956606	8.22135065108254	13.9233719160672	8.83386124039444e-26	9.18623686882015e-25	47.7567665046559
BCL2L13	0.695277980961301	7.07148627200453	13.9126346271404	9.31924984866989e-26	9.6575469791323e-25	47.7507864407361
RAMP1	-1.50372795036229	4.88743640160053	-13.8649857046011	1.18177487326257e-25	1.20882367145169e-24	47.7419986850241
MTAP	-1.13061005090794	5.55259301753386	-13.8852073370825	1.06842670520339e-25	1.1003769139461e-24	47.7237189728186
GFM1	-1.13067097450312	7.09069672124656	-13.9015234537729	9.84976472370625e-26	1.01792200338041e-24	47.707372009495
DSCC1	-2.28486769952466	4.25147208507207	-13.8404083779887	1.33592579248741e-25	1.35817614759587e-24	47.7023251797376
SNRPA	-0.892031547565595	5.95259119113127	-13.881391933815	1.0889440429666e-25	1.1199714896703e-24	47.6939706842478
TOM1	1.08683370346683	5.70502665313343	13.8719034405698	1.14170066182355e-25	1.1694254527928e-24	47.6497518117144
DDX19A	-0.655946144940687	5.66512166045637	-13.8728125717688	1.13653656182128e-25	1.16572629865494e-24	47.6415819056522
APLN	-4.71037853048015	2.38319782364309	-14.0274182198057	5.26406663678606e-26	5.61002303889137e-25	47.6338934513029
CLCN4	1.17620379626088	4.62021314993537	13.8494951743435	1.27671001186828e-25	1.30061584384085e-24	47.6286006813037
NBPF1	2.34643510637532	5.74219810128541	13.8780744659237	1.10710508193785e-25	1.13709233313124e-24	47.6170778594529
ACLY	-1.36796135336771	9.04440802687957	-13.8965095124913	1.0098992229867e-25	1.0422437616748e-24	47.6157018068638
VASH2	-3.43185704038275	3.02892397555505	-13.8822262257355	1.08442409591143e-25	1.11608719836916e-24	47.6088973257122
ARHGEF34P	1.31797729471067	3.33346325654336	13.8209123866928	1.47245056896122e-25	1.49192427419175e-24	47.6035575769952
BCS1L	-0.920865987192358	5.19696780997835	-13.8497860366316	1.27485872509503e-25	1.29961158289388e-24	47.5943806144464
DUSP1	2.65003165831577	5.45943474609532	13.8563106670957	1.23403176606806e-25	1.25921081741633e-24	47.5663391847233
USP25	1.05554810949348	5.81732110203626	13.8588429950736	1.21854208931703e-25	1.24473659953637e-24	47.5635454720091
PCBP3	2.1544473878237	1.39564099910064	13.8447709837078	1.30715950167261e-25	1.32983110278564e-24	47.5583612208799
FOXRED1	-0.866351350153934	6.15418704902092	-13.8562526635875	1.23438886736604e-25	1.25921081741633e-24	47.5448118439638
AKT1	-1.02999007112029	7.80070061637735	-13.8674046789999	1.16760370306496e-25	1.19514227711135e-24	47.508943114095
C9orf156	1.08224484819552	4.25891642426584	13.8195586324502	1.48243510023549e-25	1.50102801518113e-24	47.4949039675173
PTGES3	-1.16126530338873	9.61149509653751	-13.8726226286482	1.13761354576502e-25	1.16603447120871e-24	47.4878752549048
DPP3	-0.975023827751399	6.24516360098569	-13.8460887736645	1.29859315585475e-25	1.32201185276711e-24	47.4795442749375
CCDC130	1.36582383195746	4.6554648508048	13.8154542191923	1.51312444659302e-25	1.53003883434618e-24	47.4406988615858
ALG8	-1.3254743130272	5.8245929121552	-13.8224248849271	1.46137508230652e-25	1.4817021091097e-24	47.4308563233173
RMDN1	-0.982103774214758	5.75545452857	-13.8244157533992	1.44692408769135e-25	1.46903394866621e-24	47.4297068041593
CCNB1IP1	0.843801377599408	5.36414125535874	13.8230380618309	1.45690887405616e-25	1.47817186843428e-24	47.4174673820403
UBC	1.5930994835566	10.2995892278152	13.8641372426749	1.18678626172983e-25	1.21312338367155e-24	47.4049755393972
NPC2	1.05140611692167	5.45895768075185	13.8043799875635	1.5991492996962e-25	1.61485042933679e-24	47.3451442143482
DNAJC9	-0.874122662988807	5.62421931895942	-13.805855232066	1.5874119149539e-25	1.60407653532623e-24	47.3417795379817
MYO1B	-1.73844956717007	4.39196978367368	-13.7768174157294	1.83519595644801e-25	1.84329782488451e-24	47.3322613856522
HNRNPA0	-0.624344135011542	7.84007601183696	-13.8290297200277	1.41398221347479e-25	1.43656000795247e-24	47.3065702746516
LYSMD4	1.24437949783649	3.57758978274652	13.7624548646033	1.97175896832742e-25	1.97913988425164e-24	47.3045650091745
NCOA6	0.868632612053183	6.79718255896516	13.8165720176829	1.5047038207576e-25	1.52254936472346e-24	47.2754742312561
PTTG1	-1.65582302284503	5.70998489389414	-13.7810271252385	1.79699880220053e-25	1.80856126098145e-24	47.2592482290398
ALG2	0.562268217296991	6.32799000028059	13.7989346008176	1.64323369651222e-25	1.65713883054583e-24	47.2168559407668
EMC1	-0.778146720078937	6.27266355064055	-13.7888326375284	1.72827451013951e-25	1.74172953317147e-24	47.1912206719865
RAD21	-0.89120350214077	7.95703772709471	-13.8020254869751	1.61806306722681e-25	1.63285181569071e-24	47.172761773515
HIST1H2AC	1.55312739286577	5.12517021300893	13.7571611315647	2.02462827489602e-25	2.02678787838924e-24	47.1591185377697
MBD2	0.801104055532492	6.15781057609372	13.7844402053565	1.76661669530298e-25	1.77917614330446e-24	47.1403107931476
HLTF	-1.98659009253161	7.11663650293631	-13.7801100298145	1.80525154761102e-25	1.81565018345125e-24	47.1363110436946
GORAB	2.20195446145217	3.49312255391881	13.7301364556602	2.31755153437478e-25	2.30618647052165e-24	47.132000138151
MYO5B	1.04609452223478	5.25654528911231	13.7610907207051	1.98524881271586e-25	1.99134910966876e-24	47.1288174303981
RARA	1.53709846125212	4.30527325386215	13.7476746179006	2.12295850526798e-25	2.12098103227571e-24	47.1255098812301
RRAS2	0.964359404877983	5.10143807361419	13.7495890300357	2.10273619117072e-25	2.1035767252911e-24	47.0823690657598
TARP	-2.90576255101632	3.11788269832454	-13.7488448849769	2.1105736597986e-25	2.11001158958294e-24	47.0553568047685
DAG1	-1.0894854457429	7.83835452832498	-13.7773674257029	1.83015945702477e-25	1.83946950513279e-24	47.0530917403034
BYSL	-1.10965707038901	4.80660292496552	-13.7405432202602	2.20002285946395e-25	2.1921395658733e-24	47.0446910383692
VWA5A	2.03990805420365	3.70933046493865	13.7092639053826	2.572626445188e-25	2.55155605686545e-24	47.0416342407559
NDRG3	-0.76609282417636	6.70527772905839	-13.7599075513561	1.99702405209463e-25	2.00048786966331e-24	47.0288799259819
EIF4E3	1.65072652314602	3.35832556954954	13.706685861371	2.60602815714737e-25	2.58127432768634e-24	47.0249706225606
NUP35	-1.34064229784157	3.97582017050376	-13.7090193282365	2.5757766975549e-25	2.55299425019698e-24	47.0224445857206
PHYKPL	1.18075027598032	5.32370057899089	13.7440248005592	2.16205493120791e-25	2.15717055461913e-24	47.0107892942641
CAPN15	-1.57453886411456	6.25242651906229	-13.7466646448035	2.13370562565092e-25	2.13030077624828e-24	47.0083193024144
SERPINB6	-0.801851935614867	7.42854373965465	-13.76090420078	1.987100472506e-25	1.99187588085114e-24	46.9856477137825
NOP2	-1.21735994759442	5.99678011870492	-13.7432266381866	2.1707006434157e-25	2.16435862294357e-24	46.9554072884419
SHROOM2	-1.017678665272	5.52087269713012	-13.7165618579309	2.48038499738243e-25	2.46332414819409e-24	46.9269355011609
SELK	1.03886321047435	5.96571679423501	13.7289684626625	2.3311297230776e-25	2.31816184912141e-24	46.911985950371
UBXN1	0.870944061143491	6.38978430187862	13.7368049562721	2.24153579105731e-25	2.23202264181144e-24	46.8992445859744
AURKB	-1.8305194484639	4.39738174552928	-13.6835872911127	2.92541967076002e-25	2.88810662564973e-24	46.8977229385656
THRA	-1.14940016374217	4.4653023620679	-13.6866440606279	2.88099390852043e-25	2.8461187191015e-24	46.8692595364731
EFR3A	0.951217730700762	6.33578067466025	13.7215486684133	2.4192719777679e-25	2.40422157631786e-24	46.8312689098728
ZNF862	0.880799601857169	5.67168887820455	13.7114207783003	2.54501201273687e-25	2.52583611257481e-24	46.8249466454152
CCNE2	-2.04266800515496	4.70526312983131	-13.6780342722713	3.00789225854703e-25	2.96562771860422e-24	46.8229460273797
CLDND1	0.895076579487954	5.75023975401163	13.7056098110268	2.62009819785093e-25	2.59349996960643e-24	46.7985448668108
ZBTB42	-1.27260517701988	5.25831126728412	-13.6876775067233	2.86612799362232e-25	2.83329677104889e-24	46.7804918992314
FAM86EP	-1.18924007153799	3.3879077091822	-13.6556454790199	3.36478191381782e-25	3.30881239147926e-24	46.771737119584
DDX18	-0.857247557716914	6.91798004656693	-13.7027100784776	2.65839496057729e-25	2.62967448801243e-24	46.7069059536684
THRIL	-1.79801912230958	4.71696081826172	-13.6388143978216	3.66082134196831e-25	3.58817841194492e-24	46.6205930648917
DVL2	0.918270013945096	6.83635485481416	13.6798261875551	2.98102699386111e-25	2.94107104729425e-24	46.6116929268022
GGT1	-1.312636758699	3.86060850080104	-13.6193795616988	4.03534979755497e-25	3.94240810410445e-24	46.6008002972585
CDCA8	-1.51421630214161	5.63215841030446	-13.6478954616502	3.49798618953334e-25	3.43530154493346e-24	46.5982251011868
FAM120AOS	0.682091023471568	6.96357406562531	13.6778471381371	3.010711846985e-25	2.9664599143259e-24	46.5854436056025
SAMD8	1.01934675371405	6.11488678119556	13.6654085769723	3.20420174610805e-25	3.15296811399466e-24	46.5791960114868
AZGP1	-1.80055697536648	4.8896087746369	-13.6176530794951	4.07042662549572e-25	3.97409143097814e-24	46.5607040164745
DPYSL3	-2.11476710280645	2.7677160234818	-13.6289595761828	3.8461554942462e-25	3.76491987624517e-24	46.5570986721764
UVRAG	1.13660203407915	4.70895166630546	13.6308794427633	3.80932519180572e-25	3.73129987476548e-24	46.5214658332148
PPP2R4	-0.795424405131811	8.28434126430564	-13.6672674258663	3.17451143508576e-25	3.12580089896707e-24	46.4868337712368
DNAJC6	1.60640492355392	3.03390405325833	13.5848245602391	4.79884174513473e-25	4.67918231460669e-24	46.4464632904242
WAC	0.893125080628403	7.89744257150763	13.6427518598515	3.58930318508257e-25	3.520377310725e-24	46.3638226569491
SNRPE	-1.18987455663517	6.47156805770116	-13.6198121677408	4.0266082229241e-25	3.93642897626487e-24	46.3453173985927
TOX3	2.63948391140319	1.02585584109905	13.5777630658249	4.97189254770695e-25	4.8322290288911e-24	46.3347643798451
GAB1	1.66957024792332	4.13695431438177	13.5678813613678	5.22462711157115e-25	5.07457960590895e-24	46.3058022703798
VKORC1L1	-0.879638292841766	6.30801254849071	-13.6062067649452	4.31085264151826e-25	4.20609247985953e-24	46.2725461492871
SHB	1.71376208826973	4.8546536083106	13.5803367752045	4.9081065501008e-25	4.77951543166755e-24	46.2650578187129
THNSL1	-1.27464511348359	4.95632747611362	-13.5785136478433	4.95320486622805e-25	4.82030617441869e-24	46.2647643882249
NUDT15	-1.2792705437814	5.13742789913978	-13.5651122828399	5.29773545443922e-25	5.1422621579741e-24	46.2155327220796
HSP90AA1	-1.26240526123036	12.1330875110188	-13.6198441096896	4.02596353330207e-25	3.93642897626487e-24	46.1689518771814
ORMDL1	0.952288843689131	5.51442875513196	13.5780068480388	4.9658152093395e-25	4.82944826317629e-24	46.1595559087827
AKAP8L	1.12118915575863	6.23964148706318	13.5809149105629	4.89389161302911e-25	4.76876550689455e-24	46.132625993322
TTC28	1.54314936604684	2.94935008926251	13.5229751259466	6.54585222134133e-25	6.32106218364382e-24	46.130934919099
STBD1	1.75899785538835	2.5584946165833	13.5119260453611	6.91943321045639e-25	6.65186998003926e-24	46.0868710813705
ELP6	-0.927607046451737	5.49388367241523	-13.5488833732328	5.74733575674995e-25	5.56428070427835e-24	46.0811360727699
PDCL3	-1.02027429132296	4.85881122010425	-13.5227692267792	6.55262524585205e-25	6.32353603417187e-24	46.00363338326
LONP2	-0.660419986871057	7.54542746396824	-13.5609974752018	5.40827492809647e-25	5.24616642895973e-24	45.9770174571321
BEND4	-2.11495839522303	3.19755934844375	-13.4907755747726	7.69531855567335e-25	7.37414827262227e-24	45.9691981940513
DAK	-0.9642255670342	7.01063079416549	-13.5511068345664	5.68354248782023e-25	5.50606929013603e-24	45.9643005809412
PAK1IP1	-1.05380854483559	5.14377985578485	-13.5253594680658	6.4679297195322e-25	6.24983479205247e-24	45.9494306260061
ANK3	-1.29208519276297	8.05481399022191	-13.5541535920937	5.59728092536162e-25	5.4260019609574e-24	45.9287164288717
NTHL1	-1.47584818613355	3.95287164735762	-13.4780799527847	8.20240618401261e-25	7.85005298018696e-24	45.8851534741123
PARPBP	-1.72615259468241	4.48328435582322	-13.4824698291116	8.02337949781129e-25	7.68361393744479e-24	45.8789726035855
SLC4A11	1.59359918235407	3.29540898654231	13.471161874166	8.49271320112727e-25	8.12271219287434e-24	45.8660298762227
HAT1	-1.32194902596272	6.31008544448047	-13.5203563697945	6.63252214967811e-25	6.39652874756368e-24	45.8637998033986
EI24	-0.72995694397829	8.12987652968363	-13.538572198011	6.05270100837908e-25	5.85614422305543e-24	45.8448051457615
NOL11	-1.11288280958802	6.3008250253928	-13.5156891989226	6.78985257597704e-25	6.53148150421981e-24	45.811788778401
THAP2	2.29621629629119	1.79882179122933	13.4600226511148	8.98199098637941e-25	8.57428967905107e-24	45.8068478295933
XPO5	0.673114205068987	7.28886507585419	13.5257841511808	6.45414871321617e-25	6.24053426127843e-24	45.7851019025286
SHROOM3	-1.04551860612757	7.16840238425597	-13.5177203481677	6.72092714105658e-25	6.47762785302347e-24	45.7747519485862
PSMD1	-0.682843673947612	7.58005920332611	-13.5165387039954	6.76093937495188e-25	6.50783754194086e-24	45.7612549749096
NFKB2	1.85377471226227	5.65562524002126	13.5026220179101	7.25056807981422e-25	6.95683899594187e-24	45.7563404485832
RNF145	0.853441960926017	6.67718485027623	13.508846884409	7.02730613653354e-25	6.75124945273114e-24	45.7441934596993
SEMA3G	-2.09849352414657	2.87889625039012	-13.46184243987	8.90016667184675e-25	8.50699571893385e-24	45.7368723042237
CLDN12	1.31332779516614	7.36454229854361	13.508607421522	7.03576571727344e-25	6.75505486001138e-24	45.701958451504
MLH1	-0.598935376852319	6.67183365964627	-13.4960828415865	7.49277804096137e-25	7.18464591718237e-24	45.6973198648758
AMMECR1L	0.834501668814305	5.78595726801296	13.4514997422273	9.37537880027224e-25	8.92712035921928e-24	45.5140260469222
FERMT2	1.15473061287392	4.27313675138323	13.4150718702486	1.12613901583255e-24	1.06553897049411e-23	45.4969594064236
ZMIZ1	-1.00219342626852	6.97587265361651	-13.4546607929221	9.22749704579232e-25	8.80305563148776e-24	45.4709983893068
DNAJC3	0.789336436621491	7.25456363449407	13.4540675233972	9.25507202479145e-25	8.82375628725513e-24	45.4548648296282
SMAD4	0.890152577995419	6.343697078503	13.4478027955567	9.55135259975047e-25	9.08316090170064e-24	45.4482630826853
COMT	-1.13318575666206	6.86600674279528	-13.4456244002471	9.65659245830092e-25	9.17742989581308e-24	45.4433732679244
STK17B	1.78554550735604	4.25784016759994	13.4062455562792	1.17730264520207e-24	1.1118475798965e-23	45.4367415390162
EIF2S3	-0.701040860714226	8.60376842455367	-13.4600263704063	8.98182298567286e-25	8.57428967905107e-24	45.4339915934621
SUPT16H	-1.12756693459801	7.60804662592608	-13.4524956449147	9.32853307548473e-25	8.88815054958621e-24	45.4312721623381
TLCD1	-1.46447140756218	4.69809416994415	-13.3925310752737	1.26147138686932e-24	1.1883471985715e-23	45.3775500038108
CRISPLD2	-1.75710072733128	2.86498584040883	-13.3758880160497	1.37177034213006e-24	1.28821159833802e-23	45.3775066557334
EIF4A3	-0.824041573716006	6.76750329797808	-13.4333111369006	1.02737240822747e-24	9.73928288001499e-24	45.3738948705433
DLD	-0.865141091938343	7.92051473936403	-13.4422292434555	9.82294092456209e-25	9.31783202294531e-24	45.3671235177559
UBAP2L	-0.563929425500454	8.32972852549899	-13.443839852063	9.74367218652272e-25	9.25433153401804e-24	45.3615711401477
GUSBP11	1.38582119280538	4.31998820488908	13.3961786603786	1.23851276469769e-24	1.1674518314313e-23	45.3560506326862
HIST1H4H	2.1174420827551	3.87229219612221	13.3737060105133	1.38693169570146e-24	1.30163539641582e-23	45.3548900249326
EME1	-1.46513169141164	4.14145848614476	-13.3724146904409	1.39598336689201e-24	1.30931206978453e-23	45.3511751847076
MYD88	-0.969508610618307	5.52776477961224	-13.399737760675	1.21651544757057e-24	1.14743693220601e-23	45.311673948074
TSLP	5.3672755014995	0.0152546069287382	13.6550627358172	3.37461833062464e-25	3.31631340658767e-24	45.3037983909373
DNAL4	0.991514158226042	4.64112989693483	13.3802621896988	1.34187623424146e-24	1.26171656439385e-23	45.2847181651157
NIPBL	1.06272624367012	6.94026552893713	13.4202193929323	1.09733700146748e-24	1.03894151412583e-23	45.2838946777105
UTRN	-1.06065125377911	7.98443986623761	-13.4254092305314	1.06904676017881e-24	1.01279534074732e-23	45.2799488855934
FARSA	-0.922609007286244	7.32373681875643	-13.4119508371464	1.14397052344318e-24	1.08172930604678e-23	45.2295949041127
UGDH-AS1	1.3435174611681	3.63880322544065	13.3461313636909	1.5936714508875e-24	1.48637083891471e-23	45.2192284499828
SERTAD2	1.53545408436578	4.45676388124493	13.3601591460793	1.48489814348564e-24	1.38923554657822e-23	45.2150258817342
MDH2	-0.705875289240129	8.36107970132646	-13.4116066609705	1.14595418931907e-24	1.08292310300914e-23	45.1976438180639
PSMD5-AS1	1.28718745801021	3.33848438313004	13.3412345720271	1.63349649424304e-24	1.51973874582116e-23	45.1926334517864
GRWD1	-1.04603006264936	5.00998995660815	-13.3709521667402	1.40630675314837e-24	1.31817117386241e-23	45.1852300282721
CKAP2	-1.36160991926094	6.49199778172026	-13.3845699940969	1.31307491118136e-24	1.23540932746237e-23	45.1828469911276
TARDBP	-0.549512756848674	7.87924653022138	-13.402625726643	1.19895469107609e-24	1.13158413835315e-23	45.1681610443362
CCDC78	-1.60297239673352	4.85419861009365	-13.3453180114155	1.60021820243853e-24	1.49062509477773e-23	45.1524583002306
ZNF367	-2.30075375077726	4.55500953778275	-13.3258945143521	1.76483962503219e-24	1.63484465203475e-23	45.1155736326916
SEC11C	0.799161121982459	6.79154826209608	13.3851113751365	1.30949949222842e-24	1.23281782917253e-23	45.1100825411756
PIM1	2.4003737746902	3.71123405408853	13.3282688786672	1.74383714636634e-24	1.61638633270599e-23	45.0989745842957
SNRPA1	-0.714463681308859	5.82337304643942	-13.3617985532331	1.47268240251031e-24	1.3786657703301e-23	45.0892508468671
EIF2S1	-0.821451659096268	7.50284543056423	-13.3800148498505	1.34354903198417e-24	1.26249889012981e-23	45.0599084518769
PGAP2	-0.909276084015071	5.85714884185608	-13.3494622112276	1.56714045331419e-24	1.46344409496056e-23	45.0507410603097
ZNF419	1.22382758172586	5.37722899280268	13.3458352623633	1.59605168104035e-24	1.48766679345139e-23	45.0496924210757
EPHX2	-1.02999413197297	5.91788963015347	-13.349195126077	1.56925140078159e-24	1.46450460125148e-23	45.0361333054115
NAE1	-1.09683179463623	6.74061514058818	-13.3633301697035	1.46136100975624e-24	1.3689205815658e-23	45.0347902735458
LYSMD3	1.58427130061901	6.08409110060831	13.3574852734717	1.50504065304975e-24	1.40720363924004e-23	45.0290208437799
DMGDH	4.5668151926067	1.60708391876025	13.4435729598326	9.75676319316843e-25	9.26090746577858e-24	45.022439261989
MGME1	-0.9439896601752	5.43581420583463	-13.3368444571362	1.67004947560585e-24	1.55086350808271e-23	45.0071773399111
JADE1	0.978642278073152	5.57233550500339	13.3418375604054	1.6285390193595e-24	1.51606583476145e-23	45.0019717169004
AMMECR1	-1.08173793790238	5.90835140435797	-13.3400424367675	1.64334227366902e-24	1.52795217222378e-23	44.9871787247602
ZC3H12C	2.15677297095307	3.4234217984412	13.2997082691877	2.01401661695945e-24	1.8530927402122e-23	44.9738968535782
PYROXD1	1.06870460059717	4.08251697346107	13.3102486673912	1.90973053743326e-24	1.76362323186334e-23	44.9735622357579
MAN2A1	0.899320847178993	5.53180671705502	13.336847200367	1.67002638042002e-24	1.55086350808271e-23	44.9653968770456
ATG101	1.09561072843087	5.47892252298227	13.3331325060932	1.70159588203259e-24	1.57820653271163e-23	44.9271780920831
CLUH	-0.982548231028477	7.78060264346901	-13.3514076257686	1.55185033475605e-24	1.45006749388281e-23	44.9130835990834
PLCH1	-2.12987332362524	2.83159949473249	-13.2854370532477	2.16438552273246e-24	1.98657781230749e-23	44.880442801499
DBT	-1.16514051355298	7.66608023201409	-13.3350778480142	1.68498929629615e-24	1.56377004160587e-23	44.8464610719736
ALPK3	-1.3504160466875	4.02923063120177	-13.2675261106502	2.36915688021474e-24	2.16394523803555e-23	44.837386495687
NTN4	5.03416977997076	-0.720560923885091	13.6468187369526	3.5169067809939e-25	3.45162563551663e-24	44.834407101179
IER5L	2.490288529378	4.06478963746966	13.2672156232443	2.37287302597624e-24	2.16602196705527e-23	44.8082659007597
CPE	-0.949576537278024	6.04670144950749	-13.3011845032493	1.99907351729947e-24	1.8404713633212e-23	44.8059770671127
GAPVD1	0.768051069852012	6.67020926735485	13.3225299599668	1.79503644247084e-24	1.66076815897364e-23	44.8001657102735
IL15	3.74710868941747	0.0443178278615576	13.5174335543734	6.73061650425224e-25	6.48280547965693e-24	44.7839641924427
SLX4	-1.05078950365982	4.97268887012942	-13.2746019187114	2.28603388482397e-24	2.09183941587549e-23	44.7764630893843
STYXL1	0.726056429216515	5.55036046782949	13.2985677793465	2.02563789689687e-24	1.86150420194635e-23	44.7597717719677
JUNB	2.72468303591616	5.7092900659723	13.2993843908228	2.01731002793648e-24	1.85498636739095e-23	44.7484603200467
SLC25A3	-0.778643352552944	8.93702140471363	-13.3254579156407	1.76872911507748e-24	1.63743750875483e-23	44.7471222711122
IRF1	5.31003594171755	2.21610525003463	13.2440432384947	2.66739046254732e-24	2.42308137843984e-23	44.7325500749683
ZEB1-AS1	1.18075495898526	3.28416245227999	13.2454315478927	2.64875442109973e-24	2.40760874014731e-23	44.7288656409607
BACE2	3.73792471211788	0.320072378573215	13.3219034186136	1.80071666279476e-24	1.66499762367772e-23	44.7234436419139
KIF16B	0.991010938706001	4.17357715132763	13.2567709851444	2.50135064775085e-24	2.27914328438269e-23	44.7193575487372
PITRM1	-0.602692238450188	7.30575496578559	-13.305641010969	1.95463447527679e-24	1.80066204176419e-23	44.7012760974869
AK4	-1.34755444282734	6.84724218846073	-13.2980738536961	2.03069173062514e-24	1.86500715761878e-23	44.700564150916
CCAR2	-0.669782077812288	7.45564705165333	-13.3059393153745	1.95169552443535e-24	1.79905831767472e-23	44.6879768662218
BLM	-1.97433410879238	3.53745670673224	-13.2309837642405	2.84926688953345e-24	2.5789386144204e-23	44.6860462875606
KIF1C	-0.667561383205104	8.07821821792924	-13.3066522285368	1.94468972618874e-24	1.79370153123158e-23	44.6799778022658
ATP6V1E2	1.47377266679865	2.50186551074425	13.2284927031692	2.88534794855717e-24	2.61002318045389e-23	44.6691181849729
ABCD1	-1.20953826983537	5.80734076080797	-13.2804906728176	2.21909195695195e-24	2.0343031029054e-23	44.6606574896043
AMD1	-1.55624870323203	9.28014605190019	-13.3082645358327	1.92893854261682e-24	1.78026681966405e-23	44.6486984317892
WDR75	-0.86800963833487	6.07658964247483	-13.2802412017729	2.22188755797301e-24	2.0356231586652e-23	44.6434048135565
SEPN1	-0.980962505858934	6.32709331978609	-13.2750961324472	2.28033869453537e-24	2.08790035592336e-23	44.6274872577824
ACSS2	0.850830420728375	6.47807275042287	13.2818734773652	2.20365999493679e-24	2.02139025558771e-23	44.6266805992731
FAM86C2P	-1.81672911058817	3.09464585230948	-13.21796362747	3.04298955480578e-24	2.74435622552334e-23	44.6220689248604
CCDC34	-1.0572375989793	4.77006235393085	-13.2423305606311	2.6905621175027e-24	2.44117708498009e-23	44.6137894432329
CSRNP2	1.27489972329103	5.50950066652178	13.2583447466509	2.48155428864317e-24	2.26247839698032e-23	44.5912030644276
ANKRD10	1.01966355330814	4.86560535395288	13.2538286134488	2.53878901889235e-24	2.31045187319318e-23	44.5838212607808
DIO3	7.9589725788991	2.69355949956686	13.2242941812466	2.94720119938977e-24	2.66276613778801e-23	44.5818932658574
JMY	1.45819101798744	7.05588287559849	13.2742988432583	2.2895335078426e-24	2.09376584371282e-23	44.5586376126864
EPC1	1.81666754630373	5.89272570698742	13.2624575155334	2.43055905800814e-24	2.2173313982412e-23	44.5397374481727
CDR2	1.09150244792229	4.50956042901741	13.2314092731082	2.84314917198378e-24	2.57650742103249e-23	44.5044311613969
GRSF1	-0.651703858116899	8.17752437701245	-13.269493050538	2.34575041902939e-24	2.14387025515188e-23	44.4923735238567
CASC5	-2.28585433575007	5.06339223848581	-13.2011723748568	3.31247314006559e-24	2.97844890246856e-23	44.4550653553729
MTR	-0.782705949570544	6.32980639944018	-13.2428065706923	2.68410174500586e-24	2.43678789619154e-23	44.4315933669738
C19orf48	-1.1135662140438	8.23696514967449	-13.2549681018277	2.5242240334076e-24	2.29858993848687e-23	44.406815980434
AHI1	0.963914417000195	5.19775929726866	13.2190514230231	3.02631041033945e-24	2.73259633924577e-23	44.4052215470468
SLC38A7	0.913121787267794	5.39360609315231	13.2182652250105	3.03835594340235e-24	2.74182408931068e-23	44.387489751921
H2AFY	-0.533085392270067	8.36652933998651	-13.2483596839914	2.6098758332575e-24	2.3737065725133e-23	44.3730168675477
VPS37D	2.90587516222662	1.21950538918753	13.2400780336894	2.7213455686852e-24	2.46761624754692e-23	44.3679494556595
PVRL4	1.30028382835823	4.74951930024961	13.2090054899649	3.18390062327906e-24	2.86799350684813e-23	44.3660440987781
ASIC1	-1.88671613133145	3.07375057717968	-13.1669895450796	3.93740248699889e-24	3.51510319528986e-23	44.357492664959
CCNL1	1.35641754355126	6.73602019669477	13.226713511651	2.91139856984696e-24	2.63200246386646e-23	44.3089192997912
PRKX	-1.18635174516188	5.1669480403159	-13.1869347420071	3.55966380517903e-24	3.19497380146852e-23	44.2960031927406
SLC5A10	1.76208685890052	2.54930441419005	13.1530584889267	4.22486622105877e-24	3.76278713970454e-23	44.2958685045205
DST	1.07747981802443	4.59457498657109	13.1808131912954	3.67155908348078e-24	3.2875450922807e-23	44.257946022782
NFE2L2	0.888110135187402	6.84278558398231	13.2095937737853	3.1744492317447e-24	2.86119625833604e-23	44.2333285487217
STIL	-1.28916102786686	5.43323404806733	-13.1756079158458	3.76947914981373e-24	3.37120303237659e-23	44.2295284503588
SNHG5	1.06859867942128	4.91577787198792	13.1824847467238	3.64065906362185e-24	3.26376934324452e-23	44.2255593747582
PLOD1	-0.919633722240398	7.54507521378962	-13.2063918450031	3.22623423810445e-24	2.90438449156933e-23	44.2142267098017
AKR1C3	3.22836831198381	1.72873069089169	13.2028507867464	3.28449204193549e-24	2.95505886768744e-23	44.1713634922765
HMGN2	-0.795288645580037	7.15485132133513	-13.1981770331028	3.36300488004703e-24	3.02207548047793e-23	44.169493850452
PLCG2	2.6246764407004	0.860711388699543	13.1923990908528	3.46267570627931e-24	3.10978100511305e-23	44.1636854298209
TMED4	-0.70849773521706	6.38148168248226	-13.1808225712437	3.6713849553745e-24	3.2875450922807e-23	44.1335585990278
TEX261	-0.696651242733862	6.67707576412435	-13.1789706958186	3.70592415904094e-24	3.31633832968765e-23	44.1045551051591
MAP1S	1.36070781542746	5.54342750713916	13.1719996193036	3.8388915943574e-24	3.43123786790897e-23	44.0957868726064
ECT2	-1.88470537260912	6.52919006612993	-13.1572199276442	4.13685647720421e-24	3.68658972472988e-23	44.0614304275391
SMURF1	0.854040348065038	5.14138024417975	13.1476192737158	4.3427393573795e-24	3.86547564851278e-23	44.0546439523655
DHX9	-0.768542799009126	8.34326891095492	-13.1851850033339	3.59129312625725e-24	3.22143713165346e-23	44.0497962438891
TFAM	-1.13410732507354	6.88924146885696	-13.1686777950246	3.90392691565827e-24	3.48729128884739e-23	44.0276782201718
PRKAR1B	-1.48338446819341	3.94420322352618	-13.1126320857589	5.18400071670695e-24	4.58709220754694e-23	44.027636516735
GALNT18	1.10257354390894	4.05891680846625	13.1293925074557	4.76233189255823e-24	4.22393240984373e-23	44.0190215319766
CTSV	-1.46111426893899	4.05996319287796	-13.099520469114	5.5398379391662e-24	4.8875561982679e-23	44.0030406352787
LRFN1	-2.0967297585469	4.00751834734884	-13.101182755416	5.4934017378911e-24	4.85228944095133e-23	43.9963883908536
TTC39B	1.21849763808741	4.51413909280892	13.1150850621218	5.12002189180395e-24	4.53582588361818e-23	43.9864839321919
H1F0	1.64652191488638	6.36709971215657	13.1623326763116	4.03124258448629e-24	3.59460443281747e-23	43.9818600770157
C15orf65	2.02702936934785	2.18780806016594	13.0984922325085	5.56875888311004e-24	4.90730536319134e-23	43.9774796550032
OSGEPL1	-1.15884855698741	3.75065645009072	-13.0927393873059	5.73338595144264e-24	5.04349873736747e-23	43.9627626266541
PNPLA8	1.29260430795857	6.1486218525675	13.1432199337202	4.4404878754558e-24	3.94313222577435e-23	43.9578634275817
COX15	-0.700922378941655	5.73381647673375	-13.1247094859455	4.87655871014894e-24	4.32269218368338e-23	43.8987563668008
NUP62CL	-1.45438962879816	3.1708160045765	-13.0744956381392	6.28847338304714e-24	5.51241776531441e-23	43.8946422733527
TMEM214	0.592676691788725	7.05871545474905	13.1444324544293	4.41332862918296e-24	3.92133388732612e-23	43.8866837295496
MRPL37	-0.506528426347447	7.57711888633282	-13.1470756782004	4.35469953975075e-24	3.87382513559818e-23	43.8862666442068
TOM1L1	0.656507169085746	6.18810444277408	13.1318028484865	4.70459034094341e-24	4.17518490305001e-23	43.8626973023471
BCHE	-4.13637464869132	5.00551886307563	-13.0612014650679	6.72665718545669e-24	5.87936462728857e-23	43.8361984998716
SCHLAP1	-1.27030762395063	4.8131771990111	-13.0820815269282	6.05139562199825e-24	5.31390389824127e-23	43.8286342794612
PPP3CA	-1.1933460897059	9.74610029466682	-13.1458054511442	4.38277610820983e-24	3.89649295683119e-23	43.8188332587783
PGM1	0.961200350332615	5.14220555578827	13.1014422316336	5.48618856602965e-24	4.84877030650389e-23	43.7840800651189
MYC	-2.41350544553945	6.87108080325288	-13.1145323316221	5.134368757114e-24	4.54585384769008e-23	43.780558273115
SLC15A4	1.0650019093011	4.15775682821484	13.0748879347712	6.27598764274276e-24	5.50468635767671e-23	43.756840181632
NMU	-2.41692600256265	2.63929825953638	-13.0753306300122	6.26192772867201e-24	5.49556439355575e-23	43.7555978311145
SDC1	-1.37264397566252	5.647810851443	-13.093880832763	5.70033769458112e-24	5.01736640221747e-23	43.7461516573168
AMPD2	-1.15684542445544	5.81808074947536	-13.0982199647445	5.57644223048104e-24	4.91119393154858e-23	43.7440769205247
DLGAP1-AS1	2.00944007045289	1.94943836380046	13.0455937256302	7.2803710330999e-24	6.32284855020405e-23	43.7412280166154
TSPYL4	-0.87567327815175	6.96960290059181	-13.1071520607194	5.32984516990921e-24	4.7133660230481e-23	43.7342743114528
MPI	-0.862995031570317	6.48591767128948	-13.099122222329	5.55102139371957e-24	4.89454710793265e-23	43.704618083571
FGD4	1.31124260694039	4.628024131209	13.0660467780509	6.56351177688454e-24	5.74345529380526e-23	43.6963800671314
MGAT4A	1.53748988519829	3.90322047294143	13.0407336916693	7.46196047332124e-24	6.47680915996484e-23	43.6813889388831
ZRANB1	0.924910798526408	5.98439010385816	13.0824124949729	6.04125876837626e-24	5.3081065925066e-23	43.6453641129148
ODF2	-0.632958270207497	6.4551182978281	-13.0850071371126	5.96237857937763e-24	5.24186632013668e-23	43.6405144773486
KIF14	-2.13893620583585	5.23880109920526	-13.0388500566648	7.53355646741537e-24	6.53517526948061e-23	43.6300603381579
NAA50	-0.872998344338109	8.26793108725792	-13.0999583081917	5.52756876018069e-24	4.87959861862864e-23	43.6273434616997
TIMM21	-1.41947732075172	5.13785885254676	-13.060947103429	6.73533330428095e-24	5.8835232633556e-23	43.6211693355305
SNORA33	-1.96985642506001	1.984442051456	-13.0199298818264	8.29208104964307e-24	7.1642053533625e-23	43.6201517304007
NLE1	-0.937555125308474	5.69606672380124	-13.0678664898906	6.50327163368789e-24	5.69405987472055e-23	43.6108788832165
PWP1	-0.733460306593475	5.98708124848469	-13.0736045015487	6.31692856471047e-24	5.5341306492236e-23	43.6090673616686
APTR	1.17011440630656	3.55672883763832	13.0211021667019	8.24293113519734e-24	7.12584075567779e-23	43.5807184103854
PHF6	-1.25454243042589	6.27964252904865	-13.0621606113932	6.69404206556873e-24	5.85426532653349e-23	43.5706760768489
EPB41L1	-0.727215288413411	5.70205279151407	-13.0543505032725	6.96430443912146e-24	6.07293817989824e-23	43.5453900817847
SAMM50	-0.877059300619242	5.56872937177799	-13.0477478779882	7.20130858223396e-24	6.25780380039497e-23	43.5240143104861
ECI2	-1.14226565737531	5.99675957599557	-13.0508070899172	7.09050678969109e-24	6.17223477994211e-23	43.5176025679167
PLB1	4.66373583091073	-0.932294278680276	13.313725442102	1.87653434586314e-24	1.73403321461421e-23	43.5153811979304
RAB3GAP1	0.597345790693277	7.03993509764963	13.0585730442456	6.81685455664739e-24	5.95127255945449e-23	43.4530655562551
SLC35B4	-1.1206611062113	5.64034885759934	-13.0319093402069	7.80337183312493e-24	6.76142131830375e-23	43.448273318474
VPS37A	0.757209217450127	6.44298186140357	13.0493923795444	7.14153199818661e-24	6.21305008602376e-23	43.4478000560585
PHB	-1.20652604283725	7.54598319378516	-13.057006122691	6.87120180701434e-24	5.99523337211664e-23	43.440595559993
CCNH	-0.84157463734773	7.02627478404742	-13.0518740917782	7.05226477418494e-24	6.1425062557518e-23	43.4331031289785
RAP2B	1.35482674449029	5.01272868198001	13.0223186244233	8.19223827926936e-24	7.08609735031732e-23	43.4258454694039
SKI	-0.788606217943934	7.01436390659804	-13.04867684015	7.16747995562095e-24	6.23201383981495e-23	43.4231783638366
SLC25A19	-1.55946864753211	3.02923851698275	-12.9741501645467	1.04600250548981e-23	8.97017339944891e-23	43.3964994465527
DNAJC22	-1.81009179051345	2.84003640719909	-12.9736827219511	1.04848711813116e-23	8.98634849649404e-23	43.3759351098871
ZNF703	2.56284067632764	3.2807919500723	12.9747164001863	1.04300068744755e-23	8.94954189869279e-23	43.3595775269664
ERV3-1	1.33814484694446	3.08789949404413	12.9658096193534	1.09123659214056e-23	9.34740939394331e-23	43.3322173493478
ATG4A	1.07880431385391	5.3262841611794	13.0059294120409	8.90231053552863e-24	7.67817892024687e-23	43.3140633578924
SERINC1	0.781389173517023	8.23682777907744	13.0348211436752	7.68901627005292e-24	6.66618177315905e-23	43.2953365083773
PRMT6	-0.972487644920549	6.25315152022199	-13.0166342932655	8.4318352473148e-24	7.28076124633002e-23	43.2898307533309
REEP6	-1.04681374591286	5.59358374664211	-12.9931280277513	9.49964843425992e-24	8.16991528573006e-23	43.2873942681852
CD9	-1.3710463044816	8.32896216574011	-13.0308155060217	7.84676978813787e-24	6.79510352587533e-23	43.2813663606963
COA4	-1.01468843573276	6.32210964232566	-13.0134465213635	8.56926615338982e-24	7.39517819306331e-23	43.2751308797853
AGFG1	0.690649524190968	5.90244767397236	13.0051073082513	8.93951284032903e-24	7.70583954135366e-23	43.2472799775794
ZNF79	1.89722310198613	3.64865975630756	12.9579605671839	1.13559681835598e-23	9.70524861948396e-23	43.2326022049544
TBC1D17	0.987270460606576	5.61282693404239	12.9952444803872	9.39818488498003e-24	8.08728620245617e-23	43.2165000761843
WBSCR16	-0.788198587854454	6.61746244331462	-12.9986372709588	9.23779733883775e-24	7.95839155708478e-23	43.1925922051945
DDX54	-0.889170800953182	6.58982388586522	-12.9881870081892	9.74082264674815e-24	8.37253536711907e-23	43.1336644334504
OSER1-AS1	2.06645461662326	3.03582539031284	12.9156223763409	1.40802848660266e-23	1.19734802171584e-22	43.1076698973869
NBR1	0.734844313318092	8.05450156287672	12.9953101992386	9.39505176783537e-24	8.08728620245617e-23	43.0986270296558
CFAP36	1.06107048811116	5.26449918308577	12.9634543136614	1.10436221599878e-23	9.45444870891542e-23	43.0949596426339
ZNF83	0.977692424806389	6.18598485336484	12.9767849859344	1.03210766548936e-23	8.86113705259478e-23	43.0821402885714
ACBD3	0.742331191101956	6.80367495722888	12.9773212296958	1.02930252715249e-23	8.8421091234106e-23	43.0560485226367
BRD3	-0.873433180619714	5.89419323986056	-12.9605674712114	1.12066629152921e-23	9.58856127270801e-23	43.0539579277592
CHSY1	-0.891134189370067	5.90115517370634	-12.9604310713	1.12144258840039e-23	9.58973912723246e-23	43.0515988819609
MITF	1.97947063499239	3.680424971935	12.9128868576858	1.42773537646054e-23	1.21329227011497e-22	43.0367544944494
PRKCE	1.45983959156818	3.0705756134129	12.9054265745636	1.48289806292082e-23	1.25661384383855e-22	43.0353867301737
EIF4E	-0.980755033890558	5.90058506684251	-12.9542811181618	1.15701048232663e-23	9.88263333482175e-23	43.0222191559192
KIF4A	-2.12658801680521	5.80000297229067	-12.9269546765327	1.32925518841764e-23	1.1334523514639e-22	43.0061429293482
PPARA	1.3731090825858	4.34352795418059	12.9259639381682	1.33596193380022e-23	1.13852465368582e-22	43.0010968486545
TFAP2A	1.37199590213602	3.30161878687825	12.9034801675801	1.49763866971253e-23	1.26767431028204e-22	42.9905638282037
ZSCAN12P1	5.61594675282494	0.590843257996709	13.0292383411532	7.90977069975508e-24	6.84571278544797e-23	42.9755443811457
DAPK2	1.73481173449899	2.86813631830884	12.8926075622887	1.58272607288463e-23	1.33668249215049e-22	42.9635531359722
SCFD2	-1.15139233444603	4.31761831120118	-12.9124284198431	1.43106497390751e-23	1.21543391675312e-22	42.959647113982
IGSF9	-1.48678291599821	4.37558122942285	-12.9073158230939	1.46872958004427e-23	1.24531018486419e-22	42.9421417029357
SIAE	-1.01626503129451	5.85770122720895	-12.9300605999548	1.30844801961809e-23	1.11634406037416e-22	42.9325971298012
WDR4	-1.37572151810377	3.96226285859276	-12.8932520596761	1.5775497067271e-23	1.33306057378808e-22	42.9119600442248
NANOS1	1.82848519016572	2.79941417941956	12.8861202562223	1.63578849501367e-23	1.37994382253513e-22	42.9008488875047
SAMD5	2.02031967448346	1.56263604350472	12.8787588885314	1.69816586016526e-23	1.42775243875933e-22	42.8987555114753
AMFR	0.698153055678924	7.18721694596489	12.9427267980177	1.22692455756748e-23	1.04738482981429e-22	42.8638086557717
ABHD14B	-0.852273708670567	6.15452493446925	-12.9233622619137	1.35373594581241e-23	1.1530175248054e-22	42.8610761207432
MOV10L1	4.62565292032073	-0.098029037810705	13.1625796042774	4.02621086953518e-24	3.59225088633037e-23	42.8263491680654
G6PC3	-0.980447194473346	6.40524451935097	-12.9165339504187	1.40152225747722e-23	1.19304184910873e-22	42.8157295817616
PRC1	-1.27443962617834	6.64212700859979	-12.9156018018235	1.40817568350437e-23	1.19734802171584e-22	42.7956565935878
FGFR2	3.68720248037416	-0.498274173498295	13.0528106549219	7.01886838732109e-24	6.11696620452777e-23	42.788498445752
DUSP10	2.2544481059072	3.93418887451899	12.863555534036	1.83465252266726e-23	1.53734052903859e-22	42.7782471982292
TRPM8	-1.85806797595404	3.70185326267619	-12.8559157634631	1.90734028836825e-23	1.59557781449235e-22	42.7780333542786
C20orf27	-1.12268972886031	5.69948836857935	-12.8954063137128	1.5603705051122e-23	1.31928623337639e-22	42.7574621815473
WNK3	-1.57337911702371	3.93240010434083	-12.8478532749407	1.98718668086797e-23	1.65867677598185e-22	42.742545678609
SMS	-0.808210727726867	6.85881427985355	-12.9115344898053	1.43757994398693e-23	1.21958759541852e-22	42.7322979249846
PAPSS1	-0.940504072929403	6.24269827643741	-12.8994874159797	1.52833854659061e-23	1.29293135862561e-22	42.7306541573283
NUP50	-0.811075253321373	6.34045699092963	-12.905287516613	1.48394633591754e-23	1.25679290356107e-22	42.7288833450172
ZNF211	1.22070824957698	4.35746725952758	12.8658199585463	1.81364675716709e-23	1.52143685506263e-22	42.7254249109485
EIF1B	0.950343098783146	5.16937465937356	12.8841566778964	1.65219868642884e-23	1.3930047992934e-22	42.7081425563963
PMAIP1	1.77600387997466	4.77785774580435	12.8812821448476	1.67652039808761e-23	1.41271774958942e-22	42.7035523852313
SLC9A3R2	-1.4269468945476	5.96802362403081	-12.8798481137361	1.68878787887362e-23	1.42066323748831e-22	42.6720659993756
ACTR3	-0.853570226295686	8.43770525551958	-12.9120360871303	1.43392064206522e-23	1.21717085139917e-22	42.6717247570112
CECR2	2.35832081608781	1.18547215693581	12.8655165220383	1.8164474997128e-23	1.5229355474979e-22	42.6667791788292
LINC01512	6.45677811661914	0.874436683707452	13.2311588039152	2.84674867335836e-24	2.57821339439983e-23	42.6295817841572
MANEAL	-0.968799763699524	5.04191697511136	-12.856413293157	1.90251983770387e-23	1.59243243494767e-22	42.6153676038203
TMEM140	1.25191769019582	5.55691340310152	12.8769203776967	1.71411371766877e-23	1.44035431362699e-22	42.6127252824011
ACADSB	-1.14294617161192	7.33759908435998	-12.8910928376827	1.59495898613465e-23	1.34625655625621e-22	42.6113409316237
VPS11	0.947283124243269	5.7607629214785	12.8715470489261	1.76159051904549e-23	1.47859380849564e-22	42.5973754784877
WDR12	-0.958845471117387	5.51058492374383	-12.8614407758345	1.85449033051326e-23	1.553096865755e-22	42.5806949631397
C21orf59	-0.65289473897979	6.12797295906233	-12.8721866662422	1.75587060590311e-23	1.47461705918574e-22	42.5739210132212
HERC3	-1.33886291861589	7.32323529113373	-12.8805659629225	1.68263578885256e-23	1.41707565930511e-22	42.5600637800447
SLITRK3	-4.28106994033875	4.59253110201078	-12.8078405500356	2.43593676498642e-23	2.01199265473245e-22	42.5566572449959
ZC2HC1C	1.59980370793115	3.35719850671252	12.8129774279583	2.37306795372579e-23	1.9654709538415e-22	42.5385290256559
FAM46C	2.13782625048183	1.72308090921924	12.8037081104713	2.48772354648604e-23	2.05363698592823e-22	42.5378003817746
NUF2	-1.85330490304152	4.82698376773678	-12.8232152168014	2.2525841632035e-23	1.87187624762942e-22	42.527743549268
EXTL2	-1.13271199181497	4.68664919898951	-12.8248875260765	2.23349513571904e-23	1.85704113831435e-22	42.5207987417283
FSTL1	-2.19046963871239	2.68326019171214	-12.816411996893	2.33194396457894e-23	1.93361969532382e-22	42.5117242318017
GSN	1.48379532776851	3.32425845022399	12.8084802183873	2.4280178363919e-23	2.00655563188006e-22	42.5110033819749
MAPK6	0.983832899388045	8.47440138685723	12.8803214501499	1.68472877542857e-23	1.41804300963203e-22	42.489145315917
CEP85	0.943869256477184	4.86092951912232	12.8329172445656	2.14407419763391e-23	1.78466841195515e-22	42.4663975659986
IDH3A	-0.69450271547009	6.06905240103962	-12.8463621812062	2.00231707768157e-23	1.67037740213703e-22	42.4454314994506
C17orf51	1.12654377989819	4.02203404245477	12.8088825669681	2.42305010390785e-23	2.00355288327534e-22	42.4368696048503
THAP10	1.46313960329502	3.67471935860189	12.7981537694191	2.55907390253231e-23	2.11021711809034e-22	42.436058761092
RHOQ	0.965390576410665	4.77272410735459	12.8218800267252	2.26794251725634e-23	1.88359650658856e-22	42.4296426106749
MIPOL1	-1.25759272282193	5.35984580516158	-12.8197093516919	2.29313583398415e-23	1.90346753361559e-22	42.4266410387417
ECHDC3	-1.16822417277536	5.04391176748507	-12.8135211977741	2.36650893920405e-23	1.9611202114287e-22	42.4248821179477
FAM105A	-1.90322650068583	3.29019789291176	-12.7792528495485	2.8176158366e-23	2.31704925533328e-22	42.4223170951425
HOXB13	-1.97151521464519	8.08781733695293	-12.8548958920947	1.91725993205722e-23	1.60298302559973e-22	42.4054050133069
PINK1	1.30519150917984	3.31297438577849	12.7806658386274	2.79741253654816e-23	2.30169570678396e-22	42.3892867823425
LMTK2	1.04658153756858	6.58546108763465	12.8395158860971	2.07328525963742e-23	1.72862029198864e-22	42.3696070156026
C1orf233	-1.52561990495858	5.23400928478721	-12.8008147435971	2.52463870996947e-23	2.08296565213745e-22	42.3482507293891
PEBP1	-0.767115684300038	8.86775387443132	-12.8498698050933	1.96690690581493e-23	1.6426626305738e-22	42.3403036761065
DDX23	-0.69776783561595	6.97509572034418	-12.8357224823148	2.1136885058498e-23	1.76132889033522e-22	42.3261314470813
NIP7	-0.927929301468308	5.35281356137817	-12.8096542147636	2.41355121158929e-23	1.99679807125205e-22	42.3153182661588
MLLT10	1.03547080800539	5.50643273017712	12.8123088937529	2.38115689509725e-23	1.97108334822383e-22	42.313079022478
PSAP	0.830315422398527	9.99850289834937	12.8521830695728	1.943898562723e-23	1.62435062981906e-22	42.3088267131157
STAT3	-0.67532474624985	7.67141238431525	-12.8346243920201	2.12553096094429e-23	1.77021480363502e-22	42.2984185134328
C14orf80	-1.42329998071547	4.78865664169213	-12.7835408207604	2.75675288601243e-23	2.27072963995407e-22	42.2896571171889
RCN3	-1.74236390789196	2.72196576804919	-12.7566543194511	3.16137276101256e-23	2.59263644890031e-22	42.2796517553705
PSMA4	-0.774030906390955	7.82165260484092	-12.8313524898648	2.1612132975699e-23	1.79793788788419e-22	42.2780304224223
TMSB4X	1.753076350115	4.10910647550544	12.7830356269362	2.76385443767527e-23	2.27533104364758e-22	42.2542392084753
GAS2L3	1.54350460351839	3.7105183639572	12.7638111165479	3.04818195039157e-23	2.50254238201639e-22	42.2317914174673
IFT43	0.867304107238704	4.46534533423319	12.7694143297284	2.96240758977727e-23	2.43345253654789e-22	42.2109400463349
ATP5C1	-0.832762258728081	7.81078906397645	-12.8164042420807	2.33203600708007e-23	1.93361969532382e-22	42.2038997567095
SYF2	1.07964365768069	4.82186789800093	12.7708956712127	2.94013868013621e-23	2.41648179643816e-22	42.192636369174
ROCK1P1	2.93282559220598	2.81268124206253	12.7308090897269	3.60641601492791e-23	2.94155040087765e-22	42.1784206183366
TNFRSF12A	2.77770267536283	4.00071279237325	12.7534670811215	3.21312983971613e-23	2.63077195600749e-22	42.1685732271887
TMEM170A	1.13374131564008	4.67986760113967	12.7614689080896	3.08477109787677e-23	2.53119796752555e-22	42.1333712487306
PPARG	1.52633089795076	2.22080287518456	12.7218657410118	3.77463443854573e-23	3.07041769930675e-22	42.1333435265351
MRPL19	-1.02677052946419	6.76298307678161	-12.7871338911543	2.70677018778071e-23	2.23078271897449e-22	42.1013191765725
UBXN8	-0.960932406316436	5.05036823820384	-12.7383660357452	3.4701508160327e-23	2.83656965996445e-22	42.0179781170115
LIFR	1.10488954716974	5.66468753467371	12.7554113025551	3.18145767322192e-23	2.60768386578059e-22	42.0015187965092
MRPL18	-1.01089260352395	6.72626270723598	-12.7546742630987	3.19342731552082e-23	2.61606680686638e-22	41.9679710173413
DPH2	-1.15329223497904	4.97547705720968	-12.7268723045152	3.67951718961544e-23	2.99466829914718e-22	41.9144256436429
RFWD3	-0.910924981922606	5.77921394265897	-12.7333154946581	3.56063618139358e-23	2.90736883631354e-22	41.9074955209569
PPIF	-1.11126248593727	7.39211037712799	-12.751315691619	3.2485457222728e-23	2.65831948586639e-22	41.8808565443692
SEMA3C	-1.33997687341011	6.43274012805138	-12.7302573245221	3.61657313427284e-23	2.94823356049082e-22	41.8746746936463
LINC00161	-3.8015371141893	2.5352840070855	-12.6928007011408	4.37764630093208e-23	3.54174228743514e-22	41.8724537641139
THAP1	1.45712318283258	4.18377099689659	12.6988530420391	4.24458178417159e-23	3.43779072659766e-22	41.8681881102024
DHRS4-AS1	-0.874362255601498	4.8793782686097	-12.7104752354864	4.00033076869072e-23	3.24697117960324e-22	41.8664929387011
CENPE	-1.7884802737956	6.52451895264708	-12.7162145629691	3.88496582860964e-23	3.15674496116896e-22	41.8365214507658
METAP2	-0.598023395878317	7.25685873843096	-12.740173935152	3.43832433817403e-23	2.81208487265911e-22	41.8335655428395
GRHL2	-0.640943619444685	7.10021193663524	-12.7315961065418	3.59197779432134e-23	2.93136622606137e-22	41.788282169188
MTMR3	0.961663927301732	6.27150342461956	12.7189046625455	3.83204755110481e-23	3.11543183689171e-22	41.7801447668179
DLAT	-0.769421086601841	7.09094056972913	-12.7285485902382	3.64821064956328e-23	2.97241080378959e-22	41.7794550150532
RNF6	0.976452550631712	7.00608705295481	12.7280471490731	3.65754751408223e-23	2.97840203207477e-22	41.7727956254903
SREBF2	0.730284685838839	8.26616319240575	12.7357996293218	3.51583842964429e-23	2.8723520054156e-22	41.7644095650213
E2F3	-1.08480281581139	5.38053229066567	-12.6944314975633	4.34138565873014e-23	3.51429903242543e-22	41.7439521132478
ZSWIM4	2.07542847595273	3.4003876373352	12.6446993570832	5.59541132732408e-23	4.49789595776758e-22	41.7349516181023
CLCN7	1.32900708666759	6.85124253278811	12.715665242368	3.89586160452517e-23	3.16388630900757e-22	41.7295632804803
TTC17	0.628510359516304	6.46125263477005	12.7069367305056	4.07316396362366e-23	3.30251782277391e-22	41.6976317093016
ZDHHC13	0.852201261618644	5.09828697312096	12.6850254809027	4.55475014999575e-23	3.68106180044866e-22	41.6960783280991
GLUD1	-0.929432818500322	7.35343906668747	-12.7101397999852	4.00717862153702e-23	3.25077224100485e-22	41.6930284871347
SVIL-AS1	1.01172838229967	4.10082566664327	12.6562409736249	5.27531387455792e-23	4.25424882601299e-22	41.6658541959269
E2F7	-1.61634074704384	4.11950382108718	-12.6427334237798	5.65184560849495e-23	4.53840179984814e-22	41.6653512454718
PAK4	-1.25023592552091	7.18198137302398	-12.7032754363662	4.14992540359327e-23	3.3629400896037e-22	41.6485977548129
RAB6C-AS1	-1.71743715307564	3.31632391208265	-12.6274343200536	6.11099137466408e-23	4.88358948812964e-22	41.6394770950343
POLE2	-1.86470103448075	2.87837819567669	-12.6231893588509	6.24489548171133e-23	4.97999737405084e-22	41.6143859657153
RRNAD1	0.835321292683375	5.51923746593472	12.6799722547713	4.67368902431422e-23	3.77312442952163e-22	41.6038320927394
EPOR	1.05934384127	3.90981224292538	12.6367315919532	5.82769227114601e-23	4.67211036537792e-22	41.5876176323473
PDCD2	-0.588174700814225	6.71547926370442	-12.6844273782756	4.56866785542481e-23	3.69032364266051e-22	41.5792498497809
NUDT16P1	-0.811404293394081	4.9819380927774	-12.6363625987	5.83868073295792e-23	4.67842208570417e-22	41.4999958363587
WRAP53	-1.042348568702	4.54886748032914	-12.6239446881034	6.22085573126132e-23	4.96610152369059e-22	41.4866230881804
IER5	2.54956686226558	4.14034906893803	12.6149045018162	6.51477360783052e-23	5.18419928432343e-22	41.4819489459584
HINFP	1.29668853383613	4.39246629862584	12.6270489521008	6.12302770374695e-23	4.8906055318864e-22	41.4750524210608
NDUFV2	-0.772091854141711	7.83368380292504	-12.6721828924838	4.86316199182494e-23	3.92397853139405e-22	41.4750179093544
GNB4	-1.4833533331194	4.59320346517223	-12.6145361020038	6.52704224302261e-23	5.19121113989553e-22	41.4660475732246
KNSTRN	-1.21127520134091	5.33883987231063	-12.6287083398994	6.07136817171767e-23	4.85450822505392e-22	41.4551870260678
RCOR1	-0.712940400606758	6.52888013319234	-12.6516342184896	5.40081469383799e-23	4.35297980293639e-22	41.4481809047423
NUDT19	-0.785752701796118	6.3331217591378	-12.6434562155589	5.63103099907744e-23	4.52410708839737e-22	41.3980046868406
URI1	-0.876017324665586	6.83318319737067	-12.648847378059	5.47818566698674e-23	4.40838349279061e-22	41.3917973628748
CD320	-1.03844286662025	6.06188652694172	-12.6294142284422	6.04952545174665e-23	4.83962036139732e-22	41.3628427267137
MRPS12	-1.03185447065403	5.44781210204432	-12.6235767396974	6.23255475036676e-23	4.97279713769964e-22	41.3616416190063
GOLGA4	1.09488525139186	7.67137050631994	12.6493850500819	5.4631722074314e-23	4.39865918856782e-22	41.3458053214718
ZNF330	1.06594154511809	5.53302965401496	12.6221387463124	6.27848822065082e-23	5.00412840346564e-22	41.336965907053
NCLN	-1.02321963225638	6.93348055757835	-12.6331481723567	5.93528854201175e-23	4.75076187349938e-22	41.3092334736236
HSPA4	-0.794416902231842	8.51586236240547	-12.6448553028658	5.59095900681265e-23	4.49672418030524e-22	41.3051959217398
PCDHB5	-1.76545470303405	3.85637631771476	-12.5617357957143	8.54822914222933e-23	6.73806870339714e-22	41.3048465616049
HNRNPK	-0.511138162711546	9.79242234949731	-12.6515354080757	5.40353912671379e-23	4.35297980293639e-22	41.2937838026551
IL6ST	0.959517759957972	7.19697177932925	12.6349781122285	5.88009578582071e-23	4.70909431039381e-22	41.2875962493417
MRS2	-0.651357028366194	6.10987933634596	-12.6185901881119	6.39329736707777e-23	5.09023081993848e-22	41.2860188340147
ETFA	-0.845879904368445	8.22000685482944	-12.638020120322	5.78948291171492e-23	4.64643909151851e-22	41.2853450271195
TNFRSF10B	1.36038241400765	8.16045310305607	12.6370445896849	5.81838759711543e-23	4.66714252982293e-22	41.269413661424
PTPRS	-1.15305488648988	6.92629966978672	-12.6194663940995	6.36475447184969e-23	5.0701938010236e-22	41.2551221195895
ZNF578	1.86456931006792	2.2127397792141	12.5487584343276	9.13455268802741e-23	7.17012248632617e-22	41.244720018893
PLEKHO1	1.56258268920412	2.09870029435201	12.5464546869818	9.24277713154655e-23	7.24749563484611e-22	41.2436331938439
EIF1AX	-1.00201833800706	6.49671417962908	-12.6124827227514	6.5958507810802e-23	5.24316015503971e-22	41.2365209341847
TTC33	1.15123182455958	4.7598459157728	12.5760153085528	7.94659537668888e-23	6.28693762783774e-22	41.2203554796059
CHD7	-1.1935437533792	4.80701953096088	-12.5587910424569	8.6778730522609e-23	6.83667060612538e-22	41.1614365080779
RPL36A	-1.84645627942376	1.87967025854112	-12.5222692809566	1.04595914672453e-22	8.17175991010177e-22	41.1249521137062
IFNGR1	0.963251895548077	5.3001124576141	12.5743400696311	8.01491848176964e-23	6.33431662748699e-22	41.1195300411628
FAM179B	1.33060467662906	5.47447753700685	12.582969663633	7.66915919954153e-23	6.07704984381613e-22	41.1176094385546
LRRC47	-0.598886830076977	6.63873283518837	-12.5914990922575	7.34211755231259e-23	5.82404845037115e-22	41.1002293710126
LBR	-1.39670144709841	6.52456106058044	-12.579021381441	7.82545690998351e-23	6.19436272853518e-22	41.0877364964044
U2AF2	-0.790050377222989	8.03489414925466	-12.6009850614034	6.99480299655309e-23	5.5573524759916e-22	41.0858122067122
KLHL42	0.96526884421039	6.69105454830336	12.5916090212816	7.33799519738596e-23	5.82385496215368e-22	41.0783351498313
KLK4	-1.31969565324132	6.40365074911784	-12.5747122952306	7.99968685263438e-23	6.32560809790194e-22	41.0682825091023
MYDGF	0.830488309161775	7.01317253622148	12.5899834599038	7.39919139759116e-23	5.86622270465833e-22	41.0646691896671
ADGRE5	-1.19552761632512	4.64950068086005	-12.5398119636864	9.56209199562387e-23	7.48615085538519e-22	41.0633111549772
CCM2	-1.09196524677745	5.02454166623623	-12.5534955114068	8.91599400683943e-23	7.01323027798328e-22	41.0601968924441
CYP20A1	0.942885144357164	5.13600085783757	12.5527428871042	8.9503646982316e-23	7.03657991144742e-22	41.0412833756456
BMF	2.19566814083976	4.9147981770369	12.5501695249214	9.06889180628583e-23	7.12603241042324e-22	41.0350196034098
IP6K1	1.0471015248247	6.31988126066978	12.573998065617	8.02893907592154e-23	6.34205939842387e-22	41.026298258013
GTF2I	-1.20606757052141	5.59273429624956	-12.548868913853	9.12939469071464e-23	7.16982168806334e-22	41.0047063950264
PRKAB2	1.01292572299691	5.41787698698463	12.5455306491202	9.2865467688191e-23	7.27801598541689e-22	40.9780681962367
FNDC3B	0.827919633202654	5.67542258864372	12.5539260604626	8.8963913508502e-23	7.00147864383473e-22	40.974743495866
CLNS1A	-0.824728652218627	6.7759830140628	-12.5649708880777	8.40804147581275e-23	6.63104783617669e-22	40.9746060731906
CNST	0.884783791528354	6.29486324673277	12.558407342916	8.69491018937289e-23	6.84650086017952e-22	40.9529436183884
ATP6V0E1	0.681074472218626	7.13858829106048	12.567684185581	8.29224478937169e-23	6.54660082845454e-22	40.9502670622647
SBK1	-1.05755726681059	4.43208684301642	-12.5073173295454	1.1290969072988e-22	8.79840122470102e-22	40.9476999344168
SLC39A13	1.07963096816157	4.50704886133545	12.5217037874189	1.0489887957449e-22	8.19116784030443e-22	40.9468417145054
SNAP91	3.15899152136369	0.93106117778773	12.5916553500009	7.33625855901376e-23	5.82385496215368e-22	40.9335152614667
BOP1	-1.09577320712635	6.61704438585994	-12.5481134615064	9.16472316977392e-23	7.19004613988114e-22	40.893778424764
SESN3	-1.43078818123956	7.3366054940396	-12.544666597801	9.32766307631799e-23	7.30642612175226e-22	40.8873274830033
SOX12	-1.18979535980745	6.18057880867753	-12.5347090346574	9.81488575109736e-23	7.67605856450406e-22	40.8629452065931
XPOT	0.717890621476995	9.53968451388439	12.5657594356154	8.37422203983813e-23	6.60784646086229e-22	40.8597293810922
DIAPH3	-1.5754783731358	4.97494893745344	-12.4950517336058	1.2022249854065e-22	9.34884017652204e-22	40.8578815063177
POLE4	-0.845840962204762	5.49795725757077	-12.5144232528024	1.08878986960749e-22	8.49312658806547e-22	40.8319264758406
CD83	1.83952556929361	1.86044159618632	12.4623469555702	1.42128982999751e-22	1.09897466978592e-21	40.8157320833451
UBTF	-0.748176338964184	7.20937765889407	-12.5376218672634	9.66977705271931e-23	7.56651236183602e-22	40.8126064593319
RELB	5.05044809835528	1.37184251489425	12.4803818902984	1.29595391098863e-22	1.00464862815721e-21	40.7442441870725
C9orf78	-0.667536866024261	6.10417941754309	-12.5101082758967	1.11309028383454e-22	8.67817430013475e-22	40.7310564772548
PHB2	-0.613454154097699	8.19188974962069	-12.5287671725369	1.0117700283239e-22	7.90876561442567e-22	40.7141446116681
APBA3	1.53126870928382	4.05191364352952	12.4658039180099	1.396357636967e-22	1.08025277056654e-21	40.7083293219015
CIR1	1.11264230204588	4.95157635377398	12.4815124826126	1.28847661242337e-22	9.99884486415982e-22	40.7010206666563
PRDX5	0.949548273865384	7.26187881111747	12.5187493363469	1.06496108565025e-22	8.31156739195645e-22	40.6945636938184
FEZ1	3.7277063753538	0.0507147544275999	12.5790401715797	7.82470556212065e-23	6.19436272853518e-22	40.6497043183287
ARVCF	1.06728291825385	5.80183680430395	12.4970827968319	1.18979543306694e-22	9.26177720214266e-22	40.6455316696741
TANK	0.922116507401208	4.42104357445216	12.4572998864822	1.45849424797701e-22	1.12600255154873e-21	40.6372254224485
TIMM50	-0.711346262034972	6.40287859236249	-12.4954145833685	1.19999492667757e-22	9.3363335849691e-22	40.6302125731764
CHEK1	-1.05259487117849	5.53930550777671	-12.4699301643628	1.3671720956823e-22	1.05931146484858e-21	40.6023173673544
ZKSCAN5	0.931570929009901	5.24994716904914	12.4695517661304	1.3698228822435e-22	1.06081796801281e-21	40.5952851256325
FAM129B	-1.18134046770455	7.38937631902943	-12.4975486313842	1.18696287397823e-22	9.24451997700055e-22	40.5909400540253
ATPAF1	-0.741071768886941	7.03619198301308	-12.4887845793671	1.24140533570587e-22	9.64352949868565e-22	40.5710680259533
CLGN	1.28868890142681	7.10176934543384	12.4934076052038	1.2123819360896e-22	9.42294366062182e-22	40.5648471353399
PRMT3	-0.837118362063348	5.65223327215111	-12.4617989783778	1.42528273172698e-22	1.10149487903306e-21	40.5582172304919
PRKAB1	0.972463203217269	4.90019322423594	12.4522596615652	1.49662315995376e-22	1.1542523559253e-21	40.5438474726416
LYPLA2	-1.01648719998012	5.03859731737093	-12.4436691168742	1.56392866791184e-22	1.20430527576226e-21	40.5345145236297
SLC6A11	-1.33954204186248	3.71251437958991	-12.4122068165971	1.83741672602897e-22	1.40984412662499e-21	40.5324627309826
SYNE3	2.02754784299318	2.11569130717925	12.4045833496316	1.91060933129439e-22	1.46248699580029e-21	40.531362962856
PARVB	-0.983131510086682	5.44122045695954	-12.4488776363818	1.52276689938426e-22	1.17381251340627e-21	40.5187823231669
LRRFIP2	0.985164035543683	6.14371960081343	12.468102299293	1.38002459146874e-22	1.06816748791209e-21	40.5057430308245
CALM3	-0.950431518019322	8.36826813424628	-12.4837068704473	1.27408706540102e-22	9.89229129992848e-22	40.4923456676499
ZKSCAN8	1.13032909646035	5.58811088161057	12.4542076350544	1.48176976213796e-22	1.14338410833831e-21	40.4894549357161
PDLIM3	4.09198107461417	-0.8716743098924	12.6892120809619	4.45851265810791e-23	3.60522488282974e-22	40.4753978643045
TMEM107	-1.31403490612501	3.49682673257063	-12.3941907658393	2.01512204307707e-22	1.53755450197385e-21	40.4575327956006
DDX21	-0.872116387312925	8.6894039545908	-12.480473544294	1.29534612917108e-22	1.00464862815721e-21	40.447451462656
PUS7	-1.1890924577798	4.831351328276	-12.4333059070352	1.64917618117065e-22	1.26799946423238e-21	40.4436528335496
EML2	1.01206928638355	4.16922631829702	12.4212997914146	1.75378361705762e-22	1.34773873048809e-21	40.4363278611706
UFM1	0.924646484129855	6.45788482308492	12.4586027588577	1.44879761047546e-22	1.11909181681582e-21	40.4199913956895
LPAL2	-2.81748565154363	1.50791558608719	-12.4438784853243	1.56225274509081e-22	1.2036319764127e-21	40.4023591167827
KIAA0895	1.10765120322404	4.73824638054698	12.4117037936255	1.84215836685757e-22	1.41276047174327e-21	40.394022569745
RNF13	0.907364256479899	5.72011525775667	12.435664465487	1.62937392181577e-22	1.25341592264271e-21	40.3659105464116
SLC46A1	-1.13993061170415	4.77459569650614	-12.403727188029	1.91900985508967e-22	1.46794966806044e-21	40.3462122221576
MINK1	-0.803116998034166	6.86965667602526	-12.4392362172219	1.59983889879666e-22	1.23132654558332e-21	40.3190409177902
LSMEM1	3.44271051242817	1.8685148673383	12.374086692667	2.23385473634713e-22	1.696690071876e-21	40.3040577867901
DIRAS1	1.02610637598182	4.52337437639101	12.4026852345517	1.92928333395966e-22	1.47505695227791e-21	40.2943972211107
BAZ2B	1.45027658489964	4.83886107697609	12.3999137748321	1.95687875539656e-22	1.49539396392034e-21	40.2941217403615
FAM57A	-1.012160044511	5.05960858100891	-12.3970875589356	1.98542714649489e-22	1.51566721056265e-21	40.2781227312533
ETS2	1.37824866385971	3.42245304804073	12.3700509324657	2.28055511871316e-22	1.73128491721925e-21	40.268671464663
CIART	1.8450413778377	2.87012841948531	12.3653921114405	2.33568437163871e-22	1.7722403499003e-21	40.2558560575285
TXNDC17	-1.10306148441802	6.09036899752151	-12.404554203336	1.91089470282377e-22	1.46248699580029e-21	40.2221179104878
TMPO-AS1	-2.12703410533459	2.44002196418443	-12.349461535959	2.53449587641922e-22	1.92018113422356e-21	40.2116376302234
TP53INP2	0.999468460273202	6.74736439517426	12.4068681856837	1.88837099323229e-22	1.44672340991715e-21	40.1980694884611
BCAP29	1.17236390966538	5.90806216972736	12.4069069050623	1.88799638266268e-22	1.44672340991715e-21	40.1817397635535
LCA5L	1.50003690993312	3.05067972292538	12.3370055057362	2.70170030465026e-22	2.0437648249183e-21	40.1637373506102
ZDBF2	1.27376044129474	4.22875975787935	12.3585747921359	2.41877400072332e-22	1.83343313452102e-21	40.1633118238189
SMARCE1	-0.635760287001557	7.72573338334936	-12.4140456973207	1.82018683547143e-22	1.39733770559504e-21	40.1498993984228
MYH10	-0.860530223443924	7.82110572859483	-12.4154435905909	1.8071973968456e-22	1.38807550440069e-21	40.149115672299
RAB11FIP5	0.721540702170605	5.22037066189638	12.3756265818209	2.21628956480071e-22	1.68505337240747e-21	40.1305258913532
HIPK3	0.829965587604152	6.52839473947418	12.3980743392804	1.97541224867876e-22	1.50878892808547e-21	40.1217986520722
TBC1D23	0.981069360348284	5.81504651134165	12.3816072989527	2.1493727123592e-22	1.63583277490044e-21	40.0895592089264
TMEM41B	0.911812733752498	6.55748785910084	12.3914310407589	2.04382612601183e-22	1.5586639465817e-21	40.0878251520253
CDC34	0.995534628489223	5.58327270937602	12.3802797460518	2.1640492212343e-22	1.64616834377174e-21	40.0829096083879
ZMYND8	-0.785511350328195	6.44417151222013	-12.3825251234832	2.13928428746603e-22	1.62898036818407e-21	40.076040493306
SSX2IP	-1.23985803064475	6.55460938176665	-12.382727267873	2.13706877257225e-22	1.62811895935794e-21	40.0711960355452
CAPZB	-0.633339229212081	6.92063110249853	-12.3883388026716	2.07647618946573e-22	1.58275971883337e-21	40.067780412253
FBXO10	1.12116906266759	5.09195690026323	12.3594192424804	2.40832305584753e-22	1.82643328316195e-21	40.0650902729061
CMAS	-0.940959883802583	6.2717722305522	-12.3754984918621	2.21774536103563e-22	1.68530689986392e-21	40.0566506382703
CNKSR2	-1.85228142284912	2.43604082914581	-12.3110549315095	3.08644357016419e-22	2.32310960649551e-21	40.0529580153819
SEMA3F	-1.46349413864139	4.38105783967582	-12.3321625473386	2.76965824670177e-22	2.09201148050673e-21	40.051825197132
DRAM1	0.952959641218537	4.22306988917744	12.3337672398757	2.74695285527113e-22	2.07590559007304e-21	39.9915169333283
ARHGEF10L	1.04642031307188	4.09593938406041	12.3211646155659	2.93042089731177e-22	2.2101054843814e-21	39.9635923606398
PARD3B	1.23366405890964	3.92630120846909	12.3133003936554	3.05108478740954e-22	2.29764740058885e-21	39.9454501714829
SAMD4A	2.42554634226402	0.463451760088988	12.34385530536	2.60842719611794e-22	1.97519630745875e-21	39.9307406782309
SMTN	-1.41194077241636	4.96657611460059	-12.3100460149798	3.10246427875441e-22	2.3339981768425e-21	39.8926749617406
F2R	-2.75145643768658	3.00844197876914	-12.2851537047411	3.52526648755458e-22	2.64016965471918e-21	39.8771051513255
EPHB4	-1.13100026794612	5.64265973255115	-12.3288369537086	2.81731435376622e-22	2.1269377745678e-21	39.863301056675
ISYNA1	-1.20299173314347	4.34128374537848	-12.2978890303981	3.30219136278983e-22	2.47804625205658e-21	39.8601069727277
PARD6B	1.65097429161574	3.56363550157219	12.276005664326	3.6947764525453e-22	2.7616109114694e-21	39.8467011123536
RAB3IP	0.852844726040182	5.2518652887668	12.3167442678058	2.99764258604288e-22	2.25966872851505e-21	39.817315957154
PRKAR2A	-0.739181511599469	6.22844858751797	-12.3269318653904	2.8449840816601e-22	2.14674778744764e-21	39.7951971224308
SHQ1	-0.892809612684349	4.62710455067413	-12.2940528149858	3.36785512405028e-22	2.52605956756938e-21	39.7869768438526
MAFF	4.65631488045394	2.49231257978251	12.2704566356929	3.80155668786415e-22	2.83577621584541e-21	39.7596676404481
EXOSC7	-1.05045679536031	5.84069506903194	-12.3073267286286	3.14606071124681e-22	2.36442680881292e-21	39.7409113106685
GTF2E1	-0.893132278432457	5.62278454268067	-12.3039051672837	3.20179023954464e-22	2.40510666518271e-21	39.7361220467707
[truncated: 13,017 more rows]
