# Supplementary material for: The transcriptomic response of cells to a drug combination is more than the sum of the responses to the monotherapies
Source: eLife. 2020 Sep 18;9:e52707. doi: 10.7554/eLife.52707 (PMC7546737; doi:10.7554/eLife.52707)
Supplement: Source data 6. [file elife-52707-data6.zip › LNCaP/DE_limma_W_3.csv]

	logFC	AveExpr	t	P.Value	adj.P.Val	B
LDLR	3.29664210735231	7.22029136273969	34.427052063978	9.30363120833026e-60	1.08872972471904e-55	125.737488352423
BAG3	3.62205493404774	7.59227406443493	34.2719871744131	1.45009286723368e-59	1.08872972471904e-55	125.356500017152
DDIT4	2.80783897778023	9.29730938279806	32.4133260978674	3.38723515214776e-57	1.69542410148836e-53	120.010309200142
DNAJB1	5.25571509058605	8.18537542356797	31.9762737909026	1.26743023649516e-56	4.75793310780282e-53	118.702258626023
DNAJB4	4.62506963705275	6.14063789689588	31.0729249317083	2.03162279172361e-55	6.10136956810434e-52	115.669105865925
INSIG1	3.22771251667328	8.28307822877681	29.7319999954035	1.40988682750758e-53	3.52847676697564e-50	111.712278982148
CHAC1	3.41815357715314	6.19043413186866	29.1348905795419	9.77858225218199e-53	2.09764558712521e-49	109.7160988229
GRHL2	-1.48275801309938	7.10021193663524	-28.1543352629524	2.51761812213649e-51	4.72556921525019e-48	106.533327715831
LPIN1	2.4034700838497	7.60495056874482	27.7851189124301	8.74887729927562e-51	1.45970157251025e-47	105.32584137056
ASNS	1.28613419267652	8.83053929244701	27.3965990131578	3.28941527995556e-50	4.93938598438127e-47	104.050676520282
HMOX1	8.19193227123857	8.09908799650029	27.2826936726007	4.86306584073484e-50	6.63852696949767e-47	103.312702392293
TES	2.05828218166371	6.78184422587473	25.8088134328668	8.56956503050004e-48	1.07233823748324e-44	98.480257629129
HSPH1	2.98874204945829	8.54453092036575	25.4483831024904	3.13658454995032e-47	3.36421097157528e-44	97.2274771648016
TUBB3	3.61404577646039	6.20668955784321	25.4813116110635	2.78444289468269e-47	3.21624573127348e-44	97.1775650586472
MSMO1	2.7624035062576	7.26151821259622	25.0259368031117	1.45968722279345e-46	1.46124422249776e-43	95.6796490083724
DEDD2	3.21485998995553	4.46364651475266	24.8374047313104	2.91665351354766e-46	2.73727932246448e-43	94.709178723966
GCLM	2.22547737367064	7.36663496752429	24.4425065775255	1.2584354453264e-45	1.11156862629537e-42	93.5333452299739
HSD17B7	2.06138574802889	5.18377826626915	24.3795554983884	1.59115265367261e-45	1.32737490264155e-42	93.1796023977362
HMGCS1	2.11174231456475	8.01092711096575	24.341551920054	1.83360709649417e-45	1.44912864005034e-42	93.1708097849593
ULBP1	3.23304317221015	4.83614882010603	23.9188391297747	8.97354284977711e-45	6.73733597161266e-42	91.381152749157
SESN2	3.03112965481788	7.10016023583952	23.7361665237041	1.79307005584888e-44	1.28213047422032e-41	90.8942156596116
OSGIN1	3.79171847934296	5.46328758968415	23.6959738621827	2.08908851353339e-44	1.42589786905534e-41	90.5503263995866
STC2	1.84312378921794	7.77865206668907	23.3935262954442	6.63413673103315e-44	4.33122596318234e-41	89.5982266259053
BAZ2A	1.45569762521858	7.52962444258592	23.2754773323507	1.04435085376188e-43	6.53415517503681e-41	89.1460608773708
TNFRSF1A	1.35395412669013	6.82203984760087	23.0793587692408	2.22701752574904e-43	1.3376358066659e-40	88.38736762662
SLC38A2	1.80185145130125	9.39939619865966	22.7214639817286	8.9686790456674e-43	5.17975709806699e-40	86.9994395999054
MDM2	2.24727873151832	8.51533940459837	22.6882731755145	1.02130427086942e-42	5.67996478939821e-40	86.8724333323157
TP53INP2	1.78475180221575	6.74736439517426	22.6687731820885	1.1023813796742e-42	5.91191385613849e-40	86.7897030308158
HERPUD1	2.26687592861193	8.34033559735188	22.5784148700018	1.5714860230912e-42	8.1370462492198e-40	86.4452377404572
HSP90AA1	1.96128911327651	12.1330875110188	22.0357098059552	1.34801761607384e-41	6.74727750765492e-39	84.2755516297521
MAFG	2.34670618247375	6.53642251778699	21.9128405182294	2.20329306071517e-41	1.06724672902255e-38	83.8039754718057
DDIT3	4.57261887110974	6.62520834165039	21.6908547253845	5.37676031228359e-41	2.52304477653907e-38	82.8655480235796
UBC	2.44892209993478	10.2995892278152	21.5610157212964	9.08457573702486e-41	4.13375725052016e-38	82.3820609548873
DNAJB6	1.46414494074823	5.89271806684207	21.4928593240379	1.1973506829842e-40	5.28806407520315e-38	82.1271100760863
CLK1	2.78215860133307	6.40821426877316	21.3164043086061	2.45354255581963e-40	1.0526398576625e-37	81.4111318833766
DNAJA1	1.92543314362823	8.73676115358622	21.1930515660044	4.06029042406759e-40	1.69359225021664e-37	80.8983721585582
VEGFA	1.88312172972467	7.6712279635746	21.0498947125503	7.30185231111259e-40	2.96336795415315e-37	80.3269146842848
RNF103	1.79387686489048	6.8897702003151	21.0180666275817	8.32232424224044e-40	3.28863212688112e-37	80.1995490614073
ADM2	1.49952460420925	7.13857717165746	20.723179793099	2.81269454504217e-39	1.08295952021419e-36	78.9848809310445
DBNDD1	1.63326022129243	7.47774924109012	20.6566851383635	3.70690132596179e-39	1.39157075776606e-36	78.708886105264
NEDD4L	-1.04944718928843	7.72242217383346	-20.2700093447974	1.86555917245388e-38	6.83249671550428e-36	77.0969460422443
SQSTM1	1.95246033951615	10.0356146664611	20.223973511196	2.26407299098836e-38	8.09460000778124e-36	76.8842995301326
GCLC	1.37651785608128	6.22062015522295	20.0972312457956	3.86331838584996e-38	1.34910671818425e-35	76.3794628687521
RRS1	-1.81481010412748	5.1510255808117	-19.8842724877564	9.52424652501327e-38	3.25036558680907e-35	75.4564469554796
KIAA0232	1.13127466841838	7.10899884868043	19.8389178752443	1.15505541769753e-37	3.85429158936579e-35	75.2786835563252
GEMIN4	-1.79351980809905	5.73292332919182	-19.793786803183	1.39981897763037e-37	4.56949603654296e-35	75.0969633236595
IDI1	2.02315864038951	7.09237671856238	19.6215671517612	2.92143823107788e-37	9.13923259955532e-35	74.3554479780885
TFAP4	-1.82276750458348	4.15678082208915	-19.6222621695659	2.91275531951163e-37	9.13923259955532e-35	74.1726593432156
FXR1	1.13973222858563	7.71882130649814	19.4148094968761	7.10095704216972e-37	2.17608103969838e-34	73.4612910387126
MXD1	3.63404244722969	4.83792121044675	19.3971816550541	7.66143075194604e-37	2.30088088342444e-34	73.3611073918517
ATF3	4.33156010116084	7.30534811382174	19.3800915215009	8.24731468226917e-37	2.42826818174419e-34	73.3325648952376
F11R	0.996016783803777	7.86323856071296	19.3407049829875	9.77524037610611e-37	2.82278864399249e-34	73.1387755890598
CDKN1A	2.29739519126433	8.98263807180801	19.2571689080996	1.4026921556669e-36	3.97411800179135e-34	72.7644370699318
ID2	2.11248827645331	5.50589900121654	19.2081652057524	1.73436672522281e-36	4.73513649926286e-34	72.5939110224789
PPRC1	-1.86379301064244	5.8784223670482	-19.1493770899971	2.23818963943509e-36	6.00154564745667e-34	72.339770722486
BTN2A3P	2.87678584818628	2.25876727784803	19.2302444751093	1.57613165387501e-36	4.38281350270131e-34	71.9321338142525
LRIF1	2.38559626803748	5.86896430277534	18.9930884177692	4.41832996703274e-36	1.16395864535024e-33	71.6645347475065
MMACHC	-1.45409004573809	4.35207373465454	-18.9709131320091	4.86714095893314e-36	1.2600860110231e-33	71.4960456082963
HECA	1.94339856529572	5.28163458303545	18.9072493658196	6.42758231530901e-36	1.63587417028271e-33	71.2817730067797
GABPB1	1.31837967900245	5.17521379606743	18.8358950469355	8.78363031188367e-36	2.19824987938742e-33	70.9811054901426
STK40	1.65514301094543	7.29980444735113	18.8070605542354	9.96689961005459e-36	2.45349122204229e-33	70.833689991335
P4HA2	2.3725417373627	4.92443165078256	18.7755376231674	1.14449943704247e-35	2.7719037978435e-33	70.6818987273306
POLR1B	-1.26653263837016	5.7553208188769	-18.6795067209564	1.74543220100296e-35	4.16022379845403e-33	70.2977329645592
METTL13	-1.22262173876898	6.00917621517127	-18.495028985749	3.93931922435455e-35	9.24262773014186e-33	69.4880009289557
LCMT2	-1.33331484600656	5.05027445790847	-18.2585616130699	1.12538611274212e-34	2.59981505675933e-32	68.4319769304768
URB2	-1.68687729528985	4.39372538016746	-18.179017405499	1.60451720236369e-34	3.65051974404443e-32	68.0432458396398
TRIM16	1.32763217778685	7.01976816602199	18.0796083498597	2.50234108997992e-34	5.6082319115132e-32	67.6299283714335
AZI2	1.34222367039313	6.38660441344106	18.0633562729183	2.69123475421758e-34	5.85675087961321e-32	67.5650859909031
ARMCX3	1.11476019910159	7.09479876587203	18.0648636428138	2.6731271670028e-34	5.85675087961321e-32	67.5604159395281
TRIB3	2.08604976701335	8.65755459136636	18.0427653280097	2.95131290695511e-34	6.33098780154828e-32	67.4376757633156
DNAJB9	2.67370354821798	5.99268817849321	17.9620003826803	4.24018296768996e-34	8.96768837222992e-32	67.1271782960897
UBE2H	1.27277999297243	8.05546991854866	17.9159469759142	5.21530730244505e-34	1.08768131185437e-31	66.8697964536374
HIST2H2BE	1.2255998584519	7.04293759046112	17.896999058788	5.67936506699362e-34	1.16823761432844e-31	66.8064795914652
C10orf2	-1.9299347984353	4.00193512402822	-17.8742376260493	6.29211371755428e-34	1.27678891328101e-31	66.6620990044989
GDF15	2.51699966235883	10.0819525044933	17.8577507631325	6.77711555129649e-34	1.35686889491024e-31	66.5831784969269
RUNDC1	-1.11604565758091	5.9086170800726	-17.8193992426894	8.05598182629981e-34	1.57102107926906e-31	66.487201372763
FASTKD2	-0.996405099138726	5.89709613669709	-17.8197012219567	8.04501823676384e-34	1.57102107926906e-31	66.4838921279358
FBXO11	1.10828952560963	5.94222880045124	17.7222258809343	1.24939426926077e-33	2.40524414707945e-31	66.0397927811717
PCDH1	1.70278026428331	5.62245842698902	17.644425413207	1.77689055150557e-33	3.37744158498831e-31	65.7000813146338
USP54	-1.45921657215162	8.47560735519869	-17.5543180452837	2.67445335752159e-33	5.01994895206803e-31	65.2406948590942
ADIPOR2	0.892858839085772	7.01125327438586	17.5104733861207	3.26438530344733e-33	6.05160613784755e-31	65.0541795597659
PHF12	-1.23830384988386	6.71770923850152	-17.4812990156229	3.72787759079822e-33	6.82656218334464e-31	64.9424029935278
HMGCR	1.40027171418894	7.97229175175392	17.4739247089359	3.85517102187494e-33	6.97460820053904e-31	64.8708382017024
PRRG4	1.49303849394131	5.65242252921852	17.4408308357444	4.48250306758603e-33	8.0130078646276e-31	64.7666816258907
KDM3A	1.7004587578816	6.43346206584365	17.3828914850939	5.83848442938239e-33	1.03141979048948e-30	64.5017788206117
ABHD4	1.28060944618831	7.6287354629928	17.3175094008552	7.87129052008499e-33	1.37436393546042e-30	64.1759529642773
KLHL12	0.851071124093273	6.90955935629097	17.2750052004349	9.56133526355531e-33	1.65026448640858e-30	63.9859246132554
TMEM86A	1.62615357794654	3.7132178217674	17.2390703559783	1.12723071601643e-32	1.92346550360258e-30	63.7777605600053
AKIRIN1	0.980553568266623	7.45719123398778	17.200146497985	1.34751633669725e-32	2.2735174507692e-30	63.628514709677
BYSL	-1.46083056287446	4.80660292496552	-17.1834695629869	1.4547002917787e-32	2.42708662014988e-30	63.6135481021835
ACER2	1.8689427322806	4.58579834144625	17.1732792494915	1.52437489776893e-32	2.48804494183677e-30	63.5668670603827
IMP3	-1.50622690994639	6.03720750649501	-17.1735252602971	1.52265392115979e-32	2.48804494183677e-30	63.5565943591104
NAT10	-0.899054763581286	6.53881867925356	-17.0780698184412	2.36158626255574e-32	3.81307304500397e-30	63.0910157684363
FBXL20	1.5985140037891	5.13367161923248	16.926948928488	4.74221161255758e-32	7.57543080576219e-30	62.4393351347715
P4HA1	1.61061928833967	6.64949978539461	16.9109196153851	5.10704693772224e-32	8.07235966493022e-30	62.3239690537924
SURF6	-1.15897010459063	6.16989605893251	-16.8907861283632	5.60557848649656e-32	8.76805901596169e-30	62.2479627884362
MAP3K9	1.15396003705623	5.43966219110956	16.8599412326473	6.46598397940556e-32	9.90747096272999e-30	62.1206762917384
UBB	1.55252864378832	10.042017363741	16.8734546446096	6.07378287025966e-32	9.40246634843495e-30	62.0740443549666
KIAA0895	1.46541253788952	4.73824638054698	16.7863221939838	9.09614961416469e-32	1.37967457178078e-29	61.7924124658824
RIT1	1.69700841616929	6.19270559275461	16.7134670077252	1.27595296957322e-31	1.91597097911115e-29	61.4370319488881
ZNF275	0.841096805703057	5.84577500208017	16.6019011314114	2.14520299182894e-31	3.18934337874291e-29	60.9122138695992
CHD2	1.77764968788642	8.09404783918758	16.5608957217533	2.5975835300848e-31	3.82405042036798e-29	60.6644754088858
FEM1A	-1.26062673765997	6.2837392444033	-16.4924742200591	3.57631549788789e-31	5.16364937656582e-29	60.4021385936862
CCDC117	1.10262631111315	6.50292841780345	16.4945768940665	3.54131453080408e-31	5.16275524218971e-29	60.3844615635012
RAPGEF2	1.30107054158972	6.32712163015569	16.4809546899291	3.77433636627949e-31	5.39766046438598e-29	60.3409756552619
TMEM177	-1.37812143050115	3.95332618588013	-16.438149813682	4.61182219287199e-31	6.51540808946249e-29	60.1473475484582
UGDH	1.2812904277866	7.94452762825301	16.4367250465142	4.6427055512286e-31	6.51540808946249e-29	60.0898335073618
ZNF473	1.60390786958224	4.96115069429309	16.3752697582409	6.19301981981305e-31	8.61059126058452e-29	59.8824674956388
DIEXF	-1.54649179935607	4.99384560654034	-16.3046946753799	8.62692087953825e-31	1.18845728373529e-28	59.5597617178862
USP43	-1.51614044243054	4.22144765897733	-16.2983426133513	8.88843872527191e-31	1.21335268998803e-28	59.5104920450451
KBTBD6	-1.15858748907833	5.33623881694687	-16.2805947709472	9.66217032960369e-31	1.30709143846242e-28	59.4431447356089
COG8	-1.2369170539579	4.9683261933198	-16.1995211166655	1.41540569512927e-30	1.89765463554117e-28	59.0682536852097
ZFAND2A	3.13454425002338	4.7766922339549	16.1880654881564	1.49395615963709e-30	1.9852429816912e-28	59.0151410710502
SPRED2	1.37964782997013	5.07680726103229	16.1597241425378	1.70765824916397e-30	2.24931546223212e-28	58.8751977033174
ZNF674	1.94154502196336	3.68231888707363	16.1182582968487	2.07697090510894e-30	2.7119821835753e-28	58.6112936941493
DNAAF2	-1.38348893220231	4.71499423675533	-16.0721864137979	2.58234128339487e-30	3.34279626822908e-28	58.4679257690058
SH2B3	0.856463075120864	4.80706667110344	16.0545650246198	2.80685296297789e-30	3.60236787111761e-28	58.3816900130373
HSPA4L	1.55910219066759	5.31892829885501	15.9485365398882	4.6390042387903e-30	5.90332946183688e-28	57.8622237097301
SLC3A2	1.53974082611852	9.35015984154183	15.9236528570658	5.22062395853497e-30	6.58763776145892e-28	57.6477858387021
DNAJB2	1.03280560698203	7.05363186842534	15.8637385130981	6.94019446583557e-30	8.68449667491558e-28	57.4185972102175
KLHL24	2.06182802118955	6.30857047814562	15.8517946218175	7.34588267527734e-30	9.116179690245e-28	57.4063430804051
ANKRD12	1.57750892130688	6.40700647269071	15.8444197986147	7.60819917283037e-30	9.36432121141154e-28	57.3475504090902
ZBTB11	1.03713845131589	6.00835257454368	15.8246060141957	8.36056376877365e-30	1.02066850042199e-27	57.2525305199826
MKNK2	1.68342287227236	9.19817636084331	15.8185197251121	8.60636376547507e-30	1.04220288953527e-27	57.1469200138875
EIF1AD	1.21216572864341	5.07593661456249	15.7492916203104	1.1970052944345e-29	1.42652630962131e-27	56.9320782308029
CCNG1	1.12313529050769	8.61157465073711	15.7553374487895	1.16298279517733e-29	1.39706797219063e-27	56.8529204838791
FAM53C	1.91082924535914	7.58741650217392	15.7137364174672	1.41834284307416e-29	1.67699497099225e-27	56.6702720834183
STIP1	0.991445998792912	8.74459261789647	15.7011688543943	1.50606078285102e-29	1.7667975558821e-27	56.5853873007848
DBR1	-1.18804253448594	4.57625632576826	-15.6690486590484	1.75585254441274e-29	2.04386680673656e-27	56.5691718654319
ELF3	2.21383787206558	6.69572823600711	15.6659120780773	1.78237467174013e-29	2.05877985160384e-27	56.4937103272487
ARID5B	-1.55711768843873	5.06901390241087	-15.6331837411347	2.08433758853688e-29	2.38919184957785e-27	56.4002581935363
UBE2B	1.69744975395859	6.39548109141144	15.6167368839055	2.25499573680783e-29	2.56522848362927e-27	56.2540497791157
XBP1	1.2367780757364	8.43078054526475	15.6043630497322	2.39259289446394e-29	2.68113245546795e-27	56.1421140112335
HSP90AB1	0.896042298489396	11.7264866526892	15.6066931710095	2.36605189892331e-29	2.67132596347612e-27	56.0770978981781
WDR3	-1.08109138101559	6.51101782139512	-15.4797631561062	4.34851525819634e-29	4.83683741607972e-27	55.588798559474
PATZ1	-1.20671339955661	5.43640364198499	-15.4365536796568	5.3519624705755e-29	5.86606339110669e-27	55.4472210127489
RNF144B	1.72028291846431	5.40282879366205	15.4338343799509	5.42239473772437e-29	5.90019415809196e-27	55.4346029633251
NOP2	-1.39341570254164	5.99678011870492	-15.4409477632007	5.24009008509393e-29	5.78567593513018e-27	55.4281108466253
GOLPH3L	1.08711202808858	6.74326284322276	15.3813544563689	6.97988762082003e-29	7.54028723123983e-27	55.1232213568582
CPEB2	1.80207354457244	4.50342084306404	15.3641229681571	7.58377110606978e-29	8.13413620919598e-27	55.1147491122812
FANCF	-1.28364536999699	5.07893546653152	-15.3361098821376	8.67966615443089e-29	9.24353666488895e-27	54.9807089394826
HEXIM1	1.23708878931642	6.65971488408758	15.3027229929086	1.0195747133077e-28	1.07816435880482e-26	54.7334556731536
SH2D4A	-1.25740640849013	4.69665597530123	-15.216287776283	1.54772521531117e-28	1.62521970860927e-26	54.4034300879554
MAFB	-2.0826238693714	5.51933565158371	-15.2114394424007	1.58443135957761e-28	1.65220981218176e-26	54.3783399907562
C16orf91	-1.21863987274399	4.56388818163644	-15.1803172759729	1.8418174103187e-28	1.89429659132504e-26	54.2392074213857
C7orf49	-1.03156884523538	6.12734528507479	-15.1845833437245	1.80419133481136e-28	1.86839566093292e-26	54.2068635213818
C15orf39	-1.95769791719374	4.50736510439242	-15.1721681599391	1.91589780953509e-28	1.95708309578087e-26	54.1853659766101
FZD7	2.42176004837092	3.02979726888239	15.1040060690747	2.6653397415586e-28	2.70423929454351e-26	53.629951621681
MAP1LC3B	1.94940429547124	6.87429820809902	15.0046769090129	4.3163950323988e-28	4.34999918164432e-26	53.3221273643644
OSER1	1.76288850338682	6.53374417076399	14.9839601730753	4.77366751449844e-28	4.74711201309328e-26	53.2193988647655
HSPA13	1.69331858223242	7.12984283201964	14.9873047401004	4.69667633113423e-28	4.70168611922077e-26	53.2019071844865
SNX3	0.80154672767211	7.29900817826516	14.9603977613602	5.35324020883359e-28	5.28843782735823e-26	53.0604474367389
TSPYL2	1.78095714815325	6.29130348791675	14.9470662669369	5.7119686494688e-28	5.60594256473356e-26	53.0408636226332
FNIP1	1.62049850902932	6.6316041327566	14.9437846302028	5.80391726558523e-28	5.65919621169012e-26	53.0204203511291
YWHAG	0.863089335295124	9.33964444641098	14.9378009433198	5.97542121302929e-28	5.78883386676438e-26	52.8958081981693
MYC	-2.89006032377064	6.87108080325288	-14.9127818282352	6.74946673420065e-28	6.49679438979211e-26	52.8871323997617
RHBDD2	1.30033818773026	6.83354617167659	14.8875460607136	7.63239291699425e-28	7.29987337844495e-26	52.7217348288146
STX3	1.08201296960987	7.8186658237774	14.8855412199413	7.70732625388367e-28	7.32488677394413e-26	52.694556113183
PTRH2	-1.02892086727684	5.28316913467432	-14.8468187864757	9.30883746965056e-28	8.7533695225954e-26	52.6057579075292
E2F4	-1.02228466002282	5.83919887068127	-14.8464196487981	9.32697871347405e-28	8.7533695225954e-26	52.5788181683891
JMJD6	1.37213619240178	5.12336261421627	14.8311958221448	1.00460961608349e-27	9.25473496632492e-26	52.5126318427876
SPAG9	1.15314306003903	7.12403827409946	14.8393698501476	9.65331969598308e-28	9.0033694754585e-26	52.4803719854496
HIST1H2BK	0.735734519003647	6.80853152002269	14.8337071102963	9.92374485859798e-28	9.19845387633995e-26	52.4561413988521
PRKCD	-1.30268923954546	5.80422194172746	-14.792830077839	1.21154301416775e-27	1.10930060370384e-25	52.3115008857661
ERRFI1	1.9795442837013	6.54934566930498	14.7396226312192	1.57133875209554e-27	1.43001349705858e-25	52.0227759610334
HSPA8	1.53866353067217	12.2377368924927	14.7342292422969	1.61333681398434e-27	1.45938949390294e-25	51.8454756806212
ATG14	1.25875542311765	5.21238960203116	14.6834627169274	2.0683374914323e-27	1.85976980666751e-25	51.8136563025518
USPL1	1.75063155252549	4.53690026678086	14.6634429110484	2.28142300940982e-27	2.02709159226615e-25	51.7160838310759
KDM7A	1.48367361964782	5.36239777701427	14.6549735059653	2.37808420423712e-27	2.10054778887203e-25	51.6632064873184
PDCD11	-0.874762946725262	6.80893562706951	-14.6657528287559	2.25575193093041e-27	2.01621255921733e-25	51.6346206441324
GLUL	0.640489019783899	7.33226107970861	14.6453993722611	2.49231891367418e-27	2.18857665542289e-25	51.5197552011208
KDM4A	0.687558745906975	6.83639524542281	14.602715809861	3.07256760001975e-27	2.66691763479171e-25	51.3317763915461
CCDC9	1.5979128868685	4.06796338000795	14.5464282912977	4.05049500223733e-27	3.4755561687769e-25	51.1751943628835
FOSL2	1.74989996564	5.95922088840438	14.5513135893476	3.95445181991519e-27	3.41264646711762e-25	51.1399103184893
NOL6	-0.897607411218749	6.90341654535945	-14.5446348493128	4.08633858401724e-27	3.48638978281834e-25	51.0346877315294
RPL36A	-2.71769789626342	1.87967025854112	-14.6201103864835	2.82128826993736e-27	2.46305027101043e-25	50.8207402058742
FASTKD5	-1.01179148335336	5.47627953741883	-14.4607181976531	6.17369040331987e-27	5.20809747731748e-25	50.7174313830922
ARHGAP21	0.843260979131589	6.42370565736875	14.4612794666584	6.1566584901703e-27	5.20809747731748e-25	50.6591364506088
STK17A	1.45789476259781	4.76193758863064	14.4296430256714	7.19442340929825e-27	5.96858905602334e-25	50.5793392657175
ADAMTS1	-2.76745903420384	8.07165006916115	-14.4479545744706	6.57404780535637e-27	5.48421676917952e-25	50.5341537356819
DNAJC7	0.730633318136372	7.31692976623586	14.3955763779328	8.50938822680947e-27	7.02071283592149e-25	50.2923488993972
ARID3B	1.77440160060084	2.94726950601136	14.3711102069461	9.60042894121588e-27	7.83478483594009e-25	50.2646410112531
C7orf60	1.64085388277136	4.31653717391087	14.3574848755571	1.02678800279456e-26	8.3341884594395e-25	50.251362829808
C11orf84	1.18077207977033	4.37961694025783	14.3422373361497	1.10702377038501e-26	8.93713383661362e-25	50.1489235049793
SNORA33	-2.60716821477147	1.984442051456	-14.452915180813	6.41543889190037e-27	5.38180058104894e-25	50.1233104227826
ZSWIM6	2.15113791005144	4.1947934926658	14.2705931761953	1.57704537400214e-26	1.25962304978809e-24	49.8297758348909
BTG2	1.89551394662249	6.07907836677963	14.2746831806858	1.54548168608853e-26	1.24101352932114e-24	49.7386273334186
CALCOCO2	0.773813753444746	7.2936520402671	14.2394296212546	1.83980498326973e-26	1.46172019199885e-24	49.5293266592311
POLR1C	-1.04082713776218	5.22077315111605	-14.2162714240905	2.06317980122744e-26	1.61777011414459e-24	49.5147356132328
HOXC13-AS	1.87858567236048	3.27294570167197	14.2157472543942	2.06853930418062e-26	1.61777011414459e-24	49.5060360195098
SPRY4	3.28482941918799	1.06648235268682	14.3805071585418	9.16567367105461e-27	7.52086097511235e-25	49.5029801565411
CTH	1.61742092568547	5.115332598332	14.2005828710028	2.22979649241379e-26	1.70829714949416e-24	49.46146907205
PALLD	1.10773222276877	6.19064292852654	14.2102872604134	2.12520479348543e-26	1.65347539787446e-24	49.4394921198634
SLC7A1	0.837956325159031	8.30280658252368	14.2265940626501	1.9604298262798e-26	1.54935864586408e-24	49.4335570896562
ZBTB21	1.57562821970459	6.98309336579657	14.2077212710585	2.15237147161191e-26	1.66597989782085e-24	49.3898432053277
DUSP3	0.893570936811989	7.5628548537765	14.2034163688741	2.19873424768916e-26	1.6931381263231e-24	49.3444523331764
DNAJC3	0.832369488094061	7.25456363449407	14.1893179738516	2.35771010204162e-26	1.79712562904858e-24	49.2892900533671
HEATR6	-1.21398347226602	4.68210008402352	-14.1444650036728	2.94446750478127e-26	2.21245319551309e-24	49.2091108619705
PLAGL2	1.34513732086394	6.02089139384722	14.1491339861237	2.87710296703595e-26	2.18194839156625e-24	49.1406689369508
KNOP1	-1.15055925048259	4.94562663440371	-14.1340447258054	3.10058197753619e-26	2.31633527237231e-24	49.119439334315
SLC7A11	1.46403269825766	9.90229467857052	14.1443056554862	2.9467943467143e-26	2.21245319551309e-24	49.0005800675168
PRKD2	1.18547230452939	4.56386508240796	14.0588131431385	4.50381772528129e-26	3.34798648330811e-24	48.773162918521
SLC1A4	1.05861758326329	5.07944132032652	14.0330021354503	5.11999605087595e-26	3.78728377832282e-24	48.6252707666942
STX6	0.749303801053145	6.34724395961159	14.0125290110844	5.66844405475128e-26	4.17241940814438e-24	48.4366882579451
FBXO34	1.11004755795634	5.25086493663597	13.9938314127894	6.22074653360238e-26	4.55662097310114e-24	48.409898600341
HSPB8	3.58449640618717	3.78392611016434	13.9438580203554	7.97706639135079e-26	5.8147392685691e-24	48.1415966544057
TMEM203	-0.932021302524658	5.43407221104137	-13.9375069339404	8.23336296828424e-26	5.97256900153412e-24	48.1376509722851
PKNOX1	0.792682981648412	5.49012442926015	13.9342606310783	8.36754444152395e-26	6.04072342951556e-24	48.1001985810283
GEMIN5	-1.0578284645186	5.01515533082604	-13.9028845461473	9.78318141500689e-26	6.9954405775116e-24	47.9740884685773
ZFYVE1	1.36785843682924	4.88464466396943	13.8834135976767	1.07802373514512e-25	7.67185042982893e-24	47.9152878049691
MED13	1.11957815538451	7.40452684270338	13.9053871554171	9.66193357894886e-26	6.94179878571751e-24	47.8688500503562
RSRP1	1.261457654726	4.79995763564547	13.8552495996696	1.24058071772861e-25	8.74580284385579e-24	47.7795018348755
GTF3C3	0.887476811336287	6.16112138701713	13.8743041060848	1.12811502305622e-25	7.99045999349633e-24	47.764078452238
ACSS2	0.886349227285154	6.47807275042287	13.8357072332831	1.36763647255455e-25	9.59646227657899e-24	47.5642598914177
HBP1	1.70912161720989	6.30158655066712	13.8122763221774	1.53732367117675e-25	1.06872464103658e-23	47.4733267295038
GZF1	1.50562046648427	6.09772119467282	13.7861940132362	1.75120605210748e-25	1.21180230776248e-23	47.330715022655
HIST1H2BJ	2.61805907679995	2.12376101238956	13.8185828255893	1.48967424520618e-25	1.04041620772168e-23	47.260011155361
PMAIP1	1.89097073491623	4.77785774580435	13.7559607593914	2.03681322088367e-25	1.39656563126891e-23	47.2368949525802
WDR47	1.16841965520271	5.02047264025524	13.7327123676913	2.287886006088e-25	1.56158619397352e-23	47.1379738194837
FOXA1	-1.96893257798438	8.36407166415439	-13.7583018010616	2.01311720286952e-25	1.38664990450866e-23	47.128975353917
TXNRD1	1.07550865608988	10.4299524355075	13.6811067020861	2.96197662586259e-25	2.01253579248654e-23	46.6808762867907
DDX56	-0.629660447479505	6.73504554142472	-13.6548930803949	3.37748745302781e-25	2.28452034210205e-23	46.637054435535
TFE3	0.842491962204835	6.96665464157639	13.6531219548974	3.40758643739464e-25	2.29454340555686e-23	46.63556329057
THNSL1	-1.28709672857129	4.95632747611362	-13.6164278034153	4.09550606133047e-25	2.72115570871409e-23	46.5717162448042
GTF2E1	-1.00517500760391	5.62278454268067	-13.6191767260048	4.03945501268968e-25	2.69584250980214e-23	46.5501302149444
CHORDC1	1.2868486221616	7.26401792512083	13.6326813491299	3.77508001685706e-25	2.53065185415739e-23	46.4963827976495
UHRF2	-0.992353698422752	5.32325649999453	-13.6038280132063	4.3625800594461e-25	2.87317991985275e-23	46.4910290278781
FURIN	1.01580690470336	6.47557834581772	13.6119788239413	4.18788115115511e-25	2.77027415708128e-23	46.4438682181083
PPAPDC2	-0.972384604468266	6.27751018140197	-13.5761910089725	5.01126269567176e-25	3.27170089731336e-23	46.3005422818829
RC3H1	1.26452139875714	6.12060141464398	13.5675962887389	5.23210649798922e-25	3.40109572180979e-23	46.2302843113347
MTHFD2	0.875459776478127	7.82208397240244	13.578088368529	4.96378461896085e-25	3.25485545145486e-23	46.2170640468084
C16orf72	1.04849889048393	6.62104009951101	13.5460967232066	5.82830357988091e-25	3.77231924808154e-23	46.1126689652892
ISL2	2.09685565887998	2.07341107617555	13.505124708421	7.15996267828197e-25	4.61433474579752e-23	45.7703975123704
HSD17B7P2	2.41367480581384	2.9509171084644	13.4411969475835	9.87408718981818e-25	6.33629458300469e-23	45.690995193285
GPBP1	1.07942932656276	7.1140024014018	13.4115045594726	1.14654331710365e-24	7.32616785090571e-23	45.4016484501799
FDFT1	1.00693799593858	8.5063379988421	13.4086110570139	1.16336589001009e-24	7.40216195101335e-23	45.3583292787271
GTPBP2	1.59652385725433	7.62029312911535	13.3903672079226	1.2752926106612e-24	8.08008178974202e-23	45.3136835224075
RCL1	-0.866346618843914	4.97995842586492	-13.3602994144954	1.48384899173814e-24	9.32279349788281e-23	45.2673428657764
MTHFR	1.05413163947517	6.49343003929766	13.3627970675403	1.46529164356173e-24	9.24488206711049e-23	45.2067949154719
TOR1AIP1	0.861140095015967	7.08520687550469	13.3590661685295	1.4930987283537e-24	9.341821043733e-23	45.1562087125913
MVD	1.32540952322276	5.57847895563357	13.3066122071616	1.9450823466336e-24	1.20691555855579e-22	44.9678052572464
ARIH1	0.844759355686636	7.11301877002647	13.3233240127444	1.78786339965374e-24	1.1139650128299e-22	44.9676976807064
IER5	2.6739872184042	4.14034906893803	13.2744517863153	2.28776679727718e-24	1.39426705458227e-22	44.8970413483139
SERTAD1	2.81534332876382	3.86073885022199	13.2727760473582	2.30719884826694e-24	1.39697168974098e-22	44.8957534284066
ME1	0.890205485534875	8.47234358432923	13.299936008043	2.01170404895698e-24	1.24311720161062e-22	44.8208163882467
NR2F2	-0.937443615762955	5.687500308565	-13.2739604985133	2.29344674002278e-24	1.39426705458227e-22	44.8136670176619
TRMT5	-1.07930221425882	5.10182969739992	-13.2604689033337	2.4550836512181e-24	1.47462144426764e-22	44.7855190450205
NCOA5	-0.710308329353764	6.00606521697177	-13.2751157346875	2.28011309731358e-24	1.39426705458227e-22	44.7813828972504
CACYBP	1.04769676563388	7.54235252942535	13.278514125048	2.24133857638887e-24	1.37934180586292e-22	44.7121356639205
UMPS	-0.760105450645587	5.90117854437778	-13.25912095945	2.47184829051453e-24	1.47877585379945e-22	44.6945985782317
EIF2S2	0.575559106454357	7.99290549678967	13.2697242974043	2.3430138894622e-24	1.41295970137207e-22	44.6641552719415
HSD17B1	-1.08916810753274	4.77224259953094	-13.2264385914997	2.91544490945683e-24	1.73723495080967e-22	44.646645074305
C6orf132	-1.45899966204438	5.0193181466565	-13.20490542689	3.25056153766518e-24	1.91413459017962e-22	44.5272872142368
MARS2	-1.44626306145125	5.0003707327623	-13.2052501864199	3.24490271857952e-24	1.91413459017962e-22	44.518403768141
GPATCH3	1.3845789113867	4.53857806336664	13.1952879511959	3.41247696947224e-24	1.98611450285252e-22	44.4818349691566
TNFRSF10B	1.42279962229777	8.16045310305607	13.2225613900255	2.97311534116864e-24	1.76459683648175e-22	44.4248277635816
TSEN2	-1.05658410317292	4.71260228242128	-13.1704741825244	3.86862076083203e-24	2.23427728248668e-22	44.3383241200467
WBP2	0.974854133898225	7.84772571630618	13.1982184229589	3.36230138362156e-24	1.9645259757378e-22	44.3246808305143
APEX2	-0.835726885878232	5.13287458027708	-13.1722911739918	3.83323565452485e-24	2.22238867136468e-22	44.3194516841284
ZSWIM4	2.15490118290398	3.4003876373352	13.1611157205833	4.0561331630114e-24	2.32469067083127e-22	44.3024341591387
NEAT1	2.13971206446579	11.1888551731986	13.2007566051924	3.31944140693718e-24	1.94705985025659e-22	44.2431688276999
NUPR1	0.892142971170244	8.08178778588057	13.1665697754268	3.94577054571411e-24	2.27010308484456e-22	44.1597359873212
SHROOM3	-1.01777259171954	7.16840238425597	-13.1526849196529	4.23285812963743e-24	2.41675276329413e-22	44.1076390303716
TMEM2	1.45265481673204	6.24856582224231	13.1374915744206	4.5710832780351e-24	2.59997676147633e-22	44.1035450304737
CBL	0.885881375780644	5.75886650273085	13.1157409038194	5.1030508219405e-24	2.89160042046259e-22	43.9827644870798
CPEB4	1.75838288846394	7.0505935315365	13.1123126114173	5.19239213053727e-24	2.93116391850179e-22	43.9218545023676
FAM86EP	-1.13554989253285	3.3879077091822	-13.0768571583082	6.21368748899937e-24	3.47876053730278e-22	43.9160171824939
GAS8	1.41290605026416	5.50805026277642	13.0943635251018	5.68641989237587e-24	3.19802550950996e-22	43.909037694634
FAM65B	-1.80648763205233	3.0244813109359	-13.0696878168246	6.44353363400112e-24	3.58355929808003e-22	43.8792853728585
TMEM39A	1.04325749900864	5.66317755189757	13.0762784980788	6.23192983840202e-24	3.47876053730278e-22	43.8260579995566
TULP3	1.23437275693626	5.59850321325984	13.057673328371	6.84800742524372e-24	3.78050292270072e-22	43.7197084933359
AZIN1	0.9495522899823	8.40865078862396	13.0672254065315	6.52443062713637e-24	3.61516052756752e-22	43.6310095548045
FYCO1	-0.813028699442538	6.56258036646784	-12.9617772643919	1.11380451965398e-23	6.1263328451004e-22	43.1724927467193
GRWD1	-1.01287188900291	5.00998995660815	-12.9411523409479	1.23677413096345e-23	6.68035983832634e-22	43.1549407681484
CIPC	-0.670421803343223	6.20229853804595	-12.9511266133809	1.17569142900065e-23	6.39644293401225e-22	43.1460804182013
INTS6	1.12856992948755	6.24717619051419	12.9548066544375	1.15392733610225e-23	6.30086286505867e-22	43.1404909464472
BTN2A1	1.0094313054203	5.57032795996997	12.9371143320989	1.26239958477176e-23	6.79433410929488e-22	43.1162110298675
THAP11	-1.03717844820674	4.94086181403631	-12.8987062940428	1.53441797373576e-23	8.19958017566413e-22	42.9767948613391
EIF5	1.06700563325723	9.00784437334584	12.9313671696159	1.29979302172433e-23	6.97060429079018e-22	42.9233571848283
CEP85L	1.69232936166183	3.51957313321646	12.8756851621438	1.72491271123699e-23	8.99350321942175e-22	42.9061555961933
BRF2	1.43784087030139	4.71064273005435	12.8816167553543	1.67367084867995e-23	8.78193747712725e-22	42.9047987540995
PHLPP2	0.929983684537542	5.56485787162548	12.8896644916213	1.60658121110992e-23	8.5162974313142e-22	42.8606109488863
SPPL3	0.664229832779706	5.86603798344721	12.8891606787471	1.61070089936949e-23	8.5162974313142e-22	42.8363219539126
SKIL	2.15801000699615	5.88537884085914	12.886224736853	1.63491991746752e-23	8.61402016866397e-22	42.8262230834712
BSDC1	0.69555318781023	7.14882339004118	12.8930849307433	1.57889039116865e-23	8.40731138786824e-22	42.7926588532258
CTBP1-AS2	-0.849908977530489	5.75428056397473	-12.8747155654173	1.73343731240565e-23	9.00667636092848e-22	42.7818901025826
PRNP	0.789836839613745	7.37828859435053	12.8810515496163	1.67848698450687e-23	8.78193747712725e-22	42.7214902543009
NAB2	2.2539469043809	3.74003782532157	12.8380523833298	2.08878027718298e-23	1.07048206969896e-21	42.7100252821466
NUDC	0.903919062496651	7.54021123072292	12.8732217986816	1.74665317439678e-23	9.0440496781869e-22	42.6635847494712
TBRG4	-1.00485322756794	6.34069181702581	-12.8599003085935	1.86907628836115e-23	9.6446905656464e-22	42.650487280112
NIFK	-0.991615436634287	5.58423484949427	-12.8410749206486	2.05690564163445e-23	1.05775668201311e-21	42.6059564348482
ZNF485	-1.78775340671416	3.25818907487483	-12.8115056633573	2.39091219307438e-23	1.22115433643554e-21	42.552587043711
FAM86C1	-1.02309570468255	3.70310443110197	-12.7627820555961	3.06420363700731e-23	1.53373606044339e-21	42.3352279613306
CYP51A1	0.893511238990972	7.6484790128871	12.8034198397023	2.49137704011481e-23	1.26815314014793e-21	42.314185546316
LOC646762	1.06415955235966	4.48529429812937	12.747037645203	3.32013841268193e-23	1.63997363173789e-21	42.2446599967734
SNORD14D	3.26701164073125	0.22902785046594	12.9593220079167	1.12777469982914e-23	6.18053463234828e-22	42.2416181475281
SPRY1	-2.66332458304733	1.75292518092813	-12.9488657727896	1.18926603654685e-23	6.44693819667416e-22	42.2387902541056
CYLD	0.975983664983977	6.32610172150476	12.7732570639386	2.90498676766886e-23	1.4638013860173e-21	42.2266762015335
KCMF1	0.843038751546633	6.46339468458491	12.7724284515192	2.91727328584027e-23	1.46507610903604e-21	42.2171461425451
DCUN1D2	0.924859670375831	4.39966888791643	12.7411098647564	3.4219633415174e-23	1.67922227242566e-21	42.1988746713146
NKX3-1	-1.88381093413161	7.74594844250421	-12.7763227540273	2.85997893562684e-23	1.44597453526507e-21	42.1695255328004
ATF4	0.702872942758846	9.48506763517002	12.7782855899262	2.83153032653636e-23	1.43642768186723e-21	42.141885622145
ESRP2	-1.21541356991583	6.76906829269414	-12.758363679596	3.13396018499599e-23	1.56344007102657e-21	42.1199184479376
ZNF654	1.52725308429315	5.24125220064046	12.7344923243574	3.53934282460433e-23	1.72554454072268e-21	42.1081987829998
TSHZ1	1.07904163858426	5.2358339491283	12.7316303676847	3.5913505753525e-23	1.74523366470851e-21	42.0893452498743
CTDSP2	0.729531172068041	7.25926113694523	12.7517384325352	3.24155583405349e-23	1.6117616690115e-21	42.0754389769203
RNF114	0.680308114807978	6.91933866477306	12.7481667747129	3.30109017528126e-23	1.63594620699747e-21	42.0663726067842
STK38L	1.04267500845085	5.79111525538858	12.735831183376	3.5152730504627e-23	1.71939218650644e-21	42.062941048739
HSPD1	0.824831563351658	11.0139586070672	12.74636876081	3.33147436213626e-23	1.64017767284715e-21	41.9346335248131
TUBE1	1.27364912127513	5.19894255885536	12.679249579943	4.69095159289479e-23	2.25767080509321e-21	41.8263210119595
RALGPS2	1.08491651042533	5.14260343988539	12.6703776577593	4.90816238717277e-23	2.35466346344365e-21	41.8033481775716
COG2	-0.857799861902052	5.01033733473769	-12.6637821544671	5.07615415360791e-23	2.42750097995466e-21	41.7631903000826
TMEM186	-1.167826623574	4.21394654892173	-12.6487568620021	5.48071722187367e-23	2.61264920011603e-21	41.7553847943116
KIF21A	0.826359843945859	6.85562778591929	12.6859935974712	4.53231240093509e-23	2.19539364556262e-21	41.7406118960667
ZMYM2	0.743037634443608	7.20825825213339	12.6827999416938	4.6067542987754e-23	2.2242772524248e-21	41.7115033607812
DDX28	-1.3346914277447	4.59541967714476	-12.6237649285463	6.22656848003095e-23	2.91271502480202e-21	41.6057386099626
UBAP1	0.926121728327956	6.96208329539737	12.647177579683	5.52507598534522e-23	2.62546015809949e-21	41.5518584064937
URB1	-0.978904312024694	6.15150403446662	-12.6380018036348	5.79002430048857e-23	2.73405675774014e-21	41.5305515490499
CEBPG	1.12061910426599	7.42863427994775	12.6383555887968	5.77957640298732e-23	2.73405675774014e-21	41.4938862073501
ATP6V1C1	0.977900418293309	6.75141098387231	12.6337575409797	5.91685191488122e-23	2.78518646877293e-21	41.4853222404565
LRRC47	-0.601928136379631	6.63873283518837	-12.6300002174376	6.03145275230823e-23	2.83025920402064e-21	41.4737724620281
COA7	-0.840800945719608	5.12802944156852	-12.5782210130976	7.85752795662473e-23	3.6528990649126e-21	41.3263098111558
CSMD1	-0.736811180693495	6.07076177241248	-12.5896606869214	7.41140336047675e-23	3.45619977828941e-21	41.3137860882866
FAM174B	-1.12846042841255	5.2285271018513	-12.5605403112117	8.60062487877547e-23	3.98601799937322e-21	41.2316844510774
NOP16	-1.0566541060825	5.05378879721578	-12.5476531675097	9.18631587010362e-23	4.23134107685509e-21	41.1365617748788
CNEP1R1	1.11755114510103	3.7402368406699	12.5183992149024	1.06687000163401e-22	4.88418290991959e-21	41.1056453872639
KDM5A	1.15960501104525	6.35082696110526	12.550663476693	9.04601928835294e-23	4.17953925027408e-21	41.0838432109769
MBLAC2	-1.24150010909911	5.23031318856897	-12.5078804300708	1.12584892836792e-22	5.13852507853275e-21	40.9703939751877
PRDM15	-1.07277769835581	4.44877511413193	-12.4928015941956	1.21614736969997e-22	5.53383906164082e-21	40.9384540662679
RNF11	0.962574659094416	8.22134954125849	12.5347069465054	9.81499055631031e-23	4.50709168787632e-21	40.9334296970996
OPA3	-1.02951286979517	4.28173375176312	-12.4537165416909	1.48550037640405e-22	6.58002172627822e-21	40.7478921663987
PIK3R1	-1.23338566097225	6.09557868836085	-12.4732867130508	1.34388262733184e-22	6.07823540120932e-21	40.7213264378945
FGD6	1.32298250474268	3.67653122049732	12.4381592917138	1.60868706286143e-22	7.04257869852107e-21	40.7006195426834
RBM23	0.636792561515453	6.91812079398158	12.4779276867054	1.31233519507094e-22	5.95348196047892e-21	40.6809350247801
ADO	-0.741958627923311	5.71498545501005	-12.4596166394992	1.44129655773817e-22	6.4031092044368e-21	40.6800220222357
SPIRE1	1.24556065635105	6.71318768027115	12.4666012957906	1.3906693607237e-22	6.25218297024762e-21	40.6733272821035
DUSP10	2.19084562280168	3.93418887451899	12.4330053485681	1.65171692506193e-22	7.18903807151591e-21	40.6707012458458
SQLE	0.94548472321859	6.29734460039231	12.4678105659918	1.38208707815264e-22	6.23225812778979e-21	40.6577279870001
FHDC1	-1.01929571591649	4.94820480361845	-12.4435803586127	1.56463969161912e-22	6.87191125235272e-21	40.6498177663247
CDK9	-0.816006160760486	5.84020581062986	-12.4529875178862	1.49105582158768e-22	6.58520418145901e-21	40.6495561495486
ID1	1.53927159653525	5.86158339442705	12.4613668837146	1.42843917422189e-22	6.36481977451512e-21	40.6426006788685
UBQLN2	-0.648087591516624	7.01608461600941	-12.4657589802622	1.39667890445001e-22	6.26045684454367e-21	40.6374134569301
TMEM185B	-0.577179254015713	6.17506498538482	-12.4435196381157	1.56512629748577e-22	6.87191125235272e-21	40.5483284145998
SNAPC4	-1.32528194805607	4.88288853189519	-12.418001090631	1.78367289050168e-22	7.74093413981886e-21	40.5271392830948
PTGES3	1.00412251493261	9.61149509653751	12.4622386122592	1.42207839566277e-22	6.35533606823578e-21	40.5134458047632
SETD6	-0.905910647853773	4.97677891775743	-12.4062465484766	1.89439555971019e-22	8.17420796684146e-21	40.4628966246371
MOSPD1	1.26892594049696	4.96980595660839	12.4050977417255	1.90557994406375e-22	8.19890786248176e-21	40.4559770328686
RB1CC1	1.21478349059035	7.64330347785742	12.4348893340219	1.63585540930439e-22	7.14069907735895e-21	40.4556311502938
CCDC51	-0.883069736087226	4.85637741081011	-12.4015261593833	1.94077644097627e-22	8.32648543934278e-21	40.4363789162579
ZNF10	1.56966944230266	4.39082596376676	12.3926794230618	2.03079116968158e-22	8.68785190995403e-21	40.4179425916088
YTHDF2	-0.608897115918097	7.23579566216483	-12.4099527049022	1.85876057231112e-22	8.04355871868122e-21	40.3296935753333
ZNF551	-1.36432297841237	3.75209147909755	-12.3624718356004	2.37092040137392e-22	1.00854789651645e-20	40.3187290382886
PES1	-0.71063396205547	6.55255246502648	-12.3802756835399	2.16409428748068e-22	9.23182949454827e-21	40.1899534733807
TEAD3	0.902730965272903	4.98926907022272	12.3515391046275	2.50763516448264e-22	1.05771487724358e-20	40.1733096604305
TXNIP	-2.50898947749783	6.26709835508204	-12.3611907708052	2.38654549335702e-22	1.01232675503528e-20	40.146198250927
ZBTB24	-1.12955691611024	4.87075665043181	-12.3222117594872	2.91471939522625e-22	1.21576184551993e-20	40.0666348385348
CBX4	0.972868626415021	7.66253958913901	12.3553914812389	2.45858134361707e-22	1.03994528044377e-20	40.0431690088844
CHCHD4	-0.874089679649543	4.8400209994124	-12.3251130174959	2.8716555353135e-22	1.2011359197289e-20	40.0419384725891
ZNF165	2.49424622400149	4.44433544701069	12.3087085257157	3.12383107344524e-22	1.29578583974734e-20	40.0349275081677
SAT1	1.30728888143931	7.7034347765658	12.3352839842613	2.72566351350332e-22	1.14645835626795e-20	39.9459025334538
TMCO3	0.733074813321214	7.14698493502492	12.33003573685	2.80004160193414e-22	1.17445320376098e-20	39.9348063145208
ID3	1.78799041534902	6.36895444094557	12.3153557769009	3.01907536695611e-22	1.25580154321919e-20	39.8790000670955
FAM43A	1.14751989526485	6.53503857119285	12.3006521349654	3.25569270996019e-22	1.34676258216976e-20	39.8181840548885
ANKMY2	1.3294333371664	4.50822811441995	12.2569544268343	4.07448871875641e-22	1.68083853299028e-20	39.7583995480979
C12orf5	0.769880287536706	4.7817312584801	12.2399704209577	4.445883713781e-22	1.82402704497638e-20	39.5979143636474
KDSR	0.803015025669978	5.77052817460411	12.2307378486938	4.66183039224322e-22	1.90741267492981e-20	39.5025641771279
LRP12	1.09608760673288	4.32518813643971	12.2062292177367	5.28749487914205e-22	2.15168084295927e-20	39.495742726399
AFF4	0.934586001276001	8.70611147851329	12.2423456272715	4.39196968428887e-22	1.80684429532278e-20	39.4205085588161
ZRANB1	0.867061265662509	5.98439010385816	12.2124839431648	5.1202369790316e-22	2.08927930644398e-20	39.3822867167276
DFFB	-1.09445928677486	3.93462687038759	-12.1750457176729	6.20678984406711e-22	2.49869051738637e-20	39.3451363820956
PELI2	1.51272521171061	3.95447816161674	12.1617723790857	6.6452167823129e-22	2.66092200541895e-20	39.30144383866
DDX23	-0.663295110826374	6.97509572034418	-12.2003897194967	5.44859153163919e-22	2.211244606462e-20	39.2601062266505
NIP7	-0.880901960814906	5.35281356137817	-12.1732593950367	6.26406048757102e-22	2.51500353693493e-20	39.2228768028369
NUFIP2	0.835981162768615	8.26633097306861	12.1993847996673	5.47680696553791e-22	2.21670440416489e-20	39.205929484283
NOP56	-0.877538570302802	7.51123693536341	-12.1801393392728	6.04635188110374e-22	2.44064569480252e-20	39.1214904467564
WDR89	-0.932345890706302	5.43206231925489	-12.1334592223945	7.68700080189285e-22	3.06175077032422e-20	39.0347641821849
PAGR1	-0.733316396655578	6.19775799893293	-12.144195780426	7.27394358290723e-22	2.9049344904504e-20	39.0166292012521
NAP1L2	1.11197014144982	5.32895323190098	12.1251829422688	8.02139279930251e-22	3.17808006000861e-20	38.9911744223281
AFG3L1P	1.86640651405411	5.76303378660864	12.125795701799	7.99614268939001e-22	3.17645710645186e-20	38.963641284894
VLDLR	1.2592140599394	4.04594054422135	12.0978194293052	9.23436752266e-22	3.63945571444259e-20	38.9482605566756
TMEM135	1.11329173308976	6.22733181154247	12.1191642688743	8.2736948524075e-22	3.26941583957239e-20	38.8955117956102
SMURF2	0.905148139571589	5.06523895126306	12.0952792051665	9.35590339850907e-22	3.6681004029246e-20	38.8541650695522
LIN54	1.1164364327251	5.62102851655941	12.09581230856	9.33026502944356e-22	3.6676245990085e-20	38.8159141806637
GEMIN8P4	1.73449574210305	2.43370627824388	12.0673795158661	1.08010882953589e-21	4.21270498293792e-20	38.775671926829
BHLHB9	1.20846856278218	4.44429720289026	12.0645853318223	1.09576250914126e-21	4.25167179257497e-20	38.7671668025401
CNOT6L	0.901412738792882	5.80057326928635	12.0871332920575	9.75656521476508e-22	3.81522352252376e-20	38.7518829772139
NAA16	1.1142946641461	4.40425966951881	12.0610356933228	1.11597689466234e-21	4.31894563150766e-20	38.692529257157
YPEL5	1.01481808512026	5.84370081318027	12.0655632227487	1.09025842674088e-21	4.24127475024379e-20	38.6698838116224
TRMT12	-0.868517986609823	4.67661196543531	-12.0345399044447	1.2791608373426e-21	4.91250105717046e-20	38.608016941044
TRIM16L	1.11652390276254	6.42971488515434	12.0593499702518	1.12570723451811e-21	4.3454035561758e-20	38.6067064554585
PI4K2A	0.618183700371834	6.02551330556146	12.0445938091194	1.21459779002667e-21	4.67651292693345e-20	38.5178377808428
NUDT16P1	-0.771384897475291	4.9819380927774	-12.01825022719	1.39115339977407e-21	5.32896924770596e-20	38.4810971486228
SETMAR	-0.76489526642713	4.9214107323256	-12.0173701887473	1.39747622330895e-21	5.33956818554892e-20	38.464974523753
CHERP	-0.891656860547699	5.84193911361543	-11.9634927916834	1.84483996119175e-21	7.01319414107728e-20	38.1247125092262
SRXN1	1.36388508116596	8.94437464496432	11.9681390888885	1.80116597593501e-21	6.86454525244672e-20	38.0145467885395
ZNF692	-1.21125244025508	5.30919843627969	-11.8940269920569	2.63995221330549e-21	9.93521865538729e-20	37.8136122500288
OSBPL6	1.76568451236869	3.39334259507738	11.8642408776743	3.07874673185871e-21	1.15287932482769e-19	37.785134445825
IFRD1	1.35845347191563	7.02133659373693	11.9081298498343	2.45463820351386e-21	9.30778971312224e-20	37.7809005177483
C6orf106	0.697055090222107	7.36640777609377	11.8940492421996	2.63964906409159e-21	9.93521865538729e-20	37.6776459491357
MAGEF1	-0.740137968385623	6.63036329465499	-11.8856696405029	2.7563222114291e-21	1.03472335817048e-19	37.6625025060899
USP9X	0.600239895907286	7.93043438925265	11.8951165729239	2.62514802716702e-21	9.92927525842315e-20	37.6572743309677
MIOS	-0.849881110495978	5.48798336754764	-11.8480218089698	3.34769781235196e-21	1.24737048015576e-19	37.5585528988793
PIK3CA	1.11578416687293	4.5163393827473	11.8256253988443	3.75823294227176e-21	1.38999078475746e-19	37.5499273825669
GABARAPL1	0.960211489691172	6.48173614621184	11.8546240036813	3.23548595853567e-21	1.20855863565601e-19	37.5460941908628
NFKBID	1.9537631097623	2.11234676420252	11.8204226301318	3.86061089789048e-21	1.42434725412097e-19	37.5282021168757
ZNF696	-1.01731665582709	3.9057069504636	-11.812535908114	4.02115862860787e-21	1.47694588561097e-19	37.5194766529518
SMAD7	1.48543074761543	4.4597173317321	11.8124546049899	4.02284807681731e-21	1.47694588561097e-19	37.4556631993558
SELK	0.902453563080188	5.96571679423501	11.8295280257978	3.68322881007437e-21	1.36899415376428e-19	37.4294020706454
ESRP1	0.868863038847979	7.37223497210529	11.8260973245545	3.74908229361783e-21	1.38999078475746e-19	37.3409558611203
ZBTB5	0.848793174970107	5.768853339164	11.7874814524715	4.57695217043728e-21	1.67628082417771e-19	37.2095481170803
PPP2CB	0.595972253024178	6.74119887521201	11.7830024022182	4.6841381871184e-21	1.71136299313309e-19	37.1297272932894
ELF1	0.962527378811246	5.79797492064433	11.7502266960308	5.54896487146638e-21	2.01179336364254e-19	37.0254543809858
SARAF	0.653508578264658	8.80753090093997	11.7702587986357	5.00306293810164e-21	1.82344643394501e-19	36.9923619190926
DVL2	0.793017551224476	6.83635485481416	11.7525738004966	5.48203378657218e-21	1.99317722370867e-19	36.9814036081322
DPH2	-1.05446327936358	4.97547705720968	-11.7188623373154	6.52608350003122e-21	2.35001606322467e-19	36.9027545478421
HSPB1	1.11054468181106	8.40441268495778	11.7498413723678	5.56003093974198e-21	2.01179336364254e-19	36.8861968298002
PURA	-0.974822520506459	6.39450553573065	-11.729110322861	6.18919252836901e-21	2.23406045687474e-19	36.8745971557112
CYP2R1	0.794715662545971	4.93898374593648	11.702312050062	7.10940209978203e-21	2.55394215144323e-19	36.8507471059024
GEMIN6	-1.23782076730116	3.03672096777911	-11.6767058574788	8.11655640186545e-21	2.9018621650098e-19	36.8321525089758
CSRNP2	1.13377580856854	5.50950066652178	11.6800490283643	7.97734788049548e-21	2.85889870581194e-19	36.6984677538657
HPS6	-1.08513481113405	5.03934909211651	-11.65532792266	9.06613800341383e-21	3.23366100378295e-19	36.6269737603953
ALKBH2	-1.0847244775922	4.06887152072912	-11.6333112581164	1.01606305163573e-20	3.59839688286843e-19	36.5786087772942
TIPARP	2.05460906435067	4.3268699024393	11.6296858120479	1.03531531355406e-20	3.65795170548888e-19	36.5712591446911
C1orf109	-0.710244853731308	5.45960787639443	-11.652114477444	9.2181993391398e-21	3.2723518032275e-19	36.5489373858081
JUND	1.80574655106693	7.08453725601341	11.6538791590467	9.13438029471363e-21	3.25028091245071e-19	36.4554286577678
AMPD2	-1.01687463550977	5.81808074947536	-11.624313454425	1.06451854869835e-20	3.74351534596124e-19	36.3657432319289
DOK4	1.63919896240104	2.57392689459509	11.580753407887	1.33392496280239e-20	4.65819005614901e-19	36.3248230009912
UBQLN1	0.58885915396765	8.3989342295892	11.628610216972	1.04109707272978e-20	3.66974498688036e-19	36.2671581951368
MYNN	-0.910735330412301	5.46840457536251	-11.5907510086996	1.26660145841827e-20	4.43340034955916e-19	36.235275648711
LIF	1.75513038936191	2.90547812456474	11.5361525763605	1.68073268667821e-20	5.76576862038884e-19	36.1134195655795
PGD	0.857975702634682	8.61367700918984	11.5956753789378	1.23470333915763e-20	4.33184704224088e-19	36.1008527437399
CDS2	0.53112519665179	6.19379484237943	11.5678855907064	1.42588166537431e-20	4.95625904797701e-19	36.046666999388
MAFF	4.41427910878295	2.49231257978251	11.5766756361393	1.36240362254163e-20	4.74660157681788e-19	36.0249385672185
EAPP	0.751971623786813	5.85910529431752	11.5565407128265	1.51221085657951e-20	5.24419358484942e-19	36.0152828672967
SMAD9	1.03473473775203	6.10569744014302	11.5435648185136	1.61739176264185e-20	5.57035658436467e-19	35.9401059424149
SC5D	0.971611226381205	7.23609097455152	11.554781011693	1.52606280175651e-20	5.28003664312805e-19	35.9309204124719
TBC1D20	0.687586255916812	6.67308014820123	11.5360288849424	1.6818105059472e-20	5.76576862038884e-19	35.8653639215993
BCL10	1.50454724403344	5.13025532561045	11.4927064914174	2.10529483731264e-20	7.13614159753649e-19	35.7771985511088
ZNF761	0.933674714727329	5.6437432636005	11.5069974350776	1.95494019552772e-20	6.66516134155638e-19	35.7530943778411
CNOT8	0.527579562876783	6.39173278940774	11.5078085583443	1.94673655052371e-20	6.65881458830616e-19	35.7221076252374
NFRKB	-0.713548490318868	6.45093959006087	-11.5067480448513	1.95746946698612e-20	6.66516134155638e-19	35.7175659512494
LEO1	-0.682949490920078	6.57110404802333	-11.4989339565566	2.0384014749973e-20	6.92503089333923e-19	35.6607007828077
C9orf114	-0.807565776714008	5.3424923814106	-11.476496710951	2.28991220516744e-20	7.72703857815601e-19	35.6491341970396
UTP15	-0.863945540698556	5.15512191841716	-11.4691733516924	2.37855770320133e-20	8.00816647337919e-19	35.6288641410512
RAP1GAP2	-0.780734151863306	6.39294658106908	-11.4888468264021	2.14785367986887e-20	7.26400244525022e-19	35.6274669774094
SOWAHC	0.92549402424211	4.74003563880042	11.4414634220612	2.74623416807446e-20	9.18428781020181e-19	35.5483717193226
CCDC121	1.25961648864619	3.94577304416065	11.4307768197325	2.9027963646526e-20	9.68630893591631e-19	35.5340941039578
C16orf70	-0.707363825162304	6.07881835865715	-11.4523274288365	2.59574167238239e-20	8.70036985546742e-19	35.4706324160219
NFX1	0.714097731806913	7.04390371078206	11.4549123531951	2.56116848618186e-20	8.60369261487847e-19	35.4226901578318
ZFP36	2.07484956890151	4.12984553687558	11.3847316665659	3.68633050047394e-20	1.20860128373617e-18	35.3136170607595
SEMA4D	0.727578227448775	4.98359173765784	11.4052454165013	3.31401227901818e-20	1.0936968875107e-18	35.2832043020761
CD59	0.545026671067529	6.5943208717031	11.4213902951339	3.04767288755235e-20	1.01247469202403e-18	35.2714701721479
NUP62	-0.705071679689712	6.55544960327779	-11.4175129354981	3.10961227978587e-20	1.03077125812946e-18	35.2452652447429
PRPF38A	0.587505859551333	7.0199272159492	11.4220170438356	3.03777750952579e-20	1.01142499075475e-18	35.2409701520876
FAM107B	0.830739645001033	5.68860461820828	11.4035762850585	3.34284444406461e-20	1.1007928107911e-18	35.2171022633713
NRP1	-1.11612843437323	6.66047024611455	-11.410782592965	3.2201367352681e-20	1.06505667878383e-18	35.1969233152182
FAM126B	1.04097892100579	5.06228942455713	11.381346225482	3.75168434760097e-20	1.22734841314981e-18	35.1863967508922
MUM1	0.891001517211616	6.24601752784297	11.3989399121051	3.4242574284955e-20	1.12513456337611e-18	35.1497312341697
HILPDA	-1.06146167298887	3.95236856073731	-11.3399337750571	4.65162809193865e-20	1.50861441530347e-18	35.0609933499968
C1orf116	-1.534225836122	7.0545757501865	-11.3777374200035	3.82262883180219e-20	1.24783901170308e-18	35.0403355252485
MKRN1	0.492841228362151	7.01404923103086	11.3764272036932	3.84871724932374e-20	1.25362989622224e-18	35.0267317515648
RNF19A	1.07734784331746	5.80726306741914	11.3287961634052	4.9286136705712e-20	1.59239437597776e-18	34.8652113041599
STAU1	0.420976947911994	7.42588604450438	11.3485695647769	4.44763971896699e-20	1.44557917792226e-18	34.8500780400518
ZBTB42	-1.02436324991606	5.25831126728412	-11.3041292660775	5.60231763706831e-20	1.79752994953457e-18	34.7680597476008
KDM6B	1.23257074521634	7.54947746251436	11.32869660717	4.93116265869511e-20	1.59239437597776e-18	34.7508637706376
DFNB31	1.32471545104956	4.26420487191854	11.2801628709174	6.34515806606971e-20	2.02721050042772e-18	34.7377582563007
TSC22D3	1.12886126092268	5.95208719107084	11.3012751213024	5.68599984637377e-20	1.82048984420359e-18	34.7195020272511
TYW3	0.730330100292449	6.28728640643962	11.3110316590205	5.40500652871262e-20	1.74166476470276e-18	34.6966283000907
RGS3	0.89360232056614	6.11439071284804	11.2657697210815	6.8379021425929e-20	2.17999869582113e-18	34.4984711534614
KLHL25	1.14914271717482	4.40665353249088	11.2356155225469	7.99804697484762e-20	2.53372728637789e-18	34.4562330193255
NOB1	-0.679111844948424	6.21024732515185	-11.2485187140495	7.47924838821216e-20	2.37941512282614e-18	34.4081344419654
TNFRSF19	-1.30035340581212	4.40563886011166	-11.2105679655871	9.11029154311838e-20	2.8708569895208e-18	34.3619503556541
IER5L	2.14245837765361	4.06478963746966	11.1908042756611	1.00962475602768e-19	3.16503660469971e-18	34.3232328469161
ELAC2	-0.637804216479203	6.90445449707304	-11.2417233122852	7.74812486830739e-20	2.45974298144828e-18	34.3152637026074
THUMPD3-AS1	1.67607797260176	5.33533865116863	11.2116593438758	9.05874609065749e-20	2.86370802731185e-18	34.285108350091
CPM	3.81296906007459	-0.448662449309406	11.5480329148737	1.58037119077814e-20	5.45536868982175e-19	34.2465083949024
PRMT6	-0.8313771464059	6.25315152022199	-11.2103715854	9.11959765584325e-20	2.8708569895208e-18	34.1892745884141
ARNTL	1.18752102882739	3.78896181880281	11.1541253180082	1.22180758512712e-19	3.77503347701003e-18	34.1359247446469
SAV1	1.29463548897213	5.80290893973443	11.186122501981	1.03450554377407e-19	3.23627817610655e-18	34.1250272773183
KIAA1161	1.05147605592294	3.33324334906282	11.1509804984857	1.24195778084196e-19	3.82941232795132e-18	34.1241835825207
IST1	0.512762633244607	7.21155864934992	11.1964929804222	9.80197892226551e-20	3.07921580537111e-18	34.0696526384045
CBX2	-0.860100328008705	5.66398254910275	-11.1725070205323	1.11040889584658e-19	3.45931534855442e-18	34.052518454186
CREBRF	2.31162419093473	5.16459805187924	11.1432641027418	1.29282162059133e-19	3.97807570795069e-18	34.0411306337298
POLRMT	-1.06400489504732	5.86513994488763	-11.1664483472177	1.14595442693876e-19	3.56266080225929e-18	34.0206754256794
FDPS	0.887959162865979	7.41229365755239	11.1758164480448	1.09146140796202e-19	3.40735644531345e-18	33.9588907868163
UBALD2	1.27488685933632	4.9321007902623	11.1354822584434	1.34623016643689e-19	4.11710635014588e-18	33.9391002046186
PHF20L1	0.775575219926951	6.06901124545834	11.157264360275	1.2020209335723e-19	3.72155594608694e-18	33.937287726862
PSEN1	0.538775088195662	6.58478885921032	11.1612258034648	1.17750776400525e-19	3.65319350915347e-18	33.9240376198348
TET2	1.00825152177086	6.3054367058749	11.1401184769432	1.3141503674242e-19	4.03543597489607e-18	33.8329216759676
TSPYL4	0.701817311196208	6.96960290059181	11.1383055105477	1.32660280905828e-19	4.06536077159575e-18	33.7648144212788
BBC3	2.29486904623352	4.23658884704849	11.0825876672917	1.77274750162487e-19	5.36685009766109e-18	33.7529640976294
RCOR1	0.588431985811305	6.52888013319234	11.1303508957987	1.38265129589205e-19	4.21989671933232e-18	33.7481114965489
GKAP1	1.05961524865656	3.75874873295962	11.0728214909959	1.86518150529972e-19	5.60151309671612e-18	33.733531435307
SMIM14	0.913503460825843	6.9418291941642	11.1237540391307	1.4309277564253e-19	4.35837955182197e-18	33.7323523090287
TRIM35	-0.985611782878888	4.55392463243638	-11.0772736020413	1.82245962738261e-19	5.4841791111778e-18	33.6948615578398
SLC7A11-AS1	4.04145002747302	2.64699664563055	11.0828409719033	1.7704120877036e-19	5.36685009766109e-18	33.6615167898421
TNFSF9	2.32906663526414	1.94184939575308	11.0445081028117	2.16135505399798e-19	6.42671435462052e-18	33.5484792111949
CLIC4	0.974421816408377	7.58135702103155	11.0956441748483	1.65629678924511e-19	5.03460578690377e-18	33.5369223609066
DNAAF5	-0.79073458012719	5.64156640823504	-11.0783411581214	1.81236201180926e-19	5.46474457215417e-18	33.5350717630179
JUN	2.66045103648755	6.83319513857423	11.0819204500209	1.77891387786409e-19	5.3746822515105e-18	33.5181844138797
MSH6	-0.823254915469544	5.78476784338119	-11.0675690908987	1.91687424404666e-19	5.74526619732629e-18	33.4828654143945
ZFAND3	0.656951683304806	7.19824743810549	11.0601762556572	1.99207262006325e-19	5.94691102641547e-18	33.3819623832984
NUAK2	-2.69672934287004	2.26305451709745	-11.0645904463912	1.9468242808084e-19	5.82340904394801e-18	33.3051677368979
LOC344887	4.57040636354237	0.780997825007556	11.3045095932738	5.59126016964546e-20	1.79752994953457e-18	33.2918244699649
CAD	-0.922572638432754	6.61656542469463	-11.0276378256612	2.35976747040079e-19	7.00281982915775e-18	33.2095780381828
E2F5	-1.33747708451713	2.59879438275862	-10.9574689302938	3.40068956408176e-19	9.91548630956345e-18	33.1466512200084
MTERF4	-0.865045472715911	5.80460856296175	-10.9907093772765	2.86008567412317e-19	8.45414300839243e-18	33.101535993661
PTGR1	1.17764704130065	7.1105841735078	10.9895920775952	2.87677591283742e-19	8.48677153382451e-18	33.0147338200569
ZNF227	1.24350209327347	3.54549326361271	10.9331291346817	3.86040364243101e-19	1.11476579028354e-17	33.0045495546565
RBM39	0.558788156144786	8.67676015046601	11.0001018285145	2.72356002995538e-19	8.0664649723491e-18	33.0013176927169
NAA15	-0.99307562976028	6.65371544000228	-10.9796235914829	3.03006931577643e-19	8.92147467562724e-18	32.9659333969701
CCNF	-0.96079636345119	5.43141964185884	-10.960445168512	3.34837605902131e-19	9.80101655014893e-18	32.9614497014463
RTKN	-0.751286484092844	4.78193249788837	-10.9336669802599	3.84960185135904e-19	1.11378846628145e-17	32.8977164504583
ZFAND5	0.756135911104151	8.06994798921149	10.9719234149282	3.15405832294821e-19	9.26836394860868e-18	32.8814466184122
ZNF239	-0.97950991385035	4.42787472504802	-10.926426302573	3.99759283895082e-19	1.15216610498437e-17	32.8810544074515
GRPEL2	1.14757511802663	7.09976287489282	10.9633197623913	3.2986142497663e-19	9.67421710439273e-18	32.8690314926602
DDX42	-0.465787850528737	7.49241005185395	-10.9566563934332	3.41511324384028e-19	9.93824427703596e-18	32.8170474150885
SERINC1	0.659057481521141	8.23682777907744	10.9581157835875	3.38925062193688e-19	9.90135940447552e-18	32.806026497116
ZNF701	1.39835666097985	4.4346828872183	10.9110395645298	4.3312681619652e-19	1.24118936488682e-17	32.8005669262846
PPFIA1	0.518117334456591	7.04687767016926	10.9460387326399	3.60931912966529e-19	1.04830824083277e-17	32.7821397640793
POLR3D	-0.736638224927292	5.29097627445292	-10.9168907801592	4.20121366625829e-19	1.20853303472288e-17	32.7810812774119
JADE3	0.66615015344929	5.15201983976062	10.9083237416678	4.39299473367881e-19	1.2564801699223e-17	32.7310762445646
FTH1	0.956978379873146	11.6550602860358	10.9443659040114	3.64090922194666e-19	1.05544194742763e-17	32.6581271436037
TEX19	2.16311708377658	1.66127872729026	10.915404140113	4.23388186732608e-19	1.21560172313133e-17	32.6250808792356
WASL	0.774334882926978	6.36836432045509	10.8933867416987	4.74857535364225e-19	1.35560090323749e-17	32.5536370781983
KIAA0513	0.860475231828539	5.91605873094083	10.8769719723969	5.17265810510984e-19	1.47386402478803e-17	32.5398986499954
CNOT10	-0.73853838495937	5.68887917975683	-10.8641683629733	5.52960196473786e-19	1.56961253501897e-17	32.463798349687
MRPL18	0.795315090697231	6.72626270723598	10.8679406234963	5.4219484789249e-19	1.54196928711243e-17	32.3688048233625
PRR15L	-1.43140598045336	4.05053847625814	-10.8159370582302	7.11019582132297e-19	2.00689286565763e-17	32.3596003147954
UFSP1	-1.58550135309753	3.05812234584293	-10.7953578227583	7.91550363706346e-19	2.21339297233044e-17	32.3180438759034
PARD6G	2.189967552899	3.75025682545142	10.8025779897582	7.62306342179909e-19	2.1395872961072e-17	32.2813106367616
IGIP	-1.2213035802297	4.32877651963103	-10.7872361768507	8.25789963961358e-19	2.30056810739216e-17	32.2404425111558
FBXO30	1.45941908959135	5.29951455244377	10.8082890945476	7.39942581444397e-19	2.08070745373953e-17	32.2307872668296
MCL1	1.23478404526458	8.58867602793063	10.8491220478449	5.98071329651516e-19	1.69446020491456e-17	32.2214774058809
CENPBD1	1.93270643768092	6.61794291860921	10.8252456219629	6.77339149184443e-19	1.91542837366358e-17	32.2151621637576
EEF2K	-0.993611118094443	5.08664229562501	-10.7957848944908	7.89789749983696e-19	2.21259009062597e-17	32.1436133396954
ZNF644	0.990562035670124	6.69713131514613	10.8143659391211	7.1686737761229e-19	2.01960235313811e-17	32.1164056939369
YEATS2	-0.518298893774175	6.06214235612178	-10.7905144844052	8.11794203689756e-19	2.2657809967668e-17	32.0399195006911
MAK16	-0.953671673968367	5.19214587876197	-10.7755084076485	8.77865393914122e-19	2.43660383641672e-17	32.0145697317487
GABRB3	-0.676759605155848	6.24379069667625	-10.7789284315806	8.62348641245486e-19	2.39796799943374e-17	31.9618954208653
ATXN2	0.65183781923035	6.31016911287259	10.7719354294951	8.94374700660814e-19	2.47784695666472e-17	31.9178827178557
MIER3	0.871523824595264	6.1171610217922	10.7615691779628	9.4405300233281e-19	2.6058639490863e-17	31.8732103504552
LIN52	0.994382354056197	4.11226230795595	10.7211434021607	1.16563346663303e-18	3.18818800272524e-17	31.8680110794886
PHLDA3	1.15579140350788	6.4531681167176	10.7616702490647	9.4355554642818e-19	2.6058639490863e-17	31.8627060922904
YRDC	-0.728774612704982	5.33193337039326	-10.7416978076632	1.04713662156131e-18	2.87981749255762e-17	31.8439821705507
MAF	-1.41759201768241	3.64953015087327	-10.7054997948052	1.26473663424412e-18	3.44045023547277e-17	31.8430310148836
ING5	-0.95380278727183	4.8117610665429	-10.7232219656094	1.15306437356091e-18	3.15956471412239e-17	31.8225240510018
FAM219B	0.534570185442425	6.62710212535368	10.7560180866465	9.71781605523666e-19	2.67748120890704e-17	31.8184579309311
GUCY1A3	-1.40058501602948	7.14167496533311	-10.729867618133	1.11378110060298e-18	3.05750219500079e-17	31.6626079306491
PLEKHO2	1.18296175661958	3.07728226410433	10.6624210578844	1.58343880013729e-18	4.26874632367354e-17	31.6402326005687
RYBP	1.06097381762217	6.5488135402672	10.7168064547492	1.19230236362687e-18	3.25520223494928e-17	31.6105465161777
PGF	4.85767035158154	-0.300638137982935	11.0511815520685	2.08756002195756e-19	6.21960343049894e-18	31.5897247891662
TUFT1	1.10142492274863	6.56155627489139	10.7097129870588	1.2372444866082e-18	3.37177190760593e-17	31.5877279047916
MAST3	-1.03077327582234	4.81936331986597	-10.6774287010054	1.46418896206293e-18	3.96863925168537e-17	31.5870863963048
ZNF217	-0.806897081035579	7.59900264438089	-10.6963779321669	1.32637223109717e-18	3.60159230057054e-17	31.4722281457799
RWDD2A	-0.848794807150145	5.21826073986382	-10.654585348951	1.64951484599451e-18	4.42305623704528e-17	31.4269261229768
BAG5	-0.629364914431944	6.47024144308314	-10.6727640885768	1.50025787813505e-18	4.0590760897434e-17	31.4050019810821
NFYA	-0.706151934488381	6.22389399008312	-10.6669179361724	1.54672131348582e-18	4.17726029555812e-17	31.3974799664185
SIRT1	1.06121258361979	5.73655761405112	10.660397590315	1.60024398623665e-18	4.30631965901962e-17	31.3801308953096
OSBPL11	0.783753462406247	5.18453864576142	10.6404969760655	1.77533609985695e-18	4.74349588531175e-17	31.3359072589966
FGFR3	1.37770189025807	2.41806287841152	10.6084265147485	2.09874351474032e-18	5.5778287818302e-17	31.3353502188392
EPN3	-0.873801151058236	6.39890747431056	-10.6582616703495	1.61817680359129e-18	4.34678763555041e-17	31.3351993750173
LEMD3	0.656643062454647	6.09104176846628	10.6504083994452	1.68585814595392e-18	4.51245025305598e-17	31.2899456257838
PANX1	-0.861721198935549	4.72614765445628	-10.6086898947196	2.09586088209737e-18	5.5778287818302e-17	31.2376445739455
CSTF1	-0.650416279092876	5.48216896931225	-10.6249296102891	1.92556648673554e-18	5.13575601506586e-17	31.2303003327133
ARID5A	-1.06670791612113	3.6027402663243	-10.5902536842089	2.30752863544109e-18	6.11108465428278e-17	31.2235436251096
HIST1H2BC	1.3338121710019	2.90535112487066	10.570244000808	2.56154029860387e-18	6.7362677975194e-17	31.1661192598683
PLEKHG3	-1.07434839704446	5.0051321659337	-10.5875555561975	2.34025133124756e-18	6.18683344894602e-17	31.0980592008201
TFB2M	-0.877317599948754	5.24998999977267	-10.5937734552814	2.26552838217042e-18	6.01045480329878e-17	31.0739314154741
C9orf152	-1.72648697638883	3.96796477905711	-10.5517351624038	2.82134601280055e-18	7.35509231392588e-17	31.018601666327
AIM1	-0.816395559508395	4.56901317756297	-10.5726286320649	2.52985713706768e-18	6.66462013512426e-17	31.0007486696019
FAM219A	0.782479992251178	4.9031338887447	10.562091924052	2.67288139239204e-18	7.0045352509876e-17	30.9882615365019
WBP5	0.929554981517018	5.71092075536772	10.573788899745	2.51458348112997e-18	6.63602558043017e-17	30.9595510107972
PARS2	-1.02465947348741	3.47205364777661	-10.5282114348961	3.18994280108143e-18	8.2586519139722e-17	30.9483992769129
NXT1	-1.45185332237307	3.05050077267702	-10.5150384504065	3.41701476697842e-18	8.80101093326724e-17	30.8867592488104
RRAS2	0.752747442274133	5.10143807361419	10.5444334267117	2.93094991324588e-18	7.62758126469674e-17	30.8518579979863
LOC148413	-0.769703027696719	5.13259969210422	-10.5332310769124	3.10744458208966e-18	8.05896163120179e-17	30.8174894815576
CYB5D1	-0.52295385368399	6.24714006718262	-10.5593237882857	2.71177968914323e-18	7.09409125647645e-17	30.801490340725
CLIP1	0.708348179147346	7.34697770045077	10.5649006307846	2.63398361461373e-18	6.91466747500696e-17	30.7977431812683
ANAPC7	-0.523573017059355	6.33313145675813	-10.5546391758666	2.77890347161694e-18	7.25704600518261e-17	30.7755141982366
MCM3AP	-0.476507522777404	7.11001150901015	-10.5424128955629	2.96202513261113e-18	7.69511581164166e-17	30.68262386595
CCDC120	0.871309295389812	4.65883799148511	10.5020796502546	3.65617050941302e-18	9.36878095040032e-17	30.6604405722563
ZNF544	-0.577524482266925	6.27538610819517	-10.5253776127698	3.23748107182962e-18	8.36730047755483e-17	30.6342611409065
NFKBIZ	2.09995415041079	2.74596193978622	10.4653773081168	4.42835408448814e-18	1.1138386085875e-16	30.6317417636888
SDHAF1	-1.05557512199281	4.07195780232121	-10.4675350371174	4.37874690873277e-18	1.10320912049549e-16	30.6117691083707
SIAH1	1.29794827842997	4.38388839248918	10.4809373825435	4.08283319110127e-18	1.03560512158069e-16	30.6088397434169
PDGFB	-1.66419536371552	3.19476529594464	-10.4586001720124	4.58784980551927e-18	1.15010271585438e-16	30.5810234236374
USP31	-0.78918032832748	5.48424103656646	-10.4970002540309	3.75441714982205e-18	9.58781087104216e-17	30.5804891647772
ISG20L2	-0.552942507257066	6.1583559455083	-10.5110189118561	3.48947137997887e-18	8.95690636611329e-17	30.5631480308849
KDM6A	-0.546690385318597	8.14154768296341	-10.5243775411339	3.25442627869847e-18	8.39664347095124e-17	30.5527499110464
FLAD1	-0.71139249602973	5.51377402794195	-10.4923871301973	3.84593215754232e-18	9.80484164306544e-17	30.5266308024692
GTPBP4	-0.697956973822929	6.88496240058456	-10.5124751389692	3.46304538138907e-18	8.90429613817435e-17	30.5201661852143
CIAO1	-0.430365060852274	6.47631516947092	-10.5016992401659	3.66343851301197e-18	9.37141272766402e-17	30.4969246511053
MEX3A	-1.03365318682242	3.8251347083514	-10.4560077961608	4.65036841989271e-18	1.16383220321848e-16	30.4818028245795
ZMYND8	-0.66052519801959	6.44417151222013	-10.4853421540606	3.99001561663302e-18	1.01377452621593e-16	30.4431247548405
ATXN7	1.04761643323092	5.60596776997053	10.4707283284255	4.30635013291176e-18	1.08679249740845e-16	30.4283762130098
SSH2	0.894997066013151	5.34003105211002	10.4619803208653	4.50759429933704e-18	1.13187351168637e-16	30.3974871617846
SSFA2	-0.727012997168504	7.3680686601883	-10.4886311135308	3.92208988930797e-18	9.98205114878787e-17	30.3960776645409
SOX12	-0.979549682495114	6.18057880867753	-10.4749223591237	4.21308129971597e-18	1.0668402832468e-16	30.3911381755479
QTRTD1	-0.685496588822227	5.32256810093986	-10.4540419054807	4.69834616422384e-18	1.17388296176348e-16	30.3400274184038
DNAJC6	1.27103737948319	3.03390405325833	10.4056250107612	6.04974353387402e-18	1.49167403784322e-16	30.3223371608059
NRBP1	0.517985297374962	7.28053615446019	10.4721193094715	4.27519010060131e-18	1.08074502610487e-16	30.3152757657641
RELT	1.21596168800401	3.03298458239004	10.4080847850957	5.97253620159006e-18	1.47505926978744e-16	30.2948652667413
TDP1	-0.659059953676638	5.12343865106362	-10.4376090839961	5.11926080648644e-18	1.27480630630515e-16	30.2611367654402
LPAL2	-1.8613775215883	1.50791558608719	-10.4019784257196	6.16604360482903e-18	1.51289723480576e-16	30.1851988638925
TRMT10C	-0.896674318133799	5.79178891399503	-10.4262616519575	5.43174040846274e-18	1.35038102605094e-16	30.1538443854408
CCDC137	-0.807228163366122	5.46631441991572	-10.4163653318663	5.71979859435093e-18	1.41964455690535e-16	30.1379251792763
VCL	0.777474706262899	7.95233102978779	10.4451874121425	4.92065397531452e-18	1.22738438693227e-16	30.1378547752177
GPR89A	0.986478524124757	3.22988111869729	10.3721704455177	7.20454673483076e-18	1.7590808743125e-16	30.1262573859907
ZNF419	0.971062999425765	5.37722899280268	10.4030543064506	6.1314999838808e-18	1.50688385855899e-16	30.1100498487981
NDEL1	0.875005677614721	5.99597182931151	10.4136233480646	5.80228130545902e-18	1.43774019938569e-16	30.10424939984
MTPAP	-0.890019665519703	5.34618881392667	-10.4000941699679	6.22701169769057e-18	1.5253639095028e-16	30.0884086604616
PELI1	1.06035403908365	3.39545038627117	10.3629892058059	7.55838723674434e-18	1.83651687292804e-16	30.0835972652861
RUNX2	-1.92865385429566	2.12231605822051	-10.3687434643357	7.33463995461466e-18	1.78793755776776e-16	30.0754604654951
RAB22A	0.6040304634155	6.28917244091206	10.4097681336188	5.92026819074968e-18	1.46455926115811e-16	30.0464821016421
SYNM	1.07294044873577	4.03933764041546	10.3630290432393	7.55681497206775e-18	1.83651687292804e-16	30.0436341014843
NFKB1	-0.818332059320193	6.35930935626774	-10.4031358453278	6.12888989700253e-18	1.50688385855899e-16	30.0234549386085
BRIX1	-0.928822996429557	5.60768849185062	-10.3820870722729	6.84095573119128e-18	1.67302591627961e-16	29.9335238829622
USP12	0.820582567567103	5.21390061289815	10.36166922612	7.61066836464022e-18	1.84623257129948e-16	29.8804061118243
ZNF189	0.832855665294709	5.39380026008336	10.3543974497239	7.90523916245756e-18	1.91459792360424e-16	29.8514863064287
PPFIBP2	-0.681882606529618	5.70063404903013	-10.3478679484873	8.17944700427253e-18	1.97781926274004e-16	29.8037744327682
RAB39B	1.73568692793391	4.88702028915635	10.3144838967795	9.73736553226142e-18	2.34320962872496e-16	29.7563412750205
GADD45A	2.00498103949316	5.30291457373726	10.3089139551243	1.00247805698107e-17	2.40083102131223e-16	29.6475733538039
DUSP7	-0.851272772251375	4.43173835870259	-10.288875668905	1.1130770678231e-17	2.64880590339646e-16	29.6158562330556
CSRNP1	1.83549825661359	5.02972264259469	10.3017370534581	1.04076630154535e-17	2.48855840509633e-16	29.6056170990164
FICD	1.62361943234281	3.73490582094616	10.2667311244441	1.24955149431026e-17	2.94095066435155e-16	29.602334904675
LHFPL2	1.2667094777978	3.90145496818586	10.2683255055174	1.23918942198143e-17	2.92114102990159e-16	29.5724777104473
HEY1	2.99398514241981	1.85415772912069	10.2693696896524	1.23244976408568e-17	2.90982164426267e-16	29.5270172351972
MLX	-0.571938486288127	6.38132982532429	-10.3110340554384	9.91439418358558e-18	2.37818758882941e-16	29.5248577540696
SRSF5	0.740555261652381	7.51713215997048	10.3229411037109	9.31664478889992e-18	2.24556562038718e-16	29.5093499398587
AARS	0.514969319208021	9.82860415560559	10.3322979401029	8.87232435406109e-18	2.14191032959134e-16	29.5056775551365
ZNF425	1.3262562619434	3.44054700672223	10.241776597509	1.42350175246118e-17	3.31400035890808e-16	29.4724877314898
BRPF3	0.636687842128462	6.58819434229933	10.2996974548659	1.05191193062178e-17	2.51120978540805e-16	29.4443990294546
PGPEP1	0.800187018782435	5.59658966912807	10.2785014071319	1.17504988520683e-17	2.78744851125841e-16	29.4406928601336
POU2F1	0.689902154281242	6.09602149081796	10.2888914479388	1.11298534331415e-17	2.64880590339646e-16	29.4069024552686
KCTD11	0.759890878881112	4.12545489652409	10.2448549802629	1.40079735211653e-17	3.2712866313191e-16	29.4043144525273
WDR75	-0.662669468930325	6.07658964247483	-10.2724914253827	1.21251846410739e-17	2.87179452003732e-16	29.334241169322
CHMP7	-0.51392796673949	6.09414626604521	-10.2698337247131	1.22946644090982e-17	2.9073493034176e-16	29.327814746473
PPAP2B	1.30572342341626	4.47944839307132	10.2316489596649	1.50082697293083e-17	3.48860957051538e-16	29.323352849959
ABHD3	0.839224048547244	5.99739973424365	10.2615863126209	1.28358292977548e-17	3.01160644898572e-16	29.3140559924254
SRSF8	-0.593590932420708	7.18242445471449	-10.2798030979459	1.16708845692276e-17	2.77294308056205e-16	29.3104850354393
LINC01004	2.80425899584076	3.9945067085849	10.2070653281118	1.70645355877799e-17	3.94217025209389e-16	29.2639156873021
SCYL2	0.744970619448022	6.63158774677424	10.2627789268785	1.27561250452928e-17	2.99758957245879e-16	29.2546441240657
LMO4	0.747093148549292	5.58607991018873	10.2482774912605	1.37597977649204e-17	3.22049767937121e-16	29.2510874463289
PCID2	-0.500794906587678	5.87687054189676	-10.2481488886739	1.37690430884145e-17	3.22049767937121e-16	29.242984403583
RRP1B	-0.445779288639716	6.47437924370733	-10.2419152682337	1.42247112414934e-17	3.31400035890808e-16	29.1338267159927
RABGEF1	0.574433142298253	6.10273996968059	10.2151617257642	1.63579575977894e-17	3.79060326062355e-16	29.0458145487688
KCNN2	-1.52704915068062	6.02653810336723	-10.2154641537076	1.6332139076319e-17	3.79046986661524e-16	29.0350193045624
SMCO4	-1.00902830682745	5.48393249632868	-10.2028054958818	1.74484660198961e-17	4.02467228501935e-16	29.029412668348
HMGXB3	-0.553431653511836	6.83175074732225	-10.2124760248206	1.6589036322112e-17	3.83822757184644e-16	28.9795862552339
RPUSD1	-1.00326084356636	5.14106749159923	-10.1814401224718	1.95083942302806e-17	4.48103514308923e-16	28.9631014347661
RAB6C	-1.58061340593796	3.00394822156973	-10.1336884508622	2.50345379657139e-17	5.68711985012346e-16	28.9294111291353
LIG3	-0.495021498004697	6.06774740464879	-10.1813606310282	1.95164956285319e-17	4.48103514308923e-16	28.8670588924633
COASY	-0.609100404185632	6.50510748443676	-10.1870929256393	1.89408266708952e-17	4.36220020383685e-16	28.8571382292183
GTF3C2	-0.44451508464844	6.30573389334324	-10.1773093585354	1.99338685916306e-17	4.56987741636526e-16	28.8170158165679
AP5Z1	1.55283704453875	5.91578228337596	10.1532780098787	2.25997392683977e-17	5.15741162392491e-16	28.7760799624721
TPP1	0.839237843023704	7.69127789978035	10.1680807065744	2.09182586034897e-17	4.78824041448173e-16	28.7205139744725
ZNF568	0.890939080914441	4.72422167416971	10.1198366419826	2.69128884347865e-17	6.10459112895398e-16	28.6998651903965
RPUSD2	-1.18272754885232	3.71415510854246	-10.0907245067758	3.1332576713289e-17	7.02223838696639e-16	28.672473061479
KHNYN	0.5010294113741	6.64107650874909	10.1463448758255	2.34331290671187e-17	5.33948203447426e-16	28.6541138426261
GATA2	-0.803589740783109	7.71878000725564	-10.1543875085168	2.24691520547962e-17	5.13541533112358e-16	28.6358851255205
PQLC2	1.1463093844733	3.76104687004682	10.0827101760258	3.26719465107504e-17	7.31150445313604e-16	28.6322993976403
FUT1	1.14413987003904	3.79079258370281	10.0798452012161	3.31645112776008e-17	7.40893956902146e-16	28.5975026769409
TP53INP1	1.04196650326838	8.75322638760015	10.1420031309746	2.39706010114595e-17	5.45367492103145e-16	28.5363862291501
GDPGP1	-1.23498706145512	2.81760468906509	-10.0540279134414	3.79519372186892e-17	8.3683742918625e-16	28.5217726892709
TIMM21	-1.05653011221479	5.13785885254676	-10.0980098480633	3.01627330965017e-17	6.78029341582439e-16	28.4983461659862
CAB39L	-0.822628637765863	6.54095299471142	-10.11388906582	2.77620437058226e-17	6.27823566696734e-16	28.4702580559579
URAHP	2.61743399794632	1.66235183141266	10.0599643431759	3.67932968170548e-17	8.17290155332684e-16	28.4435391022603
RAB7A	0.507606147399857	8.46005501583128	10.1187027317196	2.70727521527014e-17	6.13159044230715e-16	28.42767414377
HIAT1	0.611055030992619	6.83748878925135	10.10525582241	2.90425330197858e-17	6.55793497481358e-16	28.413502819484
OTUD7B	0.800942246741451	6.61776285297299	10.1002005065972	2.98195840235683e-17	6.71320650221741e-16	28.4104684556797
MAML1	0.559175517100059	6.50383139460723	10.1002101253206	2.98180859676036e-17	6.71320650221741e-16	28.4102951662439
PPP1R9B	-0.59567787564319	6.28504598510265	-10.0917485224551	3.11654448572646e-17	6.99522152431518e-16	28.3985634974106
TBC1D24	-1.07501465911152	5.07581385739426	-10.0552746344095	3.77056206535644e-17	8.32628823138122e-16	28.3190910912203
DCUN1D3	1.26532359418076	3.39268731413944	10.0179229602723	4.58275516258407e-17	1.00166887221779e-15	28.3111077297191
SNORD14E	3.59261037859334	-0.919555679921749	10.3114189408647	9.89448530175017e-18	2.37720946065729e-16	28.2988481943743
CNNM4	0.557730991377141	6.01551885197322	10.0703234063763	3.48555290532684e-17	7.76543952913766e-16	28.2959638310302
ADCK3	-0.612877938524004	6.44546069524462	-10.0796057009392	3.32060224424044e-17	7.40893956902146e-16	28.2898602055656
DNAJC27	1.17240369656915	3.74578719499023	10.0089067429347	4.80370685045693e-17	1.04539800096321e-15	28.2552696130963
MCU	0.680327557343531	5.65477959829959	10.0572985482987	3.73091517850348e-17	8.25847973093084e-16	28.2508476848709
GCNT1	-1.36950843446222	5.04593786032334	-10.0370965169106	4.14608246107729e-17	9.11531101545191e-16	28.2346809134485
STX5	0.771169820270371	6.1485376462777	10.0510795308588	3.85408737371345e-17	8.48577360757788e-16	28.2209727510263
GNA13	0.902945968600396	6.83909978193899	10.0571220915315	3.73435517934339e-17	8.25847973093084e-16	28.1728908184942
EP300	0.789276913878383	7.53043782460385	10.0616848133212	3.64641631033329e-17	8.11179071347626e-16	28.1611297996271
KDM2A	0.601656722833419	7.70750922924347	10.0596683413563	3.68502220331477e-17	8.17345545125178e-16	28.1429244820212
ELP3	-0.53199815157973	5.7904784491807	-10.0326852796523	4.24271079141944e-17	9.31411480174771e-16	28.1321306520738
PUS1	-1.08068063049646	4.43019854710884	-10.0075906348985	4.83683822039635e-17	1.04956593522358e-15	28.1314116121019
RASA3	-0.799660899268729	4.32238520076609	-9.99454072349276	5.17797254942411e-17	1.11393174501651e-15	28.1263277989687
SESTD1	0.799117921077062	4.67730169525629	10.0028231388387	4.9587780676558e-17	1.07359436021043e-15	28.1038069965152
FASTKD1	-0.938077112413874	4.59381810500592	-10.0001384282545	5.02879349489223e-17	1.08494774596698e-15	28.0750456068991
DHODH	-0.7885049478577	4.3485066850925	-10.0027037601639	4.96187057795711e-17	1.07359436021043e-15	28.0702224135779
LYSMD3	1.20529355727348	6.08409110060831	10.0211979837185	4.5050379339009e-17	9.86117341333176e-16	28.0443174379481
B3GALT6	-1.02461236550303	5.89605156009804	-10.0157223318984	4.63572818959984e-17	1.01177462928824e-15	28.0305308222166
TMEM136	-1.04570845797306	4.33322410942677	-9.97455223036054	5.7476976453444e-17	1.22945053906683e-15	28.0305238898951
CKS2	1.03204676581937	6.69161048696592	10.030273885974	4.2964809185973e-17	9.4183879523587e-16	28.0102950484407
STK24	0.463236897071735	6.11585396656006	10.0134106680458	4.69203343272943e-17	1.02257727178324e-15	27.9925959199356
ZSCAN20	1.13494601987648	3.63168252057509	9.95998067492679	6.20213713267066e-17	1.32099050725614e-15	27.990672823817
PAPD5	0.856596394872318	6.04527004176011	10.0082848593388	4.81933362082527e-17	1.04728095007688e-15	27.9414719172073
MTF1	0.82748849087415	6.03218404937805	9.99671027444434	5.11963596212281e-17	1.10296203166766e-15	27.9081188421477
PELP1	-0.75357120679697	6.69462266555838	-10.0010037120795	5.00612021498344e-17	1.08161008846318e-15	27.8819018802916
KIAA1683	2.30459994042633	2.86191879485096	9.92908489886963	7.2879936290728e-17	1.53272426238315e-15	27.8815837180283
MRPS30	-0.653733896149183	5.59262009504028	-9.97499781180979	5.73433877695778e-17	1.22834281133806e-15	27.848740091347
ULK1	0.981162111630398	6.95200837254464	9.99364262307941	5.20231542355123e-17	1.11756750214657e-15	27.8413056180157
CLDN8	-1.73581476998149	2.17518842231542	-9.92158936904805	7.57889543247699e-17	1.59167403935769e-15	27.8320557976419
HIST1H2AC	1.15561534467105	5.12517021300893	9.95225896135989	6.4573360278266e-17	1.36568109568795e-15	27.8273402518555
MORC4	0.585856234779198	6.54428355293416	9.98303658486818	5.4985917513131e-17	1.17952648196739e-15	27.79638453036
CAMKK1	-0.93070864343349	4.83464262187577	-9.95387328696912	6.40312958704221e-17	1.3561268530187e-15	27.7890661832698
TRIM65	-0.770808541626762	5.36813613538857	-9.95971224555914	6.2108370945847e-17	1.32099050725614e-15	27.7738120841431
PPARGC1B	-1.42749813228672	3.027400214901	-9.91038480943678	8.03552780246265e-17	1.67556004910634e-15	27.7706636048172
SLC6A9	0.97487636890865	5.8614859909969	9.96169159638947	6.14697066808686e-17	1.31112090272716e-15	27.7681978756396
ADAT1	-0.715255169090522	5.1464743909282	-9.94622503186087	6.6640385847734e-17	1.40741495624413e-15	27.7248701570847
ZNF146	-0.727829724873097	7.17519239684007	-9.97275558530822	5.80187878187293e-17	1.23927470538555e-15	27.7122182911347
RSF1	0.812855187810099	6.16875670250916	9.95581041399437	6.33868405014456e-17	1.34627552612405e-15	27.6846073444725
TIMM8A	-0.94692262462502	4.11515106703005	-9.91462975561594	7.85937945673507e-17	1.64597548008834e-15	27.6509330395887
TERF2IP	0.656578580950637	7.2265226604127	9.95418013730798	6.3928776135546e-17	1.35586794131548e-15	27.6184323307758
ACKR3	-1.79927380212	5.61415517082552	-9.91015259047127	8.04527700723012e-17	1.67556004910634e-15	27.6107425397613
LRRN1	-1.5575283250521	4.5173715338718	-9.91433945995336	7.87130165242821e-17	1.64617640129334e-15	27.6075376749861
WDFY2	0.896208809277836	4.27102295326966	9.89977445978801	8.49326684988967e-17	1.763968119197e-15	27.6071309677235
MTAP	-0.783047599604577	5.55259301753386	-9.91979183783237	7.65036592843287e-17	1.60443987124788e-15	27.5379627529873
ARF6	-0.571572892102316	7.35692697397771	-9.9364135965838	7.01436086649013e-17	1.47724604167203e-15	27.5183532285536
KMT2C	0.942609517154004	7.86089623423238	9.93751100246952	6.97428042955946e-17	1.47086790632394e-15	27.5016354204143
EXOSC2	-0.621431302335637	5.72678188006167	-9.90670335958529	8.19148521594738e-17	1.70364739615881e-15	27.433716481631
ORC5	-0.843933745394975	5.46685534422392	-9.88817455957101	9.02356839518803e-17	1.87151799754342e-15	27.403797759483
SLC25A30	-0.961094276350888	5.27711766964635	-9.87573751745455	9.62895644537121e-17	1.9915758950922e-15	27.4003857266561
TPD52L2	0.525916037144433	7.29067167320039	9.91334174400687	7.9124149946637e-17	1.65247320667413e-15	27.3982482268428
SMG1P7	1.95370517593215	1.88381452677735	9.84102534523103	1.15420638609402e-16	2.35803579504596e-15	27.3584307278309
NATD1	1.35975026258535	4.32972210869249	9.83128843382454	1.21439182793006e-16	2.47090890083981e-15	27.3517507372399
TRERF1	-0.961753600421645	4.01141655692858	-9.8526096442062	1.08647279996577e-16	2.2287534923888e-15	27.3310259098367
DENND2C	1.36840641854614	3.14893049409269	9.81930839928719	1.29276267487784e-16	2.61971988204664e-15	27.3113998964063
UBXN7	0.996221648052893	5.73530809703569	9.87822309845162	9.50480610657054e-17	1.96860922063811e-15	27.3033345744645
LINC00161	-1.77170633734269	2.5352840070855	-9.81459851067134	1.32494028682661e-16	2.68130772870464e-15	27.259564633534
SMURF1	0.651214612330906	5.14138024417975	9.85172114789368	1.09152413607861e-16	2.2360609041414e-15	27.2535317204125
TRIM11	0.684146427939284	6.26518833705741	9.87171195934735	9.83347319718049e-17	2.02828892209976e-15	27.2452650033389
LOC729603	2.47032781258834	2.45970759752078	9.81290478945805	1.33670630198562e-16	2.70147803911387e-15	27.2347066240196
UBL4A	-0.858453896783612	5.83348126091566	-9.86137281790297	1.03788646600281e-16	2.13355583063822e-15	27.21691670698
KLHDC8B	0.783710936011747	4.78124915914599	9.83617925848156	1.18377871377405e-16	2.41407413169503e-15	27.2156915697397
SLBP	0.597693049553444	6.6538162446112	9.87503173488197	9.66450355681354e-17	1.99617861635642e-15	27.2104107942398
SETD1B	0.856635006391485	6.43996943158833	9.86123288400942	1.03864498681176e-16	2.13355583063822e-15	27.1771907305205
FHOD1	-0.850634282811972	5.59495886652534	-9.84954032936088	1.10402239720812e-16	2.2585831493838e-15	27.1766527743627
ZNF609	0.64847784242547	7.12913884943568	9.86561267510853	1.01516469602466e-16	2.09104431762775e-15	27.1539084288717
RGMB	-0.789243574164693	5.70094324342166	-9.82986211059838	1.22346771548703e-16	2.48600693041317e-15	27.1205279240907
ZNFX1	0.590178382294911	6.00051740531202	9.83600578144346	1.18485124870754e-16	2.41407413169503e-15	27.079030917397
CCDC127	0.721018064674564	4.51506796706383	9.80585869315149	1.38678569349092e-16	2.79892123299189e-15	27.0653266620862
GPR137C	1.60334367668325	2.98234646705579	9.76566695568669	1.71046960764895e-16	3.43374487011452e-15	27.0376800162829
TMEM41B	0.726989402207838	6.55748785910084	9.80453969039674	1.39636662877067e-16	2.81447534196246e-15	26.8826230036926
ZFP64	-0.794677527888136	4.69348136740582	-9.76129772016123	1.74992176860209e-16	3.5082543761454e-15	26.8771738171954
FAM13B	0.589684964859473	6.43597217701051	9.78641358272998	1.5349312806727e-16	3.08961502822805e-15	26.792795973189
PPP1R3D	-0.992235407405841	4.20684247162009	-9.71783243048308	2.19546720704421e-16	4.3607322197058e-15	26.7624874681089
CLP1	-0.917047906714178	3.67660115502386	-9.71625543740152	2.21360768577091e-16	4.3851626661657e-15	26.7515098486751
PDPK1	0.482412599899292	6.67281476294805	9.78263879119022	1.56547285764423e-16	3.1468728822471e-15	26.7495171975408
HSPA6	8.57766852965467	2.75596038403417	9.75356748059866	1.82196279344223e-16	3.64295516728742e-15	26.7407001595324
B3GNT2	1.00413988297048	3.38391248548369	9.7187169887847	2.18535705156145e-16	4.34640019685387e-15	26.7337230612413
PPP1R15A	3.72215186237789	4.50457146433927	9.71732867244181	2.20124583631674e-16	4.3664342771641e-15	26.7249969895147
POLR1E	-0.526757527419874	5.54112165200626	-9.75475517068143	1.81070456544552e-16	3.62527196729732e-15	26.6785846942273
RAB20	-1.50266282052019	2.89664605782999	-9.68523965038975	2.60244628745997e-16	5.12166886664468e-15	26.6285353082418
ASXL2	0.887127314816828	6.36695572100634	9.74393443481365	1.91589798340962e-16	3.82568139878707e-15	26.5685529697674
FANCE	-1.02999365811477	3.96963320964283	-9.67649905952598	2.72386708377638e-16	5.35361101177829e-15	26.5104160624473
HS3ST1	-1.91891665568038	2.06523674476568	-9.69572686434014	2.46387745227136e-16	4.86170615286553e-15	26.5018957763703
MOCS2	0.560609808615721	6.31467131420923	9.72576367036637	2.10645998731718e-16	4.20061131069785e-15	26.4714904137539
CANT1	-0.735295779468402	7.56058590460229	-9.72227513823475	2.14515652858666e-16	4.27210483199699e-15	26.3976485474032
AGAP3	-0.650111598274967	6.56132934232736	-9.70752291334509	2.31680448935568e-16	4.58354890805861e-15	26.3755676402326
SNORD36C	-2.87757400913282	0.212694716874921	-9.81957554442568	1.29096114420916e-16	2.61960439749254e-15	26.3707386641381
KANSL1L	1.08522288843982	4.45651043981468	9.65992457582054	2.96987027893376e-16	5.79163274135966e-15	26.3453534918502
MCF2L	-0.856356472768895	4.85525878505749	-9.67336656114356	2.76874663467956e-16	5.43470581259454e-15	26.3439908425988
MARK1	0.846164936568027	4.29900159667126	9.64665075469811	3.18279534104086e-16	6.1747874471666e-15	26.3356470623643
LATS2	1.53368511828117	4.08697167161829	9.63969836939334	3.30033630662018e-16	6.36990359642784e-15	26.3241021044337
XPO5	-0.498417884914224	7.28886507585419	-9.7001065442582	2.40821339172666e-16	4.75812266975889e-15	26.2970622271196
COG1	-0.765199339772414	5.30248996861791	-9.66477840820392	2.89561512767975e-16	5.6541686290298e-15	26.2931534650099
FBXO5	-1.36593297940988	4.05341594801879	-9.64330506957192	3.23882799032007e-16	6.26729911116574e-15	26.2871769405879
EIF2AK3	0.805383253929599	5.91502092451735	9.67061075769621	2.80883967732831e-16	5.4990269354318e-15	26.2645371892731
RHEBL1	2.74985965521438	0.72973509183936	9.68802998931273	2.56483447733485e-16	5.05427224562469e-15	26.2228556005666
SLC16A6	-1.60167256063456	3.37597504149662	-9.61970779064908	3.66302854987429e-16	7.03376428451565e-15	26.2106292154255
NUDT19	-0.594750672990694	6.3331217591378	-9.67249220777113	2.78140492507814e-16	5.45242511161532e-15	26.204582104525
MLYCD	-0.80606600983013	4.20642527528554	-9.61590001384929	3.73650024607009e-16	7.15654179783017e-15	26.1768298918787
TRIM68	-0.600933631245717	5.8130873319579	-9.64966808498807	3.13309288895116e-16	6.10201333599101e-15	26.1767766724599
ARHGAP29	-0.854982711420057	6.98591240564414	-9.6662557840324	2.87338421453652e-16	5.61806476113025e-15	26.1632843239825
ZNF175	0.996635758505686	3.88686951267859	9.60766584895974	3.90045241417882e-16	7.45155132968311e-15	26.1536148671028
HOXC13	0.872476358989535	4.26273561458968	9.61051681902022	3.84288844543818e-16	7.35093157919741e-15	26.0930396561993
GXYLT1	1.0070613303242	5.82002701244428	9.64097385394932	3.2784520797793e-16	6.33580906434569e-15	26.0797719403521
PRPF4	-0.536014705325356	5.74728804075759	-9.63930833567883	3.30705743147177e-16	6.37468220680103e-15	26.0661674536896
JMY	1.07076649748266	7.05588287559849	9.64781938391559	3.16345251926718e-16	6.14934961583476e-15	26.0500558444339
C19orf12	-0.775900775016035	4.65767360335611	-9.59626419558484	4.13940311162574e-16	7.87798189153005e-15	26.0122556009853
NPLOC4	0.589274951326599	7.95665826576091	9.64769000262166	3.16558820793838e-16	6.14934961583476e-15	25.9949495003222
SNHG16	-0.664327157151958	6.19146898333908	-9.62837197446212	3.5011848002824e-16	6.74022961038981e-15	25.9703076702518
LAMTOR3	0.664372312141732	6.27285068403678	9.62391155093117	3.58359126483778e-16	6.89003923595444e-15	25.955717793879
SNX9	0.7239640993065	5.52731884895255	9.59986442612893	4.06241245375868e-16	7.74126718345691e-15	25.9247182531342
TP53	-0.425329110586453	7.25242136148099	-9.61664794514174	3.72195352635853e-16	7.13778469371644e-15	25.858190568812
OSBPL9	0.765619642554261	6.04538562584282	9.59336700780261	4.20241630891018e-16	7.9877826955184e-15	25.8326733248305
SASH1	0.62142454242356	6.88384025589823	9.60733688725652	3.90714966731572e-16	7.45486142368652e-15	25.8280688209593
RRAGC	0.875145998767021	5.93763732102689	9.57736680960428	4.56807493912859e-16	8.63906968336964e-15	25.7858224668953
ZNF483	1.90286538637551	2.46186710194042	9.51735788765776	6.2459443926693e-16	1.15361747847875e-14	25.7793311066137
MIR29C	2.8949759260399	2.33937689952494	9.5304434811738	5.83412502592776e-16	1.08422303699667e-14	25.7397766870331
LRRC8A	0.790571701223409	5.89579711095065	9.58008852859147	4.50370400656898e-16	8.54963582334257e-15	25.7360789671235
WDR36	-0.755101888009201	6.00577983429852	-9.57752842039937	4.56422717319459e-16	8.63906968336964e-15	25.7327015935035
FIGNL1	-0.950735834741312	5.58928128395094	-9.57018015164428	4.74249682502099e-16	8.93517344096804e-15	25.7185145031286
BCL7A	-0.646035385905958	5.29120342657483	-9.55161474313309	5.22449350160879e-16	9.79413163797224e-15	25.7148496393313
SMAD1	1.11413991632572	6.0462424517514	9.56923066200109	4.76603325248239e-16	8.96826507760346e-15	25.7125827690205
DHX33	-0.525883324092896	5.9484072092872	-9.57361771592176	4.6582516179768e-16	8.78747566526879e-15	25.7113732140679
FAM214B	0.762469280577196	4.94263795371917	9.54118353187179	5.51646879936744e-16	1.0328590460262e-14	25.6932136402899
LRP6	0.551787077960652	5.83718626783041	9.56313127423709	4.92003500991236e-16	9.24646379334718e-15	25.6742692131017
DDX31	-0.753984942623396	4.87602944353592	-9.53898980463206	5.5799166954118e-16	1.04213966540179e-14	25.6688712143003
PEX11A	-0.633288903363112	4.34573876583575	-9.51917036275582	6.18721622053003e-16	1.14417781733348e-14	25.6551023812678
CASP3	0.794549441695316	6.2335579951702	9.56202473011423	4.94850184878217e-16	9.28833797016413e-15	25.6486284875556
C2orf88	3.46745089763764	-0.393045827490284	9.64581359497399	3.19672436719218e-16	6.19380814164617e-15	25.6453278916628
CBLB	1.02198749415943	4.84199949541352	9.51381634518084	6.36230968643217e-16	1.17222628529406e-14	25.6227028469429
PARD6B	1.31510284449795	3.56363550157219	9.4899334849502	7.20562098700323e-16	1.31948269513993e-14	25.6105173914493
GARS	0.720163303567032	9.32821364989574	9.57946576597148	4.51835245942956e-16	8.56661370338311e-15	25.5974055119007
SERTAD3	0.900526838258723	4.91370835619944	9.52348506796568	6.04961987993269e-16	1.12011210995153e-14	25.569920491354
RNF31	-0.661340308930889	5.60781282108063	-9.53365680622977	5.73721615013281e-16	1.07018680385583e-14	25.5664600837051
ANKRD16	-0.892442912994646	3.40413059090366	-9.47417190902647	7.82242429425755e-16	1.42205233901418e-14	25.5188130602128
PNPLA8	0.951661466928502	6.1486218525675	9.5239345709848	6.03546214600906e-16	1.1188703652404e-14	25.4760593854775
PARD6G-AS1	1.70507885617177	2.19398573590267	9.46103515128065	8.37660527080285e-16	1.51911962254077e-14	25.4756057948962
CREBBP	0.898735029115438	7.18355645602916	9.54045714158054	5.53739756189702e-16	1.03548644818737e-14	25.4691125698526
SLITRK3	-1.85048315280546	4.59253110201078	-9.48676692468636	7.32551159791322e-16	1.3365720796387e-14	25.4419212873521
CCAR2	-0.477734288481874	7.45564705165333	-9.53291203314564	5.75953322709076e-16	1.07301676101731e-14	25.4103317879198
MAPK8	0.455929273262901	5.7728862710604	9.5126167291499	6.40221465827762e-16	1.17813303074383e-14	25.4043798890872
MYBBP1A	-0.838636580405145	6.38228595609245	-9.52498803009826	6.00241147779655e-16	1.11411879790597e-14	25.399972185831
MNT	-0.721516239866947	5.44443716655593	-9.49181162658931	7.13543966106506e-16	1.30888406961796e-14	25.3969580494955
LYST	1.89112761919786	5.44605981052447	9.48693976683259	7.31891643834273e-16	1.3365720796387e-14	25.3930172212844
RPF2	-0.671391429532229	6.63335932959421	-9.51388049503007	6.36018276621752e-16	1.17222628529406e-14	25.3447839699476
TARS2	-0.669374900553223	5.80259145861393	-9.49334264686586	7.07873472962008e-16	1.30103158751499e-14	25.3116369439764
DHX37	-0.791668589058189	4.91475552864095	-9.47549119808711	7.76883403320133e-16	1.41573800779795e-14	25.2985183139277
SNORD104	-2.93412734176863	1.23057481130061	-9.53204982872728	5.78547743491032e-16	1.07651461168046e-14	25.2747908354733
SWT1	1.238651744473	3.12309503162037	9.41942181693286	1.04043339963431e-15	1.85989856296533e-14	25.2739254533286
C21orf91	0.921939424176437	5.40469941404113	9.47422624369816	7.82020991791957e-16	1.42205233901418e-14	25.2528165516639
BARD1	-1.26929254730116	6.74226537643797	-9.49171880159846	7.13889220176553e-16	1.30888406961796e-14	25.2389439435002
TPRN	-1.02619117371817	4.78442048905875	-9.44331160442239	9.18691067665024e-16	1.6603414247028e-14	25.227972034416
CDK19	-0.725299352767554	7.71356377030881	-9.48970320155476	7.21427339311324e-16	1.31948269513993e-14	25.1829425830301
RAB21	0.603599113697904	6.29170836753091	9.47077528385256	7.96210196591879e-16	1.44569435453732e-14	25.1653690833275
ZNF112	1.26890320268228	3.01661808022809	9.39442300865494	1.18510611575651e-15	2.10847789504737e-14	25.1431705760434
PPP1R13B	0.691975308061119	5.50330725893508	9.45022690224124	8.86183191807736e-16	1.6051781433275e-14	25.1130374733714
ZNHIT2	-0.97337501410175	4.91238473928584	-9.42839676907823	9.92914401524033e-16	1.78131453444264e-14	25.1087872261876
ZNF462	-0.885877878679471	4.7336199039769	-9.42397090765915	1.0160705009006e-15	1.82068193812928e-14	25.1079766760755
PCNXL2	-0.510593713052808	5.3496363600905	-9.4395273671226	9.36981586962341e-16	1.6910715757003e-14	25.1043219559164
MKRN2	0.553060456484672	5.50844830570269	9.44327859881428	9.18849043638802e-16	1.6603414247028e-14	25.0966124579672
TRNT1	-0.828384994574563	5.31185198278461	-9.43396241777902	9.64541477198642e-16	1.73455746366644e-14	25.0723780195405
AHSA2	1.11317525250852	5.17052295329619	9.4358141005587	9.55282487147965e-16	1.71996664592492e-14	25.071034506623
OR2B6	3.26366931167549	0.245564429156985	9.57416739037637	4.64491993213379e-16	8.77334813848063e-15	25.0324122208218
FERMT2	0.833478404056866	4.27313675138323	9.39710803480668	1.16865067754895e-15	2.08166768375742e-14	25.0123948678219
MED13L	0.855999650581842	6.65476595559085	9.43734983555943	9.4767070017421e-16	1.70831011210275e-14	24.9707079145584
TMEM263	0.760149744636605	6.82971740763251	9.42302314109156	1.0210988894316e-15	1.82751143309951e-14	24.8995795626067
PCNXL4	-0.66457400108678	6.10853862802554	-9.41711381088335	1.05301621528936e-15	1.88015356584839e-14	24.8905089983121
THAP7	-0.743040060447703	4.85645358731194	-9.38215312586902	1.26329694109926e-15	2.23557186753252e-14	24.8737396234522
ZNF440	0.719416281812579	4.86166206779558	9.38086069276885	1.27182719295405e-15	2.24679495639977e-14	24.8463397815055
SAYSD1	-0.512226555873683	5.54122787267801	-9.38686126316083	1.23270276658762e-15	2.18797455591959e-14	24.7952127139769
BAIAP2L1	0.506628946222933	6.74048491925147	9.40571216300979	1.11744078942965e-15	1.99281364537714e-14	24.7928766856635
BBS10	-0.837114916341942	5.25494266668429	-9.37000107777589	1.34581207547888e-15	2.37470201238435e-14	24.7688520060606
FTSJ2	-0.639353423738095	5.60611546361571	-9.38204848958746	1.26398542590244e-15	2.23557186753252e-14	24.750955927136
ARID4A	1.02694322512811	4.89676909785805	9.36087572120397	1.41129377418979e-15	2.48732245460491e-14	24.7430743387018
TTC17	0.468147006249015	6.46125263477005	9.39189757004598	1.20079457302497e-15	2.1338616933187e-14	24.7397546362218
RBM14	0.772923525898626	6.30470700753248	9.38333166838524	1.25556818877551e-15	2.22592820810543e-14	24.6900200908682
ZNF436-AS1	2.14140601851324	1.12040357817633	9.34261660504801	1.55202119008856e-15	2.72574856027717e-14	24.6772779441579
HIST1H3E	1.61691682240648	2.54399916507374	9.30148868731301	1.92245213904483e-15	3.33343433255164e-14	24.6772741305497
DDX11	-0.708823196661277	5.16155111638991	-9.34730337706978	1.51461552835154e-15	2.6631694114434e-14	24.6190055129708
DENND1C	0.635959674365058	5.40287531099683	9.33674661484764	1.60017376784095e-15	2.80703379648361e-14	24.59223657444
DNAJB5	0.851955804223872	3.61869952316536	9.30494540463681	1.88818235526605e-15	3.28539353959155e-14	24.5846247326022
PLEKHF1	-2.08572142845327	1.41264580249223	-9.32897966613528	1.66618723048498e-15	2.91602184766462e-14	24.5641989967273
RNFT1	1.32979875678685	5.0211119955182	9.32202971817292	1.72755810887219e-15	3.01990833094585e-14	24.5625857255501
CIRBP-AS1	-1.12910805433517	2.7507675451124	-9.27307645052575	2.22870699814376e-15	3.8334781539664e-14	24.5303296025296
RELL2	1.00009044683101	2.88804519586131	9.27429037773586	2.21467731794364e-15	3.81371497778001e-14	24.5147739359665
CDK17	0.917931084260238	4.57233827457624	9.30925369980488	1.84632251775133e-15	3.21628525830092e-14	24.5075213536138
SOCS6	0.786740066685095	5.16278796108226	9.30321432525183	1.9052673048872e-15	3.3074559364377e-14	24.4378483751303
SCD	0.883032959954214	10.1474396371121	9.3579829059274	1.43270881271325e-15	2.52210498613156e-14	24.4310229299883
LAG3	2.31782228065001	0.687091990656993	9.27751728810567	2.17781021158163e-15	3.75885036058732e-14	24.4275315394264
TSC1	0.818671459623466	6.80269904175019	9.33075307540192	1.65087897702099e-15	2.89260195086899e-14	24.4274101990268
SPSB1	1.49053417060063	2.62355145668277	9.25023325719926	2.50988981615402e-15	4.29215343738865e-14	24.410055058304
EHHADH	-0.946150408840388	3.653913542691	-9.25003172631858	2.51252189095939e-15	4.29215343738865e-14	24.3635264695167
LDOC1L	-0.526170796360159	6.61589086796536	-9.31898485619299	1.75515152065211e-15	3.06457619001303e-14	24.3506274357012
TESK1	0.747930018253697	5.47595426062515	9.2970619579776	1.96724677532737e-15	3.40717157766041e-14	24.3502673306444
UTP6	-0.560227986266039	5.93184721547644	-9.31013995676247	1.8378271219693e-15	3.20520465313485e-14	24.3445765237951
RHPN2	-0.825320044905297	5.99226111416556	-9.30395662512775	1.8979223319073e-15	3.29851871943519e-14	24.3413305638108
RRP8	-0.843091718287234	4.57061949994554	-9.26010920632756	2.38422233662139e-15	4.09159801219506e-14	24.2813856120949
ARHGEF5	0.6180756063588	4.8442718285573	9.25660800850472	2.4280383462812e-15	4.15728891764635e-14	24.2475085821009
ANKRD42	0.695868830018019	4.32331929370839	9.24359889456492	2.59800045961445e-15	4.42620276578953e-14	24.2014473372693
RNF19B	1.05266278812558	4.81109516869385	9.24346322939993	2.59983406994297e-15	4.42620276578953e-14	24.1710022041446
SLC25A32	-0.729354169217173	4.57311601237595	-9.24156298977448	2.62565331590466e-15	4.46509741694501e-14	24.1522225916494
ARL5B	1.0482333717631	5.76069710783751	9.26058642652923	2.37831156686031e-15	4.08612431212523e-14	24.1399754675187
SACS	-1.01613784200438	5.65205410839167	-9.25765369507653	2.41486850757168e-15	4.13945953307037e-14	24.129196513125
SLK	0.727866450233999	7.14903390178847	9.27826248845617	2.16938382302777e-15	3.74861536094188e-14	24.1188295325028
FAM120AOS	0.46622206230974	6.96357406562531	9.27567862588398	2.19874098678014e-15	3.79061936366138e-14	24.1168132343153
AMD1	-1.07645552409979	9.28014605190019	-9.292431433984	2.01521894471344e-15	3.48623590712177e-14	24.1062621535841
LINC01137	-1.08674625489415	3.27259305677765	-9.18694200084178	3.48791191658916e-15	5.85844355027995e-14	24.0621260937709
CEBPB	1.52555628872927	5.66217179809038	9.23223949995799	2.7560913785258e-15	4.67632408360943e-14	24.0532166012341
QKI	0.784778192797491	6.33135088537016	9.24609508710279	2.56449208958099e-15	4.3759560474032e-14	23.9873157507201
AKR1C3	2.3566757000163	1.72873069089169	9.20759245301383	3.13290463918025e-15	5.30967224175289e-14	23.9465485080914
NDOR1	-0.773747942327283	6.32876191879509	-9.2332224539621	2.74204005642851e-15	4.65774586960753e-14	23.9403713998497
PCAT1	-1.67587068589577	2.40427182883495	-9.15829541296654	4.0477926729217e-15	6.74602161782378e-14	23.9126233044947
FLJ46906	1.89869551485815	1.17389840506852	9.17441933992921	3.72246357348006e-15	6.23845011376972e-14	23.8635014724267
THADA	-0.590609297920199	4.78579947339674	-9.19190711551417	3.3990511013136e-15	5.71558245658735e-14	23.86089091203
LRFN1	-1.27341463054708	4.00751834734884	-9.16537626723124	3.90156874863907e-15	6.51679158282139e-14	23.821036490901
SOX4	-1.33770305839762	6.33337667895556	-9.19901674316643	3.27572948377941e-15	5.53468869900673e-14	23.7955539469633
NCOA3	0.797777455189649	5.90974874017118	9.19874170153677	3.28041618414757e-15	5.53468869900673e-14	23.7952057893927
NMNAT1	0.600713034311846	5.08293221688402	9.18303797285482	3.55940747603861e-15	5.97185057655819e-14	23.7949241281691
MOK	1.20701327510999	3.49739259652136	9.13751328408678	4.50929931069259e-15	7.48194899992927e-14	23.7740405916115
C1orf131	-0.818020603804071	4.38162607808163	-9.15431719064086	4.13233163482286e-15	6.87927847322617e-14	23.7547442102052
WIPF2	0.531372672738316	6.25398855493979	9.19493029701239	3.346055522843e-15	5.63277687567383e-14	23.7411893171063
ACRC	2.03597527735742	1.66786790669265	9.12051415494896	4.92556672772498e-15	8.10990241047349e-14	23.7290489690379
ZNF436	0.978643544747051	4.35313787630802	9.14926865463156	4.24215653384449e-15	7.0542882073321e-14	23.7244008831825
UBXN4	0.610147154895094	7.83956023385476	9.20487929294911	3.17740588894792e-15	5.37902219035423e-14	23.7061084962876
MARCH5	0.531179650015276	6.8890588987825	9.19558596757123	3.3346710523923e-15	5.61991251657944e-14	23.698515032797
C9orf69	-0.647867935390525	6.20988681902697	-9.17220055662317	3.76563384304418e-15	6.30376340993884e-14	23.6438020613657
METTL1	-0.842191329982872	3.99131933070312	-9.126466411524	4.77562001460381e-15	7.8889670120232e-14	23.6248440207372
LIMK2	-0.539812097575655	5.95490168684481	-9.15865129784501	4.040314594927e-15	6.74104043971376e-14	23.5753705351579
WDR43	-0.74567376966296	6.79521990720784	-9.17009738938307	3.80701574918382e-15	6.36594081177552e-14	23.5714487915923
AHCYL2	0.572513441449444	5.53715378771493	9.14516946208128	4.33346852957063e-15	7.19815967256997e-14	23.5613472986979
LRFN2	-2.39265409649543	1.29508350353742	-9.1988523365025	3.27853016395854e-15	5.53468869900673e-14	23.5376437142141
AGO4	0.610782002063207	5.73083684695024	9.13025571729033	4.68254323464032e-15	7.7608244162648e-14	23.4563768168492
SUGT1	0.690355521038294	5.12592421480723	9.12160598061088	4.89771438166744e-15	8.07289562624789e-14	23.4517016568883
SLC30A4	-1.55674831211547	6.44001612784193	-9.12837991140262	4.72839021667438e-15	7.81954928343419e-14	23.3816301913169
RTN4RL1	-1.67700368628301	1.82496880956256	-9.03541557587824	7.66143406708105e-15	1.23703326829343e-13	23.3267007360457
ZNF512B	-0.831393719699132	5.97892671061436	-9.10886824017268	5.23266757613565e-15	8.60610474515366e-14	23.3096648089446
TSSK3	1.44997711277022	3.40895559259159	9.04275197894914	7.37527075479329e-15	1.19468247738917e-13	23.2963603823521
KBTBD7	-0.878771663657344	4.55886711082777	-9.05825340672313	6.8052112897552e-15	1.10711866443081e-13	23.2812109767245
LIG4	-0.859604538221024	4.5967788318209	-9.05630665023428	6.87431582757861e-15	1.11715071933896e-13	23.275122004424
VPS37A	0.533933161589631	6.44298186140357	9.10451219949272	5.35238241998762e-15	8.79336700421599e-14	23.2661826536654
RANBP2	-0.570752101980202	8.2871988357384	-9.12277845929638	4.86797955736882e-15	8.03270121246705e-14	23.2657709121594
SYBU	-1.17023801033822	4.52884752479727	-9.04345306278722	7.34848892009204e-15	1.19162969356482e-13	23.21043505463
ZBTB40	0.648217928275879	5.94487812843951	9.08407672515339	5.95151778651143e-15	9.70336493835566e-14	23.1976255389719
ELK4	-0.886765771946687	7.11328288398453	-9.09672251672838	5.57331558733953e-15	9.14632861852354e-14	23.1851458381442
NXF1	0.74781715132433	6.78894337709176	9.0964232928373	5.58198137528377e-15	9.15054938114205e-14	23.1789542231238
ALDH1B1	-1.0146546348202	5.84157259434605	-9.08850956299789	5.8161142034516e-15	9.50323948629262e-14	23.1695208703545
PCNXL3	-0.638869304742803	6.90288542021972	-9.09249066100023	5.69713116407168e-15	9.32912994107964e-14	23.1661333117333
MOCS3	-0.778316260930747	4.45345961863586	-9.03559492531022	7.65430801041084e-15	1.23703326829343e-13	23.1645726467029
DHCR7	0.660702487487267	7.38840942661552	9.09060801529626	5.75309201760161e-15	9.41050432857361e-14	23.1316095836732
ITCH	0.555696467434316	6.7533377570723	9.08483070924628	5.92826691808899e-15	9.67596261326351e-14	23.1309156261496
ZNF711	2.98065974313404	0.0208171973354791	9.12847582824232	4.72603506311168e-15	7.81954928343419e-14	23.1131308918835
UBE2A	0.489257241789734	6.61198107935028	9.07580447057918	6.21266527908852e-15	1.01181542115828e-13	23.0946560474809
SLC48A1	0.751693426263373	5.88804216039048	9.05474407595516	6.93028908027704e-15	1.12502941437232e-13	23.0838250971768
MGAT4A	1.1016646074929	3.90322047294143	8.99340280260071	9.5269454917092e-15	1.51864770173572e-13	23.0224017792945
ITPKB	-0.704580724628636	5.066331499133	-9.02456811844115	8.10496848050057e-15	1.30724174761758e-13	22.9924769476994
TRIM47	-1.24547126770099	3.52146091650742	-8.98394181950858	1.00059820074006e-14	1.58994524680558e-13	22.9856895823338
ZNF202	-0.73285028412813	4.63108058093026	-8.97739866058443	1.03512619929481e-14	1.63615315880114e-13	22.816823754403
SOS1	0.649698384815907	5.19259512190569	8.99490071541323	9.45322849638415e-15	1.51010296916707e-13	22.8114059632649
ILF3-AS1	-0.522484725186199	6.10923342220468	-9.01002318817597	8.74014061492526e-15	1.40215760121493e-13	22.8003603026182
UBE2D3	0.462775532892874	8.69688987821924	9.03621574568991	7.62969209246867e-15	1.23456310841066e-13	22.7999976599349
NOL9	-0.621520122682133	5.4062537288268	-8.99613185046032	9.39306667511303e-15	1.50209040674651e-13	22.7897414158912
GAB1	1.14986170609954	4.13695431438177	8.95244446406729	1.17807316982118e-14	1.84847928088138e-13	22.7880058738187
PPP6R3	0.357894753848111	7.41880198581357	9.02030845894513	8.28606231704742e-15	1.33501622052343e-13	22.759255205947
RBBP6	0.669710123031076	7.06998001257771	9.01820169310341	8.37711494787334e-15	1.34823963619792e-13	22.7582184147088
KCTD10	0.431071143726396	5.96999012355223	9.00227053342399	9.09874020101385e-15	1.45812895259791e-13	22.7576061423366
FBXW7	0.89710453970059	4.46036467412044	8.9684405554516	1.08433302357576e-14	1.71033032374092e-13	22.7564139935611
ARL8B	0.631387493982998	7.39842694092556	9.01531831096097	8.50335221542011e-15	1.36562927130212e-13	22.7534100085854
ZFP62	-0.529151694543851	5.73813884831718	-8.98630319312274	9.88421480104856e-15	1.5739275657746e-13	22.7403967077045
PCK2	0.690461452624147	8.54476265599789	9.01745266729203	8.40972715061462e-15	1.35203921727654e-13	22.709270589401
CLCN5	0.727295731898834	5.12838389583421	8.96418898673279	1.10849656329229e-14	1.74660906551909e-13	22.6987503808007
TSR1	-0.520544939657834	6.50678236308161	-9.00174239350992	9.1236966239008e-15	1.46056960026113e-13	22.6969730674367
TRIM38	-0.679466557234367	4.77622950456503	-8.94185826747315	1.24451201516114e-14	1.95068814401458e-13	22.6661400415404
DCAF4	-0.953844705213444	3.53910010891283	-8.92243606063366	1.37627285609832e-14	2.15048004236965e-13	22.6620982549751
SETDB1	-0.573329836716919	6.20889888190116	-8.98221584777197	1.00959293810572e-14	1.60254202522151e-13	22.6599915074228
ANAPC2	-0.693586174253402	5.97328619216369	-8.9785871667909	1.02876734786439e-14	1.62781564757973e-13	22.6450590109908
FAM160B1	0.709460393032018	6.70071217430145	8.98448300201656	9.97794374603818e-15	1.58716952638251e-13	22.6298500737358
ITGA5	0.752109065124799	5.02620969958164	8.95864616415367	1.14080714780144e-14	1.79375498757973e-13	22.6271372527041
POLR1A	-0.791914939193122	6.18856493307595	-8.98033276089446	1.01949848788612e-14	1.61485119136055e-13	22.6215438878237
ARID4B	1.13012656712672	6.56039652059302	8.98158283285809	1.01291201087457e-14	1.60611264575423e-13	22.6136625336975
MEGF9	0.582714344445033	5.61113044133418	8.9616618334707	1.12311321886587e-14	1.76778491556498e-13	22.5977833770064
SLC2A12	-1.11085161096822	4.66425061248408	-8.92969908935928	1.32544603309536e-14	2.07538035797288e-13	22.5885522833754
B3GALNT2	1.7634147309995	6.90985719192654	8.9733166555679	1.05726614960584e-14	1.66939100972464e-13	22.5774003414205
PAK1IP1	-0.672814348263154	5.14377985578485	-8.95490342142148	1.16315419136859e-14	1.82697942861827e-13	22.5709361777206
MORF4L2	0.548029376477345	9.18513841521493	8.99344146155315	9.52503577389868e-15	1.51864770173572e-13	22.5649883385216
BLOC1S4	-0.920053846937634	4.44247244610202	-8.90930192489387	1.47317173568897e-14	2.2947247700317e-13	22.5154317390824
AHR	1.49291192737221	3.19876876780417	8.87077511438407	1.79844925044442e-14	2.77264003538741e-13	22.471079792296
TMEM170B	0.912974511561587	4.23582100383233	8.89385259600314	1.59589335957096e-14	2.4705087306513e-13	22.416346044729
ARHGAP9	1.87127625800118	1.86734505825492	8.86403961796841	1.86226299152997e-14	2.86807600828861e-13	22.3829263988586
ZNF281	0.757696936705751	5.15553592221813	8.90754871625587	1.48661081643956e-14	2.31086418422944e-13	22.3743678101602
ZNF229	0.589723927678512	5.01273582235248	8.89911493503553	1.55298777807036e-14	2.40905624746947e-13	22.3645868641221
ZNF792	-1.40933714093122	2.47519502192159	-8.84342426997558	2.07195030576887e-14	3.18122758603532e-13	22.3539613085364
NSUN5	-0.71373238804897	5.14070732209487	-8.90042271317582	1.54250471806054e-14	2.39526896033062e-13	22.340805737537
ARHGAP32	-0.573260744933438	6.24644645938702	-8.91721496616491	1.41400672884657e-14	2.2071439750894e-13	22.3250907415337
ELF4	1.29786671279186	2.57504019090805	8.83706698095688	2.14124376299853e-14	3.28090983114142e-13	22.3008357545397
RNF24	0.700328061945256	4.73229730063776	8.88210493782673	1.69598881130806e-14	2.62275674465518e-13	22.2955990219476
KDM5B	0.371627355179369	7.20535113817396	8.91181550642911	1.45411518353014e-14	2.26739289676932e-13	22.2224536894619
FAM134C	0.451012320397328	6.16496227146673	8.8969081102304	1.57083888280215e-14	2.43423288587792e-13	22.2172948626612
ERO1LB	1.18380519820459	4.26970149271348	8.8258279154655	2.26944876050716e-14	3.46625499048839e-13	22.1468202907282
OTUD4	-0.643384917987358	5.84794030466712	-8.87763023656255	1.73574086240735e-14	2.68146962859143e-13	22.1459820762456
FAM120C	-0.700246097026612	5.7164027534826	-8.87589564796352	1.75139918562451e-14	2.70287874320017e-13	22.1382232605851
ZNF549	-0.720878643739298	4.22403598242223	-8.82485940284907	2.28084848210874e-14	3.47485912826271e-13	22.1219931746604
MEF2D	0.837674778055381	6.15072012103961	8.85901550459492	1.91132838787916e-14	2.94062572463048e-13	22.0409318791126
ZNF286A	0.630927073677912	4.54623051170653	8.81718973779074	2.37316264258635e-14	3.60682289889439e-13	21.9893863243477
ZNF767P	0.972965327785656	4.34083745272583	8.81185456988749	2.43956600965068e-14	3.70399627916225e-13	21.9814827821863
BCORL1	0.845149168964167	3.67651218172772	8.7920539172362	2.70261798986855e-14	4.07046256127043e-13	21.9462799061969
BMPR1A	0.717326546929354	4.39253451861411	8.80447317563458	2.5345024697399e-14	3.83360028647559e-13	21.9281689288995
DDX47	-0.520750117013871	5.96243912190438	-8.84011887446102	2.10769488506012e-14	3.23280351318313e-13	21.9231649096564
ZC3HAV1L	-1.22333396695308	3.25379536665363	-8.76176452473115	3.16073126506464e-14	4.72254136081698e-13	21.9134403771942
CDC25C	0.771553683747197	4.4348831924249	8.80422998037061	2.53769225143629e-14	3.83360028647559e-13	21.9053737840183
C9orf106	2.76484460514789	1.07533390502843	8.82458996421483	2.28403000483572e-14	3.4748728016832e-13	21.8927708769863
OSGEPL1	-0.727692487203081	3.75065645009072	-8.77412457134617	2.96511750738223e-14	4.45687732641158e-13	21.8761627559241
JOSD1	0.813109472679251	6.69483166562478	8.83416564928926	2.17363109265773e-14	3.32714011084083e-13	21.8589710839494
OSBPL5	-0.780341073481828	5.80186810061101	-8.82565835758401	2.27144040399612e-14	3.46625499048839e-13	21.8548241819277
BACH1	1.11403121547551	6.07692836272501	8.81016304468712	2.4610036497467e-14	3.73277078834308e-13	21.8226396099754
PHC2	0.452208675754868	6.44428990403605	8.82478666666723	2.28170691293755e-14	3.47485912826271e-13	21.8083642322532
PCYT1A	0.563963514537294	5.45076933242645	8.80432201984866	2.53648457882895e-14	3.83360028647559e-13	21.8043183604554
WASF2	0.37332222452978	7.84014853575017	8.83201710846808	2.1979294429764e-14	3.36090718082827e-13	21.7817889382795
PRKAB2	0.725050802969982	5.41787698698463	8.7941989550061	2.6728069396657e-14	4.03365517648444e-13	21.7774544097029
GRM2	3.04563624523603	-0.267321992366279	8.90774041617277	1.48513542259182e-14	2.31086418422944e-13	21.7629164169946
EFCAB7	0.881444191751573	4.05549086308775	8.7508820880436	3.34358022649344e-14	4.97593663835733e-13	21.734101390495
C10orf12	1.13814125551299	4.09011833319384	8.74736285942343	3.40493843974657e-14	5.05722607430609e-13	21.6976562894452
FCGR1A	3.56548554743935	-0.222831391759378	8.92849429671593	1.33374578439315e-14	2.08620069775496e-13	21.6911561254807
C9orf72	0.920837586947701	5.72772459363459	8.77920207398586	2.88830075783661e-14	4.34576394585917e-13	21.688353822519
JMJD4	-0.775153584110724	3.80006834183327	-8.72258489849145	3.86990845672174e-14	5.71391793373978e-13	21.6265914780226
PMS1	-0.810682172122621	4.75687402166378	-8.74240181892849	3.49334587408443e-14	5.1731835942063e-13	21.58703538553
PI4K2B	0.744615389220202	5.69513561737845	8.7729576702558	2.98305724203256e-14	4.47488387076533e-13	21.5869701979574
SETD5	0.719963296053956	8.34971069723909	8.79277724546103	2.69252854441925e-14	4.05933821516058e-13	21.5637965815527
UTP3	-0.592886232068485	6.14985675680641	-8.76737737442174	3.07035509125543e-14	4.60124271958997e-13	21.5536385022522
ATF2	0.626897185378992	5.80362660346822	8.76023064264903	3.18588742643862e-14	4.75067384264174e-13	21.5492999081382
EFNB1	0.736266491100363	3.56009298672797	8.70717995739225	4.19036096511583e-14	6.18098823695279e-13	21.5369621226152
NXT2	0.817609476413811	4.30736108446547	8.72422820496182	3.83720057724894e-14	5.6767885584207e-13	21.5261947767342
RAB30	0.935350949974586	4.99793339233795	8.74330408050291	3.47709875158081e-14	5.15929988673295e-13	21.5245646618112
RIN2	-1.71169723576907	2.2602749842073	-8.68680102329701	4.65526292321878e-14	6.83554510826272e-13	21.5128436616746
CITED2	1.16550876612533	6.14790099302692	8.7611614477575	3.17059821289545e-14	4.7325748275187e-13	21.5108565585339
AMACR	-0.929170887147338	5.98858361967217	-8.75058704308103	3.34868176518002e-14	4.97859459266764e-13	21.506498098757
MYADM	0.693723082955146	6.14806704228296	8.75795492217983	3.22357816563537e-14	4.80210810864888e-13	21.485091262026
DUSP16	0.809416611502715	7.35105238407756	8.76660398483918	3.08265322856221e-14	4.61506688734698e-13	21.4701837656625
MAGEE1	-0.962995392968979	3.87429206456386	-8.69526270395909	4.45629279794827e-14	6.56680006417971e-13	21.4689603646405
GOLGB1	0.496378645478165	8.46251349466312	8.77311660319228	2.98060748405298e-14	4.47488387076533e-13	21.4597660741679
PAFAH1B1	0.368276219685111	7.67360640618224	8.7656122112553	3.09849591246745e-14	4.63416480294932e-13	21.4461447754015
HDAC5	0.779192066651916	5.4268978143799	8.72286182618226	3.86437716572968e-14	5.71136688194851e-13	21.4298661649894
XPO6	-0.496229275337011	7.75380686971137	-8.74249804117183	3.49160959096195e-14	5.1731835942063e-13	21.3202484303911
SNORD10	-2.7889635348445	-0.0496485629185603	-8.84446392928127	2.06083286845979e-14	3.1673967607771e-13	21.3188031215897
FUT11	-1.00103550683132	3.36837046391429	-8.64003665383797	5.92565658996838e-14	8.60538291634092e-13	21.288533149067
CRTC3	0.663855691177101	5.26026766296503	8.68845530830052	4.61567943730468e-14	6.79500415985952e-13	21.2529949968337
TIMM9	-0.624767406308856	5.00272396101836	-8.67589728754468	4.92476559414575e-14	7.20061150552021e-13	21.2183626701951
TARBP1	-0.65458926247459	5.27072019919973	-8.68673397202604	4.65687443110866e-14	6.83554510826272e-13	21.2078081857594
CEBPZ	-0.818101263005482	5.65449872960203	-8.68701864040216	4.65003654962259e-14	6.83554510826272e-13	21.1961611761073
FAM122C	1.09441785601823	2.69256537837669	8.60136211468254	7.23327141558205e-14	1.03442670072743e-12	21.1278804429477
LMAN2L	0.61178897824627	5.2989767408128	8.66905877878352	5.10166717727893e-14	7.44667573488333e-13	21.1170889491106
DLEU1	-0.765469500987239	3.98094673898335	-8.63803170469473	5.98724947175662e-14	8.68642879883066e-13	21.106196650517
SIAH2	0.607745988351443	5.31971324350936	8.66229130278295	5.2829644165061e-14	7.70184404643259e-13	21.0972455765286
S100PBP	0.495247462660182	5.48591900673988	8.66900905480224	5.10297637932535e-14	7.44667573488333e-13	21.0867897920513
ERF	0.888767242357291	4.843689017633	8.6595420153741	5.35843767097464e-14	7.7967345026507e-13	21.08074005967
KCTD3	-0.51555830455859	6.52397483864971	-8.67949350325734	4.83420371681778e-14	7.08199053773032e-13	21.0686504756958
NFE2L2	0.589314895414202	6.84278558398231	8.67590039388406	4.92468664350042e-14	7.20061150552021e-13	21.0343042232623
SEC23IP	-0.488857743311421	7.05601096965657	-8.67975252818301	4.82774525802598e-14	7.07943581977717e-13	21.0336921134622
GCH1	0.634230426808323	4.88912352152151	8.6338873905243	6.11659425195334e-14	8.84843731091824e-13	20.9816971160421
SLC25A37	-0.48125889838858	6.39218260244231	-8.66117078182203	5.31359612782845e-14	7.73898733806712e-13	20.9668180558372
MFAP3L	0.655323676163983	4.64981244309038	8.61567510062555	6.71881753038985e-14	9.64529292890382e-13	20.9564177327613
PMS2	-0.712971664070532	5.54660257609906	-8.63194346584676	6.17822019324734e-14	8.92898502615997e-13	20.941022730305
ALS2	0.609026768929144	5.68716791914297	8.63610952262656	6.04689864210908e-14	8.75604918128351e-13	20.9269088492396
CBX6	-0.625622586811486	6.99220195866954	-8.65336370309248	5.53198792661939e-14	8.04146473437723e-13	20.9071626848149
USP30	0.602071773997662	4.97235166568684	8.61302228879771	6.81133473528555e-14	9.7594467924664e-13	20.9013356669835
POLR3E	-0.59482797624625	6.02180730829311	-8.6365803178324	6.03223438587359e-14	8.74324628747855e-13	20.8828865905739
IKZF5	0.851973489818801	5.28491102647438	8.61939150756523	6.59130952424389e-14	9.47296971351139e-13	20.8820579560379
ADPRHL2	-0.711322268319272	5.43764664966876	-8.61481764264218	6.74858371541544e-14	9.67877106692247e-13	20.8747914626476
BEND3	-0.874986081325808	3.137048297774	-8.57294607947066	8.37381840340386e-14	1.18400430457168e-12	20.8684786399174
NSDHL	0.589249358159955	5.10931459678441	8.62077474403226	6.54446964276125e-14	9.42202839460238e-13	20.8663944374341
SNORD36A	-1.53076194526916	1.69937651803938	-8.54770518155082	9.53627139215394e-14	1.33454474580227e-12	20.8586466157529
SMOX	0.807050175570704	3.48581849464683	8.55847251742467	9.02192364111855e-14	1.26834696863142e-12	20.8456502978005
MTMR3	0.66140981681204	6.27150342461956	8.62581734527278	6.37650570172827e-14	9.19784914670045e-13	20.8214409171282
NVL	-0.560575588486413	6.34265983972746	-8.62323377851971	6.4620180034117e-14	9.31225166403359e-13	20.7873820695001
POLR3A	-0.444462758900778	6.29003065617991	-8.6193573540284	6.59247026546311e-14	9.47296971351139e-13	20.7784046607106
ISX	-2.13283107814602	1.69452413063144	-8.58591905680303	7.83243979139067e-14	1.11164381765144e-12	20.7711216786725
BCAS2	1.04233989298983	5.08759064802403	8.596102979096	7.43200626312387e-14	1.06183640387315e-12	20.7647159164576
AZGP1P1	1.85418213356469	0.866439030395475	8.53265184082347	1.03046843333043e-13	1.43008447272548e-12	20.7401628533583
CHP1	0.392429727800273	7.77482626798277	8.62778940680957	6.31199302748795e-14	9.11354685584221e-13	20.739644241162
ZBTB18	0.767630977442813	3.92848729331783	8.55228107760665	9.31420805058886e-14	1.30468421723547e-12	20.7391439903554
DHRS4-AS1	-0.573024278820585	4.8793782686097	-8.5869818535117	7.78966519945848e-14	1.10871670744141e-12	20.7309053619426
NARFL	-0.665169810707106	5.52397262688301	-8.59047674589286	7.65063999250062e-14	1.09203431680028e-12	20.711838046179
FAM102A	0.977881113831375	6.79417648964189	8.60617314976452	7.05611132102998e-14	1.01005307527728e-12	20.7101529231634
ACTL10	-1.65582179931655	3.33037297293311	-8.51602807756867	1.12251071339533e-13	1.55208295325453e-12	20.6810917502039
PALB2	-0.837097504344421	4.23507196492871	-8.54705761661484	9.56812017339064e-14	1.33775505143048e-12	20.6780991221461
TCHP	-0.506134480568429	4.89616206049975	-8.56841744206919	8.57145411513739e-14	1.20853478866576e-12	20.6659197622444
HYPK	1.56242158608657	1.68094528340548	8.50104897713897	1.21243906704222e-13	1.66416682181956e-12	20.6347211637914
DPM1	0.646942408522334	5.93963928084841	8.5878920881639	7.7532158930829e-14	1.10457580503352e-12	20.6297548505667
TRIB1	1.07376225887	4.90643615481882	8.56027297204248	8.93865614256608e-14	1.25794621027903e-12	20.6214438203233
KLF9	-0.836379207723315	6.44375287642379	-8.57388974831201	8.33321061302747e-14	1.17937314387578e-12	20.566354576519
RAB11FIP1	0.440033104198148	6.61937609824274	8.58041138472367	8.05788569504916e-14	1.14256101602321e-12	20.5440903190784
MLLT1	-0.678446541552604	7.81029423331986	-8.58883444960003	7.71565914048059e-14	1.10026911351811e-12	20.5342912375216
PIK3C2A	0.683099826091897	7.63128066037044	8.58650160320895	7.80896502793941e-14	1.1104111634426e-12	20.5287577274292
GNAI1	-1.06404296202417	4.45561900907223	-8.52989517374831	1.04519411701568e-13	1.44918142761842e-12	20.5266352487259
USP25	0.666391895217475	5.81732110203626	8.5583104952265	9.02945464482543e-14	1.26834696863142e-12	20.5205162169756
CYBA	5.80190680083806	-2.55305142223483	9.43001959055212	9.84556476439881e-16	1.76843302036139e-14	20.5146872856232
LOC90784	-0.77604157544934	4.52625801068565	-8.53742498959724	1.00545814952339e-13	1.39795921974474e-12	20.5131156701949
FOXD1	2.30063963247056	1.20852329320387	8.53880733063867	9.98328566995401e-14	1.38933287877692e-12	20.5109310113922
ACTR5	-0.731052005243189	3.73934704980225	-8.50438392302539	1.191815827816e-13	1.63735649318253e-12	20.4910184775034
CD3EAP	-1.35543159103085	1.63545925470071	-8.47098559034428	1.41515379382817e-13	1.9283075651655e-12	20.486743655275
PLAG1	2.52671793776088	0.870861440898502	8.58624467092429	7.81930992662163e-14	1.11083025409792e-12	20.4778203050612
PEA15	0.551464329137319	7.40592238078811	8.57029368909499	8.48901453843084e-14	1.1991631449584e-12	20.4574482013181
FAM110A	-0.938577661970127	4.09695861114148	-8.48813464334479	1.29571004693734e-13	1.773599094331e-12	20.4015731810887
MCFD2	0.520413482614225	7.17054491142346	8.55465086607675	9.2012374075562e-14	1.29006331383626e-12	20.4010649719441
GPR3	2.58086909568379	-0.306418810593668	8.57557159070383	8.2613237174945e-14	1.17030223530092e-12	20.3998108734033
KIAA1551	0.807918024362233	5.39367979492304	8.52424465578989	1.07603677288739e-13	1.49056902044991e-12	20.383299330637
NQO1	0.857933082988891	9.05325570610876	8.56489956559754	8.7281803425017e-14	1.22947801147285e-12	20.3741537014011
RAB5B	0.356829627683388	7.78210574316577	8.55679576758743	9.10016485200856e-14	1.27708481698842e-12	20.3736233650497
FAM46A	4.4551910911608	0.128567100763719	8.80758640745161	2.49402029990512e-14	3.7790321718845e-13	20.3627683222896
HSPA5	0.720719075376634	10.7254462798672	8.56993763001086	8.50459829123082e-14	1.20023541298047e-12	20.3596537549989
RALGDS	-0.620988296659137	6.48494595072226	-8.54243007275978	9.79881915684988e-14	1.36873552055123e-12	20.3504811196342
LPIN2	0.61845179749985	6.86463337294897	8.54122891569676	9.85960149220679e-14	1.37479424455421e-12	20.3426649901901
HEMK1	-0.788272159072839	5.39822695671969	-8.50927765563567	1.16218407340061e-13	1.6010418390994e-12	20.3237552550325
TMEM184C	-0.48914060846587	6.64065878436241	-8.53706658487881	1.00731492907548e-13	1.39924523357978e-12	20.3237283350578
RFPL2	1.47569687901586	1.61701258104222	8.43432730593089	1.70852312194485e-13	2.30504790648013e-12	20.302319203015
TANC1	-0.633939797864469	7.79272606316016	-8.54070509979508	9.88622571101945e-14	1.3771017187075e-12	20.2881757312164
ZFYVE26	0.622366472433054	5.95577750612556	8.51433714853399	1.13232009797015e-13	1.56276825286027e-12	20.2761912396298
BICD2	-0.492887858345221	5.48493519317282	-8.50638396850617	1.17961560367291e-13	1.62207947845718e-12	20.263371667352
LOC100287042	-1.94427123513267	1.50574161344865	-8.44968370437256	1.57889994320229e-13	2.14364932614155e-12	20.2422132884994
ZNF137P	1.16046386758485	2.92076600882742	8.42963893445303	1.75017027985161e-13	2.35278038695182e-12	20.2307886490279
YES1	0.615041106635383	7.0444248913479	8.52213141702492	1.087803148525e-13	1.50547945421672e-12	20.2211511810784
LPCAT4	-0.910898054664606	2.6486963663619	-8.42440719514385	1.7978388180343e-13	2.41254224232378e-12	20.2044121292553
ID4	2.90682670218944	0.733907904945023	8.49801238813241	1.23152630013218e-13	1.68882181943241e-12	20.1946554698163
FBXL16	-1.06734730912834	3.68556775854737	-8.43027863225599	1.74442877535104e-13	2.3471633056157e-12	20.1922272793215
FOXO3	0.763661940682433	7.57597301824149	8.51498291446349	1.12856385481997e-13	1.55901700496566e-12	20.1738476848899
DDX18	-0.526073861605642	6.91798004656693	-8.51209493151285	1.1454594173271e-13	1.57945074477353e-12	20.1691639562651
DNAJB11	0.464933214738573	6.96585842231121	8.50640290171135	1.17950070807959e-13	1.62207947845718e-12	20.1582345598141
CHST10	-0.764587694606496	3.6037200159983	-8.43112262480538	1.73688234788191e-13	2.33910541128205e-12	20.1401674055749
REXO4	-0.569252974730013	5.76653918313747	-8.48335029249815	1.32798498945464e-13	1.81446975447232e-12	20.1245831838183
ZNF776	0.679492968885779	5.3755557334849	8.47352444923865	1.39680220733397e-13	1.90503014943932e-12	20.1241365138045
TOB2	0.482411558434765	5.80241775130642	8.48518495428198	1.3155148812137e-13	1.79906843864344e-12	20.119225484067
LOC101927151	-1.46270421744388	1.69590580530946	-8.40226246270395	2.01434922101632e-13	2.66732521188545e-12	20.1137961062694
KLF6	2.08107268399073	4.84292511091674	8.44731683736107	1.59822067649453e-13	2.16792065747442e-12	20.1125711956184
AKAP1	-0.719304815041722	6.65789044736765	-8.49774205491556	1.23323998728983e-13	1.68962880010439e-12	20.1035185261582
LOC284454	4.46644562584518	0.431691876671449	8.54121112048187	9.86050480410814e-14	1.37479424455421e-12	20.0932959970828
SNORD44	-1.97718278072748	0.370716563311848	-8.43347904005075	1.71598450199408e-13	2.31303620125163e-12	20.0818377901098
PBLD	0.816557525706129	3.97513238290744	8.42220741780381	1.81826599494685e-13	2.43777519465374e-12	20.067252084987
FBXO33	0.651543431787397	4.80695005390553	8.44098485316776	1.65107407563008e-13	2.23557514153843e-12	20.0382477774762
DENND4A	0.646696899106007	5.66311538945927	8.46271202379273	1.4766402672198e-13	2.00844476925475e-12	20.0293530162725
HIST1H3D	1.81865430511744	2.27778482567521	8.37811267631638	2.28015050847926e-13	3.00339824871269e-12	20.0220478395117
IKBKB	-0.525693317267757	5.57148724510092	-8.44983675994753	1.57765858911335e-13	2.14364932614155e-12	20.0140066880209
MFSD5	-0.645921542740744	5.03975532686393	-8.43844984333365	1.67271868638011e-13	2.26080502202374e-12	20.0120295437218
PHC3	0.735546371612781	6.57892385333816	8.47420898843314	1.39189486775675e-13	1.90006303038503e-12	20.0097931310856
RPIA	-0.555650151063188	4.19280292036289	-8.4185669127969	1.85258081751913e-13	2.47935414936429e-12	19.9947117527682
MRPL17	-0.657585699613352	6.11893172114456	-8.46454640963339	1.46278209780642e-13	1.99139945427573e-12	19.9707073716957
ZNF184	1.17557186038171	4.48030059286048	8.41763177741755	1.86149887805984e-13	2.48685650826927e-12	19.9692172722571
CNNM2	0.72470059692477	5.18195043420307	8.42031655231513	1.83600923810148e-13	2.45936794998499e-12	19.9406911176691
CHST14	-0.694326665358198	4.60921885803081	-8.41261792571114	1.91004843519571e-13	2.5413518166276e-12	19.9058767969717
TBC1D30	-0.563341397700867	5.76922291517128	-8.43846598860489	1.67257994334428e-13	2.26080502202374e-12	19.8956912644028
MAP2K4	0.425066671422082	6.41222028668557	8.44430416381771	1.62315409880917e-13	2.19975468842225e-12	19.8601365496442
RUSC1	0.548213794690811	6.06532659027926	8.43788161208775	1.67760904161759e-13	2.26537566267353e-12	19.8480003200057
CXCR4	2.03425383357222	-0.498214636756011	8.3880834337588	2.16641951257277e-13	2.86364044021063e-12	19.816573775505
FDXACB1	-1.42961180666474	1.78005594413194	-8.33926541900341	2.78286894464773e-13	3.60548404424766e-12	19.8127242769805
CLK3	0.850550540238763	6.3089509092447	8.42641420168775	1.77940117227602e-13	2.38993631510704e-12	19.809121512246
PPM1D	0.949736190290149	5.0832527266519	8.4057064332975	1.97904668842426e-13	2.62289188644119e-12	19.7809567297505
SLC25A19	-0.888982849745536	3.02923851698275	-8.35211072181661	2.60548787176831e-13	3.38735981666433e-12	19.7738933442129
DDX55	-0.513590439436286	5.63571688144169	-8.40697220783754	1.96622724483319e-13	2.61148145261785e-12	19.7571075478884
HARS2	-0.412766259033116	6.04591197038268	-8.41373991474535	1.89907575145803e-13	2.53030359218223e-12	19.7486629654521
KLF4	1.4803289255525	3.69924565530613	8.34916366777686	2.64516170711043e-13	3.43299465807867e-12	19.7446489700925
EXOSC4	-0.92346336554744	4.65774216300418	-8.3758469663782	2.30681217196931e-13	3.02789262013035e-12	19.7315190720611
POLH	0.748975140134834	6.16012286379944	8.41380532696631	1.89843798154309e-13	2.53030359218223e-12	19.720166733657
SPIN3	-0.637889901926531	4.95532647098554	-8.37783146629884	2.28344288615066e-13	3.00453286158321e-12	19.7171026318636
PRPF38B	-0.683348852959647	6.1529317872017	-8.40679646419731	1.96800217592839e-13	2.61148145261785e-12	19.7012554140959
RELA	-0.491225778313312	6.4052150470616	-8.40672760492875	1.9686980583134e-13	2.61148145261785e-12	19.6991113515627
RIC1	0.510234442050193	5.6025820717022	8.39961737135956	2.04188798657858e-13	2.7014088111422e-12	19.695165704299
TUBA4A	-0.828697197779417	6.38724074674741	-8.41254613556637	1.91075266447294e-13	2.5413518166276e-12	19.6868139245178
SDCBP	0.608697361253676	7.49099440361155	8.41819205649011	1.85615057064293e-13	2.48191958760233e-12	19.6859386474312
BCL2L13	0.424205136072132	7.07148627200453	8.41430813500241	1.89354271339922e-13	2.52741665639136e-12	19.682377787064
ZNF850	-1.01460177782469	3.44107114370248	-8.32391450312434	3.01068371449256e-13	3.88722499198798e-12	19.6360790675342
RIOK1	-0.78197777575344	4.34505039370116	-8.34009738736053	2.77102465212937e-13	3.5932388753346e-12	19.5973703990048
MCAT	-0.569670158092038	4.89700104773048	-8.36146667158553	2.48342049902283e-13	3.25118066375997e-12	19.5940020176487
UBIAD1	-0.589923162380691	5.38548660607092	-8.3714444113236	2.35950992663838e-13	3.09435817103946e-12	19.5739495966988
CSNK1G1	0.521324799989339	6.0269831959294	8.37761754886212	2.2859505790671e-13	3.00453286158321e-12	19.5635000781921
ATR	-0.532100957034014	6.02238403548702	-8.37978948044491	2.26061655659381e-13	2.98028254730576e-12	19.5588016080808
HK2	-0.859669768447814	6.01647119683507	-8.3775268572618	2.28701455833086e-13	3.00453286158321e-12	19.5535602295708
KLHL1	-0.752287387912022	4.78949223298591	-8.36103274808292	2.48895387190873e-13	3.25558635370919e-12	19.5530968652331
RNF182	2.15963468537081	0.876420644378895	8.36007746434862	2.50117890658988e-13	3.26588717055249e-12	19.5497186463967
SEC22A	0.541638634582808	5.01715319277223	8.3504885371805	2.62725216833656e-13	3.41270056745171e-12	19.5353602055614
HYAL2	-0.958923738693051	5.32087208270002	-8.35565642012181	2.55853946208244e-13	3.33498511828385e-12	19.5057380546695
TSEN15	0.504603706451548	6.12626513360992	8.37092100534333	2.36585419313854e-13	3.0999709043777e-12	19.5017565343605
RNF41	0.503095637937315	7.49074287749171	8.38080122259342	2.24891095272335e-13	2.9674557878817e-12	19.4825362999422
EIF3B	-0.432157429953767	8.55563986871982	-8.38607618752674	2.18885160216425e-13	2.89074719948095e-12	19.4616923266184
DENND5A	0.402295794954879	6.13364012926998	8.35283434453298	2.59583726374357e-13	3.37773763885385e-12	19.4199818786801
NNAT	2.52049987239865	0.593262693873389	8.30181956662869	3.37154853053719e-13	4.32341355546938e-12	19.4167509258941
ABCF2	-0.435657732758826	6.63673681109388	-8.36020382849147	2.49955836418555e-13	3.26588717055249e-12	19.4050425596083
ZNF569	0.824965139324927	4.43759641672074	8.30274509212754	3.35560235721778e-13	4.30664316204976e-12	19.3912749005309
PEX12	-0.668951942192203	4.76086108324676	-8.29963826966457	3.4094298319769e-13	4.36825924547484e-12	19.3835419394183
SENP5	0.685548323202761	5.80333027608591	8.33350290027682	2.86630213981717e-13	3.71037870099092e-12	19.3774293528567
FAM76B	0.789666796672068	5.14676875662536	8.32304190187611	3.02417737191785e-13	3.89794398426768e-12	19.3753140797061
PLOD1	0.555766176858146	7.54507521378962	8.35364908884739	2.58501400088138e-13	3.36657157304725e-12	19.33779928691
TPM3P9	1.033426528022	3.72650588437301	8.28497211527461	3.6753660359884e-13	4.69696139543846e-12	19.3354032234204
DMTF1	0.533367824262307	5.71731249243292	8.32316513593669	3.02226807047077e-13	3.89794398426768e-12	19.3095482488313
GEMIN7	-0.806390449169177	3.40528690537098	-8.25501731077872	4.28438172836267e-13	5.44283215169998e-12	19.2968340908197
ARMC7	-1.01048215782202	3.73952272100143	-8.24503758104517	4.50881065944648e-13	5.71826865390611e-12	19.2596412720474
MSX1	0.862417701159853	3.19729922390748	8.24354571897828	4.54335106156419e-13	5.75235746546778e-12	19.2335703180081
MTR	-0.483866276567524	6.32980639944018	-8.31903899716951	3.086852871374e-13	3.97531584189983e-12	19.2244403464515
WHAMMP3	1.0737833713826	2.71446567986133	8.22206943270282	5.07077736097866e-13	6.36645425187755e-12	19.219534645878
RNF14	0.434187065483751	6.80103792788632	8.31859024852751	3.09395927635218e-13	3.98105334136285e-12	19.2088226504724
MIR4697HG	-1.10783375882703	2.93189383042015	-8.23082107649316	4.84886792812219e-13	6.0980402687339e-12	19.2000828912403
SRC	0.468388761707374	5.90357655288784	8.30718017937045	3.2802246464356e-13	4.21350327552412e-12	19.1997302113074
TTC9	0.992915096441152	3.49249299754837	8.24152628655996	4.59052595623343e-13	5.80718936468418e-12	19.1992674802895
OTUD5	0.545480707634816	6.22299287189943	8.30720085006065	3.2798773085915e-13	4.21350327552412e-12	19.1947308168597
HNRNPU-AS1	1.45864658350079	4.40818187909363	8.27500406654268	3.86780081911169e-13	4.93029686755358e-12	19.1868259607956
USP53	0.994408205036474	5.67125508341779	8.29140696352894	3.5562335864426e-13	4.54858633168842e-12	19.1755474111291
FKBP4	0.515693298389696	9.20065883627441	8.32575165993256	2.98247008056313e-13	3.85411107829052e-12	19.1330463429484
KCTD5	0.432866815448666	6.2295312857387	8.2991975440544	3.41713495361083e-13	4.37439884598638e-12	19.1309120521301
PFAS	-0.68614592312336	5.37836215480948	-8.28419587483331	3.69000298603064e-13	4.71165687399967e-12	19.0955878807858
CDC42EP3	-0.780145641182272	4.06642984907366	-8.23557022329782	4.73252076235026e-13	5.981778768304e-12	19.0915656701353
TJAP1	0.858542632833442	5.28650462944461	8.26267460977839	4.11975076560357e-13	5.24255741494095e-12	19.0548001789896
RAI2	2.74298537572785	0.452914786191397	8.32711428468253	2.96171411073049e-13	3.83058562331861e-12	19.0406373224227
MTMR4	-0.360721773218428	6.92908261290054	-8.27829597883374	3.80316574622169e-13	4.85202522049829e-12	19.0046457955868
CEBPA-AS1	-1.00258669826605	3.73002488639132	-8.20341818897056	5.57799775149376e-13	6.94520847731595e-12	18.9997233263018
HBEGF	1.6058595151312	3.10454507748973	8.17482560726519	6.45526401198245e-13	7.96485163549124e-12	18.9599876130033
APTX	0.465841594318362	6.44743957988052	8.264883914681	4.07343244244426e-13	5.18801200642434e-12	18.958492863202
ELL3	-0.549810126737741	4.95195632439441	-8.23150646285437	4.83190281227849e-13	6.08179820864827e-12	18.9454871257303
RNF146	0.716734966523479	5.50158932592856	8.23444840121865	4.75975059480069e-13	6.00104239559422e-12	18.9212722182065
PUS7	-0.751741968033811	4.831351328276	-8.23530207106557	4.73901544978844e-13	5.98495004154947e-12	18.9189363088931
MCTP2	-0.739331351750464	5.99618701968421	-8.24994021481131	4.39713250789272e-13	5.58134756876729e-12	18.8925920609262
RPAP1	-0.606117896997366	5.56699139149601	-8.23197041159503	4.82045240379348e-13	6.07247594759755e-12	18.8879994244088
BAHCC1	-1.08598128279112	4.26530308342643	-8.19589227848898	5.79668516431445e-13	7.19958845552901e-12	18.8810161537723
GAN	0.978412284737129	3.59065415793332	8.18630389875728	6.08770501970684e-13	7.54855314417158e-12	18.879949941822
PTPRR	-1.49768703240779	2.80794524798135	-8.14843170223348	7.38637722346189e-13	9.06158826695292e-12	18.8737770321376
MVK	0.790489408607797	5.11680087212898	8.22207155438106	5.07072235647777e-13	6.36645425187755e-12	18.8708221940884
C6orf120	-0.502133628145375	6.20883303497212	-8.24417255231367	4.52880630935364e-13	5.73878105833369e-12	18.8688534240193
ARIH2OS	1.43335263015292	2.71820307924468	8.14944121818588	7.34842085135406e-13	9.02239472640496e-12	18.8641150126907
LINC01164	2.51726794965751	-0.545416438872459	8.22014187584279	5.12099540422362e-13	6.4187701994843e-12	18.8555436025853
PTGFR	-1.6504715318374	4.79932144112245	-8.20854640933993	5.43370560199348e-13	6.78806350412098e-12	18.8534920723724
RBBP8NL	-1.4125623359627	2.79186289877231	-8.14661859307142	7.45503802423125e-13	9.1309013843276e-12	18.8288357200812
MED11	-0.696252353061816	3.77241588620588	-8.17763297756835	6.36337552517908e-13	7.85793148734286e-12	18.8162468397627
ZBTB38	-0.682592997256299	5.46587099097571	-8.20562253958706	5.51551273166309e-13	6.88453359756051e-12	18.811783613951
TXNDC12	0.593672234120367	6.38480145095263	8.23479212240699	4.75139096946484e-13	5.99553670567093e-12	18.8046962560054
OSGIN2	0.931628895937401	5.90185606346519	8.21869371555566	5.15904922304141e-13	6.46107448984068e-12	18.7829100831428
HABP4	0.646021219010728	4.45371819581056	8.17814494905257	6.34675898649893e-13	7.84386279352e-12	18.7682470352074
JADE1	0.617117960685236	5.57233550500339	8.20508713258642	5.53062514932882e-13	6.8976633922194e-12	18.7610559272106
RSAD1	-0.46040537365515	5.99877311312869	-8.21238836127132	5.32804456367347e-13	6.66160842365702e-12	18.7436856413403
XPC	0.649553403944783	6.93121455276637	8.22163727417915	5.0819934572718e-13	6.3752058274347e-12	18.7143851377011
OGFR	-0.68340375934851	5.69175195506375	-8.19716753263215	5.75903751304714e-13	7.16468163180744e-12	18.7141002541198
NUPL2	-0.506347188835139	5.25889550111733	-8.18139838755999	6.24216983085088e-13	7.72095734596843e-12	18.6659695820914
DAPK3	0.931522118376527	6.51760403439226	8.20448242346646	5.54774325191495e-13	6.9132707610585e-12	18.6485725353242
ADRB2	-0.750778800170846	4.22821110065889	-8.14668714421039	7.4524305403863e-13	9.1309013843276e-12	18.6113464251776
FTL	0.760287035350336	8.91366673414775	8.21310754667132	5.30849401946863e-13	6.64269551636175e-12	18.593466451503
METTL3	-0.466910002933273	5.91241550207753	-8.1845542152528	6.14235772354574e-13	7.6100365987428e-12	18.5877561347639
NAALAD2	1.09324505859926	2.03363406740032	8.10003577701129	9.45424381463943e-13	1.14303482383757e-11	18.5721379855597
ZNF30	-0.732318535182961	3.88379433558787	-8.1244372605953	8.34824328968739e-13	1.01586078798984e-11	18.5707562330596
PBXIP1	0.561359809037937	4.68365830372122	8.13904986260582	7.74858452663911e-13	9.47497925504991e-12	18.5628220923061
PLEKHF2	0.975305198279076	4.15886055217172	8.13223776129427	8.02260481940057e-13	9.77820080910057e-12	18.5569687853589
KMT2A	0.80351265224642	7.42038287817055	8.19630806027917	5.78438375359377e-13	7.19025715595729e-12	18.5522751301873
ZFAND6	0.602607302425148	6.47465205136258	8.18296450075991	6.19243688227045e-13	7.66575698468039e-12	18.537611821205
FAM214A	0.592710294339058	7.58355865453891	8.18678089500032	6.07288980603732e-13	7.53640606012036e-12	18.4966718516817
WDR74	-0.626891979915716	5.46396669317247	-8.15745497584338	7.0539198737856e-13	8.67499269654092e-12	18.4936015098469
KLHL42	-0.671874482056809	6.69105454830336	-8.16859911876629	6.66380306623213e-13	8.21540778674398e-12	18.4850860001725
YIPF4	0.633400429770814	5.97549251217203	8.1587890529905	7.00604662146138e-13	8.62318000556263e-12	18.4789794650229
HTR7	3.05377570946835	-0.352049487655367	8.26200318087947	4.13393094471072e-13	5.25614793105641e-12	18.4703273010231
TCF12	0.51904042604583	6.12501210886346	8.15944681692976	6.98256195068338e-13	8.60132487706823e-12	18.4661161408361
SCO1	-0.47899288747697	5.53351163613255	-8.15286773242708	7.22103024363486e-13	8.87323978219485e-12	18.4531414093754
FNIP2	0.750081822013709	5.68103306715763	8.14256409745816	7.61088461941982e-13	9.31418446986211e-12	18.4223627532176
BTN2A2	0.852647693446183	4.87913290114965	8.116573291781	8.68984170517034e-13	1.05401181780968e-11	18.4218451441294
SORBS1	0.977337694687319	3.36471326691775	8.06842647964743	1.11062418846273e-12	1.3341706251165e-11	18.3617016869383
THAP5	0.870700189792861	6.31255500384718	8.13783564804191	7.79673557631167e-13	9.51835621251187e-12	18.338937492776
FAM21C	0.584224842482569	5.76515390255632	8.12209097068757	8.44873963487842e-13	1.02725728224562e-11	18.3307011660674
MRPS26	-0.617673591405103	6.1720166146337	-8.13735057835828	7.8160546825711e-13	9.53418985487308e-12	18.324947894346
PRCC	-0.442812931383548	6.41506856069394	-8.13852058871515	7.76953699543516e-13	9.49286961134698e-12	18.3099921124923
SMUG1	-0.490735935732812	5.06959215735877	-8.10583863891255	9.17869111988553e-13	1.11150988593711e-11	18.2953564773344
EPG5	0.551973119409922	6.36717086391583	8.12606383656622	8.27927268783512e-13	1.00828514744957e-11	18.2637987098447
BRWD3	0.800687945844566	4.58490115616995	8.08128691154136	1.04020409582976e-12	1.253587857382e-11	18.2550690349615
ZNF341	-0.955581869342939	2.81776347496174	-8.02357717557214	1.39540791739285e-12	1.65378415845075e-11	18.2145915088802
OSR2	-0.787154367961295	3.43643633892778	-8.03069304926409	1.34579983739733e-12	1.6013098540696e-11	18.2041128365367
SMCR8	0.770662327943526	6.86900401720867	8.11938839020172	8.56598911582213e-13	1.03982936591096e-11	18.200909754332
FOXO1	1.03702236166967	3.8084333008791	8.042833403792	1.26518017101009e-12	1.50897104431195e-11	18.1893696973197
ERCC3	-0.420882938757545	6.33146766157944	-8.11029074935032	8.97270949898181e-13	1.08744314638185e-11	18.1829777589473
ANXA7	0.310800774509621	8.10988893203356	8.11974363784906	8.55048502377155e-13	1.03878708023425e-11	18.1375596542704
RAB3A	-0.894766729194318	4.30405153426002	-8.04490705982779	1.25189834611736e-12	1.49533122923174e-11	18.117755959446
KMT2E	0.770374312524412	6.98657868432956	8.10533794562498	9.20214851786068e-13	1.11345255555355e-11	18.115464422973
SERINC4	1.47658743848511	1.21080509659788	7.99346280509473	1.62628615630082e-12	1.91738556187931e-11	18.1031139455211
IGSF9	-0.852215126810151	4.37558122942285	-8.0567943108707	1.17839318710319e-12	1.41143453085248e-11	18.0957025161836
SH3GLB1	0.496891505497985	5.48805745756601	8.05863499987413	1.16740165294523e-12	1.40013603998606e-11	18.0495837364385
EFNA4	0.689270972583389	4.3029992761157	8.03252772349982	1.33329646622065e-12	1.58769070077472e-11	18.044043666957
LMNB2	-0.625743816370043	6.88176950313663	-8.09126474646869	9.88643893977464e-13	1.19336629517408e-11	18.0219861591491
ARHGAP5	0.66104221169492	7.03491170114916	8.08254846064178	1.03354017184559e-12	1.24655736710308e-11	17.9901822714094
PIGM	-0.669701004011956	5.76128672915297	-8.06267362350478	1.14364137428753e-12	1.37273532184665e-11	17.9782559136576
EIF1	0.432700330589965	9.69732498475581	8.09344579979114	9.77716489783256e-13	1.18112556802779e-11	17.9553007581667
SOX8	-1.30022010911718	1.80512548406714	-7.96126868692711	1.91523877472016e-12	2.24681448759358e-11	17.9465953070737
FMR1	0.574949149659679	6.09246545421328	8.05674284513394	1.17870198567462e-12	1.41143453085248e-11	17.9404797842766
LINC-PINT	2.2388266256273	2.9127025592005	7.95687718793108	1.95842215397122e-12	2.29388978658595e-11	17.9319784671435
VMP1	0.54169274751063	7.41938607575514	8.07150066175746	1.09337116340694e-12	1.3144965083842e-11	17.9165273490593
ZCCHC14	0.475624632701411	5.65278836415028	8.04477372167749	1.25274819284332e-12	1.49533122923174e-11	17.9031015995555
KRT8	0.521100483495777	9.06502668100817	8.07954359402619	1.04948328021428e-12	1.26274366471936e-11	17.8958814791667
POGK	-0.429516881177156	6.54402031853165	-8.05424386549524	1.19379330640338e-12	1.4283665568887e-11	17.886769698394
ZCCHC10	0.652847534222337	5.11491651468291	8.0288621082798	1.35839402619875e-12	1.61501541547113e-11	17.8859866000516
RANBP9	0.551095092362412	6.90748410293362	8.05148480437805	1.21067857892933e-12	1.44741636474545e-11	17.8614114995311
CDKL3	1.31564715260276	2.28465621443774	7.94065406784525	2.12651367553947e-12	2.47532785673648e-11	17.8512022406249
ZNF697	-1.32868566201411	2.88830825588738	-7.93776493634821	2.15791908216805e-12	2.50993903468904e-11	17.8384430751999
OTUD1	1.46193865525962	3.9088091892708	7.95370519765221	1.9902145129131e-12	2.329311077623e-11	17.8330316242086
INTS5	-0.561671387480794	5.67000466350963	-8.02439959224868	1.38958276743907e-12	1.64818126665601e-11	17.8217519770939
TRIM4	-0.469534919010013	5.87754015974993	-8.02206585700984	1.40617593199476e-12	1.66391944797741e-11	17.8084574871308
SNORD30	-4.13426437239764	-0.803455425005577	-8.35586549604041	2.5557975477535e-13	3.33430547150882e-12	17.7738697281358
FAM86C2P	-0.924586910929857	3.09464585230948	-7.95302982927102	1.99704960572573e-12	2.33549041118205e-11	17.7692226325639
ZFYVE9	0.409660678746297	6.14320345977865	8.01795166346344	1.43590973682137e-12	1.69642963085049e-11	17.7576205245847
STIM2	0.538191147925431	5.10781023689721	8.00189592411701	1.55804983740601e-12	1.83928273258558e-11	17.7397896384749
SIK3	0.986785234596785	4.54638432413231	7.97858978055646	1.75395140490809e-12	2.06567327812548e-11	17.7378539509358
REST	0.563719312910703	6.67855310877315	8.02618443601757	1.37702384724767e-12	1.63586946916701e-11	17.721153021801
NT5DC3	-0.956375352894398	4.51522545106964	-7.9690795294576	1.84075834234507e-12	2.16451270702065e-11	17.7191942173458
CCDC85C	-0.735807109293922	7.17777403473288	-8.02515612916004	1.38424560162863e-12	1.64314877107158e-11	17.6967259948092
NR2C2AP	-0.617554678871547	4.1095314203862	-7.96664378436186	1.86367001502755e-12	2.18973935412001e-11	17.6874745720666
DUSP5	2.86173791731327	1.34251317117404	7.93028709365467	2.24136251353401e-12	2.59894204658121e-11	17.686099876697
MMADHC	0.456279566554427	7.02074952919315	8.02121958879805	1.41224157310572e-12	1.66978105998075e-11	17.6820146438969
RBM15B	-0.354577493020445	7.33523974904025	-8.02240335381062	1.40376415180241e-12	1.66237559175591e-11	17.6740653994223
SAMD13	-1.32697837080766	3.61477743335945	-7.93523618975616	2.18578523537727e-12	2.54038321164280e-11	17.6626013182558
MRPS6	0.539803087622616	5.0233999849844	7.97584434033977	1.77858434620484e-12	2.09304251901347e-11	17.6280150226516
SNAI3-AS1	0.890774942810559	2.97842031685526	7.90948305616873	2.49076941841641e-12	2.87481887678254e-11	17.6119214370676
ZNF829	1.01532151736576	4.87555264712005	7.96038467952657	1.92385477905418e-12	2.25516029369848e-11	17.6055008529875
TSPAN5	0.798911415853378	3.928107145922	7.91801793461012	2.38527591644692e-12	2.75942243153829e-11	17.5560550762512
MSL3P1	-0.512453633386062	5.13013522393461	-7.94455101882182	2.08487182385378e-12	2.43440398965695e-11	17.5193505963075
MRPL36	-0.615639655961273	4.82915137671456	-7.94407630883624	2.08990076702841e-12	2.43648679485238e-11	17.501274556365
SERP1	0.472698284406389	8.5960898165402	7.99340496836032	1.62676425535045e-12	1.91738556187931e-11	17.488634108749
FOSL1	3.4423225691217	-0.843132666268571	8.03404174854547	1.32306539637992e-12	1.57675793587626e-11	17.4445988091855
RFX7	0.682813796976327	6.20977925612739	7.96271410368324	1.90123356012619e-12	2.23212847059068e-11	17.4337038978253
CBR3	1.18091033888232	3.927720076627	7.88979605365347	2.75212871346766e-12	3.16674059474562e-11	17.4275402258316
CSRP2BP	-0.533354827666596	4.63475197158839	-7.91833514363416	2.38144193637492e-12	2.75711118863576e-11	17.4231360516372
TP53BP2	0.529608444317115	5.91175951874549	7.95005003546662	2.02748647893862e-12	2.36924023095271e-11	17.4147801091476
JRK	-0.622590955392325	5.49490113078978	-7.93420877086861	2.19720908405113e-12	2.5516853523675e-11	17.3951992195026
CTAGE5	0.830089439375858	6.56298071870709	7.94408021670782	2.08985931894714e-12	2.43648679485238e-11	17.3679560295146
C14orf119	-0.53751868109663	5.32756446567948	-7.91690718178188	2.39874957755869e-12	2.77287326070988e-11	17.3373470309635
NR4A2	3.84275454616223	-0.139666414231692	8.07974781351643	1.04839203390525e-12	1.262442243875e-11	17.336011070352
FEN1	-0.538237527383205	6.18702241310182	-7.93323562700662	2.20808418574325e-12	2.56233324058119e-11	17.2610008906675
WAC	0.524386441717867	7.89744257150763	7.94268952018081	2.10466120214662e-12	2.45179151368764e-11	17.2513456972555
AARS2	-0.476845562263325	5.56139221430258	-7.90750770469727	2.51583890727443e-12	2.90152358153862e-11	17.2303691946073
ENGASE	0.829139778335879	6.02846145633951	7.91998134983207	2.36164308014633e-12	2.73629880335473e-11	17.2191179553205
ZBTB14	-0.543920068992992	4.49490869603271	-7.86597280750448	3.10509288729135e-12	3.56741199660037e-11	17.2044421295162
RHOV	-1.09874540582361	4.41878207687653	-7.85586264164523	3.26816005011987e-12	3.74330215961861e-11	17.2037092219452
SPTAN1	0.38437707140017	7.56047896575781	7.90699096172876	2.52243826244465e-12	2.90690199147113e-11	17.0849628979529
B4GALT4	0.394793156813738	5.36897802178071	7.86323435201985	3.14844547766291e-12	3.61445392145155e-11	17.053586248742
DLG4	0.874079126090573	4.14371446641644	7.82836565236134	3.75599341625044e-12	4.27596642444402e-11	17.0428678098787
SPATA2	0.771658719833353	4.68467536595859	7.84074123828042	3.5280700599903e-12	4.03177321315178e-11	17.0240056958377
TAB2	0.505197502742456	6.58963275030519	7.88144308756004	2.8710958202238e-12	3.30110067660648e-11	17.0171235105825
RANGAP1	0.522495993593839	7.70873330937888	7.89635685707456	2.6621336531755e-12	3.06553672822725e-11	17.0150273418631
ZMYM5	1.02102400265417	4.23276259993988	7.81822280657069	3.9536627752301e-12	4.48400303873529e-11	16.9982016963373
ZNF585A	0.813771056354963	4.61361133302564	7.82675184874415	3.78677395438428e-12	4.30448127926074e-11	16.9924574586819
ZNF426	0.871866429291302	4.64537667065448	7.82269679274199	3.86522807225558e-12	4.39033772564219e-11	16.9477544652853
ZNF222	1.69702159100916	2.08619450528918	7.75230001355355	5.51569134731694e-12	6.13963093189853e-11	16.9294020345985
PXK	0.731304620328374	4.64163161817144	7.81765589538138	3.96501117319586e-12	4.49347983220445e-11	16.9285663579305
ZNF649	-0.825550913706462	3.63022392718855	-7.787673992073	4.6136588182662e-12	5.17778032997648e-11	16.9119751100748
MSX2	0.875872739525372	2.94931822503098	7.76789979421321	5.09811452359129e-12	5.69592914332194e-11	16.9112832652429
COQ10B	0.650534673549476	5.8706839849191	7.84204078457405	3.50494863306262e-12	4.00840126992142e-11	16.8910335388512
TRMT6	-0.760049865061849	4.02039610688645	-7.79763506495967	4.38723473675869e-12	4.94213929536147e-11	16.8783910642337
UGCG	0.738113121063077	4.10474975624423	7.78687825385553	4.63223974141423e-12	5.19475070627902e-11	16.8654950931288
PP7080	-0.666334318551916	5.41836070865352	-7.82806196819845	3.76176661562078e-12	4.27929450758801e-11	16.8537215791624
XKR8	-1.11957365034066	3.42873981278021	-7.75427988324433	5.46086684255571e-12	6.08763003027592e-11	16.8525432799898
ANAPC4	-0.658013609046664	5.06888485189242	-7.81928340742746	3.93251834155176e-12	4.463393455536e-11	16.8496857216417
NQO2	0.815247127000444	6.15270471688201	7.83745446317644	3.58722690995628e-12	4.09314584193796e-11	16.8495464429761
GABPA	0.715573358182121	5.72141143833842	7.83712074054988	3.59328825444694e-12	4.09694885563973e-11	16.8406798950738
POLR2A	0.441279539472228	7.93844358250728	7.85927331002679	3.21221949189244e-12	3.68485010620755e-11	16.822574922541
DEF8	0.657934413063084	6.66222450432011	7.83864388241833	3.56570623835083e-12	4.07168402091833e-11	16.8150448583788
FAF2	0.344343004319083	7.73964641242476	7.85482334984084	3.28539785040183e-12	3.76017790561233e-11	16.809436658665
GCN1L1	-0.489766484337814	8.44454291594569	-7.85851854737963	3.22451625358152e-12	3.69613252395267e-11	16.7967395569959
RLF	0.882784161177924	5.68015967990391	7.81650533404632	3.98814266647186e-12	4.51628584311776e-11	16.7824348945288
PPP2R1B	0.395776646292005	6.46653060827104	7.83402862390287	3.64993615604482e-12	4.15837946275941e-11	16.7676585448196
MUM1L1	3.39691129037914	-0.444377814578185	7.90970799719638	2.48793045498807e-12	2.87375105477698e-11	16.7611732990767
JAK1	1.44751843625675	3.90342657694779	7.75237058154604	5.51372788522091e-12	6.13963093189853e-11	16.7381108291217
SAMD8	0.595797378592709	6.11488678119556	7.8146299930164	4.02613329947264e-12	4.54901562263966e-11	16.7370407507661
IKBKAP	-0.399553369793694	5.93839258272531	-7.81493341076654	4.01996236877781e-12	4.54546347361202e-11	16.7274550615963
POLG2	-0.877791807924619	3.47159855429073	-7.73447372364509	6.03460801807246e-12	6.68257182886254e-11	16.6959225610636
POLR3B	-0.693796589114513	5.36857979107709	-7.79518651318428	4.44184740461872e-12	4.99616334290297e-11	16.685428786985
CCSER2	0.582543382906419	5.12237821496328	7.78060124660507	4.78144203763656e-12	5.3540740967301e-11	16.6784563485558
DIS3	-0.673262491993301	4.76058252786946	-7.77071628488169	5.02614248909139e-12	5.61969885451946e-11	16.6510695784789
EIF2AK4	-0.502029922343027	6.74208383670748	-7.81407126183421	4.03752145204313e-12	4.55845279126915e-11	16.646791536373
LCOR	0.85836482326592	5.97611772105207	7.78932095707952	4.57543624103045e-12	5.13872480144452e-11	16.6011965597986
RUSC1-AS1	2.5764044923371	-0.670345976349311	7.79536362108785	4.43787461292705e-12	4.99543667074307e-11	16.5936974148418
SYTL2	-0.869221248606894	3.52123939167226	-7.72042565944008	6.47747601822019e-12	7.15257227438355e-11	16.5883554049202
KRT18	0.388960000385309	8.41977830926022	7.81505721191442	4.01744719363793e-12	4.54546347361202e-11	16.5877151535947
R3HCC1L	0.647350261405694	4.54414694511797	7.74249829001463	5.79527136735688e-12	6.4365232878869e-11	16.5799341274331
FTSJ3	-0.500397307852824	6.50448485905469	-7.79785573951459	4.38234569887191e-12	4.94033806413368e-11	16.5789092936235
CLASP1	0.448999210153939	6.65499004180224	7.79357900899748	4.47806809569624e-12	5.03313402133044e-11	16.5657972339143
TCTN1	0.44162217762673	5.79012799194131	7.78070453124686	4.77894877250445e-12	5.3540740967301e-11	16.5492088592456
TRIM62	0.633353694962498	4.22561715353153	7.71819244420279	6.55079324616289e-12	7.21692673399721e-11	16.4953884315906
TLK1	0.571054534596116	6.6132924004731	7.78018462800002	4.79151223467257e-12	5.36135228881098e-11	16.4937736017214
TMEM102	-1.41264745852257	1.65895388958013	-7.6646391025969	8.57833362892266e-12	9.32746254684306e-11	16.4838068789496
SYNE4	0.558505915349	6.00531952323266	7.76503660081009	5.17232964320484e-12	5.77455032880029e-11	16.476416941885
KDF1	-0.65096430386048	4.65807959362541	-7.71898795093978	6.52458243462602e-12	7.19711273182069e-11	16.4577759700733
LINC00638	-1.67754479079373	1.12877570572286	-7.67791999868364	8.02380317166817e-12	8.74984955887939e-11	16.4140923229816
SHQ1	-0.538793669758123	4.62710455067413	-7.71888358658914	6.52801514433922e-12	7.19711273182069e-11	16.3964513495714
AMFR	0.42227762461135	7.18721694596489	7.76235444191692	5.24282572184156e-12	5.8489057235641e-11	16.3847186299285
C12orf49	0.728585185096672	5.93451493004753	7.73340362964009	6.06725742277721e-12	6.71377578927212e-11	16.3831304686526
RNF185	0.458555492799755	5.97245887656975	7.73681879788536	5.96366712134741e-12	6.6137685003067e-11	16.3649833668515
LCA5	1.14052789458485	2.88422773958906	7.64342445141815	9.54412128015354e-12	1.02734426625653e-10	16.3606323892886
TOX4	0.356630442448071	6.9443465852838	7.75133895534991	5.54250079305123e-12	6.16490310433016e-11	16.3429928777601
HDHD1	-0.736895714603844	4.00209597759298	-7.68432965439889	7.7690625598072e-12	8.49055628806877e-11	16.3411846023028
NR1D2	0.760994694163956	6.9379360893542	7.74625555703828	5.68647436233426e-12	6.32036262211778e-11	16.3302321652074
GTPBP1	0.551001508395412	6.45762686201424	7.73495149134254	6.02008737402569e-12	6.67141195633725e-11	16.2972855592127
SLC4A5	0.672985189962003	4.86505322278018	7.70543636791649	6.98566202710448e-12	7.67911427518308e-11	16.2917435691056
LOC389765	1.29372283211175	2.35341472284535	7.62282187355585	1.05852181757033e-11	1.13129990125523e-10	16.2801789719297
RNF169	0.754683381497929	5.69228536954952	7.71668191709145	6.60085118502795e-12	7.26674350398678e-11	16.2479488736463
LINC01341	-1.14574136668585	1.86804599094293	-7.61079768943387	1.12441589836662e-11	1.19916400070122e-10	16.2414550017316
NIPBL	0.620016292657166	6.94026552893713	7.73163304704283	6.12166513980084e-12	6.76899291157949e-11	16.2404113502638
SGK494	-1.15191397936238	3.62566956702965	-7.64970519953836	9.24745527073928e-12	9.97555950757335e-11	16.2398354187073
ZNF300	0.585026928355432	5.02383807679116	7.69094887237699	7.51442389707585e-12	8.23624738967087e-11	16.2127842287517
TIGD1	-0.737880471209559	4.45753587484195	-7.65894133690768	8.82775382074653e-12	9.55714141112688e-11	16.2037444609765
UBE2J2	-0.440221543047797	6.20563908509268	-7.71303823811679	6.72316983969034e-12	7.39597936357437e-11	16.2014563362811
EEF2KMT	-0.656005527411239	3.80506977801796	-7.6566366852789	8.93067417069162e-12	9.66159966477704e-11	16.1929874168814
PGAM5	-0.449770781569081	6.55674338340456	-7.7204068873938	6.47808890061376e-12	7.15257227438355e-11	16.1817259950043
CHRNA5	0.719709128283146	3.45706883059521	7.65611195800988	8.95427332125e-12	9.67319195625108e-11	16.1759510005647
ZNF322	0.678886253171989	4.0225912295752	7.64576015412683	9.43270823080215e-12	1.01607996265226e-10	16.1642539194556
PIK3CD	-0.601563975819324	6.18314252294357	-7.70091723402901	7.14650657919235e-12	7.85017869737764e-11	16.1487319852797
HOXC6	-1.19534696152879	4.27688165555536	-7.63543617759921	9.93513274028508e-12	1.06713843510816e-10	16.1484506723417
ZNF699	1.21421278274124	2.18525073796931	7.59138078288192	1.2395264223604e-11	1.31445824563303e-10	16.1358737475086
RELL1	0.750385425703731	4.42338780525844	7.6469398284187	9.37692966260273e-12	1.01079666772177e-10	16.111009800799
JDP2	0.573787359940665	4.21915324970484	7.65973521707009	8.79257448349518e-12	9.52592340866981e-11	16.1081562817608
SPACA6P-AS	3.38733768897207	-0.565588034816966	7.79917154528327	4.35330624789035e-12	4.91128825081303e-11	16.0872436800647
SNORD68	-1.76387234746072	0.395923618983289	-7.63480259137987	9.96681811930609e-12	1.06977656096855e-10	16.0830988476108
METTL16	0.351144942158303	6.56181651582871	7.6985193084097	7.23334177127801e-12	7.93975585069522e-11	16.0814874210697
SLU7	0.604425131118171	6.37452467044003	7.68865489967305	7.60171929954807e-12	8.3258509848296e-11	16.0705547210069
STX19	-2.43222691016392	2.58599420993395	-7.57602929112385	1.33875594121788e-11	1.41668493399068e-10	16.0691354001106
HEATR1	-0.611482683508707	6.34346016162356	-7.69270057479422	7.44843535741206e-12	8.16988351547841e-11	16.0651542820075
TBRG1	-0.431231513875816	6.9530536665333	-7.68647078868572	7.68576989681165e-12	8.41177265091281e-11	16.0257674841855
HEATR3	-0.582882780362994	5.00281795823456	-7.65629990321466	8.94581353918456e-12	9.67101051867497e-11	16.0229975297556
SH3BP4	0.472591258979119	6.54043591944999	7.67956621659821	7.95759601043507e-12	8.6902735776504e-11	16.0146035950168
STK36	-0.44942054134028	6.06619490407948	-7.67815818538662	8.01419009306062e-12	8.74571790969464e-11	16.0117079471218
UBR3	0.440983893656328	6.87236602783827	7.6855644655602	7.72091811864203e-12	8.44408641438666e-11	16.009839583633
ATF7	0.47727730779402	5.90647431556322	7.66671338518937	8.48928036398849e-12	9.25072815280488e-11	15.9999511398776
ZNF746	0.687014843830561	6.09391374440769	7.66165502067896	8.70807636955367e-12	9.44801118245794e-11	15.967688691414
SIRT2	0.44329071216282	6.51085890733781	7.66616486299097	8.51273986548198e-12	9.26956503408828e-11	15.9627425826663
NCOA7	0.666767882370592	6.51089075508523	7.65978664211717	8.79030048521583e-12	9.52592340866981e-11	15.9501024369986
CENPB	-0.646165840954708	6.5420677643857	-7.66264880101635	8.66465350049895e-12	9.41450339822665e-11	15.9108639593149
TIMM44	0.434668721566316	6.69966704871375	7.66548864385024	8.54174941841401e-12	9.2944137149931e-11	15.9057244577231
SEH1L	-0.559718655757136	6.40139253708016	-7.66220319025947	8.68409763918839e-12	9.42880767534728e-11	15.9051691141102
TXLNGY	-0.616706291471513	5.91471737059859	-7.65262501155104	9.11267672712809e-12	9.83723607006149e-11	15.901707348162
PDCD2L	-0.613533121996807	4.06028058704493	-7.60384642434328	1.16435133866642e-11	1.2382365227631e-10	15.8969565518826
HEXA-AS1	1.6848251544479	1.67215639908281	7.53473556283385	1.64654960021083e-11	1.72899222355006e-10	15.8479471118045
ANKS1A	-0.43975610979142	5.89917112003436	-7.63269341749544	1.00730218712668e-11	1.08040354584959e-10	15.8388698227971
NCBP2-AS2	-0.70743129527787	4.94999426897451	-7.60922817132348	1.13331228911243e-11	1.20779399100867e-10	15.8338001196501
GLRX	0.811544309524409	2.92440795261074	7.54488999889628	1.56490051476663e-11	1.64555645166217e-10	15.8333877562546
UNC13D	1.81778728353075	1.74902720942052	7.52593850850498	1.72069414536374e-11	1.79804754953249e-10	15.8207863684775
DROSHA	-0.482271634663594	6.48755727422405	-7.6429090622614	9.56888081395021e-12	1.02927159242318e-10	15.8198499266364
RBM22	0.47744134014818	5.66679435136098	7.62594315303832	1.0420531647987e-11	1.11608204868882e-10	15.8106868913672
SDAD1	-0.471606693130386	6.2350004847931	-7.63787829088593	9.81393682422883e-12	1.05487527095648e-10	15.8096006165953
FADD	-0.643135314047015	5.21278823747791	-7.60207845876528	1.17473109091843e-11	1.24750792512243e-10	15.7886578716062
SAP130	0.645317602367462	6.12394035876963	7.6257436556687	1.04309810852103e-11	1.11640493211345e-10	15.787181707054
ZCCHC8	0.775635930809405	5.68613084574364	7.60588891371683	1.15247318969087e-11	1.22734307917718e-10	15.7104701621356
ZNF638	-0.463014667983601	6.70065892495361	-7.61963521632429	1.07560206371518e-11	1.1479204398541e-10	15.7009945931702
RGAG4	0.872288847179107	2.39984457046727	7.51066401783173	1.857388675775e-11	1.93014175470155e-10	15.6853120532421
PCF11	-0.663978540011299	6.0709132199431	-7.60208476869392	1.17469388234122e-11	1.24750792512243e-10	15.682413575879
KPNA4	0.463731021381973	7.03095306361816	7.62180979951365	1.06391706569712e-11	1.13625737258236e-10	15.6815111436594
MARCH3	1.07702057025844	2.40831559615993	7.50426841078044	1.91777689427193e-11	1.98739391610679e-10	15.6813799768055
DNAJC25	0.677706269501939	4.87817498836738	7.56923953690398	1.38512226192771e-11	1.46471802007792e-10	15.6526086306177
LYSMD4	0.718160301679538	3.57758978274652	7.52279071596868	1.74802217585214e-11	1.82279868004137e-10	15.6496232055689
AIMP2	-0.500743716461764	5.32118180986579	-7.58133963080925	1.30356915176256e-11	1.38042273503996e-10	15.6283631015412
PRRC2B	-0.365993374836599	8.93394156575968	-7.62418124814095	1.05131788349201e-11	1.12440095003676e-10	15.6211516719931
PLRG1	0.386623229472066	6.71079720267097	7.60559630609926	1.15416744352244e-11	1.22827628149773e-10	15.6167976576044
C12orf66	-0.838013152606498	3.73931455838923	-7.51967271231366	1.77551625686883e-11	1.85018404671355e-10	15.602195210731
SLC25A44	0.338534699364603	6.02965272096617	7.5919503646442	1.23598874197644e-11	1.31163299996595e-10	15.596516521074
ABT1	-0.560965394304433	4.7148822283837	-7.55275866830816	1.50440606099171e-11	1.58416279185495e-10	15.59547395011
URGCP	-0.491574832792143	5.93324544148714	-7.58197512180993	1.29942033497207e-11	1.37700040578268e-10	15.5846323798384
TSPEAR-AS1	1.12694384542407	2.17292260678246	7.47467574942166	2.22355998113277e-11	2.27911103595152e-10	15.5637597602359
BUD13	-0.67915349322056	4.46635365112621	-7.53478643339888	1.64613020452134e-11	1.72899222355006e-10	15.5573090569395
HIST1H4H	1.26583985436999	3.87229219612221	7.50622462827183	1.89910201587304e-11	1.96940026728933e-10	15.553543578779
LOC155060	-0.94265826322833	3.48468076027223	-7.4914541980585	2.0446956961251e-11	2.1058402313453e-10	15.4851877558994
ALKBH4	-0.792941092035334	3.41190418759445	-7.47797835756238	2.18716654334846e-11	2.24487305638554e-10	15.4470426125417
MPZL3	0.783029163416648	6.1613317141681	7.55411981490057	1.494179666583e-11	1.57449837708143e-10	15.4301716808382
ULBP3	0.899474314863334	2.35316298211372	7.45912692292241	2.40314156500831e-11	2.44647957560439e-10	15.4146522017753
SOS2	0.672418706557639	5.51500044603089	7.53261834640505	1.66409910959885e-11	1.74376219328237e-10	15.4026078165054
CAMTA2	-0.479948062694859	6.13434420459125	-7.55073699368887	1.51972343066026e-11	1.59917078029393e-10	15.3993964147091
NET1	0.69898301502579	6.2225136898364	7.55595464503456	1.48050359136551e-11	1.56118271965902e-10	15.3806218895136
KCTD6	0.840120164099845	3.61594614545522	7.47082365331985	2.26676845560307e-11	2.32023143349255e-10	15.3664944805666
C2CD2	-0.690488243160044	5.51167059021215	-7.52650927921826	1.7157845337603e-11	1.79416577708528e-10	15.355954907825
GDPD1	-0.609512549572429	4.2026522981028	-7.49545424104928	2.0042071202752e-11	2.06697624437173e-10	15.351925978623
UHRF1BP1	0.445348973761348	7.45583655875548	7.55834348951832	1.46288418586932e-11	1.54585988282996e-10	15.3455058696241
SLC39A14	0.379486608026387	7.43347746289642	7.55696920175815	1.4729949310214e-11	1.55544949959334e-10	15.3337372137442
CLUH	-0.549971614157001	7.78060264346901	-7.55596855179541	1.48040041202008e-11	1.56118271965902e-10	15.3181272518657
MAP3K3	0.464795906706446	5.33690090707319	7.51418321139075	1.82496896509386e-11	1.89908066388423e-10	15.3131647723502
PPM1B	0.528419318573857	5.34650284645456	7.51265938339689	1.83893732647169e-11	1.91229105916197e-10	15.3105848090623
CYR61	1.78269900564852	4.20410169725109	7.48836807015237	2.0764874612217e-11	2.13565313134966e-10	15.3069863710025
CECR2	1.46338523007277	1.18547215693581	7.4185769354865	2.94205864706636e-11	2.96496326472137e-10	15.2905095269782
UCK2	-0.489523244405158	6.09890098901782	-7.53327516157575	1.65863502428172e-11	1.74046565510932e-10	15.2830519828132
C18orf25	0.488112821198645	6.12509974783213	7.52387415468806	1.73856785948589e-11	1.81419978999584e-10	15.2769731426789
NEURL4	-0.685673888844651	5.79762923790168	-7.51649534661946	1.80397537419136e-11	1.87853635359621e-10	15.2737530993181
ZNF490	0.712604813300743	4.25538875934167	7.46539290168149	2.32910347345565e-11	2.37917127601429e-10	15.2728317901006
USP32	0.396642701562825	6.1885776858276	7.52468896524396	1.73149110691971e-11	1.80807165935371e-10	15.2675608526299
ZFAND1	0.503244450298118	6.58090106503428	7.53016719794037	1.68464859686425e-11	1.7640643884598e-10	15.2662015428835
FAM50B	-1.09370327931943	2.8012637594985	-7.41203888770985	3.03952984287739e-11	3.05499197594691e-10	15.2476147926336
TMEM201	-0.567095663209178	4.775659506405	-7.50007503812813	1.95842497317761e-11	2.02672015142901e-10	15.2438011224723
NSUN6	-0.645177106785906	4.36951952455446	-7.46841518600607	2.294206230917e-11	2.34511918062965e-10	15.2437509599673
TRAFD1	0.479346286458536	5.92458714935429	7.50841024817331	1.87845059512168e-11	1.9493306244884e-10	15.22126375927
CC2D1B	0.444255789941591	6.2925670974672	7.51010259050605	1.86261329782785e-11	1.93423245367794e-10	15.1952431134543
KIAA1841	0.758270115355196	3.4743924541865	7.42665685284633	2.82587580825532e-11	2.84978852496721e-10	15.1881369284768
PRR12	-0.705877223420984	5.91903915176568	-7.49965998913453	1.96249442573167e-11	2.02953280280901e-10	15.1708520315911
SARS	0.367017537084466	8.72988867275998	7.52839184576779	1.69968957866968e-11	1.77857412636265e-10	15.1560713383485
TMEM57	0.470639402693749	5.19754152573052	7.47545718368085	2.2148949760029e-11	2.27178025680735e-10	15.139435873888
LSMEM1	2.18402835512982	1.8685148673383	7.38257629689906	3.52005074506619e-11	3.52380546586092e-10	15.1388597544509
PROSER2	0.726434380424888	4.37030827158619	7.45186235752344	2.49190654816167e-11	2.52998436289355e-10	15.1321273598475
AKR1C2	2.04629195728425	3.0361363416893	7.38887550595897	3.41135375026445e-11	3.41727070807011e-10	15.1299344846416
EIF4G1	-0.324715868683873	9.98084393636985	-7.53273593245172	1.66311959269082e-11	1.74376219328237e-10	15.1250956695535
ARHGAP1	-0.423178812155066	6.35100382742303	-7.49643985018908	1.99435356558106e-11	2.0608668204343e-10	15.1167041789052
NUP214	-0.44143063534378	6.51292795565402	-7.4963210878866	1.99553833038856e-11	2.0608668204343e-10	15.1006332082864
PMEPA1	-0.977935210767089	5.75133408342932	-7.49028918330639	2.05663993669559e-11	2.11668987590274e-10	15.0844838625706
LINC01128	-0.638055189985746	4.60433312807834	-7.44929828177954	2.52400737443321e-11	2.55911510698779e-10	15.0640345012239
SLC31A1	0.541802732197936	8.11717055575202	7.5024304488514	1.93548889168738e-11	2.00436559983295e-10	15.0482351000114
KLHL21	0.617334584700114	7.24775409123551	7.49162585937194	2.04294157875901e-11	2.10547774513695e-10	15.0481447016132
MOGS	-0.66743754184416	5.40451571543894	-7.45372832888834	2.46880062129315e-11	2.50991944003642e-10	15.0307952674216
BCAR3	-1.12215090580842	2.72895045097629	-7.36672116203479	3.80908712368821e-11	3.79040770373109e-10	15.0216051940576
TMCC1	0.468807151389414	5.07580933326157	7.44523333658553	2.57574121234475e-11	2.60980634578737e-10	15.0136363805839
COG3	-0.409872253608708	6.04951853119601	-7.46227949746754	2.36560371917121e-11	2.41449776393153e-10	14.9915267098679
ZNF592	0.50232041275023	6.29902199673071	7.47095393674	2.26529355907666e-11	2.32023143349255e-10	14.9875691315793
PVRL2	0.542135655736899	5.64643959531554	7.45937168503582	2.40020612657442e-11	2.44514892785899e-10	14.9760987243301
C19orf47	0.71072985251803	4.45458139780273	7.4277087863129	2.81108871087232e-11	2.83868917837651e-10	14.963542440181
SETD8	0.397944147258613	6.46248719552713	7.4694388461468	2.28250443176765e-11	2.33474704001519e-10	14.9570495393485
HIST1H2BO	3.41965576054393	0.382670538962815	7.49608921681497	1.99785347446145e-11	2.06183970945107e-10	14.9364596515781
HIVEP1	0.63033433470593	5.87983402099129	7.45867188282734	2.40860834446585e-11	2.45038366534548e-10	14.933035004441
TNKS	0.507047388302942	6.91845937439789	7.46216959898093	2.36690244306554e-11	2.41449776393153e-10	14.9161752431594
TOE1	-0.866935630525764	4.18381954419407	-7.3977813431229	3.26333699157107e-11	3.27555269153952e-10	14.9161216336507
WDR24	-0.738617007579808	4.86969277450589	-7.4151840287134	2.99224761233278e-11	3.01352046591476e-10	14.9103480734404
FAM111A	-0.683265978159976	7.26081261231551	-7.46003735662484	2.39224069598282e-11	2.43868881811799e-10	14.8823639463725
ZBED4	-0.372377119992515	5.93058267633331	-7.43688053686776	2.68537122557166e-11	2.71538951671273e-10	14.8601443370024
CAMLG	0.583527627185487	5.826990078457	7.42897363621851	2.79341026159508e-11	2.82273542988639e-10	14.8477711412841
SNRNP48	0.439932380205901	6.7746607636252	7.44944965733232	2.52210088910052e-11	2.55890992910361e-10	14.8363315169171
DCAF5	0.466110736307629	6.43269171946771	7.44229498472807	2.61379098578533e-11	2.64657352950456e-10	14.8358505424152
ZNF620	-1.18816824042641	2.04711422769911	-7.31681738322142	4.88145180658364e-11	4.79711258688874e-10	14.8209498698201
KAT6B	0.604858039815023	5.94713286133803	7.42691356891178	2.82226002995673e-11	2.8480548796929e-10	14.8138955790435
PLEKHH1	-0.762083851496339	6.37972124026654	-7.43779132174919	2.6731957960271e-11	2.70489946584521e-10	14.7987461844836
ZNF554	1.84100807400607	4.91192939456223	7.35268792255391	4.08447871084342e-11	4.04835196845048e-10	14.7847545086067
SEC16A	0.38393013558715	8.38650761199378	7.45205284744368	2.48953795027111e-11	2.52928970644594e-10	14.781531050389
CTDSPL	-0.530652200361668	5.73110745272552	-7.41208467654819	3.03883619086086e-11	3.05499197594691e-10	14.7695240575238
ZNF596	1.1894940544952	3.58524504238426	7.3393719978953	4.36402213186218e-11	4.30836004812903e-10	14.7418834085582
TMEM223	-0.610387073679287	4.33704499234539	-7.37347553646723	3.68318469541926e-11	3.67486387949606e-10	14.7324177457983
SEMA6A	-0.909899708135842	5.51360644945617	-7.39759627443277	3.26634705627962e-11	3.27638392766164e-10	14.7175528310919
ZNF221	1.44162901331044	1.44041807732547	7.29234972385008	5.51172622900715e-11	5.35689845014701e-10	14.7073333986137
B4GAT1	-0.865443619708487	4.5057305462408	-7.36772511238603	3.79010672307786e-11	3.77652571690359e-10	14.6851653267766
SLC25A34	1.59393435976879	0.948614354992747	7.29410955758847	5.46381764974172e-11	5.32066704465121e-10	14.6744922006571
GADD45B	2.8961202934383	3.25575169103933	7.2943497975608	5.45730962701093e-11	5.317778154393e-10	14.6527304119473
TXNL4B	0.636420368598919	4.97368282589967	7.37035675829052	3.74079769841477e-11	3.72986840899045e-10	14.6512804659984
MAPK8IP2	0.694786028486964	4.92324583541017	7.36035794622918	3.93160020610949e-11	3.90714154169028e-10	14.6456726848174
NECAB2	3.59426345262748	-0.321907912783574	7.48764090577414	2.08404948270100e-11	2.14196352034485e-10	14.6190560011976
SEC24C	-0.303787560749469	8.14591478230632	-7.41281552057494	3.02778591999998e-11	3.04726765246111e-10	14.606569933418
UBR2	0.429691028290808	6.39302804700222	7.39171553907181	3.36344258914116e-11	3.37152562874123e-10	14.5913566377205
FAM86JP	-1.03653744873857	2.20155578833803	-7.27724940071795	5.9403063354982e-11	5.74369864351841e-10	14.5804449917852
GTPBP10	-0.585514913742047	5.84221052329068	-7.38038102876989	3.55873326515995e-11	3.56015581010272e-10	14.5745302379398
C2orf42	0.876402869698724	3.59075679302184	7.30179976559851	5.259263468652e-11	5.13813274204804e-10	14.5613084567063
TTC30B	-0.727061694731725	3.61983891053771	-7.29623098388867	5.40661396092533e-11	5.27865508694764e-10	14.552826886223
HTRA3	4.91533037565907	0.870084329556112	7.40016559005868	3.22480344054636e-11	3.23904003098623e-10	14.5523898686116
IWS1	-0.46585392997973	6.19125211564005	-7.38018046580803	3.56228831113486e-11	3.56133963249008e-10	14.5464937467342
CCPG1	0.904050915773384	4.47191739182381	7.31364900354529	4.95885331186953e-11	4.86680662294332e-10	14.5343322465245
NANP	-0.645990143215152	3.90687618992184	-7.3055832452452	5.16143130344029e-11	5.05241541411078e-10	14.5025504368891
MIR429	2.57630435665518	-0.797080179883365	7.36750844952236	3.79419493481634e-11	3.77809225074285e-10	14.5004124077827
LRRC45	-0.69465124109218	4.74130043073407	-7.34553627471017	4.23233099387827e-11	4.18385004635129e-10	14.4770805193248
PSMD10	0.481579658986089	6.98098560649546	7.37629842386719	3.63179703692502e-11	3.62611106261281e-10	14.4754671783807
KCTD9	0.557318547950448	5.49242894104996	7.34520046792566	4.23940241929289e-11	4.18808333737514e-10	14.4503308095178
ZC3H11A	0.473446993995517	7.50581412346713	7.37629235994243	3.63190665834421e-11	3.62611106261281e-10	14.4450835000347
USP8	0.541078810764695	6.20942416865938	7.35729737260156	3.99191067311726e-11	3.96445308647677e-10	14.4387973007704
TMEM69	-0.422629321901591	5.60176029175481	-7.34985758105066	4.14237009256295e-11	4.10031834607285e-10	14.4347507586421
XYLT2	-0.69185162869895	4.62637407338786	-7.3098607176761	5.05299779608198e-11	4.95596439620947e-10	14.4270246035185
E2F8	-0.998368027255516	3.10167523157223	-7.28846356625527	5.61900109033574e-11	5.45409957158898e-10	14.4262326907548
FSD1L	1.04281883286689	3.1245050197208	7.26301237459516	6.37458593344926e-11	6.12809106124674e-10	14.413958072827
ADNP2	0.688203259313968	6.58493726422788	7.35671720063063	4.00344635232306e-11	3.97328158800285e-10	14.4066543754174
NOC3L	-0.764573074778883	3.8845195221798	-7.29042668017596	5.56455432630379e-11	5.40474435729481e-10	14.3987169713399
IL1RN	-1.04598245676419	2.6292098756112	-7.24929356792215	6.82279534387011e-11	6.52970649353433e-10	14.3949151466446
RAB5A	0.641944538596018	6.35752899822793	7.34798168194752	4.18118717169801e-11	4.13601492557427e-10	14.388297959307
ZNF598	-0.586411415839127	7.19061444488321	-7.35415275250158	4.05483317898042e-11	4.02162318464795e-10	14.3689866263538
PPME1	0.329427188397315	6.69485860098473	7.35107569175797	4.11735594508109e-11	4.07824649547082e-10	14.3584551003897
SLFNL1-AS1	-2.40260267854293	0.391193316481922	-7.27944835811194	5.87589834525973e-11	5.68508308971779e-10	14.3334157139687
PSAT1	0.495264124934168	9.10740757694507	7.36425107752252	3.85618816187313e-11	3.83473651911834e-10	14.3172268205044
SNRK	0.750325175118441	4.47083538057353	7.27994172231584	5.86154297116343e-11	5.67485037105029e-10	14.3072319183603
GTF2B	0.478204035981632	5.37130622683205	7.31438647942896	4.94072926639552e-11	4.85219036391074e-10	14.3020289898562
PLA2G4F	-0.558232867714631	5.70570678970229	-7.32370540729634	4.71729129050816e-11	4.6449079356243e-10	14.2991120775684
NOL11	-0.58530448044809	6.3008250253928	-7.33597924673804	4.43822925439735e-11	4.37874181892448e-10	14.2975513346925
TEF	-0.718517321197905	3.93299570461365	-7.26420796507541	6.33693641759631e-11	6.10753769233801e-10	14.2907910793491
HMGN2P46	-1.32745270271401	3.17297177613511	-7.2524967579707	6.71542545038854e-11	6.43104773998943e-10	14.2847218733049
GINM1	0.53265691253617	5.36012439010255	7.30294699494053	5.22940605416252e-11	5.11228914774117e-10	14.2666061332355
DYRK1A	0.666766555020068	6.75485758266752	7.32876211099804	4.60027264779415e-11	4.53265709181607e-10	14.2662030486288
AHDC1	0.692312511986615	4.7057276657753	7.29376520636685	5.4731594361962e-11	5.32630992183553e-10	14.2602583551448
DIS3L	-0.403781054334589	6.12550797003961	-7.32124916336352	4.77519246461375e-11	4.69883945272871e-10	14.2592648457967
ESPL1	-0.910384741804544	4.72012281349881	-7.2928925798079	5.49690360776152e-11	5.34595236879191e-10	14.2524736443843
ORC2	-0.491868397959428	5.43775807626564	-7.30366230800204	5.21087469404055e-11	5.09749149222885e-10	14.2450457428792
GSK3B	0.450420355186578	7.49978925990682	7.33473710069652	4.46570963375335e-11	4.40296098886673e-10	14.2398459849997
SLC25A28	-0.715247357119206	3.67976229637182	-7.23684644017437	7.25641916721703e-11	6.90947306372422e-10	14.2242264859862
RAB40C	-0.71618715166423	5.43756988340431	-7.28458869788184	5.72802531975319e-11	5.55274552623718e-10	14.208642313507
NDST2	0.476393288476156	5.59892169310552	7.29527155160643	5.43241085870667e-11	5.29695334119087e-10	14.2061248690625
ICAM3	-0.616720253436199	3.96858291452322	-7.2464975599981	6.91790671716953e-11	6.61230345417045e-10	14.1990188218246
TGIF2	-0.853548281267663	3.69020566289974	-7.24252536574223	7.05529255140053e-11	6.73076702362327e-10	14.1777444346478
GNB1L	-0.939137129647901	2.41557291256391	-7.19944625129138	8.73057768456526e-11	8.2348212632809e-10	14.1757498349246
CSNK2A2	0.438992188085983	4.9892613145355	7.26734921569885	6.23906481927045e-11	6.0170711192142e-10	14.1748116092888
ATP6V1G1	0.483096783146524	7.21748228930937	7.31756970314678	4.86324984904075e-11	4.78235492686287e-10	14.1703663468736
MRPL34	-0.590725106312284	5.41696843475419	-7.28742530934837	5.64801028080404e-11	5.47871591579802e-10	14.1646459420094
SHOC2	0.603792049353379	6.54408966758241	7.30777590254198	5.10556246649288e-11	5.00425104418127e-10	14.1621395249526
JRKL	-0.684038757226624	3.94650996492021	-7.21056625717993	8.26371256939551e-11	7.80918237520724e-10	14.1263988521537
LRRC57	0.400386929774105	4.73511211671775	7.25599300026185	6.60014401998787e-11	6.33276438365098e-10	14.1157807982045
MTF2	0.59799068332127	5.10077224765489	7.27382007566262	6.04215192343144e-11	5.83465937506408e-10	14.1091139660294
VANGL1	-0.759203895556781	5.70321770577706	-7.27637296269151	5.96617209063484e-11	5.76499614626594e-10	14.1060213659285
RAB3GAP2	0.512428370195316	6.78030859594697	7.29602060275449	5.41226020081417e-11	5.28073418943636e-10	14.1023812370978
HEG1	1.57638957556897	3.40706798070678	7.20208713802143	8.61738850009434e-11	8.13316817834171e-10	14.0972902183794
PVRIG	1.5894496165315	1.57130716251664	7.16155937299285	1.05262983376401e-10	9.82367283020529e-10	14.0834834377672
MTCH1	0.4001409789912	7.88516842378805	7.30581715772827	5.15544244842686e-11	5.04984499710227e-10	14.0824533448745
ARHGEF1	-0.557297816706168	5.09362231664179	-7.25311043928686	6.69504709667132e-11	6.41562394407253e-10	14.0513492629042
AAR2	-0.39601507538446	5.74448425990872	-7.26373060463556	6.35194213224365e-11	6.11415147806222e-10	14.0360082511586
WDR35	-0.589204133452511	4.75887662779036	-7.24552459590672	6.95131123865981e-11	6.64000569718294e-10	14.02639738945
RPS6KA1	-0.555944463382298	5.76699035697548	-7.26397079429259	6.34438742760968e-11	6.11079676799146e-10	14.0161086622072
AMY2B	1.46634655195254	2.0072733854948	7.14865688561052	1.12178262049777e-10	1.04430798694324e-09	14.0076196239632
TMEM55B	0.634095938096024	5.63184721035169	7.24485129010793	6.97452124371063e-11	6.65794094059497e-10	13.9758729111227
FERMT1	-0.781720561610742	3.48226949005239	-7.20823437569713	8.35951852468213e-11	7.89475032494509e-10	13.966142208703
ZNF48	0.599309151094027	4.64269150663997	7.22617766538051	7.64975975165189e-11	7.25181770396495e-10	13.9526459025324
CTNNA1	0.370740917118916	9.05959923183132	7.28426402478804	5.73725507701851e-11	5.55810466041999e-10	13.9426414520313
SPOPL	0.639490644921568	6.42449768242124	7.2595913711008	6.48354398662051e-11	6.22884814479165e-10	13.9412577725108
C6orf62	0.589647432618411	7.98277615410018	7.27190002210083	6.09992860822321e-11	5.8866663226915e-10	13.9189532503842
BNIP2	0.483825523705872	6.6997609523922	7.25917910566929	6.49679857408919e-11	6.23759126525085e-10	13.9118587330853
MAP3K13	0.423462664598508	6.38057509223107	7.25413356727572	6.66120858472599e-11	6.38727382555846e-10	13.9113867154216
DGKE	0.503022327904527	5.31197066868921	7.22501859949016	7.69374531574495e-11	7.28431775921981e-10	13.8744080442274
PDE12	-0.444991388479849	6.07479037604357	-7.23873796768699	7.18880478456826e-11	6.85378366000489e-10	13.8630826337163
YARS	0.315177194448459	8.51620932228602	7.26330322174316	6.36540670267413e-11	6.12318687042632e-10	13.8556758459387
IL36RN	-1.16936614200904	1.34427433362022	-7.11593614470602	1.31799765692842e-10	1.21268705983071e-09	13.8554097021587
TRIM36	0.550832810562982	4.61404109823916	7.21113695313293	8.24043164685888e-11	7.79208574365446e-10	13.8491186154626
LOC101059948	4.9524347497369	-2.80668762194562	7.62790736108607	1.0318202177983e-11	1.10591094864092e-10	13.8487747260981
CYB5R1	0.45069113998093	6.07306436663259	7.22819695985972	7.57372390966864e-11	7.18881404725564e-10	13.8309680324128
FAM134A	0.424708002030653	6.74036342392898	7.23835725636367	7.20236326517746e-11	6.86235322270969e-10	13.8288634643363
AKIRIN2	0.663302341445003	4.38595629134347	7.1796510976726	9.62725195907737e-11	9.01826671350629e-10	13.8267644522063
MICU1	0.316520187918062	6.70057363140521	7.23419528601725	7.3522494101162e-11	6.9918541572074e-10	13.7999801755766
TCOF1	-0.496404151955357	6.00948024117969	-7.23270525398677	7.40665864658361e-11	7.03913836943668e-10	13.7986114889182
MPP5	-0.426705063233647	6.87680319956216	-7.23583317406638	7.29289822543643e-11	6.93980733543431e-10	13.7904165178197
TNFRSF12A	1.65239547410342	4.00071279237325	7.16035329604254	1.05891080532353e-10	9.87002151007952e-10	13.7743109547495
KLHL15	0.681981323871254	4.86210828805818	7.18753812248711	9.2595433988518e-11	8.69551617743331e-10	13.7405807714055
RSRC2	0.89100764373509	7.07068754038876	7.22643872937976	7.63988704424677e-11	7.24703372434678e-10	13.7276723810484
MRPL49	0.372954890675815	7.53308721290738	7.23031127567546	7.49491294950045e-11	7.11850808663496e-10	13.7261126711164
ZNF614	-0.648519946612923	5.0001035741052	-7.17293683391607	9.9516626325017e-11	9.3105399432801e-10	13.7141148143692
PTPRE	-0.80214225804573	3.08571220908107	-7.1050036718444	1.39085410724446e-10	1.27581339489204e-09	13.7116548552165
LHB	4.2529271602926	-1.99969376405631	7.47924891215432	2.17332353883643e-11	2.23219057860245e-10	13.7063820864873
SLC8B1	0.508623596552027	4.59370917402462	7.16492594700318	1.03529218878314e-10	9.67389390589152e-10	13.702629650585
CCM2	-0.593091054408093	5.02454166623623	-7.18710413320012	9.27940993311575e-11	8.70872622222913e-10	13.6997313835114
TONSL	-0.620668201867741	5.55440779528041	-7.19766861686305	8.80759618413802e-11	8.29477609300535e-10	13.6615256779356
PLK2	0.889333913599518	5.52614995110224	7.19237747491015	9.04085027037368e-11	8.49545730037116e-10	13.6600839311138
ST13	0.370715214481274	8.4244616918024	7.22393703133438	7.7350160001671e-11	7.31877758402704e-10	13.6571370313436
HSPA4	0.442764554644883	8.51586236240547	7.22555790379336	7.67324807491873e-11	7.26949483236465e-10	13.6534413142594
FSD2	1.59130685587493	1.93756784015284	7.07313266928168	1.62680551925058e-10	1.47601883245116e-09	13.653150944719
SNX11	0.533515729390641	5.04547835153632	7.16062584600243	1.05748818745337e-10	9.86288361664581e-10	13.6464666139311
LRP2BP	0.915805769088056	2.51212082699832	7.08326482438133	1.54778733435779e-10	1.41114599955778e-09	13.6251762126683
SNX16	0.893244126330291	4.234676680245	7.12565815935424	1.25639206332781e-10	1.16169847431838e-09	13.6101194814743
BBX	0.511926035859316	6.90390022871203	7.19708095769644	8.83320515834159e-11	8.30553592095537e-10	13.5946066740795
HIST1H2AK	1.49111855240707	2.38582228904569	7.06056472571043	1.73039169138741e-10	1.56146144890658e-09	13.5835172260168
ZNF639	-0.494068483052211	5.43346866451058	-7.16449726325673	1.03748406071838e-10	9.6883461789473e-10	13.5831446484359
CCDC59	0.626748387312046	5.78658420239047	7.17680165568929	9.76362701913774e-11	9.14031317452446e-10	13.5803102895556
PPP2CA	0.344143651027385	7.64252017763875	7.19850264200656	8.77137737672607e-11	8.26811065216062e-10	13.564307516528
ZNF461	1.01842612968855	3.23931929627174	7.08060092540603	1.56818624990749e-10	1.42628011681471e-09	13.552963098555
HIST1H2BD	0.981757117772145	3.88856638536762	7.10357242872143	1.40068293968634e-10	1.2832614412648e-09	13.5524343827134
WDR5	-0.410420125327239	6.12871133229074	-7.17995065901202	9.61302500735247e-11	9.01056076843975e-10	13.5503253740419
UBE2W	0.635983529995495	5.8919971912571	7.17194211146058	1.00006369239144e-10	9.35053325339345e-10	13.5455932996406
NDN	-0.536225667346281	5.04448681384427	-7.1455074286193	1.13933498575251e-10	1.05867909319676e-09	13.5421692723976
CCDC84	0.961196146416351	4.45113634913792	7.12184726648602	1.28019299584883e-10	1.1815229272075e-09	13.5169434084358
STAG3	1.30580086354894	1.06559732335007	7.03995498917926	1.91457867020582e-10	1.71432995300004e-09	13.5049058077217
ZNF540	1.24991467590734	2.19688634850927	7.04305504886392	1.88568123531409e-10	1.69148085002846e-09	13.502166574591
GAS8-AS1	1.7141021305526	0.957482210897063	7.03585483409363	1.95347321275245e-10	1.74395682298994e-09	13.4859558215231
KPNA5	0.870826396622658	3.26759675534025	7.08462399709868	1.53748091083708e-10	1.40345369952156e-09	13.4807046817607
RAI1	-0.605034974523198	6.53332508175233	-7.15896535959536	1.06618483426877e-10	9.93165724031006e-10	13.4513157238824
PTPN9	0.367251617329143	5.8058495300356	7.14670715229909	1.13261689714604e-10	1.05308825557554e-09	13.4474540657405
MRPS12	-0.560361419825466	5.44781210204432	-7.14734716272606	1.12904910427394e-10	1.05042139713615e-09	13.4468166247674
TLK2	0.531609615970204	5.43382941089353	7.1355211002292	1.19680957204159e-10	1.10933904529484e-09	13.4409098195891
RNF34	-0.369494096762987	5.52954085429206	-7.13723372796625	1.18675266785826e-10	1.10069660658181e-09	13.4352641442667
TARSL2	-0.535300790584817	4.82291727658859	-7.12485287604963	1.26138464707601e-10	1.16559703756882e-09	13.4244823134009
SNORA73A	-2.01789103144638	0.319788913998802	-7.04289186001424	1.88719158291683e-10	1.69182500352711e-09	13.4102270854944
CHIC2	0.831730347129046	3.76468161155287	7.06914989429312	1.65894894424788e-10	1.50245942984476e-09	13.4087709180381
TTLL7	0.539833214075852	4.9193973075358	7.11040643221974	1.35436347255601e-10	1.24462190354352e-09	13.4068085547412
MED22	-0.432892342531755	5.87136749866217	-7.13810656909645	1.18165942464385e-10	1.09665005688826e-09	13.405023971698
SPTBN5	-0.874811964171886	3.41813303748357	-7.06585026043109	1.68605489485145e-10	1.52333335144942e-09	13.3757550807465
NUP54	-0.509121332116378	5.88339349116387	-7.13517553998833	1.19884898858823e-10	1.11054388726964e-09	13.3676908888803
RBM4	0.512411524400727	5.03723739281678	7.11799232951037	1.30472347622554e-10	1.20120954745571e-09	13.364859978455
ZFYVE21	-0.586359926487051	5.30009558792851	-7.12146825742749	1.28258438241807e-10	1.18300289228438e-09	13.3648492617875
ZNF470	-0.52327866948086	4.73633275477683	-7.09427227528948	1.4662479435909e-10	1.34084940352024e-09	13.3634706711709
AP5B1	0.510377889400353	5.75751081968992	7.12281075756027	1.27413364733671e-10	1.17665380371513e-09	13.3412443348168
WDR4	-0.685257777757594	3.96226285859276	-7.08391804837924	1.54282551069497e-10	1.40747678424032e-09	13.337561061801
C5orf51	0.65540744624406	6.84032389090939	7.14118071877865	1.16389288447281e-10	1.0808296569724e-09	13.3357078431053
MIR616	2.84745683050947	0.110211961269502	7.07905515374294	1.58014493053366e-10	1.43628669956982e-09	13.3343416420779
PDE9A	-0.720250091503498	4.40051961083023	-7.0941524651153	1.46711212705365e-10	1.34084940352024e-09	13.3238631203228
AKAP10	0.506682103578379	5.76413169958763	7.12057726221337	1.28822363165077e-10	1.18747489581755e-09	13.3197271406906
ROCK1P1	1.73522638780775	2.81268124206253	7.01374914767819	2.17704965652392e-10	1.93435370664871e-09	13.3158233253791
SNX13	0.40405581867588	6.42621584495525	7.13196037318972	1.2179899945368e-10	1.12688464312783e-09	13.3124276530004
NOL3	-0.615870731195571	5.4810857597239	-7.11055220310582	1.35339218105502e-10	1.24449093635776e-09	13.3048753257306
C9orf3	0.848743381977214	4.07363342847705	7.06044898088868	1.73137540785127e-10	1.56146144890658e-09	13.2879606195407
BEND3P3	0.986338470692301	3.31073190174494	7.02574243866052	2.05277756809401e-10	1.83043396451898e-09	13.2664984828745
CASP2	-0.466772643204591	5.67025960045109	-7.10653874801487	1.38038815767243e-10	1.26698707674873e-09	13.266286372399
CBR3-AS1	0.95017485161386	3.98388362955257	7.0521974961988	1.80295103422201e-10	1.62308829315814e-09	13.2658953348531
GPATCH4	-0.475319666936517	6.05077145111275	-7.11916663152255	1.29720201187775e-10	1.19501750983781e-09	13.2492798429922
TTF2	-0.508833151469272	5.46100555935847	-7.10748534982123	1.37397328116281e-10	1.26187050703002e-09	13.2447831459317
USP49	0.663358740700974	4.53385321579534	7.07291335145795	1.62855938583249e-10	1.47671785855439e-09	13.241057467216
ENSA	0.395754470182524	8.06722476548021	7.13332371064963	1.20983687169628e-10	1.12003147135582e-09	13.2358588877711
ASUN	-0.522190461493046	5.35333501002625	-7.09779113791101	1.44109029145896e-10	1.31903883926312e-09	13.2345013696784
ZNF44	0.791774288559422	5.2337790655412	7.08269125418786	1.55215714775804e-10	1.41427134288439e-09	13.203601844641
MIR3189	2.44378487443391	0.561070513904781	7.00832969538266	2.23562152325631e-10	1.98053644797739e-09	13.1934777110944
OAZ2	0.357110930502796	6.92791313818921	7.1046667319752	1.39316182011006e-10	1.27715005438172e-09	13.1507992806291
PPM1F	-0.586944304924514	4.69446513305515	-7.05620619614283	1.76781972955802e-10	1.59337221242756e-09	13.1410572959284
LTV1	-0.530007877777486	4.90336371923004	-7.06839850591532	1.66508326762499e-10	1.50710610890035e-09	13.1269998405944
MIR27B	4.17180010422593	-1.26183211339485	7.24839243189588	6.85330669912823e-11	6.55472951554838e-10	13.1166141347634
STAC3	1.51765869005943	1.97075626929262	6.96256677361326	2.79666021478328e-10	2.44581536314419e-09	13.1119518824569
TTC33	0.672140564832548	4.7598459157728	7.03815891572325	1.93152111689224e-10	1.72538495486341e-09	13.1116964267609
F2RL1	-0.553693307520449	4.6967300785134	-7.05082909205563	1.81510101913408e-10	1.63206927564774e-09	13.1116320344181
ATP8B1	-0.588865235895547	6.256743950888	-7.08071307425197	1.56732212011572e-10	1.42628011681471e-09	13.1022128041494
SGSH	0.655111081710132	6.33222118367249	7.08669762696822	1.52188769737142e-10	1.39006482139472e-09	13.1013988052392
KIAA1107	0.872531983583152	3.70347440247085	6.99720821984464	2.36074997278304e-10	2.08156321734058e-09	13.0952570950886
NFIA	-0.513165253364781	6.14211323802193	-7.08160745760204	1.56044757335379e-10	1.42096305406189e-09	13.0922073164233
INPP5F	0.453306553402363	4.55385281441418	7.03982548198431	1.91579537829706e-10	1.71439710372519e-09	13.0915031696038
SETX	0.945722126250812	7.80671312715167	7.09773462846898	1.44149089986067e-10	1.31903883926312e-09	13.0889149248089
MBD4	0.548999419144821	5.77983359668913	7.07089557555312	1.64478351395806e-10	1.49052922423623e-09	13.0736355357618
VPS33B	-0.544533145147018	4.69161471220701	-7.0323401995682	1.98743562967722e-10	1.77322242514754e-09	13.0667744332491
ATP1A1-AS1	-0.925636065722549	3.00224638734071	-6.96495850311908	2.76415803032133e-10	2.41879935800146e-09	13.0611545354566
KANSL2	0.411255946222954	5.70040922693418	7.06760099642531	1.67161870377822e-10	1.51119966622117e-09	13.04920677156
ARHGEF17	-0.762876172169598	3.47622982170852	-7.00001492132375	2.32853223269799e-10	2.05599667972375e-09	13.0477813827863
FOSB	3.24097492415205	0.914344520538026	6.94423635451671	3.05864641070831e-10	2.65944612062513e-09	13.04641131473
CTCF	-0.386069864265426	6.44401836645354	-7.07689359858416	1.59701917439179e-10	1.45074651679777e-09	13.0429051760214
LOC100129518	1.0852811928763	1.68172951936942	6.94073305408293	3.11141428887167e-10	2.70219762647178e-09	13.0419702992708
GIT2	-0.420515115095946	5.37887265301366	-7.04168008329353	1.89844437852975e-10	1.70089742171854e-09	13.0138362996831
CPTP	-0.507792222383585	5.54284937397284	-7.05000642169596	1.82244446004613e-10	1.63769156266025e-09	13.0044409073672
TMF1	0.517396907623076	6.89213573502272	7.06818294648404	1.66684723538079e-10	1.5077938606312e-09	12.9856225838113
MKL2	-0.500119248410238	6.50105821320172	-7.0626938583899	1.71239461033751e-10	1.54620068964691e-09	12.9802824994835
STAMBPL1	-0.9933115979371	2.30119194208567	-6.93209461361908	3.24541110582468e-10	2.81368898181659e-09	12.9766208586711
EPM2AIP1	0.601663149205281	7.22604768773783	7.074428542183	1.61648065304115e-10	1.4675376956509e-09	12.9757366050906
ADRA2A	-2.88092973522897	3.03685913004856	-6.94487322465259	3.04914927277243e-10	2.65426234666381e-09	12.9748417496548
UTP14A	-0.470081231401588	5.37741208670056	-7.03890656930628	1.92445049948586e-10	1.72111665874209e-09	12.945417512476
ZSCAN32	0.516667011487702	4.91683843814023	7.01284346369781	2.18673117024488e-10	1.9406592938769e-09	12.9297999713859
KRI1	-0.505057541133679	5.92363835513373	-7.04394467094452	1.87746862144754e-10	1.68512067063098e-09	12.9091157172881
CTBP1	-0.433193497596977	6.8029601877216	-7.05164515918794	1.80784547823162e-10	1.62651933499856e-09	12.8953812530303
SNORD35A	-2.17487895729436	-0.546104412753739	-6.98085875901787	2.55738995236811e-10	2.24703145258979e-09	12.8946252328617
RNASEL	0.850699192857793	3.95276454982642	6.95505650469014	2.90119965205188e-10	2.53281476600064e-09	12.8903636624302
MIR21	5.42030263137778	-3.12617252985466	7.74191728183875	5.81227891925506e-12	6.4506415559153e-11	12.887935537385
USP10	-0.400659324914354	7.14836837585855	-7.05243457337695	1.80085424147088e-10	1.62217320275506e-09	12.8755495429859
RNF111	0.647841510459176	5.79944761653576	7.01989867739925	2.11242614217804e-10	1.87948127749483e-09	12.848785174204
TESK2	0.469078277358605	4.4831297181561	6.98052546819423	2.56156276156549e-10	2.24938166243669e-09	12.8449074886761
GRIN3B	2.65341047756667	0.175159652250202	6.9467498199162	3.02133450328511e-10	2.63463175965907e-09	12.8419825295729
ATG13	0.356284331879066	7.07579107558553	7.03850448161127	1.92824988172696e-10	1.72348810857215e-09	12.8300330591436
ASH1L	0.498235919633045	7.32053208896383	7.04398824688733	1.87706725820754e-10	1.68512067063098e-09	12.8294006626367
CCNB1IP1	0.44079129367785	5.36414125535874	7.00293376536411	2.29548901966004e-10	2.03117637708987e-09	12.8118761910453
HMGN4	-0.412897012678445	5.84410310798824	-7.0134306908412	2.18044902461116e-10	1.9362284183064e-09	12.8103439033107
ITPKC	0.702990073902366	4.98123859250098	6.98341713287414	2.52558237287623e-10	2.22298621987746e-09	12.8052066782554
DUS2	-0.524716100882193	4.15130720463208	-6.96605911524438	2.74932727730955e-10	2.4072243962729e-09	12.8022064539086
VIPAS39	0.399422907751223	5.43276115966366	6.99997249775909	2.32901595112553e-10	2.05599667972375e-09	12.8021438800388
ZYX	0.670050092557374	5.91579032647338	7.01162777327091	2.19979362206838e-10	1.95109870224328e-09	12.7968157849791
NOP9	-0.365429457416271	6.14856997380719	-7.02224441434844	2.0882792218077e-10	1.85988142317108e-09	12.783135968297
CEP350	0.678475847563312	6.50751210103317	7.02294556649954	2.08111479924429e-10	1.85460058311289e-09	12.780869591839
ITSN2	0.489347509028312	6.6052497444528	7.01827436094285	2.12930860910675e-10	1.89305494815553e-09	12.76954461694
TRAF6	0.721265720292084	4.06693512423773	6.94546600316521	3.04033587064774e-10	2.64966241634628e-09	12.7546752507318
IRF2BPL	-0.977943482284972	7.28416642727043	-7.01986360277874	2.11278928903254e-10	1.87948127749483e-09	12.753086689306
LOC101926889	1.41851760660917	1.04275178000463	6.88376627696559	4.10744132958992e-10	3.52845188816489e-09	12.723476312527
EXPH5	0.707589354622609	5.47142776766043	6.97623508223675	2.61588424148765e-10	2.2943994024637e-09	12.703366827873
C15orf52	-0.81205958982846	4.62007520648673	-6.94519721857595	3.04432901759708e-10	2.65160351091867e-09	12.6892827691415
NRARP	-0.925020500234842	4.45274252125899	-6.95152331009363	2.95170911055617e-10	2.57541336456197e-09	12.6866723654144
CACFD1	0.534291931456067	5.98206350800602	6.98826732987061	2.46635258056666e-10	2.17340084212376e-09	12.6762660511191
GABPB1-AS1	-0.60907927256529	3.82168721783712	-6.92632795503919	3.33802507194358e-10	2.8906450103982e-09	12.6716237208538
ELP2	-0.323744611780057	6.5179824382754	-7.00031619453361	2.32509994100706e-10	2.05495589842036e-09	12.6625671880896
LOC400927	1.68405600205301	1.16304695672251	6.86052451367767	4.59918428592266e-10	3.92617119030214e-09	12.6612554783962
IL17RA	0.421911677936393	5.06444640486735	6.96137290858317	2.8130254118837e-10	2.45869555208648e-09	12.651152611505
TMED5	0.601996110046383	7.14541263187063	7.00512519329883	2.27098618995573e-10	2.01067975403156e-09	12.649900965327
SNORA24	-3.35117553194581	-1.13622603357091	-7.19759698483397	8.81071381749036e-11	8.29477609300535e-10	12.6460764325082
LINC00339	-1.01573286790984	2.86742192907119	-6.87208333325183	4.34774934804475e-10	3.72423298404107e-09	12.6432003269141
CHST3	0.967105657212983	3.74901573243051	6.92571318136914	3.3480514886061e-10	2.89765655059995e-09	12.6367122258368
OXSM	-0.521871731431183	5.11675090884716	-6.95520852872163	2.89904567033972e-10	2.53240661930315e-09	12.6240173346146
MYCL	-0.823860093740892	2.8805712529018	-6.86366067506606	4.52957606088993e-10	3.87335501881112e-09	12.6142655536368
PPP2R2D	0.445087414299159	6.03709800888614	6.97899299344587	2.58083630639159e-10	2.26498176369235e-09	12.6082827756975
MAPKAPK2	0.331365777158754	6.56573144900493	6.98699730415348	2.48172767124156e-10	2.18566702119433e-09	12.6030606288635
TRIM8	-0.515564618200464	5.93780218287655	-6.96769281441919	2.72745831370934e-10	2.39086480085578e-09	12.6006469830131
CTSK	1.02419955479646	2.35604139473039	6.85983611658548	4.61460459569526e-10	3.93468654837175e-09	12.5979357718278
UHRF1BP1L	0.541123813994133	6.35772681281732	6.9822640842179	2.53986913932465e-10	2.23294350094257e-09	12.5942914411694
GHITM	0.445336969516955	9.38649167847765	7.00997222950003	2.21770658898208e-10	1.96582539198081e-09	12.5920787329437
ARHGAP28	-0.852568942771905	2.94736395280657	-6.88360452941509	4.11067686890316e-10	3.52921234210691e-09	12.5680383768446
CALM1	0.307680187226362	8.6579663142415	7.00065520737628	2.32124368600604e-10	2.05275590041618e-09	12.5658268959806
SURF4	0.341031534086332	8.6480778156599	6.99771282012187	2.35492536781428e-10	2.07764743378961e-09	12.5597845747121
RASEF	-0.705467594448369	7.03726088141209	-6.9824074129694	2.53808888888403e-10	2.23268557442781e-09	12.5562531484539
ZNF160	0.587007543496428	5.44411888387503	6.94221519036835	3.08898077186148e-10	2.6842670874e-09	12.5532282542052
MNX1-AS1	-0.688184628415888	3.14232358396041	-6.8735654218995	4.31651009711686e-10	3.70169706558006e-09	12.5514466665232
USP45	0.629333829008518	4.80595467929742	6.94437410179269	3.05658981647943e-10	2.65919772214688e-09	12.5509397125483
MCF2L-AS1	-1.13440601082165	2.62310872884281	-6.84899445961599	4.86431796847076e-10	4.12204281120525e-09	12.5102716820843
TOB2P1	-0.966286349129222	2.48053736781949	-6.83469645279942	5.21418515251049e-10	4.40857005912711e-09	12.5099149865574
PNP	-0.499508508116326	6.11209111057622	-6.96646765579382	2.74384226329132e-10	2.40382353708182e-09	12.5003562019742
SNX25	0.467778465573313	5.46274992446741	6.92890960553822	3.29624408075272e-10	2.85611085496727e-09	12.4693253935314
ZNF816	-0.814930311850838	3.23846151867466	-6.84195167977057	5.03364854288215e-10	4.2583248743616e-09	12.4498362788676
LYAR	-0.583445403672127	4.44191527752487	-6.90873072175217	3.63711850881212e-10	3.1442125232195e-09	12.4099727997454
LIPG	3.88220407246349	-1.34941656517261	7.19720272763776	8.82789262049803e-11	8.30553592095537e-10	12.4086613137172
KLHL31	-1.65011134029103	1.16991207758342	-6.81458297021862	5.74886295887665e-10	4.83071774988762e-09	12.4051480811279
RNF216P1	0.594001822620764	3.27166227600674	6.84328110851139	5.00124444731295e-10	4.2356845245827e-09	12.3656725871984
NRF1	0.660788997258636	4.81927412508504	6.89194284485586	3.94712269359472e-10	3.4024106984511e-09	12.3578794659717
THUMPD3	-0.339664409604858	6.51846244188116	-6.93474628203367	3.2036828009433e-10	2.78072259762801e-09	12.3558146981322
PPP1R26	-0.582700284294679	5.24676230258672	-6.89587440962978	3.87225652821549e-10	3.34171287515424e-09	12.3303331829143
CCDC174	1.00001791023074	4.90616927613037	6.87866889798499	4.21062939838732e-10	3.61296063121051e-09	12.3058709662155
RABGAP1	0.36044386180641	7.05707689192152	6.93217522422524	3.24413467372592e-10	2.81368898181659e-09	12.3053591405011
DNAH8	-0.81395204014472	1.81826667752025	-6.81272148120272	5.8010068815753e-10	4.86636420858853e-09	12.2680247492182
GPN1	0.418005367619726	5.23459097663872	6.89096752159654	3.96591579285703e-10	3.41664896991056e-09	12.2529725571657
MCM9	0.659823302488703	4.80266000631126	6.86582829389417	4.48207525396539e-10	3.83491977285152e-09	12.2519848051552
GLYATL1	-0.822591278712228	5.99757723175156	-6.90335932923977	3.73358969505318e-10	3.22389780683833e-09	12.2343346196208
MBD6	0.790877187944021	6.82561752274537	6.91052709514843	3.60540908619639e-10	3.1185957856178e-09	12.2199587380521
BRD3	-0.449450524761161	5.89419323986056	-6.89521845420561	3.88464904428915e-10	3.35048190976714e-09	12.2084150525811
ERCC4	-0.582661812094837	5.08601341366693	-6.85905762781514	4.63210463095559e-10	3.94306593755267e-09	12.2023814275374
TAF3	0.80214274692873	3.50819620542275	6.81882715689933	5.63170239529172e-10	4.74022663496079e-09	12.1990465914376
GPR89B	1.39702820963267	0.748619714545725	6.76133391030008	7.44054406480515e-10	6.13548652812269e-09	12.1923795694535
RAET1K	2.17369366690008	-0.0301899146568573	6.80181430756702	6.11607503493934e-10	5.11352910493592e-09	12.1743856554915
GNL3L	-0.450061558011006	5.84975695988433	-6.88975513761358	3.98940020679016e-10	3.43097557303328e-09	12.1628629149229
ERBB2IP	0.532338352777972	7.5624446066165	6.90542287250647	3.69623212732119e-10	3.19347650309867e-09	12.1608843600566
PRDM2	0.515457523584367	6.13999220491987	6.88981641939372	3.98820985616876e-10	3.43097557303328e-09	12.160622690972
PRIM1	-0.595539552590824	4.47710809253784	-6.85260605990251	4.77968244420772e-10	4.05948594922076e-09	12.1528342387481
HSPA7	3.49129323441414	-1.47111438534596	6.84980735521336	4.84513990139514e-10	4.11043055137567e-09	12.15206007942
TRPS1	0.658344290996745	5.25559646155315	6.86005479423617	4.60970061204207e-10	3.9329127494559e-09	12.1449904333859
TBL3	-0.644732599693447	5.6105573005657	-6.87285317740756	4.33149486352653e-10	3.71242733280333e-09	12.1310397872406
SRSF10	-0.404040508360979	6.51244222352939	-6.89044261088458	3.97606670412855e-10	3.42342990993086e-09	12.1196501202092
ZNF517	0.611499092975013	4.03025538762588	6.8050289765687	6.02149596658998e-10	5.04006596623831e-09	12.1169526369632
ZNF337	0.602408656116491	5.4988109251295	6.86652278148581	4.46696089140053e-10	3.82416674716478e-09	12.1140023673805
SGSM1	-1.31596644259806	1.30315880429568	-6.74322258925508	8.12145576297213e-10	6.66039212106988e-09	12.1093280902937
MAPKBP1	0.58285597827721	5.36324148914267	6.85452491607036	4.73530968447911e-10	4.0240752813887e-09	12.0917125576929
SNORD110	-2.06338497479904	0.0285027481079795	-6.78113781442816	6.76050577828317e-10	5.60550826983435e-09	12.0914173188462
LOC148696	3.26805811060864	0.389882789666807	6.79911168792167	6.19672489928225e-10	5.17231912660491e-09	12.0880888480126
IRAK2	0.96556023834665	2.8105908137465	6.76086807086978	7.45732898110755e-10	6.14595235896328e-09	12.085624263816
MSTO1	-0.595283796607379	4.48530104701631	-6.82406731597189	5.49030212865062e-10	4.63159420021447e-09	12.0749545449866
LAMP1	0.458878576337375	7.42720050635484	6.88468293967305	4.08915229739331e-10	3.5147516255099e-09	12.0627155054729
SNORA52	-4.39220902292343	-0.952015069421582	-7.18604820336445	9.32792337735884e-11	8.74878809709059e-10	12.0433481118513
BLOC1S2	0.598523315589247	5.30173365031544	6.8430541739886	5.00676120671054e-10	4.23796653212883e-09	12.03744220433
TBC1D14	-0.47524217560755	6.00269158930702	-6.85812341364676	4.65319199520384e-10	3.95877229461648e-09	12.0283170268385
FAM217B	-0.676721089731058	5.16006304654118	-6.81463751173499	5.74734215719837e-10	4.83071774988762e-09	12.0202863717257
EPB41L1	-0.370726822241868	5.70205279151407	-6.85088556240224	4.81981790236245e-10	4.09125978642592e-09	12.0193143045622
MRPS2	-0.53047916229475	6.24673670753545	-6.86149786971892	4.57746778272117e-10	3.90985530292043e-09	12.0049542860796
ATXN1L	0.523158725840841	6.34636479386017	6.85961178929647	4.6196406398371e-10	3.93468654837175e-09	12.0047377208821
HIATL1	0.34730804792281	6.82120539651032	6.86194774669823	4.567464911988e-10	3.903531765419e-09	11.9694883228016
SNORD78	-2.25767966029769	-0.175683779516611	-6.75124492945261	7.8125638417841e-10	6.41949952468616e-09	11.9688651336186
ERN1	1.20795001350609	5.45741179335439	6.80782475238283	5.94041838129989e-10	4.97497615245952e-09	11.9672489857293
WDR20	0.569938932264148	5.00217749586318	6.81900434999947	5.6268626945663e-10	4.73880932258034e-09	11.9613022774825
ARTN	0.968032400019627	2.55860319795389	6.72690884718209	8.78732577657638e-10	7.16343560592133e-09	11.9549419411888
TUBA1A	0.760879041963376	2.84976700629853	6.7372521716996	8.35914959132144e-10	6.82921600997186e-09	11.9352785249543
MANEAL	-0.487765939504205	5.04191697511136	-6.81721466706986	5.67593423300993e-10	4.77478030492309e-09	11.9326056969606
PCBP1	-0.282841926880621	7.73368014687965	-6.85970789426721	4.61748246211077e-10	3.93468654837175e-09	11.9196601574198
LOC101927204	-0.817988566371035	3.49492689821486	-6.73756009979334	8.34672386128731e-10	6.82277656511106e-09	11.9103772700073
SFT2D3	-0.514039294587923	4.71706300387463	-6.78565891512842	6.61409148348999e-10	5.49320783827908e-09	11.8922113781174
ZSCAN31	0.644234604771187	4.47726141179572	6.77970731045273	6.80749632242344e-10	5.64135567204804e-09	11.8740730164607
DDX6	0.407837107331554	8.59466101651481	6.85505966131828	4.72301670638911e-10	4.01590140787876e-09	11.8697532656099
TAF7	0.447418572571534	8.02402295842959	6.84912040663511	4.86134168079163e-10	4.12184679157352e-09	11.8613408502379
PPAN	-1.3002699487704	1.38973458943968	-6.68963837319068	1.0517873898473e-09	8.48664129282484e-09	11.8608772568415
LCORL	0.824774173828029	4.08174278753427	6.75142568271927	7.80573965853662e-10	6.419002558192e-09	11.8377251727378
CSK	-0.56108249694169	5.68022594987248	-6.8083655751694	5.92485961543691e-10	4.96471495454245e-09	11.8359400247594
MRPL14	-0.521329458524264	5.00132637307436	-6.79709554299129	6.25757364491088e-10	5.22020699177676e-09	11.8275548935034
ZMIZ1	-0.498300360163025	6.97587265361651	-6.83237959613081	5.27317539607446e-10	4.45593707076275e-09	11.8222339428912
WNT5A	-1.16631294009556	2.27873799051535	-6.69261813926661	1.03679305484872e-09	8.38367501971369e-09	11.8208767250225
HRNR	-2.15290128285217	-0.675830711993097	-6.72789241117653	8.74569392833688e-10	7.13336990917472e-09	11.8123165346603
STARD7	-0.405879077888115	7.86826874399694	-6.83148945802455	5.29601463730883e-10	4.47271967344373e-09	11.7796526473737
ELMO3	-0.565039205293606	5.87766808251073	-6.80194704674421	6.11214077777637e-10	5.11308668072925e-09	11.7664141356818
SUCO	0.505654904754012	7.48615553005035	6.82124016819893	5.56614780710255e-10	4.69030726551357e-09	11.7635283049213
RBM11	1.43814361827683	1.32135654716979	6.66643837997863	1.17609989470456e-09	9.41883521007126e-09	11.7585470417703
TBX3	0.598879237335579	8.53958011794182	6.83017903776417	5.32981570612131e-10	4.49873595520616e-09	11.7483590267026
ZNF441	1.03285319615931	4.90499065554476	6.75848446838597	7.54380160465907e-10	6.21380827732093e-09	11.7448350257356
ZDHHC20	0.609338753160297	6.85929640766954	6.81115216657949	5.84532969325226e-10	4.90080796615723e-09	11.7190333958387
FLJ10038	-0.850751584683596	3.56305882664144	-6.71714224176398	9.21150284196251e-10	7.48484451704053e-09	11.7183644666046
MRPS16	-0.291997905093089	7.39451149642018	-6.81276928877519	5.79966186336612e-10	4.86636420858853e-09	11.7063554101816
ZNF91	0.67996106347	6.43881044048597	6.79383818446657	6.35713420841183e-10	5.29737665224817e-09	11.6882669801113
RPP38	-0.803796156411991	4.56990927803054	-6.73253428890406	8.55183170162312e-10	6.9828333241747e-09	11.6787789207949
ANKRD11	0.443460915892356	8.48067353705298	6.81404351208786	5.76392632981354e-10	4.84066654186131e-09	11.6747942452328
FAM111B	-0.905539977562468	5.37239196293751	-6.78685244699052	6.57596547837183e-10	5.4730421920756e-09	11.6742318722112
SNORA8	-1.01653904609798	2.5991929333948	-6.667504911186	1.17007914712045e-09	9.37561818204943e-09	11.6731690406626
CCDC88C	-0.514503457057583	5.64665956587602	-6.78152710697157	6.74777355498498e-10	5.5984534794681e-09	11.6637040068384
NCSTN	0.312008284487905	7.22123049877067	6.80019230094242	6.16435248692757e-10	5.15102487165856e-09	11.6616308912908
DHX57	-0.5098008473104	4.69794842575941	-6.7407453116237	8.21925867644625e-10	6.72957406136952e-09	11.6440683436005
SKA3	-0.630636797460502	4.3041291868652	-6.73890241087432	8.29277096992738e-10	6.78606260950570e-09	11.6428013904066
PNRC2	0.463930165995866	6.4887702690425	6.78650062701172	6.58718131402974e-10	5.47691664515341e-09	11.6422057030984
RRAGA	-0.351682063419611	6.7942235252516	-6.78797980221783	6.54015306483867e-10	5.44686291855893e-09	11.6361810775535
RAD1	-0.417599395571749	5.6412277195881	-6.76628514237406	7.26443614004343e-10	6.01007014208772e-09	11.6207267510437
AKR1C1	2.7897430393614	1.68380391566154	6.64151755337092	1.32583308528339e-09	1.05059153607469e-08	11.6203623424414
TUBGCP6	-0.598607625128377	5.83373972719726	-6.76552396374726	7.29123949517608e-10	6.02892358257511e-09	11.6162073004996
HMGB3	0.480776041691517	6.11945152249893	6.78151194359882	6.74826904491027e-10	5.5984534794681e-09	11.6152240304041
RRP9	-0.529302970081226	5.40201554152345	-6.76728181631796	7.22948757330358e-10	5.98445343995185e-09	11.6138711879974
REPIN1	-0.411806980695832	7.92684150656802	-6.79546163058039	6.3073195723424e-10	5.25878460290358e-09	11.6136122691862
FAM221A	-0.595841505816785	3.141323031737	-6.67190485958994	1.14556111744837e-09	9.1987945131576e-09	11.6091654233025
ZNF248	-0.5347580895344	5.437897834212	-6.74577348863522	8.0219488384837e-10	6.5823816261569e-09	11.5919415675135
ATP6V1B2	0.445326745451241	7.31079709924907	6.78599551811897	6.603317008026e-10	5.48729431059869e-09	11.5905427521911
TPCN2	0.563111438217525	4.19647907503727	6.71442049185151	9.33327696541276e-10	7.57559388716962e-09	11.5905399927336
MARK2	-0.482823939114934	6.43797780806095	-6.77290206516154	7.03550253643109e-10	5.82708803568943e-09	11.5899872199697
CASP7	0.438015581742248	5.12197513165659	6.74195394495892	8.17139720946263e-10	6.69769107517963e-09	11.5884041640107
C22orf29	-0.448211387278899	5.59454062888167	-6.75466286681391	7.68451588316684e-10	6.32624399680007e-09	11.584819040788
CANX	0.343004192829522	9.95790178593837	6.79963991627026	6.18087956963287e-10	5.16196260387136e-09	11.5632622235331
ZNF292	1.2184307051598	6.1142568514651	6.74652405292075	7.99290062782028e-10	6.56213208460084e-09	11.5622917993917
SNORD60	-1.51682917793656	0.638948178085734	-6.63280546718771	1.38250233912701e-09	1.08917393097225e-08	11.5479725410297
SLC9A1	0.77554000791404	6.82794523334113	6.76439353048021	7.33122597245926e-10	6.05659814114134e-09	11.5363368546439
MTMR1	-0.34585987197509	5.84658726854249	-6.75343449395093	7.73029435689498e-10	6.36044383907589e-09	11.5306375583952
AKAP5	-0.924713998689802	3.58249746331907	-6.68738638449578	1.06326154342519e-09	8.57001359960957e-09	11.520454278051
PPP2R5B	0.545624719108789	5.03673557992153	6.71512218406133	9.30173104974038e-10	7.55407211697683e-09	11.5190021617444
RREB1	-0.533243722971902	6.38341755603047	-6.75118324062166	7.81489420027057e-10	6.41949952468616e-09	11.5154815339664
BTAF1	0.427017141927418	6.95631912460533	6.76322159537456	7.37290943560976e-10	6.0863995648772e-09	11.4933181286665
CLTC	0.334096668521973	10.1593938830119	6.78676107237198	6.57887663605252e-10	5.4730421920756e-09	11.4920603767183
SLC26A11	0.48012330168816	5.56055985952082	6.73134384954649	8.60113999230434e-10	7.01927815893706e-09	11.4908995692326
C14orf80	-0.681379656664849	4.78865664169213	-6.71856931237942	9.14828319465383e-10	7.43749975370449e-09	11.4882938088148
ZBTB26	-0.723482693355935	3.11644914067921	-6.64137585586793	1.32673615402075e-09	1.05075264181306e-08	11.4880957167928
CBX8	-0.752244793083092	4.23766510212053	-6.68350338958372	1.08333718083453e-09	8.72714115204468e-09	11.4853615804504
SWSAP1	-0.787511835255163	2.63441860495711	-6.62640151348283	1.42567795014104e-09	1.12083665441455e-08	11.4788078579777
ZNF320	-0.446417796749685	6.13092144342084	-6.74105804288263	8.20684810857544e-10	6.72307862511559e-09	11.465342507443
TPST1	0.555313721280542	3.8827874464081	6.6745408551224	1.13111640427073e-09	9.08766395212912e-09	11.462345439282
PSMD6-AS2	1.53736745640243	0.912749285113282	6.59953107289177	1.62183574010484e-09	1.26841070174033e-08	11.4596134569888
ACSL3	0.542877825978583	7.95554296580876	6.76434985262125	7.33277532005524e-10	6.05659814114134e-09	11.4510422450857
MYH10	-0.464389701510632	7.82110572859483	-6.76243465649673	7.40103076884053e-10	6.10625703433568e-09	11.4489369754587
ZSCAN30	0.457521277353256	5.29155928254245	6.70886983058488	9.58657352260309e-10	7.77278552998963e-09	11.431771304048
C19orf26	1.54806172845975	1.02086547454532	6.58916644195952	1.70442837186874e-09	1.32747388132681e-08	11.410383093368
CDKL5	1.11982321697528	2.23280568675452	6.59343397951946	1.66993014432574e-09	1.30330930598728e-08	11.387431845348
CCNG2	-0.920301869340788	6.68139629486431	-6.72280690119012	8.96307394586728e-10	7.2948248439644e-09	11.3764344336954
TRAF4	-0.581792389024822	7.20656488232944	-6.73838402535446	8.31356597917545e-10	6.79937400562628e-09	11.3669513561896
CPEB3	0.965748917357499	3.90649910575807	6.64406608627109	1.30969405972314e-09	1.03944852012699e-08	11.3622914579398
VIMP	0.419593352551803	6.05259767249459	6.7107869511743	9.49832940310562e-10	7.70539785613366e-09	11.3581366843488
MEX3B	0.750200033823871	3.76666421890878	6.63907258631042	1.34150091912683e-09	1.0602093579794e-08	11.3367639611213
MECP2	0.282009545276133	6.48616879115064	6.72310413301485	8.95022307424963e-10	7.28831614332606e-09	11.3350028198099
JAG2	-0.821573070339858	6.268903507017	-6.71933471059323	9.11455276025885e-10	7.41409123770568e-09	11.3105331455546
TTC39B	0.650642348899819	4.51413909280892	6.65008316334027	1.27235612989037e-09	1.01410295363237e-08	11.3089983831185
ZNF766	-0.46388124253842	5.34442936021651	-6.68116190514016	1.0956235978324e-09	8.82138549332509e-09	11.3065486126985
SNIP1	0.615441817734147	5.43844331056887	6.69233123928471	1.0382275085984e-09	8.39075579607839e-09	11.306123596435
ZNF610	-0.838973568316695	3.74821033313565	-6.61516416400152	1.50468405783838e-09	1.17986087793739e-08	11.2866793356134
MYO10	0.529977036000513	6.53719537247863	6.70156318444888	9.93038838154002e-10	8.03852894540188e-09	11.2608809058179
GRAMD3	0.577021164978144	4.09379052201018	6.64267906093874	1.31845340817805e-09	1.04529547926091e-08	11.2586566568484
TSEN54	-0.462855687430224	5.38854905824441	-6.67818353242906	1.1114511401435e-09	8.93923423695491e-09	11.2481601589231
NOLC1	-0.327046052814499	8.37246477254147	-6.72359724099912	8.92894362902129e-10	7.2749331271505e-09	11.2329467176421
DAGLA	-0.754323336860737	3.99454859845674	-6.62691370337637	1.42217628069977e-09	1.1186694096903e-08	11.2291653398475
FAM98A	-0.32600450602638	6.31987432650746	-6.69823798752327	1.0090864844192e-09	8.16403160023639e-09	11.2282406923909
TRIM56	-0.67100322785388	4.69354552086232	-6.63589364022509	1.36214611204955e-09	1.07539358667382e-08	11.2226992288515
LRIG3	-0.895483937868546	3.65888729105221	-6.59925156724545	1.62401026879132e-09	1.26945019240866e-08	11.2196515708994
PAK4	-0.646000071413186	7.18198137302398	-6.70805044008572	9.62453644495016e-10	7.7993545200956e-09	11.2103424456679
DUSP22	0.573603337518119	5.03083176664847	6.65288143535865	1.25535222240736e-09	1.00161365418007e-08	11.2086092345129
SLC35F2	-0.435339288333265	5.5772984621368	-6.67830083024652	1.1108235474428e-09	8.93897448467368e-09	11.2045430016548
TMEM121	-1.71019041228303	0.851038324316516	-6.54814624039116	2.07408361947942e-09	1.59551432531265e-08	11.2014610720992
RBM48	0.878324970210834	4.56924560792271	6.63803958599672	1.34817544281955e-09	1.06492385320244e-08	11.1947103821426
KCTD7	0.703876379494488	4.2261397507483	6.61172215214988	1.52973803150731e-09	1.19888028607065e-08	11.1833318674696
NOM1	-0.637944435789493	4.8007599993696	-6.64695074298997	1.29166062111564e-09	1.02622094638479e-08	11.1799936331462
TMEM80	-0.51739289614261	4.60146238206597	-6.63990616478667	1.33613873485493e-09	1.05708425935625e-08	11.1771419062537
ZNF605	-0.490691823412098	5.80072677466505	-6.6694575685194	1.15913490683027e-09	9.29288294765794e-09	11.1714240962197
SOD1	0.496496173110181	8.32668662285734	6.70464821578116	9.78375988364931e-10	7.92410671051122e-09	11.1601213298825
ZNF559	-0.552703780936805	4.83316460051035	-6.64355426359567	1.31291960895696e-09	1.04145804797135e-08	11.1579432536454
DPH7	-0.5051567230578	5.22238813905296	-6.65097408894931	1.26691780247477e-09	1.01030471173452e-08	11.1555840836089
DSTYK	0.441664824030449	6.02208196329232	6.6761351110464	1.12246772986779e-09	9.02300611975094e-09	11.1551245427249
NPC2	0.526833207609826	5.45895768075185	6.64748442110291	1.28835133244663e-09	1.02413359491893e-08	11.1480030964137
TMEM184B	0.499103678801792	6.14824778428568	6.66990505098981	1.15664114500675e-09	9.27784371443452e-09	11.1357149060225
CCNE2	-0.839887098122535	4.70526312983131	-6.64755016866657	1.28794421802877e-09	1.02413359491893e-08	11.1354538594049
C2orf49	0.498819708999045	5.15009874360529	6.64632299627881	1.29556397356622e-09	1.02877782269013e-08	11.1321347166117
BEX2	0.802625580173548	5.96330235017739	6.65551643542097	1.23954583761543e-09	9.90581176031576e-09	11.131748960599
TMEM97	0.308811107935647	6.75868050993758	6.68901681439305	1.05494202100457e-09	8.50752383856314e-09	11.1244943524045
PSPC1	0.37355681019812	5.60721555593033	6.66600550376312	1.17855228019476e-09	9.43344405085528e-09	11.1238774415567
GTPBP3	-0.483701279266276	5.12423682946065	-6.65403464081101	1.24841020843751e-09	9.9660434289727e-09	11.1235443616238
OSBP	-0.309298052773183	8.07407673774037	-6.69194701933737	1.04015161984292e-09	8.39982007026661e-09	11.1164971320316
DTWD1	0.540566203290115	4.88511230513276	6.63971927468375	1.33733910316355e-09	1.05747677583486e-08	11.1128656531387
IP6K1	0.566540757873862	6.31988126066978	6.67023087695993	1.15482869602391e-09	9.26825638668899e-09	11.1112725930215
SNORD96A	-1.62100618841145	0.872267247524437	-6.53028690504605	2.25879555291255e-09	1.72963151568255e-08	11.1066676688973
SNUPN	-0.329509243004293	5.42181484982194	-6.64846468622042	1.28229461415871e-09	1.02047331613895e-08	11.104064822462
RABGAP1L	0.508524656932278	4.87033042172149	6.63327323233466	1.37939977695147e-09	1.08730010764846e-08	11.0907965291016
PRMT7	-0.515408072214501	5.27586509341068	-6.64079942250001	1.33041615846527e-09	1.0531117045606e-08	11.068395201791
CC2D2A	-0.626078783840637	3.78105260184057	-6.59002463784831	1.6974347353363e-09	1.32339979157891e-08	11.0659791028238
UCK1	0.37387205132774	6.08632910237013	6.65413613119191	1.2478010807142e-09	9.9660434289727e-09	11.046938811239
SF3A1	-0.397693403416326	7.13352209483845	-6.66554100980305	1.18118941202296e-09	9.44951529618367e-09	11.0278996861147
LAS1L	-0.388631287783781	5.92493518519208	-6.64860970634959	1.28140097765872e-09	1.02047331613895e-08	11.0013793384461
HIST2H2BF	1.48660641750407	1.3117944080587	6.49767263241169	2.63897969166e-09	2.00237084638537e-08	10.9931546929021
YAE1D1	-0.596540965084817	3.82612009770181	-6.56244649785074	1.93700604073121e-09	1.49851018586398e-08	10.986649273885
ANKAR	1.22459383916715	2.020074005605	6.50772157110702	2.51555716176933e-09	1.91452642377741e-08	10.9824911732877
ZER1	0.371562897144659	6.7190537302794	6.64844960997582	1.28238755164771e-09	1.02047331613895e-08	10.9803532829917
SCFD2	-0.545966120131759	4.31761831120118	-6.5974083589409	1.63842256721218e-09	1.28004959777618e-08	10.9547409096207
LOC729218	1.04129317711282	4.58425464745289	6.59027720294249	1.69538192858119e-09	1.32248597608183e-08	10.9531891179102
CDKN2B	1.94424140316653	2.52774003077197	6.48798245547432	2.76365156121921e-09	2.08957662856333e-08	10.9472676624809
NR3C2	-0.713946883286047	3.70461620105689	-6.52990331668886	2.26293603613349e-09	1.73191883377067e-08	10.9208379786495
FCGR1B	3.49466924418648	-2.39418516095717	6.82285570701701	5.522680718107e-10	4.65629273796152e-09	10.918110724415
LIMD1	-0.47629733324356	5.97768631627276	-6.61933347705466	1.4748786223352e-09	1.1583042569553e-08	10.9079308729803
PWWP2B	-0.650277581068534	5.58270176410538	-6.60106589457058	1.60994613394919e-09	1.25976816818035e-08	10.8998803775652
THBS1	-0.800010044805823	4.45499859457796	-6.57496370087987	1.82439056769895e-09	1.4150335105665e-08	10.8992327185954
SNORD4A	-2.58515539667414	-0.994086500096598	-6.63387465077121	1.37542083592748e-09	1.08530316722475e-08	10.8982500163686
PIK3R4	-0.429400523715438	5.98438099006619	-6.61893639856952	1.47769192439372e-09	1.15990705366943e-08	10.8911424146043
ZNF79	1.02588999148994	3.64865975630756	6.54573218087909	2.09815090231933e-09	1.6107277070157e-08	10.8905202766744
LSG1	-0.310547943453315	6.432599874409	-6.62735428869719	1.41917094783257e-09	1.11689051114538e-08	10.8782874697709
PELO	0.411430855449844	6.2986521744297	6.6199942021019	1.47020910868221e-09	1.15524123369818e-08	10.8767593168133
YPEL2	0.668356955026723	4.98712135609503	6.5765907104897	1.810235927655e-09	1.40478050075801e-08	10.8703524182489
RAP1B	0.491917359317349	5.33809527340654	6.58789426735428	1.71484802217788e-09	1.3348967289281e-08	10.84702136235
GOLIM4	-0.435856824963981	5.1371265540167	-6.58127718874178	1.77006800484385e-09	1.37431960500182e-08	10.8355058901614
LAMA3	-0.585730349086912	7.61516963943829	-6.63187836040832	1.38867198421697e-09	1.09346085553235e-08	10.8286085020766
FAM208A	-0.48589188722528	5.44578848953339	-6.58624728495149	1.72843102134153e-09	1.34407665543575e-08	10.8227629463405
SLC7A5	0.572715556567197	4.85875977607073	6.56116636353107	1.94890318186137e-09	1.50616212963615e-08	10.8011113608104
SMAD2	0.322279085484393	6.66015657544104	6.61158701980316	1.5307300064039e-09	1.1990319132061e-08	10.7992982437099
HOXA5	-1.92996989474492	0.746472394724348	-6.49039738803421	2.732048000904e-09	2.0677637490713e-08	10.7942444965721
EHF	-0.463703338221334	9.22050144195755	-6.63345702054588	1.37818264207236e-09	1.08691126855875e-08	10.7891492177421
MUS81	0.530116097030867	5.64119552856924	6.5844962438065	1.74298878997696e-09	1.35469563510839e-08	10.7828259185519
AASS	0.527998711792018	4.79015486430185	6.55352166500028	2.0214677935514e-09	1.55823205277042e-08	10.7704848087133
CPSF6	0.32201283382433	7.22312014992836	6.61562805372586	1.50133861487555e-09	1.17785269806537e-08	10.7685807126562
FBXO42	0.710925199872175	5.55680060636238	6.57218224129015	1.84884232093095e-09	1.43251890046951e-08	10.768552936431
NAV1	-0.578031063592486	4.51914823741745	-6.55931437671469	1.96624277150826e-09	1.51800007490838e-08	10.7629528561938
USP38	0.496249130411136	5.94203532838881	6.58980907592031	1.69918872863248e-09	1.32407981054205e-08	10.7582824551898
ELFN1	-1.71242466469226	0.502617529134444	-6.46204380957703	3.12670969361282e-09	2.34401761154718e-08	10.7526109050934
IPO4	-0.420971115095922	6.74475704776611	-6.60492051549001	1.58046440972922e-09	1.23734377353983e-08	10.7350283380883
CHAMP1	-0.609649472124467	5.7864201588339	-6.57274455222476	1.84387309044796e-09	1.42940621198589e-08	10.7083485349364
NR4A3	3.84085962871143	-1.14753624076362	6.69188393826253	1.04046785633297e-09	8.39982007026661e-09	10.7049008024502
C14orf1	0.365316379558084	6.35588496860664	6.58437698734138	1.74398465577604e-09	1.35476842168303e-08	10.7000711413114
LOC554206	-1.45309910589075	1.42941494104777	-6.43791388331121	3.50652868626441e-09	2.59763368292779e-08	10.6931633033661
ATXN7L3	0.371835451618296	5.40392250806663	6.56231738319393	1.93820272917336e-09	1.49866386103333e-08	10.6881235078763
GIGYF2	0.34164467003815	7.30093604854505	6.59454952816863	1.66102650542835e-09	1.29703452966782e-08	10.6854724620679
PPIL4	0.466683668872917	5.68901593628276	6.56896532073876	1.87752611380222e-09	1.4539934050982e-08	10.6842018989063
TNRC6C	0.615172644645196	5.21419003419723	6.54923752692872	2.06329357777008e-09	1.58884186481002e-08	10.6722719058518
COX19	0.524516793823114	4.30543776162857	6.51477941081005	2.43229668214309e-09	1.85586214324495e-08	10.6605457455025
ZNF726	0.988649379191112	2.84508254998917	6.46074060546351	3.14614323745327e-09	2.35623375828421e-08	10.6359827382213
ZNF174	-0.507662916701722	4.1345086000102	-6.49591802165616	2.66113492825828e-09	2.01714296227796e-08	10.6323392043412
RMND5A	0.561834925619997	7.87139545589475	6.58676868879197	1.72411943999274e-09	1.34141852388244e-08	10.6250265606578
TYSND1	-0.510022718603198	5.9997961368111	-6.55772162356325	1.98127704712966e-09	1.52882097326306e-08	10.5915162619764
LINC00701	1.81813387358733	0.00708754491165132	6.45891739299262	3.17353143297181e-09	2.37556071772207e-08	10.5832640260759
DOCK9-AS2	1.62160858526183	0.961853623516569	6.41447243621147	3.91900018936376e-09	2.89035888229303e-08	10.5804394960684
STAG1	0.42561168948625	5.24642118824622	6.53808207853601	2.17625621441096e-09	1.66898178322753e-08	10.5803776875313
DCUN1D5	-0.40364960479443	6.39494415315147	-6.56423792491335	1.92047746246333e-09	1.48648915342007e-08	10.5797315442608
ZC3H6	0.994663137377799	4.65883622118192	6.48006502577977	2.86981750139033e-09	2.16439877452924e-08	10.5767117745888
STK11	-0.506045455932494	6.1711789332928	-6.55311977924353	2.02535551901141e-09	1.56042783342614e-08	10.5666705763748
TMEM147-AS1	-0.989739696901178	2.44303777572971	-6.42402192595488	3.7454878855493e-09	2.76782707132915e-08	10.560051923566
MAP3K1	0.707049503058392	4.79583344038596	6.51010595836266	2.48711878839575e-09	1.89384258248228e-08	10.5559101645402
SIX4	0.652372902618326	4.63934720909786	6.50184199680028	2.58706156660743e-09	1.96496289753046e-08	10.5419155302571
INTS10	-0.36157889476388	6.71190073695612	-6.55744062363746	1.9839412120787e-09	1.53009045919742e-08	10.534334987607
PEX6	-0.47881043681736	5.44094732520592	-6.52519559260302	2.31436613305725e-09	1.76767659481117e-08	10.5329204331503
RUFY2	0.528185619078712	4.71675531705129	6.50437759233225	2.55598211335923e-09	1.94332290704821e-08	10.5311126760012
CREM	0.721086271056095	4.52526336630128	6.49298697862633	2.69855513018093e-09	2.04344446973257e-08	10.5268232601284
CSGALNACT2	0.53551119671638	5.10776468891535	6.51161831746757	2.46924578961197e-09	1.88214186684332e-08	10.524393733569
REL	1.14712003109	2.18895742297204	6.4083153869401	4.03505356201681e-09	2.96866067061462e-08	10.5189589507046
NT5C3A	0.551823183918997	4.68263575001703	6.50749376975193	2.51829087215751e-09	1.91563605553785e-08	10.5179107344083
MIB1	0.507747766102282	6.58851157810975	6.54889520155547	2.0666723215815e-09	1.59062796416544e-08	10.5114810098407
HIP1	-0.445360375235223	5.97731933620745	-6.54484856764121	2.10702898079425e-09	1.61671676932072e-08	10.5113821752089
CCDC86	-0.53503563358461	5.7376389839104	-6.54627571826716	2.092708089508e-09	1.60737108296942e-08	10.5095422637062
VRK3	0.379457618787359	5.22072963483376	6.51228772185489	2.46137534221015e-09	1.87709558855397e-08	10.5078184865032
CAPN10-AS1	1.19320611890765	2.45197982864035	6.41157696773812	3.97316033571058e-09	2.92742765461384e-08	10.5021327805368
EGR1	7.05231427480423	2.66972969304594	6.38637484612206	4.47685471173804e-09	3.27764263049529e-08	10.4899683203607
DIMT1	-0.435888557696522	5.37420925724983	-6.52547565043889	2.31127457629405e-09	1.76621369148251e-08	10.4893715948919
UBE2R2	0.28006499288173	6.92217713232435	6.54724257668554	2.08306071523392e-09	1.60077992323196e-08	10.4828937958288
PYROXD2	-0.72295747874842	3.06215093351182	-6.43542152009207	3.54826395989269e-09	2.62725501093435e-08	10.4748274631741
TTC9C	-0.582987805610342	4.30552747218596	-6.46628593747562	3.0642675232562e-09	2.30425810658016e-08	10.47336408905
GNPDA1	0.607832862053484	6.6623558300739	6.53307888024752	2.22888331405654e-09	1.70759754305475e-08	10.4611924639284
TMA16	-0.550374785163996	4.8743276498379	-6.49857210043653	2.62769293656698e-09	1.9948148197922e-08	10.4569662880327
AR	-0.820182729751256	8.46276416868889	-6.56025234237469	1.95744192493714e-09	1.51198291897408e-08	10.4549801005768
MASTL	0.542371536757127	4.96240168522853	6.50238330681915	2.58039541718639e-09	1.96089157816148e-08	10.4499492099503
ABHD10	-0.440402473428024	6.22490150674249	-6.52793674890377	2.28428132235928e-09	1.7473646630946e-08	10.4386829435554
PIGA	1.05683505501992	5.26513736532114	6.48365078809425	2.82124576113828e-09	2.12883549493731e-08	10.4182262355516
TIGD6	-0.711960459901204	4.54245230104095	-6.45173178417573	3.28378359069124e-09	2.45424735840351e-08	10.4097500098587
GSKIP	0.461937323097515	5.17045507255549	6.49476922933579	2.67573994968429e-09	2.02719026662257e-08	10.4071912922352
RPGRIP1L	-0.46896378822869	4.83682311150194	-6.48502278564838	2.80287651463302e-09	2.11603789561234e-08	10.4023053374206
CCNL1	0.681545476541526	6.73602019669477	6.52630108803134	2.30218627914606e-09	1.76016441790515e-08	10.3903837424448
BPTF	0.405574856000481	7.45601553496139	6.53534627510389	2.20487936155948e-09	1.69006985672165e-08	10.3898004102112
LARP1B	0.435058762507837	5.63317671823907	6.49671809397004	2.65100983675072e-09	2.01048301558832e-08	10.368437519478
LPP-AS2	-0.889535627278814	3.08932941196463	-6.40428561630913	4.11283946024954e-09	3.01997052983409e-08	10.3665317042422
MLLT10	0.541796648610202	5.50643273017712	6.48911915321978	2.74873120225785e-09	2.0793424550682e-08	10.3541422445102
SARNP	1.08205282386095	1.70288430303488	6.37171705945416	4.79825992086373e-09	3.49760538697523e-08	10.3539330491928
[truncated: 13,017 more rows]
