# Supplementary material for: The transcriptomic response of cells to a drug combination is more than the sum of the responses to the monotherapies
Source: eLife. 2020 Sep 18;9:e52707. doi: 10.7554/eLife.52707 (PMC7546737; doi:10.7554/eLife.52707)
Supplement: Source data 6. [file elife-52707-data6.zip › LNCaP/DE_limma_MW_6.csv]

	logFC	AveExpr	t	P.Value	adj.P.Val	B
LPIN1	3.29824312402961	7.60495056874482	38.755065532419	7.3236787016049e-65	5.91649253017447e-61	137.623709193072
INSIG1	4.14425630979006	8.28307822877681	38.7267103278366	7.88025110571986e-65	5.91649253017447e-61	137.569917365283
GCLM	3.29087793438002	7.36663496752429	36.8659306914841	1.07010617468752e-62	5.35623810636924e-59	132.677055673508
TRIM16	2.60168075001047	7.01976816602199	36.4485345602516	3.31529356404645e-62	1.24456120394304e-58	131.546074972393
ME1	2.21599997926728	8.47234358432923	33.9572903221214	3.5876139404606e-59	1.07743221859913e-55	124.645167248852
DBNDD1	2.56956973756152	7.47774924109012	33.1355484973352	3.94949054238822e-58	9.56343211534608e-55	122.243776998002
HMGCS1	2.83353572822687	8.01092711096575	33.0944836056026	4.45817959559287e-58	9.56343211534608e-55	122.133339649559
SQSTM1	3.09923586721798	10.0356146664611	32.6966360843097	1.45117464693565e-57	2.72385481229821e-54	120.967554626128
HMOX1	9.57064837610317	8.09908799650029	32.1136350268357	8.3584828835442e-57	1.39456643310333e-53	118.981123323313
TP53INP2	2.47584501020457	6.74736439517426	31.9651617661482	1.31092373981202e-56	1.96848308770174e-53	118.736642335798
DNAJC3	1.7942334761948	7.25456363449407	31.2984736643436	1.01013283968103e-55	1.37892315642275e-52	116.725471235524
ABHD4	2.24713753804176	7.6287354629928	31.0354564759537	2.28258106189761e-55	2.85626976878787e-52	115.91420898197
PES1	-1.9176960259671	6.55255246502648	-30.9444871257211	3.02998578568616e-55	3.49986665829718e-52	115.594755460564
PDCD11	-1.94793221032244	6.80893562706951	-30.7298041599162	5.92788406721694e-55	6.35807908238068e-52	114.939100244632
ARMCX3	1.8540234177767	7.09479876587203	30.6199334257154	8.3693669796602e-55	8.3782943044385e-52	114.614396989053
BAG3	3.23122001063915	7.59227406443493	30.4621130171818	1.37597059385698e-54	1.29134840233478e-51	114.126574546141
HSD17B7	2.52627004577357	5.18377826626915	30.4158626382513	1.59240523695948e-54	1.40656217871668e-51	113.877608767137
NOL6	-1.96771298691528	6.90341654535945	-30.2146623288535	3.01263699535708e-54	2.51320872901566e-51	113.328965175726
SEC24D	2.02845342738205	6.95795148475889	30.1021030721101	4.3101214422993e-54	3.28166145860062e-51	112.980208622516
NAT10	-1.65581791849154	6.53881867925356	-30.0977099924452	4.3708863327126e-54	3.28166145860062e-51	112.951048290573
TUBB3	4.17119208954232	6.20668955784321	29.6756122283028	1.6906112904953e-53	1.20886757800369e-50	111.538999543825
RRP1B	-1.33119413127909	6.47437924370733	-29.1992908127916	7.92350116909218e-53	5.40814970704946e-50	110.070775024942
TES	2.2851586869657	6.78184422587473	28.8472599795555	2.51325997536792e-52	1.64083094739672e-49	108.929178083844
DDIT4	2.49222342640537	9.29730938279806	28.6923619422573	4.19110006452397e-52	2.62223160703716e-49	108.419989537395
TNFRSF1A	1.66611091220546	6.82203984760087	28.666970714543	4.55849974855205e-52	2.7380172889703e-49	108.337723609608
NOP56	-2.14759157255885	7.51123693536341	-28.5750588255467	6.18204913182064e-52	3.57037114474687e-49	108.034623327655
GTPBP4	-2.03788383448086	6.88496240058456	-28.5528796623193	6.65440579461174e-52	3.70083545969962e-49	107.953105739198
RNF103	2.39785408676181	6.8897702003151	28.5036962294781	7.8358808986673e-52	4.20227098479958e-49	107.795030201888
WDR3	-2.14542088981934	6.51101782139512	-28.4613441293582	9.02159557646355e-52	4.6713199715923e-49	107.64047576844
TRIB3	3.2223297686881	8.65755459136636	28.4062153364121	1.08403965795708e-51	5.42597983462782e-49	107.472706599734
POLR1B	-2.08260183577292	5.7553208188769	-28.3082741011301	1.50329005283252e-51	7.28174304301071e-49	107.089653572671
GCLC	1.89710186962856	6.22062015522295	28.2322721709705	1.93861701504449e-51	9.09696034309629e-49	106.884584032359
HERPUD1	2.7785794260093	8.34033559735188	27.9461695885884	5.07361773288129e-51	2.26207715737902e-48	105.932306542892
NSUN2	-1.43484276952491	7.01836717965808	-27.9433633764184	5.1219115177735e-51	2.26207715737902e-48	105.924811273212
TRIM16L	2.47891404886348	6.42971488515434	27.8845322850759	6.24826974960831e-51	2.68068624457481e-48	105.722344275536
STX3	1.97667775829524	7.8186658237774	27.7386737769066	1.02420862640148e-50	4.27208798167906e-48	105.233025153957
HSP90AA1	2.46748314494453	12.1330875110188	27.7229614772341	1.08033861292281e-50	4.38442286801323e-48	105.148773724318
KIAA0513	2.07309211682649	5.91605873094083	27.6388686324912	1.43795033366863e-50	5.68217426588635e-48	104.883598934857
DNAJB4	4.09968440442077	6.14063789689588	27.4120268585202	3.12005502315894e-50	1.20130118532704e-47	104.099243380735
DNAJB2	1.74863758488932	7.05363186842534	27.3779519486438	3.50653606778479e-50	1.31635363984641e-47	104.007026430107
WBP2	1.97600817334704	7.84772571630618	27.3461820525763	3.91026742296197e-50	1.43211160056578e-47	103.895227200146
HIST2H2BE	1.8416712685088	7.04293759046112	27.3182620418953	4.30361603483782e-50	1.53864519950297e-47	103.802525472459
ACSS2	1.70248826565395	6.47807275042287	27.2622056768947	5.21803274409458e-50	1.82218557407731e-47	103.610641398072
LDLR	2.62085575405541	7.22029136273969	27.1355447196959	8.07319400929677e-50	2.75516093735455e-47	103.175018163614
MSMO1	2.96960528639847	7.26151821259622	27.0457482199161	1.10108483453141e-49	3.67419775007191e-47	102.864404362743
SPIRE1	2.59143906364642	6.71318768027115	26.8455190545106	2.20572627463697e-49	7.20025776955409e-47	102.172963735679
NOP2	-2.83976302288172	5.99678011870492	-26.8060433537492	2.53067445096116e-49	8.08523565013462e-47	101.985911626105
F11R	1.36006841988294	7.86323856071296	26.6542127761397	4.29936392510793e-49	1.3269244743664e-46	101.497985698474
MAFG	2.82255626402225	6.53642251778699	26.6521828714535	4.33000128156323e-49	1.3269244743664e-46	101.497908662297
DDX56	-1.25705635861246	6.73504554142472	-26.5390332983128	6.43664530870102e-49	1.93305331910909e-46	101.104981845208
P4HA2	3.24083087668137	4.92443165078256	26.3781337163157	1.13350838814267e-48	3.33740430516675e-46	100.465554986617
DKC1	-1.57203411836093	6.97089339238598	-26.3531858071039	1.23774192904087e-48	3.57421784739957e-46	100.452287823643
NOP16	-2.83377074996739	5.05378879721578	-26.3256907747823	1.36385114114271e-48	3.86407334630169e-46	100.195334418045
FXR1	1.52561512277735	7.71882130649814	26.247075265017	1.8006362685958e-48	5.00710263133974e-46	100.069125940024
GRHL2	-1.35817171825142	7.10021193663524	-26.2019878266081	2.11225266560355e-48	5.76683382303689e-46	99.9187008373968
UGDH	2.00817289678469	7.94452762825301	26.158659402753	2.46288283425782e-48	6.6040443998599e-46	99.7546361788006
MYBBP1A	-2.65054799890565	6.38228595609245	-26.137583830279	2.65409103164813e-48	6.9919001633734e-46	99.6845739188715
GOLPH3L	1.80652361773595	6.74326284322276	26.0904543462933	3.13761501570431e-48	8.12317708203722e-46	99.523886486854
EIF3B	-1.36523517905253	8.55563986871982	-26.0224174068655	3.9966555570782e-48	1.01718270923875e-45	99.268872267101
SURF6	-1.89747766312634	6.16989605893251	-25.9953207141857	4.40158396347215e-48	1.10156974659163e-45	99.1814230314989
GTPBP2	3.01038981056035	7.62029312911535	25.9591150545548	5.00795541337444e-48	1.23277800798739e-45	99.0530096596254
UBE2H	1.81349927704241	8.05546991854866	25.8314167713241	7.90334384415911e-48	1.91413888974021e-45	98.5883960862178
NOLC1	-1.27800762635468	8.37246477254147	-25.7990913828115	8.87326219038699e-48	2.11493500080716e-45	98.4720276639662
TMCO3	1.49865116949041	7.14698493502492	25.74849551612	1.06380448408663e-47	2.49595127078826e-45	98.3019719165359
UMPS	-1.57266054020604	5.90117854437778	-25.6830522461598	1.34562635402099e-47	3.10860389722757e-45	98.0686971560286
ADCK3	-1.65964715682691	6.44546069524462	-25.6358912052394	1.59437933723801e-47	3.62745456484332e-45	97.9047650907423
SH2D4A	-2.55814111019457	4.69665597530123	-25.503333445939	2.57144283056081e-47	5.76310231995538e-45	97.248180998643
RRS1	-2.55067849065264	5.1510255808117	-25.4178985182344	3.5025156397444e-47	7.73437865388264e-45	97.0449223548652
URB1	-2.18128504219038	6.15150403446662	-25.3938724668592	3.82101888603623e-47	8.19663137038857e-45	97.0289398613751
MBNL2	2.49013461764579	4.61731045271458	25.4027126901498	3.70056702576435e-47	8.05329195056196e-45	97.0133801095581
FTH1	2.17112449015976	11.6550602860358	25.3085858605318	5.20672167492704e-47	1.10118496719302e-44	96.6685586793049
EXOSC2	-1.73458868312785	5.72678188006167	-25.1389859988889	9.65533575643773e-47	2.01367391275929e-44	96.1044016632255
GPATCH4	-1.87709640287227	6.05077145111275	-25.1313787387717	9.92721999805771e-47	2.03305003372749e-44	96.0784123964681
TBRG4	-2.14943293702413	6.34069181702581	-25.1255365264909	1.01412488232178e-46	2.03305003372749e-44	96.0594477298618
ANAPC7	-1.30540819893603	6.33313145675813	-25.125181103099	1.01544187885963e-46	2.03305003372749e-44	96.0587597301402
SMIM14	2.00176134942093	6.9418291941642	25.0925202833544	1.14412379086232e-46	2.26054774257745e-44	95.9323497189104
GEMIN4	-2.41469670509134	5.73292332919182	-25.052558698159	1.324156621606e-46	2.54917126026098e-44	95.7838974738047
GEMIN5	-2.21145231033557	5.01515533082604	-25.053874350732	1.31779759910743e-46	2.54917126026098e-44	95.7204015341935
BYSL	-2.41671199648382	4.80660292496552	-24.8965595050782	2.34631109315765e-46	4.45977308542472e-44	95.1202483124145
RIT1	2.47051050857723	6.19270559275461	24.8681347688951	2.60479775732037e-46	4.88920539049034e-44	95.11970446103
PPRC1	-2.6386499536443	5.8784223670482	-24.7817140273854	3.58093002949969e-46	6.55746894182528e-44	94.7793398234708
OSGIN1	3.9505926604432	5.46328758968415	24.7848729376121	3.53946370453091e-46	6.55746894182528e-44	94.7721143018463
MKRN1	1.04904216733455	7.01404923103086	24.677133190368	5.26888617728008e-46	9.53224034193226e-44	94.4049867267738
TSR1	-1.50053058349942	6.50678236308161	-24.6474855536431	5.87973434525266e-46	1.05107251105136e-43	94.3051941894711
ADM2	1.76635841314279	7.13857717165746	24.6057161222511	6.86345447999208e-46	1.21248979378307e-43	94.1395262328547
P4HA1	2.30039330222968	6.64949978539461	24.5507466604694	8.41553850281411e-46	1.46939216463089e-43	93.9403653744387
TFE3	1.48621390341766	6.96665464157639	24.5376923836529	8.83341902090016e-46	1.52462781629697e-43	93.8891347148108
AZI2	1.78923055192349	6.38660441344106	24.4437128055435	1.25279657370755e-45	2.13772651713552e-43	93.549006353581
HSPH1	2.86984053406124	8.54453092036575	24.439482461334	1.272685275997e-45	2.14726315779449e-43	93.493652848008
KIAA0895	2.05071379400392	4.73824638054698	24.3562644961751	1.73561290732851e-45	2.86395202378515e-43	93.2099093880583
RCL1	-1.73883466644942	4.97995842586492	-24.280619070097	2.30252003533464e-45	3.75811313593315e-43	92.9128575980034
TFAP4	-2.583723230242	4.15678082208915	-24.3592323729572	1.71649399508058e-45	2.86387487001445e-43	92.8904252500617
UCK2	-1.73391847986531	6.09890098901782	-24.2645915893564	2.44481234480142e-45	3.90545767761044e-43	92.8880819223554
PAK1IP1	-2.18731087648525	5.14377985578485	-24.2713854469457	2.38344497048525e-45	3.84836663191468e-43	92.8677463325035
KNOP1	-2.28785298824272	4.94562663440371	-24.225365760237	2.83159908345241e-45	4.47571493022331e-43	92.6807601084273
HSPA5	1.98744012001663	10.7254462798672	24.1252249066167	4.12286785484897e-45	6.44885246962626e-43	92.2973432194963
MTHFR	1.85299841227651	6.49343003929766	24.0879745524391	4.74257481104703e-45	7.3417013775961e-43	92.2182782728715
UTP20	-1.90105494177128	6.09549023738211	-24.0146997981554	6.24931263329379e-45	9.57547739811628e-43	91.9527060074502
TMEM2	2.5688228908289	6.24856582224231	23.9889419617214	6.88669943257603e-45	1.04455230989456e-42	91.8530423715083
LTV1	-2.24783433959273	4.90336371923004	-23.985907905236	6.96596842385133e-45	1.04600981852552e-42	91.762746478735
POLR1C	-1.93225912770918	5.22077315111605	-23.8445345564103	1.18866629335905e-44	1.76722901594847e-42	91.291105240901
ELAC2	-1.39421309807305	6.90445449707304	-23.7799185160635	1.51861744932901e-44	2.23564309991415e-42	91.0542111608203
DDIT3	4.97749146507947	6.62520834165039	23.7458419454771	1.72836016944759e-44	2.51971420431311e-42	90.9330226734206
PGAM5	-1.45619213593012	6.55674338340456	-23.7382459001284	1.77896015263054e-44	2.56854477422118e-42	90.9014107739551
DVL2	1.56455405767078	6.83635485481416	23.7341852796625	1.80661896608624e-44	2.58363718045247e-42	90.8758900637753
DNAAF5	-1.87285216756775	5.64156640823504	-23.698530632564	2.06887012488423e-44	2.93076922596807e-42	90.758439547028
CHCHD4	-1.90821587679002	4.8400209994124	-23.6331351826528	2.6537501061402e-44	3.72417865362629e-42	90.4607520649057
AARS	1.16239905289408	9.82860415560559	23.611322956948	2.88383481932977e-44	4.0095984858385e-42	90.3631916406625
FASTKD2	-1.34589277721771	5.89709613669709	-23.5339003583778	3.8755013566668e-44	5.3389475570375e-42	90.1337765078546
DDX19A	-1.15578239771978	5.66512166045637	-23.4696987517135	4.95432315600088e-44	6.76310150095538e-42	89.8896283646621
DHODH	-2.31061529448137	4.3485066850925	-23.458968639469	5.162134039352e-44	6.98329772386574e-42	89.7197022612058
NIFK	-2.00101995347138	5.58423484949427	-23.3507855058102	7.81726785315312e-44	1.03879729276944e-41	89.4320040774227
MAK16	-2.54531495414447	5.19214587876197	-23.3372610336459	8.2342774286439e-44	1.08461324446067e-41	89.3367577673318
C10orf2	-3.56062761494457	4.00193512402822	-23.4408154964467	5.53390695028858e-44	7.41938810406547e-42	89.1836959783876
TXNRD1	1.79961091280737	10.4299524355075	23.1847726989898	1.48156158303023e-43	1.93453293311147e-41	88.7152550296322
ABCF2	-1.24895639940216	6.63673681109388	-23.1157275640116	1.93461498689486e-43	2.50432574510458e-41	88.5138668004757
SLC3A2	2.20797936018259	9.35015984154183	23.1133522987797	1.95247263339101e-43	2.50584009085464e-41	88.45667211633
ZFAND3	1.34484498597709	7.19824743810549	23.0911361879686	2.12775177994567e-43	2.7076542989546e-41	88.4048812931652
MTAP	-2.1010201553313	5.55259301753386	-23.0626912214974	2.37552809638537e-43	2.99755713406073e-41	88.3213724640544
UTP6	-1.49584788690189	5.93184721547644	-23.0463813346434	2.53051081180135e-43	3.14034300413298e-41	88.2638274154597
CBX4	1.7815560200814	7.66253958913901	23.055589913784	2.44179622832936e-43	3.05550101371614e-41	88.2583771357961
SLC7A11	2.34638534591736	9.90229467857052	23.0112993866324	2.89929126760855e-43	3.56850472741066e-41	88.0506461298664
GRWD1	-2.03993933794436	5.00998995660815	-22.9893536867959	3.15705757338007e-43	3.85417695299798e-41	88.0216403767196
DPH2	-2.50765435216733	4.97547705720968	-22.9813542228726	3.25665596450915e-43	3.91555172200122e-41	87.9738999657241
AIM1	-2.09993140735529	4.56901317756297	-22.9811307780436	3.2594829864821e-43	3.91555172200122e-41	87.9637731524398
TDP1	-1.59792143880089	5.12343865106362	-22.936356175174	3.87891060864265e-43	4.59980446890369e-41	87.8333223405367
PTRH2	-1.70922157792326	5.28316913467432	-22.9355987525404	3.8903514088357e-43	4.59980446890369e-41	87.8276726409378
MCFD2	1.36284818529318	7.17054491142346	22.9334490693332	3.92300768784242e-43	4.60217839380014e-41	87.7912984943781
HYOU1	1.14193966851643	9.26477740592003	22.8477851160594	5.47608985426852e-43	6.37433839160435e-41	87.4234071852756
MAP1LC3B	2.90107362829128	6.87429820809902	22.7941533244651	6.75058532955403e-43	7.73792284798346e-41	87.2695386862252
ESRP1	1.64181837127951	7.37223497210529	22.7957987724864	6.70735614589074e-43	7.73792284798346e-41	87.2555238357599
GABARAPL1	1.7890398288949	6.48173614621184	22.7770815838408	7.21600097671532e-43	8.20874777775434e-41	87.204393128032
RAP1GAP2	-1.64111697235875	6.39294658106908	-22.7408047761959	8.31520333782045e-43	9.38805212937684e-41	87.0715260834064
FDFT1	1.68404126099691	8.5063379988421	22.737780948523	8.41411516104393e-43	9.42883233270416e-41	87.0050014324688
SNX3	1.20265212995768	7.29900817826516	22.7019499668439	9.68048388159649e-43	1.07675663678558e-40	86.8831627931226
ASNS	1.06377337621014	8.83053929244701	22.625960864095	1.30387957188756e-42	1.43963644496056e-40	86.5605803162105
LAS1L	-1.42109891667921	5.92493518519208	-22.5529768926393	1.7367292744944e-42	1.903556699694e-40	86.3403717437908
SELK	1.66247958680785	5.96571679423501	22.5147611408456	2.01848383840238e-42	2.19634444329349e-40	86.1811387920986
UBIAD1	-1.79833271743959	5.38548660607092	-22.4415839113706	2.69311099566818e-42	2.90933487129161e-40	85.9060022733183
CBLB	2.21492689178039	4.84199949541352	22.3828694876508	3.39567293486795e-42	3.64210177071265e-40	85.6658546074857
FAM214B	1.67388458086468	4.94263795371917	22.369775764027	3.57601875445711e-42	3.80833316432113e-40	85.6265336618385
TMEM39A	1.71876664266283	5.66317755189757	22.3427621004279	3.97917318998245e-42	4.2078355366744e-40	85.5156383693555
LRRC47	-1.08657282676083	6.63873283518837	-22.3191763889929	4.36846241082952e-42	4.55533552507056e-40	85.4013185036429
CTDSP2	1.25813350098129	7.25926113694523	22.3222526182474	4.31558862548159e-42	4.53166984617004e-40	85.3924162947071
TSEN2	-2.0419411690298	4.71260228242128	-22.3159173829705	4.42518985105821e-42	4.58266557265448e-40	85.3756151042524
CCDC86	-2.08338276735199	5.7376389839104	-22.3033620184644	4.65075738896656e-42	4.78327212004944e-40	85.3633129570023
DNAJB1	3.72831856972234	8.18537542356797	22.2820700669517	5.06008765975017e-42	5.16886233325228e-40	85.2114343565439
STX5	1.6425180366537	6.1485376462777	22.2668994932738	5.37370697660129e-42	5.41554254769429e-40	85.203868599113
CTPS1	-1.6290366109651	6.18092813762533	-22.2433985629575	5.8986592607079e-42	5.86584552707218e-40	85.1151652776693
NUPR1	1.48587045429408	8.08178778588057	22.2493821651173	5.76028784852463e-42	5.76643215556305e-40	85.0929000636361
AKAP1	-2.02919205634147	6.65789044736765	-22.1599164939522	8.21810734850368e-42	8.06556208791708e-40	84.7785629626276
VEGFA	1.97436073340214	7.6712279635746	22.1610931359285	8.17974000130582e-42	8.06556208791708e-40	84.7503248245434
FAM86EP	-2.50697822353779	3.3879077091822	-22.268666474042	5.33619330292574e-42	5.41407288086033e-40	84.7475515369753
XBP1	1.7364798663177	8.43078054526475	22.1453123561394	8.70967711979522e-42	8.49250075524968e-40	84.667868061135
ANKMY2	2.25519586283857	4.50822811441995	22.104957622995	1.02276328053743e-41	9.84475219266031e-40	84.5648730695879
GDF15	3.08528850608196	10.0819525044933	22.1052872543212	1.02142119300637e-41	9.84475219266031e-40	84.4858571716035
CYB5D1	-1.12815644237766	6.24714006718262	-22.056784949964	1.23928985644524e-41	1.18017622883597e-39	84.3662260591661
DNAJA1	1.99782499173431	8.73676115358622	22.0562788499487	1.24179438036816e-41	1.18017622883597e-39	84.2965504310649
CDKN1A	2.61266863173301	8.98263807180801	22.0423441140829	1.31279243417031e-41	1.23980447745291e-39	84.2428821060527
IMP3	-2.01656272331176	6.03720750649501	-22.0042824982581	1.52826958407043e-41	1.42537242698147e-39	84.1759764675168
CAD	-1.95487475996439	6.61656542469463	-22.0087272481867	1.50137231801998e-41	1.40903792046175e-39	84.1729324894479
PRKCD	-2.09244909413815	5.80422194172746	-21.9846406880363	1.65306582197753e-41	1.532249159433e-39	84.1005587195323
NOP14	-1.26778658468907	6.18436149902686	-21.9805985402339	1.67999539269423e-41	1.54765710531881e-39	84.0670373570008
ABHD3	1.72912736598933	5.99739973424365	21.9701533443817	1.75164779057012e-41	1.60382580629274e-39	84.0237082403514
RALGPS2	1.79759660251085	5.14260343988539	21.9520714199577	1.88304271586719e-41	1.71293845473749e-39	83.9713240027569
TMEM135	1.96266527095706	6.22733181154247	21.9506699634497	1.89363201575934e-41	1.71293845473749e-39	83.9367795029085
EEF2K	-2.46314847596241	5.08664229562501	-21.910981065961	2.21976652101761e-41	1.99592898680242e-39	83.7769538034679
NAA15	-2.13374343124192	6.65371544000228	-21.8749393143225	2.56475889713265e-41	2.29240592853238e-39	83.6442351010916
TRIM5	1.45796805458459	5.83187891225289	21.8627227310255	2.69356456230873e-41	2.39328789749278e-39	83.5930946016308
ALDH1B1	-2.98399626886126	5.84157259434605	-21.8554175317	2.77368032490923e-41	2.44997551522571e-39	83.5863547091458
DDX42	-0.939731570926067	7.49241005185395	-21.8525281011057	2.80602716638498e-41	2.46405286142906e-39	83.5203338480432
URB2	-2.14580208110368	4.39372538016746	-21.7953586713865	3.53028251494475e-41	3.08201873514014e-39	83.2957447007459
TMEM185B	-1.03247943090399	6.17506498538482	-21.7047881565982	5.08308907853645e-41	4.41200379209846e-39	82.9617648028677
MKNK2	2.28437656309868	9.19817636084331	21.7031161245255	5.11745917943329e-41	4.41630845048105e-39	82.8801100528319
PCDH1	2.05873887631997	5.62245842698902	21.6632478072555	6.0100878728254e-41	5.12769769876967e-39	82.8055418194905
SAT1	2.25025793446973	7.7034347765658	21.6733655331703	5.76969255005892e-41	4.9507259046677e-39	82.7934056911321
ULBP1	2.9361085247942	4.83614882010603	21.6396955488036	6.60950712731348e-41	5.57575050695164e-39	82.7172107720268
CPEB2	2.44165549892616	4.50342084306404	21.6398497945473	6.60539179433731e-41	5.57575050695164e-39	82.703787890589
SEH1L	-1.70100214880957	6.40139253708016	-21.6274191589569	6.94546681577371e-41	5.82643182713173e-39	82.6512895562045
BRIX1	-2.22016548609434	5.60768849185062	-21.583483533319	8.29518889479183e-41	6.92003091356634e-39	82.4954407997324
DNAJB9	3.17406587950638	5.99268817849321	21.5759562439359	8.55164482258917e-41	7.09455793679552e-39	82.4597342157095
CNNM2	1.72495983703596	5.18195043420307	21.5196719072657	1.07403368919448e-40	8.86136806425515e-39	82.2371474918013
PFAS	-2.04331702306428	5.37836215480948	-21.5032047224967	1.1481640590811e-40	9.42121940500643e-39	82.171249204953
PGD	1.56792833811874	8.61367700918984	21.5011988994505	1.15753894527096e-40	9.4465243490156e-39	82.0742157333774
PUS7	-2.47038147605634	4.831351328276	-21.4797384983466	1.26279835500587e-40	1.02498270804153e-38	82.0495682550361
SEL1L	1.45949467557187	8.08081880563845	21.4252767131088	1.57530424867412e-40	1.26496088759843e-38	81.7742492029238
FAM86C1	-2.02514876326746	3.70310443110197	-21.4378195473805	1.49704409416602e-40	1.20858140419338e-38	81.7254849233279
PMM2	-1.31101213979942	5.70544464572288	-21.3791728123677	1.90010325686801e-40	1.51765694176224e-38	81.663295607111
DNAJB11	1.14093597530893	6.96585842231121	21.3171741933822	2.44585492968685e-40	1.93299776969357e-38	81.3570130519509
DDX5	-1.26343517176303	9.27662148173204	-21.3229085840706	2.38935269998153e-40	1.89833439909644e-38	81.3419834045526
TSPAN5	1.95067289872986	3.928107145922	21.3006023720519	2.61682088044557e-40	2.0572870335482e-38	81.3279213263359
DNAJB6	1.44405470537437	5.89271806684207	21.265225052253	3.02317483850425e-40	2.35212400906631e-38	81.1726129165562
PRMT5	-1.11242530021287	7.52794083598872	-21.2679162627745	2.99014405972871e-40	2.33854183337949e-38	81.1503370881821
PELP1	-1.69334580027259	6.69462266555838	-21.2586363627944	3.10560131754913e-40	2.40379945279989e-38	81.1482806307341
EIF2AK3	1.6949481542008	5.91502092451735	21.2488747437264	3.2319022085065e-40	2.4887304391248e-38	81.1176678042868
SARAF	1.16635573563043	8.80753090093997	21.2392667684144	3.36126729794858e-40	2.57514233397938e-38	81.0017914397741
MMACHC	-1.62919020574294	4.35207373465454	-21.0828887697783	6.37670002165546e-40	4.86053439214104e-38	80.4484612016165
DNAJC11	-1.09252756328405	5.99318443589988	-21.066918836676	6.80875151273428e-40	5.13769913141799e-38	80.373356802722
RB1CC1	2.02072935194646	7.64330347785742	21.070221974023	6.71703327392372e-40	5.09408947683023e-38	80.3381162232931
EIF4G1	-0.915161002481202	9.98084393636985	-21.0646387557389	6.8727973684669e-40	5.16009626424495e-38	80.2667672936019
THADA	-1.49139553181848	4.78579947339674	-20.9310219583077	1.1909270990156e-39	8.8969956810041e-38	79.8380393948932
PRMT6	-1.64360428657333	6.25315152022199	-20.9228572959285	1.23169830509407e-39	9.1560305689567e-38	79.7821824555906
SCO1	-1.322407585549	5.53351163613255	-20.892528242259	1.39585501725464e-39	1.03252014478304e-37	79.6778074012822
LEO1	-1.27239176403749	6.57110404802333	-20.8461995311748	1.69018179781022e-39	1.24410636646658e-37	79.4451991672191
LSG1	-1.00959312645409	6.432599874409	-20.8047361674542	2.00629904031714e-39	1.46958957997084e-37	79.2807961054157
CIAO1	-0.866805187023474	6.47631516947092	-20.7711879705716	2.30520439143485e-39	1.68033733697989e-37	79.1366765006396
LYAR	-2.19394314039316	4.44191527752487	-20.7449327252163	2.57011763248568e-39	1.86439064586497e-37	79.0397646187534
RRP9	-1.85365866721268	5.40201554152345	-20.7267832311428	2.77097300777267e-39	1.98931869394122e-37	78.9999965519183
DDX18	-1.32291598081073	6.91798004656693	-20.7388049104165	2.6362377613684e-39	1.90316087618788e-37	78.9915708818029
CLIP1	1.36560671804059	7.34697770045077	20.7258187441542	2.78207862098865e-39	1.98931869394122e-37	78.9181071412947
TMEM41B	1.49755468496494	6.55748785910084	20.7172474256439	2.88276372680468e-39	2.05154408159712e-37	78.9010023261592
CAMKK1	-2.3551685033308	4.83464262187577	-20.6820155656158	3.33667073376213e-39	2.34128260458748e-37	78.7993932847645
ZNF544	-1.17519195110197	6.27538610819517	-20.6840690976959	3.30833997680943e-39	2.34044944387914e-37	78.7883622477879
NATD1	2.6253626952562	4.32972210869249	20.6832292665681	3.31989698685573e-39	2.34044944387914e-37	78.7614455069338
CAB39L	-1.7847932082067	6.54095299471142	-20.6738980887345	3.45107269614337e-39	2.39017829058841e-37	78.7436691470794
RNPS1	-1.13546944566593	7.5277159261388	-20.680840527744	3.35299145299545e-39	2.34179161200836e-37	78.7345196981271
EIF2S1	-1.28611559338971	7.50284543056423	-20.6736865032011	3.45410687971288e-39	2.39017829058841e-37	78.7037824588848
ACSL1	1.95035782652879	9.10340620786639	20.6396867387082	3.97828742131534e-39	2.7402735742418e-37	78.5218886285068
LMNB2	-1.66175096476626	6.88176950313663	-20.5855824867394	4.98270731344433e-39	3.41645356249681e-37	78.3552648443697
RHBDD2	1.77250075816085	6.83354617167659	20.5508252524169	5.7591055367576e-39	3.93085130636146e-37	78.1995873333315
RAPGEF2	1.6022917759631	6.32712163015569	20.5405304460659	6.01166383759591e-39	4.0846671577077e-37	78.1795975961305
SERP1	1.19514021473357	8.5960898165402	20.5264125520169	6.37625214578577e-39	4.31287397392429e-37	78.0589455283987
SLC33A1	1.25891669699911	6.86647537317388	20.5127275672106	6.75090874402972e-39	4.54581370853589e-37	78.0412944701174
RNASEL	2.24014337466579	3.95276454982642	20.495440729593	7.2560387717046e-39	4.84251903092962e-37	78.010284719861
STK40	1.79488582528147	7.29980444735113	20.503016240854	7.03015432973451e-39	4.7127141703256e-37	77.9941980514774
KHNYN	0.991420263363564	6.64107650874909	20.4849826725639	7.57993537603861e-39	5.0362968852476e-37	77.9334992664576
PNO1	-1.53135443002782	4.62296394752471	-20.4307353176696	9.50905077454484e-39	6.2626274750248e-37	77.770450067168
FDPS	1.59613951865212	7.41229365755239	20.4330613535361	9.41698040725814e-39	6.22931179715367e-37	77.6900256023047
MRPL17	-1.70510591007047	6.11893172114456	-20.3297158968765	1.45186740753813e-38	9.52019257274781e-37	77.3218059630149
CCAR2	-1.03101928220002	7.45564705165333	-20.2970204030032	1.66543479781543e-38	1.08731169234768e-36	77.128464458542
GCN1L1	-1.28354569176515	8.44454291594569	-20.2897957568906	1.71674236150117e-38	1.11595685282691e-36	77.0750291789454
CALCOCO2	1.09149102616296	7.2936520402671	20.2810716093473	1.78082543140418e-38	1.15262390853298e-36	77.0586267724874
BTN2A1	1.53165645208659	5.57032795996997	20.2339260134785	2.1712172283125e-38	1.39927029615195e-36	76.9257168268575
C6orf106	1.17010045224214	7.36640777609377	20.2313092817285	2.19525293358762e-38	1.40871444661332e-36	76.848781805375
IFRD1	2.25791950826092	7.02133659373693	20.2207595688345	2.29490489104064e-38	1.46639539761133e-36	76.821497825195
RBM23	1.018926843534	6.91812079398158	20.2126619840848	2.37447419111088e-38	1.51080951075089e-36	76.7765777626872
KLHL12	0.98892070160263	6.90955935629097	20.2045417164785	2.45705676437422e-38	1.55675799045752e-36	76.7470438790227
HMGCR	1.60333307369261	7.97229175175392	20.1267968114102	3.40995078980958e-38	2.15142105293196e-36	76.3913269223372
NCOA5	-1.10129860356045	6.00606521697177	-20.1005750066993	3.8091399503804e-38	2.39322366087498e-36	76.3571756717586
COG2	-1.4426858201723	5.01033733473769	-20.0638180407591	4.44922406246687e-38	2.78373118841677e-36	76.2385164685495
SMPD4	-1.10664303136948	6.90676930580775	-20.0537472492553	4.64279027704222e-38	2.89278584232639e-36	76.1178849430709
STIP1	1.25799562405751	8.74459261789647	20.0488363654101	4.74023382682278e-38	2.94129550180045e-36	76.0378957834859
HSPB8	5.01238350853118	3.78392611016434	20.0276980344672	5.18373808878911e-38	3.20325148729454e-36	75.9209381439312
POLR1E	-1.12853283368204	5.54112165200626	-19.9531972295179	7.10779176743533e-38	4.37420496638561e-36	75.7483937847617
QTRTD1	-1.3909754361702	5.32256810093986	-19.8614608727672	1.04942398458937e-37	6.40575225715204e-36	75.3742738499221
NRBP1	0.969542038687081	7.28053615446019	19.8751101223392	9.90250475095425e-38	6.06922495266649e-36	75.3445599477245
TMEM201	-1.70708983111619	4.775659506405	-19.8293297869176	1.2031690317372e-37	7.3144883322129e-36	75.2491622814516
GKAP1	1.77690056585767	3.75874873295962	19.8218580415427	1.24205772918311e-37	7.49025657084881e-36	75.1891545895933
FEM1A	-1.53625479364473	6.2837392444033	-19.8250051107683	1.22552601759213e-37	7.42036237103362e-36	75.1841140917833
HECA	2.01933752419631	5.28163458303545	19.8051140834696	1.33386535285938e-37	8.01172885541459e-36	75.1370360849617
HERC4	1.23974896997868	5.98996471073868	19.8019137934326	1.35217554358607e-37	8.08934978585195e-36	75.0699862052778
RBM12	-1.66214047189097	6.55458424952433	-19.7946328103457	1.39478155465408e-37	8.27827661054771e-36	75.0416845347071
DUSP3	1.23359996747251	7.5628548537765	19.7990550987951	1.36874522587571e-37	8.15598345704353e-36	75.0111408283358
WDR5	-1.18390048693999	6.12871133229074	-19.7412071927642	1.75168123966371e-37	1.03556084625159e-35	74.8250055252236
FARSA	-1.37847603473325	7.32373681875643	-19.7376217141432	1.77869383468618e-37	1.04740653418226e-35	74.7655036919437
SDCCAG3	-1.22204903063516	6.10396249769012	-19.7274275964436	1.85780882273435e-37	1.08972098758512e-35	74.7618361234458
UTP15	-1.6078499513782	5.15512191841716	-19.7123700576291	1.98119778435853e-37	1.15308782674138e-35	74.7501603107141
FTSJ3	-1.32110987910119	6.50448485905469	-19.7245654513511	1.88065193072381e-37	1.09882760279178e-35	74.7398660091932
HK2	-2.35009682368678	6.01647119683507	-19.6814676803911	2.26089253146447e-37	1.31079390936179e-35	74.6092335566896
GTF3C3	1.23790744019266	6.16112138701713	19.6666706617818	2.40857465518529e-37	1.38571482843917e-35	74.4868914910538
SLC38A2	1.56252665043739	9.39939619865966	19.6707619604122	2.36679585769138e-37	1.36691563842668e-35	74.4211695307017
XPO6	-1.13211384403121	7.75380686971137	-19.6536524535026	2.54651691330604e-37	1.45948465535128e-35	74.3940294760601
WBP5	1.66312200429818	5.71092075536772	19.6334995942232	2.77591702766344e-37	1.58491141016708e-35	74.3731487654337
RRP1	-1.60825732202841	5.37625928985349	-19.6052950044624	3.13234565597289e-37	1.77491707056939e-35	74.2871904671769
METTL1	-2.31652694751891	3.99131933070312	-19.6126314033256	3.03542252493353e-37	1.72651153918189e-35	74.2202706122306
QSOX2	-1.37165029098283	5.43776399669378	-19.5886837625074	3.36347544826453e-37	1.89871982447896e-35	74.1992735527195
ADAT1	-1.53346238977838	5.1464743909282	-19.5728346332488	3.59999765144014e-37	2.00957489717565e-35	74.1539061631913
PKNOX1	1.09003476699742	5.49012442926015	19.5794804313986	3.4988464409743e-37	1.96774075496891e-35	74.1424945641916
RALGDS	-1.49654293823574	6.48494595072226	-19.5750487252052	3.56597554582199e-37	1.9980107759725e-35	74.1049087529478
CPEB4	2.57772214705509	7.0505935315365	19.570492734356	3.63633938170142e-37	2.02234341317143e-35	74.0564145613948
DFNB31	2.17123456657892	4.26420487191854	19.5396695372342	4.15054932148158e-37	2.29134737541792e-35	74.0161690454879
SETX	2.52634068413385	7.80671312715167	19.5650901156164	3.72159279694247e-37	2.0621194626896e-35	74.0012294426918
WDR36	-1.66263581762232	6.00577983429852	-19.5383944615365	4.1733314451496e-37	2.29548516411598e-35	73.9793953274709
SESN2	2.5104243757205	7.10016023583952	19.5302834071797	4.32123105500186e-37	2.35954929170574e-35	73.884464308259
DIMT1	-1.43200938246478	5.37420925724983	-19.5095967327624	4.72278156450305e-37	2.56946695552818e-35	73.8744158778591
BAZ2A	1.22395747404841	7.52962444258592	19.530660715624	4.31423547808649e-37	2.35954929170574e-35	73.8606859093993
UNG	-1.84148770242481	5.58491074683267	-19.4990988380066	4.94071979200939e-37	2.66141424507961e-35	73.8172215451969
HMGXB3	-1.08025653642236	6.83175074732225	-19.5065089782787	4.78585965318235e-37	2.59438514628831e-35	73.7946137241157
RPF2	-1.42661808483558	6.63335932959421	-19.4987914472055	4.94725164461592e-37	2.66141424507961e-35	73.7649740870424
EIF2AK4	-1.29792773406579	6.74208383670748	-19.4954013317524	5.01986861947769e-37	2.6825034587216e-35	73.7478858866294
KDM4A	0.909422740439052	6.83639524542281	19.4980670163498	4.962679732434e-37	2.66141424507961e-35	73.7420265909817
PRSS16	1.70257806257609	4.37424749071674	19.4753015802697	5.47300014422638e-37	2.90397774437114e-35	73.7417385053177
CLASP1	1.09718289559382	6.65499004180224	19.4839670653992	5.27280066979263e-37	2.80767286729099e-35	73.6825868401267
ESRP2	-1.92670407770623	6.76906829269414	-19.4363591533138	6.47152365096614e-37	3.4217041951728e-35	73.5008922782003
NCOA7	1.62865857651339	6.51089075508523	19.4341621273973	6.53303676045262e-37	3.44210806999847e-35	73.4898423954603
OSBPL5	-1.90887893238787	5.80186810061101	-19.4193006052588	6.96488314795918e-37	3.65680718006137e-35	73.4784959370064
CTH	2.14644243149655	5.115332598332	19.3866179632936	8.01843098206004e-37	4.18072082036852e-35	73.3479430530237
SRXN1	2.17980418942287	8.94437464496432	19.4136304094486	7.13712311279816e-37	3.73418260145565e-35	73.32805923719
DIEXF	-1.90826099744571	4.99384560654034	-19.3717145869859	8.55076266565589e-37	4.42752593749961e-35	73.2983908711016
ATIC	-1.23436376748714	7.38787400534054	-19.3811961794203	8.20811672429226e-37	4.26481248207517e-35	73.2296522884805
TMEM177	-1.66793539282947	3.95332618588013	-19.3372807083103	9.9208505185514e-37	5.10176340364959e-35	73.1329008252149
PLA2G4F	-1.62606823695212	5.70570678970229	-19.3380409867283	9.88833381474929e-37	5.10176340364959e-35	73.1302804821808
CREB3L2	1.20607124091984	6.65156215721206	19.3345614682892	1.00380345270151e-36	5.14440704633648e-35	73.04086809596
NR2C2AP	-1.74934574635678	4.1095314203862	-19.2859974386046	1.23821301444203e-36	6.30271411012255e-35	72.9096517232205
CCDC9	2.04584934483033	4.06796338000795	19.2795734252858	1.27309781428093e-36	6.4583908037981e-35	72.9008067565886
ZFYVE1	1.83234587888091	4.88464466396943	19.2707665381601	1.3225364341664e-36	6.68660171563727e-35	72.8613280894249
HSP90AB1	1.10365625952506	11.7264866526892	19.3127531574338	1.10296935388426e-36	5.63339721698163e-35	72.8269137288597
AMPD2	-1.80923671656171	5.81808074947536	-19.2571881736919	1.40257519615619e-36	7.0674728676112e-35	72.7741473624083
SERINC1	1.14391009952146	8.23682777907744	19.2480870960482	1.45893479174999e-36	7.32687787054108e-35	72.6269365415549
TIMM8A	-2.22880013024807	4.11515106703005	-19.1922248474616	1.85846226537078e-36	9.30222312560255e-35	72.4998089648241
E2F4	-1.34571900786076	5.83919887068127	-19.1413464275347	2.31761417166149e-36	1.1561891827797e-34	72.2668925021212
PNPT1	-1.58004473343313	5.55510772503111	-19.1332349452188	2.40071922626235e-36	1.18974257100843e-34	72.2379737918135
PALLD	1.46779703745856	6.19064292852654	19.1379120125277	2.35244156435894e-36	1.16967756723225e-34	72.2165605394786
RSRP1	1.67812722920253	4.79995763564547	19.0989643862622	2.78627232005572e-36	1.37175951337563e-34	72.1212314727756
NRP1	-1.95991518915795	6.66047024611455	-19.1169421491556	2.57682179120826e-36	1.27281434265734e-34	72.1189335531482
ANAPC1	-1.44208151464593	5.56238821569623	-19.0665237867757	3.20856513083625e-36	1.57450372564174e-34	71.9459951692593
PNP	-1.45041249673275	6.11209111057622	-19.0629538329323	3.25880802893132e-36	1.59394988151246e-34	71.9006318314702
HEATR1	-1.61697584904839	6.34346016162356	-19.0352946942158	3.6758989831903e-36	1.79212010167485e-34	71.783221606497
CCDC51	-1.42960406649938	4.85637741081011	-18.9844440727203	4.58810657153561e-36	2.22241962187673e-34	71.6225581279991
GAS8	1.9974086410254	5.50805026277642	18.9927694129465	4.42448144750298e-36	2.15009752154384e-34	71.6151981032249
SNHG16	-1.36721011544828	6.19146898333908	-18.9551635520821	5.21352124179083e-36	2.51724228188846e-34	71.4314332542973
NIP7	-1.43918698463608	5.35281356137817	-18.9115534918744	6.30776492855843e-36	3.03581404382158e-34	71.2844664277855
APEX2	-1.23860642463319	5.13287458027708	-18.8933701464333	6.82977984443033e-36	3.27654869469539e-34	71.2121393987477
RCC1	-1.0502281675556	6.71019697681233	-18.8880916616821	6.98930883744703e-36	3.34240323258295e-34	71.103290922507
MAGEF1	-1.20039251139873	6.63036329465499	-18.8845558816798	7.09826153573524e-36	3.38373000700319e-34	71.1023762932874
C9orf114	-1.40334173707268	5.3424923814106	-18.8629929908886	7.80072495417466e-36	3.69513204769359e-34	71.0783596132464
COASY	-1.1586040465584	6.50510748443676	-18.8772381868003	7.32921295674027e-36	3.48276777716494e-34	71.0728985173389
DENND1C	1.22615607143297	5.40287531099683	18.8546389307416	8.09132664392266e-36	3.82073461902964e-34	71.0254609678929
PELI2	2.22071871501435	3.95447816161674	18.843238659904	8.50555890100376e-36	3.99123351429601e-34	70.99373744119
ADAMTS1	-3.77675855495439	8.07165006916115	-18.8503115738644	8.24611631670457e-36	3.88162014456539e-34	70.9227391408364
KDM1A	-1.03623357089393	6.50114412515004	-18.8420445687704	8.5501632891094e-36	3.99966516975909e-34	70.9147775347143
DEDD2	2.47257337752177	4.46364651475266	18.7693318464308	1.17610161424667e-35	5.48457821103354e-34	70.6899837749116
DDX47	-1.15385051510667	5.96243912190438	-18.7449017746414	1.30928199398529e-35	6.06795630298862e-34	70.5242462827236
APTX	1.03192369125984	6.44743957988052	18.747758340491	1.2929567958388e-35	6.01084806387475e-34	70.4904088974994
RNF144B	2.05083760716862	5.40282879366205	18.7190132922844	1.46702804834094e-35	6.77812097658081e-34	70.4357528840336
KLHL24	2.4058953700049	6.30857047814562	18.7112336107652	1.51807150418302e-35	6.99244224135344e-34	70.3784352584948
COA7	-1.30380400165328	5.12802944156852	-18.6901537592223	1.66554676482669e-35	7.55584598810801e-34	70.3319139792513
FAM43A	1.71166174298013	6.53503857119285	18.7058443872919	1.55447542911292e-35	7.13822723044635e-34	70.3176251619726
ARHGAP21	1.07761536571483	6.42370565736875	18.7023185226376	1.57876670066433e-35	7.20570236388313e-34	70.2988248029424
TOR1AIP1	1.19218631748387	7.08520687550469	18.7042500496235	1.56541259647409e-35	7.16653522824846e-34	70.2863798927944
GOLGA2	0.898565748032627	6.92674000270202	18.696383424649	1.62052232689671e-35	7.3738676547518e-34	70.2531986791025
NAP1L2	1.66052499511227	5.32895323190098	18.680101929173	1.74086621053084e-35	7.87374910160577e-34	70.2522456665343
TRERF1	-2.19920079451996	4.01141655692858	-18.6683821635644	1.83302461866964e-35	8.24092744728843e-34	70.2340353030104
NOP9	-1.00725931367556	6.14856997380719	-18.6771526600713	1.76360921070059e-35	7.95265943179581e-34	70.2084094724307
SCFD2	-1.83151528972843	4.31761831120118	-18.6449729533309	2.0320700804288e-35	9.05447012691953e-34	70.14459683312
BSDC1	0.996883910177491	7.14882339004118	18.6675536341428	1.83972265766758e-35	8.24635087389145e-34	70.1171235459893
RNF11	1.41674117309673	8.22134954125849	18.646882925119	2.01504483102347e-35	9.00533130435964e-34	69.9956348535628
MEX3A	-2.21821210013433	3.8251347083514	-18.5885692002533	2.60576315446679e-35	1.14409764700215e-33	69.8703630776306
DNAJC7	0.9373077796849	7.31692976623586	18.5998235000817	2.47954729914223e-35	1.09831511044011e-33	69.8063527623956
YPEL5	1.51893220896519	5.84370081318027	18.579266790012	2.71495744434098e-35	1.18511049372745e-33	69.7982286222615
HNRNPAB	-1.04052366104403	6.99528154086491	-18.5922801719604	2.56344603350344e-35	1.12881834718732e-33	69.7942250480463
CYLD	1.39587716753408	6.32610172150476	18.5849767143621	2.64739889038046e-35	1.15898955504236e-33	69.7849001624288
SRSF6	-0.826387764560608	8.20471466910349	-18.5926525287003	2.55923832742971e-35	1.12881834718732e-33	69.7601612059276
ELF3	2.59643017182325	6.69572823600711	18.5476314705276	3.12196271535442e-35	1.3588229603989e-33	69.6215524606707
POLR3E	-1.35268922083043	6.02180730829311	-18.5294612001111	3.38295573359809e-35	1.46816367906673e-33	69.5832080158139
NUP62	-1.16535977548981	6.55544960327779	-18.492295495866	3.98724990848595e-35	1.72047542028233e-33	69.3750053142176
CCNG1	1.31220712116301	8.61157465073711	18.5048113819736	3.77248994220029e-35	1.63249881763918e-33	69.3565651034557
CCDC88C	-1.52783424148911	5.64665956587602	-18.4592163961235	4.61600246361666e-35	1.98607143248332e-33	69.285834229626
RRP15	-1.63426210273206	5.1529065047782	-18.4367317146821	5.09947879890616e-35	2.187822104125e-33	69.2143581364641
MCTP2	-1.80146042864239	5.99618701968421	-18.427556330921	5.31112955672357e-35	2.27213451349747e-33	69.1343859046738
TARS2	-1.37505363681844	5.80259145861393	-18.4207080956926	5.47484258943266e-35	2.32232305996951e-33	69.1086944470975
KLHL1	-1.88727556073634	4.78949223298591	-18.4081828785963	5.78752395646897e-35	2.44804111916445e-33	69.0972929056727
PNPLA8	1.78061986845248	6.1486218525675	18.4207974274504	5.47267467545559e-35	2.32232305996951e-33	69.0729197390025
FUBP1	-1.2247289363227	6.83786430356156	-18.4216910201093	5.45103634902428e-35	2.32232305996951e-33	69.0465647547446
AKR1C3	4.41095897397878	1.72873069089169	18.6397108979276	2.07972809515983e-35	9.23940741920711e-34	68.8663585231691
PRKD2	1.50432363957278	4.56386508240796	18.35604972721	7.2943044397707e-35	3.06810295427442e-33	68.8589085603363
RBM47	1.14616970777485	7.45146922986378	18.3835426237465	6.45610179855163e-35	2.72316923053515e-33	68.8461998818889
HSPA13	2.05324426201386	7.12984283201964	18.3464124340658	7.6133702551174e-35	3.19336222767717e-33	68.6989828712737
ARFGAP3	0.835070043616459	6.81327974473827	18.3328493190805	8.08635287341968e-35	3.38230291775125e-33	68.645215265449
OSER1	2.12985237986635	6.53374417076399	18.3052139704478	9.14361708184885e-35	3.81390428058451e-33	68.5518623479333
UTP14A	-1.31963842915132	5.37741208670056	-18.2762697951141	1.04005384470377e-34	4.31421230167728e-33	68.4895167059223
PTGR1	1.92480259813216	7.1105841735078	18.2915680544358	9.71593314860802e-35	4.0413975667451e-33	68.4533535348595
TCOF1	-1.31709930404452	6.00948024117969	-18.2615767284516	1.11037435457584e-34	4.58059926052496e-33	68.3706990332669
HSPA4L	1.76441092699938	5.31892829885501	18.2523019466608	1.15720740360946e-34	4.7607195541369e-33	68.3456477560858
TFB2M	-1.629789352	5.24998999977267	-18.2405761769799	1.21927345827089e-34	5.0023525271573e-33	68.339665300681
NOC2L	-1.17494642919883	7.86050567931456	-18.2695495366874	1.07164280554326e-34	4.43299955042357e-33	68.3358202274463
GRPEL1	-0.932380692943009	6.29867398208569	-18.2131324414247	1.3779568486185e-34	5.63798366181345e-33	68.1426573602208
FXN	-1.64994549791016	4.09213447765273	-18.1605876292216	1.74214620424301e-34	7.08944916068102e-33	68.0077783978359
SF3B3	-0.872113839432187	8.44289123521756	-18.1898097635961	1.52905749237773e-34	6.23921937650651e-33	67.9641004835463
DHX37	-1.67534585846073	4.91475552864095	-18.1490792654184	1.83405287072665e-34	7.44328051535983e-33	67.947820099839
FBXL20	1.69646061258789	5.13367161923248	18.1445116918177	1.87186865729577e-34	7.57627486737284e-33	67.8988789147672
MRPL16	-1.22590898384518	5.59952663089761	-18.1325795991416	1.97440115676686e-34	7.96978703494924e-33	67.8305621576074
CTAGE5	1.8285722831912	6.56298071870709	18.1260995620221	2.03243349047064e-34	8.18204324206625e-33	67.7465421297959
ABCD1	-1.7254230805897	5.80734076080797	-18.1126856503818	2.15807584378371e-34	8.64151116540164e-33	67.7353781990325
RGS3	1.40522263602339	6.11439071284804	18.1148350849106	2.13742924758998e-34	8.58172127855913e-33	67.7018063402521
METTL13	-1.17413094732071	6.00917621517127	-18.0739732020673	2.56627630576035e-34	1.02487247359834e-32	67.5445094810746
GNL2	-1.23482245074898	7.07061478189281	-18.0580608790869	2.7558309098489e-34	1.0976540302995e-32	67.4224059270918
SLC25A37	-1.02967673776202	6.39218260244231	-18.0496744557623	2.8613409239359e-34	1.13666389719104e-32	67.4098628033193
KDM3A	1.75690725623365	6.43346206584365	18.0477160880612	2.88655914962834e-34	1.1406466366005e-32	67.4094903907131
LOC100129034	-1.68120743164797	6.05477283818739	-18.0428429227648	2.95028681000215e-34	1.16276920574783e-32	67.4072963758671
TP53	-0.805515796968455	7.25242136148099	-18.0481458187949	2.88100634902139e-34	1.1406466366005e-32	67.3664049439024
SPAG9	1.39047219035916	7.12403827409946	18.0341624187498	3.0673321169709e-34	1.20573453058731e-32	67.3025057068006
YEATS2	-0.882513063874095	6.06214235612178	-18.0134665946976	3.36559521828766e-34	1.31952422448584e-32	67.2727468955055
PATZ1	-1.42174615490749	5.43640364198499	-17.9847806634043	3.82790506345376e-34	1.49298240085251e-32	67.1886731558374
EDEM1	1.38242402675958	7.0293986490133	17.9863354782421	3.80128281765581e-34	1.48645996848749e-32	67.0892648121109
RTKN	-1.30634423462338	4.78193249788837	-17.9523534454489	4.42797891579681e-34	1.72255262693277e-32	67.0735182164063
LOC646762	1.44245632789771	4.48529429812937	17.9455987314885	4.56443350224591e-34	1.77104737647867e-32	67.0499000532149
ZNF554	4.11877836264715	4.91192939456223	17.9179834622928	5.16775902338003e-34	1.97453103040902e-32	66.9301359084234
NOL11	-1.51629248826466	6.3008250253928	-17.9378184764076	4.72685859192671e-34	1.82934300557658e-32	66.9220568639075
PRPF4	-1.03102377582971	5.74728804075759	-17.9325672102562	4.83976270007321e-34	1.8682230515244e-32	66.9199128379445
GNL3L	-1.23721094961967	5.84975695988433	-17.9222312318689	5.06998037887582e-34	1.95207244536408e-32	66.8691504973238
SLC48A1	1.4319205620914	5.88804216039048	17.9204416503271	5.11094543517433e-34	1.96281219065416e-32	66.8567283393893
LIG3	-0.890005253910955	6.06774740464879	-17.9136686441951	5.26902421428673e-34	2.00811339090684e-32	66.820577661896
MRPS17	-1.35023101290129	4.837269271106	-17.8930183732317	5.78202076508188e-34	2.19249555071893e-32	66.8040661535325
ADIPOR2	0.910597870647406	7.01125327438586	17.9186294507867	5.15276767817077e-34	1.97382549631154e-32	66.7817389865406
POLR3H	-1.76592213488445	5.80182308884921	-17.8961886143697	5.70011541790583e-34	2.16690969912086e-32	66.7755602724045
CSNK1G1	1.08010432030784	6.0269831959294	17.8620087639324	6.64836416441239e-34	2.51465582601553e-32	66.5658505089211
TIPIN	-1.60053001434389	4.35910831222176	-17.8360883810991	7.47204217764651e-34	2.79800960946484e-32	66.5639821022706
ID2	1.96392698317065	5.50589900121654	17.8466716517788	7.12400252124566e-34	2.68105317942418e-32	66.5460419633629
TSC1	1.5295759446061	6.80269904175019	17.8481135405543	7.07786459026786e-34	2.67038227857945e-32	66.4843239283828
TMEM69	-1.0780273727127	5.60176029175481	-17.8291562065037	7.70923720624725e-34	2.8796494002241e-32	66.466609726667
PRDM15	-1.63738265445671	4.44877511413193	-17.8108319387524	8.37336767732671e-34	3.11223982779054e-32	66.4500799480589
UBE2B	1.92396656509733	6.39548109141144	17.8382796429279	7.39860299454955e-34	2.7774355641539e-32	66.4491277619684
ASUN	-1.42965341042343	5.35333501002625	-17.8166788259256	8.1554289279055e-34	3.03875733948955e-32	66.4384243394927
PUS1	-2.32340941563819	4.43019854710884	-17.7671381365331	1.01988396383201e-33	3.77206344849791e-32	66.2495885015184
TSPYL2	2.0984955673708	6.29130348791675	17.79035381836	9.18394370704136e-34	3.40508885691193e-32	66.2450888868564
ARID5A	-2.15970174669675	3.6027402663243	-17.7624140253259	1.04187948633214e-33	3.8439465274603e-32	66.1751482426892
C9orf72	1.78040606703954	5.72772459363459	17.7429692382351	1.13755643939616e-33	4.18665379754235e-32	66.0668264570206
TULP3	1.63971771241756	5.59850321325984	17.7322822052405	1.19385730641523e-33	4.38312012545991e-32	66.0193503766029
TSFM	-1.06124636045877	5.55707860722186	-17.7170967028391	1.2787144121208e-33	4.66047951757425e-32	65.9621105785712
TRAF3	-0.972202535179982	6.12910421048396	-17.7207122777882	1.2579754828131e-33	4.59604862528503e-32	65.9465210684693
CCDC137	-1.45517904433462	5.46631441991572	-17.7056338817557	1.34676726808174e-33	4.89662404298193e-32	65.9291869876737
RSL1D1	-1.43022177658451	7.9049689722678	-17.7261343011716	1.22750729873541e-33	4.49567063361242e-32	65.9016485383917
YWHAH	-1.19770390112521	5.46824361037978	-17.6925435161025	1.42895237552687e-33	5.18288620070325e-32	65.8701918911646
ZNF239	-1.74596611167164	4.42787472504802	-17.6743624053322	1.55153995689409e-33	5.60046249825039e-32	65.8360737784486
SRSF10	-1.0681142688244	6.51244222352939	-17.6843402735252	1.48300833151186e-33	5.36598870023664e-32	65.7559700223462
CLK3	1.72733052526264	6.3089509092447	17.670523617357	1.5787471996684e-33	5.68500430460928e-32	65.6968938971307
FNIP1	1.89778134551863	6.6316041327566	17.6698325477555	1.58369587409959e-33	5.68918115920561e-32	65.6949110175978
PITPNB	-1.09409676066167	5.61048484445233	-17.6499790830165	1.73272928814557e-33	6.19491975971283e-32	65.6601655027325
HIST1H2BK	0.870016116868403	6.80853152002269	17.6595689234527	1.65905707241455e-33	5.94568042944555e-32	65.6169147221053
PBXIP1	1.14591305382185	4.68365830372122	17.6173355364108	2.00909088025208e-33	7.14893570091593e-32	65.5592074819677
BEND3	-2.41055508513557	3.137048297774	-17.6367743729323	1.8395905814803e-33	6.56135205974067e-32	65.5007382976038
TRMT5	-1.48876886190297	5.10182969739992	-17.6034197560634	2.14000571416098e-33	7.56101783619793e-32	65.4962500223157
CRB3	1.21084315758924	5.43084255229716	17.6113890110201	2.06401795661753e-33	7.32701977223848e-32	65.4844003144599
BHLHB9	1.6917652580028	4.44429720289026	17.5900342331644	2.27402742967928e-33	7.99690770118597e-32	65.4448250102811
TTC33	1.5601007238745	4.7598459157728	17.584009790719	2.33707232292616e-33	8.1802979023448e-32	65.4012459956249
CLIP4	2.76371294974236	2.51602935574914	17.6093574875063	2.08312704581208e-33	7.37741408488542e-32	65.3427494669786
AFG3L2	-0.836655683320331	6.99446651775711	-17.5920827884385	2.25298177093114e-33	7.94149630805212e-32	65.3185672114215
TIMM23	-0.900571387043646	6.12918111464907	-17.5787755869003	2.39327371164258e-33	8.35753443116859e-32	65.3020649973473
SETD6	-1.3343884951606	4.97677891775743	-17.5560587386612	2.65338585578788e-33	9.20167251974847e-32	65.2819554285492
TPP1	1.42999400125387	7.69127789978035	17.5847571178959	2.32915708306631e-33	8.17164083161768e-32	65.2564293441451
LOC90784	-1.82081819489062	4.52625801068565	-17.5401517009552	2.85228757366088e-33	9.84596556461881e-32	65.2288694487626
SETMAR	-1.15227422182298	4.9214107323256	-17.5317471994173	2.96336682309054e-33	1.02059440861302e-31	65.1631383013904
KRI1	-1.33769590044995	5.92363835513373	-17.5404656856606	2.84821991690544e-33	9.84596556461881e-32	65.1483479294457
CHORDC1	1.64241750088382	7.26401792512083	17.558821803167	2.62028699046894e-33	9.12905555658507e-32	65.1298499330289
UBB	1.6109717019586	10.042017363741	17.5568498147495	2.6438667745076e-33	9.18988506620513e-32	65.0607189229593
FAM129A	3.32571335179098	4.70960633955465	17.4981125285526	3.45323146011831e-33	1.1838749681538e-31	65.043018520057
DDX23	-0.959553531186797	6.97509572034418	-17.5172286380948	3.16560716209674e-33	1.08775187977219e-31	64.9751256249118
THNSL1	-1.72850021439618	4.95632747611362	-17.4762240993317	3.81501716899204e-33	1.30492705716593e-31	64.9257487355598
TTC27	-1.40082536706935	4.96538363658546	-17.4589899802471	4.12652863867756e-33	1.39873485413955e-31	64.8458086067378
WDR43	-1.47494487155986	6.79521990720784	-17.4725800772355	3.87884884515795e-33	1.32074363398848e-31	64.7984858896052
ZMIZ1	-1.31766800340556	6.97587265361651	-17.467799610784	3.96421990984886e-33	1.34675851054956e-31	64.7624631721291
DCUN1D5	-1.11349719300287	6.39494415315147	-17.4545065738438	4.21168164399354e-33	1.42438314338304e-31	64.7231001288073
ANKRD12	1.72474090944159	6.40700647269071	17.448441338399	4.32969903333023e-33	1.45773006019029e-31	64.6945443437583
HBP1	2.12924168287504	6.30158655066712	17.4458435069234	4.3812601300794e-33	1.47178975644904e-31	64.6940645960201
TOX4	0.789944197551382	6.9443465852838	17.4531598936565	4.23760268317414e-33	1.42992903124816e-31	64.6781849118393
HSPA8	1.82494927551152	12.2377368924927	17.4756991667983	3.82414674976019e-33	1.30507699078179e-31	64.649401783118
TMEM263	1.37711419276812	6.82971740763251	17.4355714842536	4.59126005605772e-33	1.53889198664649e-31	64.6103255868603
KIAA0232	0.993673408699117	7.10899884868043	17.4226451974699	4.86997757555846e-33	1.62867668762997e-31	64.5307069819312
ALKBH2	-1.79370855981231	4.06887152072912	-17.3858094944952	5.7612277502154e-33	1.92036213336149e-31	64.5297965395865
FICD	2.57720449145967	3.73490582094616	17.3822056457461	5.85679335582756e-33	1.94569931484749e-31	64.5046402732956
NKX3-1	-2.62925190680861	7.74594844250421	-17.3855621404515	5.7677365619741e-33	1.92036213336149e-31	64.356616354576
AHCYL2	1.04858807734644	5.53715378771493	17.3473366448352	6.86794533497739e-33	2.27657984878633e-31	64.268247225163
MSH6	-1.3391819206577	5.78476784338119	-17.3432419439421	6.9976716828122e-33	2.31447220240326e-31	64.2513758188112
CHAC1	2.07842773671982	6.19043413186866	17.3417351076955	7.04602865709902e-33	2.32534431461536e-31	64.219628544693
SNX9	1.2593364090728	5.52731884895255	17.3315632679076	7.38137456646239e-33	2.43067369495612e-31	64.2035249186635
FLAD1	-1.22259213900145	5.51377402794195	-17.3055566265783	8.31363143180996e-33	2.72570937947726e-31	64.1004470179483
FAM219A	1.22906987733516	4.9031338887447	17.2988026970546	8.57454899834262e-33	2.80512914507871e-31	64.0990618095545
SYNCRIP	-1.25843048470316	8.33712120097991	-17.3205734425339	7.76176207310799e-33	2.55034177877001e-31	64.0327469576889
FTSJ2	-1.23482850894547	5.60611546361571	-17.2782600866751	9.4198999204667e-33	3.06167136808935e-31	63.9701871033592
RAB5B	0.713135401845243	7.78210574316577	17.2792997816559	9.37516683134788e-33	3.05374197699609e-31	63.854481847361
OPA3	-1.5006440651747	4.28173375176312	-17.2173000333259	1.24554831854536e-32	4.03955800243565e-31	63.7657098374445
SORBS1	1.91887139887944	3.36471326691775	17.2160385830828	1.25277507248411e-32	4.05423932940117e-31	63.7614391925597
AIMP2	-1.21343255432187	5.32118180986579	-17.2049601405384	1.31808256212295e-32	4.25641457050283e-31	63.6622744954191
PIK3CA	1.55767421218368	4.5163393827473	17.1939092930907	1.38664049403965e-32	4.46819606405566e-31	63.6470684438322
FAM65B	-3.98658586231346	3.0244813109359	-17.2876297314603	9.02439808763913e-33	2.94587742791281e-31	63.5799177627677
UBQLN4	-0.85138736504452	6.53979751137538	-17.1830064451489	1.45779616527875e-32	4.68742338711472e-31	63.4616806207186
ELP2	-0.810583361783447	6.5179824382754	-17.1720405824821	1.53306980936463e-32	4.91892655073062e-31	63.4221541063865
TNFRSF19	-2.31334566342281	4.40563886011166	-17.1257457106585	1.89645872602199e-32	6.05898387871195e-31	63.351008733807
UBL4A	-1.58521566211697	5.83348126091566	-17.1399694116366	1.77642733007517e-32	5.68759760946882e-31	63.3306870752422
RAB39B	2.73597867816513	4.88702028915635	17.1076628132444	2.06091382401283e-32	6.54263889669696e-31	63.2499325257163
UHRF1	-3.34057357868132	3.71980381810399	-17.109729212009	2.04141718135811e-32	6.49447466001555e-31	63.2349842073745
ANKRD28	-1.00373717616446	6.1952875527821	-17.1223394541553	1.92639453255552e-32	6.1415584502874e-31	63.2229010447021
PDCD2L	-1.56784178901503	4.06028058704493	-17.0894603416478	2.24095553995818e-32	7.09919586244981e-31	63.1850781583834
EFCAB7	1.61040964016821	4.05549086308775	17.0861444158467	2.27541861965619e-32	7.19319705110683e-31	63.1615357658959
FERMT1	-2.470815013902	3.48226949005239	-17.0855704342002	2.28143803254953e-32	7.19707426402599e-31	63.1284818160931
KIAA0391	-1.11171415906492	5.39855177901452	-17.0594575604813	2.57292161983004e-32	8.06576013431479e-31	62.9725195798991
MRPS27	-0.847533160948406	7.57476626867205	-17.0818981949512	2.32033016198484e-32	7.30441880762356e-31	62.9579446116201
SNAPC4	-1.96179014302593	4.88288853189519	-17.0349418530059	2.8806113876539e-32	9.0115126243773e-31	62.9169392554729
ARL8B	1.1772222684665	7.39842694092556	17.0664117759309	2.4918193914191e-32	7.82785773672576e-31	62.8912705845188
TTC39B	1.53785011952801	4.51413909280892	17.0197630919179	3.08940803416594e-32	9.62459565166716e-31	62.8438959056563
RFT1	-0.889434584695101	5.23723777073876	-17.0252742473666	3.01189264900937e-32	9.40261538825878e-31	62.8218531995689
C16orf91	-1.36935382003094	4.56388818163644	-17.0044652845016	3.31525562875402e-32	1.02855120911922e-30	62.7787876064904
LRRC20	-1.53475425169931	5.42004789699566	-16.9952676649546	3.45896511608632e-32	1.07092412748767e-30	62.6874724858711
SAT2	0.965530654123934	6.31150015256816	17.008458419455	3.25474875620916e-32	1.0118697168372e-30	62.6760247009843
TTF2	-1.29697371339863	5.46100555935847	-16.9871180912832	3.59152807813718e-32	1.10967871648782e-30	62.631638563338
CSMD1	-1.00601411134168	6.07076177241248	-16.9782914455679	3.74087697104962e-32	1.14873228215299e-30	62.5632878979911
FAM134C	0.841208501116296	6.16496227146673	16.9820523819622	3.67649192553226e-32	1.13127464659411e-30	62.5518863147538
IDI1	1.75602689001103	7.09237671856238	16.9854432846516	3.61939769183786e-32	1.11599334169686e-30	62.5308416214012
E2F3	-1.50570751402463	5.38053229066567	-16.9259426932001	4.7643226472741e-32	1.45641593303832e-30	62.3747475840754
PPP2CB	0.846661751425429	6.74119887521201	16.9298451293935	4.67914484476891e-32	1.43391916304184e-30	62.2814559927058
LRIF1	2.13039222842479	5.86896430277534	16.9116496296345	5.08983355819343e-32	1.54714454878203e-30	62.2616746852342
REXO4	-1.19072399397187	5.76653918313747	-16.9068558952102	5.20394334913587e-32	1.57863461273988e-30	62.2592542799146
RBM15B	-0.75504656102038	7.33523974904025	-16.9255964855412	4.77195417591139e-32	1.45641593303832e-30	62.2487656125883
GREB1	-1.85993234367353	4.37889365284744	-16.8857348630793	5.73815825902025e-32	1.73020450637446e-30	62.2402929230652
HNRNPF	-0.80311404656725	8.7178824280361	-16.9161806291024	4.98429231721318e-32	1.51813658083718e-30	62.1603508794982
RNF114	0.89367271677435	6.91933866477306	16.901800903908	5.32706112792098e-32	1.61272479630769e-30	62.146667190468
PLAGL2	1.58718111577475	6.02089139384722	16.8906278498418	5.60968566162443e-32	1.69487001800709e-30	62.1407539049334
PGPEP1	1.2717260164237	5.59658966912807	16.8727896034909	6.09251238330113e-32	1.83337005907114e-30	62.0926912508352
FAM21C	1.16610301620113	5.76515390255632	16.858826052509	6.49946619727341e-32	1.94802364108298e-30	62.0178803479365
DBR1	-1.26663779138362	4.57625632576826	-16.8325224194045	7.34183094039829e-32	2.18306798813902e-30	61.9887851493646
NFRKB	-1.06074831303425	6.45093959006087	-16.8598482764052	6.46876826112582e-32	1.94270048418131e-30	61.9847305590737
MTR	-1.00456412252029	6.32980639944018	-16.8432103464387	6.98705501952285e-32	2.08999239388755e-30	61.9111348347345
TBC1D20	0.990333120546889	6.67308014820123	16.8426404300248	7.00553008843478e-32	2.09135268007826e-30	61.8851669313862
KIAA0020	-1.63229095246123	5.05105599686092	-16.8082885981346	8.21485401829669e-32	2.42823322714061e-30	61.8631299704379
WDR35	-1.5183137201434	4.75887662779036	-16.8009894041437	8.49773690165319e-32	2.4971040570494e-30	61.837160383102
TRUB2	-0.998153532344544	6.04334033113601	-16.8171834689972	7.8829005174146e-32	2.33932083338928e-30	61.8147350973776
ASNSD1	-1.21530376845282	5.73320674606017	-16.8038153784733	8.38707096194235e-32	2.46941681499071e-30	61.7846656085129
GOLGB1	0.942149884512807	8.46251349466312	16.8331711158209	7.31979053906755e-32	2.18083283203647e-30	61.7780753997663
FKBP5	-1.24330647752752	6.49470679615061	-16.8059568529176	8.30417666153053e-32	2.44981368859612e-30	61.7254015176136
TNKS	1.11826085561218	6.91845937439789	16.8101979781886	8.14243112354048e-32	2.4115728944987e-30	61.7232657795104
NFIA	-1.28646740633372	6.14211323802193	-16.7925064388603	8.83883351998238e-32	2.5872109968042e-30	61.7116755481349
NLN	-1.20596606718988	6.57185741647062	-16.7949652904446	8.73857057315656e-32	2.56285890090857e-30	61.6812771493992
FAM134A	0.963364960261315	6.74036342392898	16.7891534267028	8.97742459616499e-32	2.6226655201559e-30	61.6339303135801
ISG20L2	-0.895812546835593	6.1583559455083	-16.7728242522917	9.68425565850424e-32	2.82366568870097e-30	61.5896589635098
STX6	0.888443260633156	6.34724395961159	16.7607738582033	1.02415433428538e-31	2.97460376859368e-30	61.5092773682727
NCL	-1.09289578820646	9.95771603608955	-16.7704291893649	9.79253577153292e-32	2.84970382064609e-30	61.4491652240001
MIOS	-1.23502204846449	5.48798336754764	-16.7239240672569	1.21540464878553e-31	3.52326567686554e-30	61.4283399964908
FGD6	1.71063856313257	3.67653122049732	16.703736245119	1.33501870048817e-31	3.8477237632496e-30	61.4126845257407
SORBS2	-2.20109645447867	3.29671920849383	-16.7183914622359	1.24707045858376e-31	3.60809441350554e-30	61.3977553427281
ORC5	-1.52081103172237	5.46685534422392	-16.7062399896443	1.31956315479168e-31	3.81049237160613e-30	61.3588386711557
RAI14	-1.27758454750664	5.63155984345061	-16.7006050993359	1.35460368116461e-31	3.89669135562602e-30	61.3023331137365
C12orf49	1.50441156235626	5.93451493004753	16.693824321657	1.39801307289409e-31	4.00621456156062e-30	61.2515751629039
SNX25	1.07380414295129	5.46274992446741	16.6892027232026	1.42839899193879e-31	4.0854931929434e-30	61.2470315344131
PTCD3	-0.987708446014025	6.86710004890371	-16.698051575473	1.37078945973998e-31	3.93571214674102e-30	61.205610490099
BTN2A2	1.6470340437835	4.87913290114965	16.6659324790631	1.59179311020357e-31	4.5355531959804e-30	61.1841589784929
SH3BP4	1.00377568907732	6.54043591944999	16.6883095640381	1.43434745710717e-31	4.09470749352114e-30	61.1697654183812
KCTD11	1.17990590080602	4.12545489652409	16.6488879001851	1.72328966481601e-31	4.90093136493885e-30	61.1396129051094
MRPS5	-0.821918095599012	5.71368628377658	-16.640447786598	1.79239527942725e-31	5.08782750772771e-30	61.0107817949076
POLR1A	-1.54520087734609	6.18856493307595	-16.6375179520071	1.81703025297302e-31	5.14802382615903e-30	60.9783088461101
MAFB	-2.30805414517044	5.51933565158371	-16.6181698321785	1.98849191139469e-31	5.62320047862573e-30	60.9672018098403
SOWAHC	1.29460835441234	4.74003563880042	16.595859738788	2.20651079432259e-31	6.18152352379628e-30	60.8702703757284
TRIP13	-1.40572916716589	5.0926281436171	-16.5975119382474	2.18957136046594e-31	6.15704186306302e-30	60.8542604933348
SDAD1	-1.06018827877293	6.2350004847931	-16.6085179571861	2.08001945985929e-31	5.85995726252289e-30	60.8329575900135
ZNF146	-1.23263501038063	7.17519239684007	-16.6148549833151	2.01946028710203e-31	5.70004053968498e-30	60.8140194745384
TRIM65	-1.35096250052419	5.36813613538857	-16.5876795273862	2.29234172697649e-31	6.41001924995885e-30	60.800637568908
PWP1	-0.940727859809211	5.98708124848469	-16.5959635594607	2.20544248614333e-31	6.18152352379628e-30	60.7875611903674
TARSL2	-1.35819846767404	4.82291727658859	-16.5757799945929	2.42322986353122e-31	6.75087562723279e-30	60.7811966268124
TMEM86A	1.55580179894695	3.7132178217674	16.5639157993021	2.56121441496117e-31	7.12207326945499e-30	60.7659231333772
PPM1K	1.18860289543578	5.90255870600157	16.5834012480645	2.33856103542827e-31	6.52710641412472e-30	60.7149256356762
WDR77	-1.26180172708127	6.10229394502723	-16.5587537084257	2.62369303856738e-31	7.28232433773157e-30	60.6054356106938
WDR75	-1.09470318025905	6.07658964247483	-16.5554517941901	2.66445887249785e-31	7.38182923052172e-30	60.5913769816001
C1orf109	-1.02765001801861	5.45960787639443	-16.5193549975983	3.15390760152655e-31	8.70571260009607e-30	60.4707683367625
NPEPPS	0.824544921586314	7.97649829905266	16.5391159378047	2.87571255745455e-31	7.95243089553177e-30	60.4195080266438
ZNF517	1.36986091977759	4.03025538762588	16.4902667110493	3.61343599394508e-31	9.88330690074305e-30	60.4164768295625
TRMT10C	-1.48562415150145	5.79178891399503	-16.5048527503948	3.37515581483644e-31	9.29932838818055e-30	60.3815120037414
ZSCAN31	1.46026119124141	4.47726141179572	16.4908024629739	3.60439156801594e-31	9.87655908491374e-30	60.3766438473548
MRPL14	-1.38187516838872	5.00132637307436	-16.4883943496209	3.64522437320954e-31	9.95212530692991e-30	60.3666045745403
IVNS1ABP	-1.08073025395781	5.46095045714902	-16.4985332036748	3.47638924876881e-31	9.54322869460922e-30	60.3642830024122
DFFB	-1.56675718518151	3.93462687038759	-16.4699550501354	3.97370691322027e-31	1.07900873433844e-29	60.3280908887216
FAM174B	-1.53507436607102	5.2285271018513	-16.4778666189862	3.82927017762169e-31	1.04167248165158e-29	60.3086340136325
PRKAB2	1.30543671153669	5.41787698698463	16.4858482534424	3.68890298423396e-31	1.00530974975058e-29	60.2978960651792
GLUL	0.718275591563067	7.33226107970861	16.4990092753754	3.46865777092136e-31	9.53944415533977e-30	60.2495840386588
PDE9A	-1.97463811514422	4.40051961083023	-16.4155756054548	5.12638389931904e-31	1.37953011885618e-29	60.0706322751722
TAOK3	-1.37213199381064	6.65934097932814	-16.4462781256102	4.43954233709032e-31	1.20332432732398e-29	60.0549358004913
DNAAF2	-1.38522815219287	4.71499423675533	-16.4070175111391	5.3362246987853e-31	1.43343023393488e-29	60.0106352523597
GOT2	-0.833535070463046	7.93225669981011	-16.442165711204	4.52588062991708e-31	1.22451573943847e-29	59.9703489923131
PPAT	-1.53009678961597	6.36335962865239	-16.4203773072519	5.01230317398523e-31	1.35125214471386e-29	59.9541491408453
SEPHS2	1.89001944354628	8.28921713498275	16.4376320765443	4.62302073087231e-31	1.24854818875501e-29	59.943491878387
NOL9	-1.18863797139946	5.4062537288268	-16.3908711743067	5.75594235816617e-31	1.54066364438901e-29	59.8807379656622
CDCA7	-2.14868183966375	3.74549539786046	-16.3731021067269	6.25633287970922e-31	1.65980732370519e-29	59.8793698721804
HMBS	-1.22209852417265	5.7731020390871	-16.3766815876537	6.15212982033939e-31	1.63795002450738e-29	59.7808977981264
MRPS16	-0.708804591123605	7.39451149642018	-16.3967028698133	5.60065011147723e-31	1.50177432274897e-29	59.7755588729098
CENPBD1	2.8637937685817	6.61794291860921	16.3745296128686	6.21456531161932e-31	1.65164447290754e-29	59.724632403158
BCCIP	-1.00577777696895	6.66457244728867	-16.378535158474	6.0988578488015e-31	1.62665096727537e-29	59.723414064131
MDM2	1.63493980277674	8.51533940459837	16.3845126201818	5.93020409228355e-31	1.58448300088487e-29	59.6769112949674
ZFAND2A	3.14988635502868	4.7766922339549	16.3182507640065	8.09439224914142e-31	2.1286408758863e-29	59.5825866851334
ZNF165	3.20974863305566	4.44433544701069	16.3099408978969	8.41677472614541e-31	2.2018517297526e-29	59.575787539676
TNFRSF10B	1.74660119546531	8.16045310305607	16.3582889030107	6.70677849497353e-31	1.7761725904854e-29	59.5662831660288
TPD52L2	0.858554384261565	7.29067167320039	16.3526226869356	6.88758066274472e-31	1.82084350760167e-29	59.5640056902779
MRTO4	-1.25798172848645	5.06458746943601	-16.3164813271814	8.16198083089861e-31	2.14266266008345e-29	59.5394860142802
ATF6	1.05721280858013	6.80005234435732	16.3381584940605	7.37166090962932e-31	1.94539297397177e-29	59.525470619394
TRMT6	-1.87765123245188	4.02039610688645	-16.2919493228028	9.15970608770242e-31	2.37626673633478e-29	59.5001257195012
USP10	-0.942635376729152	7.14836837585855	-16.3262700643633	7.79505920614064e-31	2.05351945683172e-29	59.4603958313797
CECR5	-1.11821157167789	5.75311988872228	-16.3056441329638	8.58850150665031e-31	2.23897462888648e-29	59.4497654173392
ATXN1	1.74030400791609	5.31463671279326	16.2939119865895	9.07555618800761e-31	2.36184665024475e-29	59.449553902579
TCF12	1.00876124449362	6.12501210886346	16.308152105987	8.48784298358196e-31	2.21658174332986e-29	59.417534730826
FHDC1	-1.3749190140023	4.94820480361845	-16.2767701193286	9.83758754220597e-31	2.5324330681242e-29	59.3763330794342
SDCBP	1.16194350003371	7.49099440361155	16.3124399472442	8.31848893683903e-31	2.17993769416361e-29	59.3746483737239
HEATR3	-1.33567398261217	5.00281795823456	-16.2765215066933	9.8491003715006e-31	2.5324330681242e-29	59.3714338397861
ZNRF3	-1.32611652059684	4.45450126124817	-16.2667300389137	1.0313466835222e-30	2.63827969331676e-29	59.3690418406995
TUBA4A	-1.68831502454267	6.38724074674741	-16.2833630543462	9.5371687315933e-31	2.46489028698115e-29	59.3021688081459
LAMTOR3	1.10201316112299	6.27285068403678	16.2823423893782	9.5830663782761e-31	2.4724969885944e-29	59.2770854961472
G3BP1	-1.10768657401928	7.74785039775776	-16.2918817751011	9.16261614503087e-31	2.37626673633478e-29	59.2721111132524
KCNN2	-2.74678895860609	6.02653810336723	-16.2578631224723	1.07529596791912e-30	2.74602793440025e-29	59.2466765991149
ERRFI1	2.17115866472004	6.54934566930498	16.2712004804793	1.009878271905e-30	2.59219352665392e-29	59.2301540425982
FTL	1.48588542071618	8.91366673414775	16.2864756502296	9.398560811749e-31	2.43325498533143e-29	59.213087469706
HIBCH	1.22143640953925	5.08995912545158	16.2495118973536	1.11841044130175e-30	2.84644935365884e-29	59.1925810734728
CHP1	0.732612441558099	7.77482626798277	16.2701541143237	1.01486260660749e-30	2.60054213324539e-29	59.165149131187
MR1	1.40177868824829	3.73501243915421	16.2186331158819	1.29348791449237e-30	3.24799573980226e-29	59.1529117348052
UHRF2	-1.19468432414819	5.32325649999453	-16.2287070221115	1.23353360398348e-30	3.12356502485934e-29	59.1304243833879
CLIP2	2.16158934270105	2.76541178686609	16.2251319306758	1.25448379978244e-30	3.16593760294675e-29	59.1248903462601
FAM120AOS	0.805850317912206	6.96357406562531	16.2524270451896	1.10316652027004e-30	2.81241909480049e-29	59.1120811551419
MON1B	1.00557134421616	6.16081248319997	16.2423716212174	1.15664941852408e-30	2.9387897916341e-29	59.0972308404829
IPO9	-0.707937486728976	7.25879823777156	-16.2399937051314	1.16967376811507e-30	2.96686170642162e-29	59.0388693632918
STK36	-0.977232804633828	6.06619490407948	-16.2260565721191	1.2490312972407e-30	3.15748383154316e-29	59.0382075703219
ZFYVE9	0.807063311180581	6.14320345977865	16.221241230526	1.27769030755405e-30	3.21468460756759e-29	59.0133877524449
SIRT2	0.915862331813876	6.51085890733781	16.2211763076529	1.27808118721221e-30	3.21468460756759e-29	58.9909240452213
PDE4DIP	1.00440604641312	4.76344260098027	16.1830815471339	1.52948543060861e-30	3.81507528671409e-29	58.928493544781
BCL10	2.05495621715106	5.13025532561045	16.1835972303429	1.52577018335248e-30	3.81214061118484e-29	58.913734045345
MINA	-1.06958314406756	5.69149576915976	-16.179401180842	1.55626616726715e-30	3.87543826993093e-29	58.8723797324426
LCMT2	-1.13004619058206	5.05027445790847	-16.1677727276658	1.64402100058488e-30	4.08043294955084e-29	58.850282606525
PJA2	1.01635733327556	7.51135034968453	16.1880925168592	1.49376575895862e-30	3.73839777275376e-29	58.7845175205766
MCM3	-1.52007362230562	6.67686453523221	-16.1789072972259	1.55989569184402e-30	3.87804531601486e-29	58.7787404286554
YIPF4	1.21499279998315	5.97549251217203	16.1617856297719	1.69112657904785e-30	4.19042189950206e-29	58.737195575281
SWT1	1.98296544990445	3.12309503162037	16.1338218244202	1.92976811897108e-30	4.74261834279374e-29	58.7371435625275
RBFA	-1.07740404920856	4.71425961030222	-16.1358737494253	1.91115984285377e-30	4.70458626234297e-29	58.7162794372113
LINC00963	1.14366687062021	6.29004399636404	16.1582862779749	1.71928501891431e-30	4.25317691005226e-29	58.6985796766374
E2F5	-2.59326544599732	2.59879438275862	-16.1953258578316	1.44367841552144e-30	3.61907764398496e-29	58.6773683472157
CLCN5	1.25193096489179	5.12838389583421	16.132864347955	1.93851341506745e-30	4.75632637919164e-29	58.67103944816
PAK4	-1.61134231655298	7.18198137302398	-16.148947811435	1.79675920840233e-30	4.43752241338311e-29	58.6287209663871
MARK1	1.34179085632127	4.29900159667126	16.1037675614601	2.22416410986602e-30	5.40421493102722e-29	58.6025711591885
IPO4	-1.05041566526735	6.74475704776611	-16.1401160650067	1.8732577271546e-30	4.6188568195326e-29	58.5871422458264
PAGR1	-0.982921770052119	6.19775799893293	-16.130888755092	1.956684028762e-30	4.79307787534914e-29	58.5850597740279
ATG13	0.803163051311814	7.07579107558553	16.1276222106699	1.98710473868347e-30	4.85966852704739e-29	58.5184094188695
MRPS12	-1.35026923316137	5.44781210204432	-16.1029362857595	2.23291931902139e-30	5.41672318165188e-29	58.5110871768333
NOP58	-1.20881934586685	6.83987436154653	-16.1201351041062	2.05863734687042e-30	5.02642250416362e-29	58.4991787274876
TMF1	1.15485522537479	6.89213573502272	16.1180237322368	2.07927375768777e-30	5.06856732880511e-29	58.4783794910521
TMEM203	-1.07843239162556	5.43407221104137	-16.091353108829	2.35858485128329e-30	5.71234034304354e-29	58.4638579255041
ULK1	1.55604144737043	6.95200837254464	16.1045626282606	2.21582256020156e-30	5.39267286288276e-29	58.4118936798703
NOL10	-1.21383953554409	5.67873650641939	-16.07926727075	2.49729338374708e-30	6.02883560294953e-29	58.3912058729518
SLC4A4	-2.03306587349064	6.37917095465343	-16.0823432933095	2.4612303440733e-30	5.95134216531477e-29	58.3453330366968
CHERP	-1.22074693048372	5.84193911361543	-16.0528051402604	2.83032658245689e-30	6.81092691701486e-29	58.2551406580127
SMCO4	-1.69473536832421	5.48393249632868	-16.0399013481103	3.00857827886227e-30	7.21674304079806e-29	58.2320593464738
EEF2KMT	-1.55921106737738	3.80506977801796	-16.0201161674029	3.30406592521992e-30	7.87521491001624e-29	58.2276700510007
WDR12	-1.21849294967254	5.51058492374383	-16.0404183037099	3.00122461970646e-30	7.21062222232196e-29	58.218130534235
NFE2L1	0.928783113049361	8.81082516260305	16.0667358871915	2.64978630660475e-30	6.38670805457094e-29	58.1764347192174
ELP3	-0.867012373228587	5.7904784491807	-16.0282466100021	3.17926146385335e-30	7.61400161741976e-29	58.1433145193872
FOSL2	1.91017043004583	5.95922088840438	16.0270544149479	3.1972610415927e-30	7.64491589180828e-29	58.125103529159
HGH1	-1.32526004591485	5.63627223754027	-16.0202821911019	3.30146878830584e-30	7.87521491001624e-29	58.1162123796801
CCM2	-1.4392305783794	5.02454166623623	-16.0017949972125	3.60366301239321e-30	8.56212085349627e-29	58.0750112897728
USP43	-1.43876180397032	4.22144765897733	-15.9847447581517	3.90697754231448e-30	9.21083796288148e-29	58.0398486558524
CCPG1	1.82889879498059	4.47191739182381	15.984723678768	3.90736799570825e-30	9.21083796288148e-29	58.0353260104145
DEF8	1.31119523992482	6.66222450432011	16.0187668967269	3.32524912975075e-30	7.91314436328641e-29	58.0264561433666
ATR	-1.04750753793119	6.02238403548702	-16.000094163589	3.63282535758325e-30	8.61777339170144e-29	57.9797673667326
MPZL3	1.6036451245169	6.1613317141681	15.9983703924252	3.6626231223808e-30	8.67475533212463e-29	57.9489261575506
PPAP2B	1.94287350356694	4.47944839307132	15.9630626986778	4.33006557080857e-30	1.01120162692475e-28	57.918763924929
FAM102A	1.77026319380154	6.79417648964189	15.984214131726	3.9168182814535e-30	9.21864315271251e-29	57.8669907254562
PMPCA	-1.20460911121604	6.44766289967222	-15.9779859898818	4.03420248054343e-30	9.48006016398125e-29	57.8501484516915
ALDH18A1	-0.926676773590388	7.38236560994829	-15.9877381230784	3.85192790559245e-30	9.10874794179152e-29	57.8456104435507
VIMP	0.964150916078145	6.05259767249459	15.9719592778577	4.15115721263501e-30	9.72445814429443e-29	57.8411869029223
ID1	1.94620884703476	5.86158339442705	15.964809036563	4.29434575434907e-30	1.00442205369635e-28	57.7878698202513
DDX21	-1.12031271392207	8.6894039545908	-15.9766678069058	4.05949685033024e-30	9.52459448508733e-29	57.7526507060293
HIST1H2AC	1.76977629463396	5.12517021300893	15.9221249811876	5.25863714439834e-30	1.22614433789263e-28	57.6923146507236
FAAH2	1.66308164596012	3.65137404869234	15.9060334437371	5.67629341138932e-30	1.31535836212071e-28	57.6891792551033
HEATR6	-1.37107268516868	4.68210008402352	-15.9025253442225	5.77168671671543e-30	1.33130027247617e-28	57.6490391935609
CHMP7	-0.806686337854185	6.09414626604521	-15.9119651439062	5.51858894328491e-30	1.28277293455675e-28	57.5591603269438
ELF1	1.27888866627542	5.79797492064433	15.9103367357568	5.56143903135238e-30	1.29073521630274e-28	57.5553837672281
IPO11	-1.1981677130432	5.23585665207832	-15.8905996884665	6.10819221921174e-30	1.40031472310967e-28	57.5309194018862
TYSND1	-1.31301885275162	5.9997961368111	-15.8953321751279	5.97235701423446e-30	1.37336773240038e-28	57.5048749193113
CSE1L	-1.17389817080166	8.01406448472021	-15.9159505046672	5.41511284963196e-30	1.26067185348951e-28	57.4815130074656
BAIAP2L1	0.845043733955429	6.74048491925147	15.9050756295308	5.70218015031571e-30	1.31729134057139e-28	57.4700513932494
KIF21A	1.02813866407052	6.85562778591929	15.9055948764465	5.68813182327411e-30	1.31607068502749e-28	57.4622055421503
RNF185	0.913149051982227	5.97245887656975	15.8909160678398	6.09901515389715e-30	1.40031472310967e-28	57.459430706284
UTP18	-1.16546995587493	6.0382440847403	-15.8890000619766	6.15480481849008e-30	1.40884983467145e-28	57.4582695546983
TARBP1	-1.26240120028686	5.27072019919973	-15.8624951544054	6.98135423763285e-30	1.59092096446864e-28	57.3952553836804
ATF3	3.57773777876694	7.30534811382174	15.8752356579557	6.57096766652864e-30	1.50182116408819e-28	57.3785756858975
CTNNA1	0.801235196486706	9.05959923183132	15.8962829619671	5.94543541717512e-30	1.36927389914573e-28	57.3593765282114
SNRNP40	-0.931396029946201	5.94899992363865	-15.8624757469232	6.9819986386843e-30	1.59092096446864e-28	57.3330561308381
CDCA7L	-1.52146196971094	4.78615754129023	-15.8139113923935	8.79729782935099e-30	1.97754826654992e-28	57.2145342031879
SCD	1.47994768954523	10.1474396371121	15.8589836781587	7.09892732590247e-30	1.61511352614775e-28	57.1547583439676
SLC35F2	-1.08615653125929	5.5772984621368	-15.8154805432439	8.73181070642582e-30	1.96577015843613e-28	57.1477456528592
ACTL6A	-0.999611381553512	6.01746149851135	-15.8247737094278	8.35389210164265e-30	1.89203685970235e-28	57.1419244775688
PPP2R5B	1.21104996304535	5.03673557992153	15.8060394574336	9.13335487427148e-30	2.03783739661308e-28	57.129781201373
HEXIM1	1.27456486385006	6.65971488408758	15.8280270844476	8.22551231900198e-30	1.86859747325467e-28	57.1077526529947
FBXO11	0.988497697509374	5.94222880045124	15.8122047541984	8.86908360914231e-30	1.98477137816514e-28	57.0801053124813
PRNP	0.964106864957857	7.37828859435053	15.8273016438125	8.25396564189825e-30	1.87222882294175e-28	57.0791916271856
PCBP1	-0.656540744919904	7.73368014687965	-15.8243834817797	8.36942537654045e-30	1.89270017250198e-28	57.0573575344493
CCNE1	-1.39621847418823	3.77057170013243	-15.7724401649548	1.07191119588225e-29	2.37867372186281e-28	57.0546640165043
EFTUD2	-0.79879688379811	7.22847381700606	-15.8195014176315	8.56623131354179e-30	1.93429367525028e-28	57.0504923188931
RPL7L1	-1.24844096659381	7.07722806696951	-15.8155741874492	8.72791808214374e-30	1.96577015843613e-28	57.0432920880932
OTUD7B	1.23430665200102	6.61776285297299	15.8131246466483	8.83031760055205e-30	1.98084631704711e-28	57.0409599140393
OTUD5	1.01372546342116	6.22299287189943	15.8083830849705	9.03197666250838e-30	2.01821668994384e-28	57.0389747904954
POLE3	-0.883900443671608	7.08315538514859	-15.8129336472034	8.83835263999444e-30	1.98084631704711e-28	57.0212651758206
MRPS23	-1.05114998813743	5.91576278854614	-15.7955294674308	9.60224197467357e-30	2.13927693607861e-28	57.0141027865829
SLC25A19	-2.08402009119628	3.02923851698275	-15.7543132215785	1.16867739703536e-29	2.57314659734355e-28	56.9183934060148
HIST1H2BJ	2.92870871679388	2.12376101238956	15.7723384971821	1.07243081359958e-29	2.37867372186281e-28	56.8830349743634
PRRG4	1.35024666037129	5.65242252921852	15.7664035921143	1.10320677758413e-29	2.43972797823318e-28	56.8620010268632
ZNF485	-2.55941604306307	3.25818907487483	-15.7483170455577	1.20258255389297e-29	2.64212798044068e-28	56.8451495956646
UBAP1	1.14510789686679	6.96208329539737	15.7710280382968	1.0791512020287e-29	2.39004932885884e-28	56.8297213248666
NUP93	-1.42851363284602	7.74465930635953	-15.7768039431212	1.04984516730471e-29	2.33547778255519e-28	56.8290194426432
HDAC5	1.34952108018451	5.4268978143799	15.748152532443	1.20352659737708e-29	2.64212798044068e-28	56.8269881393937
GTF3C2	-0.693264244530023	6.30573389334324	-15.7607673386194	1.13325584000162e-29	2.49882080667611e-28	56.8109385113549
RANBP9	1.05892450949403	6.90748410293362	15.7623650805783	1.12465504142709e-29	2.48350295618664e-28	56.7927852189077
ERO1LB	1.97616163908153	4.26970149271348	15.7152921726786	1.40784760063275e-29	3.06824957490586e-28	56.7752693816881
CD59	0.743065437606828	6.5943208717031	15.745645997967	1.21800262111885e-29	2.67000399397382e-28	56.7227870434246
MYNN	-1.26728022905558	5.46840457536251	-15.7167732772258	1.39792851116413e-29	3.05106025052916e-28	56.6879332344142
SLC1A4	1.16711562375834	5.07944132032652	15.7048470839097	1.47983777734222e-29	3.21580956071936e-28	56.6409095344475
DHX33	-0.879069136384305	5.9484072092872	-15.7173445903353	1.39412118106187e-29	3.04717957129913e-28	56.6348205399787
MED11	-1.48876919232185	3.77241588620588	-15.6778444320532	1.68357484839371e-29	3.60121936231908e-28	56.6117010124077
DDX11	-1.24883720870028	5.16155111638991	-15.6911699945548	1.57973071940834e-29	3.41312755145837e-28	56.5844150723471
CASP7	0.972857424310571	5.12197513165659	15.6904421482401	1.58523275393735e-29	3.4200941139545e-28	56.5495267739316
ATL2	-1.05489892799172	5.45447688037456	-15.6838689203858	1.63580292720786e-29	3.51908549497898e-28	56.5349529010204
PANX1	-1.33610061233302	4.72614765445628	-15.6689383659447	1.75677838956015e-29	3.74712845136863e-28	56.5312548388708
MVD	1.5414161021147	5.57847895563357	15.6912200737084	1.57935286096288e-29	3.41312755145837e-28	56.5305615263901
ALPK1	2.07169454336958	4.55903065980808	15.6678815326563	1.76567479872825e-29	3.76076209612814e-28	56.5248307907123
FAM120C	-1.29736619331678	5.7164027534826	-15.6809972166703	1.65840206041048e-29	3.55750933416054e-28	56.5007820710061
OSBPL6	2.24322153861549	3.39334259507738	15.6544117534835	1.88311136857086e-29	3.99954742722208e-28	56.4969215028376
SEL1L3	1.12182274913007	8.75085321345689	15.7123370012492	1.42785059679474e-29	3.10733399441592e-28	56.4906035436318
SFXN1	-0.932208170496165	6.91871793304875	-15.6993237931937	1.51939011941794e-29	3.29698873311847e-28	56.4904214625329
RAB3GAP2	1.07978203687658	6.78030859594697	15.6966362138742	1.53901859163999e-29	3.3347623624915e-28	56.4792319686785
MPDZ	0.981805256817585	5.4068578774659	15.679824276313	1.66772266574319e-29	3.57239993563476e-28	56.4647327438364
INTS10	-0.88263132423299	6.71190073695612	-15.6885095580064	1.59993552562981e-29	3.44686253269114e-28	56.4566143087859
GLRX	1.55183091306938	2.92440795261074	15.643469809064	1.98426742738878e-29	4.19658587178449e-28	56.4429438815001
FAM160B1	1.215843051895	6.70071217430145	15.6825614938825	1.64605319166786e-29	3.53607077626388e-28	56.4167092861236
ZNF585B	1.06387976563161	4.83841664637887	15.6403593897822	2.01400743922286e-29	4.25349306714071e-28	56.3589071200311
KBTBD6	-1.08672325305858	5.33623881694687	-15.645635770185	1.96381891267327e-29	4.16342542695789e-28	56.3488259435296
AK2	-0.628686007157683	7.46806929800169	-15.6735135540136	1.71878140498205e-29	3.67129752165156e-28	56.3415781329846
SH3GLB1	0.927791484594224	5.48805745756601	15.6454232847246	1.96581554855697e-29	4.16342542695789e-28	56.3348050995336
FEN1	-1.08883090264374	6.18702241310182	-15.6586980602243	1.84491322890557e-29	3.92396842000652e-28	56.3221296017991
RBMS2	1.16855187373705	4.40817405452891	15.6110442780722	2.31728085090476e-29	4.8666138821239e-28	56.2433272091239
STYK1	1.18886236899418	4.74049473639568	15.6155894790755	2.2674130549719e-29	4.76855384222102e-28	56.2385469336129
LDOC1L	-0.894597388897576	6.61589086796536	-15.6299028989548	2.11731135312809e-29	4.45912304047286e-28	56.1805549815319
SLK	1.20932733352381	7.14903390178847	15.6360186514756	2.05626164361785e-29	4.33663270232664e-28	56.1737222385581
TMEM223	-1.42681131685006	4.33704499234539	-15.5881257715025	2.58604221301659e-29	5.41590095825063e-28	56.1672059618819
TXNIP	-3.57499336869364	6.26709835508204	-15.599728919059	2.44627037941755e-29	5.13033463929245e-28	56.1393913024613
RPL36A	-3.4308422444626	1.87967025854112	-15.7186974332689	1.38514711826923e-29	3.031978006987e-28	56.1079531415572
OTUD1	2.6383237662422	3.9088091892708	15.5585441823545	2.97981177893578e-29	6.22320635222527e-28	56.0450838208845
NOB1	-0.950392231325484	6.21024732515185	-15.564778716579	2.89209266148549e-29	6.04842108702872e-28	55.9008278687045
MBLAC2	-1.58856743739825	5.23031318856897	-15.5392351650038	3.26882629989098e-29	6.80786348393384e-28	55.8734413134574
C6orf132	-1.76156024565109	5.0193181466565	-15.520682754373	3.57304138123734e-29	7.41060626804694e-28	55.8187296118798
SCMH1	-0.756917562295427	6.35723744504433	-15.5443139798119	3.19018166903855e-29	6.65330110309484e-28	55.7816629178661
GPR158	-1.69565281004208	6.19310152516177	-15.5267219103516	3.4710110415703e-29	7.21893376734343e-28	55.7126343227252
PURA	-1.30908594108176	6.39450553573065	-15.5047708557007	3.85654393848473e-29	7.93285805209406e-28	55.5999882005752
LAD1	-0.839084421730991	7.34861251080765	-15.5166435863705	3.64295972160511e-29	7.53480484567801e-28	55.5929856825229
CDS2	0.703128297961092	6.19379484237943	15.5058430726662	3.83674888496321e-29	7.90296587882135e-28	55.5907696193549
MYH10	-1.07953551401827	7.82110572859483	-15.5174086656335	3.62961135649748e-29	7.51755091436775e-28	55.5888741028807
AP5Z1	2.30693157615104	5.91578228337596	15.4933417768918	4.07403345990403e-29	8.357334212284e-28	55.5810967263226
COX18	-1.20590909418843	5.19162026184889	-15.4824683414309	4.29238749640409e-29	8.79324565429792e-28	55.5778226463156
CYP51A1	1.07571068553344	7.6484790128871	15.5122170107672	3.72116486688988e-29	7.68597133992001e-28	55.5578412724338
ZNF692	-1.63808165630876	5.30919843627969	-15.4741882066079	4.46652346475662e-29	9.11267885146541e-28	55.5497473838539
LRRN1	-3.17038160659881	4.5173715338718	-15.4533003685564	4.93802697756677e-29	1.00066684338924e-27	55.541632791243
SERBP1	-0.948922910987562	9.06007200584829	-15.5097698314221	3.76512182234666e-29	7.76608094565349e-28	55.5082190774495
FAM216A	-1.39034017024548	4.45236064564699	-15.4539407397198	4.92285383872879e-29	9.99847537421429e-28	55.491667212692
ATF4	0.848879449855211	9.48506763517002	15.501753467565	3.91280309623496e-29	8.03757199631521e-28	55.4624808251714
KDSR	0.999021610704635	5.77052817460411	15.4689690375209	4.57991702263831e-29	9.33134789849889e-28	55.4579305002968
MORC4	0.896382045368717	6.54428355293416	15.4813631758289	4.31522918437732e-29	8.82799474558716e-28	55.4502447813993
SNORA33	-3.0695323520129	1.984442051456	-15.5229042069075	3.53516445222999e-29	7.34218940728708e-28	55.4402567572702
ZSCAN30	1.00552365589903	5.29155928254245	15.4537518160281	4.92732537088344e-29	9.99847537421429e-28	55.4164795900049
CHD2	1.66118848201929	8.09404783918758	15.4794032499047	4.35603806962877e-29	8.89935614333953e-28	55.393509132608
PPIF	-1.3563518566484	7.39211037712799	-15.4684818970299	4.59064735878509e-29	9.34053668557139e-28	55.3686826278106
OSBPL9	1.20359319856995	6.04538562584282	15.4463958659248	5.10464084257511e-29	1.03303621148393e-27	55.3260029412123
KAT2A	-1.27047692513026	6.92604382583338	-15.4317938932061	5.47585640134632e-29	1.10666836773373e-27	55.2045235091644
METTL8	-1.27997044236106	4.98589877911923	-15.3995883010414	6.39340610159218e-29	1.28690865980574e-27	55.1966573069212
ACTR5	-1.46602625443696	3.73934704980225	-15.3765690469274	7.14257419002988e-29	1.43194785096781e-27	55.1786099684673
AQR	-0.873496910720557	6.37714112872493	-15.4174465349314	5.86702852331764e-29	1.18413038045884e-27	55.1759952909358
NDEL1	1.26548194019645	5.99597182931151	15.4054766107046	6.21479846271957e-29	1.25263642572077e-27	55.140324688584
RNFT1	2.09769580541631	5.0211119955182	15.3843089906579	6.8813092102674e-29	1.38326290631024e-27	55.1211509830927
MTPAP	-1.37472923579928	5.34618881392667	-15.3719060790194	7.30476443468925e-29	1.45862157913955e-27	55.0610611909427
SPRED2	1.30844301183277	5.07680726103229	15.3740525275013	7.22965049997157e-29	1.44554503205823e-27	55.052253092884
TXLNG	-1.07013306080251	5.26275397172353	-15.3703928288833	7.3581909105639e-29	1.4653925028253e-27	55.0408504509882
HIP1	-1.08709544423396	5.97731933620745	-15.3758900323601	7.16596498983637e-29	1.43472173716511e-27	54.9940190666427
BMS1	-0.890430020719092	6.71916348743942	-15.3780811344322	7.09076093745429e-29	1.42346077856703e-27	54.9684424337401
CDC7	-1.75913459815548	4.99310628658905	-15.346023381428	8.27473684531597e-29	1.63706783226963e-27	54.9507039677901
APBB2	0.936635698862437	5.58593107183922	15.3610695795537	7.69613165642912e-29	1.52863906022407e-27	54.9499797469468
RHPN2	-1.43057106819601	5.99226111416556	-15.3548902479576	7.92866915581813e-29	1.57067145176471e-27	54.9352700674749
TFAM	-1.33167638296821	6.88924146885696	-15.3705578180478	7.35234681267971e-29	1.4653925028253e-27	54.921257297017
KIAA0930	-1.24504841206682	6.66032670982788	-15.3679677289845	7.44463131841003e-29	1.48064349506285e-27	54.9147360989708
NAV1	-1.50733046960784	4.51914823741745	-15.3270042585182	9.06912723776512e-29	1.79186861318791e-27	54.9004667033619
TCP11L2	2.70713121523977	3.36695467569765	15.3115670155676	9.76996451996501e-29	1.92055955733542e-27	54.8545694361248
DLEU1	-1.48713690372886	3.98094673898335	-15.3068877559617	9.99296545466393e-29	1.96149502310109e-27	54.8303725512186
FBXW8	-1.05710315889675	5.03455870821628	-15.311531737066	9.7716269432889e-29	1.92055955733542e-27	54.7909442738584
MORF4L2	0.928048624429547	9.18513841521493	15.3571264823732	7.84371182971294e-29	1.55589401367199e-27	54.766185303633
ZC3H6	2.14767930476504	4.65883622118192	15.2872900264384	1.09839136123425e-28	2.14758394274656e-27	54.7202448326215
GUCY1A3	-2.07066233433339	7.14167496533311	-15.3218116041905	9.29904110616539e-29	1.83488043692746e-27	54.6989016849778
LRRC45	-1.59083936112351	4.74130043073407	-15.2878832715679	1.09525135902638e-28	2.14423655894917e-27	54.6733738688224
FARSB	-1.05541545358049	6.79257415960218	-15.3150960313597	9.60509571467764e-29	1.89278369096587e-27	54.6473641015389
CENPB	-1.33793889851097	6.5420677643857	-15.2909794291374	1.07900945656947e-28	2.11519660572418e-27	54.5658191250528
MCF2L	-1.43289446101655	4.85525878505749	-15.2601458921574	1.25217393815404e-28	2.43242481957582e-27	54.5481591921176
SYNM	1.51111494403464	4.03933764041546	15.2471714871597	1.3331498384473e-28	2.566484355657e-27	54.5332670929338
COA4	-1.19960101572273	6.32210964232566	-15.2779581942118	1.1489918029787e-28	2.24068323552314e-27	54.5046449419892
KLHDC8B	1.17088338175234	4.78124915914599	15.2542821047548	1.28814007922874e-28	2.49583373286435e-27	54.4945498262971
EPB41L1	-0.852790636680783	5.70205279151407	-15.2569730561938	1.27150770443362e-28	2.4667906575937e-27	54.4548148578624
MTA2	-0.761759580302323	7.46581846748636	-15.2802901044994	1.1361318805657e-28	2.21848586717484e-27	54.4500390031068
TEAD3	1.09120570355862	4.98926907022272	15.2480505989424	1.32750057599492e-28	2.55888942864438e-27	54.4484897161564
TCERG1	-1.2044000271018	6.20834607210775	-15.2527887444427	1.29746449505761e-28	2.50742945402639e-27	54.3992951060184
MLLT1	-1.22144718954947	7.81029423331986	-15.2687259010417	1.20135835051665e-28	2.33976614673905e-27	54.3957567020682
MRPS26	-1.20066037041802	6.1720166146337	-15.2502890925854	1.31322418264527e-28	2.53462394943462e-27	54.3925030016258
USP31	-1.18056954961583	5.48424103656646	-15.2312017622621	1.4400847840278e-28	2.76172581314961e-27	54.3677085005028
NPC2	1.14701899843012	5.45895768075185	15.2199180478227	1.52080149324895e-28	2.90538870516873e-27	54.2930588439333
SURF4	0.736063993827463	8.6480778156599	15.2531503991534	1.29520014666697e-28	2.50627904669475e-27	54.2830373055132
NEAT1	2.45886636426435	11.1888551731986	15.2613168838356	1.24511335507921e-28	2.42184224609707e-27	54.2582110104468
LARS	-0.814210997069259	8.01931931839397	-15.2369790895209	1.40043846920907e-28	2.69257158177251e-27	54.2291644977609
NASP	-0.82127677864934	7.30152737134616	-15.2326354245183	1.43014240276479e-28	2.74616602556473e-27	54.2241673168374
SNRPD1	-1.08256629972099	6.43774762072155	-15.2216612307604	1.50804105727288e-28	2.88836026989918e-27	54.2239471744003
CEBPG	1.33964776305221	7.42863427994775	15.2201869642738	1.51882591614373e-28	2.9053108225241e-27	54.1696723108219
TONSL	-1.38771289296003	5.55440779528041	-15.1828924922875	1.81901108041847e-28	3.46627796745733e-27	54.0884174995843
BRF2	1.65635556341427	4.71064273005435	15.1602726117491	2.02944637467829e-28	3.83805626727572e-27	54.0739460879474
NUP54	-1.13198933874234	5.88339349116387	-15.1791061631838	1.8526422739849e-28	3.51697552290231e-27	54.0689921530022
PARP10	-1.5532307477944	6.10818891949765	-15.1749896615333	1.88991568069735e-28	3.58320377037265e-27	54.033302600701
FYCO1	-0.953001101652236	6.56258036646784	-15.1822704894362	1.8244934567886e-28	3.47231859913024e-27	54.0299680824187
FAM98A	-0.752733871193292	6.31987432650746	-15.1791750809425	1.85202457831083e-28	3.51697552290231e-27	54.0257672760009
SUCO	1.10736489847543	7.48615553005035	15.1861605141324	1.79047736980423e-28	3.41623992185264e-27	53.9963145917189
CNOT10	-1.04993553899568	5.68887917975683	-15.1565796432883	2.06605526440382e-28	3.90237557865256e-27	53.9820092377416
PAQR4	-1.98785603798879	3.6363997848492	-15.1104762574202	2.58304590545668e-28	4.84837716454219e-27	53.9035207625927
PIK3C2A	1.1909891447188	7.63128066037044	15.1677013543044	1.9577670206111e-28	3.70716640371959e-27	53.89369821574
NUDT19	-0.9460825986927	6.3331217591378	-15.1462963072251	2.17153106230411e-28	4.09130620220308e-27	53.8709288067733
SPPL3	0.771311482384159	5.86603798344721	15.1386514333898	2.25343718155942e-28	4.24030234565115e-27	53.8459904977739
TMEFF2	-2.63863171192899	6.05640526932268	-15.1220880301609	2.44170664780739e-28	4.58881940218721e-27	53.8221508383556
MANEAL	-1.15161318948974	5.04191697511136	-15.1079560060401	2.61479274662458e-28	4.90183868705552e-27	53.7982621873007
HSPB1	1.42130718894955	8.40441268495778	15.1467099668343	2.16718549183655e-28	4.08824841022834e-27	53.7630749600481
PMEPA1	-2.19772984398255	5.75133408342932	-15.0754380510293	3.06137907487969e-28	5.7034327777163e-27	53.5890465833877
SLC30A4	-2.94108202767427	6.44001612784193	-15.0730604936224	3.09689271464066e-28	5.76244622094722e-27	53.5843799527989
FAHD1	-0.702080158796156	6.00666222823323	-15.0775492356728	3.03018746575427e-28	5.65936504798086e-27	53.5601012687536
APEX1	-0.778226752157624	7.90502282516888	-15.0963898963142	2.76559262317583e-28	5.17807217326786e-27	53.5448993046785
TIMM21	-1.67079363010677	5.13785885254676	-15.059377012345	3.30948363121013e-28	6.13521064274707e-27	53.5435617147359
ZSWIM4	2.41009150574159	3.4003876373352	15.0334475625654	3.7534064062884e-28	6.93249084831815e-27	53.5309391660886
CCDC117	1.00717835870442	6.50292841780345	15.0801682923883	2.99193582966402e-28	5.59488274199687e-27	53.5105238697732
PHF12	-1.04476448725917	6.71770923850152	-15.0760469451848	3.05235002604576e-28	5.69367552684512e-27	53.5056189337419
TEX2	-0.668018864597281	6.50862523027952	-15.0726671073019	3.10280853109488e-28	5.7663085275892e-27	53.4937132062163
YTHDF2	-0.739029376850152	7.23579566216483	-15.0618566777797	3.26989892688149e-28	6.06932043090883e-27	53.4090011897887
MRPS2	-1.21029876124688	6.24673670753545	-15.0485692493649	3.48771783716692e-28	6.44970086735202e-27	53.4043087324482
PTPDC1	1.79355610778334	5.03649018864352	15.0232574706453	3.94382943715114e-28	7.24853645388757e-27	53.389462737954
ZBTB42	-1.40408349897457	5.25831126728412	-15.0274042171469	3.86519430520273e-28	7.11271540280933e-27	53.3857319396943
BTN2A3P	2.29535295121616	2.25876727784803	15.0072994957299	4.26173780545678e-28	7.81370633537717e-27	53.3527038445733
SLC6A9	1.43389009530434	5.8614859909969	15.0298820556412	3.81896088512063e-28	7.0449037654756e-27	53.3331478931095
METTL3	-0.878051988176921	5.91241550207753	-15.0279449716301	3.85505674009978e-28	7.10276466372248e-27	53.325737194971
HILPDA	-1.46471199718592	3.95236856073731	-14.9880731922742	4.67916376317357e-28	8.52698095483183e-27	53.2905897211993
PLEKHG3	-1.61132377094125	5.0051321659337	-14.9972122775621	4.47585239271748e-28	8.18628496090691e-27	53.2860358723686
PTGES3	1.20661753526572	9.61149509653751	15.0517173993176	3.43482730870499e-28	6.35972464457635e-27	53.2689690707228
DNAJC6	1.74110397470969	3.03390405325833	14.9806129780903	4.85198916935964e-28	8.83120840813386e-27	53.2596136351085
TRMT61A	-1.50801936475625	4.85639360160296	-14.9788049011494	4.89483260261351e-28	8.89840270712403e-27	53.2060861913082
KLHL21	1.21491581414188	7.24775409123551	15.0119461851349	4.16659857384096e-28	7.6486117585325e-27	53.1654178569351
SMARCA4	-1.08666416271882	7.81429826954084	-15.0019344640543	4.37430392739407e-28	8.01031070411578e-27	53.0952494462163
HOXC13-AS	1.94933027609496	3.27294570167197	14.9425059846822	5.84014521237023e-28	1.05403390034797e-26	53.0951511965403
ZNF490	1.33974221282951	4.25538875934167	14.9506703031984	5.61267236688076e-28	1.01664521424706e-26	53.0890602681827
TBC1D24	-1.7143894243262	5.07581385739426	-14.9546828973047	5.50415903565042e-28	9.98193865692352e-27	53.0727375764433
PSME3	-0.701687577804728	7.80706412596272	-14.9947031248945	4.53077107265566e-28	8.27664944367365e-27	53.0540189902768
NBR2	1.97718328321981	5.29050016737953	14.9586395015255	5.39922427520435e-28	9.8034766283517e-27	53.051440572391
BCL2L13	0.746399654141788	7.07148627200453	14.9883496463896	4.67287960194245e-28	8.52587607567045e-27	53.0510797660774
OAS3	-1.51865222818505	4.52694507097421	-14.9432206505119	5.81986861719726e-28	1.05163835325913e-26	53.0166135868645
OSBPL1A	0.894794596356483	6.17148551494671	14.9445346386596	5.78277240279062e-28	1.04619410120848e-26	52.8775432145621
TLCD1	-1.65646284159109	4.69809416994415	-14.9024328843327	7.09840521572334e-28	1.26741560902856e-26	52.8463276212682
NCAPD3	-1.04456187815518	6.74743189314071	-14.9383995798532	5.95803630402254e-28	1.07273229186094e-26	52.8196472975874
CACYBP	1.1730023714477	7.54235252942535	14.9403758123773	5.90100490505902e-28	1.06373937160104e-26	52.7837398212228
AFG3L1P	2.26362754112214	5.76303378660864	14.9100892927212	6.83855763203987e-28	1.22393064842325e-26	52.7549863590585
AKIRIN1	0.85118001323699	7.45719123398778	14.9307334412384	6.18456232446595e-28	1.11218428579857e-26	52.7508484303408
JOSD1	1.34810196275629	6.69483166562478	14.9213838943548	6.47258082678125e-28	1.16258700592042e-26	52.7438062348131
EPG5	0.992278164052206	6.36717086391583	14.915789402295	6.65133007991817e-28	1.1918421536999e-26	52.7286499950652
PPIL1	-1.18074285388381	5.62552918982131	-14.8969701476092	7.28984705418782e-28	1.30005158391549e-26	52.7129781454082
DDX28	-1.60829139758797	4.59541967714476	-14.8735773342534	8.17011593940468e-28	1.45186344314912e-26	52.7105303910211
CDKN1B	1.4471017193413	7.08280204236793	14.9164356223732	6.63043188520787e-28	1.18951690786477e-26	52.7054543119719
MYO10	1.14753168714845	6.53719537247863	14.9069601479706	6.94358102207284e-28	1.24124776937436e-26	52.6855455369222
SMCR8	1.38685525525626	6.86900401720867	14.8919441897828	7.47056211848611e-28	1.33069941602832e-26	52.5897124347679
GLOD4	-0.695906804704145	6.28635219423072	-14.8578951336141	8.81930577428483e-28	1.56537465137897e-26	52.4616976391757
MAP3K9	1.01640758547159	5.43966219110956	14.8442589566823	9.42580304646399e-28	1.66907852058612e-26	52.4494556203728
HSPD1	0.959582963470131	11.0139586070672	14.8861619041708	7.68404875918124e-28	1.3671051678657e-26	52.4327512418103
MGAT4A	1.71237389544829	3.90322047294143	14.7989473141903	1.17588362991268e-27	2.07974895014944e-26	52.3838154524311
PRPF38A	0.758201819370068	7.0199272159492	14.8447613696371	9.40273052644628e-28	1.66695869640044e-26	52.3424315871985
GEMIN6	-1.66979722697982	3.03672096777911	-14.7869556735934	1.24680939300958e-27	2.18716002867195e-26	52.3341678565363
ING5	-1.36995935860581	4.8117610665429	-14.7886262037384	1.23667685976079e-27	2.17192277499042e-26	52.2815070608663
LRSAM1	-1.07931778045048	5.38733257289336	-14.7927860347815	1.2118036569077e-27	2.13573283006175e-26	52.234497352177
NUP85	-0.909068064912163	5.6026424920353	-14.7987040502218	1.17728135141189e-27	2.07977138503541e-26	52.2247327042103
NUP35	-1.45098857847281	3.97582017050376	-14.7642318427351	1.39322070402901e-27	2.43262815019764e-26	52.2163556679563
STK38L	1.19746060407622	5.79111525538858	14.7977654565635	1.18268989330615e-27	2.08687090926969e-26	52.1929288502632
WDR74	-1.18885475628416	5.46396669317247	-14.7717977474186	1.34264816661745e-27	2.34979077738083e-26	52.1237202741629
DUS1L	-0.958114068087655	6.69926391886159	-14.7903778957466	1.22614090003889e-27	2.15594048653209e-26	52.1052971493612
LCA5	2.02541053471088	2.88422773958906	14.735394300883	1.6041700668155e-27	2.77834114455611e-26	52.0783374273012
YIPF5	0.850055541502805	6.32574209513736	14.7783729356448	1.30019813353715e-27	2.27815346244969e-26	52.0712736199148
HACL1	-0.877448921563106	5.10065897462569	-14.7538829603589	1.46551005346812e-27	2.54700219477747e-26	52.0684741409858
RTN4	0.900453258990827	8.09893149739818	14.7905988993155	1.22481804628127e-27	2.15594048653209e-26	52.0479276787896
ANAPC2	-1.17766620222171	5.97328619216369	-14.7610086040981	1.41534305808933e-27	2.46266412054106e-26	52.0307169157105
KCMF1	0.965896236932498	6.46339468458491	14.7631529922314	1.40058632238485e-27	2.44163083235826e-26	51.989931091954
KCTD3	-0.890155853683516	6.52397483864971	-14.7526333181458	1.47449036792834e-27	2.55964709419791e-26	51.9464031530194
UAP1	-1.07187824412745	7.60034521378185	-14.7630007628503	1.40162878096219e-27	2.44163083235826e-26	51.9380909382976
DHX15	-0.766742115646966	7.94307112966558	-14.7658712097231	1.38210272047012e-27	2.41602496514311e-26	51.931835831437
ABHD10	-1.03070253674055	6.22490150674249	-14.7434031333151	1.54255671213707e-27	2.67471496413975e-26	51.9275730928301
LINC01128	-1.36897572169658	4.60433312807834	-14.7102578947381	1.81407960451202e-27	3.11672990175657e-26	51.9097532986595
YRDC	-1.01575531229907	5.33193337039326	-14.7155831867546	1.76741828673112e-27	3.04004043454233e-26	51.8500633847856
INF2	-1.35873005594053	5.17405638164688	-14.7010892277474	1.89733656795227e-27	3.25232944113828e-26	51.8074205411272
SH3BP5L	0.830415899737378	6.39055759729185	14.7243593781363	1.69313582620817e-27	2.92231351337264e-26	51.795071184844
NFX1	0.910768331587144	7.04390371078206	14.7299856120135	1.64717323360272e-27	2.84953378753207e-26	51.7918442427996
AAK1	1.12679792995986	7.10562975256012	14.7294161985082	1.65176736657734e-27	2.85419318487057e-26	51.7764437004212
SEMA6A	-2.06789882988604	5.51360644945617	-14.6885538874942	2.01741430122031e-27	3.44149274974741e-26	51.7763616697398
TMEM55B	1.23608653671979	5.63184721035169	14.7064725347537	1.84799855675323e-27	3.17137672322361e-26	51.7703587667443
C16orf72	1.13196569721018	6.62104009951101	14.716547818749	1.75909590272704e-27	3.029195421485e-26	51.7539355310228
ERN1	2.44437394719643	5.45741179335439	14.6877245059181	2.02562326391234e-27	3.44861212368567e-26	51.7375806362083
MIEF2	1.41202890549473	4.98445874820962	14.6883782766771	2.01914964872634e-27	3.44149274974741e-26	51.7334504313567
SOS2	1.25914491432203	5.51500044603089	14.6934199965988	1.96991998981924e-27	3.36905678441067e-26	51.714977417058
IKBKAP	-0.765934325296829	5.93839258272531	-14.6930328052804	1.9736575711044e-27	3.37160888369779e-26	51.6903189469521
CITED2	1.90976820464524	6.14790099302692	14.6962639622156	1.94268410370588e-27	3.32626505145353e-26	51.6633810947954
HSP90B1	0.90959821447472	10.5739672632274	14.720039016503	1.72930329502436e-27	2.98131093893064e-26	51.6351795653009
UBQLN1	0.739819696127984	8.3989342295892	14.6866253159636	2.0365544473401e-27	3.45937800692975e-26	51.5277802793572
AFF4	1.11534693515367	8.70611147851329	14.687117953193	2.03164797642706e-27	3.45495198346871e-26	51.5231156078456
AZIN1	1.06252267129827	8.40865078862396	14.6847741060433	2.05509843346656e-27	3.48693311603772e-26	51.5192990167744
ARHGAP28	-2.56405408547311	2.94736395280657	-14.6189814724452	2.83695092663711e-27	4.80266686746142e-26	51.4001402400441
FAM86C2P	-2.0901577620598	3.09464585230948	-14.5963347877106	3.17028339808194e-27	5.33090431193712e-26	51.3990194892607
RNF24	1.10593470036406	4.73229730063776	14.5965814565507	3.16644864304485e-27	5.33042520447998e-26	51.2988293566048
ITSN2	0.996053595874631	6.6052497444528	14.612667815161	2.92617175130648e-27	4.94813006955158e-26	51.2415680944358
CCDC85C	-1.37195711705387	7.17777403473288	-14.6123996943707	2.93002246559217e-27	4.94906831758516e-26	51.2288310676755
MRPL15	-0.949449383833944	5.87495851096664	-14.5979733590992	3.14489707495462e-27	5.30604207612568e-26	51.2276920953617
ARHGEF5	0.937945117992507	4.8442718285573	14.5743377922388	3.53170657021379e-27	5.91216341787406e-26	51.2114845563534
HNRNPU	-0.707049879502421	9.43220950976021	-14.6247966265757	2.75719441333692e-27	4.67291549781796e-26	51.2006240322323
CFLAR	0.787811961539407	5.68662500788019	14.5942808394248	3.20239615429002e-27	5.37887926765313e-26	51.1973048385938
DCAF4	-1.78002537891976	3.53910010891283	-14.5509652094182	3.96122443033676e-27	6.6238024550041e-26	51.1968713377154
B3GALT6	-1.55546137084479	5.89605156009804	-14.5794666656508	3.44389809702693e-27	5.77805294133591e-26	51.161056831762
GRIN3A	-2.29340913374394	3.64011524406086	-14.5428263893379	4.12280503056296e-27	6.88632261834632e-26	51.1502476484195
SHC1	0.695087248293657	7.67498101434064	14.5973186657958	3.15501562053482e-27	5.31713968102703e-26	51.111095670849
MRPS25	-0.873116890170503	6.16408240047868	-14.5776480820483	3.47477916336292e-27	5.82335758002874e-26	51.086621857824
TRNT1	-1.33681111036742	5.31185198278461	-14.5390340806424	4.20033975691306e-27	7.00025547056676e-26	51.0122639892623
PIK3R1	-1.4505668659555	6.09557868836085	-14.5411925033113	4.15603237440957e-27	6.9341091260149e-26	50.9440761803522
IGSF9	-1.70560291503542	4.37558122942285	-14.4920684791497	5.29119014799298e-27	8.73104519365524e-26	50.8551659223734
SPIN4	-1.44218797758232	4.80611659211628	-14.5012576615267	5.05738981643926e-27	8.38209332049139e-26	50.847891978507
HYAL2	-1.81842493130557	5.32087208270002	-14.4987238989261	5.12079999427624e-27	8.46849479229647e-26	50.8160975341296
RRAGC	1.29131109078723	5.93763732102689	14.5125031367369	4.78534396767711e-27	7.93996961531928e-26	50.8145035897742
GABRB3	-0.91902036529307	6.24379069667625	-14.5176478544303	4.66583472770716e-27	7.76742508550451e-26	50.8043614196679
SLC25A32	-1.1971030414084	4.57311601237595	-14.4852285502003	5.47224197064933e-27	9.01988863131397e-26	50.8016350011102
ZBTB40	1.01272330050115	5.94487812843951	14.5129845099964	4.77403268639879e-27	7.92996402864648e-26	50.7866589942347
ATP6V1C1	1.11618154856804	6.75141098387231	14.5161150848515	4.70112316281505e-27	7.81750447539655e-26	50.7505378192714
TMEM186	-1.34741717089816	4.21394654892173	-14.4639326884258	6.07678231111879e-27	9.92915812663327e-26	50.7400642238902
ERCC3	-0.763287632177613	6.33146766157944	-14.4973797533796	5.15476235183993e-27	8.51528179045417e-26	50.7033126743796
CYP39A1	1.33245396737357	3.60010402766251	14.4515207650725	6.45963101351524e-27	1.04975994912278e-25	50.6977451607975
OSER1-AS1	2.27193578815547	3.03582539031284	14.4500622203727	6.50618281952648e-27	1.05618206722173e-25	50.6940291688212
FBXO30	1.90381658875639	5.29951455244377	14.4768042410988	5.70380981171353e-27	9.35291670948738e-26	50.6928614223889
NEDD4	1.26403209045353	4.62381829633955	14.4619249336681	6.13712990885638e-27	1.00168633381943e-25	50.6653078165502
SIPA1L2	1.04720678059438	5.56084833827015	14.4796710038014	5.62392338420554e-27	9.23947850516744e-26	50.6601052334279
NUDC	1.0133152874421	7.54021123072292	14.5002112943769	5.08348011414991e-27	8.41604601919239e-26	50.629816830726
WDR4	-1.56823898998684	3.96226285859276	-14.4347253515205	7.01656763984656e-27	1.13657799007482e-25	50.6015499917108
CCNF	-1.29667385772513	5.43141964185884	-14.4609795488299	6.16575372508083e-27	1.00526555847789e-25	50.5892530656342
PDPK1	0.706107482350654	6.67281476294805	14.4767465651394	5.70542868000163e-27	9.35291670948738e-26	50.5584982405501
SRPR	0.671786088664287	7.96926710855571	14.4826305962464	5.54262915430562e-27	9.12589028301022e-26	50.5443662954026
HNRNPD	-1.06215372116097	7.7814248262866	-14.4820095736146	5.55958898626341e-27	9.14378841377124e-26	50.5402545945588
SRSF7	-1.03993999796864	6.98625010964932	-14.4675845736619	5.96854082248302e-27	9.77356695642367e-26	50.507973896261
ICMT	-0.948854144996266	6.87105956682885	-14.4650173846459	6.04442773366919e-27	9.88705085498655e-26	50.5010337605539
HS1BP3	1.02661782684568	5.55611048271143	14.431084340469	7.14352947770228e-27	1.15589696807303e-25	50.4358419583502
RPS6KA4	-1.24232049102825	5.14451897689392	-14.4151681080874	7.72618810873083e-27	1.24614866423955e-25	50.4050191768538
DHRS4-AS1	-0.994524113011831	4.8793782686097	-14.4127791058022	7.81767414561183e-27	1.25955144818141e-25	50.3962216985628
MTHFD2	0.928414845610082	7.82208397240244	14.4519340749796	6.44650051188902e-27	1.04876112336431e-25	50.3897860432174
SLC31A1	1.03102096479257	8.11717055575202	14.453105671628	6.40942544349643e-27	1.04386043882367e-25	50.3889324122883
MYCBP2	-1.29345604350497	8.02068614636938	-14.4494043104904	6.52729123447517e-27	1.0584644187568e-25	50.3790555329084
PI4K2A	0.732106876100731	6.02551330556146	14.4262527048124	7.31557915045561e-27	1.18246218001336e-25	50.3552497986379
MRPL3	-0.801349405221134	7.36104818416715	-14.4255927789371	7.33939937500437e-27	1.18503678510823e-25	50.2830515869913
NCAPH	-1.26561659541666	5.46529998781544	-14.3974448789551	8.43137283344122e-27	1.35697207360079e-25	50.2709295423351
BICD2	-0.852754520179661	5.48493519317282	-14.3902191604484	8.73711171454617e-27	1.40467312104524e-25	50.236004222162
RAPGEF5	-2.40296740565068	2.83219054899358	-14.3741426261094	9.45791440818085e-27	1.51730814907312e-25	50.1854582734593
RAB36	-2.63515977698327	2.63813111761884	-14.3644261109854	9.92222666958219e-27	1.5884025124781e-25	50.151776929875
GLYR1	-0.438254758124619	7.66454796233602	-14.3757677115465	9.38241695114606e-27	1.50680612768352e-25	50.0260286289602
PTK2B	-0.789639834984499	7.00015806136042	-14.3661666567223	9.83740113186255e-27	1.57650389963765e-25	50.0163370940982
RPUSD1	-1.47467856963554	5.14106749159923	-14.3298090323007	1.1770629659857e-26	1.87034682510489e-25	49.9947445119393
LRFN1	-2.38819932067556	4.00751834734884	-14.3037821507368	1.3384992904398e-26	2.12237648841014e-25	49.9853183207965
LARS2	-1.04303411190368	6.54461091115823	-14.3462573444475	1.0852774860099e-26	1.73183068330762e-25	49.9342837370322
SRSF8	-0.832269367754262	7.18242445471449	-14.3523212041742	1.05328403620104e-26	1.68256522208456e-25	49.9337356621579
AR	-1.83250791352401	8.46276416868889	-14.3614202348797	1.00704520465439e-26	1.61041435496169e-25	49.9330286696719
PHF8	0.778363704710025	6.70120736693486	14.3433039966104	1.10121134839622e-26	1.75539167808043e-25	49.886034402991
PPME1	0.634171802118178	6.69485860098473	14.3394981398256	1.12209172959011e-26	1.78677936495494e-25	49.8754721586961
SC5D	1.1963393940755	7.23609097455152	14.3376368253052	1.13244797903981e-26	1.80136004801502e-25	49.8542760702493
GHR	-1.41852729991545	5.01967705333022	-14.2966120135383	1.3867599878897e-26	2.19195662927914e-25	49.8417710572193
COLGALT1	-1.02409436305578	6.59888772061739	-14.3150087301248	1.26630140615937e-26	2.0100192299037e-25	49.7752596305329
ATF2	0.997872008438671	5.80362660346822	14.2982603036731	1.3755131983715e-26	2.17647062031048e-25	49.741255245911
NDUFAF4	-1.57959329227368	4.54302170571741	-14.2618257627339	1.64690511623366e-26	2.57872025290559e-25	49.7339903682978
TTLL7	1.03380324331047	4.9193973075358	14.2801955890966	1.50394248603816e-26	2.3647330230732e-25	49.7337955369062
SHQ1	-1.04407829096706	4.62710455067413	-14.2572742222952	1.68438972983483e-26	2.63466626908332e-25	49.670293437215
SAMD8	1.06015850859253	6.11488678119556	14.2861653617393	1.46022066886878e-26	2.30322201299722e-25	49.6668504693465
CAMLG	1.08607884486381	5.826990078457	14.2823314796617	1.48815043499718e-26	2.34235502431003e-25	49.6655498726633
TOMM40	-1.23443695005547	6.06734812668134	-14.2849148622113	1.46927218624285e-26	2.31506727687541e-25	49.6654062773014
IER5L	2.64595860349322	4.06478963746966	14.2429818687851	1.80775904380511e-26	2.81882760143069e-25	49.6588366669531
NOC3L	-1.71681394374314	3.8845195221798	-14.2289091980242	1.9381002253039e-26	3.01580445421382e-25	49.6161936290961
CANX	0.715667179520622	9.95790178593837	14.3011743751433	1.35585330885483e-26	2.14762587402575e-25	49.5891735681588
JMY	1.56213579635608	7.05588287559849	14.2790573919886	1.51242657600867e-26	2.37558550892742e-25	49.5809111408819
RAB7A	0.712096493074473	8.46005501583128	14.2861878430282	1.46005845568087e-26	2.30322201299722e-25	49.5567329586415
FHOD1	-1.26634688543272	5.59495886652534	-14.2387309934051	1.84617436108603e-26	2.87574213755891e-25	49.482771661098
ZKSCAN1	0.952917751345684	8.08576224783386	14.2693818944691	1.58651687039548e-26	2.48675754967208e-25	49.4811438844392
SARS	0.689844417091214	8.72988867275998	14.2694917560178	1.58565546777744e-26	2.48675754967208e-25	49.4671317752794
NUCB2	1.29891266099676	6.55453028385371	14.2440295440441	1.79841514468045e-26	2.81009384105324e-25	49.4348527707087
HEXA-AS1	2.92053451070208	1.67215639908281	14.2430948614186	1.80674895497498e-26	2.81882760143069e-25	49.3928165005005
TXLNGY	-1.19001854283877	5.91471737059859	-14.220679434098	2.0186573332463e-26	3.13790460828431e-25	49.365291549932
GNPDA1	1.28776342006231	6.6623558300739	14.2204005317861	2.02144552543664e-26	3.13898924611755e-25	49.3096636159534
DDX31	-1.16255939408338	4.87602944353592	-14.1855843251281	2.40171216294123e-26	3.70648610881044e-25	49.3077349219006
MAPRE3	0.989015635349766	5.00415799159824	14.1924399739991	2.32153872225867e-26	3.59013650395841e-25	49.3013457256203
AKR1C2	3.63417355742516	3.0361363416893	14.1557490074443	2.78430235876195e-26	4.2747974215149e-25	49.2513282355503
TOM1	1.10610541668932	5.70502665313343	14.1918434431372	2.32840676451448e-26	3.59705308394541e-25	49.2380503319359
ZNF189	1.1129055165439	5.39380026008336	14.1847155966593	2.41206810262045e-26	3.71864626580583e-25	49.2297108322203
B4GALNT1	1.5687772066507	3.60361058210751	14.1532779708658	2.81861087986336e-26	4.31880214000288e-25	49.2241390863086
ELAVL1	-0.655763950193438	7.03174634470622	-14.2017902960843	2.21650654657863e-26	3.43478455143702e-25	49.1918752824619
PTCD2	-1.10541583648396	4.90449245727578	-14.1606804659389	2.71708142392482e-26	4.18029658418598e-25	49.1805605481665
MCM7	-1.05615131256002	7.63196662227199	-14.2030086164965	2.20317731983737e-26	3.41765605730145e-25	49.1695968656812
GNS	0.829604157538926	8.34404705565795	14.2002815270783	2.23312580227775e-26	3.4569708295879e-25	49.1362936276547
XRN2	-0.819700681295145	7.15251445504562	-14.1824111453784	2.4397568356537e-26	3.75747575837702e-25	49.0959984183796
THEM4	-0.845000235217325	5.85057304299995	-14.1555503544149	2.78704493584383e-26	4.2747974215149e-25	49.0346395021212
CDC25A	-1.11918881728534	4.71894853688787	-14.1323318388065	3.12702835427279e-26	4.77189611460977e-25	49.0262017215883
SLC26A11	0.972282980089288	5.56055985952082	14.147431008374	2.9014924610209e-26	4.4367424434511e-25	49.0135087459443
CLN3	0.928590743799498	5.82817078389982	14.1482327495915	2.88998442025773e-26	4.42364995459634e-25	48.998669723658
MCM6	-1.36121651313604	6.50256431554122	-14.1558073015511	2.78349807272302e-26	4.2747974215149e-25	48.9875929634387
MIR29C	4.11496390833474	2.33937689952494	14.1258850052445	3.22861263124166e-26	4.91193994637536e-25	48.8961188820807
NEK6	-1.45483173329215	5.78654004425687	-14.1217216228429	3.29597107617976e-26	5.00934227529507e-25	48.8863363821893
GFPT1	1.12101103928795	7.80202610602707	14.1465195645196	2.91463107155751e-26	4.45229910178103e-25	48.8860513434301
MARCH5	0.807219334041271	6.8890588987825	14.1311066001254	3.14608450433915e-26	4.79610202204636e-25	48.8420529595564
CABLES1	-1.25058831949317	4.47721853039132	-14.0793299656262	4.06758713186546e-26	6.13241851125419e-25	48.8277869056711
XPO5	-0.728719974363899	7.28886507585419	-14.1276113749059	3.20108922322873e-26	4.87500565679539e-25	48.8214913801144
MNX1	1.78454867902761	3.52199095027893	14.0639974624634	4.38933873816412e-26	6.6042395282838e-25	48.7923565085849
VKORC1L1	-0.907189749625359	6.30801254849071	-14.1011293644224	3.65047042014004e-26	5.54251403729251e-25	48.7409618371942
VIPAS39	0.775788269784389	5.43276115966366	14.0877956670621	3.90019753580315e-26	5.89782136934744e-25	48.7373166699139
NVL	-0.931823305041297	6.34265983972746	-14.09839565479	3.70032646884699e-26	5.60121998550468e-25	48.729106754285
ARL5B	1.55284009043435	5.76069710783751	14.087388104931	3.90809528429002e-26	5.90381879163973e-25	48.7089436775286
LIN54	1.28285183316387	5.62102851655941	14.0843937532826	3.96661457733198e-26	5.98619944655448e-25	48.7024286560755
PPARGC1B	-2.51545939538724	3.027400214901	-14.0452705200401	4.81721397276635e-26	7.21909032086423e-25	48.6846166485233
RFPL2	2.29369175696673	1.61701258104222	14.0506783261323	4.68952430276453e-26	7.04178969303122e-25	48.6837849605873
PLOD1	0.928329836628043	7.54507521378962	14.1008307862683	3.65588275580609e-26	5.54512479405901e-25	48.657419775029
SAYSD1	-0.778215841188969	5.54122787267801	-14.0685298665556	4.29165199601016e-26	6.46373584474308e-25	48.6439114189209
CLCN3	1.07306304453297	9.06740226807909	14.1006095575428	3.65989817373804e-26	5.54561362026745e-25	48.6175651563653
RBM28	-0.895268965844998	5.17143269201616	-14.0549816329811	4.59034728558718e-26	6.899765249287e-25	48.6156035010668
DUSP22	1.15051922164675	5.03083176664847	14.0466920492225	4.78331416905144e-26	7.1754491071405e-25	48.5716737483228
TOMM5	-0.946830536277913	5.0739879449585	-14.0437931983903	4.85270001056907e-26	7.25778320305829e-25	48.5515769406077
BEST1	2.05672485378323	4.21706602179226	14.0046708530122	5.89429762785565e-26	8.7459262035455e-25	48.4664293889802
NSUN5	-1.16992376313761	5.14070732209487	-14.0207217218953	5.44222310179461e-26	8.10718473180038e-25	48.4661172565053
MICU1	0.605348403444902	6.70057363140521	14.0404644240011	4.93362423825185e-26	7.37147279219799e-25	48.4046182114144
MCU	0.931078005643379	5.65477959829959	14.0269769212337	5.27562471691245e-26	7.86681040210102e-25	48.3969587569099
DDX51	-1.41842295406572	4.70655890342335	-13.9961777296826	6.14857663972245e-26	9.10522946963237e-25	48.3949843949975
LARP6	1.8705002890171	3.88921091538814	13.9804444111875	6.64909607698102e-26	9.79811841922934e-25	48.3862439187301
CLIC4	1.22386533817983	7.58135702103155	14.0445396457141	4.83473726110006e-26	7.23812708999785e-25	48.3853177926465
LRP12	1.23070602805128	4.32518813643971	13.9874045791326	6.42281524654681e-26	9.48328355380009e-25	48.3597528581097
STK39	-1.03161927987165	6.83485432098628	-14.0288065666605	5.22786995610761e-26	7.8033494295141e-25	48.3442221330872
RAB8A	-0.730856662549644	6.28243975259942	-14.0105442899392	5.72465369324325e-26	8.50261126189324e-25	48.2872034502604
FAM219B	0.689819552688213	6.62710212535368	14.0145148244948	5.61275823596632e-26	8.35294129546782e-25	48.2797722571642
BRD3	-0.941013529354929	5.89419323986056	-13.9977800987164	6.09977350817194e-26	9.04187551813523e-25	48.2657810520526
TERF2IP	0.915980314130866	7.2265226604127	14.0134259448467	5.64322401650495e-26	8.38996552790478e-25	48.2454926824607
KCTD7	1.38712429192149	4.2261397507483	13.959746845469	7.37042020172398e-26	1.07974858291792e-24	48.2402658036691
MRPL57	-0.878023237097239	6.34037277663711	-13.992581164572	6.25954950686272e-26	9.26043304384735e-25	48.1968818967367
MCMBP	-0.805218684712941	6.53500759621429	-13.9920472575292	6.27619394485706e-26	9.27591813739898e-25	48.1798638587734
BLMH	-0.712174793726644	5.91401213352056	-13.9823076557811	6.58774708837134e-26	9.71725051856425e-25	48.1711650868419
L3MBTL2	-0.799766084032607	5.88700855314673	-13.9786179347219	6.70979135320786e-26	9.87786538821266e-25	48.1673723397105
ZNF674	1.69151340211511	3.68231888707363	13.9275641985813	8.65131086679422e-26	1.2575806774035e-24	48.1310168489337
ARHGEF2	1.55924095724475	5.59013050838173	13.9616910264525	7.29944462497144e-26	1.0703951219587e-24	48.1226128348034
SESTD1	1.07930397912288	4.67730169525629	13.9439339309257	7.97405199815694e-26	1.16363814192735e-24	48.1025741482562
PTEN	0.844931314735872	6.70777567922009	13.9763711562134	6.78521742617094e-26	9.97912094724612e-25	48.0926064040033
FURIN	1.03795065607445	6.47557834581772	13.9736931505759	6.8762333808311e-26	1.01030841924227e-24	48.0891569971566
SLC25A22	-1.26822825197286	5.89925306291583	-13.9566288708963	7.48569711350086e-26	1.09556752296617e-24	48.0584480193662
POLR3B	-1.31079591943236	5.36857979107709	-13.9346726990095	8.35039122145839e-26	1.21501428857964e-24	48.013264826411
MBD6	1.56386651252834	6.82561752274537	13.9621751449593	7.28187807128985e-26	1.06886296303508e-24	48.001600542022
SUGT1	1.02576467585664	5.12592421480723	13.9392765250082	8.1611315841305e-26	1.1886280491494e-24	47.9974392622524
SMYD5	-1.12656760981174	4.37387727381122	-13.9088844214253	9.49501973122145e-26	1.37622795640947e-24	47.9863466714664
NQO2	1.4100078412558	6.15270471688201	13.9423558352375	8.03695382049619e-26	1.17167862687933e-24	47.9589959767412
TSHZ1	1.16581811495592	5.2358339491283	13.9268369913428	8.6827028533597e-26	1.26092326930415e-24	47.9557353223293
KDM6B	1.50587713861788	7.54947746251436	13.953027433606	7.62110416312102e-26	1.11429893002362e-24	47.9352948783667
ZBTB18	1.18781119995345	3.92848729331783	13.8875766795219	1.05588141865044e-25	1.52599763065014e-24	47.8917308587073
YWHAG	0.805173779043264	9.33964444641098	13.9512152455439	7.69016651316538e-26	1.12330292180634e-24	47.8617650302606
CCND1	-2.08383541158384	7.58167760708807	-13.9179537649928	9.07553438100117e-26	1.3166978189866e-24	47.7681191090759
CREBRF	2.8099838346361	5.16459805187924	13.8669428120294	1.17029623162521e-25	1.68325366035288e-24	47.7597003251261
SYNE4	0.976215815215096	6.00531952323266	13.9010873983939	9.87119223580965e-26	1.42937148132033e-24	47.7472370660473
ADAM17	1.76298557481493	5.34742676691511	13.8811435711445	1.09029324947582e-25	1.57421571482009e-24	47.730014173603
JAKMIP3	1.49955642607242	5.0665106270803	13.8741502370857	1.1289808951852e-25	1.62694598100777e-24	47.7008412193661
HIST1H3E	2.27542594263172	2.54399916507374	13.8269682870563	1.42860590595885e-25	2.03722186931416e-24	47.6209518673915
SRSF1	-0.852429720839858	8.59299241776705	-13.8962364849161	1.01127439818099e-25	1.46293799259015e-24	47.6124097186457
RRM2	-1.86149458149996	6.73483977980525	-13.8787775352362	1.10323099027761e-25	1.59136566282503e-24	47.5955025631554
RIMS1	-1.71291093844835	4.81816205304177	-13.8338415638781	1.38042952899174e-25	1.97745181038828e-24	47.589750922867
C21orf59	-0.701217510918095	6.12797295906233	-13.8677825265881	1.1654056062667e-25	1.67782651809212e-24	47.5886690434007
ZFYVE26	0.99000106516354	5.95577750612556	13.8609750614635	1.20565221539675e-25	1.7324472408036e-24	47.5589650214986
EGFR	-1.40086803917562	5.20297717168371	-13.832051463017	1.39281736699887e-25	1.99169467777146e-24	47.5442532084323
MXD1	2.64191280242115	4.83792121044675	13.8247618049512	1.44442690409558e-25	2.05782868993352e-24	47.5363736032913
MFAP3L	1.0115869432442	4.64981244309038	13.829047514032	1.41385664039519e-25	2.01810563803937e-24	47.5264541923247
LHFPL2	1.64039329055372	3.90145496818586	13.8034531914091	1.60656763774843e-25	2.28232920041915e-24	47.4896429658568
THRB	-1.53910868161219	5.88089985531333	-13.8318775073621	1.39402710864265e-25	1.99169467777146e-24	47.4890559085961
XPC	1.0780080693064	6.93121455276637	13.8524493850665	1.25803184771394e-25	1.80598529878322e-24	47.4587816940778
LINC-PINT	3.63664116804834	2.9127025592005	13.7892654383249	1.72454205173417e-25	2.43577027266883e-24	47.4182411577563
ABCE1	-2.04296306640181	7.11026929306543	-13.8411134531825	1.33123393644156e-25	1.90924630273224e-24	47.4151193201893
SLC25A30	-1.39924186542368	5.27711766964635	-13.8023584436218	1.61537484072017e-25	2.29267189113932e-24	47.3987801083529
EIF2B5	-0.882664244406243	6.37814630109256	-13.8336971989747	1.3814244466551e-25	1.97745181038828e-24	47.3983070210648
MRPL36	-1.12016349020096	4.82915137671456	-13.7916728400348	1.70392795376199e-25	2.40924502388796e-24	47.3473104956234
CDKL3	2.12012414592116	2.28465621443774	13.7697095886914	1.90154915773109e-25	2.66358788735914e-24	47.3291064296387
DCTPP1	-1.17840976217772	5.90774366494698	-13.8102112078869	1.55325717976813e-25	2.21077818117519e-24	47.3176971976817
GABPB1	0.97642025679478	5.17521379606743	13.7958837072444	1.66846424883803e-25	2.36132508582016e-24	47.299044396283
ASCC1	0.842419134470422	5.76699342052337	13.8036717519438	1.6048151095891e-25	2.2819984550748e-24	47.2805237570077
CCDC28A	1.27565423679133	4.17683328720963	13.7651145531839	1.94572175258357e-25	2.71785654295767e-24	47.275754730271
CACFD1	1.02452900244562	5.98206350800602	13.8018497699042	1.61948358289457e-25	2.29633290658592e-24	47.2635530789803
ZNF425	1.71115537933177	3.44054700672223	13.749756897737	2.10097222241447e-25	2.92112952701626e-24	47.2562838393332
SLC19A1	-1.39982005762273	5.30683842421257	-13.7891041496192	1.72593205255703e-25	2.43577027266883e-24	47.2437713536307
AFF3	-1.3102123390133	4.22663035363664	-13.7549655173169	2.04697171737394e-25	2.84868649750576e-24	47.2435326021248
POLR3D	-0.936992344494091	5.29097627445292	-13.7774679796573	1.82924017571143e-25	2.57189798487667e-24	47.2377330512552
TGIF2	-1.91732359536292	3.69020566289974	-13.7439289062616	2.16309182997443e-25	2.99916776721108e-24	47.2298685340948
ZNF213	1.67985630906947	5.61083086546018	13.776885816757	1.83456884396404e-25	2.57697715256913e-24	47.1921763480206
SNHG15	-1.62745712262118	4.53185752727399	-13.7444290742769	2.15768903064852e-25	2.99444163440094e-24	47.1777304334841
POGK	-0.743521399995331	6.54402031853165	-13.7885352770052	1.73084363695276e-25	2.44040826783875e-24	47.1753309624831
PRPF38B	-1.15279697029206	6.1529317872017	-13.78052751328	1.80148999443313e-25	2.53525527239061e-24	47.1708239169495
ZFAND5	0.944749490570047	8.06994798921149	13.7971346086763	1.65807271578376e-25	2.34883206605745e-24	47.139468764247
RMDN3	-0.612682495991066	6.16607658856421	-13.7712025845016	1.88741468054266e-25	2.64625759505403e-24	47.1053910518145
IMP4	-1.25401607340008	5.64703448604876	-13.7577683207584	2.01849261856228e-25	2.81165910578211e-24	47.0962648432861
RBMX	-0.850131359721352	7.36761000895635	-13.784793842085	1.76349837974728e-25	2.48411741747516e-24	47.0945389262233
PKP4	-0.779913926629877	6.73256202344751	-13.7724611279803	1.87558179074048e-25	2.63212487567842e-24	47.0745529413163
ZFAND1	0.903601438066833	6.58090106503428	13.766820008097	1.92920803231992e-25	2.69729867907969e-24	47.0458738996885
SHROOM3	-1.06133048682201	7.16840238425597	-13.7686124953624	1.91200325852093e-25	2.67573540819666e-24	47.0329324631709
PSMD10	0.88582037662046	6.98098560649546	13.7602711989641	1.9933974810254e-25	2.77928101904155e-24	46.9896163879125
NREP	-1.30815328472195	4.60434720236321	-13.7172735014598	2.47156992844422e-25	3.41426808146443e-24	46.9882270532706
ENDOD1	-1.59492264980409	7.99903083542484	-13.7640978706687	1.9556336262645e-25	2.72916306059365e-24	46.9815003021585
NUP155	-0.936658047765516	6.30638053162285	-13.7478126810371	2.12149360517096e-25	2.94693320770093e-24	46.9724422069571
PLCG1	-0.992065747668551	6.39426261612826	-13.7335094846631	2.27878347851777e-25	3.15084831615312e-24	46.9040071448968
CCDC120	1.1083386147033	4.65883799148511	13.7079847247417	2.58914571554374e-25	3.57340184417323e-24	46.9002115279141
CNEP1R1	1.19947631808265	3.7402368406699	13.6755738427453	3.0451767478674e-25	4.17592457040885e-24	46.8612961896915
WDR26	0.840157730763505	7.67234225499212	13.7365391344367	2.24451748999544e-25	3.10632945896512e-24	46.8466170600819
ADAR	-0.584973696277649	8.70536762787436	-13.738888101828	2.21830663851707e-25	3.07288676051406e-24	46.8301603832758
WDR89	-1.05083867989204	5.43206231925489	-13.6931810922414	2.78824762954322e-25	3.84113086286431e-24	46.791451822931
CRYAB	2.6059749715675	1.97640971228113	13.6539787105149	3.3929930180293e-25	4.62753707163742e-24	46.7664251392673
PRUNE	0.847534333974054	5.93346125794126	13.6950664229753	2.76206017343022e-25	3.8085487203148e-24	46.7306874646247
MDN1	-1.16414895454123	6.16554405474081	-13.687743464551	2.86518182253976e-25	3.93628273076459e-24	46.6931474704034
BRI3	0.922595248828999	6.38061637489507	13.6888424598552	2.84946270414201e-25	3.92186360819398e-24	46.6862519714921
NOS3	2.76843365864451	3.67691123813049	13.630584352862	3.8149630153591e-25	5.17017009373937e-24	46.6714779262112
TTC17	0.673903689125021	6.46125263477005	13.6883129837536	2.85702505230378e-25	3.92867107924849e-24	46.6573593412626
BEX2	1.5800058875636	5.96330235017739	13.6698775396846	3.13328727243586e-25	4.28501290372467e-24	46.631923465291
IDH3A	-0.735851718214494	6.06905240103962	-13.6645718399788	3.21765730886265e-25	4.39639146040778e-24	46.5751966222257
ZBTB7B	0.972068995520715	7.75504300533067	13.6828865133966	2.9357010182835e-25	4.02947774136609e-24	46.5687790007657
GINS1	-1.07252582733331	5.65363137252162	-13.6582970243262	3.32038738818719e-25	4.53263063827445e-24	46.5631817569291
CPT1A	-0.791726910802243	7.76177506517409	-13.6753218513436	3.0490214394868e-25	4.17738192840636e-24	46.5399950231513
PCYT1A	0.852225155405817	5.45076933242645	13.649133025428	3.47636548850254e-25	4.73219920990641e-24	46.5371899524041
H2AFY2	-1.09853809089796	5.25167192969848	-13.6334664907611	3.76025527540665e-25	5.10063172678467e-24	46.5252316216698
VTA1	-1.48726041607044	8.22828244552684	-13.6710875911101	3.11435849445e-25	4.26300885621342e-24	46.5106059099336
KIF22	-1.02885635761956	6.40031142625732	-13.652073824276	3.42552535677277e-25	4.6676668563793e-24	46.4977978399702
FANCD2	-0.846007229845418	5.98539422262474	-13.6489710571672	3.4791874851736e-25	4.73219920990641e-24	46.4884403155331
SLC16A6	-2.97313888687931	3.37597504149662	-13.5926909541422	4.61317611727999e-25	6.20711940654806e-24	46.4863637083627
MIB1	1.03687922998458	6.58851157810975	13.6471050468233	3.51186563488219e-25	4.76800853285632e-24	46.4387367204024
ANKRD16	-1.36529489316205	3.40413059090366	-13.5814100079773	4.8817512371659e-25	6.55088262531574e-24	46.431118455725
DEGS1	-1.28186148311596	8.06382243282061	-13.6478561594289	3.49867502160243e-25	4.75439856329249e-24	46.3924581390626
CEBPB	2.18019374881731	5.66217179809038	13.6090222138776	4.25042414024563e-25	5.74476767686124e-24	46.3743118358164
CALML4	-0.976075212549305	4.18629701189977	-13.5850125816915	4.79431764399071e-25	6.43930892148162e-24	46.3619986185311
CBL	0.913342037441902	5.75886650273085	13.6186389127443	4.05036018847278e-25	5.48423882688073e-24	46.3553642012224
TSC22D3	1.33998592356606	5.95208719107084	13.6134800308308	4.15647974145566e-25	5.62285583763047e-24	46.3495015552255
APLN	-2.38456622763901	2.38319782364309	-13.5586675760355	5.47188875524057e-25	7.31013181038188e-24	46.3100144876231
DPH1	-1.10704268657622	5.40995808354338	-13.5941570348745	4.5793789407196e-25	6.16717077792337e-24	46.307001057744
LPCAT4	-1.6672529761372	2.6486963663619	-13.5589121771812	5.46517520485054e-25	7.30766437008332e-24	46.3039515101629
ZFP14	1.20015675411383	3.69554051034496	13.5566526138095	5.52750928321797e-25	7.37787372416009e-24	46.2782142615364
WIPF2	0.774224899172987	6.25398855493979	13.6056183193887	4.32359113998758e-25	5.83840328759474e-24	46.2593094685706
SLC46A1	-1.24826888370574	4.77459569650614	-13.5542428643768	5.59477331655517e-25	7.46102274612721e-24	46.1717929990568
IL6R	1.26064986957066	6.68262120010395	13.5908206419511	4.65665573837515e-25	6.26001276342357e-24	46.1665407858402
TUBB4B	-1.37254940665107	8.24643229735987	-13.6010385190543	4.42403383692336e-25	5.96866955033614e-24	46.1547761405408
HIST1H2BC	1.64574887205428	2.90535112487066	13.5250841718654	6.47687888554669e-25	8.58400823877926e-24	46.151249688342
SSR2	0.650528777656753	7.89403408936137	13.5954336667737	4.55015163375077e-25	6.13331031709171e-24	46.1328294216702
GLMP	1.1984838239463	6.32190556293732	13.5737396484789	5.07327941983204e-25	6.79575055916128e-24	46.09305874159
MOCS2	0.773040004951628	6.31467131420923	13.5749182055078	5.04336762553777e-25	6.76171502366742e-24	46.0896319866967
MRPS30	-0.898588676991455	5.59262009504028	-13.5499319547423	5.71716184936825e-25	7.61747136913165e-24	46.0596846702751
IGF1R	-1.22914106671642	5.1375700271785	-13.5364916169091	6.11626536566742e-25	8.12759652485504e-24	46.0426652414279
CSNK2A2	0.786063282495213	4.9892613145355	13.5344630547098	6.17888574203732e-25	8.20354980569694e-24	46.0318379292741
GALK2	0.812613248034313	5.37777173424137	13.5437182643918	5.8983164808135e-25	7.84491765065505e-24	46.0225951235109
MAGT1	0.853101820949131	7.63619228800397	13.5603048698553	5.42710735861908e-25	7.26323031167773e-24	45.960189284907
BACH1	1.66498507418899	6.07692836272501	13.5322793329875	6.24701544126548e-25	8.28667701996842e-24	45.9398356942407
DNAH8	-2.03852053990294	1.81826667752025	-13.4895977662447	7.74100726310978e-25	1.01964004441102e-23	45.9360585966719
STARD7	-0.810402208407573	7.86826874399694	-13.5462271281918	5.82448916470486e-25	7.75359302280215e-24	45.8909719867774
ZNF292	2.34105646936048	6.1142568514651	13.519414128399	6.66398748337072e-25	8.8164260837264e-24	45.8767860512766
PLEKHH1	-1.43854330545443	6.37972124026654	-13.5214953439924	6.59468615611654e-25	8.73243450795819e-24	45.8481784274761
P3H4	-1.17805043521549	6.05127367105119	-13.4939400963237	7.57389907605268e-25	9.98504552467138e-24	45.7323962320509
MED13	1.08555949876254	7.40452684270338	13.5096642438095	6.99850786566431e-25	9.2427083650673e-24	45.7203331304687
CLK1	1.7930688049327	6.40821426877316	13.4875756508446	7.82008379650213e-25	1.02825199902168e-23	45.7072543801998
PSEN1	0.646117204014074	6.58478885921032	13.4962552321782	7.48628963634134e-25	9.87821838130945e-24	45.6915614245044
PRRC2B	-0.650680025407878	8.93394156575968	-13.5108726865008	6.95614738209142e-25	9.19485115224337e-24	45.6813277598201
PIGA	2.06751180280513	5.26513736532114	13.458686516919	9.04254887868177e-25	1.18691358358641e-23	45.6354292543145
NXT1	-2.06628602090043	3.05050077267702	-13.4230505931796	1.08181197162586e-24	1.41011185468176e-23	45.6285881795138
CHAF1B	-0.91210202172174	5.20701804463886	-13.454944746816	9.21432816059191e-25	1.20840481798645e-23	45.6056603709858
SLC25A15	-1.09891746494847	4.90265365141814	-13.4456885303066	9.65347771981209e-25	1.26268834007577e-23	45.5977989381171
PLA2G6	1.32080810493959	5.9553052320724	13.4447754093177	9.69792239165563e-25	1.26739776007921e-23	45.4779167526252
NCSTN	0.611084403294877	7.22123049877067	13.4592318025595	9.01778543130955e-25	1.1846987404772e-23	45.4672162509825
VPS37A	0.777133672609166	6.44298186140357	13.4467894418404	9.60016445302835e-25	1.25680967242087e-23	45.4545170152874
FANCF	-1.07353716278646	5.07893546653152	-13.410177011537	1.1542310318846e-24	1.4967127093937e-23	45.4046143345891
CSTF1	-0.82536586861942	5.48216896931225	-13.4179466397434	1.10996145928124e-24	1.44429647075971e-23	45.398338316808
EMC3	0.669835635446326	6.43020823940128	13.4341756889583	1.02291293832986e-24	1.33565745060532e-23	45.3912062160485
FBXO42	1.38649363757826	5.55680060636238	13.4149720157511	1.12670517385426e-24	1.46228218587689e-23	45.3746400136565
SOX12	-1.27343348159753	6.18057880867753	-13.4235858868631	1.0789015432942e-24	1.40754001512648e-23	45.3738326773153
CNOT6L	0.990675867955687	5.80057326928635	13.4175497067342	1.11218121187377e-24	1.44593186818152e-23	45.3499687141746
ABTB1	1.5559332679034	3.41542138362453	13.3645829844864	1.45216545260341e-24	1.86692777707986e-23	45.3482674549741
LINC00657	0.786470911664638	9.19983733053271	13.4472343963173	9.57870084417322e-25	1.25509399542849e-23	45.3452316977603
PKNOX2	-2.25773792552078	2.51017835848099	-13.3757585978724	1.37266492637555e-24	1.77230752660836e-23	45.3425100979233
UBE2G2	-0.926917188574987	6.57012282719536	-13.4184816501998	1.10697657750173e-24	1.44166177690945e-23	45.2967593878575
FAM129B	-1.26789496513248	7.38937631902943	-13.4169690252034	1.11543656512838e-24	1.44890964203874e-23	45.2624113046652
CXorf40A	1.46695367597348	4.4458924385985	13.3673759572281	1.43187380981215e-24	1.8439980384339e-23	45.2456947208443
TBL3	-1.3310279049557	5.6105573005657	-13.385073829147	1.30974713984423e-24	1.69544509068112e-23	45.2424314901244
TAF4B	-1.90392844337202	3.56539420455516	-13.3259913468589	1.76397814542654e-24	2.25046270518066e-23	45.1610799105885
FIGNL1	-1.36804285223666	5.58928128395094	-13.3734705843858	1.38857754191142e-24	1.79131274650703e-23	45.1571352323758
MIR4697HG	-2.23069527657246	2.93189383042015	-13.3258225429647	1.76548019892303e-24	2.25046270518066e-23	45.1432129178801
RRAGD	1.13953750591389	5.40335852325754	13.3621865428681	1.46980616290584e-24	1.88799053397725e-23	45.1350136554536
DNMT1	-1.14601323763034	7.11362761882201	-13.3909335837516	1.2716603898129e-24	1.64756276215966e-23	45.1322443613618
TCF3	-0.892546413820432	6.2440441133612	-13.3796697569146	1.34588644757493e-24	1.74072617543369e-23	45.1304761002453
NMNAT1	0.85065865026628	5.08293221688402	13.3605183502119	1.48221292697619e-24	1.90229994115167e-23	45.1251668789386
ZNF512B	-1.25232443324913	5.97892671061436	-13.3708147690266	1.40728051958362e-24	1.81388191262383e-23	45.120577766627
USP30	0.90292996272891	4.97235166568684	13.3486263137207	1.57375661219334e-24	2.014623127766e-23	45.0903435693986
PRIM1	-1.240111921673	4.47710809253784	-13.3327255752732	1.70509040876275e-24	2.17903298536012e-23	45.0699183669214
NUP205	-0.654503564460158	7.3478344449268	-13.3768244332161	1.36531490954744e-24	1.76433465419658e-23	45.049239318404
JPH1	-1.10170237086741	4.17574636544503	-13.3056136299869	1.95490446033875e-24	2.4792943730107e-23	45.0091629457997
ADPGK	-0.792354209906519	6.05447312080161	-13.3506019221233	1.55816456577604e-24	1.99636511260179e-23	45.0037830934849
KPNA2	-0.837269600973892	7.62729148647251	-13.3666388399108	1.43720133895989e-24	1.84927294822809e-23	44.9876201873359
HCFC1	-1.13201952461412	7.50431803665706	-13.3516725310279	1.54977991081971e-24	1.98731811621424e-23	44.9282808672281
MRPL32	-0.802454231174558	6.15480089971437	-13.3373205277221	1.66604624659176e-24	2.13094978184172e-23	44.9269990348312
MOSPD1	1.34497923193416	4.96980595660839	13.3143753823401	1.87039329244335e-24	2.38217350969714e-23	44.9257557063623
PLAG1	3.73767485179456	0.870861440898502	13.4887227206203	7.77512765044198e-25	1.02323678176194e-23	44.909013265339
VLDLR-AS1	2.08957840341984	2.53421579223573	13.2751293727001	2.27995615409402e-24	2.87213268539226e-23	44.8986500531305
STX2	-1.16554688675054	3.92773944161971	-13.2690782382121	2.35066726759092e-24	2.95872755156289e-23	44.8206616208593
ZSCAN26	1.83207626737791	3.5030921157916	13.2592548022041	2.47017853647781e-24	3.098763651107e-23	44.819653287181
ACER2	1.46682614646801	4.58579834144625	13.2864553075399	2.15329287144203e-24	2.72170418834794e-23	44.8121557160495
SP1	0.728018210620744	7.05517875538606	13.3258689226313	1.76506737476149e-24	2.25046270518066e-23	44.7999192141316
SLC5A6	-0.916301373715649	6.19657249447574	-13.312995873401	1.88345189546277e-24	2.39677234426008e-23	44.7889379632207
BRAF	1.41152129065656	5.03849313493772	13.2893099346583	2.12249845430015e-24	2.68504101009023e-23	44.7851239682986
ANKRA2	1.05489661214478	5.20587459055452	13.2911237069047	2.10316237277047e-24	2.66282345611478e-23	44.7742335913322
NBN	-1.0527618347871	6.34335031675061	-13.3065277526313	1.94591112941481e-24	2.46997476917099e-23	44.7634985548175
ZFPM2	2.46175215887444	2.6274515454103	13.248507969352	2.60792227086711e-24	3.26338006827838e-23	44.7627968977487
GRN	1.30412415410639	6.69302199707339	13.3115910280548	1.89684440048504e-24	2.41177100065057e-23	44.7562160197426
ZNF91	1.30125740240808	6.43881044048597	13.3093981859683	1.91794026492276e-24	2.43653054298479e-23	44.7509906088481
ZNF746	1.16253410261567	6.09391374440769	13.2977026813792	2.0344978835344e-24	2.57806077798755e-23	44.7262145065657
NOM1	-1.38389406789964	4.8007599993696	-13.2606701246706	2.45259083177682e-24	3.07927290384286e-23	44.7194463718495
RNF220	-1.1386131056624	5.79346640147162	-13.2814298825617	2.20859869720888e-24	2.78691748212508e-23	44.7057081198889
SAPCD2	-1.52991618125093	6.46203528134666	-13.2820260460792	2.20196395524374e-24	2.78088231723633e-23	44.6282515392311
POLRMT	-1.27459776019912	5.86513994488763	-13.2675998085835	2.36827566639899e-24	2.97839425516308e-23	44.6251838123799
TMA16	-1.19719385395653	4.8743276498379	-13.2434400462864	2.67552840444888e-24	3.34240719810353e-23	44.6059762426321
UBR2	0.758458513515997	6.39302804700222	13.2790930978785	2.23479898433937e-24	2.81761054146431e-23	44.6035534223582
NUCB1	1.07313727036892	6.26771060923004	13.2667882199083	2.37799808188395e-24	2.98811876130287e-23	44.5497474273919
MAPK8IP2	1.19187938871841	4.92324583541017	13.2310965737369	2.84764369458981e-24	3.55446531321368e-23	44.5140572104306
BARD1	-1.82451647368383	6.74226537643797	-13.2545339730919	2.52976316749655e-24	3.16821715789226e-23	44.4900353847481
TCHP	-0.795611666961789	4.89616206049975	-13.2183291688534	3.03737444875118e-24	3.77872532911746e-23	44.4594616774878
HEIH	1.37553599127654	5.41840998057326	13.2265320989409	2.91406801181572e-24	3.63133985605185e-23	44.4567956619527
ITPKC	1.26527156133382	4.98123859250098	13.213399410975	3.11398435653371e-24	3.86762523554261e-23	44.4170092180128
COG8	-0.953746166110404	4.9683261933198	-13.2094489351725	3.17677359828256e-24	3.93909433128083e-23	44.4139904860509
PRPF19	-0.705559692865706	8.34663229515563	-13.2560777678261	2.5101208522796e-24	3.14624162920121e-23	44.4122569261653
FADS1	0.746376999941712	6.94976916067216	13.2462954775508	2.6372234446748e-24	3.29729785555677e-23	44.4042660708685
SAV1	1.50830375249363	5.80290893973443	13.2122774637376	3.13168895910002e-24	3.88640011651619e-23	44.3333568883004
ARIH1	0.836271765658152	7.11301877002647	13.2277862772974	2.89566319279762e-24	3.61140186902401e-23	44.3143027673656
ARF6	-0.762425316002741	7.35692697397771	-13.2261286817065	2.92001300352701e-24	3.63573095032849e-23	44.2978632336976
ZER1	0.72663135203051	6.7190537302794	13.2175868018885	3.04878890535568e-24	3.78978594394212e-23	44.2787708074925
TET2	1.18356417001688	6.3054367058749	13.2075850192437	3.20683856905325e-24	3.96981763832676e-23	44.2546360320354
TESK1	1.03593166813567	5.47595426062515	13.193085090574	3.45068862123386e-24	4.26465352563356e-23	44.2522492862045
TBK1	0.969936633482453	6.40972080540248	13.207867761535	3.20225962532757e-24	3.9674200110494e-23	44.2348505700248
RUNDC1	-0.790143245172902	5.9086170800726	-13.1942869870488	3.42978713838637e-24	4.24231331713424e-23	44.2313144947767
TUBE1	1.31224747751955	5.19894255885536	13.1797545554617	3.69126481430629e-24	4.54700840456302e-23	44.2163025098394
SLC17A5	1.1116532608797	5.36676964005583	13.1839549359508	3.61369727497597e-24	4.45877389326534e-23	44.2160851440617
ARHGEF37	-1.77010762927499	4.55844332111484	-13.1491094410074	4.31012151272508e-24	5.2833293579657e-23	44.2125232818554
PRMT7	-1.07197326871844	5.27586509341068	-13.17490779645	3.7828480624558e-24	4.65219054101853e-23	44.2080495451831
PDSS1	-1.30142377501906	3.67383991816628	-13.142270513549	4.46187098574451e-24	5.45154228819688e-23	44.1904171420662
RPIA	-0.893443297927971	4.19280292036289	-13.1463785662771	4.37008578566802e-24	5.34810172433504e-23	44.1732180175469
UBE2T	-1.05489292499573	5.49149803190604	-13.1790762905865	3.70394597877613e-24	4.55888957518872e-23	44.1668577656674
NEK7	1.07676816048212	6.48437112051122	13.182361640224	3.64292585342543e-24	4.49114734113599e-23	44.1105926573239
ADO	-0.776604017564473	5.71498545501005	-13.1631376312963	4.01486301611987e-24	4.9294507808713e-23	44.0949173449625
AGAP3	-0.888164205317547	6.56132934232736	-13.1711765401971	3.85490394791059e-24	4.73692616054218e-23	44.0685398902243
SMKR1	-1.14252754049398	3.71265637071782	-13.111075186748	5.22502358716291e-24	6.36325662488551e-23	44.0542393176697
GARS	0.985021496655062	9.32821364989574	13.186496563623	3.5675582400143e-24	4.40546501085977e-23	44.0262635300305
BRCC3	-1.04098765469541	5.59106203928138	-13.1425871497759	4.45472815307153e-24	5.44724738978193e-23	44.0056706097631
NDST2	0.833502362490586	5.59892169310552	13.1464025713237	4.36955505433426e-24	5.34810172433504e-23	43.999894301441
FAM111B	-1.91299091139117	5.37239196293751	-13.1298855583262	4.75046289835087e-24	5.79471574992987e-23	43.9405724682264
UBXN4	0.86483889580016	7.83956023385476	13.1519649647096	4.24830322405923e-24	5.21180728860076e-23	43.897988802917
WNT10B	-1.53599481007342	2.66830664461125	-13.0608658080489	6.73810860730231e-24	8.17281412336442e-23	43.835721447471
RAB22A	0.752556294434801	6.28917244091206	13.1222970995394	4.93646996432594e-24	6.01672345651934e-23	43.8283931498995
EEFSEC	-1.14918865443426	5.02717013714428	-13.0874086454297	5.89029127578773e-24	7.16763482959713e-23	43.8074365402092
LAMA3	-1.1744802411355	7.61516963943829	-13.1309072453559	4.72596269833884e-24	5.7695167380696e-23	43.8000881280517
MMP16	-2.03646425527604	5.36648590061518	-13.0867948287925	5.90863288379168e-24	7.18413209579076e-23	43.7877056062087
SLC7A5	1.08407080481867	4.85875977607073	13.0512653380265	7.07405745817856e-24	8.55266077230348e-23	43.6026759907983
CTDSPL	-0.96443252258326	5.73110745272552	-13.0598987288918	6.77121141373502e-24	8.20097129959899e-23	43.5958448883645
PPM1M	1.24752922703429	4.19918613626998	13.0266026753872	8.01618925013563e-24	9.65285467361962e-23	43.5701789399907
C9orf152	-2.35002102714329	3.96796477905711	-13.0078597292679	8.81556828182606e-24	1.0589965865592e-22	43.5387972615343
JAG2	-1.68412394460874	6.268903507017	-13.0615329719296	6.71536652361249e-24	8.15181436690098e-23	43.5361448870316
TTLL12	-1.1121841363318	7.42002300454925	-13.0762085575398	6.23413836210252e-24	7.57377197777762e-23	43.5326379902351
ATG14	1.11849137079794	5.21238960203116	13.0386905757651	7.53964981883578e-24	9.10823665966517e-23	43.5179139916834
FZD7	2.10581788516388	3.02979726888239	12.9920297590024	9.5527323590799e-24	1.14571748485578e-22	43.4887891178524
LETM1	-0.887519015644274	7.14583696919759	-13.059868584112	6.77224587873118e-24	8.20097129959899e-23	43.4568478758915
ABHD11	-0.918292901599504	5.39233000019294	-13.0316626705454	7.81313738754939e-24	9.42345951899129e-23	43.4545837071423
GTPBP10	-1.06756784943666	5.84221052329068	-13.0317039993267	7.81150034251238e-24	9.42345951899129e-23	43.4218920167543
NPLOC4	0.79210332636001	7.95665826576091	13.0572711119148	6.86198043946409e-24	8.30294103779152e-23	43.4134235305814
KIAA0226	0.814835179501228	5.53385920397187	13.0287195919868	7.93060323217617e-24	9.55745891929032e-23	43.403015408537
AMER1	-1.02691531601511	4.49823983447266	-12.9827227979514	1.00146962271695e-23	1.19825241870261e-22	43.3109536679629
DIS3L	-0.727695548455844	6.12550797003961	-13.0102752914287	8.70821451333517e-24	1.04777683599552e-22	43.279465595701
TRAFD1	0.810820611627911	5.92458714935429	13.0088263326074	8.77245146214583e-24	1.05466077786695e-22	43.2782927880386
MCAT	-0.906357728105013	4.89700104773048	-12.9797869138196	1.01650246298182e-23	1.21527077899164e-22	43.242486469743
BRWD3	1.23079309641403	4.58490115616995	12.959043983854	1.12936767345009e-23	1.34378644885313e-22	43.1607821478666
DIXDC1	2.11432883121982	4.06613196627185	12.9386638743976	1.25250368704701e-23	1.485592050924e-22	43.1449429686917
NEDD4L	-0.661366943969654	7.72242217383346	-13.0003314595302	9.15873909150965e-24	1.09934153635579e-22	43.1413936782243
TEX19	2.49642997394216	1.66127872729026	12.9569809589843	1.14125878952099e-23	1.35578654932336e-22	43.1246430902567
URI1	-0.896215800469406	6.83318319737067	-12.9891532139459	9.69318305796843e-24	1.16163477093738e-22	43.1238221031747
GTPBP3	-0.97944923466151	5.12423682946065	-12.9583422747373	1.13339825229617e-23	1.34751450170065e-22	43.1013220510838
CTBP1-AS2	-0.844685613344426	5.75428056397473	-12.9621814099248	1.11152167244174e-23	1.32360106529621e-22	43.0640330506682
C19orf48	-1.08811868549592	8.23696514967449	-12.9888493053193	9.70814226839059e-24	1.16249971532817e-22	43.0597268842325
ALKBH8	-1.33771780101461	3.64732543238911	-12.9062585418337	1.47664187351956e-23	1.73257984834993e-22	43.0515789814136
PLCB4	-1.21697192539859	6.52367018924233	-12.9647693049384	1.09701463183374e-23	1.30840124794404e-22	43.0217712150724
GNAI1	-1.7583808937778	4.45561900907223	-12.9159259702794	1.40585826915096e-23	1.65701473858483e-22	43.0137525281716
LMNB1	-1.96130922242047	6.74383071958625	-12.964599006558	1.09796341096696e-23	1.30849353802221e-22	43.0106317070446
CLSPN	-1.26103899164106	4.606054908957	-12.9319441002244	1.29598961671202e-23	1.53474606345013e-22	42.9932122181216
NFIC	-0.940371382806489	7.51498458916399	-12.9672278287942	1.08340883937439e-23	1.29320088490031e-22	42.9815124885751
KIAA1217	0.998929418747627	6.90122203455318	12.9536616372032	1.16065538808119e-23	1.37773923378871e-22	42.9343914568144
CLTC	0.634361980338909	10.1593938830119	12.973702978594	1.04837932467801e-23	1.25238376605927e-22	42.9223202353875
AHR	2.06176528175836	3.19876876780417	12.8736537483352	1.74282121160148e-23	2.03027178536911e-22	42.8901556076341
WHAMMP3	1.58768358904362	2.71446567986133	12.8706778560719	1.76939344051992e-23	2.05644054975596e-22	42.8816544029247
THAP5	1.3550031079639	6.31255500384718	12.9354327403447	1.27322759258375e-23	1.50898070483327e-22	42.8796570857192
FASTKD5	-0.878100679037627	5.47627953741883	-12.9147915735774	1.41398461856623e-23	1.66528572803063e-22	42.8539358271094
PNPO	-0.915814152905064	6.94202455817695	-12.9237595838576	1.35100626521328e-23	1.59612195739123e-22	42.7796411320094
BZW2	-0.711795241935342	6.45727854649784	-12.9202903318676	1.37502838812252e-23	1.62322533616728e-22	42.7782459600973
WASF2	0.543091223916339	7.84014853575017	12.9308897570439	1.30294882405735e-23	1.54177143751341e-22	42.7764599662311
UBE3C	-0.713554847618065	7.84647496046462	-12.9290032611571	1.3154943796523e-23	1.55539083502826e-22	42.7685177351301
FBRSL1	-1.39543585198292	5.65208772238811	-12.8988818484838	1.53304953295483e-23	1.7956530254953e-22	42.7650022912212
ZNFX1	0.763778841207222	6.00051740531202	12.9097699450555	1.45052745198497e-23	1.70564762873973e-22	42.763400618701
ZPR1	-0.874993355733684	5.33375049901307	-12.8853843312731	1.64191958233983e-23	1.91719008152527e-22	42.7445571629878
TESK2	0.828029982990802	4.4831297181561	12.8710353535182	1.76617992294054e-23	2.05429571827073e-22	42.7303134388464
FNDC3A	0.884896971631544	6.81105480687494	12.9124641075851	1.43080549724076e-23	1.68377549737988e-22	42.7228629139332
TUBG1	-1.21452886471939	6.53797095199828	-12.9059554998693	1.47891760200258e-23	1.733600836196e-22	42.7192857383944
TSPYL4	0.809581696285058	6.96960290059181	12.9161580385601	1.40420161111952e-23	1.65636224607783e-22	42.7189214469314
ERP44	0.860589461362237	6.59350545140313	12.9062251068308	1.47689278495465e-23	1.73257984834993e-22	42.709178742128
FAM126B	1.1599200346119	5.06228942455713	12.8783150154637	1.70200247684651e-23	1.98426003046019e-22	42.6998506124492
NETO1	-1.99485044780642	8.23967192860912	-12.9065248226624	1.47464510766396e-23	1.73257984834993e-22	42.646976130923
ORC2	-0.891078071969963	5.43775807626564	-12.8711504503892	1.76514657262069e-23	2.05429571827073e-22	42.6431944433744
LINC00161	-4.22693163007569	2.5352840070855	-12.866898748692	1.80372448260451e-23	2.09148469735825e-22	42.6353107945735
ARHGEF1	-1.02799504030299	5.09362231664179	-12.8534382525599	1.93152740556877e-23	2.22763560076964e-22	42.6042054031503
TMEM184B	0.939301504314487	6.14824778428568	12.8788311731283	1.69754189050407e-23	1.98059743805821e-22	42.6004816229806
SF1	-0.575818111464882	8.04472650827655	-12.8967452498951	1.54978782164366e-23	1.81384364222924e-22	42.5994347465541
AGPAT3	-0.961649952825218	7.41561188911925	-12.8912140233448	1.59397680892987e-23	1.864108704275e-22	42.5970706011041
ALS2	0.887258543224791	5.68716791914297	12.8696857527852	1.77834214898536e-23	2.06524251424316e-22	42.5928699183003
ZMYND19	-0.928012916570859	5.12908990169585	-12.8539518881236	1.92648779047473e-23	2.22353118076623e-22	42.5896488617628
NBR1	0.727692385270014	8.05450156287672	12.8907066207623	1.59809322412024e-23	1.86746831543888e-22	42.5689028670656
RPTOR	-1.0076550101855	5.80975811970348	-12.8618502255034	1.85063269524534e-23	2.1409168375812e-22	42.5579814938728
ATF7	0.783335441128352	5.90647431556322	12.8632997517034	1.83704056188531e-23	2.12683123186352e-22	42.5350633913942
CASP3	1.05313292842219	6.2335579951702	12.8658834536109	1.81306124125768e-23	2.10068885792634e-22	42.5309914143508
ARHGAP9	2.56814114724215	1.86734505825492	12.8294753146918	2.1819558944297e-23	2.50491205739727e-22	42.5294626389336
EPN2	-0.771528085226949	5.8832566454212	-12.8545575717903	1.92056198121097e-23	2.21915893198554e-22	42.511938114657
JAKMIP1	-1.87442850606152	3.1327737180818	-12.7959386035818	2.58809916663055e-23	2.94639098454317e-22	42.5062412678618
PPM1F	-1.12431808728047	4.69446513305515	-12.8232403002695	2.25229663531602e-23	2.57947366820493e-22	42.493771524379
CIAPIN1	-0.66084646709601	6.14368269298877	-12.8544900412092	1.9212217711649e-23	2.21915893198554e-22	42.4831477713982
NUMB	0.534076434733843	6.32683946422775	12.8526277920896	1.93950628302252e-23	2.23512097819387e-22	42.4549030919293
SMOX	1.15275688799804	3.48581849464683	12.7911285060951	2.65226826903038e-23	3.01031446165988e-22	42.4490165089598
DDX55	-0.795963878772901	5.63571688144169	-12.8342962589666	2.12908264492302e-23	2.4479559721412e-22	42.439413135182
ARHGAP10	-1.10612644212183	5.30743821137003	-12.8231113113269	2.25377560780825e-23	2.57947366820493e-22	42.4339580976815
LPAL2	-3.01126203467115	1.50791558608719	-12.8681355713836	1.79241569410169e-23	2.07997790283084e-22	42.4165134262913
CEBPZ	-1.2480968141789	5.65449872960203	-12.8243751707075	2.23932624402812e-23	2.56684907483407e-22	42.409645854496
PRDM4	0.98968313606424	6.34513903070483	12.8348743441773	2.12282948990664e-23	2.44263659926729e-22	42.362910702579
LINC00674	0.683171723117567	7.11927203377655	12.8392558523598	2.07602994853726e-23	2.39061853583094e-22	42.3420082399254
NLE1	-0.908423417493115	5.69606672380124	-12.8101979437811	2.40688042058199e-23	2.74424573997412e-22	42.2978362172131
LPIN2	0.917426353593896	6.86463337294897	12.8275580185341	2.20334805537702e-23	2.52753815122547e-22	42.2946883260711
KDM5A	1.17931459981151	6.35082696110526	12.8207035410141	2.28156239386227e-23	2.60928719773312e-22	42.2874322110304
CLUH	-0.94046591925115	7.78060264346901	-12.8306290038324	2.16918420835257e-23	2.49215532307744e-22	42.2741890804419
TRAF4	-1.12600541803963	7.20656488232944	-12.8167777692084	2.32760672129238e-23	2.65991952259713e-22	42.2371765078361
RBM14	1.04277656541508	6.30470700753248	12.8126565658094	2.37694678419123e-23	2.71217575314707e-22	42.2306310200794
GPBP1	1.02969124102217	7.1140024014018	12.8151077242403	2.34747584800213e-23	2.68058534856274e-22	42.2099603984288
CC2D1B	0.742688601921844	6.2925670974672	12.7954258865309	2.59486422633241e-23	2.95185463807633e-22	42.1678508302361
KIAA1161	1.17518018864786	3.33324334906282	12.736436330161	3.50444778527534e-23	3.94473672741339e-22	42.1393351656811
TIMELESS	-0.68311365425717	6.96489764493572	-12.7965184448629	2.58046975553148e-23	2.93993428293328e-22	42.1239449212898
C1orf131	-1.1771304664058	4.38162607808163	-12.7375753799679	3.48416235626966e-23	3.9248448568451e-22	42.1061940800727
DHCR7	0.921832527231262	7.38840942661552	12.7922989839654	2.63650803049136e-23	2.99469021073058e-22	42.0863621897938
ASB13	-1.04848341872851	4.66330935139361	-12.7380875276743	3.4750799120121e-23	3.91755254945749e-22	42.0705852565998
FAM208B	-0.782045366267474	7.34717595107171	-12.7871618820052	2.70638440191078e-23	3.0694160256112e-22	42.0702431993129
PTBP1	-0.672734612057391	8.29840158230258	-12.794105480086	2.61236816558443e-23	2.96951706089446e-22	42.0689416664027
ZFP36	2.2784417897333	4.12984553687558	12.721336295607	3.78483625591311e-23	4.24761593563462e-22	42.0447952130563
MUM1	0.991741824561211	6.24601752784297	12.7714106520123	2.93243641663819e-23	3.32125398592021e-22	42.0186221015317
WTAP	-0.770016980666053	6.93404237327526	-12.7713822862388	2.93286013940477e-23	3.32125398592021e-22	42.0184021335485
NAPA	0.709925885874933	7.16198594361824	12.7682927352817	2.97938095538646e-23	3.37139294846142e-22	41.9759153818856
SDC1	-1.31455877155426	5.647810851443	-12.7442599711874	3.36746801149039e-23	3.8048081008683e-22	41.9627384808905
CMBL	-0.747293757017845	6.45678400236768	-12.7581785474981	3.13691754837346e-23	3.5469844809018e-22	41.9605117868778
MTMR1	-0.662136067009562	5.84658726854249	-12.7416661091599	3.41227665712975e-23	3.85253731454589e-22	41.9308933233586
XPO4	-0.905788393880969	5.60032322653499	-12.7299651619463	3.62196299975352e-23	4.06786809306648e-22	41.9039500449859
MARVELD1	-1.47304930886096	5.65872998712929	-12.7206186623918	3.79870841664239e-23	4.26000041705019e-22	41.8446039544665
GTPBP1	0.891264319533523	6.45762686201424	12.7331987835948	3.56275492456469e-23	4.00436586431612e-22	41.8382288565644
MTERF4	-1.00088038753797	5.80460856296175	-12.7078335723192	4.05457930878575e-23	4.53677815951765e-22	41.7727804575961
CD3EAP	-2.98329529447062	1.63545925470071	-12.7407383083905	3.42844915244517e-23	3.86788823990358e-22	41.7687198983545
PP7080	-1.11952402663903	5.41836070865352	-12.6926816618437	4.38030500021676e-23	4.89394790798027e-22	41.7498451500967
ILF3	-0.542227364590893	8.88719611079809	-12.7345198470825	3.53884636500683e-23	3.9804731847897e-22	41.7411569120746
LANCL2	-0.774012241633478	5.22275172341886	-12.6845846069193	4.56500505381505e-23	5.09272777771819e-22	41.7161951464505
FAM13B	0.757216936993308	6.43597217701051	12.7082321854229	4.04634644811183e-23	4.53094245077161e-22	41.7115075990091
SPATS2	0.641234629602591	6.60400978656127	12.7073952817546	4.06365105861525e-23	4.54354313448746e-22	41.6877041120153
FAM117B	-1.19569206538694	5.31779095330543	-12.6688543167279	4.94646067123102e-23	5.50192988438556e-22	41.6741343507523
OS9	0.544177391962979	7.79891986941927	12.7115254469442	3.97896673063882e-23	4.45881824084124e-22	41.6636378151668
GPATCH3	1.32255944952954	4.53857806336664	12.6595468693672	5.18705911223309e-23	5.7610118069003e-22	41.6610897878182
DNAJC27	1.43324804082383	3.74578719499023	12.6350323825352	5.87846682619664e-23	6.4952949125952e-22	41.6447995506498
MTRR	-0.952662690674915	5.23342531287124	-12.6662435868709	5.01279551759721e-23	5.57158678699036e-22	41.6353146160723
CTCF	-0.699607050647271	6.44401836645354	-12.685504097619	4.54364349838897e-23	5.07266548489285e-22	41.605121273231
AGL	-1.3552933216468	5.12110120367483	-12.6451054106174	5.58382574087865e-23	6.17883031135106e-22	41.5474008632326
ARMC6	-1.11576519184229	5.34091662669573	-12.6533295953828	5.3542833001104e-23	5.94234427453494e-22	41.5443449582358
CNNM4	0.692886209031087	6.01551885197322	12.669306123724	4.93507063159944e-23	5.49332991876184e-22	41.540325008546
TRIM62	0.992055595339291	4.22561715353153	12.6244156020872	6.20591502891361e-23	6.84199853701664e-22	41.5077293891724
IMMT	-0.524427398157076	7.15740136917522	-12.6751064312041	4.79116111562363e-23	5.3410597856128e-22	41.5016382379631
AFMID	-1.27983421698215	5.13506773756456	-12.6344053166654	5.89731626634306e-23	6.51133095995643e-22	41.4968149577932
CLDN12	1.23165783550238	7.36454229854361	12.6710126519148	4.89228599482322e-23	5.44974528918884e-22	41.4609000402921
MKL2	-0.912795398049589	6.50105821320172	-12.6468402210267	5.53459828067747e-23	6.12887373028413e-22	41.4195593859289
PARD6B	1.6781831491175	3.56363550157219	12.5852253511738	7.5812746065161e-23	8.29136340068797e-22	41.4167502120412
CCDC149	0.811575492702297	5.03245921914073	12.6170005607429	6.44540857869794e-23	7.09561988399767e-22	41.386265859156
BEX4	1.49190113069954	4.58923517555354	12.6013847681082	6.9805357912345e-23	7.662260631665e-22	41.3808569183965
MANF	0.785292337980278	7.00219622252655	12.6509473816668	5.41978092399677e-23	6.01059308380617e-22	41.378355510866
TRIM14	-1.16427384867923	5.34009491929174	-12.6223739305403	6.27095262439818e-23	6.90862983183882e-22	41.3682862607562
UBR3	0.71736917414179	6.87236602783827	12.647178193616	5.525058671444e-23	6.12282516681942e-22	41.3670876015109
ARNTL	1.3124159797433	3.78896181880281	12.5802989557606	7.77453592387535e-23	8.49035864966635e-22	41.3402315394393
HIST1H4H	1.99370670921372	3.87229219612221	12.5679509014736	8.28094874719587e-23	9.01716652559052e-22	41.2907398042725
CHST10	-1.19934657947925	3.6037200159983	-12.563316117102	8.47945784617182e-23	9.21328068148452e-22	41.2884407603587
EPB41	0.674839459126132	7.65923373906924	12.6357195414102	5.857880406786e-23	6.47731459413097e-22	41.2804742820185
PMS1	-1.21095447985471	4.75687402166378	-12.5816323806082	7.72174334817454e-23	8.43884265765566e-22	41.2699871335818
RNF115	0.833586469525295	4.95223508883102	12.5913063882495	7.34934958835105e-23	8.04357386433523e-22	41.2679579315106
MCM3AP	-0.569877669020961	7.11001150901015	-12.6259931589272	6.15612563289344e-23	6.79209276293372e-22	41.2580664141671
SPRY1	-2.23498371436359	1.75292518092813	-12.5737477118934	8.03921802421574e-23	8.76665924848392e-22	41.2188874428982
ARHGEF17	-1.53437768996524	3.47622982170852	-12.5437554987997	9.37121599179562e-23	1.01528267916885e-21	41.2083736424693
TOR1A	-0.595019699735493	5.6561859013051	-12.5949054637655	7.21545103184171e-23	7.90855567110476e-22	41.2079303905793
TXNDC12	0.895240322429312	6.38480145095263	12.6067941975507	6.79029717663636e-23	7.46435595932442e-22	41.1876941432507
CLDN8	-2.80004793776721	2.17518842231542	-12.5623873651929	8.51980707613367e-23	9.25042827586574e-22	41.1748477270004
STC2	1.00740435164332	7.77865206668907	12.6136885101245	6.55535725630278e-23	7.2113732278859e-22	41.1715267268804
CYB5R1	0.767934554178277	6.07306436663259	12.5929122103073	7.28930197504876e-23	7.98367311869673e-22	41.1522672851111
ANAPC4	-1.09772890073472	5.06888485189242	-12.565327894684	8.3927131412515e-23	9.12563218892343e-22	41.1351463633351
USP54	-1.0315309273913	8.47560735519869	-12.6044249734314	6.87296932170587e-23	7.54970792499893e-22	41.1053911686321
CDC42EP3	-1.25248177092122	4.06642984907366	-12.5295105280385	1.00793096630933e-22	1.08807270956872e-21	41.0776608495826
AGO4	0.825500517648701	5.73083684695024	12.5724813671247	8.0914138517817e-23	8.81717492005472e-22	41.0729471753913
DUS2	-0.989786292225741	4.15130720463208	-12.5280696663075	1.01538563979133e-22	1.09533267005076e-21	41.0566769189785
LAMC1	0.629096706391156	9.12432249521436	12.5952837305315	7.20152104732065e-23	7.89905332699539e-22	41.0214085868239
MEF2D	1.16533161506763	6.15072012103961	12.5657156790439	8.37609510217406e-23	9.1141626126265e-22	41.0197254007406
PCAT1	-3.6142568343514	2.40427182883495	-12.5204438405851	1.05577069401805e-22	1.1356341505283e-21	40.9985776020699
ALCAM	0.946954415838007	7.38718041729672	12.5786980816318	7.83839581035369e-23	8.55387728839179e-22	40.9984391552007
VPS9D1-AS1	-1.20816614574536	4.45926987813282	-12.524177242675	1.03580180143424e-22	1.11575321738425e-21	40.9637208841569
ZNF202	-1.04786265723182	4.63108058093026	-12.5117081823633	1.10401735497036e-22	1.18498388865154e-21	40.9283889767495
THSD4	2.31562121883548	2.39682519785714	12.4853226979193	1.2635945359356e-22	1.3523974021104e-21	40.9171204755797
VRK3	0.704885103527045	5.22072963483376	12.5309042041144	1.00077265729346e-22	1.08112246200853e-21	40.9169189001778
DCAF12	0.559220099779526	7.26132917362513	12.5603769274915	8.60781064632743e-23	9.33922577061074e-22	40.9028536444022
TSC22D4	0.850382449015707	5.86180841208252	12.5402816428144	9.53915541094427e-23	1.03198816751253e-21	40.8840972210722
PHF14	-0.838455116704303	6.2891579552361	-12.5423080227989	9.44082901833203e-23	1.02208715601495e-21	40.8776318308169
WDR82	-0.496711069270437	7.98770272224914	-12.5562258870935	8.79241146537745e-23	9.53262458946626e-22	40.8657170927423
CTU2	-1.23554914117291	4.18884165236082	-12.488777134566	1.2414526319021e-22	1.32964712700727e-21	40.862255153054
CDKL5	1.94869838196765	2.23280568675452	12.4631588767919	1.4153942875472e-22	1.5105586795884e-21	40.8196278689222
C9orf78	-0.663752314645056	6.10417941754309	-12.5265328005031	1.02339798488484e-22	1.10318335542216e-21	40.8126620679561
COQ10B	1.01362754454097	5.8706839849191	12.5223299440271	1.04563466420987e-22	1.12553764285128e-21	40.809271683978
STEAP3	-1.18428596255608	4.05728704467787	-12.4740293207248	1.33878403111522e-22	1.42981372768323e-21	40.7355750515545
CTBP1	-0.776823201459983	6.8029601877216	-12.513874905904	1.09184820287482e-22	1.17276055896769e-21	40.7063720320142
SNAI3-AS1	1.3289987875146	2.97842031685526	12.4428738494354	1.57031096251919e-22	1.66641621294616e-21	40.6992742155114
TOMM22	-0.627788519415487	6.41132395589402	-12.5015812141658	1.16272331578116e-22	1.24710380784071e-21	40.6556824245524
SREBF1	1.03447114502524	8.64623695826322	12.5143601050602	1.08914162962153e-22	1.17069081677859e-21	40.6165199040494
C7orf49	-0.823392431750571	6.12734528507479	-12.4845997288131	1.26827844706228e-22	1.35644367244211e-21	40.602675120693
SUV39H2	-1.00197491873914	4.47092246058907	-12.4495602458535	1.51745354700841e-22	1.61374521684691e-21	40.5929533790417
PSD4	-1.31774086073344	6.19863542122386	-12.4791968138736	1.30383827463866e-22	1.39348295601239e-21	40.5686749136247
DIS3	-1.12389556752955	4.76058252786946	-12.4463784586944	1.54237994210488e-22	1.63793332465678e-21	40.5662445657093
ERBB2IP	0.951166889826833	7.5624446066165	12.4890053664131	1.24000351548669e-22	1.3290430255923e-21	40.5357908035732
CYB561D1	0.742426843968762	4.83216604585752	12.4352783719248	1.632599129406e-22	1.73129297508196e-21	40.473761358917
TRIM47	-1.92066648700845	3.52146091650742	-12.3923403383016	2.03432344508339e-22	2.14518264405704e-21	40.4553053427437
RAB17	0.848699881431461	5.6307657104744	12.4468887315791	1.53835494284265e-22	1.63481513246463e-21	40.4464579963134
RELL2	1.28552865210175	2.88804519586131	12.3920040471665	2.03783270542484e-22	2.14737515120417e-21	40.4447227309014
SRGAP1	1.32366648341737	3.98316429513878	12.411552795003	1.84358411742746e-22	1.95227497230541e-21	40.4353443448788
ETV1	-1.57768379501627	6.86314375058671	-12.459687139894	1.44077642140435e-22	1.53655530850907e-21	40.4251031118715
LYSMD2	-1.56066915592405	3.42348055161349	-12.384268069071	2.12025694622921e-22	2.23109868987932e-21	40.4128491902036
RFX5	-0.875142569813502	6.56541377294632	-12.4501843678469	1.51261173037905e-22	1.61020615448492e-21	40.3817374707939
ATG2B	0.779363651538084	6.69906714512364	12.4501273612749	1.51305333243089e-22	1.61020615448492e-21	40.3674071190515
CNKSR2	-1.80609828956967	2.43604082914581	-12.3718104043022	2.2600759310133e-22	2.37489854304379e-21	40.3633287803131
ANAPC5	-0.641928746021381	7.74406083263599	-12.4535684730449	1.48662703440743e-22	1.58432871175742e-21	40.3468055765986
KMT2C	1.17089328207351	7.86089623423238	12.4313009260183	1.6661995500899e-22	1.76567766013761e-21	40.222833971456
ATP6V1H	0.638976965832645	6.56147949291769	12.4100462172899	1.85787019293421e-22	1.96601682995773e-21	40.1799941860623
MRPL20	-0.627386176647478	6.84434237718362	-12.407875636008	1.87864811905922e-22	1.98660423632347e-21	40.1455622484787
ZNF483	2.37471780204351	2.46186710194042	12.3277018715377	2.83376775361366e-22	2.94476516181749e-21	40.1426938233169
LOC344887	5.02044110906458	0.780997825007556	12.5349171645892	9.80444525392441e-23	1.05992476553585e-21	40.1296708305941
RNF14	0.640369016213892	6.80103792788632	12.4018268444897	1.93778834043111e-22	2.04626088044399e-21	40.1228128117368
MCM4	-1.0823494421083	7.28442116532678	-12.3974801411459	1.98143671851619e-22	2.09088220416297e-21	40.0664815756203
SCYL2	0.89162087911765	6.63158774677424	12.3885818843681	2.0738907206358e-22	2.18383892433851e-21	40.0654157760993
ERAL1	-0.692429227083504	6.54199447961241	-12.3836739646927	2.12672350450512e-22	2.23633614451322e-21	40.0545338111248
RPS6KA1	-0.972270994975133	5.76699035697548	-12.3683655885601	2.30034600767101e-22	2.41215053430083e-21	40.0494195964188
GHITM	0.782007953387289	9.38649167847765	12.4040916220562	1.91542956638595e-22	2.02407391758279e-21	40.0382121430614
RPGRIP1L	-0.928023548360549	4.83682311150194	-12.3374350530772	2.69575410882011e-22	2.80522825350262e-21	39.9956669589132
PIGM	-1.05032947053803	5.76128672915297	-12.3599091703979	2.40228046476488e-22	2.51552604315965e-21	39.9940189958828
SLC37A3	-0.920714317602625	5.38725952587141	-12.3496096840317	2.53257096352392e-22	2.64642210078463e-21	39.9892624142576
NPRL2	-0.961989589150724	5.17424087897529	-12.3438476581999	2.60852950498168e-22	2.72011660047256e-21	39.9853374725906
SLU7	0.955039703534581	6.37452467044003	12.3693945873813	2.28824215369806e-22	2.40281427831679e-21	39.9824354697616
EIF4A3	-0.752171634316587	6.76750329797808	-12.3687264824793	2.29609360935048e-22	2.40937397889636e-21	39.960868587819
PEG3	-1.77570174578421	6.75122348986378	-12.365713671981	2.33183666733541e-22	2.44346541498315e-21	39.9402793268536
SOX8	-3.07928124452983	1.80512548406714	-12.3553553494229	2.45903692356697e-22	2.57316365465377e-21	39.9004908007467
CLDND1	0.805978062203414	5.75023975401163	12.3426575983362	2.6245000754155e-22	2.73487114034969e-21	39.8959585452554
RPUSD2	-1.48687218193117	3.71415510854246	-12.2862996493201	3.5045897094071e-22	3.62181136107757e-21	39.8901855228935
ZNF204P	1.25914797172235	3.96751933887043	12.2957373101031	3.33886220457185e-22	3.45529668255347e-21	39.8751499782949
SNRNP70	-0.840411714756675	7.11385189112951	-12.3543425785557	2.471841285978e-22	2.58476105503104e-21	39.8695002662056
BRAT1	-1.00250547690018	6.14301902459726	-12.3379730365734	2.68832534875202e-22	2.79943782502498e-21	39.8538795536062
HIST1H3D	2.52650116231012	2.27778482567521	12.2692086127674	3.82599563386346e-22	3.94853267615764e-21	39.8308585002138
MARS2	-1.29817495172633	5.0003707327623	-12.3076354392411	3.1410806112546e-22	3.25510465552788e-21	39.8168012422055
FOXN3	0.799964672686698	6.54672426113975	12.3343045856852	2.73939154796056e-22	2.84866367618945e-21	39.7948120231354
TNKS1BP1	0.741171748133558	8.26519945541597	12.3486300562632	2.54532669350637e-22	2.65790164323308e-21	39.7827081438722
USP9X	0.620952562254228	7.93043438925265	12.3438649116071	2.60829868297106e-22	2.72011660047256e-21	39.7753242704815
OSGEPL1	-1.04939716726785	3.75065645009072	-12.2652258756663	3.90504481961406e-22	4.02182119419237e-21	39.7568924104685
TFDP1	-0.879009102042585	6.17563063919967	-12.3138527369766	3.04244959842487e-22	3.15725108292659e-21	39.7098412610485
C14orf1	0.670973555711968	6.35588496860664	12.3122571834479	3.06746116976772e-22	3.18100807494696e-21	39.6863208954338
TEAD4	-1.37743305429892	3.34850401961973	-12.2467348065541	4.29406041047745e-22	4.40133864325797e-21	39.6849017561713
PDIA4	0.717326047206372	8.45601286543661	12.3262254072104	2.85531389680416e-22	2.96510328315431e-21	39.6618448211713
MYC	-2.2122916835605	6.87108080325288	-12.3051340113902	3.18166210357744e-22	3.29488538947026e-21	39.6398050877655
TRMU	-0.826769727134185	5.19944598048265	-12.274353773708	3.72624555119265e-22	3.84823268202949e-21	39.6252503664843
RUVBL1	-1.14865054760467	6.94861417197395	-12.2931951135607	3.38271444481627e-22	3.49826722474939e-21	39.5559154103309
KANSL1L	1.33837426202929	4.45651043981468	12.2463208253208	4.30320081799016e-22	4.40769873689906e-21	39.549928818042
PREP	-0.849057691516402	5.4373614664524	-12.2620158027294	3.96994878629262e-22	4.08586367203358e-21	39.5420490756334
POLA2	-0.965740963128625	5.22382230874885	-12.2600120375666	4.01100989572068e-22	4.1252962050782e-21	39.52726504321
TTC21B	-1.04371080278622	5.89868848875743	-12.2672135245963	3.86539139987066e-22	3.98645036129518e-21	39.5257119454829
CREM	1.28705848219212	4.52526336630128	12.232283961196	4.62494758034773e-22	4.72758426592931e-21	39.4646407720915
MRPL34	-1.02483183887236	5.41696843475419	-12.2478779568804	4.2689214614849e-22	4.37856042798205e-21	39.4643165407341
LIMK2	-0.72551773239943	5.95490168684481	-12.2535135401407	4.14713040904776e-22	4.25654888737261e-21	39.4310427680162
ABCA5	1.36070077138097	4.50991690712286	12.217590637111	4.98762033746726e-22	5.08101132886082e-21	39.4231500759255
TRIM11	0.839954950378034	6.26518833705741	12.2554742741078	4.10557899657768e-22	4.21678346187486e-21	39.404935439463
CPEB3	1.66184673606406	3.90649910575807	12.2029977945996	5.37604202043753e-22	5.46188409870704e-21	39.4030702162057
ZC3H11A	0.779850568854863	7.50581412346713	12.2658628332682	3.89229335211668e-22	4.01143973750062e-21	39.3867328883406
ZDHHC14	-1.15636276350163	3.8039682161271	-12.1925997276285	5.6711864730095e-22	5.74619001880639e-21	39.3803519085096
LOC101926889	2.32280472380849	1.04275178000463	12.2367636791277	4.51972696307653e-22	4.62317575460199e-21	39.3714548564297
TRIM25	-0.770119576625546	7.29198604110775	-12.2577480625564	4.05791592982468e-22	4.17068210829893e-21	39.3667256430866
CHST14	-1.03574873945162	4.60921885803081	-12.2084972894921	5.2262203091506e-22	5.31326500759685e-21	39.3583663587137
ZNF143	0.832423198867954	5.55034213796479	12.2255554217085	4.78762315072616e-22	4.88721612721305e-21	39.2964971162166
PQLC2	1.34603040760901	3.76104687004682	12.1719179027877	6.30741772716786e-22	6.36079144332792e-21	39.2842064489961
KLF16	-1.06753286695523	4.87885059134482	-12.1989247723327	5.48977213466901e-22	5.57244851834385e-21	39.2776234218056
CAMK2G	-0.935175848804136	5.57510988809843	-12.2096186740216	5.19618839445343e-22	5.28631198720276e-21	39.266031485703
BCL6	0.92573513092827	6.38712668969281	12.2263047976359	4.76922520628727e-22	4.871747326368e-21	39.2517754547228
FAM65A	-0.722929812271996	6.27615515676979	-12.2198763618694	4.9293831796323e-22	5.02850664574448e-21	39.2410521149739
ZFAND2B	1.13255596496156	4.19799636569838	12.1720028519022	6.30466325543247e-22	6.36079144332792e-21	39.2108764484971
EIF1	0.650873141620776	9.69732498475581	12.2432097682089	4.37251791251401e-22	4.47564614685142e-21	39.2073201093753
STXBP5L	-1.25461469190365	5.68835732789557	-12.1988355333568	5.49229076128722e-22	5.57244851834385e-21	39.2034025923834
FLJ10038	-1.80040948505535	3.56305882664144	-12.1457199335543	7.21713862983525e-22	7.24415465679185e-21	39.2029847011427
NAIF1	1.25461995805704	4.95601741755398	12.1868857173191	5.84023881763285e-22	5.91348793564227e-21	39.1922370356551
CNP	-0.722421249310352	6.45839703538316	-12.2130693421291	5.10485695019145e-22	5.19691742129321e-21	39.1812199571065
LAMP1	0.805676626482377	7.42720050635484	12.2197356157771	4.93294941484591e-22	5.02872833763247e-21	39.1573844475303
FAM57A	-0.979107870876407	5.05960858100891	-12.1793783991323	6.07005295926879e-22	6.12965132726162e-21	39.1553098800071
SLC29A2	-1.20827405699502	4.80772703746338	-12.1674274094905	6.45475281023359e-22	6.50064173027952e-21	39.1169797981828
ATAD3B	-1.17265010487908	5.44528351438229	-12.1824063617278	5.97628935692776e-22	6.04309501573248e-21	39.116156716707
WARS2	-0.654025251888846	4.85440578342828	-12.1671382357768	6.46435815606836e-22	6.50595188146934e-21	39.1045767161612
UBE2A	0.650538953499408	6.61198107935028	12.18560208929	5.87890556210355e-22	5.9486284313037e-21	39.0193591122395
COPB1	0.655047071913716	8.23828849447219	12.1966918176251	5.55314318097189e-22	5.63038474041012e-21	39.0095146756885
AKIRIN2	1.07128295529529	4.38595629134347	12.133831493937	7.67229261566966e-22	7.67535948813428e-21	38.9839658535666
SASH1	0.781693461255553	6.88384025589823	12.1795813657532	6.06372204201259e-22	6.12737888175377e-21	38.9726415120489
DCUN1D2	0.874639469631979	4.39966888791643	12.1304790010019	7.80577101739545e-22	7.80369225014714e-21	38.969318376004
MRPL4	-0.886326230108865	6.5062662796931	-12.1688937493195	6.40626593845503e-22	6.45614022361347e-21	38.9479585065659
TIPARP	2.11633517690835	4.3268699024393	12.1060109811607	8.8531254342287e-22	8.83899810640812e-21	38.9119328348343
JADE1	0.89047260306794	5.57233550500339	12.1425970875475	7.33400844706153e-22	7.35163356749506e-21	38.901255071216
WDR37	0.868624616745544	5.51865378007348	12.1418199586172	7.36338553071082e-22	7.37615724677476e-21	38.8720497138167
WWC1	-0.86010804068719	6.6428435388764	-12.1515854574407	7.00265044613612e-22	7.03827303207363e-21	38.861044943254
PA2G4	-0.605474372683066	8.2946866138048	-12.1632189337307	6.59596626163865e-22	6.6339604410426e-21	38.829043823804
GNPNAT1	-0.936175899869576	6.97179137224408	-12.1486656780543	7.10860874002986e-22	7.13999122677514e-21	38.8173538584514
SRPK1	-0.749869843821907	6.90584903925613	-12.1441810541876	7.27449460869213e-22	7.29684776513834e-21	38.7970736125007
WRAP53	-0.978204498350759	4.54886748032914	-12.0949342613462	9.37253029961852e-22	9.33894591765572e-21	38.7722621597977
RAD23A	-0.57699304713713	7.3930405164634	-12.1365397658655	7.56613669455526e-22	7.57420724036279e-21	38.7342699857157
DUSP10	2.11997386860799	3.93418887451899	12.0671762792898	1.0812398088693e-21	1.06885431007119e-20	38.726434222201
LYST	2.35853394385596	5.44605981052447	12.0946912788275	9.38426026878631e-22	9.34443316950234e-21	38.7165144791205
DROSHA	-0.771539789806113	6.48755727422405	-12.1151147544376	8.44791318204461e-22	8.44004420103672e-21	38.6774806994597
ENTPD1	-0.819925051869066	5.05258935907968	-12.0820890605271	1.00132486002729e-21	9.93780178332439e-21	38.6462133129986
ZFYVE21	-1.0287846429618	5.30009558792851	-12.0829090046766	9.97106825311085e-22	9.90679413535013e-21	38.626955328844
TUB	-0.994008655287402	5.72612491153554	-12.0936439768666	9.43498740779413e-22	9.38871907988315e-21	38.616865975796
AKAP5	-1.96505979325488	3.58249746331907	-12.0305829900872	1.30550467360721e-21	1.28463028695189e-20	38.5955258356306
HSD3B7	-1.05199922396227	4.92072206730623	-12.0696123364104	1.06776136373408e-21	1.05761903943476e-20	38.5878443846343
ACBD3	0.691369365935677	6.80367495722888	12.1004732451809	9.10908731506058e-22	9.08247377974433e-21	38.5758434967162
SKA3	-1.19619977643112	4.3041291868652	-12.0471911238935	1.19845644025116e-21	1.18239302935686e-20	38.5533527557098
RTN4RL1	-3.4177860225863	1.82496880956256	-12.0882715217122	9.69956307892631e-22	9.64560524457997e-21	38.5412031591508
GTF2E1	-0.865568278629184	5.62278454268067	-12.0693410289821	1.06925410386608e-21	1.05839944783475e-20	38.5260418222598
KDM7A	1.22833590473611	5.36239777701427	12.057967450136	1.1337508833982e-21	1.12002653059917e-20	38.4924706874981
PSMG3	-0.954995847765507	5.11802378507708	-12.049144612523	1.18645809709187e-21	1.17132510098169e-20	38.4827111691602
SIDT2	0.806406474777597	5.89473846476851	12.0680219723929	1.07654145610627e-21	1.06491083694939e-20	38.4783652800309
TYW3	0.775632243541279	6.28728640643962	12.0791891423537	1.01638694700664e-21	1.00806250965995e-20	38.4770445404021
SPTBN2	-1.18722465020245	7.02320241580706	-12.0828244829175	9.97540805317621e-22	9.90679413535013e-21	38.4718309450014
ELL3	-0.817567240011149	4.95195632439441	-12.043787171843	1.21965496552308e-21	1.20172827836579e-20	38.4691905303
HDLBP	0.477008917841589	10.2187515902831	12.1011085208087	9.07935117375296e-22	9.0588396827292e-21	38.4606200037322
COQ9	-0.722312901900558	6.54141427615446	-12.0728937896755	1.04987134161155e-21	1.04058535086726e-20	38.459523335482
BAZ2B	1.40328817637064	4.83886107697609	12.0288866643293	1.31696419459509e-21	1.29505791395153e-20	38.3930158481258
RNF19A	1.13532061397065	5.80726306741914	12.045423781686	1.20941625930371e-21	1.19242249177311e-20	38.3886279069654
EIF1AD	0.933722161490504	5.07593661456249	12.0258089199193	1.33801399669775e-21	1.31489647738308e-20	38.330726070467
ECE2	-1.31825185036011	3.78343544897779	-11.9848002135512	1.65290497601079e-21	1.61588679165222e-20	38.3289208275717
CCNE2	-1.66325615083926	4.70526312983131	-12.0054106258613	1.48631411479833e-21	1.45682067544463e-20	38.3036675964667
ARAF	-0.743604625913456	5.59335791513736	-12.0163634132369	1.40474495946578e-21	1.37866995498942e-20	38.2526031200787
PELI1	1.19583673433518	3.39545038627117	11.9645338748051	1.83496265746938e-21	1.79037032258351e-20	38.2338298363959
CAMKK2	-0.784788751490596	6.41508169416039	-12.0214977744631	1.36806790596316e-21	1.34355184276931e-20	38.2105879071631
ARHGAP6	-1.0222898865992	6.10563079369065	-12.0142233610296	1.42032191899911e-21	1.39304728515289e-20	38.1905471440646
TYW1	-0.5392846459801	5.62696551050072	-12.0041464212281	1.4960296930025e-21	1.46538694521367e-20	38.1896614391119
AMD1	-1.40013450684743	9.28014605190019	-12.0379358451166	1.25697716814892e-21	1.23768978078191e-20	38.1642454226436
NOL3	-1.07539243728368	5.4810857597239	-11.9842048344357	1.65798598932212e-21	1.61979945449973e-20	38.1148646977162
C18orf25	0.763425478359132	6.12509974783213	11.9945934643476	1.57153371114992e-21	1.53834095219212e-20	38.0787202339657
POLD4	0.824416183926699	5.62414388174018	11.9830093847961	1.6682353885045e-21	1.62875309452428e-20	38.0718357048668
LYSMD4	1.0848756453685	3.57758978274652	11.9238314220373	2.26361442789369e-21	2.19576448638577e-20	38.0187903076589
CA12	-1.30455686443264	4.5555574077155	-11.9489674833087	1.98834114788954e-21	1.93499226679905e-20	38.0121760487286
MTHFD1	-0.83087534713371	7.14407201688946	-11.9937648917496	1.57825989045563e-21	1.54391860033106e-20	37.9981063458602
CLPB	-0.790645668901808	5.61146723963284	-11.9585041128006	1.89291494166591e-21	1.84451724620735e-20	37.9466870112301
NARS2	-0.791574187129165	5.27482096605416	-11.9463352098093	2.01551966741044e-21	1.96017119985979e-20	37.9269546357236
OGFOD1	-0.591701997612184	6.12997925257609	-11.9604124861113	1.87437771949763e-21	1.82763998934912e-20	37.9130152787776
KIAA1107	1.3991785941006	3.70347440247085	11.8900838796262	2.69423042517975e-21	2.59503297398968e-20	37.8413900485996
YPEL2	1.15667871855582	4.98712135609503	11.9201892915457	2.3065524102247e-21	2.23597101303642e-20	37.8278678550177
C15orf39	-1.35806234000216	4.50736510439242	-11.89982258606	2.56215722792677e-21	2.47099248134543e-20	37.7957369330524
PELO	0.728218199165044	6.2986521744297	11.941974987219	2.06136136127907e-21	2.00345645313699e-20	37.7891364579945
WASL	0.842284595305352	6.36836432045509	11.9393181109248	2.08980576527792e-21	2.02978805765933e-20	37.7802769586753
HNRNPH1	-0.669393880277589	8.5188356045315	-11.957295867993	1.90474628572564e-21	1.85484242713724e-20	37.7708825105302
CDK5RAP1	-0.910522587020863	5.33383811513737	-11.9074758696446	2.46293597099882e-21	2.38141960982088e-20	37.7437759426124
AMFR	0.64336128194066	7.18721694596489	11.937800004886	2.10623485243831e-21	2.044422918178e-20	37.7210133716239
ICT1	-0.771240123267417	5.50299487235569	-11.9090252070744	2.44332324958957e-21	2.36397821622661e-20	37.7085492211702
EAPP	0.769602745737656	5.85910529431752	11.9119779012756	2.40637820384917e-21	2.3312371038064e-20	37.6713721811398
RIF1	-1.14371316489893	6.34004718702154	-11.9067008844013	2.47280547646683e-21	2.38788726910778e-20	37.6318271236559
SPATA41	2.04210246876475	2.00919414480626	11.8354637549077	3.57201713686149e-21	3.40123077534002e-20	37.6244189941885
ATRIP	-1.38730307365641	2.83808263655446	-11.8304851356065	3.66506449913617e-21	3.4832030708246e-20	37.6149435147548
TMEM167B	0.837973886868216	6.1594025807658	11.9056146761957	2.48670519746781e-21	2.39976640393166e-20	37.6135356930228
SRSF2	-0.738695604589625	7.27300742459889	-11.9072314853189	2.46604395661466e-21	2.38289035087038e-20	37.5536933563173
C9orf41	-1.20420864897119	4.44044448583659	-11.8477941851799	3.35163534515876e-21	3.20153666303461e-20	37.5483647563737
ENSA	0.655550775142567	8.06722476548021	11.9114212664916	2.41329990008811e-21	2.33643528689381e-20	37.5454462310678
ZNF277	0.844472631667508	5.01525655538189	11.8608413925312	3.13326344250139e-21	3.00633123658792e-20	37.5128703847262
RAB1A	0.634629052368473	7.05561346560765	11.8951997324786	2.62402155860139e-21	2.52903130449028e-20	37.5013114111021
SLC25A13	-0.814726537397689	5.74767727260814	-11.8699040283043	2.99003129787357e-21	2.8707359315134e-20	37.4934607086043
NANP	-1.09946712789333	3.90687618992184	-11.8233353955068	3.80295505295544e-21	3.60740196305616e-20	37.4907128132364
SMUG1	-0.726303657392291	5.06959215735877	-11.8540515976593	3.24506353976806e-21	3.11161392804325e-20	37.4765579950302
AHCTF1	-0.749909737291537	6.86797467399374	-11.884966600845	2.76634292645602e-21	2.66107657806941e-20	37.4691152566712
PACSIN2	0.777223603101793	7.71662090827788	11.8882317172108	2.72011081810506e-21	2.6182810285042e-20	37.445433180291
MCM10	-1.3772142698855	4.96158020147667	-11.8510319313666	3.29606146235149e-21	3.15246235150764e-20	37.4388708871959
SF3A1	-0.714025423473605	7.13352209483845	-11.8790213193181	2.85255708477705e-21	2.74225334090987e-20	37.4280784942194
TIMM9	-0.8637667454202	5.00272396101836	-11.8357315397917	3.56708004991111e-21	3.39868490034677e-20	37.4074324238675
DCTN4	0.541421038916356	7.71050133407186	11.8785590323938	2.85937263342185e-21	2.74704667072697e-20	37.3908354757813
DFFA	-0.593107705841164	5.7191851246368	-11.8515398291483	3.28742792231377e-21	3.14821541335864e-20	37.3732453212471
LYSMD3	1.40911997507549	6.08409110060831	11.8510329547159	3.2960440440367e-21	3.15246235150764e-20	37.346769012553
PHLDA3	1.26382496965276	6.4531681167176	11.8502914316074	3.30868964733483e-21	3.16252601810184e-20	37.3140079286072
CLMN	-1.14006433776072	4.84808098527492	-11.8137327377194	3.99637109333015e-21	3.78608885409751e-20	37.3036968171031
GEMIN8P4	1.6814972657186	2.43370627824388	11.7696315026997	5.01931215164644e-21	4.71062445432018e-20	37.3029491806887
PEX3	-0.826087947853441	4.8461134850135	-11.8010082963976	4.26794092164463e-21	4.03827352737339e-20	37.246643962636
ATP6V1B2	0.769308711480995	7.31079709924907	11.8457941017981	3.38643386310207e-21	3.23272033619458e-20	37.2323488985091
PPFIA1	0.557938074223084	7.04687767016926	11.842152513652	3.45072483419788e-21	3.2920002611382e-20	37.2320537900374
RAN	-0.704288611002989	8.77450038169385	-11.8523700440206	3.27336423524339e-21	3.1367477572696e-20	37.2158845766238
AADAT	-1.02997281346988	6.04671125785296	-11.8266618530798	3.73816540670309e-21	3.55042958551889e-20	37.2047493828733
TOMM70A	-0.627881441189849	7.55190758409851	-11.8396934714741	3.49482901930541e-21	3.33195889231048e-20	37.2004812513217
FOXD1	3.04184831665051	1.20852329320387	11.8255877256342	3.75896439076307e-21	3.56792726243352e-20	37.1981720407275
SNX11	0.848650760613759	5.04547835153632	11.7995457755413	4.3003168817075e-21	4.06634498083878e-20	37.1977646136023
HNRNPR	-0.661198337892175	7.36564956005124	-11.8341156848896	3.59697541769167e-21	3.42282527706325e-20	37.172867427916
NCBP2-AS2	-1.13871132980294	4.94999426897451	-11.7852014536457	4.63120294102896e-21	4.36274425109729e-20	37.1606853275234
CDKN2B	3.26334998914063	2.52774003077197	11.7503948092525	5.54414376540526e-21	5.1902034152946e-20	37.1509839878939
DNAJC25	1.01917261919899	4.87817498836738	11.7893848103233	4.53215142245225e-21	4.2721146113963e-20	37.1462419138065
BET1	1.12817857113166	5.15230238920901	11.7930424271901	4.44728955084038e-21	4.20003143996347e-20	37.1441839965665
HNRNPM	-0.56527402633818	8.58568320153889	-11.8317794559555	3.64064324458544e-21	3.46218486134864e-20	37.1157948085111
CCDC84	1.51513388520882	4.45113634913792	11.7732557688613	4.92615539428136e-21	4.62898306636601e-20	37.1045654890891
SLC25A17	-0.796742207943737	5.75381477277075	-11.7909093783796	4.49658377558693e-21	4.24125012400837e-20	37.0838223519694
FAM107B	0.853797747852007	5.68860461820828	11.7987774888728	4.31742302653607e-21	4.07995117473037e-20	37.0785894771835
MORC2	-0.576783157168472	6.47104117905203	-11.8032920446078	4.21787330657041e-21	3.99341649252593e-20	37.0774824008327
CSK	-1.00208098086918	5.68022594987248	-11.7815507026831	4.71941519522666e-21	4.44027184032102e-20	37.0567218942948
GDPD1	-0.988792686234779	4.2026522981028	-11.7500889494187	5.55291826388796e-21	5.19517885673156e-20	37.0437965707787
PCID2	-0.573021285478855	5.87687054189676	-11.7848731684888	4.63906713243623e-21	4.36741266838009e-20	37.0310686008673
CEP57	0.839720489694373	6.05989230927318	11.7923421198434	4.46341346226627e-21	4.21260946256381e-20	37.0309787682094
HAUS5	-0.843694014151889	5.21285149085955	-11.7710007193286	4.9839125771555e-21	4.68032715813427e-20	37.0287680868023
HMGN2P46	-3.17355094501856	3.17297177613511	-11.7132256833166	6.71915472578317e-21	6.24349179222526e-20	37.0165782746386
CALR	0.581956626993305	10.4929892587392	11.8212414704337	3.84431464549672e-21	3.64433262100876e-20	37.0077718811349
FZD1	0.7433089110004	4.9899568248801	11.7602003682822	5.27008686159879e-21	4.94288721510103e-20	36.9693407531699
UBE2J2	-0.677300060142403	6.20563908509268	-11.7748491587743	4.88574983740639e-21	4.59388976571661e-20	36.9525607449934
EHD4	-0.808570695268949	5.33007566918996	-11.7537908912372	5.44764588441762e-21	5.10623287143664e-20	36.9379919765292
NFATC4	1.58597507701344	1.93350821601194	11.69430046909	7.41026566412153e-21	6.85175795643158e-20	36.9199182397726
IL1RN	-2.03442774799035	2.6292098756112	-11.682795164088	7.86479152984435e-21	7.25415906708494e-20	36.8611250991978
PPP2R2D	0.734591670410921	6.03709800888614	11.7458977112349	5.67456807139949e-21	5.30568581320889e-20	36.7919425606278
MYH14	0.803075280639406	6.91672296958566	11.7535792509769	5.45361003912376e-21	5.1086343323445e-20	36.7828813469657
BCS1L	-0.756847460965652	5.19696780997835	-11.7156473805944	6.63551307513424e-21	6.17341166891052e-20	36.7357811948397
FAM122C	1.42135921065423	2.69256537837669	11.6575161673686	8.96403078700606e-21	8.22259537554569e-20	36.7275330059623
CMC2	-0.9596255496193	5.31582938964899	-11.7133498217366	6.71484159542709e-21	6.24334745491846e-20	36.7138816898301
SAFB2	-0.833036595929388	5.63062617508317	-11.7127934725336	6.73419335900344e-21	6.25359600982039e-20	36.6944780453071
RABGEF1	0.652841398768209	6.10273996968059	11.7244340580553	6.34070132161651e-21	5.91378702145302e-20	36.6875801555674
MGC27345	-1.18375804275655	3.31754353152907	-11.6538782698544	9.13442233674171e-21	8.37377813238788e-20	36.6742234959398
TBC1D16	-0.967350324685689	7.3637908097942	-11.7351310150124	5.99945552530234e-21	5.60247662735945e-20	36.6713499104838
SRGAP3	-1.50133771754568	3.43487039763285	-11.6447164652956	9.57806317273335e-21	8.7537551187927e-20	36.6613754443009
FAM177A1	0.737660419488705	6.32688476843276	11.723122391359	6.38386242410674e-21	5.95034625452432e-20	36.6601385986985
C22orf29	-0.793300739464587	5.59454062888167	-11.705100727221	7.00757530550831e-21	6.49541671527857e-20	36.6587066899034
GNB1L	-1.76093140714681	2.41557291256391	-11.6427160543143	9.6777655029155e-21	8.8341232092267e-20	36.6566223649858
TMEM57	0.716215543010753	5.19754152573052	11.69628672584	7.33450537626495e-21	6.78688657252651e-20	36.6265070426606
ODC1	-0.608227144282557	9.16658553382563	-11.7405044521068	5.83504481876675e-21	5.45233559418802e-20	36.6256304826589
IVD	-1.02770369204046	7.84250948311936	-11.7291507909199	6.18789734462578e-21	5.77485808122441e-20	36.6149920780015
ID3	1.69899024391337	6.36895444094557	11.7124892858047	6.74479765876439e-21	6.25957241310297e-20	36.6009421153996
PI4KB	0.550658779859361	7.18368097449778	11.7220517204502	6.41931162233648e-21	5.9796763846777e-20	36.6008596777767
CHSY1	-0.790188831058446	5.90115517370634	-11.6962582331142	7.33558664571825e-21	6.78688657252651e-20	36.5645212986642
SLC25A10	-1.0072435827029	7.37110892467118	-11.712264579408	6.75264192922009e-21	6.26298154472939e-20	36.5428186990496
TANGO6	-0.834618047978334	4.6690666811956	-11.659275369355	8.88277973434964e-21	8.15803183431157e-20	36.5311457897275
XPOT	0.668927377786838	9.53968451388439	11.7165662050302	6.60405209195807e-21	6.14795078814894e-20	36.4936043958585
WDFY2	1.03150352639324	4.27102295326966	11.6456729325876	9.53075636866062e-21	8.71582445991522e-20	36.4896835134943
CSTF2	-0.660022802427925	5.0366454411705	-11.6620433052724	8.75643060445138e-21	8.05184090364004e-20	36.4849546419648
HDAC2	-0.828029882775947	7.60307958724056	-11.7007349425447	7.16764431995849e-21	6.63968828553341e-20	36.4757183944042
FOXRED2	-0.655090742148177	6.92510344222454	-11.6925974999537	7.47584492139857e-21	6.90814075936744e-20	36.4680220155214
C2CD2	-1.10374495026284	5.51167059021215	-11.6624052201978	8.74004382151625e-21	8.04169718283628e-20	36.4629627257499
UBE2N	-0.786361368443613	6.9206686883873	-11.683522108916	7.83526346893983e-21	7.23136547323912e-20	36.4211454550373
DUSP16	1.06962460826506	7.35105238407756	11.6850031671451	7.77544710913365e-21	7.18057280385922e-20	36.4070471606282
NUP50	-0.724328071872378	6.34045699092963	-11.6639567492909	8.67014126823858e-21	7.98716817692458e-20	36.3562120689324
IWS1	-0.74368669702227	6.19125211564005	-11.6578202872859	8.94993154731641e-21	8.21468044709677e-20	36.3449050515301
TRMT1	-0.887659987113233	5.6372137520889	-11.6459186658397	9.51864027376199e-21	8.71004889401646e-20	36.3432216399359
CSGALNACT2	0.9208968200503	5.10776468891535	11.6377759635334	9.92846301116946e-21	9.04646848153644e-20	36.342569492783
MRPL46	-0.846698220497543	4.74685364182291	-11.6214231597688	1.08056977840181e-20	9.83383987423123e-20	36.3389192248206
DYRK1A	1.04486344585428	6.75485758266752	11.6628148653516	8.72153298693971e-21	8.02958548938607e-20	36.3245082139397
XRCC3	-0.837517957045324	5.46528126508825	-11.6401376492404	9.80781147442945e-21	8.94739350546978e-20	36.3116712560949
KIF1B	0.674945944672223	8.16074995951709	11.6726408121915	8.28910772128314e-21	7.64083741821901e-20	36.3075611744577
VAV2	-1.02072942651686	5.86570142819705	-11.6443045774922	9.59850753536083e-21	8.76710396295488e-20	36.3066400175545
MIPEP	-0.818775576134418	4.51132045667646	-11.6138427010822	1.12382956606677e-20	1.02131551299874e-19	36.2690233166001
CTSD	0.942178227113668	8.34781003689763	11.6605793910694	8.82302847606977e-21	8.10811478559753e-20	36.2469012493334
MRPS31	-0.904639335594245	4.30275675054707	-11.5943416573383	1.24326230923819e-20	1.12598473073104e-19	36.2424441974344
CARD10	-2.45386925481768	1.96760178129215	-11.5797060902467	1.34118186557194e-20	1.21247362392705e-19	36.238700983527
ZNF211	1.10234005222812	4.35746725952758	11.5922562091679	1.25676470340018e-20	1.13752735299922e-19	36.2112706290767
MED13L	1.04565503931176	6.65476595559085	11.6391010990381	9.86058376973998e-21	8.99007443147636e-20	36.2084054391761
SULT2B1	-1.65049690005559	2.41902219221652	-11.5543685505921	1.529327947825e-20	1.37100826653971e-19	36.2079176763472
AIDA	-1.15946361398481	7.41840152178324	-11.6479533447302	9.41890985382569e-21	8.62404575396625e-20	36.2047509991747
PRKAR1B	-1.24036095634861	3.94420322352618	-11.579329783408	1.34379895969555e-20	1.21410861484888e-19	36.1775410257402
NQO1	1.1585725153144	9.05325570610876	11.6488325594901	9.37613952983115e-21	8.59012270774524e-20	36.1600748280352
PTGFR	-2.73590767220326	4.79932144112245	-11.571261903631	1.4011561022481e-20	1.26364925113258e-19	36.1492157033294
C9orf106	3.51045076160573	1.07533390502843	11.6171207522778	1.10491353279567e-20	1.00492923128163e-19	36.1480028219653
PRPF4B	-0.747230013696274	7.05618296551756	-11.6322990677995	1.02140171129778e-20	9.30101158086562e-20	36.1473259486584
ZSCAN20	1.28675009950796	3.63168252057509	11.5597166233286	1.48752896044963e-20	1.33672859785228e-19	36.1338599745183
UFSP1	-1.68458101541272	3.05812234584293	-11.5387580281189	1.65818951723825e-20	1.47770764337386e-19	36.1199796064035
ZNF227	1.29453409781414	3.54549326361271	11.5505613736253	1.55979900790255e-20	1.39595411211327e-19	36.0818880143466
SYTL2	-1.39534251680201	3.52123939167226	-11.5406598261366	1.64192609694518e-20	1.46582415408613e-19	36.0767630198048
GNAZ	-1.15308457842693	3.84234051121199	-11.5434512791295	1.61834373394715e-20	1.44649104219943e-19	36.0652414905912
LRRFIP2	0.916144919152257	6.14371960081343	11.6040929896034	1.1820303017853e-20	1.07246930583734e-19	36.0617959679091
MARK4	0.938931204625242	4.2390297545749	11.556580625988	1.51189813536076e-20	1.35700313213253e-19	36.0343168690989
MCOLN1	1.04642730105217	4.92749723669507	11.572368933957	1.39314294524205e-20	1.25717755202853e-19	36.0204261798472
DDX10	-1.26844665244179	5.70947871151764	-11.5774139319236	1.35720265988191e-20	1.22548136745561e-19	36.0172518587681
LLPH	-0.916459345984929	4.62677588362542	-11.5589448465431	1.49348951511559e-20	1.34128221046505e-19	36.0156404698737
MTCH1	0.631302372972912	7.88516842378805	11.6137635236709	1.12429045217562e-20	1.02131551299874e-19	36.0108208241775
UBE2D3	0.591920958689975	8.69688987821924	11.6117906055051	1.13583603354225e-20	1.03117979925456e-19	35.9739559754381
SH3PXD2B	-0.875020811727807	4.89944508410819	-11.5562488305781	1.51449973672735e-20	1.35852616766415e-19	35.9689434419026
TANC1	-0.863371398935071	7.79272606316016	-11.5996861099086	1.20931915836228e-20	1.09590443463899e-19	35.9509987389966
CSNK1A1	0.550602979324188	8.70886962201966	11.6039436130903	1.18294510714277e-20	1.07265119135603e-19	35.9336547867258
RC3H1	1.08022611922476	6.12060141464398	11.5695787878722	1.41342779363393e-20	1.27395148554665e-19	35.8760243014922
WIPI1	1.27152977249315	4.10715367676247	11.5180536686802	1.84603965291135e-20	1.64218788081261e-19	35.8726199355721
CYP2R1	0.777320473957406	4.93898374593648	11.5422306183358	1.62861390256939e-20	1.45480466156942e-19	35.867874207273
ZNF385B	-1.53371013991891	2.46338037167405	-11.4865883661459	2.17315542581698e-20	1.92179634122896e-19	35.860055211629
N4BP2L2	0.777290834953404	6.07775750461073	11.5660280651199	1.43967073737999e-20	1.29527236623715e-19	35.858182578573
SYF2	0.97620781545649	4.82186789800093	11.5347231502686	1.69323071795879e-20	1.50803988498631e-19	35.856423419856
MCUR1	0.682321188861436	6.48742655971112	11.566573061204	1.43561124395908e-20	1.2923943908447e-19	35.8427764295048
TTF1	1.04651090375486	4.96052167717132	11.5392116873758	1.65429540306549e-20	1.47511281308975e-19	35.8299173055832
TP53INP1	1.18471580631842	8.75322638760015	11.583629058871	1.31420117288527e-20	1.18879788024369e-19	35.8273776655659
CPSF3	-0.693314455355101	6.02762122282291	-11.552211274323	1.54651989577939e-20	1.38559324313982e-19	35.8050018047476
CUX1	0.552327052717926	7.20796042128996	11.5676336329729	1.42774425055356e-20	1.28608324333007e-19	35.8028242648383
ZNF551	-1.20657478122119	3.75209147909755	-11.4932231408156	2.09966246178479e-20	1.86118840178043e-19	35.7952161435466
RAVER1	-0.953200676479846	5.72462506597086	-11.5404259275663	1.64391765253315e-20	1.46673009331181e-19	35.7822296643603
GPNMB	1.99577342991084	4.48592450399077	11.4956567622646	2.0733341492635e-20	1.83893594715538e-19	35.7685747214125
IRF2	1.05332633399743	4.15412905001345	11.500562235221	2.02126504324606e-20	1.79381299582641e-19	35.7573198582656
HDHD1	-1.1521913396662	4.00209597759298	-11.4893067391373	2.14273751990699e-20	1.89601335291239e-19	35.7496484282353
TFRC	-0.974467698002965	8.69312267884588	-11.5655582277999	1.4431796300055e-20	1.29765181581812e-19	35.7328592103378
MARC1	-1.07216523002064	7.02972644308117	-11.5505435114508	1.55994339379733e-20	1.39595411211327e-19	35.7249991321984
SKI	-0.691495566138725	7.01436390659804	-11.5482327615671	1.57873533834256e-20	1.41192911498225e-19	35.7241072429994
LATS2	1.78062665843625	4.08697167161829	11.4796913799698	2.25228666370487e-20	1.98826199542577e-19	35.701912765453
CHEK2	-0.973574275982659	4.45100635410425	-11.4895775789788	2.13973035871831e-20	1.89446881288409e-19	35.655529346502
CHDH	-0.890779094401183	5.3184175715457	-11.504297570994	1.98249680076393e-20	1.76044778002787e-19	35.6314991068715
MTERF3	-1.14355800399647	4.51951617357455	-11.4731436522425	2.33008080842835e-20	2.05331534151174e-19	35.6087968849161
IMPDH1	-0.977081488491958	6.1749550753721	-11.5137129979551	1.88804979465206e-20	1.67757134417132e-19	35.5931278392433
BAIAP2	0.656014642952996	7.15562424073506	11.5264778675735	1.76716205813966e-20	1.57295230972289e-19	35.588169395019
RBBP8NL	-2.48717236792671	2.79186289877231	-11.4333376829036	2.8644827545975e-20	2.50512947251229e-19	35.5796980235279
ARHGEF26-AS1	-1.90643881413131	2.9488795882776	-11.4302022362787	2.91146311083709e-20	2.54177500420522e-19	35.574746110578
NFS1	-0.775080100623295	4.97834643850814	-11.4741169503228	2.31834881868021e-20	2.04417650389325e-19	35.5339809040897
STRIP1	-0.882470422517684	5.2666751411857	-11.4789841712655	2.26056214093436e-20	1.99439489472799e-19	35.5318716531037
DAZAP1	-0.612743742124744	7.2775769301302	-11.5150721714666	1.87479335477837e-20	1.66677898255489e-19	35.5259856437473
PDE3B	-1.31772768356268	4.75055965324726	-11.4615009425367	2.47511883895296e-20	2.17601782703265e-19	35.5037380908631
DUSP7	-0.942368756577793	4.43173835870259	-11.4534356810941	2.58086197571772e-20	2.26500429148903e-19	35.5014215930079
MYO1B	-1.33738104426104	4.39196978367368	-11.4558236632886	2.54909009447874e-20	2.2384290560639e-19	35.493954356685
ZNF587B	-1.00301308904263	4.00826945420427	-11.437062060925	2.80966397523484e-20	2.45861971166238e-19	35.4824935181684
PDCL3	-0.834690732656847	4.85881122010425	-11.462595192964	2.46111063476439e-20	2.16496996435982e-19	35.4764323707495
SQLE	0.869845909116574	6.29734460039231	11.4902873550384	2.13186969241176e-20	1.88862273163746e-19	35.4498825204317
DIRC2	1.00065185787118	5.40878447606844	11.4613524509074	2.47702592187327e-20	2.17642020145401e-19	35.4058803130013
BBS4	-0.757272613001292	5.74002543545509	-11.4666675701286	2.40967184045e-20	2.12220717631655e-19	35.394537481924
IQGAP2	-1.29482604280465	3.83199630670109	-11.4179212273381	3.10303099618963e-20	2.70430141838557e-19	35.3900670275714
PSME4	0.559461616767786	7.57688608305288	11.4857380835678	2.1827584189645e-20	1.92915246728493e-19	35.3616687585049
TCTN3	-0.752059842504662	5.97268495001045	-11.4646722219699	2.43473936416724e-20	2.14302733249328e-19	35.3605433565714
RRBP1	0.69462588247682	7.82120005327221	11.4830683275739	2.21318755272604e-20	1.9548955465726e-19	35.3417548300392
PALB2	-1.14801568244714	4.23507196492871	-11.4005741835959	3.39533598440081e-20	2.94707312958165e-19	35.2800683789594
POLR2H	-0.804755570478421	5.83367055044703	-11.4447983569151	2.69913018063667e-20	2.3646522049265e-19	35.2694101495249
MLX	-0.632566325377098	6.38132982532429	-11.4530539587213	2.58597741085445e-20	2.26816803746439e-19	35.2671696425513
GABPB1-AS1	-1.05082471813957	3.82168721783712	-11.3785746672367	3.80605080698226e-20	3.28646687278008e-19	35.2035850582674
FBXO5	-1.65641298359623	4.05341594801879	-11.3823690757731	3.7318174122548e-20	3.22777926528321e-19	35.1674963046158
ISG20	1.53690748284976	4.26106453763919	11.382745053148	3.72454128292444e-20	3.2253582413145e-19	35.1653114137071
SMG1P7	2.19813299856621	1.88381452677735	11.3510361743829	4.39103809550693e-20	3.76991584003042e-19	35.1508220282805
RWDD2A	-0.900554509794258	5.21826073986382	-11.40559909798	3.30793493458021e-20	2.87619866691699e-19	35.1504194044558
LMAN2L	0.789961384092602	5.2989767408128	11.4155424033695	3.1415725766798e-20	2.73630242525661e-19	35.1488853990111
DOCK3	1.29229929321916	3.9749374781166	11.3736781517826	3.90403631145263e-20	3.36333960142127e-19	35.1450743089459
MED23	0.622585293850291	6.45634701444978	11.4315197079351	2.89162929162534e-20	2.52592818167808e-19	35.1351054162834
SEC31A	0.422498876802033	7.87942817311957	11.4408461090256	2.75504326538443e-20	2.41222913545263e-19	35.1239022145623
MAPK1IP1L	-0.771180848963745	7.20751037943156	-11.4329371797311	2.87044117205072e-20	2.50887919904038e-19	35.1216372781648
E2F8	-1.74095508848586	3.10167523157223	-11.355015178449	4.30124831444562e-20	3.69493962755809e-19	35.1152537502063
SLC9A1	1.28639677842626	6.82794523334113	11.4267794599319	2.96363053296433e-20	2.58581499610648e-19	35.1031084183783
PDHB	-0.600383481799188	6.64476032782026	-11.4264487765494	2.96871990977252e-20	2.58875134524647e-19	35.1030362841241
POLR3K	-0.949293046738847	5.2812672264027	-11.3920220676229	3.5494403741287e-20	3.07549894159934e-19	35.0473349325086
LINC01137	-1.38876627712086	3.27259305677765	-11.3309449785451	4.87391704459046e-20	4.1701845208872e-19	35.0335210183681
SIK2	0.932355555144048	5.76403070225195	11.399959529526	3.40618459570662e-20	2.95478150717103e-19	35.0329629944567
RELL1	1.07446210636801	4.42338780525844	11.3675027554797	4.03122563161999e-20	3.4685416791206e-19	35.0319848464772
TRAPPC13	0.706245307813337	5.7502765600416	11.3978856078106	3.44304612698972e-20	2.98503352441557e-19	35.0242648235058
FMR1	0.800424826281202	6.09246545421328	11.4014596366614	3.37976861043212e-20	2.93525768966158e-19	35.0159065223066
NUP88	-0.606730554735588	6.53882483911571	-11.4057823630874	3.30479026491077e-20	2.87512923626304e-19	35.0058956226325
SAMD4B	0.696109976060295	6.92196012130346	11.4088026801416	3.25339356407307e-20	2.83205552220993e-19	34.9860664660065
ZBTB21	1.26971091400006	6.98309336579657	11.4038138099105	3.33872621196858e-20	2.90129124993751e-19	34.9834767244987
PPP1R14C	-1.33994153994526	2.73195189777766	-11.3089072889335	5.46498038382605e-20	4.65468777331435e-19	34.940420736171
CHST12	-1.80041289506445	2.86581568811249	-11.3005091669916	5.70866961193079e-20	4.85673557466021e-19	34.9099197101202
PFKP	-0.948369514131997	5.94601432073827	-11.3765852057114	3.84556175235878e-20	3.31486540031111e-19	34.9046326243267
SLC29A1	-1.11670447879847	5.08681264342282	-11.3674141448336	4.03308056189703e-20	3.4685416791206e-19	34.8948867327745
FAM136A	-0.678302820944453	5.75785923147565	-11.3727183137021	3.92353813548876e-20	3.37820233041854e-19	34.8909224341822
RPP40	-0.983030779420348	4.47280734519295	-11.3268724828912	4.97810110588886e-20	4.25205723583772e-19	34.8496860862458
NUP188	-0.618325584911726	7.34169010127585	-11.382267496001	3.73378568446786e-20	3.22777926528321e-19	34.834715585384
C11orf24	-0.827966786518513	5.24070674809218	-11.3428909719084	4.58074117796112e-20	3.9260507721612e-19	34.8282098260839
SLC25A11	-0.767356246441093	7.06918892773721	-11.3778767947628	3.81986411291699e-20	3.29460537160031e-19	34.8250770271622
UBTD1	1.18978427873347	3.41825943749515	11.2961661146098	5.8389327417316e-20	4.961936278995e-19	34.8116635320145
EIF2S2	0.493130317504405	7.99290549678967	11.3802370168532	3.77334840694658e-20	3.26010354883256e-19	34.7995300039634
RWDD2B	-0.826146255437374	4.62866278967473	-11.3167387522042	5.24713216464666e-20	4.47167631012113e-19	34.7843754933817
EMG1	-0.696028923219329	5.87813745116768	-11.3496240511762	4.42335337623188e-20	3.79332234708726e-19	34.7782739204106
KRT8	0.730001439765045	9.06502668100817	11.3824081310643	3.73106092957735e-20	3.22777926528321e-19	34.7714792159956
RBM39	0.57647123262262	8.67676015046601	11.3782724095784	3.81202737557478e-20	3.28973580871442e-19	34.7653641304267
C16orf59	-1.10662265133593	3.90094334150801	-11.3027444814197	5.64276367226903e-20	4.80338658179091e-19	34.758938077205
ZNF841	1.14737773440664	5.21664719232532	11.3306253078899	4.8820153762018e-20	4.17473478867006e-19	34.7464865527604
KCTD15	-0.637430072082928	6.28309059064217	-11.349715036001	4.42126410099563e-20	3.79332234708726e-19	34.7458108666314
SLC7A1	0.669972227068982	8.30280658252368	11.3662962204892	4.05655619916863e-20	3.48673428086526e-19	34.7163183749396
CC2D2A	-1.13709688215785	3.78105260184057	-11.2795380002553	6.3657925170257e-20	5.39135591853682e-19	34.6911766050412
RAB6C-AS1	-1.41365884630105	3.31632391208265	-11.2726627868047	6.59731260252181e-20	5.56546326064424e-19	34.6805181270047
FAM86JP	-1.89702615790494	2.20155578833803	-11.2577934146671	7.12729059611517e-20	6.00243385256676e-19	34.6803177043142
C2orf49	0.821946615604922	5.15009874360529	11.3180730462901	5.21089308575445e-20	4.44583923725505e-19	34.669636338576
DENND2C	1.53196512796012	3.14893049409269	11.2575131996549	7.13767717381035e-20	6.00781168396503e-19	34.6450211075259
RIMKLB	-0.880177399762297	4.55501933141102	-11.284278259873	6.21092348396222e-20	5.26910887204388e-19	34.6313674532996
LAPTM4A	0.607660654387792	7.70897479655585	11.3361172361435	4.74474112228468e-20	4.06429165386347e-19	34.5823715123618
ZNF473	1.12667717857936	4.96115069429309	11.2943107264782	5.89548607357929e-20	5.00716170140648e-19	34.5733228535593
PGF	5.01009827149483	-0.300638137982935	11.4482851316678	2.65074690850011e-20	2.32362029060348e-19	34.554672908493
ANKEF1	-0.636470568685017	5.49540655953128	-11.2994315425341	5.74071718625185e-20	4.8812349529308e-19	34.5520596786035
DSC2	-0.93066145100273	7.91207621410056	-11.3335131512823	4.80934304568205e-20	4.11728022656566e-19	34.5497011078522
UBALD2	1.28065536439561	4.9321007902623	11.280755302339	6.32565669884551e-20	5.36038718904425e-19	34.5310819126099
SSRP1	-0.618801008975305	8.2735668759131	-11.3296932711344	4.9057040266423e-20	4.1926039649437e-19	34.5267643471411
TIRAP	0.902033835214289	4.49795174500718	11.2708305019603	6.66042512642443e-20	5.61554989884274e-19	34.5229216549046
TMED5	0.961713543074363	7.14541263187063	11.3176111006963	5.22341094350395e-20	4.45398857056532e-19	34.50330066373
ZNF419	1.04014887428485	5.37722899280268	11.2815917578858	6.29822484862975e-20	5.34015495917698e-19	34.4917746044916
U2AF2	-0.70679329948123	8.03489414925466	-11.3189203553456	5.18801066318348e-20	4.42883275260734e-19	34.4779204529078
GAB2	1.56754221502802	2.74658055356583	11.2184794756942	8.74318450639003e-20	7.30187199932996e-19	34.475437281386
TET3	-1.17729826097615	5.86730622356543	-11.277928930086	6.41923709463005e-20	5.43355491617614e-19	34.4416863985478
LMBR1L	0.725800043272851	5.62484456040824	11.2735184456327	6.56804522367513e-20	5.54388797519425e-19	34.39531308504
C1orf21	-0.967325496148571	6.01683820955313	-11.2777005133659	6.42686020237045e-20	5.43694269288984e-19	34.3924603775977
TSPEAR-AS1	1.59590440629913	2.17292260678246	11.1983294951051	9.70882513180367e-20	8.08584127449606e-19	34.3874186346532
C6orf1	1.11376849356089	5.02553609395923	11.2501082753056	7.41771447509621e-20	6.23303864342723e-19	34.3799314900903
PVRL2	0.803296382273045	5.64643959531554	11.2752920143847	6.50779471397179e-20	5.49612178993253e-19	34.3760302937139
CIPC	-0.573688797439281	6.20229853804595	-11.2759356303099	6.48606739486509e-20	5.48085469900361e-19	34.3671115913248
HIST1H2AK	2.21814006731779	2.38582228904569	11.1940079491386	9.92945436787263e-20	8.25585198161547e-19	34.3666485978618
ZNF696	-0.932433326876291	3.9057069504636	-11.2169262596286	8.814068165549e-20	7.35289153188243e-19	34.3554792227368
SLC7A2	-1.64739480839783	4.24422151726396	-11.2331561268055	8.10094792535156e-20	6.78816038209147e-19	34.3518282571654
NUP214	-0.667907812580355	6.51292795565402	-11.2759477163718	6.48566008692456e-20	5.48085469900361e-19	34.3457739407491
PARP12	-0.729259482169368	4.62063113836347	-11.2325387656497	8.12698582936345e-20	6.80618065888017e-19	34.3430553777435
SETD5	0.918647315003161	8.34971069723909	11.2899272400678	6.03128653284296e-20	5.11960421578122e-19	34.3212880109673
B4GALT4	0.552868643385315	5.36897802178071	11.2520851404428	7.34189455413543e-20	6.1762402590979e-19	34.3194540666914
CNPPD1	0.72133099163207	6.10755197725293	11.2661574781298	6.82413785532081e-20	5.75035095597628e-19	34.3190633593539
METAP1D	-1.18412067058164	2.90153124842248	-11.1788203189092	1.07454382017544e-19	8.89490077384479e-19	34.2630408921212
SSH2	0.950780687949698	5.34003105211002	11.238194584328	7.8915452380046e-20	6.62008063094285e-19	34.2464406515484
CDCA4	-0.803531348520448	4.60280636978052	-11.2170413181783	8.80879758904577e-20	7.35257946620963e-19	34.2045258018028
GZF1	1.23350419871091	6.09772119467282	11.2434232263684	7.67996890831519e-20	6.44619413791285e-19	34.2007048538857
ZSWIM6	1.71716143235841	4.1947934926658	11.193615511884	9.94973661532728e-20	8.26813752162448e-19	34.1983519403167
AHSA2	1.30361732727303	5.17052295329619	11.2298691812209	8.24054701293353e-20	6.89743890447101e-19	34.1956583052335
PIR	1.01327638095602	4.09076459439261	11.1913440593837	1.00679494385992e-19	8.36174384789854e-19	34.1748320650146
SPDEF	-1.32257753780622	6.33912598224351	-11.2338404541862	8.0721832811381e-20	6.76783384419708e-19	34.1353121801303
AKR1C1	4.44405709383651	1.68380391566154	11.1812936477541	1.06081153639251e-19	8.78607061801981e-19	34.0889215767572
EIF5	0.928406639475481	9.00784437334584	11.2499421501797	7.42412158589551e-20	6.23493343030241e-19	34.0877610991423
SYVN1	0.798531856456076	6.49517176104094	11.2295932925291	8.25237325788883e-20	6.9034895175743e-19	34.0841472549772
FANCE	-1.19785735640613	3.96963320964283	-11.163047126771	1.16640615956135e-19	9.62349169888641e-19	34.0812969840975
TMEM120B	-1.09588502590112	4.76883809487613	-11.188235369373	1.02320179013041e-19	8.48861772408744e-19	34.0732403897924
PPM1B	0.768027475009855	5.34650284645456	11.2041346290733	9.42016179621443e-20	7.85414489350116e-19	34.0691535954865
DDX54	-0.758546945708375	6.58982388586522	-11.2248988870622	8.45622944949908e-20	7.07008582481504e-19	34.0632260591572
NSMCE2	0.957900387998356	4.65289774861063	11.1821300472083	1.05620760695048e-19	8.75276679137329e-19	34.0461010796533
ERVMER34-1	-1.38621517814038	2.45796858843757	-11.132534214364	1.36703555659064e-19	1.11988030102374e-18	34.0364670492614
RPS6KA2	0.711449489580867	6.86976292566208	11.2216906026065	8.59844451634339e-20	7.18498847286657e-19	34.0289727390165
LPAR3	-1.34917520273128	3.97411655394086	-11.1492731603486	1.25303647506229e-19	1.03042692823304e-18	33.9975944004749
SAMD9	1.73396808966105	2.08808352724558	11.1205612645392	1.45489546643457e-19	1.18861318411216e-18	33.9900692921008
ZBTB24	-0.986022087508945	4.87075665043181	-11.1688296853646	1.13184943882065e-19	9.35379811410614e-19	33.978977653254
WBP1L	0.631202391049135	5.88130419822825	11.1992559710678	9.66216838447692e-20	8.05144952615457e-19	33.9770830002031
KIF13B	0.817885240554043	4.82599530430403	11.1665626487855	1.14527339835967e-19	9.45952989536236e-19	33.9633297778528
ARHGAP44	0.659286354776357	5.27728110878103	11.1777475313762	1.08055532103208e-19	8.93973482127701e-19	33.9548288343027
PCNXL4	-0.789922628876932	6.10853862802554	-11.195616257876	9.84676421057353e-20	8.19163497983225e-19	33.9430306261965
BRPF3	0.687973810078411	6.58819434229933	11.1961569317661	9.8191210054721e-20	8.17316635355704e-19	33.9099632088516
RBMXL1	-0.868084025642216	4.64229640596673	-11.1531265416544	1.2281714327759e-19	1.01108674531595e-18	33.9008815567703
ARSG	-0.976424691514057	3.99721234612014	-11.1405001957937	1.31154347006708e-19	1.07559457927511e-18	33.8805433863345
AXIN1	-0.873082039960938	5.35542899192243	-11.1600179334016	1.18492845763698e-19	9.76557942913112e-19	33.8781145509744
NDC1	-0.868945192544919	6.52774029198921	-11.1852069125019	1.03944267339444e-19	8.61859259176746e-19	33.8490315139032
RAI2	3.55203285888657	0.452914786191397	11.250943270045	7.38559419924084e-20	6.20952309606945e-19	33.8439670513583
AASS	0.863754981042359	4.79015486430185	11.1426838861338	1.2967295029996e-19	1.06460854111766e-18	33.8227860955808
WNT7B	-1.51225042373735	4.11645321073288	-11.1163265976288	1.48730592844578e-19	1.21443098540195e-18	33.8177650732739
FAM83D	-1.27488016687849	5.67480946655819	-11.160330815897	1.18300174360604e-19	9.75505446567174e-19	33.8033709682889
ZNF568	0.965018178437132	4.72422167416971	11.1344062868112	1.35378667226141e-19	1.10963213267889e-18	33.795264556492
MCL1	1.27012170598529	8.58867602793063	11.1903595685859	1.01196211387772e-19	8.40001277058473e-19	33.7948293740019
LRP8	-1.10900794067305	5.21088453780893	-11.14951870874	1.25143707036738e-19	1.02967556430885e-18	33.7927856023453
HSPB2-C11orf52	1.08128177468675	3.4022158810845	11.0981837887622	1.6345521289062e-19	1.32960101666606e-18	33.7713695880988
RAD50	-0.755081478877638	6.60838621719563	-11.1651017162118	1.15400849205037e-19	9.526438436849e-19	33.7652004430736
NARFL	-0.869855493056138	5.52397262688301	-11.1434250131244	1.29173994554018e-19	1.06109228786824e-18	33.7560512330102
SLC30A5	0.637243839347102	7.22372495446026	11.1734280913265	1.10510263991256e-19	9.13778702694222e-19	33.7553227720543
PHF20L1	0.771228540806304	6.06901124545834	11.15635489624	1.20772039925754e-19	9.94795914166273e-19	33.7473847787755
MEGF9	0.713377851910216	5.61113044133418	11.1417516945102	1.30303280005894e-19	1.06919893582979e-18	33.7115178443336
SLC2A12	-1.41851380122836	4.66425061248408	-11.0982798633422	1.63373515602367e-19	1.32960101666606e-18	33.6738304054288
MMS19	-0.533015759280003	6.33726571413499	-11.1451422212283	1.28025279226809e-19	1.05223185159812e-18	33.666658506483
CREB3	0.819649820508602	5.73587598801955	11.1273219978834	1.40461114250725e-19	1.14878218496126e-18	33.6448443092935
TAF6	-0.685114637553234	5.98572452104967	-11.130558910575	1.38115584507423e-19	1.13083076170309e-18	33.6427814110861
PACSIN3	-0.958030441934638	4.90196586028037	-11.1010688036855	1.61019672762803e-19	1.31121009013354e-18	33.6038899903414
DHX57	-0.862429691477607	4.69794842575941	-11.0927677600965	1.68127528805279e-19	1.36686679617762e-18	33.6014279854885
SLC7A11-AS1	4.01827004801029	2.64699664563055	11.0448914122485	2.15704656758256e-19	1.73580982094425e-18	33.5950326875917
OSBPL11	0.80945322155844	5.18453864576142	11.1048406959768	1.57890161952995e-19	1.28642358756711e-18	33.5690241704278
KIAA1841	1.08071213738424	3.4743924541865	11.0570536122934	2.02471636393508e-19	1.6363369709822e-18	33.5658564560025
MPP5	-0.65939928977811	6.87680319956216	-11.1296157334063	1.38794949868656e-19	1.13577382410231e-18	33.5578572728301
HMGN4	-0.661109917971177	5.84410310798824	-11.1073870815439	1.55811959226873e-19	1.27018044503296e-18	33.5412290914272
HIVEP2	1.08990651481627	6.1485347158925	11.1128251901375	1.51464974486784e-19	1.23608590048563e-18	33.5226592703395
FAM160A1	1.25284697247509	4.92958754366736	11.086416859564	1.73777004668119e-19	1.41050567680891e-18	33.5224245854649
NIPBL	0.882616271944214	6.94026552893713	11.122536601556	1.44001988799883e-19	1.1771006335433e-18	33.5074726329953
FLVCR2	1.91503041410172	3.88912822640841	11.0449667355196	2.15620092829361e-19	1.73580982094425e-18	33.4946531005864
DPY19L3	0.740222408356446	6.36897043145161	11.1090196959971	1.54493955243685e-19	1.26012016944007e-18	33.471447087301
GPR137C	1.77159312392684	2.98234646705579	11.0246329089925	2.39697609986855e-19	1.91962629950006e-18	33.4489018016425
PSMG1	-0.829665875546041	5.6961450765279	-11.0867414918695	1.73483669134601e-19	1.40888630379945e-18	33.4310259486882
RNF126	-1.07752483546808	5.55333943896951	-11.0793649865217	1.80273063633942e-19	1.46086363924839e-18	33.4302415656328
ING4	0.884695431932798	4.87343501841889	11.0637685246714	1.95517082671155e-19	1.58183432833516e-18	33.4111750067141
DNAJC1	0.638612519221552	6.05054126469354	11.0817553620409	1.78044292170439e-19	1.44358158273829e-18	33.3653632644225
SLC45A3	-2.14746644182257	6.80365998028996	-11.0889777570191	1.71476423706108e-19	1.39333873288469e-18	33.3587225938264
SAMM50	-0.726237206541653	5.56872937177799	-11.0698822935812	1.89393383624966e-19	1.5331164682008e-18	33.3470849358628
AMZ2P1	1.16330949120216	4.0681025384854	11.0247259294769	2.3958155013847e-19	1.91962629950006e-18	33.3158149573557
RABGAP1	0.57098134688491	7.05707689192152	11.0831591488147	1.76748293046423e-19	1.43384784893846e-18	33.2943788527218
SCPEP1	0.607591622124618	6.20171595536744	11.0707145408657	1.88574772860502e-19	1.5273132628227e-18	33.2881160416384
DCBLD1	-0.824656752651517	4.30377998601915	-11.0242716565036	2.40148871819106e-19	1.92221506355848e-18	33.278562142667
CYSTM1	0.991907199611862	4.8268448015689	11.0279197037463	2.35630690431488e-19	1.89008036726454e-18	33.243783343781
SFXN2	-0.764932736021872	5.67443094726723	-11.0512899734878	2.08638216338608e-19	1.68436099814008e-18	33.2258370595874
TPCN2	0.887425395325786	4.19647907503727	11.0170552288097	2.49343719697513e-19	1.99156664626482e-18	33.2228928664041
C2orf42	1.26014450846756	3.59075679302184	10.993595103607	2.81742588080447e-19	2.24383838345919e-18	33.2222225921114
TNFAIP1	0.589800928978147	5.74271786275172	11.0508345626819	2.09133409067759e-19	1.68745151561605e-18	33.2199638324872
UBN2	0.924921628646049	6.57281148913155	11.0630233924568	1.96276854693199e-19	1.58712614435814e-18	33.2145305371444
MTMR3	0.836782630317813	6.27150342461956	11.0541403723821	2.05565386695643e-19	1.66044639409455e-18	33.2050557203606
DPH5	-0.625230766030336	5.92773261957984	-11.0447164238259	2.15901240980493e-19	1.73646118616127e-18	33.1928087802744
KIAA1324L	0.714312153595701	5.45325731881067	11.0378868781679	2.23715417852473e-19	1.79642284196403e-18	33.1915450971626
TELO2	-1.03370956835951	5.77924546280022	-11.0415192725095	2.19524712010197e-19	1.76465903401773e-18	33.1839790094033
FAM118A	-1.20933248781452	5.25900743660854	-11.0276975038125	2.35903438813929e-19	1.89125789494391e-18	33.1827697323106
SAP130	0.917901415857628	6.12394035876963	11.0457073821847	2.147903497244e-19	1.73030680872403e-18	33.1732155307026
ZNF229	0.715399823641737	5.01273582235248	11.0197838315693	2.45826321575234e-19	1.96556338912338e-18	33.1652404055646
SETD1B	0.95267858372137	6.43996943158833	11.0488229734321	2.11334837885689e-19	1.70338374970021e-18	33.1565677132377
FTO	-0.556261587217591	6.14581971329338	-11.0413394302715	2.1973033471081e-19	1.76536688390451e-18	33.1510958312475
CCDC163P	1.36917274007686	2.81177814411892	10.9616192836657	3.32796089945341e-19	2.63847206262896e-18	33.1362687473777
ELMO3	-0.935558449099243	5.87766808251073	-11.0281092168364	2.35398314381697e-19	1.88922559527288e-18	33.1123448081903
TBC1D9B	-0.744323061571394	7.96105328752671	-11.0499772948654	2.10068757866928e-19	1.69408832874854e-18	33.0931702322643
EGF	1.06784012086021	4.72302213111865	10.9867646298747	2.91944934686211e-19	2.32318237374041e-18	33.0465739495299
NXT2	1.00352132914928	4.30736108446547	10.9854865996074	2.93894554281923e-19	2.33745795926767e-18	33.0431587106696
CASP4	0.900872348184079	4.45760705686797	10.9832846493084	2.97284232388159e-19	2.36316571389127e-18	33.0402988173559
NDOR1	-0.924981264539626	6.32876191879509	-11.0181700533215	2.47900568850473e-19	1.98109363590139e-18	33.024104323857
PALMD	-2.89083475752302	1.20416242409151	-10.993539169929	2.8182466643607e-19	2.24383838345919e-18	33.0183833310853
HMG20A	0.872955230652496	4.45992922555197	10.9808285002767	3.0111143088265e-19	2.39232235245178e-18	33.015613551368
BOP1	-0.948300618880037	6.61704438585994	-11.0212410466668	2.43968246470818e-19	1.95174597176654e-18	33.0051418964048
RHBDF2	-1.38140884404989	3.87752689462006	-10.9529179343633	3.48226948730776e-19	2.74939905263254e-18	33.0018286714553
GAB1	1.36862189828793	4.13695431438177	10.9584813683314	3.38280267618467e-19	2.67629952505738e-18	33.0017052387531
FOXO4	0.982610013499392	3.95558520658722	10.9568225576846	3.41215861913467e-19	2.69810288704193e-18	32.9817330961797
UNKL	0.900437363721369	6.88820472327802	11.0120391600127	2.55941862805206e-19	2.04209511789744e-18	32.9330686755517
USO1	0.692701329331284	7.67684435206773	11.0141329400984	2.53166705113281e-19	2.02102671131368e-18	32.9107698484795
ADCY1	-1.47918161069899	4.2105779643546	-10.9486072663658	3.56134768272622e-19	2.80425782925102e-18	32.9015373028368
URAHP	2.79785398208988	1.66235183141266	10.9096372649073	4.36303111727266e-19	3.41225391963366e-18	32.8914555656564
EEF1E1	-1.24702770396904	3.90155430579758	-10.927406483491	3.97723047445103e-19	3.12027653105312e-18	32.8575972373201
ESPL1	-1.43942870208832	4.72012281349881	-10.9510539427035	3.51624591081357e-19	2.77165084497514e-18	32.8346388442004
XRCC5	-0.652945169123031	8.69903668261525	-11.0051380506159	2.65306283236638e-19	2.11568728044682e-18	32.8243048491465
CDK19	-0.839902152151996	7.71356377030881	-10.9939250040185	2.81258971377361e-19	2.24171163174227e-18	32.8080059208324
SOCS6	0.908966148566066	5.16278796108226	10.9484003742645	3.56518796769506e-19	2.80581040476463e-18	32.7885909942559
ATXN7L3	0.606021876950038	5.40392250806663	10.9610716823984	3.33746686997835e-19	2.64389829141491e-18	32.7805260572287
ASXL2	0.991467298958574	6.36695572100634	10.9735734251487	3.12706895668931e-19	2.48313418580892e-18	32.7658079181391
ADCY3	-0.993694273536176	4.7752307147322	-10.9332335464473	3.85830432354617e-19	3.03014109426618e-18	32.7532064917585
RAB6C	-1.69002510052308	3.00394822156973	-10.8809689595083	5.06602492069118e-19	3.93540766730981e-18	32.7491651447162
SENP5	0.885537277279316	5.80333027608591	10.9558607735648	3.42929597621025e-19	2.71022675677753e-18	32.7369787650746
B4GALT2	-0.920208222686543	5.99180301418456	-10.9606436223189	3.34491661895093e-19	2.6477210305834e-18	32.729517490944
RHBDD1	0.659079561416533	5.58846928318283	10.952903942069	3.48252330721037e-19	2.74939905263254e-18	32.7283966528896
MOK	1.40156954440198	3.49739259652136	10.8957459801597	4.69055394347289e-19	3.65507825714524e-18	32.7217197917023
CYB5D2	0.662725465056599	5.66883455200458	10.9515587131211	3.5070124307238e-19	2.76674364215964e-18	32.7145126248096
MAN1A1	2.32205239223366	2.82531100460086	10.8728400549487	5.28525377510044e-19	4.09723132095551e-18	32.6976297450797
BUB3	-0.479573744537775	7.35935380831403	-10.9693889853487	3.195969202571e-19	2.53516500506108e-18	32.6928053205844
IL36RN	-2.24905464854063	1.34427433362022	-10.8867724985286	4.91510113102252e-19	3.82014278382164e-18	32.68577754204
VMP1	0.73104405657368	7.41938607575514	10.9696629916578	3.19141131275789e-19	2.53288754082307e-18	32.6857176711247
MCPH1	1.40062549176108	6.00013671714926	10.9479875283822	3.57286351707661e-19	2.81037813370468e-18	32.6847974779391
KIZ	0.817617551383284	4.39331834418625	10.9101838555111	4.35062286038555e-19	3.40609764710894e-18	32.6839767148632
OSTM1	0.872680658133961	6.00675715153346	10.9488631426702	3.55660389226672e-19	2.80199181774801e-18	32.6810659205373
MCM2	-1.03035982492986	7.0059770569288	-10.9610222361682	3.33832655868585e-19	2.64389829141491e-18	32.6583835244589
ENTPD7	0.818499877285854	4.43857465561628	10.9100795882258	4.35298712168465e-19	3.40617272637919e-18	32.6419153656964
OAZ2	0.54515670910034	6.92791313818921	10.9514949280625	3.50817787338303e-19	2.76674364215964e-18	32.6197257952518
TRANK1	1.75962980506393	2.57461531560098	10.8514185477155	5.90954972010515e-19	4.54832386453608e-18	32.608943258623
DMGDH	3.76275206090043	1.60708391876025	10.9082419903612	4.39486641068996e-19	3.43536252071424e-18	32.5814773062045
ARHGAP42	1.83638138001545	2.29338558054831	10.8433185390766	6.16439855559802e-19	4.73718570679938e-18	32.5696226528825
RIOK3	0.7570995459833	6.49292110652203	10.9357252403424	3.80854365802514e-19	2.99262645572504e-18	32.5692711940219
ZNF525	-0.820595986475724	4.93403042405632	-10.8974877890962	4.64817308935618e-19	3.62393391016472e-18	32.5677174726016
TACC2	0.726321971436439	7.14236543094497	10.9376479983867	3.77058465379838e-19	2.96435074143647e-18	32.5471517041453
PRCC	-0.595316267088459	6.41506856069394	-10.9281055081394	3.96277234293077e-19	3.11055878209349e-18	32.5301745001046
FANK1	2.52983138873057	1.09406782366079	10.8630945304713	5.56063664942781e-19	4.29298302970735e-18	32.5250434250649
ZHX3	-0.700626628447132	5.86541830482491	-10.9159786633794	4.22122695015909e-19	3.30824341772384e-18	32.5200135333232
CDR2L	-0.797807279152405	5.30081768296759	-10.894797918495	4.71378409400634e-19	3.66937179655776e-18	32.4906464078085
XYLB	-0.828835812061789	4.6341671765242	-10.8778865925825	5.14806093260919e-19	3.9970673714612e-18	32.489063630312
MITD1	1.03985165996313	3.70810644295755	10.8544748437968	5.81615475160534e-19	4.47873742308235e-18	32.4622010567138
NUDCD1	-0.949409228068779	4.83572669065448	-10.8760386077495	5.19788068450268e-19	4.03366286090399e-18	32.4536195769486
MAD2L1	-1.12726399299374	6.02067241922574	-10.9068076512536	4.42783546611908e-19	3.45753392403766e-18	32.4467626629773
DCP1A	0.614084977017463	6.52919224377535	10.9136648896661	4.27242403400467e-19	3.34662072481033e-18	32.4444820084554
LOC145837	-1.36812473736067	2.97220270160555	-10.8256845018053	6.7579121765129e-19	5.16947576375536e-18	32.4422387570213
VCL	0.810642867306072	7.95233102978779	10.9263170348993	3.99986923186314e-19	3.13639876687503e-18	32.4405674176343
JMJD4	-0.974921853430194	3.80006834183327	-10.8410386449598	6.23809456056305e-19	4.79136715710561e-18	32.4299692707344
NUP107	-0.634634207955113	6.0179618484558	-10.8956206180866	4.6936190752193e-19	3.65556971128076e-18	32.4007746384728
LOC100129917	1.87937158399135	3.92163102312252	10.8497724609107	5.96047176298659e-19	4.58516618816633e-18	32.3916729477697
RFWD3	-0.761671487121734	5.77921394265897	-10.8885033517701	4.87096706459619e-19	3.78976380528375e-18	32.3838245666077
C14orf28	1.40969434199545	2.31706508726596	10.8071338758711	7.44412609037488e-19	5.67416230320148e-18	32.3836395384814
IPO8	-0.781207996433698	6.88303034406083	-10.903635353848	4.50163455748495e-19	3.5115088059841e-18	32.3800472301127
CCNA2	-1.24578851011594	5.78179546194476	-10.8881145713577	4.88084568297482e-19	3.79548310593215e-18	32.3800156853539
USP7	-0.524249222244645	7.65693201488421	-10.9080053557972	4.40028860503637e-19	3.43781132639054e-18	32.3610560065379
GOLGA4	0.94507274482883	7.67137050631994	10.9053967825407	4.46050661050652e-19	3.48123530474875e-18	32.346610216474
SACS	-1.19966175902932	5.65205410839167	-10.8666104550632	5.45966745918298e-19	4.22163167665465e-18	32.3044835247657
MKRN2	0.627966925484994	5.50844830570269	10.8669435596101	5.45019718064937e-19	4.21856499302221e-18	32.2992447314153
DLG4	1.16820794778655	4.14371446641644	10.8297444602362	6.61638575421583e-19	5.07413935062844e-18	32.2749866485284
AP5B1	0.76218815002693	5.75751081968992	10.8647297284401	5.51344710025593e-19	4.25874082600015e-18	32.2554812116534
UCK1	0.600657117105444	6.08632910237013	10.8712038247531	5.33051670410026e-19	4.13018776206241e-18	32.2510030512702
UBA2	-0.647997356397011	6.2320806900528	-10.8650789135064	5.50342216674568e-19	4.25318513926161e-18	32.2365104834626
ESRRA	-0.895204289180667	5.89502147880812	-10.860054618164	5.64944154842966e-19	4.35482619564783e-18	32.2275552847508
HSD11B2	-1.20756068890507	4.66532502883665	-10.8289787451319	6.64284894561407e-19	5.08664047768184e-18	32.2265029715772
ZNF667	-0.886104670938696	4.46974369051029	-10.8170859369445	7.0677363904028e-19	5.3982263295162e-18	32.2110753505577
QKI	0.914384573296902	6.33135088537016	10.8666064282646	5.45978204319615e-19	4.22163167665465e-18	32.2070921144963
GAR1	-0.689622656896943	4.88190364168229	-10.8295949127717	6.62154582347107e-19	5.07550444539263e-18	32.1965816473763
PPM1G	-0.624619847583114	7.34246606965816	-10.8735247446957	5.26642763091596e-19	4.08474572860713e-18	32.1936697951284
RAPH1	1.11175738035383	6.05455773017609	10.845877870262	6.08270780841606e-19	4.67680186641964e-18	32.1509425181362
SFPQ	-0.564700193377668	8.53637297950742	-10.8703498887602	5.35429298853012e-19	4.14647052685757e-18	32.1339174442584
CIRBP-AS1	-1.3336604815196	2.7507675451124	-10.7613151768552	9.45304314610745e-19	7.14737642910118e-18	32.130252640525
CALCOCO1	0.892174193337533	5.3160282283201	10.8238719066033	6.82207230219828e-19	5.2158980493793e-18	32.1116202479409
TFG	0.423591404994025	7.55721645860413	10.8588078645254	5.68627223249426e-19	4.38096787291605e-18	32.1086431147747
FTSJ1	-0.651416391385851	5.49591087637836	-10.8293071333064	6.6314868650921e-19	5.08053095746036e-18	32.0994759488535
RNF10	0.449107647403055	8.22100578583093	10.8611094094847	5.61846823483321e-19	4.33317509061405e-18	32.0977935750364
SERPINB8	2.64723705882049	3.18520232598577	10.7549514679695	9.77202182831059e-19	7.37740974227812e-18	32.0905162876564
ATAD3A	-1.00727034215406	5.71141604856208	-10.832109068496	6.53532897204916e-19	5.01453754952939e-18	32.085805400905
FAM76B	1.00457202788184	5.14676875662536	10.8213630979122	6.91188352330921e-19	5.28187496112016e-18	32.085384340602
F12	-1.16190592580711	4.27643715095958	-10.7939244111608	7.97488411797179e-19	6.06521618411956e-18	32.0825905724454
TTC39C	-0.921070900695056	4.36058076491398	-10.7837420418558	8.40973157348818e-19	6.38425325113744e-18	32.0710688172509
OGFOD3	-0.797366834168454	5.33091235542285	-10.8149985464558	7.1450700881222e-19	5.45174656723795e-18	32.063878368847
TMEM109	-0.673497882401515	6.64390485681534	-10.8406433935965	6.25096020414086e-19	4.79879439802552e-18	32.0485310080625
PSAP	0.702153705332119	9.99850289834937	10.8620350786156	5.59142660917022e-19	4.31453555823741e-18	32.0453637147789
DAB2IP	0.720289192334771	5.31909584011419	10.815500407753	7.12640011890834e-19	5.44026559153673e-18	32.0209235829806
DBN1	-0.70793941161793	7.1008693468854	-10.8266571414177	6.72373321523453e-19	5.14595198572689e-18	31.9680426904256
ZKSCAN8	0.982857844504723	5.58811088161057	10.7998200753474	7.73346909345997e-19	5.888730826947e-18	31.9497983271054
DCLRE1B	-1.01039225850399	4.07454216829981	-10.7538702794691	9.82727693441775e-19	7.41539650488528e-18	31.9083385931078
KIAA0319L	-0.42222221999543	7.15845591145107	-10.8140190587051	7.181649611384e-19	5.47687407641149e-18	31.8985535937375
LOC101927151	-2.14616452029917	1.69590580530946	-10.7317663358531	1.10280560451004e-18	8.30061601870817e-18	31.8817070462111
C15orf65	1.68832236726275	2.18780806016594	10.7077721523332	1.2498338227452e-18	9.33242400912079e-18	31.8745908262039
MYO5B	0.825470731386111	5.25654528911231	10.7716946588101	8.95498318360601e-19	6.777622353076e-18	31.8431092048947
PIK3CB	-0.826994559006327	6.72231076454053	-10.796936292099	7.85062591553917e-19	5.97491123911486e-18	31.835554929965
CDC16	-0.550265328690161	5.81050651423854	-10.775852395693	8.76292150706057e-19	6.64565804798088e-18	31.814614079686
MAN2A1	0.729644322867277	5.53180671705502	10.7747181086043	8.81490576519472e-19	6.67833627498304e-18	31.8141440356782
TMEM55A	0.950022332000183	4.18174207092591	10.7381984782548	1.06642298540042e-18	8.03885921123129e-18	31.8080146237942
PCNXL3	-0.758131276324039	6.90288542021972	-10.7938649060366	7.97735879304484e-19	6.06521618411956e-18	31.8067634375007
OPTN	1.97249022569281	3.83995080049734	10.7089964404673	1.24187755925789e-18	9.27762857204801e-18	31.7969748644032
DDX6	0.63837084656778	8.59466101651481	10.8021059902353	7.641846112031e-19	5.8219158406016e-18	31.7729035292021
PKP3	-0.994894622433708	7.17417323030293	-10.788417422188	8.20719366848792e-19	6.23680263795621e-18	31.7686848108618
RAB21	0.681020332223126	6.29170836753091	10.7786334768766	8.63675972126001e-19	6.55328873039112e-18	31.7653324717665
FANCI	-0.832444362107577	6.77202836531977	-10.7863361827495	8.29674304151929e-19	6.30166380938056e-18	31.7572676083886
AARS2	-0.651451794411174	5.56139221430258	-10.7581827763597	9.60872956654957e-19	7.26143347616046e-18	31.7309011726902
PINX1	-1.3681879709981	3.04356539161878	-10.6841996692128	1.41337134748697e-18	1.05117306358912e-17	31.725860924089
PIKFYVE	0.793544931766202	6.47547406463324	10.7752199374972	8.79186903278412e-19	6.66424560304323e-18	31.7213283812091
TRIT1	-0.974322372211793	5.17624321478128	-10.7316256530465	1.10361509181864e-18	8.30254720378194e-18	31.6728919967946
ELK4	-1.05135601401392	7.11328288398453	-10.7658617114162	9.23155263087902e-19	6.98342540580752e-18	31.6599135466587
SLC8B1	0.738058787822895	4.59370917402462	10.7226146708097	1.15672259795564e-18	8.68467326545095e-18	31.6553196449716
ZNF160	0.880224236254503	5.44411888387503	10.7309376237262	1.10758258002882e-18	8.32822234437291e-18	31.631989588207
PIK3AP1	-1.79024366201349	1.72454791625483	-10.6725893232817	1.50162639153381e-18	1.11240364554868e-17	31.6266385062654
CAMK2N1	-1.76127270196718	6.33118258788692	-10.733238489561	1.09437041434112e-18	8.2453919426725e-18	31.5505851846038
USP12	0.840680871614129	5.21390061289815	10.717798788807	1.18614688644267e-18	8.90114025328494e-18	31.548962961602
[truncated: 13,017 more rows]
