# Supplementary material for: The transcriptomic response of cells to a drug combination is more than the sum of the responses to the monotherapies
Source: eLife. 2020 Sep 18;9:e52707. doi: 10.7554/eLife.52707 (PMC7546737; doi:10.7554/eLife.52707)
Supplement: Source data 6. [file elife-52707-data6.zip › LNCaP/DE_limma_M_12.csv]

	logFC	AveExpr	t	P.Value	adj.P.Val	B
HSP90B1	1.43081689041146	10.5739672632274	23.4004904538846	6.45921845958499e-44	9.69916243891283e-40	89.478850638636
HYOU1	1.01661623910257	9.26477740592003	20.3655619261428	1.24924736256626e-38	9.3793491981475e-35	77.4254607683089
PDIA4	1.12481701390094	8.45601286543661	19.5260799359296	4.39994313721453e-37	2.20231820494711e-33	73.8988714992839
SEC24D	1.27844035316188	6.95795148475889	18.7644911987377	1.20136065656838e-35	4.50990790475771e-32	70.5593774674319
HSPA5	1.44508663541267	10.7254462798672	17.4579473524453	4.14617532412095e-33	1.24517937334e-29	64.8576643127295
MANF	1.04888442429153	7.00219622252655	17.0671114819131	2.48380295223456e-32	6.2161308551257e-29	63.0544031521621
INSIG1	1.87142796886875	8.28307822877681	16.9538407277263	4.18803588407312e-32	8.98393526217743e-29	62.5339213076787
CRELD2	1.11703462753084	5.80546951826239	16.2385714206714	1.17753430599951e-30	2.00061614137918e-27	59.2037069845472
CLSPN	-1.61459692568637	4.606054908957	-16.2347194733597	1.19909065479573e-30	2.00061614137918e-27	59.0314199308158
FTH1	1.37075333109843	11.6550602860358	15.8483219241787	7.46825134878048e-30	1.12143262253288e-26	57.4162388850569
CALR	0.766848072898483	10.4929892587392	15.6689143244824	1.75698026851022e-29	2.39843779199541e-26	56.5673592537094
FEN1	-1.06486997950082	6.18702241310182	-15.532029752346	3.38375693622136e-29	4.13884876787522e-26	55.9037752247437
CDC25A	-1.21148656664924	4.71894853688787	-15.5200921360948	3.58318020660481e-29	4.13884876787522e-26	55.7141791382536
ACTA2	-1.68123685953389	4.12547613131513	-15.0725119685081	3.10514465855514e-28	3.33048944234743e-25	53.477333282986
DBNDD1	1.17924619095068	7.47774924109012	14.8781104785858	7.99156547753321e-28	8.00008981404258e-25	52.7828373511024
LPIN1	1.29920663896313	7.60495056874482	14.7975510420483	1.18392893248537e-27	1.11111730313752e-24	52.3922656367698
MCM4	-1.28170045601546	7.28442116532678	-14.6827449057526	2.07562037221683e-27	1.73152863940044e-24	51.8387120778513
EXO1	-1.36959164765351	4.32221503299247	-14.6962615277797	1.9427072550856e-27	1.71598189072738e-24	51.7178444808032
PDIA6	0.687470599859437	7.98566108187526	14.4626593997421	6.11498434670115e-27	4.83276868158234e-24	50.765806314835
TONSL	-1.27616391822761	5.55440779528041	-14.4082984047266	7.99220622026386e-27	6.00054843017411e-24	50.4883811974255
TMEM263	1.13203129727357	6.82971740763251	14.3190002656931	1.24158568816284e-26	8.87792890164436e-24	50.0659233955408
COPB2	0.588139215614548	7.60704850050064	14.2870567781012	1.45380252787696e-26	9.9228630720911e-24	49.9092730228328
SEC31A	0.5237148386629	7.87942817311957	14.272203715001	1.56453983676757e-26	1.02144044299573e-23	49.8358085921335
E2F1	-1.36117262436697	5.51847109023476	-13.9602591279163	7.35165149388598e-26	4.59968328467466e-23	48.28585582152
SCD	1.29578482084307	10.1474396371121	13.8895907235725	1.04533376461792e-25	6.27869272380108e-23	47.9362799333832
MCM3	-1.27056694567218	6.67686453523221	-13.8503872190546	1.27104084572656e-25	7.34074974593461e-23	47.7629943616662
DNAJB11	0.742474712244962	6.96585842231121	13.8129154382517	1.53242587147104e-25	8.52255810592929e-23	47.5775962737085
GINS4	-0.899453701285539	4.97578896569004	-13.7720794145255	1.87916278784037e-25	1.00776815793611e-22	47.3459126991458
MCM7	-1.01521218370833	7.63196662227199	-13.7436111691026	2.16653107085875e-25	1.12181484689707e-22	47.2299531530116
FAM114A1	1.18926688733304	6.25301598459632	13.6906629478506	2.82361424723121e-25	1.41331305121413e-22	46.9736545852373
ASF1B	-1.10364678431434	5.21667084470839	-13.6540924161294	3.39106095310668e-25	1.64258617005967e-22	46.7765215723092
CDC45	-1.13558978684191	4.95162767856729	-13.6245155190034	3.93278695015558e-25	1.84546027636051e-22	46.6172935939752
NASP	-0.723053356355323	7.30152737134616	-13.532033685155	6.25472642264104e-25	2.84609005946599e-22	46.180622929583
CHAF1A	-0.996918916856307	5.99723980727577	-13.3713420280153	1.40354740548513e-24	6.19872583551904e-22	45.3863774454051
XRCC2	-1.5299723200035	4.11957811188328	-13.3027166920545	1.9836817067505e-24	8.51056128816159e-22	44.8976340084789
GINS2	-1.0941052916509	4.78156315882334	-13.219723488154	3.01605154291831e-24	1.25802861023504e-21	44.5999853246602
CDC6	-1.44034993736115	6.46053382081579	-13.1815415708454	3.65806218240883e-24	1.48458004678516e-21	44.4400848890935
MCM5	-1.44307685277274	6.0540619254246	-13.1668567312101	3.94004818775489e-24	1.55694114703493e-21	44.3665086816827
ORC1	-1.41137694015335	4.51485303556606	-13.0535878027145	6.99127703114829e-24	2.69182092050571e-21	43.7254787749666
ORC6	-1.03727471594502	5.21107361794789	-13.0074175023458	8.83536533630413e-24	3.31679614724857e-21	43.5585155754209
MCM10	-1.49161179743267	4.96158020147667	-12.9722518034824	1.05612980117505e-23	3.86801099864502e-21	43.3811651497503
HNRNPDL	-1.07870333698489	7.55761001901218	-12.9605599535025	1.12070906324387e-23	4.0068017365881e-21	43.3185501768836
DNAJC3	0.751990228957737	7.25456363449407	12.8958723251911	1.5566790416701e-23	5.43606802086471e-21	42.998438745358
RFC5	-0.828575366525327	5.57491738160961	-12.8055225306675	2.46485098292468e-23	8.41186417263567e-21	42.5540945665404
ARMCX3	0.789320025017412	7.09479876587203	12.7929802441378	2.62737830308773e-23	8.7672694664812e-21	42.4846433834155
CDCA7	-1.43072288504699	3.74549539786046	-12.7839906865919	2.75044449654321e-23	8.97840751306365e-21	42.3650583720638
ME1	0.839234095549551	8.47234358432923	12.6089193111538	6.71699212271404e-23	2.14600752584413e-20	41.5378264868363
DTL	-1.5844723342329	5.25605431495128	-12.6027422511986	6.93229911668044e-23	2.16865424033486e-20	41.5250450462766
BRI3	0.844023424242825	6.38061637489507	12.5787285336899	7.83717616235493e-23	2.35366074507843e-20	41.4082645064502
TFF1	-1.40016980829459	3.59395810485445	-12.5897642421017	7.40748319798818e-23	2.27001566736715e-20	41.3001743273579
TSC22D3	1.22923149439589	5.95208719107084	12.5316402258944	9.97012844957935e-23	2.93551860389968e-20	41.1740308235593
TUBB3	1.82611813199209	6.20668955784321	12.4493387724952	1.51917542860767e-22	4.38691119922554e-20	40.7447818082911
RBL1	-0.96208986966802	5.00979831078305	-12.415632064493	1.80545319605359e-22	5.1152236211209e-20	40.5820261870368
MCM6	-1.16085960937954	6.50256431554122	-12.3442683741666	2.6029068588359e-22	7.185475570949e-20	40.2106407811878
COPA	0.61262360283316	8.22135065108254	12.3421110880356	2.63186705116006e-22	7.185475570949e-20	40.177427533511
HNRNPD	-0.89675222199218	7.7814248262866	-12.3364823728353	2.70895976792188e-22	7.26388212055623e-20	40.1522149913315
HDLBP	0.482584144072078	10.2187515902831	12.282568078762	3.5723706407779e-22	9.24874440377948e-20	39.848817334812
RPL36A	-1.62319916898565	1.87967025854112	-12.3274894518609	2.83685753686299e-22	7.47337767956749e-20	39.6355620277189
NUP85	-0.722351936572132	5.6026424920353	-12.1775567639312	6.1271707794208e-22	1.55941688853869e-19	39.3792746069803
ACSL1	1.15544833653057	9.10340620786639	12.116676809307	8.38027880175115e-22	2.09730444145159e-19	39.0207888204001
MAGED1	0.927661081862378	7.76360825874715	12.1063257612389	8.83879441558859e-22	2.17579240892587e-19	38.9768020481878
UNG	-1.01469624803228	5.58491074683267	-11.9146001487818	2.37403758518888e-21	5.65849974272956e-19	38.0360345101808
E2F2	-1.66466633621706	3.34696767027431	-11.9417321312588	2.06394516906583e-21	4.9987420417246e-19	37.9860729777772
UHRF1	-1.5847316662808	3.71980381810399	-11.8657186211626	3.05534599841382e-21	7.16860554877842e-19	37.7816491825311
KNTC1	-0.9263342781296	5.83695581025501	-11.858422147391	3.1726486815555e-21	7.32930655419037e-19	37.7481394123336
CHAF1B	-0.775497975960433	5.20701804463886	-11.8531839688628	3.25963504622037e-21	7.41616361424926e-19	37.7325335711325
COPG1	0.654563064776017	8.32860244671846	11.838101842953	3.52367648194636e-21	7.89724269446367e-19	37.6011584803585
CDCA4	-0.828777439363749	4.60280636978052	-11.8135269334749	4.00062257415622e-21	8.60866750749055e-19	37.5276036658556
PPIB	0.620709725426218	7.72544170367115	11.8129243129009	4.01309753279394e-21	8.60866750749055e-19	37.4809924872438
TCOF1	-0.808803941829175	6.00948024117969	-11.7993463252632	4.30475116511234e-21	9.10424556272211e-19	37.4384964148175
CDK2AP2	0.789664037674063	6.64426588559907	11.7964070534421	4.37063258197374e-21	9.11519706262745e-19	37.4177813907689
NPC2	0.89031087426933	5.45895768075185	11.7810586712911	4.73143212371595e-21	9.73249106434503e-19	37.3653734543288
TP53I3	-1.19679093379848	3.24507898220901	-11.816676602651	3.93605043373108e-21	8.60866750749055e-19	37.3615226504354
CCNE1	-0.931946485014203	3.77057170013243	-11.672490845374	8.29554329189926e-21	1.68332267663729e-18	36.7721092016318
DNA2	-0.986279271160306	4.42803071479088	-11.6135193545448	1.12571293645238e-20	2.25382739383586e-18	36.4988158874156
NUPR1	0.783031543581159	8.08178778588057	11.6106809479188	1.14238191649832e-20	2.25710616554458e-18	36.4489985426069
TMEM97	-0.543349088077234	6.75868050993758	-11.5894303254234	1.2752958888732e-20	2.48699260614545e-18	36.3500416400904
SEL1L	0.791005954304136	8.08081880563845	11.513037425427	1.89467376599614e-20	3.64748990643565e-18	35.9403815786285
FANCA	-0.942277182725769	5.19325691425123	-11.4663024892793	2.41423893732542e-20	4.58888758011121e-18	35.7578269013092
TMEM214	0.513699522002893	7.05871545474905	11.4526022679383	2.59204361201939e-20	4.8652658597604e-18	35.6440643835263
GRB10	0.732343342802547	7.75354896031675	11.4200468321771	3.06899300120056e-20	5.68938258099106e-18	35.4608006847007
MALT1	-0.742662450245089	6.07139234359117	-11.3472263693976	4.4787689978125e-20	8.20160917940885e-18	35.1226025838984
RAD18	-0.816179810008705	5.0543430848036	-11.3028410960913	5.63993233579811e-20	1.02035209583548e-17	34.9220867733446
YIPF5	0.64994017305537	6.32574209513736	11.3004149480023	5.71146443507735e-20	1.0209922613943e-17	34.8847560249654
SAT2	0.642707122804038	6.31150015256816	11.2728844718218	6.58971746305798e-20	1.16413173441504e-17	34.7463239462492
RFWD3	-0.773740190330032	5.77921394265897	-11.2386252263976	7.87390089076669e-20	1.37481971832271e-17	34.5776519338841
RECQL4	-0.834264336561922	5.92675737588015	-11.1762764506122	1.08885351165112e-19	1.87933612999462e-17	34.2518848686032
SERP1	0.654233319639895	8.5960898165402	11.1718192917936	1.11438751012709e-19	1.90155032409867e-17	34.1727051074633
RNF187	0.819927827339724	9.64603470331231	11.1488790661419	1.2556077289758e-19	2.11845007396635e-17	34.0356360203752
PCNA	-1.04035133584064	6.9343544601054	-11.1074291518246	1.55777855097178e-19	2.59906696904358e-17	33.8649030646868
CRELD1	0.792818468827399	5.95701322374947	10.9643624351237	3.28074822923222e-19	5.41359510001659e-17	33.1576860643704
GINS1	-0.828851926157433	5.65363137252162	-10.9475212505368	3.58155236116197e-19	5.84571633208784e-17	33.0725940894202
STARD4	1.37155160295009	3.86377559983023	10.920099917868	4.13155221376456e-19	6.59993489807326e-17	32.9241659085431
PDIA3	0.64230325914947	9.382850307368	10.9210044515633	4.11212705931287e-19	6.59993489807326e-17	32.8571685011099
ST7	0.725941491751869	5.74101769248391	10.9035554432364	4.5035093828862e-19	7.1183891466757e-17	32.8429702602684
POLD3	-0.848097966326581	4.93894101179092	-10.8269142666368	6.71472668432132e-19	1.05029516553926e-16	32.4843806034212
PKMYT1	-1.11844840832821	4.56590854028249	-10.7936940394426	7.98446899753168e-19	1.22341618843812e-16	32.3154657238782
MCM2	-1.00649643282472	7.0059770569288	-10.79777202782	7.81649158833013e-19	1.21002513082851e-16	32.2651785216103
NUCB2	0.986500835742277	6.55453028385371	10.7853431014842	8.3398163369669e-19	1.26495638500904e-16	32.2283534280947
PRSS16	0.975162610823076	4.37424749071674	10.7677609994573	9.14057162744638e-19	1.37254823557735e-16	32.1637850853236
ACSS2	0.68642367749461	6.47807275042287	10.7642723466459	9.3083837764396e-19	1.38390782957443e-16	32.1189163643941
HELLS	-1.23800300628565	3.88323239023777	-10.7559763331054	9.71993230727443e-19	1.43092650515718e-16	32.1021073061783
STXBP1	0.671922015493478	5.60172621654268	10.7504130663397	1.00060684741416e-18	1.45874877871564e-16	32.07133618526
GINS3	-0.749698118158825	4.22819998996791	-10.6985825128264	1.31120599302155e-18	1.8931797299242e-16	31.8252467515402
MYBL2	-0.775294901783287	6.33846664065937	-10.6811871648894	1.43575915922477e-18	2.05327233665897e-16	31.6834401711831
WDR76	-1.07801856771675	3.603100505566	-10.6792702284059	1.45018954949898e-18	2.05434398823366e-16	31.6725155943894
PAQR4	-1.17366069914267	3.6363997848492	-10.6699114407979	1.52275268701811e-18	2.13697704189383e-16	31.6667396584812
DNAH8	-1.30846683376702	1.81826667752025	-10.6179758102188	1.99672184070254e-18	2.75071331743022e-16	31.1931502935488
RNASE4	1.43243688256332	2.23756331271663	10.627692238125	1.8980071117714e-18	2.6389328509592e-16	31.1854503967962
ARCN1	0.454717918906342	8.48350739278848	10.5398185505652	3.00240936098307e-18	4.09856172404743e-16	30.9046882204076
CHEK1	-0.843034764643899	5.53930550777671	-10.5180981012671	3.3628719414575e-18	4.54926892548881e-16	30.8784719222185
C16orf59	-0.971833968972467	3.90094334150801	-10.4312686561183	5.29157430352221e-18	7.09448926265085e-16	30.4524674210894
RFC4	-0.768449252299466	5.422383927727	-10.4261901937058	5.43376746451655e-18	7.22065949090093e-16	30.4067745649989
RAD54L	-0.977110116087042	4.82694798828056	-10.3997750934707	6.23739547194118e-18	8.21585354444462e-16	30.2881559385393
DCLRE1B	-0.933256492024385	4.07454216829981	-10.3403642931381	8.50633447374044e-18	1.10113033153178e-15	29.987864850709
KDELR2	0.567434197380111	8.22144365020577	10.3482403445733	8.16355537531991e-18	1.06594736970264e-15	29.9141407457907
POLA2	-0.780986504057233	5.22382230874885	-10.3131278145525	9.80657259439728e-18	1.2585939664741e-15	29.8240179843621
RRAGD	0.880555255803867	5.40335852325754	10.2931019255235	1.08877778141573e-17	1.37387287107048e-15	29.7342614794894
NUP205	-0.499341191975927	7.3478344449268	-10.3052544180321	1.02182203722154e-17	1.30031183990835e-15	29.7094254042509
ATP2A2	0.473594547273704	9.10771176893069	10.2903404795494	1.104594177953e-17	1.38221551467851e-15	29.5932212302948
GMNN	-0.936308129495677	5.35891887873132	-10.1812356642058	1.95292384684823e-17	2.42356235407215e-15	29.1444162513332
PBXIP1	0.674049021178152	4.68365830372122	10.1599914857219	2.18210088705474e-17	2.6857726983618e-15	29.0661551815971
CDK2	-0.823295155342226	5.86749658240361	-10.1557670868421	2.23078285815488e-17	2.72336873154908e-15	28.9852141456353
BRCA1	-0.902137869491805	6.11806452857854	-10.1407989640508	2.41218384869057e-17	2.92107682838207e-15	28.9062571501961
RSRP1	0.921316550026984	4.79995763564547	10.1166101309485	2.73702735728262e-17	3.28793622375646e-15	28.8438490365054
MID1IP1	0.694598540911594	7.62416994639792	10.1133714494449	2.78372007602485e-17	3.31748735409437e-15	28.7124440136362
USO1	0.629918978724171	7.67684435206773	10.0452491101634	3.97325302437899e-17	4.69782420583267e-15	28.3605837499093
MSH6	-0.72024046465208	5.78476784338119	-10.0081332477784	4.82315103427429e-17	5.65815905708303e-15	28.221047505848
ZNF367	-1.41295957369112	4.55500953778275	-9.98764148162256	5.36793802079373e-17	6.24844630389447e-15	28.1816793243926
FANCG	-0.611315240536229	5.41791371899405	-9.95969704455968	6.21133013319859e-17	7.17456409847001e-15	27.9937559877135
TICRR	-1.03545281334217	4.81928996569957	-9.93805617041573	6.95445451211228e-17	7.97160984380748e-15	27.9123280500018
ATG13	0.495930788191147	7.07579107558553	9.93333308960928	7.12810441264801e-17	8.10875877729716e-15	27.8025688623278
E2F7	-1.11531770366639	4.11950382108718	-9.90528778333382	8.25225547291838e-17	9.31698257002574e-15	27.7619316876757
SIRT2	0.561194969203596	6.51085890733781	9.88992612928235	8.94142144456669e-17	1.00197301799711e-14	27.6027041967766
SLC17A5	0.833903347691299	5.36676964005583	9.85234484841035	1.0879757852377e-16	1.21015143637995e-14	27.4563883178749
CCNE2	-1.24798448995959	4.70526312983131	-9.78820278531682	1.52066368187868e-16	1.66673619321827e-14	27.1425621542782
SURF4	0.473551649089202	8.6480778156599	9.80306773107507	1.40713672409273e-16	1.55364448889533e-14	27.0869755691222
NUP160	-0.505214502199107	6.61436711384495	-9.77152338996088	1.65897923635325e-16	1.7921749793583e-14	26.9778209954848
CANX	0.489799205821956	9.95790178593837	9.78428393810737	1.55208813217708e-16	1.68885184005587e-14	26.9612813305908
TYMS	-0.730251848853263	4.65205164288457	-9.73069464291967	2.0529499012325e-16	2.18631884517073e-14	26.8476079100252
CDT1	-0.995998715589598	5.13465227711963	-9.72326579235181	2.13409604919739e-16	2.25673142779916e-14	26.7991066526844
TIMELESS	-0.513573991039993	6.96489764493572	-9.74048944774283	1.95065327183096e-16	2.09221496641526e-14	26.796311341198
MCMBP	-0.54650517028105	6.53500759621429	-9.72180439444885	2.15043235670679e-16	2.25810435442721e-14	26.7185197428032
POLD1	-0.874879782973656	5.47550086895569	-9.68610691791326	2.5906974856277e-16	2.70152176695733e-14	26.5780368429906
RPA2	-0.660676402573994	5.93204697109199	-9.67929154445451	2.68447203669338e-16	2.78000221399916e-14	26.5316560992877
GNG7	0.736262647584002	4.164173138541	9.66018354238468	2.9658609298585e-16	3.01002509286469e-14	26.5074940407216
RRBP1	0.583940402405065	7.82120005327221	9.67191358443447	2.78981361288851e-16	2.86930419254342e-14	26.4275967082848
IPO9	-0.415195818693784	7.25879823777156	-9.66012757813906	2.96672691624916e-16	3.01002509286469e-14	26.3732945463843
POLA1	-0.764182339466316	5.06164044847927	-9.62320597537555	3.59680312190698e-16	3.60063971190368e-14	26.2754411846181
MAGED2	0.585158903918702	6.91541397753201	9.63805387699667	3.32876732056426e-16	3.35468255608007e-14	26.2749460933975
RAD51	-0.982360728379764	3.7027855441172	-9.59910788377735	4.0784714450802e-16	4.02910047495555e-14	26.1929550030204
WBP2	0.708405780780411	7.84772571630618	9.60479690543316	3.95924879935552e-16	3.93722383914718e-14	26.0939176311705
SNORA33	-1.15278123894624	1.984442051456	-9.57839246891305	4.54371003500425e-16	4.43041233023532e-14	26.0265742994364
TFRC	-0.801920898511371	8.69312267884588	-9.59111478868698	4.25206277866347e-16	4.17313560028828e-14	25.9810341419409
DSN1	-0.709429422611971	5.10614184970291	-9.53349161089389	5.74215875197434e-16	5.52719588587479e-14	25.8241180144285
KDM5B	0.394579932248924	7.20535113817396	9.55080098641332	5.24670504144748e-16	5.08287244531454e-14	25.8201318135336
SLC25A19	-0.969001059721438	3.02923851698275	-9.50124032594371	6.79329601825272e-16	6.41560584969074e-14	25.6815970010992
ATAD2	-0.898042100632997	7.21491874723826	-9.51888550199076	6.1964096743777e-16	5.92645144397806e-14	25.646033432588
PPFIBP2	0.559921796586423	5.70063404903013	9.50848104567298	6.54171341234894e-16	6.21711193669821e-14	25.6450496460126
USP43	-0.75517324353442	4.22144765897733	-9.47603196194291	7.74697398605295e-16	7.22537648289262e-14	25.5533216554234
RFC3	-0.733686383040359	5.35423028397939	-9.47734147516607	7.69429186091225e-16	7.22109291146614e-14	25.5168454734073
GMPPA	0.668128047355149	5.15883580465576	9.45153494822001	8.80164687917981e-16	8.10831469556835e-14	25.3961107130227
PRKCH	1.00262426052868	4.78716031625338	9.44542863870124	9.08614684508671e-16	8.31936469669646e-14	25.3953298805538
ZNF652	0.5561806796862	6.49104251567144	9.46084969021446	8.38470338079984e-16	7.77189543000558e-14	25.3729183164609
GFPT1	0.750573179111163	7.80202610602707	9.44027669099144	9.33331201864806e-16	8.49387959224359e-14	25.2344925503234
PHYH	0.584895411961771	5.6920583937475	9.37507849168404	1.310700268261e-15	1.17151638263138e-13	24.9792843574801
PGM3	0.409923420588635	6.74104371289408	9.38252435727315	1.26085733551708e-15	1.13371459581583e-13	24.9644469417647
DDIT4	0.832692689054323	9.29730938279806	9.36728165832786	1.36500223994248e-15	1.21283275946605e-13	24.8436355916656
MCM8	-0.823449355080234	5.29198737077814	-9.34336892338505	1.54595529968943e-15	1.36553322236097e-13	24.8261021187389
EPB41L4A	-1.26589311662149	2.55587769469014	-9.33010780164563	1.6564327291459e-15	1.437745309876e-13	24.7018820575418
PA2G4	-0.46150281022606	8.2946866138048	-9.33888513315098	1.58246080940653e-15	1.38291805561091e-13	24.6870865863155
ATF4	0.512479307598541	9.48506763517002	9.33869152043844	1.58405637696508e-15	1.38291805561091e-13	24.6716286822422
TERT	-1.80361524362093	1.16507938438695	-9.39047816434444	1.20970301338797e-15	1.09427111138758e-13	24.6205846721682
FN3KRP	-0.537839183675197	5.22055690255715	-9.29613611516109	1.97674643776389e-15	1.69616140054072e-13	24.6007674376743
TRA2B	-0.617553971776917	7.37909246484833	-9.31283724085599	1.81221111293727e-15	1.56391736045207e-13	24.5841489975187
DNMT1	-0.77914850831635	7.11362761882201	-9.28206706249937	2.12686797641299e-15	1.81460508714872e-13	24.4248558051597
XRCC3	-0.642519025603388	5.46528126508825	-9.26240125904423	2.35596662358125e-15	1.99871157173424e-13	24.4012158380392
LIG1	-0.750389606453252	4.76646416432422	-9.23843740072869	2.66867968685929e-15	2.23870917194855e-13	24.3193663387062
OS9	0.39564137377167	7.79891986941927	9.25264233835448	2.47863851731595e-15	2.09096831325934e-13	24.2660450851012
ERP44	0.61607311065482	6.59350545140313	9.22797939438998	2.81782496368029e-15	2.35069220303463e-13	24.1804004850797
PSMC3IP	-1.03338976260091	3.51554825859085	-9.17525579418779	3.70631740961017e-15	3.05791550674211e-13	24.0191357504927
PRPF4	-0.49718010548127	5.74728804075759	-9.18396516611468	3.54229620617896e-15	2.93873590231952e-13	23.9777511506169
CUL7	0.529648101776112	6.29895172045682	9.16640625241438	3.88074268790699e-15	3.18432962850335e-13	23.8683049329899
HERPUD1	0.935836748608024	8.34033559735188	9.15488038734789	4.12025724111759e-15	3.36248819199031e-13	23.7677868268446
CALU	0.642953118880363	7.73718568426205	9.13264634137326	4.62475580545265e-15	3.75380179322578e-13	23.6466328628405
TACC1	-0.550689412971574	7.18273181071996	-9.10815730416578	5.25202182803913e-15	4.24001934246428e-13	23.5471543810117
E2F8	-1.21906000789104	3.10167523157223	-9.05822341393823	6.80627067716716e-15	5.46539895659583e-13	23.4449021601544
PTPRR	1.08196263261253	2.80794524798135	9.03195477297525	7.80024486772914e-15	6.15300286609567e-13	23.311489200853
WDHD1	-0.776997884284722	5.5772713359155	-9.03318353370285	7.75067505179124e-15	6.15300286609567e-13	23.2256847797176
DHODH	-0.675613186014243	4.3485066850925	-9.02128522412232	8.24418298579388e-15	6.44763811013963e-13	23.2096906185352
CDCA5	-0.719292264839915	5.93657631350727	-9.03130770555017	7.82647540905882e-15	6.15300286609567e-13	23.1908030964452
PJA2	0.569927882672692	7.51135034968453	9.03173104517252	7.80930431503031e-15	6.15300286609567e-13	23.1387990716112
FANCC	-0.567514683182942	4.93210378345156	-9.00295784629072	9.0663642545184e-15	6.98156541773581e-13	23.1214754245601
FAM111B	-1.19919188025122	5.37239196293751	-9.01403560401793	8.56011853664747e-15	6.66003833918645e-13	23.1048327764492
SLBP	-0.561952305147877	6.6538162446112	-9.01200268794769	8.65086075351555e-15	6.695944591484e-13	23.070565131203
SDF2L1	1.00353402581932	5.14819173521621	8.99398884254164	9.4980365859562e-15	7.27665904973053e-13	23.0400443879052
FIGNL1	-0.861345353356338	5.58928128395094	-8.98177284674897	1.01191457377984e-14	7.71315189841527e-13	22.9440702927618
KDELR1	0.426015507881669	6.91056748497414	8.97827450791997	1.03043637649821e-14	7.81466294419044e-13	22.8789477043551
TMCO3	0.528883106725472	7.14698493502492	8.9286322367065	1.33279290184112e-14	1.00568935748976e-12	22.6344462916985
RNASEH2A	-0.618127527492747	5.66131705646183	-8.91648973258923	1.41932911030208e-14	1.0603306428008e-12	22.6137971117025
BET1L	0.494101244204666	6.96975856852019	8.91930854028583	1.39875370544512e-14	1.05018428204819e-12	22.580043181969
SSR2	0.426277680470262	7.89403408936137	8.90509840934428	1.50559853937573e-14	1.11921127065673e-12	22.4779759882628
SRPR	0.412411677310525	7.96926710855571	8.88085583449505	1.70699326555455e-14	1.26267048648114e-12	22.353547426529
HAUS8	-1.01363087510577	3.56812870121493	-8.83874259666988	2.12275866145853e-14	1.56251686570889e-12	22.3320373273855
VIMP	0.537470334481321	6.05259767249459	8.81685893645754	2.37722699414865e-14	1.71617502616039e-12	22.1124106392677
TAGLN2	-0.641318633450283	6.82315108180573	-8.8292257910261	2.2299020228862e-14	1.62544702794462e-12	22.1097102837703
WDTC1	0.447630954984595	6.38194272290298	8.8222309662604	2.31207461381332e-14	1.67720349763385e-12	22.1035308884836
SREBF1	0.731405815775407	8.64623695826322	8.83381011081129	2.17763338685152e-14	1.59508989936402e-12	22.0852833107791
TP53INP2	0.708995010299716	6.74736439517426	8.8030558933359	2.55314812833227e-14	1.83435752607835e-12	22.0303668945365
ID1	-1.3025592941748	5.86158339442705	-8.78260167133048	2.83798090511393e-14	1.98209866377631e-12	22.0070964622796
GOLGA2	0.425896749381921	6.92674000270202	8.79930118545926	2.60320849563159e-14	1.8614180366859e-12	21.9723480688298
APLN	-1.14863551868626	2.38319782364309	-8.76118624319488	3.17019192989381e-14	2.17368045750162e-12	21.943041380508
ORAI2	0.644812509811705	4.77703207003065	8.76786714729825	3.06259222286056e-14	2.10953600084744e-12	21.9217491345507
FUS	-0.465298571442586	8.14365512272689	-8.79578765744829	2.65093918794611e-14	1.87766522859428e-12	21.9076543029174
MAGT1	0.554115611101525	7.63619228800397	8.79054797476881	2.72374492871366e-14	1.91120345091422e-12	21.8955633185499
ALAS1	-0.617915876297222	6.66842958025798	-8.77653120462988	2.92845728953058e-14	2.03582012312922e-12	21.877417479463
WWTR1	1.32655081116578	1.05400028920915	8.79171701639415	2.70733015634326e-14	1.90860420787091e-12	21.8764591258267
P4HB	0.453270551869853	10.2265467327002	8.79704071855432	2.63381728492053e-14	1.87437916352449e-12	21.8656196840843
SEC11C	0.523308812400948	6.79154826209608	8.76939206874271	3.03854739438715e-14	2.10261878682569e-12	21.8137183186963
IGBP1	0.423498162033941	6.00598250150316	8.75266690946598	3.31288415685085e-14	2.2611940226942e-12	21.7731129213643
EXOSC2	-0.53437162465204	5.72678188006167	-8.74776795500976	3.3978187667124e-14	2.30867179189834e-12	21.7300018938405
RRP1B	-0.373580582727137	6.47437924370733	-8.72505066919454	3.82093411160625e-14	2.58446606395854e-12	21.5867956473943
HIST2H2BE	0.601167034659777	7.04293759046112	8.7113139630774	4.10185608266048e-14	2.76203905548115e-12	21.5292790587403
NATD1	1.18463981677381	4.32972210869249	8.67762957570839	4.88093301894984e-14	3.2719683130603e-12	21.5131470319184
FANCD2	-0.519406431606219	5.98539422262474	-8.65486338455459	5.48935346811954e-14	3.66347251899036e-12	21.2505901722547
CREB3	0.634484446897756	5.73587598801955	8.62259690101189	6.48327270167969e-14	4.26986065300098e-12	21.1424301795398
HMGCS1	0.763096080569242	8.01092711096575	8.62789735199081	6.30848061815686e-14	4.173046033579e-12	21.0737451831091
SEC13	0.508594913387581	6.92787346925004	8.57701042930408	8.20031415205009e-14	5.37711429289013e-12	20.8286349236938
ZWINT	-0.636885090139081	6.67587160005263	-8.56934650040721	8.53053341802298e-14	5.56932564369709e-12	20.789707151926
DAP	0.401920942964459	7.34895138754687	8.56579227972886	8.68814041010818e-14	5.64766737654478e-12	20.7510112351576
UBFD1	0.415712084580121	7.43057948523921	8.54973985654384	9.43688691584005e-14	6.08172935314396e-12	20.6638917431685
BZW2	-0.461032766862205	6.45727854649784	-8.53883951666874	9.98163165246528e-14	6.40530687578712e-12	20.6400502540078
TMED10	0.415289282080574	8.8619758974658	8.5498091098179	9.43352243371659e-14	6.08172935314396e-12	20.631118077581
GOLGA5	0.569046965988817	6.59179174314537	8.52373858993112	1.07884291673983e-13	6.89357669692142e-12	20.5814271694383
ZGRF1	-1.01704196712716	3.94013724114844	-8.46149268674671	1.48592422174312e-13	9.41461523784583e-12	20.4363211002336
RMI2	-0.839557930360495	3.79263235041808	-8.45812589515703	1.51186174312458e-13	9.53870417426835e-12	20.4181059005925
HILPDA	-0.721855681811508	3.95236856073731	-8.45312932386565	1.55118844424842e-13	9.68217766211604e-12	20.3608736596607
POLE3	-0.464837833421414	7.08315538514859	-8.4832978317036	1.32834328919755e-13	8.45186560618236e-12	20.3363443576633
PTPRM	0.48787340617806	5.56262991249593	8.45653494724255	1.52427469878503e-13	9.57678195688533e-12	20.3041011984174
CCNDBP1	0.472529490438247	5.56803721331632	8.45278375819036	1.55394566899971e-13	9.68217766211604e-12	20.2840787432107
TIPIN	-0.64503308480556	4.35910831222176	-8.43940559058253	1.66452526408477e-13	1.03283104816103e-11	20.2746759922371
HAUS5	-0.576044075947214	5.21285149085955	-8.43260676830671	1.72369088241434e-13	1.06514165803843e-11	20.190509087462
LDLR	0.839583063937209	7.22029136273969	8.41382797211175	1.89821724081842e-13	1.16818156098891e-11	20.0245404365613
DNAJC9	-0.499657712530828	5.62421931895942	-8.39281618480273	2.11443049394895e-13	1.29593013457704e-11	19.9634320770583
FOXN4	1.4630143431794	1.37179081731461	8.39195112434666	2.12383945685967e-13	1.29640541805711e-11	19.8713146373722
CTSF	0.592989737455913	5.59987625570456	8.35086465582578	2.62218984861396e-13	1.5876936599511e-11	19.759589111524
VPS41	0.419579272791093	6.35496983020033	8.35393999542144	2.58116042240438e-13	1.56917833614673e-11	19.7286857342477
FANCB	-1.00084187477267	2.61505757065965	-8.32748286808811	2.95612447502237e-13	1.78269739425445e-11	19.7271376051297
HES6	0.80548308868951	5.16371205342268	8.30972637466656	3.23771427455014e-13	1.9447007018658e-11	19.5597858020511
AGT	-2.18273826523033	0.0581892718792951	-8.64171428066336	5.87460469726473e-14	3.90323292628881e-12	19.5445562140604
CHKA	0.469481179875241	5.29391508429053	8.29630819451733	3.46808002961182e-13	2.05836718279253e-11	19.5040944605067
DDX11	-0.602208708768072	5.16155111638991	-8.29295716051546	3.52811320491623e-13	2.08575385374103e-11	19.4763790653222
PEX10	0.997448769689901	5.91978536626991	8.29851890037389	3.42903346261786e-13	2.0432685108996e-11	19.4294108604669
SND1	0.338211227445838	8.58861911912984	8.30397742276469	3.33448662355477e-13	1.99484665893619e-11	19.3913762055066
EZH2	-0.547428547642162	5.9716882011959	-8.27837439294254	3.80163930691165e-13	2.2386437581406e-11	19.3833989909325
NEBL	0.817575261128212	6.15688998194072	8.2696787032874	3.97468477163957e-13	2.33140103636484e-11	19.3344913214421
PRIM1	-0.699255984058025	4.47710809253784	-8.25445039822585	4.29682746496715e-13	2.50082020209096e-11	19.3300922873991
SLC29A1	-0.770945468253237	5.08681264342282	-8.25138942649942	4.36465095565111e-13	2.53048643822614e-11	19.2393063634268
DHCR7	0.596590235865571	7.38840942661552	8.25784711266373	4.22279210320873e-13	2.4672936273067e-11	19.1960666500076
KANK2	-0.655125291943762	6.05158923239807	-8.23077729633765	4.84995361436685e-13	2.79030281507022e-11	19.1212549408051
RCC1	-0.442909652395271	6.71019697681233	-8.23681374931325	4.70251798500571e-13	2.71588500241715e-11	19.0976588739182
SQSTM1	0.803944307702251	10.0356146664611	8.22143596278577	5.08722665171405e-13	2.91564104588314e-11	18.9699795151216
EXOSC9	-0.542196207833944	5.31483182714948	-8.18412738108218	6.1557641314208e-13	3.50132402262934e-11	18.9349434205152
SREBF2	0.469612761425548	8.26616319240575	8.19531498369533	5.81380831431984e-13	3.31939717292117e-11	18.8515465981173
POLE2	-0.931091720022774	2.87837819567669	-8.13982903281218	7.71784162511854e-13	4.32429514338731e-11	18.8235622591121
TBC1D8B	0.764023974798418	4.11854827922182	8.13295704625842	7.99322177445397e-13	4.46194119573237e-11	18.7818816142478
FAM219B	0.402902328576117	6.62710212535368	8.16393065517684	6.82454555547576e-13	3.86707079475562e-11	18.7556030688411
BRIP1	-0.891457059096989	4.58176018186965	-8.10612926767279	9.16510250740007e-13	5.09538662851226e-11	18.625013548406
NCAPD3	-0.554078637937157	6.74743189314071	-8.14348654450808	7.57514517535988e-13	4.2602389495582e-11	18.6246666308538
FADS2	0.781302605229406	8.87620830866239	8.15117880013132	7.28354418270665e-13	4.11164283637305e-11	18.6092510144998
NR2C2AP	-0.599721607297196	4.1095314203862	-8.07746075464121	1.0606776602813e-12	5.83411565816262e-11	18.4705824103145
PPAPDC1B	0.412998490602407	7.07555811476511	8.10547212778418	9.19585626216583e-13	5.09538662851226e-11	18.4340684697313
TMEM201	-0.59254811066258	4.775659506405	-8.08172828880567	1.03786774649956e-12	5.72964047111667e-11	18.4240262536958
RNF10	0.332599538730866	8.22100578583093	8.05767239397993	1.17313699932135e-12	6.42913327803263e-11	18.1624234451835
SEC22B	0.503843461000674	6.50816544574119	8.03855548814798	1.29302478238472e-12	7.03480439575687e-11	18.1311127926726
ANXA5	0.420464392689272	7.82140035607493	8.04516354858411	1.25026519635551e-12	6.82690261399066e-11	18.1105348096817
KIFAP3	0.536892789539707	5.37000293859006	8.00746401219193	1.51456428617147e-12	8.18082637451466e-11	18.0473632266521
ERO1LB	1.05236971678777	4.26970149271348	7.97808294846365	1.75847318462464e-12	9.46424134061777e-11	18.0315985205193
TOPBP1	-0.476384064011967	6.3289012279617	-8.00885125588482	1.50391938365529e-12	8.15265468049382e-11	17.9783456979921
DDIAS	-0.879730104316801	4.48301677322241	-7.97385837745143	1.79661716392937e-12	9.60071293009376e-11	17.9412132008719
LINC00674	0.424963492104462	7.11927203377655	7.97578694242203	1.7791029926625e-12	9.54107519207859e-11	17.7896650293155
FKBP5	-0.564056995777499	6.49470679615061	-7.96703488509755	1.85997213284804e-12	9.90402182512273e-11	17.7476647968236
SLC39A13	0.68841427461564	4.50704886133545	7.92921230353081	2.25361663974812e-12	1.18322753365237e-10	17.7379532703155
SEC23A	0.463008363666384	7.16567913851996	7.95648525701103	1.96232290683627e-12	1.03390318487907e-10	17.6793575460193
CCNI	0.364368654145807	9.06339843550486	7.95893485511816	1.93806905300187e-12	1.0247198908407e-10	17.6404670564798
FAM65B	-0.893459601185882	3.0244813109359	-7.90691678774785	2.52338695416709e-12	1.32025012208269e-10	17.6391361731001
CTIF	0.732092966167602	4.01071293469491	7.87825803560445	2.91779322450433e-12	1.50562141096759e-10	17.5293285070286
SNORD36C	-1.58032013652775	0.212694716874921	-7.95961942791271	1.9313444428391e-12	1.0247198908407e-10	17.4518478107426
MRPS25	-0.457439779474896	6.16408240047868	-7.90193835321721	2.58787913930523e-12	1.34929142902109e-10	17.4384678976745
SMIM14	0.647201235007462	6.9418291941642	7.89779725440972	2.64277067997491e-12	1.37314340935997e-10	17.428040917705
UBE2T	-0.59806748554786	5.49149803190604	-7.89083243313156	2.73771405761473e-12	1.4175694582463e-10	17.4175000275064
IVNS1ABP	-0.479349945709743	5.46095045714902	-7.87313822872414	2.99444412300586e-12	1.53220465535938e-10	17.3429395143875
RRM1	-0.434819503728467	7.62414254519397	-7.87725551096372	2.93264730467048e-12	1.50810383311411e-10	17.2666588289897
CEP152	-0.700809986771038	4.35247341439642	-7.82993389792621	3.72632008393212e-12	1.87766518054781e-10	17.2586087151512
FDFT1	0.592137214835737	8.5063379988421	7.87277739579069	2.99992120854861e-12	1.53220465535938e-10	17.2359538166998
CENPQ	-0.833920485667099	4.03354006104652	-7.81637354464354	3.99080077623786e-12	2.00420951357818e-10	17.2066950735784
LSG1	-0.363400202621708	6.432599874409	-7.85540530455036	3.27573438628074e-12	1.6674043235387e-10	17.2033233528082
KLHDC9	0.566200031277299	4.1512960547045	7.81254131189367	4.06886925778555e-12	2.03660469249693e-10	17.1862961308932
SPRYD3	0.502386672193697	6.00441357732877	7.8372526421363	3.59089133385656e-12	1.8155159686596e-10	17.14108344178
DHX15	-0.402233387711322	7.94307112966558	-7.84567729861704	3.44104537251907e-12	1.7456330173563e-10	17.0964844743431
STX5	0.594225058682262	6.1485376462777	7.80766413002464	4.170423463672e-12	2.06676827493395e-10	17.028398236518
ESRP1	0.573164026359199	7.37223497210529	7.80911045266181	4.1400477430182e-12	2.05850850692587e-10	16.964565026071
RBMX	-0.474420824495843	7.36761000895635	-7.80973391264052	4.12702172771433e-12	2.05850850692587e-10	16.9313983446502
POLR1E	-0.406041237128377	5.54112165200626	-7.78490491257165	4.67863982439171e-12	2.31100182904822e-10	16.895185374064
RRP7A	-0.453253810889626	6.05372806606997	-7.78075853393085	4.77764567573914e-12	2.35216811366882e-10	16.8518834423968
UAP1L1	0.872936914001892	5.96604658361656	7.76912814056863	5.06660054622541e-12	2.47013226630262e-10	16.8373187446082
PPM1K	0.566183512680911	5.90255870600157	7.76573813811777	5.15404682104702e-12	2.5046332383444e-10	16.8117034204692
C16orf91	-0.548196553362876	4.56388818163644	-7.7431353636727	5.77667946779513e-12	2.78021214385935e-10	16.7704718786864
CALML4	-0.509986939507659	4.18629701189977	-7.72942777135659	6.19010870676601e-12	2.93663155642946e-10	16.7407006694586
CSE1L	-0.562821105928192	8.01406448472021	-7.77487643143619	4.92167798558604e-12	2.40729370135374e-10	16.7385021618336
HS1BP3	0.558976103624166	5.55611048271143	7.74046843812158	5.85490649632134e-12	2.80196568197069e-10	16.7316673870154
SEC61A1	0.384569874726115	9.61049499887528	7.77652103090475	4.88097841051216e-12	2.39518862131538e-10	16.7149465684995
PGAM5	-0.44620852351452	6.55674338340456	-7.75848308447539	5.34626455756384e-12	2.58966156762512e-10	16.7045223918033
RFT1	-0.377116643022459	5.23723777073876	-7.73140724152191	6.12863861155091e-12	2.92151229812852e-10	16.6590946903102
SLC25A23	0.543390557912985	6.71257286437324	7.74845579596344	5.62370799569483e-12	2.71529258081523e-10	16.6549662817244
WEE1	-0.567623244122593	6.04171636757912	-7.7291280772212	6.19946858942554e-12	2.93663155642946e-10	16.6243229168725
CCDC149	0.499142944074356	5.03245921914073	7.69857694304694	7.23124242735771e-12	3.40389768931672e-10	16.5599541591723
SRSF1	-0.469187663112553	8.59299241776705	-7.74032314598955	5.85919834935267e-12	2.80196568197069e-10	16.5511200015019
HNRNPM	-0.366068954660614	8.58568320153889	-7.72463085767714	6.34162367507293e-12	2.99452267625456e-10	16.4765900834717
DOK3	-1.2111170771963	2.07790408830899	-7.66934097519907	8.37778965584717e-12	3.91903082467916e-10	16.4241105556303
APBB2	0.474006566581345	5.58593107183922	7.6630352058883	8.64782780839819e-12	4.02030285978041e-10	16.3340572112076
TBC1D5	0.432683395190606	6.9621991634517	7.67862185291762	7.99550953595365e-12	3.75189284974625e-10	16.3021528604045
DNAJB2	0.502171401469574	7.05363186842534	7.66854766574473	8.41129625729606e-12	3.92248523601111e-10	16.2812255656255
THNSL2	0.369562944787597	6.47500646290452	7.65293696482488	9.09839282609642e-12	4.21671193446493e-10	16.2067533358594
MTHFR	0.605346952805893	6.49343003929766	7.63940053570705	9.7391356999467e-12	4.49978035908922e-10	16.1654680676574
MMS22L	-0.785651626465294	4.29286618668437	-7.60466168219144	1.15959567803178e-11	5.30868557967232e-10	16.1479100103625
POP1	-0.643239187512227	4.76175089075964	-7.61590264718509	1.09595667058282e-11	5.04812434523668e-10	16.1361964604468
PDSS1	-0.662582371786707	3.67383991816628	-7.57441110418601	1.34966447876615e-11	6.10438608829895e-10	16.0095940540368
SLC33A1	0.474072498438892	6.86647537317388	7.61428258703663	1.10490986113167e-11	5.07380014518445e-10	16.0036142469232
BBS9	0.616953302921348	4.18036858117102	7.57328621220019	1.35729956407201e-11	6.1204835597914e-10	15.997348019682
ANAPC1	-0.51993896122924	5.56238821569623	-7.60292803859834	1.16973177732187e-11	5.33881226998942e-10	15.9837744779251
CENPO	-0.481211598178382	4.95534483442274	-7.57159450435521	1.36886266457386e-11	6.15414424288655e-10	15.9088234026375
SPATA13	-0.626020714910108	6.07206700640456	-7.5890574361333	1.25406121043959e-11	5.70635852604874e-10	15.9026879840516
HPS1	0.50924726940243	5.77494592517601	7.57506440023186	1.34524989097128e-11	6.10280131807395e-10	15.8767099000904
PRSS8	0.574903628350462	6.26653835866712	7.56329404442215	1.42703038873618e-11	6.39650397530222e-10	15.766444947855
CTPS1	-0.506128674105059	6.18092813762533	-7.56060164597673	1.44642016015496e-11	6.46412057288299e-10	15.7366176308621
ZFP14	0.68297351276798	3.69554051034496	7.50181656290071	1.94144086002329e-11	8.49932243560052e-10	15.7076253692443
FDXR	-0.620814885764946	5.69478841993586	-7.52804209214406	1.7026684104455e-11	7.54196721275798e-10	15.6391508986013
BNIP3L	0.609921267059311	7.57174105789301	7.54662107739292	1.55138808064592e-11	6.91265383352499e-10	15.6381768355027
ICA1	0.370454509527704	5.91123849515103	7.5291786051273	1.693007687875e-11	7.52136196483166e-10	15.6303920496949
ABHD11	-0.499327418920621	5.39233000019294	-7.51336532874565	1.83245304453532e-11	8.06924191106812e-10	15.574703444436
SLC22A31	0.883374041760118	4.04254993638878	7.48856176127988	2.07447780074616e-11	9.00299383121515e-10	15.5543299425972
SRSF7	-0.526599626348	6.98625010964932	-7.51955749701848	1.77654039030248e-11	7.84603838258295e-10	15.5079845481254
CLN6	-0.455762231242469	6.00183100296048	-7.50411538306413	1.91924542527537e-11	8.42672201927922e-10	15.4840496387878
POLQ	-0.692683676253545	5.48906559513981	-7.48916577318081	2.06822320646451e-11	9.00186657051337e-10	15.4424169165942
MKRN1	0.323115201218352	7.01404923103086	7.49766242971592	1.98219770705624e-11	8.65252347940598e-10	15.4264397416443
WDR90	-0.677503555231267	6.533152100247	-7.48643726366853	2.09662666274475e-11	9.07289509157785e-10	15.3638014871118
SLC35D2	0.534576746464842	4.28994834514279	7.44352387248493	2.59781029152598e-11	1.10194122422469e-09	15.3571909197499
MCFD2	0.451844572777873	7.17054491142346	7.48341525235957	2.12853746149889e-11	9.18451681662856e-10	15.3476466856436
RAB1A	0.399107111628457	7.05561346560765	7.47473444150838	2.22290800168439e-11	9.56423683475439e-10	15.2977852901912
ZNF277	0.533618943111037	5.01525655538189	7.43494683798446	2.71140376654326e-11	1.14688560446235e-09	15.2656091615488
GNS	0.438185145695293	8.34404705565795	7.47355200561972	2.23607972484541e-11	9.5934208995082e-10	15.2527847677832
ORAI3	0.683126855378823	4.03167862122963	7.41096817806726	3.0557948120867e-11	1.26756394746668e-09	15.2332546365984
DSC2	-0.606419151867376	7.91207621410056	-7.47155621796051	2.25848769644195e-11	9.66195192301207e-10	15.2330848627158
SYVN1	0.530861325495366	6.49517176104094	7.45133759755399	2.49844311291326e-11	1.06279381822962e-09	15.2079328897807
SARAF	0.413834876107996	8.80753090093997	7.46621376650387	2.31957346387235e-11	9.89508952656453e-10	15.2040213049468
TMEM125	0.551354568471572	5.88287085383752	7.42956600700311	2.78516883628969e-11	1.17148726178504e-09	15.1493277637059
ERLEC1	0.519712938174231	5.49718247011471	7.42418762706237	2.86088978101994e-11	1.19663289559319e-09	15.1410634247211
NUP155	-0.488526824866989	6.30638053162285	-7.43015195667389	2.77704048170699e-11	1.1713494346436e-09	15.0978836029988
WDR62	-0.829371596785546	4.88297462528536	-7.40505094468693	3.14725218819234e-11	1.30190465173268e-09	15.094981031193
BTN3A3	0.628159549361746	4.49305005904326	7.39403106009231	3.3248744045666e-11	1.36784422079375e-09	15.0543297985953
ANKH	0.34514415539911	6.7702173383103	7.41722660468257	2.9619323224667e-11	1.23203256936731e-09	15.0211043441206
DHX9	-0.427053336913042	8.34326891095492	-7.42853215461064	2.7995681571657e-11	1.17425462145252e-09	15.0198457122621
TSR1	-0.421894291190017	6.50678236308161	-7.41764437682811	2.95576951642159e-11	1.23203256936731e-09	15.0180850276469
CDC7	-0.734787250922825	4.99310628658905	-7.39347387506747	3.33411480829745e-11	1.36789803173209e-09	14.9955285731179
CCDC53	0.422992312048108	5.14999288975429	7.37744572657859	3.61111546580401e-11	1.47349211506829e-09	14.9635180825194
POLR3G	-0.668214620678813	4.08980199285541	-7.36409330201786	3.8592162730351e-11	1.56621598799716e-09	14.9619421888681
TTC37	0.34780739004793	6.76004530460653	7.39879176662582	3.24695134089914e-11	1.33945663008081e-09	14.9291180764408
EDEM1	0.575988170416263	7.0293986490133	7.39157589618444	3.36578267229531e-11	1.37712786395603e-09	14.9010675962651
CYP1A1	1.87272440423686	2.38858808452203	7.32427278191054	4.70401584820796e-11	1.87362074208729e-09	14.8472220650266
EGF	0.720249935598284	4.72302213111865	7.33070698553976	4.55603636506097e-11	1.82923641865657e-09	14.7988148911285
GTF3C2	-0.314486143953788	6.30573389334324	-7.36476004902157	3.8464357669713e-11	1.56525960641846e-09	14.7780333914968
POLD4	0.50850655488887	5.62414388174018	7.3464734027061	4.21265875748168e-11	1.70504808362116e-09	14.7749129154244
OAS3	-0.654410328433348	4.52694507097421	-7.32011248654599	4.80222543614711e-11	1.90767770235939e-09	14.6630024672052
PVRL1	-0.500288736189849	5.71658794469522	-7.33006619781941	4.57056431597966e-11	1.83017583383335e-09	14.651142711887
FANCI	-0.556986371230042	6.77202836531977	-7.34117599376772	4.32506717488558e-11	1.74115841013624e-09	14.634650094805
AARS	0.364866029856637	9.82860415560559	7.34254122965152	4.2958161228263e-11	1.734031583343e-09	14.572052370269
FKBP2	0.523017295709727	5.01599649875738	7.3006922566616	5.28824748930507e-11	2.08969274472118e-09	14.5643334097061
AK2	-0.289969458690968	7.46806929800169	-7.32901468342366	4.59450389320139e-11	1.83486889522107e-09	14.5572984754184
FAM217B	0.620570467521405	5.16006304654118	7.28961655498316	5.58695937488345e-11	2.20193653473097e-09	14.5122072275826
APEX2	-0.429081362214247	5.13287458027708	-7.2750413128525	6.00568611531777e-11	2.36076918082753e-09	14.4170792223547
NOP56	-0.517672860710511	7.51123693536341	-7.30127442568198	5.27299216401851e-11	2.08916227796575e-09	14.4041724167088
SYTL2	-0.762501622882436	3.52123939167226	-7.23614440067906	7.28167431094587e-11	2.80363131931188e-09	14.4008466317213
SEPT5-GP1BB	0.684302406107368	5.46368885058535	7.27176498726864	6.10401252261845e-11	2.39315540573469e-09	14.3852032016173
PINK1	0.753648652142725	3.31297438577849	7.21265013955083	8.17901710464337e-11	3.10926888210949e-09	14.3187955390615
METTL16	-0.336246158643645	6.56181651582871	-7.26620476293931	6.27454762362944e-11	2.44933509062434e-09	14.3055988887881
CHTF18	-0.640768791487111	5.93010745092513	-7.25993827642261	6.47241154175364e-11	2.51136257651092e-09	14.2945620971404
URB2	-0.553856399558201	4.39372538016746	-7.23735118649621	7.2383151204914e-11	2.79410128147298e-09	14.2774050968978
LOC100272217	0.71186015677473	3.44997127531277	7.20431119547883	8.52319393296535e-11	3.22378539288181e-09	14.2761335493596
CHP1	0.328552451006006	7.77482626798277	7.26603178165761	6.27992814258371e-11	2.44933509062434e-09	14.2522690996136
DENND1C	0.485588945546374	5.40287531099683	7.22945150308114	7.52686234393929e-11	2.89062314466988e-09	14.245095193425
NOL6	-0.437147424235722	6.90341654535945	-7.26278166380096	6.38187657472218e-11	2.48264918772094e-09	14.2398838574357
HINT3	0.582718329826865	7.16213901772196	7.25579374188943	6.60666110733373e-11	2.55684595844648e-09	14.2246795308891
MYB	-1.13623205707397	1.60721125412568	-7.19108547566481	9.09873044330346e-11	3.38184495882784e-09	14.1551496895257
BRCA2	-0.845720171805982	5.03111855150694	-7.19109502405376	9.09830134155689e-11	3.38184495882784e-09	14.0866125487973
WDR4	-0.664538485334846	3.96226285859276	-7.18273110383456	9.48196472170058e-11	3.51558474718657e-09	14.0737180805951
EDC3	0.399800468406453	6.50483328344611	7.21705096707518	8.00297084877637e-11	3.05006625038645e-09	14.0603540805696
NANS	0.401054117821931	6.69958845089149	7.21745422651735	7.98702838057034e-11	3.05006625038645e-09	14.0505384072654
POLE	-0.476785529576362	6.7206625928446	-7.20098117928594	8.66461210091866e-11	3.26904058561293e-09	13.9842299533397
NFATC2IP	-0.345648077811813	5.99994698698763	-7.19662918370808	8.85294270306403e-11	3.3311679987128e-09	13.983933249383
DDX56	-0.324655515428351	6.73504554142472	-7.20626080792913	8.44146271284485e-11	3.20093444687066e-09	13.9788752464721
GTF2E2	0.382912237315561	6.11365409526939	7.19158144542748	9.07646822738033e-11	3.38184495882784e-09	13.9628010997348
TACC2	0.478408666158588	7.14236543094497	7.19615629769942	8.87364943716783e-11	3.3311679987128e-09	13.9428456756388
TUBG1	-0.650568097543768	6.53797095199828	-7.19384530816095	8.97553564426808e-11	3.36101354699076e-09	13.9317879835177
NCAPH	-0.58256003979416	5.46529998781544	-7.18128224835495	9.55003610494227e-11	3.53210202344367e-09	13.9282385137995
CENPU	-0.610141344900986	6.49013678746391	-7.17540845992033	9.83100092669134e-11	3.62708378170017e-09	13.860930943963
COG6	0.584183104444014	5.07979058467665	7.15609788595999	1.08137016044448e-10	3.96045227542299e-09	13.8593233675515
EXOSC8	-0.47505246232613	5.43410693204533	-7.14544023035549	1.13971244124905e-10	4.13379758883955e-09	13.8069777406066
SERINC3	0.381856027530572	7.64809029472231	7.17112076029249	1.00412554137895e-10	3.69557576699666e-09	13.7916394617352
TRIM2	0.94532712425963	2.88774650009018	7.09966594232256	1.42786172325364e-10	5.03304498506495e-09	13.7615131318559
DERL2	0.457723064501124	5.5625941222114	7.1395552084002	1.17325402075874e-10	4.24265588232438e-09	13.7586259140766
EME1	-0.660608836793179	4.14145848614476	-7.10973874339838	1.35882120893636e-10	4.81227813051614e-09	13.7438078469361
NOLC1	-0.346257899178129	8.37246477254147	-7.16291315274253	1.0456236320817e-10	3.83889595582855e-09	13.7125656623892
LOC150776	-0.75414799043132	5.24305072991437	-7.11998250378295	1.29200161720176e-10	4.59732139428948e-09	13.701955312764
DPP4	-0.76927349549648	3.09777536062187	-7.08855634368155	1.50804379253249e-10	5.25401057741715e-09	13.6999956545891
UMPS	-0.3914922947663	5.90117854437778	-7.13918849708168	1.17537616345694e-10	4.24265588232438e-09	13.6927589677542
FGF13	0.919833266678338	3.53621692994559	7.07786890683347	1.58938341475794e-10	5.51182017459704e-09	13.6785844641964
DDX12P	-0.801683872575511	3.73754248673018	-7.08682224581264	1.52095559933261e-10	5.28672899990243e-09	13.6765810946888
DSG1	-1.77066595122438	-0.426893419164385	-7.22172923835936	7.81994382135735e-11	2.99551725565056e-09	13.6759687571647
SDC1	-0.686212586512034	5.647810851443	-7.13185934339385	1.2185963419199e-10	4.36717008836974e-09	13.6737361080567
MICU1	0.308639117744415	6.70057363140521	7.13779136475753	1.18349621617502e-10	4.25152612011583e-09	13.6724650761024
PER2	-0.759515735446258	4.02468575939284	-7.09385782405437	1.46923950189446e-10	5.14268073670099e-09	13.6706716069822
EWSR1	-0.29947279474575	8.5542425128877	-7.15228156832692	1.10191321015393e-10	4.01020531322903e-09	13.6691504181837
PDP2	0.402463154853518	6.14779591460266	7.12999617650751	1.22983222445169e-10	4.39694301961109e-09	13.6578369992048
SNRPB	-0.41361328157926	7.64808748175129	-7.13808199119564	1.18180254594607e-10	4.25152612011583e-09	13.6281209648649
BCL6	0.542621108084806	6.38712668969281	7.12166104316749	1.28136743351036e-10	4.5703119671239e-09	13.6195889285403
PGPEP1	0.549469561271618	5.59658966912807	7.09630218725361	1.45168273064367e-10	5.09309997274424e-09	13.5769192066859
DDX19A	-0.320513274975927	5.66512166045637	-7.10863648463285	1.36621212288436e-10	4.82706852640742e-09	13.5705760225407
AASS	0.55257578811369	4.79015486430185	7.07082441015743	1.64535863995342e-10	5.66667553613317e-09	13.5175630064288
PRMT2	0.50083648574001	6.05469931043702	7.09671947163507	1.44870640221526e-10	5.09309997274424e-09	13.5063570745546
SEL1L3	0.511502409927182	8.75085321345689	7.11403782282057	1.3303714671427e-10	4.72266145404606e-09	13.4866303804011
C17orf107	1.04574092770008	2.00138088242647	7.04747599834509	1.84521685146978e-10	6.28294245842861e-09	13.4862677264695
MMP7	-1.57039494538786	0.635613666133156	-7.15318044778178	1.0970400390375e-10	4.00806647839101e-09	13.4806327853183
STRIP2	-0.676967376897809	3.88876717815056	-7.0405080800428	1.90939104056426e-10	6.4721029040887e-09	13.4636018333844
ARL1	0.453984222444612	7.42960471211939	7.09283802446248	1.47662630568696e-10	5.15651642004544e-09	13.4114413633038
KIF3C	0.624851215956799	3.79910515002033	7.02790058254702	2.03117326478754e-10	6.86939138379498e-09	13.4050465247484
TXNDC11	0.330332224205111	6.07341205217593	7.07395754615706	1.62022578282043e-10	5.60583187899345e-09	13.3942008812464
LOC642852	0.527408327564463	5.80462279109827	7.06429313748405	1.69899831578734e-10	5.82469376937506e-09	13.3701602388547
SRSF2	-0.432450508769985	7.27300742459889	-7.07170931939834	1.63822135053984e-10	5.65506478154167e-09	13.3112205388798
ANXA6	0.527471968574866	6.87356949052061	7.0614276864586	1.72307480899937e-10	5.88038439362148e-09	13.2743735200412
ARG2	0.686969526512597	6.81379780344497	7.06161071714863	1.72152686976367e-10	5.88038439362148e-09	13.2699095386593
GLO1	-0.503605221868833	8.51854593041276	-7.06689659589756	1.67741225852893e-10	5.76384953640055e-09	13.2499543637417
TMEM41B	0.520074830213156	6.55748785910084	7.04573111881895	1.86108373832253e-10	6.32263199426496e-09	13.2433217349414
SASS6	-0.685695653820974	4.87002814965703	-7.01250356912086	2.19037554255856e-10	7.3416694524686e-09	13.2043409844123
C4orf46	-0.588676177399743	4.39110710649121	-7.0048515691076	2.27403143359245e-10	7.58819022373871e-09	13.1939246305049
DEF8	0.583629516039951	6.66222450432011	7.02285203314095	2.08206912092355e-10	6.99426172702194e-09	13.1366326511727
GMPS	-0.367910004808806	6.69007806147135	-7.02717358487888	2.03842567398422e-10	6.87842694843754e-09	13.1317666752243
MSMO1	0.801108820869143	7.26151821259622	7.02312786807798	2.07925601940321e-10	6.99426172702194e-09	13.1218260102791
GALK2	0.424723537255069	5.37777173424137	6.99871672655727	2.34337955248321e-10	7.80225883815695e-09	13.1053933473155
C1orf115	0.38622089534552	5.95682594886903	7.00977303366349	2.21987159782988e-10	7.42396256414556e-09	13.0949431684921
FGFR3	-1.23027341102058	2.41806287841152	-6.95180075647105	2.94771152424554e-10	9.7067623351033e-09	13.0782802561597
RAD51AP1	-0.709516290166835	4.91183236243539	-6.9883604753955	2.46522866860085e-10	8.15371667130183e-09	13.0619491666533
MCUR1	0.413491441928655	6.48742655971112	6.99303293193502	2.40949592422677e-10	7.98697368613448e-09	12.9896776972215
XDH	2.33977070066663	-0.233774627445462	7.15208776535018	1.10296669843073e-10	4.01020531322903e-09	12.9590625679766
TP53INP1	0.718360467903583	8.75322638760015	6.99327147980699	2.40668425917395e-10	7.98697368613448e-09	12.8973736517851
ARTN	0.959949427565425	2.55860319795389	6.90517996585143	3.70061032989047e-10	1.19759406710421e-08	12.8693023525916
XRCC5	-0.410300632011259	8.69903668261525	-6.97607016538963	2.61799489665419e-10	8.6399585424526e-09	12.8041742616998
SRSF6	-0.303822927170815	8.20471466910349	-6.94494709965428	3.04804952480806e-10	9.99334315819168e-09	12.6702335363835
TRIM35	-0.555674280064884	4.55392463243638	-6.89218734868118	3.94242528355953e-10	1.25956293740276e-08	12.6656027753822
SNHG1	-0.780469321770193	6.65406090778251	-6.9244270364009	3.36912389524478e-10	1.09979922632599e-08	12.643843539464
CNKSR2	-0.786707855418035	2.43604082914581	-6.85423549228651	4.74197629456555e-10	1.49906349556203e-08	12.6258501983384
SEC24A	0.470141524865773	6.98429870770317	6.92443664848455	3.36896592346639e-10	1.09979922632599e-08	12.6247445331327
TUBA4A	-0.666491070834386	6.38724074674741	-6.92055929971375	3.43328771359752e-10	1.1183134123076e-08	12.610200882764
C14orf80	-0.672994767603264	4.78865664169213	-6.88721785955478	4.03899470033894e-10	1.2876761023416e-08	12.5899078634708
YIPF2	0.480944938243157	5.76936189896383	6.90037684234015	3.78824469494822e-10	1.21807885094952e-08	12.579216654955
LAD1	-0.367256670748453	7.34861251080765	-6.91660913551686	3.50006731941505e-10	1.13759763784278e-08	12.559310445639
CREG1	0.473943379419775	7.03046474638732	6.90084795260785	3.77955909033042e-10	1.21789397640347e-08	12.5114992333975
SLC5A6	-0.457644886575367	6.19657249447574	-6.89302983788111	3.92628170665516e-10	1.25707987435253e-08	12.4926465626338
CENPM	-0.645107482566957	4.54712163124235	-6.85287934691866	4.77333776032853e-10	1.50265072975038e-08	12.4833170930479
KIF18B	-0.723608179006336	4.90570104631773	-6.86647140110137	4.4680773699862e-10	1.41844925555418e-08	12.4739455069806
SLC39A11	0.456320950661065	4.73937612019516	6.85480658952369	4.72883050049389e-10	1.49806157796237e-08	12.4607183719307
MYO1C	0.536636330835915	8.19262721517883	6.89350390030419	3.91722661622526e-10	1.25686057412903e-08	12.4224407480749
HSBP1L1	0.47688683986793	4.75375639912537	6.83893766133154	5.10788489218981e-10	1.59791665710671e-08	12.4115915472859
OPTN	1.29450611082091	3.83995080049734	6.80096787852647	6.14122132814806e-10	1.88581962092988e-08	12.3837392285632
KLHL24	0.918855087485822	6.30857047814562	6.84554164457462	4.94661827957627e-10	1.55069770534692e-08	12.3755864377506
DPYSL2	0.788565396118157	4.42338365639987	6.82455556259841	5.47730755549468e-10	1.70687127179229e-08	12.3490624956791
HADHA	0.250671676322222	8.07258388605955	6.86794032197096	4.43626684359068e-10	1.41133438396944e-08	12.312027492948
TMEM177	-0.481328240716634	3.95332618588013	-6.80981067538001	5.88348344555053e-10	1.81409419750281e-08	12.2805273975972
ALPK2	-1.14581472389554	0.524135721213656	-6.82048244569647	5.58665123097352e-10	1.7368355048509e-08	12.250465252588
LYAR	-0.553248726083443	4.44191527752487	-6.81313154048216	5.78948029379325e-10	1.78878263562962e-08	12.2466968377886
RAB5B	0.284046532250072	7.78210574316577	6.85016225415399	4.83679050155095e-10	1.51944029647048e-08	12.2414389678895
HMGCL	0.402366141634487	5.08160922415764	6.80794552421871	5.93694043208135e-10	1.82682576901913e-08	12.2203980824615
MLEC	0.456864764639633	9.18141908148162	6.85371004936782	4.75410312971524e-10	1.49973976041605e-08	12.2036961712654
EBLN2	-1.65138904864661	0.363392898663062	-6.90281793066811	3.74345268441386e-10	1.20885345180986e-08	12.2019738134904
TIMM8A	-0.597169146899112	4.11515106703005	-6.79701764647147	6.25993644004841e-10	1.91835113436259e-08	12.1927202890423
CYP1A2	2.4177408689046	-0.42068170447802	6.9469105668589	3.018963634957e-10	9.91964068763991e-09	12.1833309339181
LINC00957	0.809093153449934	2.58170232389778	6.75428836602159	7.69844413809101e-10	2.30786663815946e-08	12.1683997778553
JPH1	-0.500585375016063	4.17574636544503	-6.77368786721171	7.00879370346315e-10	2.1218557711936e-08	12.1576948891378
DDX27	-0.331885965026981	6.452970378952	-6.81680826322722	5.687136316768e-10	1.76078430788842e-08	12.1354297747423
CNNM2	0.574840985156481	5.18195043420307	6.77910682177002	6.8273178681072e-10	2.07949300420888e-08	12.127351781927
TRIB3	0.803106133239343	8.65755459136636	6.82449558552513	5.47890219102213e-10	1.70687127179229e-08	12.1259149737983
ANO7	-0.771165429124894	3.39238079532134	-6.75424493085341	7.70006117286821e-10	2.30786663815946e-08	12.120176786833
MAGEA3	-0.3091965639115	7.00601136245236	-6.81872459715674	5.63450550557042e-10	1.74809369156292e-08	12.114968548507
CLCN2	-0.627690182804862	4.48098194847438	-6.77846693388631	6.84850276581619e-10	2.08114466325219e-08	12.1123622608848
XPO4	-0.456842446984834	5.60032322653499	-6.79096313763137	6.44631019604827e-10	1.96743483544433e-08	12.0619232026508
PDGFRL	1.1410436093675	0.80605113131605	6.75533739383732	7.65949202799685e-10	2.30490846277356e-08	12.0377593538283
MGME1	-0.444380414883038	5.43581420583463	-6.77810664356347	6.86045956519602e-10	2.08114466325219e-08	12.0202063252028
SEZ6L2	0.480947791021805	6.68824576854275	6.79413657682181	6.3479490894325e-10	1.9413605606297e-08	12.0093731410663
IFT46	0.436376043091427	4.47910263092024	6.74753350945234	7.9539967657394e-10	2.36509337493748e-08	11.9838613560953
AIM1	-0.487359666761649	4.56901317756297	-6.75854771818984	7.54149426479012e-10	2.27395738715037e-08	11.9542453614136
SNORD35A	-1.90533602047772	-0.546104412753739	-6.91526745142402	3.5230404092263e-10	1.1425912480549e-08	11.9056580812181
DONSON	-0.50578189895447	4.38658438959169	-6.71932653473603	9.11491241267943e-10	2.6837161723293e-08	11.8847006832679
NSUN2	-0.329576742086366	7.01836717965808	-6.76825702647153	7.19545259469847e-10	2.17398221653908e-08	11.8625638344509
PRKAR2A-AS1	0.538603255744203	3.61395949376087	6.69783877825019	1.0110302518912e-09	2.95362456466892e-08	11.8610942773605
ZWILCH	-0.573339037772954	5.71005556562307	-6.75099328472348	7.82207429582441e-10	2.33511466453478e-08	11.8569875667149
SLC39A10	-0.66852917443174	5.8928445028036	-6.74775064772079	7.94565288613908e-10	2.36509337493748e-08	11.8455581771106
TMEM160	1.5003954556799	2.76454777840326	6.67065574220396	1.1524695443646e-09	3.32158976548538e-08	11.7858005387345
PNN	-0.41032288657861	7.67638981276974	-6.75202496869529	7.78315627576742e-10	2.3281249927674e-08	11.7747041556239
TK1	-0.573964052540854	6.629102681302	-6.7409557807884	8.21090428328278e-10	2.4318528346701e-08	11.75382781226
FAM149B1	0.392779396097769	5.09053017148516	6.70747895626603	9.65110161726138e-10	2.83048714618744e-08	11.7491342564805
ILF3	-0.284801823287976	8.88719611079809	-6.74648797498061	7.99429452743831e-10	2.37237799652201e-08	11.7021024728518
CASP8AP2	-0.697481952957785	4.64909735811515	-6.68217995185802	1.09026479233874e-09	3.15441543771841e-08	11.6955083603349
EMC3-AS1	-0.552504414782111	4.5749729882619	-6.68228505948085	1.08971300336095e-09	3.15441543771841e-08	11.6886119361966
METTL8	-0.500808194002799	4.98589877911923	-6.70078900467864	9.96752406474053e-10	2.91758950011976e-08	11.6707230324715
SARS	0.326070712292807	8.72988867275998	6.72565132222053	8.84083923483588e-10	2.60813441945571e-08	11.6201860792316
DNAJC6	0.819523951564959	3.03390405325833	6.63376892131043	1.37611951182149e-09	3.86824196500534e-08	11.6151357801507
KLRAP1	-1.41429558385228	0.848626138035016	-6.70928531561293	9.56738041781476e-10	2.81142435134846e-08	11.5759634154991
EXO5	-0.580064595550216	3.80367957462074	-6.64022153468037	1.33411557304698e-09	3.77270799338484e-08	11.5719024715088
RBM14	-0.5798373643993	6.30470700753248	-6.68608145402513	1.06996685121364e-09	3.10766387578802e-08	11.5600447119702
PABPC1	0.282615769640822	10.8529552567773	6.72585674145189	8.83207573825719e-10	2.60813441945571e-08	11.5558056480859
RELT	-0.9861309751984	3.03298458239004	-6.61795156123495	1.48469240357001e-09	4.13620429165255e-08	11.5441759585192
SRSF10	-0.387079030248729	6.51244222352939	-6.69492369809129	1.02533653909679e-09	2.9896026157432e-08	11.5375905691013
TOR3A	-0.33834591920523	6.21705258910733	-6.68000303919968	1.10175533997846e-09	3.18153042021473e-08	11.5117062589446
RAD23A	-0.314215426413342	7.3930405164634	-6.69359634069006	1.03191691670712e-09	3.00295822117714e-08	11.5028917092303
IGIP	0.585512014309788	4.32877651963103	6.64682666010592	1.29243125042207e-09	3.67559614703369e-08	11.4768087184979
RFC2	-0.579044975311672	5.71723612823718	-6.66199777916321	1.20149870337464e-09	3.44307338356367e-08	11.4652984093191
DNAJC4	0.474331566237552	5.13264320636601	6.64391990964304	1.31061447729329e-09	3.72026219112212e-08	11.4329456518698
PNP	-0.470062428798767	6.11209111057622	-6.67025357494499	1.154702540192e-09	3.32165006580903e-08	11.4312121309542
PNO1	-0.421698796028748	4.62296394752471	-6.63749035345664	1.35173754983896e-09	3.80819719481836e-08	11.4152917075677
GLB1L2	-0.426464486814204	5.89044457334717	-6.65735559467308	1.22863012036993e-09	3.50077986479599e-08	11.4026268496573
ZNF738	-0.628837020702601	3.85513431053418	-6.59763532745467	1.63664107018957e-09	4.53428086899753e-08	11.3739717823023
SLC25A37	-0.362305214808895	6.39218260244231	-6.65831416213142	1.22297857894268e-09	3.49680205309369e-08	11.3728999044779
SCYL1	0.342578194480699	7.34822418467323	6.66333268150628	1.19380703215446e-09	3.42757292444193e-08	11.3675625345976
NOP58	-0.480390658872864	6.83987436154653	-6.65798686758014	1.22490535424033e-09	3.49680205309369e-08	11.3472033423978
SLC48A1	0.545537961507332	5.88804216039048	6.62119407835202	1.46176659538666e-09	4.08750227119667e-08	11.2956782985467
PRPF3	-0.496428581107309	6.26524043671226	-6.63174329219733	1.38957309430764e-09	3.89287865375439e-08	11.2851087954984
ATP6V0E1	0.359960816029825	7.13858829106048	6.63790306525403	1.34905999561393e-09	3.80779791243211e-08	11.258393040433
STON2	-0.755573541834128	3.38458055127482	-6.56345867883736	1.92764997669737e-09	5.27242113844949e-08	11.2543674965411
MSRB2	0.474170369384233	4.92491908116762	6.59840742361568	1.63059513123278e-09	4.52588105186532e-08	11.2339475374917
TPP1	0.547012352764839	7.69127789978035	6.63345396262271	1.37820288444183e-09	3.86824196500534e-08	11.2291665265153
TOP3A	-0.561757104064139	5.40569842129428	-6.60211349042119	1.60188034663467e-09	4.45441394167892e-08	11.2034394051061
NUP62	-0.397413624012392	6.55544960327779	-6.61914030393084	1.47624659273354e-09	4.12031948633583e-08	11.1775650173262
TMEM39A	0.531284191847339	5.66317755189757	6.58332203871729	1.75281864806916e-09	4.82057231124661e-08	11.1532840652445
ZFYVE1	0.663765878847558	4.88464466396943	6.55049077160223	2.0509705618505e-09	5.57923441245418e-08	11.1077147354616
TEAD4	-0.633615176116069	3.34850401961973	-6.54306325006692	2.1250802706361e-09	5.75996486351475e-08	11.1061381833623
TTF2	-0.458732073459273	5.46100555935847	-6.58832852045951	1.71128425029405e-09	4.71498060594778e-08	11.0907576693969
NUP107	-0.372356128030363	6.0179618484558	-6.59076648166521	1.69141212824846e-09	4.67739309719686e-08	11.0892456571555
ATXN1	0.735206591065115	5.31463671279326	6.55211613313527	2.03509677704284e-09	5.54610040001366e-08	11.0825515017746
DCBLD1	-0.456871697252321	4.30377998601915	-6.55215378412855	2.03473050741766e-09	5.54610040001366e-08	11.073790730756
EDEM2	0.470526494802206	4.61751623232229	6.5373018178791	2.18438202077487e-09	5.9100325088208e-08	11.0213331470852
KDELR3	1.07987052956501	1.1234622127873	6.52671048924754	2.29769175924332e-09	6.18317911412146e-08	11.0209509192026
ARHGAP8	-1.49269833099628	0.974921232212828	-6.57130981886441	1.85657825062184e-09	5.09659579731949e-08	11.0200477531236
ATAD5	-0.865472403303715	4.04993413142236	-6.51758032398971	2.40001413428796e-09	6.43546647151215e-08	10.9842739942192
AP2B1	0.310083377247073	8.91138332966775	6.59020843727162	1.69594060133387e-09	4.6812948657407e-08	10.9679653272882
GEMIN4	-0.526101627386914	5.73292332919182	-6.56837164192828	1.88286751444064e-09	5.15933186073735e-08	10.9533529555554
FOXO4	0.592055170096378	3.95558520658722	6.4956410616093	2.66464880707937e-09	7.05370025405207e-08	10.902445250583
PFAS	-0.52367574970171	5.37836215480948	-6.55005830469084	2.05521472498855e-09	5.58066985722025e-08	10.9003327824229
ACSL4	0.858533181465605	1.81046529251413	6.47985750928956	2.87265359486165e-09	7.52805695993762e-08	10.8984783953903
MSH2	-0.5704072215175	3.64135229989059	-6.49319836704714	2.69583906995512e-09	7.11436194629983e-08	10.8802357297725
NUDT14	0.51182367714103	5.09147236293783	6.51499317477841	2.42981785798045e-09	6.50376915426638e-08	10.8473924512794
BTN3A1	0.625849983581539	3.90422682738241	6.48777606135971	2.76636926617722e-09	7.27492134867201e-08	10.8175327750016
ACBD7	0.772025873618774	2.67605586183817	6.45653743952743	3.20963733263442e-09	8.3096403770411e-08	10.792267489676
FRMPD2	-0.645508291417051	2.63076375264565	-6.45244108139349	3.27273445720272e-09	8.42939633093584e-08	10.762068379411
LINC01003	0.605857930018031	3.84567459395235	6.46953205281378	3.01731903253464e-09	7.85235053596884e-08	10.7571502183165
FAM134B	0.589394012804417	5.15633162717372	6.50469097579517	2.55216657972180e-09	6.79491726260682e-08	10.7469731692605
PNPT1	-0.478517785932691	5.55510772503111	-6.51019796290424	2.48602784271974e-09	6.63058509525393e-08	10.7135920157915
SMPD4	-0.346876778231422	6.90676930580775	-6.5206846106257	2.36472914703888e-09	6.35219550481858e-08	10.6984420126103
SLC7A11	0.681113019119215	9.90229467857052	6.53394386778391	2.21969576150974e-09	5.99477545950186e-08	10.6973066094292
HNRNPF	-0.305590330648734	8.7178824280361	-6.52837079634973	2.27955310288784e-09	6.14538050142978e-08	10.6785000997437
ISG20L2	-0.332054508805722	6.1583559455083	-6.50225980499558	2.58191482824048e-09	6.86195275413436e-08	10.6512071220329
CDK4	-0.366762470305941	7.41455795978682	-6.51068497258495	2.48026098108184e-09	6.6269748918016e-08	10.6365691832525
TMEM109	-0.396490891187726	6.64390485681534	-6.49820400212702	2.63230615551486e-09	6.98351753201611e-08	10.6034992867134
ARFGAP3	0.298505578958977	6.81327974473827	6.49230869627509	2.70728841184472e-09	7.13204259513339e-08	10.5953455882094
ZFYVE9	0.326323772505465	6.14320345977865	6.47543614722776	2.93374139752095e-09	7.66140188263905e-08	10.5755420837634
TMOD2	0.617381580203029	4.00187900761119	6.43069485564086	3.62876408062992e-09	9.25119209418318e-08	10.5654552184598
PIGH	0.435374622399278	4.85858837134395	6.4540975845161	3.24707286701824e-09	8.38705245274653e-08	10.5490510675021
SSR3	0.364933539479047	8.13044154836844	6.49536505624777	2.66815513072827e-09	7.05370025405207e-08	10.5465429480331
BAIAP2	0.369655912135398	7.15562424073506	6.48278067208718	2.83295700708428e-09	7.43700741580028e-08	10.5264317753776
ANK1	-1.19250175251927	1.31245939018874	-6.43332676347228	3.58372008117880e-09	9.16748564548225e-08	10.5150993867538
FBF1	-0.455225127380125	5.44674643109628	-6.45072033388217	3.29960325085734e-09	8.48404835871127e-08	10.5002647495115
C8orf33	-0.281588683506364	7.04984776335295	-6.47728626017763	2.90802480466371e-09	7.60747394892515e-08	10.5000532605628
YWHAH	-0.395948382922779	5.46824361037978	-6.45386208589324	3.25070892880826e-09	8.38705245274653e-08	10.4889238899226
LYRM9	0.68690784433461	3.11298623205094	6.3855745187086	4.4938419936183e-09	1.13479039560851e-07	10.4771901673686
STK36	-0.369931433148378	6.06619490407948	-6.46269789283737	3.11700062934234e-09	8.08374463734103e-08	10.4705802649965
EBLN3	0.39991078801165	6.66661552568239	6.46595067612757	3.06915729089291e-09	7.9734370034685e-08	10.4704549526193
ITM2B	0.41484997876292	7.31920358703227	6.47113204587069	2.9944403279492e-09	7.80633957716757e-08	10.4659521119571
CACFD1	0.485636811855318	5.98206350800602	6.44972659599787	3.31521912945309e-09	8.50962913638763e-08	10.4599244702856
OSTC	0.456484848730683	6.97419812926678	6.44434062511583	3.40113342159702e-09	8.71525929329365e-08	10.3535328396565
TRAM2-AS1	0.396351802188743	4.14004652935928	6.38291054024139	4.55084546399749e-09	1.14464816561786e-07	10.3497166976592
CCDC86	-0.515984009438567	5.7376389839104	-6.43238453448064	3.59978216319795e-09	9.19291308887422e-08	10.325414486011
HMOX1	2.06221304117336	8.09908799650029	6.38165713484443	4.57791187443261e-09	1.14953051348629e-07	10.3208884214337
SHISA4	0.606494049933462	3.82864050114673	6.36495012023581	4.95421970308664e-09	1.22760005052061e-07	10.2990654553951
TLN2	0.49162752842153	3.50439799258458	6.35915928764441	5.09164570989663e-09	1.25686276039084e-07	10.2791484939473
RASA3	0.427682611615842	4.32238520076609	6.37916104963467	4.63228700236989e-09	1.1612424311784e-07	10.2511990463949
SORBS3	0.572460631881167	4.37518746038808	6.37597822033245	4.70254732900395e-09	1.17689084487206e-07	10.2503224504227
RBM25	-0.44524762355962	7.41459841356896	-6.42618343694274	3.7072783951429e-09	9.43533769177387e-08	10.247819791718
TTI1	-0.441823688812123	5.09321268969591	-6.39079371106397	4.38419678081561e-09	1.1101703011927e-07	10.2472020250238
CALCOCO1	0.531704958695448	5.3160282283201	6.3854477317774	4.49653892772419e-09	1.13479039560851e-07	10.23833122525
SLC19A1	-0.596298764901621	5.30683842421257	-6.40373457825237	4.12359039336913e-09	1.04771291619003e-07	10.2186716558205
CSPP1	-0.715817783039657	3.96433170662029	-6.33367266884473	5.7425479303075e-09	1.39530905698216e-07	10.1520208259309
TRERF1	-0.568073781834777	4.01141655692858	-6.3585718162319	5.10579571016526e-09	1.25686276039084e-07	10.1409417228354
PRIM2	-0.571630239530785	4.55733271761584	-6.35250698855399	5.25416110708237e-09	1.28915822195995e-07	10.1370937218377
ZMYND19	-0.427321244931202	5.12908990169585	-6.36684834675895	4.90997295641839e-09	1.21958902847834e-07	10.1200098050157
UBQLN2	0.317305185537689	7.01608461600941	6.3946937519594	4.30399150705448e-09	1.09170162955963e-07	10.1146712017516
FBXO2	0.77954251842702	3.23766160799945	6.31291453341125	6.3327755482046e-09	1.53128756250951e-07	10.1117241956345
ZNF264	0.454780068224438	5.67744507633448	6.36742802896789	4.89653870815054e-09	1.21934370218223e-07	10.0996276343531
ACBD3	0.366126678368749	6.80367495722888	6.38499967844386	4.50608244303579e-09	1.13529083833264e-07	10.0962565972429
DDX55	-0.374012658409754	5.63571688144169	-6.36668488727406	4.91376772928472e-09	1.21958902847834e-07	10.0787414072198
KLHL21	0.521337680332753	7.24775409123551	6.36907878307988	4.85848049251041e-09	1.21187613082286e-07	10.0139906512263
SPC24	-0.617635396817714	3.6609404367047	-6.31236620822855	6.34915123575318e-09	1.53277901858633e-07	10.0102579850964
TP53	-0.27785672157429	7.25242136148099	-6.3693203776127	4.85293505284786e-09	1.21187613082286e-07	9.98807896008568
MVD	0.642195359012784	5.57847895563357	6.3338508720858	5.73772354022842e-09	1.39530905698216e-07	9.97288771881694
LTV1	-0.457193183860606	4.90336371923004	-6.33608089189037	5.67768848194994e-09	1.38525829329618e-07	9.9710188796702
PLEKHB1	0.407312332999867	7.03456759916942	6.36319321882438	4.99552260433479e-09	1.23579518001139e-07	9.96979479667048
KIF13B	0.467642348652943	4.82599530430403	6.30946966011036	6.43635176993882e-09	1.55133640734192e-07	9.95472579020997
SRRT	-0.391810260666507	7.20862601172974	-6.35596149972409	5.16913904023513e-09	1.27037302501098e-07	9.92867755619319
CTSD	0.516013730853139	8.34781003689763	6.35889990094814	5.09788859475273e-09	1.25686276039084e-07	9.91819295497721
ERCC1	0.411427562047103	4.6015349266902	6.30792507880541	6.48333304786692e-09	1.5573901295216e-07	9.9132829299725
KREMEN1	0.471911048208742	5.12071982000985	6.31316080984537	6.32543408294241e-09	1.53128756250951e-07	9.89388255872226
FANCM	-0.568076367620729	4.41903656301996	-6.29246131262934	6.97273176177355e-09	1.65931125411714e-07	9.88762341063767
WBP11	-0.306259985838464	6.99291881564463	-6.33998267745681	5.57413397958495e-09	1.36321165859035e-07	9.87267932447934
CPT1A	-0.361826257626912	7.76177506517409	-6.34525186660532	5.43723922386478e-09	1.33190186273334e-07	9.8566181343465
NDC1	-0.480050371031861	6.52774029198921	-6.33589263849674	5.68273247649473e-09	1.38525829329618e-07	9.85234510862242
MAP3K5	-0.419352880570922	5.07202536720211	-6.29712984060727	6.82126435882176e-09	1.62584294622329e-07	9.83813160570913
LRP10	0.428700807984924	7.15507361974599	6.33197165119629	5.78880038249391e-09	1.40427506532356e-07	9.83009177972496
ZDHHC14	-0.526573511086796	3.8039682161271	-6.26889068331929	7.78958109505805e-09	1.82763046442799e-07	9.82335707780072
YPEL2	0.623601866669659	4.98712135609503	6.28156666797641	7.33921995063406e-09	1.73007420374758e-07	9.80722902075379
FANCE	-0.596720169081934	3.96963320964283	-6.26069733655586	8.09506330711716e-09	1.88750730775887e-07	9.78251717831471
HAUS6	-0.482413594585831	5.83046959040455	-6.30427611156155	6.59567033053782e-09	1.57959466799611e-07	9.77759813639508
PAXIP1	-0.47587841747576	5.12625683483262	-6.27846908390855	7.44684403391846e-09	1.74995007845571e-07	9.73897291613789
DGCR8	-0.444637864872623	5.78956193384087	-6.28995270566067	7.05548665724328e-09	1.67369964684305e-07	9.73134101796447
DHX33	-0.334863963038493	5.9484072092872	-6.29835490347536	6.78205829859578e-09	1.6190681623484e-07	9.72187721050428
MYNN	-0.460148861283307	5.46840457536251	-6.28933832961921	7.07590109913994e-09	1.67589480922217e-07	9.72047806182025
UTP20	-0.440991047866516	6.09549023738211	-6.3026538082376	6.64622892033081e-09	1.58916836731986e-07	9.71402685883556
SH3GLB1	0.3800892294187	5.48805745756601	6.26795619228638	7.82384039960744e-09	1.83280479626373e-07	9.69254773639351
RGMB	0.44844923884811	5.70094324342166	6.28647051283497	7.17196568930861e-09	1.69597223292375e-07	9.6852322307144
PDE4DIP	0.399592839415081	4.76344260098027	6.24321986929759	8.78670296105594e-09	2.04243237868755e-07	9.64558196671577
RDH11	0.599336595578926	8.83257828482228	6.3076222824566	6.4925827189699e-09	1.5573901295216e-07	9.64283737044452
DDIT3	1.40940692299671	6.62520834165039	6.23881220394906	8.97013075058266e-09	2.07543117643681e-07	9.63361097621574
EIF2AK3	0.519979908611092	5.91502092451735	6.26149296172806	8.06488872807623e-09	1.88339609861264e-07	9.62564695407537
LMNB2	-0.47972771368438	6.88176950313663	-6.29112132640995	7.01681595924922e-09	1.66715994373554e-07	9.62425738302676
SP100	0.558559047938403	4.20716673633105	6.21803319408151	9.8869693926054e-09	2.27007236084652e-07	9.59620834733964
FASN	0.823721113318886	10.7623384539517	6.30777406660731	6.4879444674377e-09	1.5573901295216e-07	9.59166693286623
PLCH1	-0.692520400100368	2.83159949473249	-6.19059642570226	1.1240293492252e-08	2.53429800419903e-07	9.58055885408416
U2AF2	-0.388010131942254	8.03489414925466	-6.28557784548863	7.20212935320461e-09	1.70042726993271e-07	9.56801285424146
SMYD4	-0.450686350211278	4.96224030340903	-6.2272044270257	9.47144621544262e-09	2.18468873073865e-07	9.53773153641051
ANXA1	-1.70202403789562	0.944631365579039	-6.28121875834597	7.35123104568223e-09	1.7301894260496e-07	9.53039861978409
PIDD1	-0.630185994122738	4.99621385516008	-6.2232850304734	9.64687418338955e-09	2.22174022603953e-07	9.50535120335948
BHLHE40	1.03423065130161	5.12808083203357	6.21250537179894	1.014604281544e-08	2.32245394690011e-07	9.50235466871761
PCMTD1	0.521823939898781	5.96193802104805	6.24088171172261	8.88354162585301e-09	2.06175055724589e-07	9.47411479992404
DAPK1	-0.748764625932322	2.32815549221145	-6.15937715477521	1.30030359517382e-08	2.88836668419085e-07	9.45791479455711
RPS10P7	0.805213992354157	2.26321901293661	6.15432350969523	1.33129174834533e-08	2.95283262823537e-07	9.45278377723628
MAP1A	-0.855425582012742	2.16195093131076	-6.15112094601354	1.35130470895927e-08	2.9752480219549e-07	9.4325668070166
SMC1A	-0.402171172995868	7.84037724779176	-6.2508208385523	8.47902924856671e-09	1.97397059219345e-07	9.41733040033205
CAST	0.369702958762406	6.83913176603434	6.23945487921208	8.94315226122672e-09	2.07238232028674e-07	9.41489410395891
HIST3H2A	0.773977739495634	4.11814786316524	6.17077395529502	1.2330043314238e-08	2.75928361261697e-07	9.40824390337564
JAG1	-0.592344605761777	4.70925787406565	-6.20236511887979	1.06387942960059e-08	2.41682504007299e-07	9.40592195848184
SNORD12B	-2.58727711529302	-1.54326258453787	-6.64200534602693	1.3227289199132e-09	3.74756555875786e-08	9.40312019776714
ACTG1	0.616281707993027	10.856979258601	6.26293598706578	8.01044373343807e-09	1.87359537540975e-07	9.39373654194872
SLC35F6	0.524878557043013	6.06320579291165	6.21673686749663	9.94713317795858e-09	2.28039926412559e-07	9.37413386179954
PIK3AP1	-0.787459834052979	1.72454791625483	-6.13306551673308	1.46980339540294e-08	3.1940040210377e-07	9.35169955303627
USP1	-0.537080879612909	6.52663325274617	-6.21962438205677	9.8136108351853e-09	2.25667963707722e-07	9.346978612081
PELI2	0.789264489899927	3.95447816161674	6.13846038705321	1.43336343007587e-08	3.13295273158941e-07	9.33562748916391
PRAF2	0.477375456290577	4.72107101311321	6.17772481958701	1.19365577582737e-08	2.67521419848115e-07	9.33550154180987
DTYMK	-0.427458139536315	5.19730207929641	-6.20049005014789	1.07324597215189e-08	2.43074834356453e-07	9.32753083739803
EIF3L	0.283294331792066	8.32931177272249	6.23122153362371	9.29490762352681e-09	2.14726665961352e-07	9.31524872248537
C9orf9	0.556023015953178	3.41813112045556	6.13241164153518	1.4742815572527e-08	3.19910576065124e-07	9.28157275120035
GOLPH3L	0.443001090024122	6.74326284322276	6.20158448315727	1.06776911757947e-08	2.42199714041892e-07	9.28028226625776
FADS1	0.351557132070227	6.94976916067216	6.21016352590001	1.02578052810474e-08	2.34446277169266e-07	9.27511509804899
MELK	-0.526067674146543	5.72248070412054	-6.18951571876693	1.1297179696062e-08	2.54330510218992e-07	9.25294877861089
MAGEA6	-0.291585984285141	6.4740966730138	-6.19972639462367	1.07708390733446e-08	2.43576686032143e-07	9.24576433797814
BLM	-0.690714213338932	3.53745670673224	-6.13405656614699	1.46304157194491e-08	3.18391771656882e-07	9.23236621577027
NPEPPS	0.311467945019368	7.97649829905266	6.20869024304516	1.03287370905505e-08	2.35351010852361e-07	9.23138018317596
CENPJ	-0.605837085569018	4.35473298625482	-6.13733720155511	1.44087596865802e-08	3.14479557345478e-07	9.21402759999477
NFE2L1	0.361217746809983	8.81082516260305	6.20899130383068	1.0314203214421e-08	2.35351010852361e-07	9.21086531622336
ALDH1A3	0.835217704190003	5.58696496339856	6.18105938368107	1.17522061616084e-08	2.63783449510781e-07	9.19124046905743
SNORD44	-1.07717422715387	0.370716563311848	-6.10743830196867	1.65574859980237e-08	3.53666016708854e-07	9.1874076309658
YIPF3	0.295311458061402	6.75565926564154	6.1873345716698	1.1412856107268e-08	2.56550070818466e-07	9.18037383113808
C6orf89	0.275199834809711	7.37364908412953	6.19368314552643	1.10793644645618e-08	2.50177047819339e-07	9.17962071726705
LINC00657	0.364175045915445	9.19983733053271	6.20447295620586	1.05344627735349e-08	2.39674989405152e-07	9.17263607710601
HSD17B11	0.674508397934137	3.08132913119861	6.09911997681252	1.72094410640529e-08	3.64480912578023e-07	9.15579324899008
LOC646762	0.520093015196436	4.48529429812937	6.11554734613531	1.59453625874383e-08	3.43030894860994e-07	9.14694787605596
FLAD1	-0.396039655332382	5.51377402794195	-6.16164896253059	1.28660575914532e-08	2.87067935799794e-07	9.12618872573156
AGBL5	0.352985705464902	5.86499913641193	6.16004157263991	1.29628270193454e-08	2.88370089662949e-07	9.11504881352531
MAN2A2	-0.391135064815256	6.66913994122507	-6.16664973432184	1.25695248856967e-08	2.80869026314913e-07	9.09854737369066
RRP7BP	-0.72971134645586	2.75652468596717	-6.07313004246724	1.94135995613318e-08	4.07143311470613e-07	9.06300868014604
EBNA1BP2	-0.339143769259693	5.8031930327741	-6.15174321535566	1.34739306499746e-08	2.9752480219549e-07	9.0581519044555
LONRF1	0.383018226425454	5.83282280566206	6.14534238534051	1.38816762750078e-08	3.04747442902802e-07	9.05487532144797
CLCN4	0.532597541990725	4.62021314993537	6.10987844500946	1.63708942769452e-08	3.50178559063545e-07	9.05240398592923
MAD2L1	-0.607642592995581	6.02067241922574	-6.15329701224495	1.33767437627706e-08	2.96261333837409e-07	9.04115130515006
CENPK	-0.601739478098219	4.12171975189954	-6.09986487672887	1.7150043246339e-08	3.63735945461902e-07	9.03332022737149
RNF103	0.539287586801477	6.8897702003151	6.1402509912659	1.42146649056257e-08	3.11147825397779e-07	9.01932414518047
XBP1	0.492161394670557	8.43078054526475	6.16021237227947	1.29525104498851e-08	2.88370089662949e-07	9.00858138509884
TYRO3	-0.427180448615276	4.95139330821241	-6.11128935395721	1.62639518334831e-08	3.48387304895266e-07	9.00191077286017
SNORD30	-1.68121876822344	-0.803455425005577	-6.152389806354	1.34334034779384e-08	2.97078036266162e-07	8.99783050514247
CCND3	-0.303307346690993	5.93517627985245	-6.13487449819452	1.45748399265494e-08	3.17642665220704e-07	8.98491812181159
NKTR	-0.545689146957055	7.32661485106777	-6.14753168281901	1.37408644305225e-08	3.02097833512044e-07	8.97013166850477
TRADD	0.541647125547971	4.17063297532204	6.08688758895474	1.82143188232156e-08	3.84137937428939e-07	8.96558993902905
LRR1	-0.562915831463456	4.34737001435967	-6.09188860694805	1.77966950761723e-08	3.75858190244449e-07	8.96038098010328
SNORD10	-1.26985123866662	-0.0496485629185603	-6.09397694906307	1.76251056184238e-08	3.72758571783452e-07	8.95636688423693
ARF4	0.366951083419183	8.54098674302339	6.15142401190841	1.34939821290583e-08	2.9752480219549e-07	8.94697042781187
MIPEP	-0.40172779367279	4.51132045667646	-6.10143401714912	1.7025580684098e-08	3.62119149507671e-07	8.94496076454509
FTL	0.567193810960552	8.91366673414775	6.14307796039717	1.40288153055846e-08	3.07528015516289e-07	8.912236273199
THRB	0.576001114663892	5.88089985531333	6.12354773081989	1.53632945198615e-08	3.32893550519827e-07	8.90641517260305
DHFR	-0.435529246738648	6.43154817119331	-6.12136616110688	1.55199068842233e-08	3.35802480941639e-07	8.88809455520487
CHEK2	-0.474464073681694	4.45100635410425	-6.08364207274747	1.84904912728654e-08	3.89415451547471e-07	8.88363505399008
TDP1	-0.364291296198139	5.12343865106362	-6.10150360370168	1.70200817943367e-08	3.62119149507671e-07	8.87223224113083
CEBPG	0.545672099443443	7.42863427994775	6.11956185160794	1.56506231155995e-08	3.38143534825671e-07	8.86335894668657
SKA3	-0.541437322108468	4.3041291868652	-6.07571659804481	1.91823401183257e-08	4.02855970932557e-07	8.85844010750361
LARP6	0.857701669482241	3.88921091538814	6.03192217685565	2.34903395685417e-08	4.8452052055113e-07	8.85735255235976
SNAI3-AS1	0.67052302625434	2.97842031685526	6.02444496032282	2.43155207134425e-08	4.9880035387029e-07	8.84885831303972
CTDSP2	0.350256690627965	7.25926113694523	6.11484763090263	1.59972911100249e-08	3.4365568427487e-07	8.84371423075531
MOB3C	0.666800999448514	2.71175876580118	6.02402567910013	2.43626275419725e-08	4.99084877449193e-07	8.84260959870218
KIF7	-0.982283147854314	1.43011933365014	-6.01869524701145	2.49693938746764e-08	5.09429916334431e-07	8.83815771124307
IPO4	-0.385442125454388	6.74475704776611	-6.1173462109374	1.58126226469543e-08	3.40663330942132e-07	8.83707722751767
NBR1	0.346632892837328	8.05450156287672	6.11809978725493	1.57573394680946e-08	3.3996007105303e-07	8.82009419480134
FAM3C	0.513572334659551	4.71096657162812	6.06751044888164	1.99255373155688e-08	4.17296887490349e-07	8.81694959241782
RNASEK-C17orf49	0.41367586778742	6.41643219368684	6.09998379826951	1.71405792252623e-08	3.63735945461902e-07	8.80747452002403
TM7SF2	0.60702324155655	7.52101696409859	6.10556966881357	1.67017900721538e-08	3.5624159051628e-07	8.76691868196962
KIF24	-0.667979646770642	4.06266136853649	-6.0296512141083	2.37380039813852e-08	4.88957294628917e-07	8.74211370643064
SNORD45B	-1.62469351322751	-0.383168463059865	-6.11303862732816	1.61323171381889e-08	3.46061248781493e-07	8.7286072841665
UGDH-AS1	0.626851142700066	3.63880322544065	6.00270407301145	2.68802931609644e-08	5.42519465194947e-07	8.70529123421584
SKP2	-0.439074714521855	5.30482601242042	-6.06412547857344	2.0240292248189e-08	4.22709636159675e-07	8.70404172777578
NPB	1.38621530492902	0.478599931459432	6.04613195726897	2.19973933712096e-08	4.55603943258046e-07	8.70278448643791
VPS39	0.244133603696508	6.93607894558956	6.08294210103729	1.85505925540041e-08	3.90134030519505e-07	8.70128961385527
LFNG	-1.4595911713824	0.234943341576433	-6.04870566019611	2.1737159252401e-08	4.50835888582946e-07	8.68623120075606
SNORD68	-1.11801406272298	0.395923618983289	-6.01923477698364	2.49073086853343e-08	5.0885462206664e-07	8.63129174263424
FAM134A	0.352040568017522	6.74036342392898	6.06013748638816	2.06174031543962e-08	4.29987396897797e-07	8.6209970187853
CBX2	-0.43802890214712	5.66398254910275	-6.05206484403557	2.14020565513349e-08	4.45115347887597e-07	8.6199638891934
CBLB	0.646396434743235	4.84199949541352	5.99546457203662	2.77920259896774e-08	5.57921206231279e-07	8.59772713481584
AUNIP	-0.92042843260838	2.64784977118229	-5.95969441802984	3.276275879436e-08	6.47323139547513e-07	8.58949089803561
DDB2	-0.719954752200273	5.05518181543827	-6.01803114416469	2.50460230988478e-08	5.10299976733105e-07	8.5889036652798
FTSJ2	-0.393950445126658	5.60611546361571	-6.0435695188985	2.22595338293202e-08	4.60398291984948e-07	8.58316243075523
BTN3A2	0.524120665437317	3.84612571533461	6.00142147329363	2.7039648911606e-08	5.45003178599564e-07	8.56877457774558
PSME3	-0.27977523871759	7.80706412596272	-6.06468429871699	2.01879945802512e-08	4.22204633171381e-07	8.56742193554009
FNDC3A	0.417572812118181	6.81105480687494	6.05082753534041	2.15248913082618e-08	4.47050854612531e-07	8.56256322763756
CSTB	0.413580151003251	7.00172569726248	6.05351516151411	2.12589532458272e-08	4.42752346656508e-07	8.56022115392121
ULK2	0.310459332028755	5.43377580484279	6.02635367518538	2.41022041529232e-08	4.95100817455943e-07	8.56019411654344
PARP4	0.430809673030529	6.64098255606104	6.03802946355295	2.28368413459942e-08	4.71689146700755e-07	8.51799614176311
PRR22	-0.894342011888802	1.59187782620204	-5.94022116520671	3.58262996006735e-08	6.99567899614711e-07	8.51192787410816
DCTPP1	-0.483024417444748	5.90774366494698	-6.02907546365571	2.38012007924241e-08	4.89587439861699e-07	8.48613798791322
TOMM5	-0.375732295844662	5.0739879449585	-6.01235360467128	2.5710655952987e-08	5.23131720582728e-07	8.48607506253901
SH2D4A	-0.437037067904792	4.69665597530123	-5.99710920799876	2.7582268856676e-08	5.5445160529029e-07	8.42228508629449
TRIM68	0.339980219725626	5.8130873319579	6.00397086856315	2.67238080187908e-08	5.41062238255693e-07	8.4073796392341
ALDH2	0.42547360900214	5.77906417375846	5.9971163549826	2.75813607365196e-08	5.5445160529029e-07	8.39896572059259
PLK3	-0.796146887308558	2.83573472689272	-5.91823084049893	3.96252306493858e-08	7.62836491578432e-07	8.38904148723408
MTA2	-0.295207107611034	7.46581846748636	-6.0228671011804	2.44932627727741e-08	5.0107743023975e-07	8.38878489068619
SRD5A1	0.370555999554473	5.40059133707103	5.98460507479965	2.92169767887477e-08	5.83407079068931e-07	8.38476228855139
WDR34	-0.409680413433643	6.32332513899048	-6.00349301932114	2.67827303834074e-08	5.4127789964636e-07	8.35819817772583
RETSAT	0.583549842777494	6.80578470145617	6.00387169015434	2.67360269569609e-08	5.41062238255693e-07	8.35402041150714
ERVMER34-1	-0.618151856666697	2.45796858843757	-5.91708775350002	3.98331810924742e-08	7.65857935063499e-07	8.3519320749184
RRP9	-0.454247652774782	5.40201554152345	-5.98984032834951	2.85212707615112e-08	5.71796264025169e-07	8.34231644638369
PPARA	0.651604442111303	4.34352795418059	5.94702220914141	3.47256263145725e-08	6.82513095208927e-07	8.33852219548127
TARP	0.621056045834633	3.11788269832454	5.93522058446781	3.66574021739881e-08	7.11172546569257e-07	8.32785324766727
HAUS7	-0.568782548297775	3.53858671016877	-5.93097854287924	3.73772739537075e-08	7.23269517640298e-07	8.32196465370734
LMAN1	0.471717939311773	8.20913938317814	6.01204887419534	2.57468153317016e-08	5.23158564304237e-07	8.31794025466087
NUP93	-0.529158551944298	7.74465930635953	-6.00892404339351	2.61205075886654e-08	5.3003451615054e-07	8.31001760737346
C7orf13	0.430409958548978	4.312314787157	5.94056520486738	3.57698059458593e-08	6.99374226670602e-07	8.30697264042786
LDOC1	0.393496560162724	5.59196769829963	5.98117494293158	2.96818260800171e-08	5.90760043143969e-07	8.30386163600985
PTEN	0.365184257826093	6.70777567922009	5.98746217600385	2.88352567602769e-08	5.77320287349758e-07	8.29626124639224
WBP5	0.526563992232984	5.71092075536772	5.96487386974438	3.19922742000944e-08	6.33767796027199e-07	8.2923520091395
GDE1	0.276841758772322	6.84030586979987	5.97810714405626	3.01037299710908e-08	5.97933345563358e-07	8.23249522517371
WDR43	-0.474424390899235	6.79521990720784	-5.98101821453204	2.97032387169484e-08	5.90760043143969e-07	8.23192077626154
SLC52A3	0.728816164749362	2.0574158675058	5.87404468306482	4.84947954443572e-08	9.13673586439734e-07	8.22572617999323
ASAH1	0.377096500886911	7.73189732200162	5.98623717666871	2.89983169834446e-08	5.79811887913986e-07	8.22375821217596
PAK1IP1	-0.425795100466985	5.14377985578485	-5.95922478870946	3.28335155876909e-08	6.4786868602466e-07	8.22370509563933
VPS8	0.354322657113951	5.53452621016157	5.95511233432615	3.3459573742786e-08	6.5935558966099e-07	8.21562798189772
GID4	0.438107881869329	4.83802401571677	5.92962712178621	3.76095152193109e-08	7.26826873273066e-07	8.2151990594144
RRM2	-0.762154997871778	6.73483977980525	-5.98247437113571	2.95048786665346e-08	5.88373516675542e-07	8.2125167746715
LINC00847	0.532192934270128	4.99588400175693	5.92846829771547	3.78097882054902e-08	7.29758071585656e-07	8.20918136600357
CHPF2	0.506548230163063	5.73096436631091	5.94731120823172	3.46795990087735e-08	6.82501780754578e-07	8.17474281143172
COPB1	0.321608813227571	8.23828849447219	5.97285968517611	3.08391102188614e-08	6.11730619612183e-07	8.15184092199555
NAT10	-0.301956462829236	6.53881867925356	-5.96070600785973	3.26108564204016e-08	6.45170777350133e-07	8.13641234859276
TMEM8B	0.363551541957078	5.26826119760932	5.92516453056803	3.8386533238724e-08	7.39938617602926e-07	8.13554711016754
ATAD3B	-0.529508319449387	5.44528351438229	-5.94144356560416	3.56259701315222e-08	6.97470101036425e-07	8.13345045753535
GLTSCR2	0.404396068724354	6.72482313522694	5.94543288139266	3.4979825458425e-08	6.86610534749948e-07	8.08401148962231
TCERG1	-0.440004433371574	6.20834607210775	-5.93863395773029	3.60880679621175e-08	7.02851398857531e-07	8.07163713945365
TMEM110	0.43553826834144	4.96727371911759	5.89537984066246	4.39922270553737e-08	8.41512460463046e-07	8.03157092395884
DEK	-0.533681070458652	7.58746756512416	-5.9432437009948	3.53329641238483e-08	6.9263680063147e-07	8.03097508886446
RAD54B	-0.746576442107308	4.38304581377823	-5.87405569478165	4.84923585722578e-08	9.13673586439734e-07	8.03093649236524
ABCF2	-0.304342003836034	6.63673681109388	-5.93615146978214	3.65012649905896e-08	7.09977972925769e-07	8.02733281466759
ABTB1	0.717225522393302	3.41542138362453	5.83112341495528	5.8967884296515e-08	1.09316265505737e-06	8.0120568527062
IFT27	0.374963743956877	5.21918262651039	5.90061714470451	4.2951341458109e-08	8.22649672621128e-07	8.00899822099525
ORC3	-0.474707091341029	5.0086001435557	-5.89029327264895	4.50268735773521e-08	8.580247888801e-07	8.00765819156724
MAP1LC3B	0.78858995488692	6.87429820809902	5.91000929090227	4.11449954456625e-08	7.90068096690625e-07	8.00418179255313
PPM1G	-0.33642128228013	7.34246606965816	-5.93528176448813	3.6647120332172e-08	7.11172546569257e-07	8.00411997598764
NMRK1	0.459607350157196	4.09416268889454	5.86472996235223	5.059982601052e-08	9.49758734217461e-07	8.0040845597101
DDX18	-0.360873461043202	6.91798004656693	-5.93147969104653	3.72915106866855e-08	7.22541063833897e-07	7.9968305624737
S1PR3	-0.903472298176955	3.64387533667204	-5.83979899398762	5.66857837393603e-08	1.05476298467191e-06	7.99362633212783
CCDC144B	-1.11074163865825	3.21494774606676	-5.82191548922358	6.14887586104212e-08	1.13439427750623e-06	7.9768515187333
RAB22A	0.341699549032452	6.28917244091206	5.90790687333829	4.15427412174787e-08	7.96686848175812e-07	7.96514308362778
SUV39H1	-0.513720689024256	4.07384642037178	-5.85514834614135	5.28588248327339e-08	9.85997656755693e-07	7.94740348421893
PSPC1	-0.338551555657974	5.60721555593033	-5.88594239079221	4.59308261948518e-08	8.71930829509349e-07	7.91433242082132
SNORD12	-1.50601666500694	-0.48306372721782	-5.93929974407019	3.597803572275e-08	7.01618421315343e-07	7.90252671659898
OSTM1	0.473502186557151	6.00675715153346	5.88747432342136	4.56105309336863e-08	8.66946496835738e-07	7.90159433634643
SLC41A2	0.737119454890343	3.23668779782452	5.80702719378888	6.57904356595029e-08	1.21067301698909e-06	7.88838473825822
CD99L2	0.354418024943507	5.34476081547197	5.87246150151563	4.88464058763686e-08	9.19144900550816e-07	7.88552412969238
FIG4	0.47923377494386	4.84308041889499	5.86473951808015	5.05976211677508e-08	9.49758734217461e-07	7.87750264375683
ACAD9	-0.289786289216742	6.16287287005241	-5.89257779429929	4.45592589673204e-08	8.51274596250997e-07	7.87574628266476
MASTL	-0.522847824396032	4.96240168522853	-5.84796985018098	5.46159061371102e-08	1.01750923890179e-06	7.85969758387582
LOC100129518	0.891960158051431	1.68172951936942	5.79865541302432	6.83377235417364e-08	1.24836892542909e-06	7.85533633730894
EXOC4	0.255055467641815	6.69492283761654	5.88947504385727	4.51955257256469e-08	8.60147039665797e-07	7.83830601723497
SLC4A4	-0.685811134828632	6.37917095465343	-5.89163033845794	4.47526098352718e-08	8.53882070249608e-07	7.81940915922981
TXNDC15	0.295226821821676	5.92862342769418	5.87468535298759	4.83532163964258e-08	9.13297984161924e-07	7.81163744316309
RTCA	0.247377493002975	6.76932463630602	5.88195603362861	4.67746875821508e-08	8.86829177693909e-07	7.80198843386912
FAS	-0.848222315210958	3.58865486978904	-5.79438879183936	6.96729437546244e-08	1.26600020220686e-06	7.79588547253902
FUBP1	-0.375152773919861	6.83786430356156	-5.88071479884592	4.70405386271223e-08	8.90744928152419e-07	7.77028545284394
BAZ1A	-0.30889834643552	6.80360658711051	-5.87550751338034	4.81721254875084e-08	9.11023471436306e-07	7.76408804048831
SIVA1	-0.486453951883647	5.6534869333055	-5.85798787738454	5.21792289842945e-08	9.74531470681799e-07	7.76116739271479
LINC00641	-0.679086500259577	4.3046927304248	-5.824109732836	6.08785946872153e-08	1.12580415988082e-06	7.74636341265405
TRA2A	-0.409767465454166	6.5834591458644	-5.86131271523791	5.13943894653528e-08	9.62267022707902e-07	7.71554688191639
NCAPH2	-0.419049252189814	5.44811702830067	-5.83383406979431	5.82453226761973e-08	1.08110230569317e-06	7.70425097378902
RANBP1	-0.413441616992375	6.6542407438731	-5.85984640928999	5.17390758366022e-08	9.67514274922066e-07	7.6872720065917
ZNF580	0.674260658285776	4.6492608963013	5.80153620076121	6.74504393387528e-08	1.23516560623257e-06	7.68046875201805
MTHFD1	-0.399141792818285	7.14407201688946	-5.86284481262842	5.10366480340108e-08	9.56761931184403e-07	7.67636909194038
IL17RB	-0.485138010893899	3.97043218497664	-5.7886851392333	7.14979638245429e-08	1.2935101503486e-06	7.65490492943892
SGK494	-0.779139565782853	3.62566956702965	-5.77148329846116	7.72911006180479e-08	1.38994391243187e-06	7.61901563098195
ERAP1	0.391302927153864	5.08437239553948	5.80533343457769	6.62981562611085e-08	1.21554714825007e-06	7.61622988867989
GRPEL1	-0.285258858549797	6.29867398208569	-5.83669658559029	5.74917231036078e-08	1.06843528975715e-06	7.60801526197114
CHRNA5	-0.607320336819708	3.45706883059521	-5.75579853519616	8.29735405893554e-08	1.48679079414053e-06	7.59882042109357
RMI1	-0.496374939603326	6.16771466679291	-5.82638088200603	6.0253309716689e-08	1.11561491825623e-06	7.59640349299506
RDH10	0.582231252095083	4.79556012776318	5.79471324446934	6.95705139988836e-08	1.26600020220686e-06	7.59375068760084
SNORD28	-1.40379905147384	-0.590819175993461	-5.80552801993304	6.62396323379717e-08	1.21554714825007e-06	7.57548046574144
GTPBP3	-0.406848537103797	5.12423682946065	-5.8065795545421	6.59242473465523e-08	1.21165054853835e-06	7.56345156205888
ABHD4	0.435819340370502	7.6287354629928	5.82189600925902	6.14942023102074e-08	1.13439427750623e-06	7.53276337108486
FAM177A1	0.368002988937203	6.32688476843276	5.81119276606623	6.45579545235773e-08	1.18945060751661e-06	7.5261003022566
ESCO2	-0.626991007015643	5.0223807984318	-5.79688980194812	6.88871878970381e-08	1.25535195808486e-06	7.5212574324434
GABARAPL1	0.473229635036179	6.48173614621184	5.80045397965895	6.77824292123772e-08	1.23973319982102e-06	7.51507203622168
DUSP27	0.64092519560751	3.34327906497104	5.72924351059382	9.35430485433395e-08	1.65641794448913e-06	7.49476414059078
LRRC45	-0.521231037387781	4.74130043073407	-5.78910131874172	7.13632243488006e-08	1.29262988760144e-06	7.49224504920688
SNORD78	-1.49859465161249	-0.175683779516611	-5.74527914929094	8.70123462365188e-08	1.55544927510425e-06	7.47307593318203
MIEN1	0.290948056143011	6.03432541790208	5.79268343309586	7.02137656932548e-08	1.27334529667864e-06	7.45144133777835
RAB17	0.399296301347873	5.6307657104744	5.77557564035619	7.58724699528264e-08	1.36770829389153e-06	7.44087735835451
TOMM40	-0.470497473222824	6.06734812668134	-5.7942258562022	6.972443841403e-08	1.26600020220686e-06	7.4254308541815
LTBP2	0.758448526044222	2.39489634435264	5.68639256664474	1.13447389442991e-07	1.96712009223551e-06	7.40349460922202
NRP1	-0.548035416731863	6.66047024611455	-5.79766111511236	6.86466208853394e-08	1.25248804278768e-06	7.399146888809
GSG2	-0.657791557859945	3.56765164189983	-5.70562238081991	1.0404792385515e-07	1.81461512730422e-06	7.36647091162666
SLC19A2	0.428568391925699	6.4795710905556	5.77827304120593	7.49514151884847e-08	1.35435673943476e-06	7.36240991916254
TIMM50	-0.317456463561473	6.40287859236249	-5.77758358625302	7.51857866960872e-08	1.35695886181304e-06	7.34526060149625
WRAP53	-0.424629523742357	4.54886748032914	-5.73730074595531	9.02036655790255e-08	1.60675948082402e-06	7.33680087093598
ZNF695	-0.831749665677096	2.76728113831587	-5.66250213767576	1.26291348088792e-07	2.17226905257881e-06	7.3043948100581
RRAGC	0.525075196820018	5.93763732102689	5.74057207125588	8.88814911821727e-08	1.58508844607067e-06	7.29339927821967
RNF144A	0.479406183705415	4.05257538995619	5.70983767620449	1.02091982383251e-07	1.78672868003135e-06	7.28478706696567
KLF11	-0.594890530493853	4.35223845743987	-5.70655488430888	1.03612089513673e-07	1.80911527457828e-06	7.27887197274386
ESPL1	-0.673400121430002	4.72012281349881	-5.73507600992096	9.11138482791089e-08	1.61913082338355e-06	7.2763161452877
KHSRP	-0.243012599701122	7.82331076737436	-5.7736261216325	7.65450625100033e-08	1.37817824778203e-06	7.27065376384758
TMEM194A	-0.368529665138164	6.12889460493774	-5.74417082181442	8.74489510161315e-08	1.56139530137721e-06	7.24394006237304
LRP1	0.689382337499268	4.61694404124571	5.71228136643931	1.0097465388482e-07	1.77130304057764e-06	7.22007887635455
KIAA0319L	0.219529111313939	7.15845591145107	5.75675294790566	8.26163443372671e-08	1.48215893257874e-06	7.21616828851999
WNT10B	-0.539769702083902	2.66830664461125	-5.66187061732476	1.26649529820153e-07	2.17593745970185e-06	7.19714704417995
GPRIN1	-0.555374792033476	3.24450211570818	-5.65291032293953	1.31840226916089e-07	2.24967369019545e-06	7.19452666996841
CDK1	-0.710141554576166	7.28572040063451	-5.75402788364011	8.36402404441089e-08	1.49695095412245e-06	7.18645304898827
PKIB	0.483775694022649	4.57054237119994	5.69670125235587	1.08309468413418e-07	1.88455964970555e-06	7.17784264355985
ZNF714	-0.572938940852318	6.00862114427298	-5.72839534501917	9.39015576007938e-08	1.66080776081687e-06	7.17542446530793
IDH1	0.50194244447554	8.83791636717207	5.75752259856467	8.23293966144337e-08	1.4787777745961e-06	7.1711704338572
IL1R1	0.45842133197588	5.64602206914743	5.71773078424747	9.85260567605853e-08	1.73442821608083e-06	7.16476047265813
GPNMB	1.03251559269557	4.48592450399077	5.65226976466539	1.32219191946973e-07	2.25357932607917e-06	7.14470651328512
NUP153	-0.450442058222209	7.29975874089845	-5.73637145359894	9.05827666115925e-08	1.61160050170577e-06	7.14033507865586
RAB13	0.279225824474142	6.36930405446542	5.72565527038345	9.50689932783332e-08	1.67947765066759e-06	7.1341083959911
MICAL3	-0.387790441442195	6.6179376263764	-5.72380958184018	9.58633840415899e-08	1.69152123944596e-06	7.10561079803449
C19orf57	-0.828899058471868	1.8543043622137	-5.61080877566315	1.59159527838578e-07	2.66734315850903e-06	7.10475826117645
NUP98	-0.252075695845093	7.70105352526646	-5.73240405276318	9.221891807233e-08	1.6368312928772e-06	7.09536016569112
DOPEY2	0.310091562083875	6.604800425507	5.72085227456581	9.71498207862373e-08	1.71220857855181e-06	7.09138117611506
OAZ2	0.284982326042688	6.92791313818921	5.71601126779521	9.92923295842775e-08	1.7438287965351e-06	7.0636449743999
SMARCD3	0.551468642151654	3.94094717350419	5.63673540907333	1.417437774421e-07	2.4022850587704e-06	7.05930127179537
C20orf24	1.67220163477517	4.08370882130041	5.62673659046156	1.48226930907702e-07	2.50087145450567e-06	7.05665232144054
GDF15	0.824692363307916	10.0819525044933	5.73075189133912	9.29087907972654e-08	1.64712916483086e-06	7.05200985229519
SUV39H2	-0.415549180523038	4.47092246058907	-5.6661165362329	1.2426039281714e-07	2.13978676438323e-06	7.02919356842191
MRE11A	-0.373650422191805	5.73019360000425	-5.68981039613587	1.11717966130891e-07	1.9416168743304e-06	7.02706678498027
SEMA4F	0.454038106524348	3.62990664178261	5.62446026008498	1.49743032102168e-07	2.52332546404485e-06	7.02110454089326
PFKFB3	-0.443918682474216	4.76262351921467	-5.66158618890985	1.26811175404787e-07	2.17622469700375e-06	7.01371120489802
WDR45	0.368881405200491	4.85711543050695	5.65590798631623	1.30080870030061e-07	2.22703802402413e-06	7.00667543644346
CSNK2A1	-0.252204890181216	7.1143645272327	-5.70662006748017	1.03581691220436e-07	1.80911527457828e-06	7.00622531298452
TTC3	0.429983293057743	8.12830325310757	5.717008346899	9.88472889705278e-08	1.73804554002511e-06	7.00402011745858
EIF2AK1	0.242053582654481	8.23991676714959	5.71059632406861	1.01743813449792e-07	1.78271307206777e-06	6.97728818242938
MTMR4	0.240285756620514	6.92908261290054	5.69880525143783	1.07289230331939e-07	1.86897341376379e-06	6.97687756784956
TXLNG	-0.360613076885591	5.26275397172353	-5.6727355481899	1.20623849630803e-07	2.08193991500705e-06	6.97652034388652
MLH1	-0.244929725576774	6.67183365964627	-5.68877704770056	1.12238094650753e-07	1.94840142112798e-06	6.94950964930048
C21orf58	-0.529381052140524	4.74584032632716	-5.653890685183	1.31262290161405e-07	2.24236012407697e-06	6.94934473924699
TM4SF1	-0.607811573300377	4.10715761355622	-5.6519547181812	1.32405970479063e-07	2.25420414139864e-06	6.94367145005996
PLK4	-0.705182277720555	4.67645404750195	-5.63856030488409	1.40590912302474e-07	2.38543857529259e-06	6.9375703501921
DYM	0.306006609914455	5.81142588504197	5.66953715167965	1.22367849654225e-07	2.10961610839018e-06	6.93280201824158
RIF1	-0.517487107299152	6.34004718702154	-5.67817150163754	1.1771554211149e-07	2.03877344907281e-06	6.91742778794841
INPP5K	0.325929088125332	5.29369354630923	5.64875288693916	1.34318948722996e-07	2.28418271123953e-06	6.91339528941084
LOC81691	-0.468449053390742	4.66341267846817	-5.63314251619109	1.44040720390707e-07	2.43846162050378e-06	6.90545054359278
USP40	0.307931587429177	7.15429987383572	5.67684409989298	1.18419307047934e-07	2.04859944082002e-06	6.87011625451419
RAPGEF5	-0.616993207853969	2.83219054899358	-5.57174445911233	1.89429779441939e-07	3.13268454636581e-06	6.84775495339181
DDX28	-0.514775575737649	4.59541967714476	-5.62423502757954	1.49893867469899e-07	2.52332546404485e-06	6.82733628804523
KRT10	0.467527197385095	5.31125003274332	5.62814830684959	1.47294259871437e-07	2.48793094064061e-06	6.82425589285467
SLC37A4	-0.324291248298461	5.74309600342415	-5.64072525451922	1.39235141802431e-07	2.3651073408431e-06	6.7936462188286
CCT6A	-0.321703212495059	8.91849039169135	-5.67409386645612	1.19890592818801e-07	2.07166529547425e-06	6.78989359781245
LAPTM4A	0.303917500090945	7.70897479655585	5.65764132084152	1.29074088526859e-07	2.21253026634624e-06	6.77280233134352
ZNF833P	-1.19100273843097	2.49498849151751	-5.52995650414781	2.28058115864602e-07	3.66651035098808e-06	6.76785376787421
EFNA4	0.473883838258207	4.3029992761157	5.58235003097229	1.80694599382698e-07	3.00477309449678e-06	6.7610039003914
GPR107	0.214475742122702	7.7897448889548	5.65567452321712	1.30217060808017e-07	2.22703802402413e-06	6.76061906204787
SCPEP1	0.310273153678853	6.20171595536744	5.63110506918939	1.45359440463998e-07	2.45801504280111e-06	6.74254075829436
PWARSN	-0.930467511440489	2.27585246169112	-5.52156277287078	2.36699945041352e-07	3.76912659039336e-06	6.70686357086074
AP4M1	-0.355549047979282	4.30883167239884	-5.5725972920425	1.88712313783467e-07	3.12426031286939e-06	6.68473769167637
PCSK1N	1.19664876774295	3.17141677079746	5.52170706692129	2.36548711122603e-07	3.76912659039336e-06	6.66573082853852
THAP7	-0.409910193760211	4.85645358731194	-5.57898161088075	1.83425291035721e-07	3.04680771038981e-06	6.63771624772306
MRTO4	-0.386717673410024	5.06458746943601	-5.59146021668826	1.73507255891246e-07	2.88845338632256e-06	6.614280466258
DDX46	-0.350656517615258	7.06445871043402	-5.61786391340652	1.54222774370203e-07	2.59329135491933e-06	6.61285339453381
SMPD1	0.319324757196964	5.79117281536717	5.59515737300466	1.70671054848346e-07	2.84439129811627e-06	6.60986758355717
ERH	-0.317667119382038	7.26344053100527	-5.61600798020041	1.55506695905089e-07	2.60903748124113e-06	6.59847784092463
BRIX1	-0.472436891492337	5.60768849185062	-5.59931072659563	1.67539075908599e-07	2.79840574398613e-06	6.59592243147822
PASK	-0.404112206003578	6.41972627841911	-5.605048405474	1.63304885665475e-07	2.73376383852037e-06	6.58626809416156
ADPRHL1	0.392850361128554	4.3274276973491	5.54119338762833	2.16971376348464e-07	3.5155282053694e-06	6.57518423298247
SFPQ	-0.288874425863728	8.53637297950742	-5.61615507424772	1.55404556058082e-07	2.60903748124113e-06	6.55398434712223
ZXDB	0.502882173478816	5.40597988848711	5.56123442992146	1.98494080167719e-07	3.26103622297425e-06	6.54829289511588
NUP35	-0.459292929143424	3.97582017050376	-5.53869376692755	2.19390995871258e-07	3.54259901589881e-06	6.54132696128969
FBXO5	-0.685446989475446	4.05341594801879	-5.54903530828516	2.09548873199354e-07	3.41648846901358e-06	6.54056347148472
MIS18A	-0.468498568641168	4.67245270863924	-5.54947565824274	2.09139534844578e-07	3.41352092959367e-06	6.53967604667793
ANO10	0.342747823060381	5.44112511632864	5.5653332504287	1.9490961666913e-07	3.20565476878824e-06	6.51836721307506
EIF3F	0.305375507997377	7.66600104905541	5.59601653149341	1.70018504060329e-07	2.8366642855221e-06	6.50121954399158
DOCK4	-0.559902366148326	3.63037001528703	-5.49702488653949	2.63844136769114e-07	4.12696203929689e-06	6.49729984288207
STIL	-0.483509484924724	5.43323404806733	-5.56036608580291	1.99261707430868e-07	3.27006972544472e-06	6.49264770490886
KLHL35	0.642995003007708	3.2009969273832	5.48924124565232	2.7307475535205e-07	4.24921298069055e-06	6.45792384528126
PSEN1	0.268232565895517	6.58478885921032	5.56958769526254	1.91256157243671e-07	3.15247251061576e-06	6.44986136688836
CLCN5	0.446541951023057	5.12838389583421	5.52643132905982	2.31649176416443e-07	3.71628636011678e-06	6.4407828977157
ENO1	-0.332940992861843	10.4675395698698	-5.60293770582645	1.64850161943702e-07	2.75655905539713e-06	6.44022247048758
HAUS2	-0.349658082660355	5.28989482277137	-5.5371179455894	2.20929947402315e-07	3.56335562856409e-06	6.43188703224667
GABARAPL2	0.283029520303086	6.76037321888621	5.57039529526067	1.90570258089037e-07	3.14461867633514e-06	6.42861431334807
MESP1	0.578858350072667	4.03894250804103	5.51466405123503	2.44042030611644e-07	3.87346028972758e-06	6.41245532376183
PDXK	0.310693437150424	7.41545248466703	5.57474320023996	1.86918778564853e-07	3.1009599470882e-06	6.41109006621924
KDSR	0.365954756553577	5.77052817460411	5.53867721611136	2.19407104740669e-07	3.54259901589881e-06	6.40515624151429
HSD17B7	0.500519548178988	5.18377826626915	5.51171620902743	2.47246921209189e-07	3.91218099987058e-06	6.40353293532594
NFATC2	1.54282244321818	0.54847536604311	5.57452737063178	1.87098409167682e-07	3.1009599470882e-06	6.40057997672799
TBL2	0.259568954723885	6.23164005648414	5.55247945820844	2.06368102110742e-07	3.37562464193344e-06	6.39333144637915
BUD13	-0.463651914815546	4.46635365112621	-5.50610161861646	2.5346552497773e-07	3.98538044300063e-06	6.38756182717703
LOC642846	-0.619017598277025	3.28815671746465	-5.47237354593336	2.94176612451711e-07	4.53993423697317e-06	6.38626398990887
NOP16	-0.429206377410724	5.05378879721578	-5.54566240650884	2.12710379861245e-07	3.46051902924859e-06	6.3853136678985
ZBED8	0.430101053291564	4.15468591116244	5.49508030586125	2.66121168803296e-07	4.15824710796076e-06	6.38518023730929
SERINC1	0.334987371980128	8.23682777907744	5.57082545361865	1.90205906757198e-07	3.14205929138183e-06	6.38443798786106
RAD51C	-0.356991682065252	5.86505919641413	-5.54089144070334	2.17262265222616e-07	3.5155282053694e-06	6.36908084973442
SEC23B	0.228674723073145	8.03451556901166	5.56559547084693	1.94682473381852e-07	3.20542984682224e-06	6.35603940075891
RRP1	-0.392360796920393	5.37625928985349	-5.53511018489437	2.22906060680567e-07	3.58752133674105e-06	6.35329428258582
MKRN3	-0.57374942067576	3.72356913719579	-5.47587418756351	2.89669902247389e-07	4.47498276969834e-06	6.35302141701325
RPP14	-0.338193136931569	5.43947942333336	-5.52580669975547	2.32291231356493e-07	3.72260953046863e-06	6.34889391545369
PES1	-0.310187999774858	6.55255246502648	-5.55515372602388	2.03931011738277e-07	3.33939811588001e-06	6.34677933343368
ZC3H6	0.826674615082607	4.65883622118192	5.46350063147359	3.05909302646581e-07	4.71131701388827e-06	6.32364003152323
EIF2S1	-0.334332133060974	7.50284543056423	-5.55564620065181	2.03485299107825e-07	3.33573717402085e-06	6.31949094387905
RNPEP	0.244539646176099	7.26257353203601	5.54976027957437	2.08875374897937e-07	3.41291907450209e-06	6.31287618940534
TEAD2	-0.798339714337854	2.49318042125344	-5.42314149055009	3.65318100679889e-07	5.52428660605157e-06	6.30966103240964
POLR3K	-0.430479911275124	5.2812672264027	-5.52234391995919	2.3588235839332e-07	3.76409085402135e-06	6.30927862111786
MAN2B1	0.336986847004503	6.75047459014069	5.54093703176172	2.17218319345872e-07	3.5155282053694e-06	6.30562380657462
MRPL20	-0.275178297509409	6.84434237718362	-5.54511362545782	2.1322916760677e-07	3.46520474110743e-06	6.30121730236456
SH3BP1	-0.613366383927221	2.4975172350996	-5.43206784539005	3.51276095025837e-07	5.3441713725631e-06	6.29287286333047
ADM2	0.408211655517849	7.13857717165746	5.5352053568531	2.22811999160852e-07	3.58752133674105e-06	6.29081237815048
ZNF358	0.438259013741209	6.00857028640729	5.52764299587197	2.30408659972807e-07	3.70033843652585e-06	6.29046536502089
USP37	-0.516416062292774	5.60574725124792	-5.50798349071753	2.51364324660824e-07	3.95648500954606e-06	6.27822628252046
ERP29	0.343054655897526	7.58175978239551	5.54139283590129	2.16779441666465e-07	3.5155282053694e-06	6.27126259113172
TDRD7	0.51982927880637	3.56129181237566	5.44060911036914	3.38335053165557e-07	5.16087827199425e-06	6.26173997130199
SNORD14B	-1.53182609022455	-0.49802213001955	-5.50040085113229	2.5993623833896e-07	4.07432417003949e-06	6.24546944908732
MFSD6	0.506080736561355	5.2180205029077	5.47715147761231	2.88042414306909e-07	4.45442316501807e-06	6.22294876826482
CREBL2	0.384767049421018	6.90735594126085	5.52267544413447	2.35536205735791e-07	3.76256560141345e-06	6.21911856892793
HEBP2	0.349172073445112	7.01800790604721	5.52512799542191	2.32990846015274e-07	3.72586852371177e-06	6.21909803430373
EIF4B	0.271140428217009	9.76419380924887	5.54594952656963	2.12439445151958e-07	3.45985977050086e-06	6.21196702375906
ID3	-0.906758751562854	6.36895444094557	-5.48718555501345	2.75564919234967e-07	4.27909289269108e-06	6.20860083733854
PDIA3P1	0.544347822737551	2.91922935217025	5.41333679808079	3.81375044725564e-07	5.74395955024982e-06	6.20768047165731
EIF4E	-0.389999889339954	5.90058506684251	-5.5086462385443	2.50628404554363e-07	3.95318920460957e-06	6.20631330515822
TBRG4	-0.412881430440074	6.34069181702581	-5.51984424298788	2.38508425314053e-07	3.79390096876675e-06	6.20292974095235
TRMT6	-0.492650220079015	4.02039610688645	-5.45911936500304	3.11870397754548e-07	4.78839048331523e-06	6.19699008742566
DFFA	-0.26507367659554	5.7191851246368	-5.50291331573513	2.57064743374309e-07	4.03352579572479e-06	6.19651721655279
SAT1	0.589559041086697	7.7034347765658	5.51444027111948	2.44283890141983e-07	3.87346028972758e-06	6.18441805168959
SMC2	-0.465921379934742	6.57918264419188	-5.51403936786075	2.44717769945023e-07	3.87624687077475e-06	6.18285683195432
RCL1	-0.327030143514632	4.97995842586492	-5.4895376593046	2.72717516729178e-07	4.24805625643707e-06	6.18187790106867
ACAT1	0.320318538616128	7.60552654156148	5.51118229844238	2.47831781150648e-07	3.91318825000855e-06	6.13326172129505
FAT1	-0.424574120102952	7.51507018185315	-5.5112894208444	2.4771432784973e-07	3.91318825000855e-06	6.13163851097041
TMED7	0.613937128024886	7.50904340973182	5.50836203434629	2.50943728220532e-07	3.95400946795332e-06	6.12345711299844
LPCAT3	0.306968679769972	7.05349824933912	5.50348592620829	2.56414666776364e-07	4.02753413840364e-06	6.12323723544217
MRPS12	-0.414775350897827	5.44781210204432	-5.48306992469124	2.80617395328841e-07	4.34855604567376e-06	6.11285752590714
NCL	-0.354475907843462	9.95771603608955	-5.52522193625828	2.32893888009245e-07	3.72586852371177e-06	6.10690156142859
FBXO18	0.222474282097705	6.3905655330842	5.48971838506419	2.7249993011051e-07	4.24805625643707e-06	6.10147812257308
PPRC1	-0.462509828046178	5.8784223670482	-5.48992367103183	2.72252980186626e-07	4.24805625643707e-06	6.10036296334604
B4GALT4	0.269763608985865	5.36897802178071	5.46003470194423	3.10615679141222e-07	4.77470299656131e-06	6.09656161597321
KIAA1191	0.345573028308789	7.42714262241278	5.49805375560203	2.62647098416166e-07	4.112522241728e-06	6.09560163826443
ATR	-0.337754584579547	6.02238403548702	-5.48421262192637	2.79205559443742e-07	4.33114739732152e-06	6.0856100530286
PRDX5	0.418533787221476	7.26187881111747	5.48866446023863	2.73771212675386e-07	4.25564029972422e-06	6.06192741792945
CUEDC1	0.528398986966393	3.87943097397164	5.40387372731355	3.97526439136978e-07	5.95734232543001e-06	6.06109364201921
SNORA62	-1.38454119226336	-0.665123785205853	-5.42499624634596	3.62355903994559e-07	5.48501638546603e-06	6.05071584465312
APLP1	0.386387472161284	4.94540063636091	5.44168644088975	3.36736278078336e-07	5.14387787550792e-06	6.04480427229539
ICK	0.483508400968686	7.05626536496361	5.48060401678966	2.83687956875768e-07	4.39160655716138e-06	6.02688752242568
MEX3C	0.378055122805472	5.86485686164792	5.44705744335902	3.28875299739048e-07	5.02891191535799e-06	5.98993609802319
PJA1	0.331223946287975	4.90658093000322	5.42725699449674	3.58777075575038e-07	5.4411913702942e-06	5.97362378990487
PRCP	0.317824955039494	5.84608519793685	5.44707789172702	3.28845717544593e-07	5.02891191535799e-06	5.96750319350951
ZNRF3	-0.380291667300655	4.45450126124817	-5.4121726851978	3.83326752261865e-07	5.7675696512667e-06	5.95626455971933
SNAP91	1.47643327696224	0.93106117778773	5.40749405103752	3.91269809577517e-07	5.87530746061599e-06	5.94822282068853
MYDGF	0.361683573569304	7.01317253622148	5.46000161313253	3.1066095016252e-07	4.77470299656131e-06	5.94428689511775
GEN1	-0.452969113444737	4.97324464518221	-5.41654847636013	3.76040742618451e-07	5.67500280518459e-06	5.94214776947255
PTBP1	-0.283957782643473	8.29840158230258	-5.46986271593313	2.97451245768019e-07	4.58575760416076e-06	5.92898544417956
PIGV	0.262551828027767	5.37936335438677	5.42705315312782	3.59098338303247e-07	5.4411913702942e-06	5.92680072162568
NCAPG2	-0.372749004401141	6.52708637457819	-5.45227445844542	3.21411782952017e-07	4.92984610092695e-06	5.92494226517963
PCDHB14	0.74453664362584	1.91540419041383	5.32329511363845	5.6505887881624e-07	8.24579603916876e-06	5.91499097586187
CCDC137	-0.395236962704133	5.46631441991572	-5.43184011264579	3.51627684875622e-07	5.3441713725631e-06	5.90224011906276
ALYREF	-0.307818899579337	6.06392518576267	-5.44047367415504	3.38536567522265e-07	5.16087827199425e-06	5.89906565769266
CACNB3	-0.449011987946175	4.16374769061626	-5.38150124046081	4.38419089167202e-07	6.49881642935312e-06	5.88902300225653
GOLGA3	0.293912587632926	7.89870733553161	5.45173791324848	3.22171656200116e-07	4.93645876479687e-06	5.87087011984969
DDX23	-0.288805857541378	6.97509572034418	-5.4384895898739	3.41502169017683e-07	5.20080788029364e-06	5.83771066028366
LOC493754	-0.457953301756114	4.18371536683112	-5.35535267601974	4.91444639462936e-07	7.24193592362654e-06	5.83695497498858
MRPL39	-0.304111670324732	5.57718720433527	-5.41156212677845	3.84354294695251e-07	5.77724133047437e-06	5.83517995443278
NUCB1	0.445056549595362	6.26771060923004	5.42114342920554	3.68535680792184e-07	5.56733579756079e-06	5.83505956002483
RAD1	-0.323376194871875	5.6412277195881	-5.41434265910464	3.79696488719965e-07	5.72442015523995e-06	5.8307494451985
KDM4A	0.256348426319357	6.83639524542281	5.4282360882828	3.57237897471582e-07	5.4239476930569e-06	5.82764887322619
MASP2	-0.914190784003961	1.58241610743549	-5.29299792247008	6.44479662104119e-07	9.26077187191909e-06	5.7932727009672
MVK	0.515308866773859	5.11680087212898	5.38271587366766	4.36097033396889e-07	6.47641334262809e-06	5.78677020781519
C4orf48	1.04631019892701	3.26103790855018	5.31707765560239	5.8053526568489e-07	8.41439917907751e-06	5.77588323133104
FAM21C	0.384177209852237	5.76515390255632	5.38869777825672	4.24835586469678e-07	6.32706067819693e-06	5.7741127827911
FAM129A	1.1167082770918	4.70960633955465	5.31938748287802	5.7473791470996e-07	8.37074655951919e-06	5.76934146232247
NEO1	0.283139088378352	6.26715304622429	5.40701191112518	3.92097447407594e-07	5.88185341685557e-06	5.76077884958855
ERCC6L	-0.539456595231045	4.1833941571136	-5.36534333306998	4.70483300068338e-07	6.9535208994352e-06	5.76027832441511
FGGY	0.385574603543111	4.11561717859708	5.34935917283569	5.04454925448826e-07	7.40458959974542e-06	5.75994492728683
WDR53	-0.614752472703061	3.63377825608294	-5.31887191757714	5.760269874373e-07	8.37330226849807e-06	5.74455489636523
TMPO-AS1	-0.633472267849052	2.44002196418443	-5.29984813720926	6.25619540734164e-07	9.01564589603091e-06	5.7268340665235
CTBS	0.413857869070253	6.03661404273682	5.39350678883671	4.15988925470735e-07	6.21541264166026e-06	5.72624046042642
SPICE1	-0.398293167755556	4.92740485239281	-5.35489269856711	4.92431392539298e-07	7.24936253957853e-06	5.71172070586783
FHOD1	-0.439135371334865	5.59495886652534	-5.39072143181183	4.21090667842156e-07	6.27914346406932e-06	5.71098323823125
QSOX2	-0.338897106056503	5.43776399669378	-5.38853039735355	4.25146791708891e-07	6.32706067819693e-06	5.70039282933294
TTC36	1.14394302878661	1.32108908555839	5.27380191719575	7.00339201325432e-07	9.96805066076084e-06	5.69859218006908
FAM127A	0.430281392266451	5.77935537353795	5.38710497471926	4.27806079279406e-07	6.36033275887086e-06	5.69693092460741
RCBTB1	0.346445982006446	6.40188990810046	5.39260358758199	4.1763659553927e-07	6.23382814971937e-06	5.69142416933521
WWP2	0.274619484462904	6.97634059665171	5.39868392225643	4.06666479005737e-07	6.08823913135608e-06	5.69006288913723
TRAIP	-0.55658227863796	3.70997096778919	-5.3078866901485	6.04174801988881e-07	8.73175055501928e-06	5.66142147669819
TCEAL8	0.390219747993404	6.44674279994275	5.37584439633655	4.4939375012687e-07	6.6483709870986e-06	5.61917060709172
RTN3	0.328182412683599	8.66902942729477	5.39712225106842	4.09456835387853e-07	6.12390820735459e-06	5.61566486078912
AHCTF1	-0.33143150946282	6.86797467399374	-5.38251697716417	4.36476445307647e-07	6.47641334262809e-06	5.61218363670947
YPEL1	0.564868909532852	2.97506881512937	5.26163359440646	7.38169126282062e-07	1.04668060436746e-05	5.59444205817335
MFSD2A	-0.874071357356101	1.85893550449669	-5.24099918216348	8.06929442463485e-07	1.131358777594e-05	5.58617437871218
SAR1A	0.258733440981381	7.15310722269946	5.37883240197401	4.43563757235772e-07	6.56859307559404e-06	5.58582392438043
ACTRT3	-0.710856490397346	2.65779357305854	-5.26059659182083	7.41483824091365e-07	1.05038878325999e-05	5.57573658600238
CYSTM1	0.488649425550443	4.8268448015689	5.30722528831932	6.05911779225521e-07	8.74843392004848e-06	5.55228034066356
TMEM45A	0.701739293824673	1.43527105368947	5.22836966428391	8.52059851569007e-07	1.18467877140372e-05	5.53574214769735
EED	-0.353428963268676	4.9513109331544	-5.31762100821826	5.79166405161489e-07	8.40266931391779e-06	5.5277591956067
IFT57	-0.310315543014086	6.20807795205571	-5.34972977487174	5.03640771897448e-07	7.39987263288853e-06	5.52069603519085
PRIMPOL	-0.457260834232228	4.33358583535807	-5.29770322232993	6.31466197667085e-07	9.0911758620987e-06	5.51930825417235
DCAF11	0.355656116497594	7.27467671353733	5.36295168953049	4.75420149837188e-07	7.01957617498055e-06	5.51679950669449
ITGB1BP2	-2.39987580556744	-1.29399514273517	-5.51505507697809	2.43619976362795e-07	3.87110853445898e-06	5.5092649273988
PANX2	0.69812262920397	4.24977082447739	5.27286152624256	7.03193944919809e-07	9.99920480768546e-06	5.49898499667051
BEX2	0.635445922899088	5.96330235017739	5.32228996390133	5.67533262466967e-07	8.27386356233396e-06	5.49396571447807
NAA16	-0.55344238952188	4.40425966951881	-5.2832695437798	6.72221858568278e-07	9.60426586894507e-06	5.49197295877679
SNORD36A	-0.736652506272383	1.69937651803938	-5.22215818472894	8.75150960209854e-07	1.21341337197702e-05	5.47719856473358
SIDT2	0.36004887050761	5.89473846476851	5.32367994786685	5.64114323990971e-07	8.24002012553348e-06	5.46398599749302
SMC3	-0.36130017312353	6.95979734589203	-5.34007667828926	5.25272053217766e-07	7.69510746450533e-06	5.42774221436776
ANKLE2	-0.238177036694587	6.30739948970592	-5.32543446106399	5.5982748758295e-07	8.18536470647086e-06	5.42409059615704
CPSF7	-0.264617135758257	7.20148308869003	-5.3392442823884	5.2717931784888e-07	7.71552108851733e-06	5.419233518992
BUB3	-0.230729747063994	7.35935380831403	-5.3413672394616	5.2232832669708e-07	7.6594552282064e-06	5.41578419249059
KPNB1	-0.264395483219085	9.32085653058217	-5.3530084713423	4.96493736068677e-07	7.30200777748017e-06	5.39674005572403
ZNF275	0.272117503108057	5.84577500208017	5.30827244805712	6.03163970174503e-07	8.72553966872865e-06	5.39109159278276
PPM1M	0.523805211248785	4.19918613626998	5.23827258057564	8.16470717504198e-07	1.14153857486434e-05	5.3638315945045
SDCCAG3	-0.307409152346268	6.10396249769012	-5.31275328583654	5.91542901472659e-07	8.56567811814219e-06	5.33890976793006
UBXN8	-0.362569107444572	5.05036823820384	-5.28358766237531	6.7129650719467e-07	9.60017938289063e-06	5.33770921892021
EFCAB14	0.356966053772251	7.04498011963701	5.31808894861202	5.77990058278213e-07	8.393712490431e-06	5.33138310374322
GTPBP4	-0.345818610640803	6.88496240058456	-5.3191650511415	5.75293716663812e-07	8.37074655951919e-06	5.32417310200369
CD55	1.14916792003074	1.92412948034999	5.1738500128291	1.07682994686602e-06	1.45019537956414e-05	5.31680923555618
TBCK	0.371836792745206	4.58515179248575	5.26006647148122	7.43183923563939e-07	1.05096822985784e-05	5.31223687380105
TMEM219	0.338901172514266	5.76381927055588	5.28820835363622	6.57995223278993e-07	9.41892876335307e-06	5.2904169108232
RABAC1	0.566067292641395	4.16810967071787	5.23522631058852	8.27260934874097e-07	1.15447492547114e-05	5.28912960768699
MTF2	-0.460136097970097	5.10077224765489	-5.25981474018972	7.43992560161752e-07	1.05096822985784e-05	5.28801178857474
TAF10	0.356518350497015	6.0271107338795	5.28946494744929	6.544227112343e-07	9.37672846554794e-06	5.28560681994272
SDC4	0.495970804003217	5.31779947319616	5.27044113459073	7.10593907740555e-07	1.0094870500125e-05	5.27570964433434
RAB6A	0.297650526950656	7.74360921588542	5.30374566610672	6.15130665248424e-07	8.87300871217132e-06	5.25023017972314
EXOSC10	-0.269008650255072	6.67279863450389	-5.29035699626213	6.51898114697413e-07	9.35566383688394e-06	5.2408991784763
CIZ1	0.260580708151668	6.60276064288101	5.27963743831469	6.82875760900746e-07	9.72871197882885e-06	5.2047557773854
PLD3	0.369371787958521	7.5889771080093	5.2902043241389	6.52329517662326e-07	9.35566383688394e-06	5.20396387449798
NUP88	-0.274181186542076	6.53882483911571	-5.28141626434295	6.77637554003246e-07	9.67243869858625e-06	5.20060768401305
SPARC	-1.32895995539213	-0.286721564128835	-5.22543574033711	8.62891576573553e-07	1.19862903920707e-05	5.19697418645961
DRAM2	0.363768431892377	4.60891738749307	5.22293849359803	8.72216956910194e-07	1.21046301524616e-05	5.18580146100721
MRI1	-0.399834580273599	4.88440549013897	-5.23621172574256	8.23755340332033e-07	1.15065211073728e-05	5.18190751227752
ANKMY1	-0.515615710871896	3.84038738502024	-5.19912205430987	9.66243564617623e-07	1.31901030602711e-05	5.18087093853081
LINC01420	0.357897077511356	4.32736117290787	5.22120214196816	8.78758869649546e-07	1.21616987895462e-05	5.17519918561603
CLN5	0.344526274418197	5.54088852907034	5.25422908418076	7.6215807879338e-07	1.07318682333289e-05	5.16754984364965
NBR2	0.729392272272175	5.29050016737953	5.21868077176209	8.88343795699679e-07	1.2271729932131e-05	5.15576061350112
POFUT2	0.366990428624411	5.45579153739195	5.24069996428316	8.07971161978976e-07	1.13176259032428e-05	5.15552686487136
LDHA	-0.55580202210367	8.90633343648569	-5.2931075112687	6.44173612563453e-07	9.26077187191909e-06	5.14892390711813
PLEKHA3	0.385931266330937	4.75126558887996	5.21393716711211	9.06653900793125e-07	1.24787488307145e-05	5.14601080761549
TFDP1	-0.361250585290117	6.17563063919967	-5.26516575787293	7.26987090935775e-07	1.03179944777803e-05	5.14100309192996
CCNG1	0.37920811430215	8.61157465073711	5.28054602935461	6.80195259376181e-07	9.69972650977468e-06	5.12752751856834
NR2C2	-0.315474637439012	6.67349441063709	-5.25992021897337	7.43653626042456e-07	1.05096822985784e-05	5.12310744404791
RMDN3	-0.225786645571068	6.16607658856421	-5.25410085693279	7.62580141513182e-07	1.07318682333289e-05	5.11286820474179
SHCBP1	-0.545992798764114	5.57579607310868	-5.23902129452511	8.13839804268879e-07	1.13892064314087e-05	5.11206068370407
FAHD2B	0.672945321301521	1.74759812573059	5.1223250282683	1.34187358107483e-06	1.77217006978185e-05	5.09860003381219
PGC	-1.00763561129411	0.749511418402423	-5.11823789586019	1.36543150532517e-06	1.79826665127267e-05	5.07935969858464
SLC24A1	0.365637920697688	4.63470871739657	5.19246465709066	9.94250125115399e-07	1.35477857338773e-05	5.07404547818706
BCAS3	0.324576250336826	4.6324093511171	5.19739415900314	9.73437647217909e-07	1.32762395191863e-05	5.06970989276078
DNAJC11	-0.253523815800436	5.99318443589988	-5.24173501119135	8.0437324761833e-07	1.12882884918101e-05	5.05547124233219
CCAR2	-0.259958760225382	7.45564705165333	-5.25823105884488	7.49099566284642e-07	1.05619521946762e-05	5.05531163567311
TVP23B	0.318056421901429	5.16860346213293	5.20997293514614	9.22237819437447e-07	1.26816145573926e-05	5.05097105717096
HN1	-0.358216520211013	7.64004369150617	-5.25889018178991	7.46969900854974e-07	1.054182333763e-05	5.04980159015056
DLEU2	-0.655356912800205	3.29673727161909	-5.13772920835241	1.25659500139135e-06	1.6727863954692e-05	5.04368865644538
UTP15	-0.362762841167415	5.15512191841716	-5.2203524823878	8.81977495365595e-07	1.21950037480753e-05	5.04266704135645
ARHGEF2	0.604688113684904	5.59013050838173	5.20133710610304	9.57097073475159e-07	1.30890434019153e-05	5.03596139531956
SNORA81	-1.23307298180594	0.306703002132314	-5.12410034674075	1.33176468255714e-06	1.76191880821833e-05	5.02573785553482
SNORD62A	-1.38847068067029	-0.524975674013511	-5.24759525414139	7.84295683499175e-07	1.10271385612581e-05	5.02043404661246
MMP24-AS1	0.355059060535376	5.50759234425864	5.20722062661878	9.33210980980398e-07	1.28126123833824e-05	5.02012241511985
BYSL	-0.380593075580095	4.80660292496552	-5.21543331087235	9.00839432899432e-07	1.24100962609338e-05	5.0146129983982
PRRC1	0.347369348751757	7.48746736217814	5.24457955136127	7.94565767220966e-07	1.11610847152386e-05	5.00849417883676
RNF138P1	-1.25141732022674	0.103841875599845	-5.12158039083153	1.34613588402666e-06	1.77623694503905e-05	5.00386543145992
CCDC138	-0.603602719220611	3.93288686169395	-5.16305254462704	1.12775858050055e-06	1.5140774534651e-05	4.99310402578808
SLC25A36	0.418625145102739	7.31551444347359	5.23137252923079	8.41111104857957e-07	1.17162563548674e-05	4.97888242419103
SLC35B1	0.246260389346407	6.26861500796402	5.22144336744802	8.77847166737259e-07	1.21602887967958e-05	4.97837259473484
LINC00663	0.665109025658972	2.18985434676131	5.08992730427483	1.54004851449854e-06	1.99013498224699e-05	4.96561059314407
MYO5B	0.403399883379834	5.25654528911231	5.18438291718354	1.02931463443924e-06	1.39496286559022e-05	4.96255512265217
TMEM59	0.361565153147595	7.66457482926455	5.234060246648	8.31428004432679e-07	1.15921289828794e-05	4.961751606451
C1orf112	-0.452458277206622	4.46443249133165	-5.16294069241706	1.12829826213868e-06	1.5140774534651e-05	4.9448310969838
LSM4	-0.27474424435922	7.4464991275837	-5.22945601621702	8.48082933098194e-07	1.18024219864712e-05	4.94050455519577
SHBG	0.968934296965908	1.49375298688645	5.08804048898734	1.55243009195599e-06	2.00441016859941e-05	4.94022049590914
GSTA1	0.681207590201176	3.37656926989875	5.13102448048029	1.29304264172836e-06	1.71219826350908e-05	4.93859837163328
FBXL18	0.381246906214767	5.91921859712183	5.19983754812595	9.63279826645547e-07	1.31616104430478e-05	4.9325224737514
ARHGEF9	0.244784733202184	5.91156386509316	5.20269989964751	9.51511814314552e-07	1.30364063902804e-05	4.9225035710158
TINAGL1	1.57978124053798	0.332370082571539	5.15995740153413	1.14278584188252e-06	1.52805629578877e-05	4.912010650475
ACY1	0.836320304172127	2.34742749394019	5.0906305193087	1.5354585734834e-06	1.98762464995058e-05	4.91145610124312
MTBP	-0.695350616945384	3.14427444081799	-5.09617552562784	1.49973000383375e-06	1.94809219183111e-05	4.91024310242496
C11orf84	-0.476894756452776	4.37961694025783	-5.14581692036249	1.21396111433741e-06	1.61890231730822e-05	4.90801642468877
PARP2	-0.498310924956672	6.00965445028309	-5.18563074591505	1.0238229205497e-06	1.38877371047645e-05	4.889275621274
PCNT	-0.280366627116009	6.80355891152513	-5.20453777654018	9.44029835974775e-07	1.29457096045637e-05	4.87474287738171
MAP3K10	0.42050562212611	5.02212502624516	5.15452574138773	1.16963070409938e-06	1.56222861933468e-05	4.86971244366412
PARK2	1.28834833521958	0.56751973126157	5.11059633139802	1.41056348625112e-06	1.84524109220588e-05	4.86675666359039
RAB2A	0.338152155173601	7.1042942005322	5.20715583500982	9.33470827611902e-07	1.28126123833824e-05	4.86618500852485
NAA50	-0.341308060855601	8.26793108725792	-5.21794007936519	8.91178862941648e-07	1.22995788657461e-05	4.86514640133842
PINX1	-0.54211679913881	3.04356539161878	-5.09591226427631	1.50140781773196e-06	1.94858598021288e-05	4.86281445972058
MAP1LC3A	0.785564583541575	2.61439433347876	5.06501282567024	1.71158401701212e-06	2.1836147493164e-05	4.85457767477616
TRIM5	0.358238840919035	5.83187891225289	5.1762118353244	1.06599275574431e-06	1.43818034323958e-05	4.85193056588954
GKAP1	0.498618422319419	3.75874873295962	5.09352114738185	1.51673087244017e-06	1.96507599487158e-05	4.84997481696532
ZNF449	0.498397391322032	3.91535805167906	5.10538221958407	1.44219001241229e-06	1.87822421737927e-05	4.84227617983607
MCCC1	0.227231284828775	7.15837028090733	5.20182540047587	9.55092183793878e-07	1.30735316607556e-05	4.84087072565522
C14orf1	0.284633374614518	6.35588496860664	5.1878540830888	1.01410875494524e-06	1.37808661215002e-05	4.8408561794983
PCYT2	0.387675509223263	6.31292593167292	5.19107063162177	1.00021408708907e-06	1.36166951330277e-05	4.84015713724242
MORF4L2	0.317283975292654	9.18513841521493	5.21575020182821	8.99612578502514e-07	1.24045752789658e-05	4.83118669904738
SAFB2	-0.346487697108376	5.63062617508317	-5.1731194486227	1.0802038467298e-06	1.45343557011601e-05	4.82595031013968
TSC1	0.455228863983462	6.80269904175019	5.18241248791066	1.03804511061375e-06	1.40425994423208e-05	4.82009690555324
SMIM4	0.372981179337929	4.53587589823227	5.13131441821943	1.29144539636319e-06	1.71159259239097e-05	4.8071835912214
GNPDA1	0.477815311145184	6.6623558300739	5.17833321374413	1.05634961339352e-06	1.42645195995657e-05	4.8062527619457
PPAPDC2	0.337662620208235	6.27751018140197	5.18174334064381	1.04102633797632e-06	1.40702533672839e-05	4.7888269203831
PNPLA2	0.422701958341958	6.39923879993537	5.17470717710402	1.07288448942508e-06	1.44617894912091e-05	4.77997636909152
PDCD11	-0.300054740706482	6.80893562706951	-5.18813069555639	1.01290649422528e-06	1.37769963018902e-05	4.77744559012125
TEAD1	-0.396870003257077	6.07210896574913	-5.16084784892448	1.13844272000761e-06	1.52496484242946e-05	4.76382815448823
ZFPL1	0.424112557562994	5.05536346795379	5.13208043963105	1.2872346932998e-06	1.70751909492843e-05	4.7601349497781
OSBP2	0.366420899790224	4.444470518346	5.11531924291116	1.38250072066064e-06	1.81465304383218e-05	4.75255589989777
MTFR2	-0.652807464811838	2.75550374354173	-5.05791885395908	1.76374012228852e-06	2.24063635163151e-05	4.7500129870386
LIMK2	-0.292666317630617	5.95490168684481	-5.16027736973612	1.14122335226025e-06	1.52732708177717e-05	4.73480836450747
DQX1	0.513718061202898	3.33448181266453	5.06158993367561	1.73655929532905e-06	2.21171962499245e-05	4.73411953159232
HEXB	0.260285507553302	7.14332795718965	5.17211645750241	1.0848526776288e-06	1.45838386815346e-05	4.72622212336698
CCDC28A	0.494237253748118	4.17683328720963	5.07940571105123	1.61034191972435e-06	2.06497816110852e-05	4.71839038996288
DDX6	0.306981631253061	8.59466101651481	5.18258516944251	1.03727712229927e-06	1.40425994423208e-05	4.71183847676447
EIF1	0.276459939281697	9.69732498475581	5.18608129718347	1.0218470717567e-06	1.38734680194381e-05	4.69716362390315
HAUS3	-0.527770129236778	5.03301724506745	-5.11140088163527	1.4057440451019e-06	1.8429260797107e-05	4.66616327915234
DCTN4	0.235785471381539	7.71050133407186	5.16175786069339	1.13402081230872e-06	1.52039790335963e-05	4.66029588154937
TIMP2	0.503059911023476	4.65360851522833	5.11127529764501	1.4064952632848e-06	1.8429260797107e-05	4.65925066766349
COLGALT1	-0.354859382350535	6.59888772061739	-5.15436728352339	1.17042301328683e-06	1.56222861933468e-05	4.65510954914793
TIMM23B	-0.588644752788809	3.84091002081864	-5.06027992270206	1.74621150458019e-06	2.2221281315912e-05	4.65130105795207
MTERF4	-0.379748265116961	5.80460856296175	-5.13518465642253	1.27030793112946e-06	1.68954330326307e-05	4.63534224205288
ZNF107	-0.585584632595118	5.41740413551272	-5.11755905972948	1.36938312230314e-06	1.80058292158528e-05	4.62975788087278
KIAA0101	-0.465580351992827	5.27708358578891	-5.11910611222615	1.36039367633511e-06	1.79347422685232e-05	4.62322277535536
ZNF585B	0.359545457474609	4.83841664637887	5.08355730214659	1.58223990501352e-06	2.03241355121325e-05	4.62269943706107
IL32	-1.40454519417287	1.01840178974726	-5.00895296284427	2.16841736547575e-06	2.69098802975073e-05	4.61985300756407
BCL11B	1.08901816722868	1.28895306242156	4.99671724252985	2.28288467567034e-06	2.80981936802178e-05	4.61951105431549
ACVR2B	0.477083438469689	3.25897355070794	5.04526667654313	1.86063068723217e-06	2.34783448735111e-05	4.61371672464924
SNORD4A	-1.50443035888786	-0.994086500096598	-5.10416922392741	1.44964604668198e-06	1.8862985300673e-05	4.61106882658624
HEXA	0.259948871866938	5.45660995193601	5.10597233174402	1.438576246169e-06	1.87514417643001e-05	4.58732181865228
LOC101927204	0.491589382256487	3.49492689821486	5.04885569999137	1.83263115174616e-06	2.3183478832873e-05	4.58541873868435
BOP1	-0.427613466974251	6.61704438585994	-5.13346862032087	1.27963816628069e-06	1.70044661105051e-05	4.57239503840294
VRK3	0.290500599605821	5.22072963483376	5.08574675993412	1.56761261617104e-06	2.01880540689745e-05	4.55031025264068
HDGF	-0.259897058177401	8.57673086391122	-5.14435692553355	1.22155159435258e-06	1.62757930264404e-05	4.54435899494168
LINC01354	0.919249810895153	1.76267620622845	4.97527002628481	2.49787640616995e-06	3.04696280382193e-05	4.53223647451698
SH3RF1	-0.322616274090624	6.22187673676775	-5.11057029014978	1.41071974817019e-06	1.84524109220588e-05	4.52903598802807
TELO2	-0.450438183011596	5.77924546280022	-5.10890522045058	1.42074620586212e-06	1.85527380736454e-05	4.52474472859857
TOLLIP	0.321258566942254	6.59868851940101	5.11611178345251	1.37784522169759e-06	1.81012457121706e-05	4.52268647267272
NSUN5	-0.381627759496549	5.14070732209487	-5.08657676123947	1.56210208205668e-06	2.01343561065778e-05	4.51166296283366
LHPP	0.439615882146222	3.45439575868845	5.02075726474692	2.06329260434189e-06	2.57328918162772e-05	4.50971455493773
SSR1	0.325104197825807	8.45448616779485	5.1320817689055	1.28722739813053e-06	1.70751909492843e-05	4.49988172994499
CERK	1.23525974564875	0.989984245438669	4.97248184077616	2.52723401720016e-06	3.07777339840046e-05	4.49237396106075
NEDD4L	0.253960014829608	7.72242217383346	5.12338966690657	1.33580244242752e-06	1.76570505946229e-05	4.4838275415381
BTAF1	-0.327076617774991	6.95631912460533	-5.10876031761561	1.42162203813188e-06	1.85527380736454e-05	4.48258342088672
ENPP5	0.430262905167992	4.52465349511526	5.05082240334664	1.81746258283438e-06	2.30109765125136e-05	4.47334931598419
EAF2	-0.621444256217045	2.30928283687316	-4.97032378511849	2.55018708666187e-06	3.10069710877042e-05	4.46480579334449
CST3	0.475073875440604	6.30468039073936	5.09842207914916	1.48548644889436e-06	1.93126099710803e-05	4.46197021919388
HNRNPAB	-0.276605186142978	6.99528154086491	-5.10868185092758	1.42209653188372e-06	1.85527380736454e-05	4.44776505233858
SLC25A32	-0.369106121472061	4.57311601237595	-5.05365257444789	1.79584881217013e-06	2.27565111928664e-05	4.43211047901466
SHMT1	-0.344885975777919	5.95112508949799	-5.08721362697699	1.55788661719421e-06	2.00972727180312e-05	4.42783230811914
DDX21	-0.351886987308301	8.6894039545908	-5.11806722163766	1.36642398048889e-06	1.79826665127267e-05	4.42632284175957
DDX31	-0.369133661957076	4.87602944353592	-5.04824681133708	1.83735227181793e-06	2.32149548412416e-05	4.38663577573899
UBE2H	0.366200299672939	8.05546991854866	5.09492620452198	1.50770843813587e-06	1.95507339439104e-05	4.38390220493065
PLCG1	-0.350749326191643	6.39426261612826	-5.08049601137236	1.60291495558572e-06	2.05721119427993e-05	4.36830184414591
CLTA	0.282983985622867	7.3100633516092	5.08523127358924	1.57104455946804e-06	2.01976071104213e-05	4.35892902275666
C15orf61	0.704372175322837	2.64259078113931	4.95456475650722	2.72406041460786e-06	3.28814237827586e-05	4.3582377296828
CAPN15	-0.527776769167782	6.25242651906229	-5.07617116295002	1.63257305887745e-06	2.08991620222539e-05	4.35653586799281
APH1B	0.498701975439508	5.39129133334184	5.04288758696418	1.87942022176133e-06	2.36558038977101e-05	4.3474809874077
PRPF38B	-0.396802426500316	6.1529317872017	-5.06811442489999	1.68925557348043e-06	2.15696102817876e-05	4.33811897596356
GABARAP	0.291593812661171	8.50009474267962	5.09008828681879	1.53899658959008e-06	1.99013498224699e-05	4.33025882896418
ZDHHC16	0.26713057363997	5.38463095756639	5.04813618168977	1.83821132833219e-06	2.32149548412416e-05	4.32937420019559
RBM8A	-0.336580404957057	7.17978921819976	-5.07888958085243	1.61386940771854e-06	2.06773575309741e-05	4.32294530986963
THOC3	-0.354425995489918	4.16269950999338	-5.00502967592108	2.20449781763863e-06	2.72244061464981e-05	4.31541236812827
SNORD45A	-1.82901419199359	-1.47135792681167	-5.06976423903981	1.67749445538527e-06	2.14376653123959e-05	4.31178569174626
ACTG2	-1.56661623027732	-0.0571753926325825	-5.01283308845473	2.13329965915479e-06	2.65179037101559e-05	4.31062579835484
FAR2P1	-0.735903970343818	2.44563130326321	-4.96866839181035	2.56793121703761e-06	3.11974556270523e-05	4.30199298485889
HIP1	-0.336252187593912	5.97731933620745	-5.05981991236334	1.74961326268297e-06	2.22457178259505e-05	4.29950333348351
SLC41A3	0.316277607724365	5.48319687925903	5.03885915425689	1.91165819983388e-06	2.40414233908757e-05	4.2953272849782
CD3EAP	-0.641701962465367	1.63545925470071	-4.93279120304479	2.98338972581189e-06	3.56392841072325e-05	4.29487870194829
NEK8	0.450720393517346	3.84898954641985	4.98489631690102	2.39904759486125e-06	2.94314531735592e-05	4.29123036032579
CFAP45	-1.05720984321251	1.19273916902802	-4.91756435530862	3.17885439232064e-06	3.76745679203526e-05	4.28735806795952
UBQLN4	-0.242118101853849	6.53979751137538	-5.06335829261777	1.72361237321796e-06	2.19709366691348e-05	4.28448324383855
GOLGB1	0.286464426798323	8.46251349466312	5.07551013932129	1.63715296120769e-06	2.09399394084282e-05	4.27936052653276
FAM86EP	-0.369456426110822	3.3879077091822	-4.98614890330905	2.38647109096358e-06	2.93011037628039e-05	4.27438938826173
GBP2	-0.769147784894611	3.43920109901903	-4.94544291259112	2.82991873201465e-06	3.3913854493162e-05	4.26922325642417
SWI5	0.327921880614765	5.48902948466371	5.03098850063105	1.97620557193459e-06	2.47908962975521e-05	4.26907216626951
PGM1	0.374965284163236	5.14220555578827	5.02380514022896	2.03696591549106e-06	2.54887760126189e-05	4.26371904984334
PRKCZ	0.39327133598509	5.08807217070415	5.01608028231578	2.10433660999741e-06	2.62012591506809e-05	4.25522013767634
SNRPG	-0.431369885627569	4.8531679005216	-5.0068879237162	2.18733619349435e-06	2.70998682190686e-05	4.23712209130794
CPSF6	-0.247470637557719	7.22312014992836	-5.05462172176049	1.7885052381377e-06	2.26825968377329e-05	4.23034784202547
HADHB	0.226062313160784	7.58442532526996	5.05718499179117	1.76922316752914e-06	2.24570203580876e-05	4.22961574559221
PAEP	-1.31661908880772	-0.0718238411403239	-4.98459426866788	2.40208992906327e-06	2.94447203059706e-05	4.22885554168086
C6orf1	0.507932912752688	5.02553609395923	4.9814999873225	2.43347368790303e-06	2.97807994275077e-05	4.19957436305513
GOLT1B	0.494127411624318	5.70552855535898	5.01285747465969	2.13308070879535e-06	2.65179037101559e-05	4.18757461965381
ZFAND1	0.334125597490843	6.58090106503428	5.03146435996983	1.97224347013023e-06	2.47618795547454e-05	4.18752622510202
EPB41	0.270593117957287	7.65923373906924	5.04486357059509	1.86380140336128e-06	2.34986077857875e-05	4.182478395675
SNORD2	-1.05690035697822	0.478428859994064	-4.89831870983504	3.44378941630054e-06	4.01490231950069e-05	4.1814932248645
DHX37	-0.389020294533671	4.91475552864095	-5.00561674592318	2.19906188538018e-06	2.72002580484916e-05	4.16783383461691
ORMDL3	0.277795360235582	6.05525323050259	5.02012594999054	2.06878700275234e-06	2.57800046749619e-05	4.16539946446823
TOE1	-0.532901446306309	4.18381954419407	-4.96643267123523	2.5920866919012e-06	3.14654597943318e-05	4.16211525969706
UNC13B	0.213204717161723	6.95283188162322	5.03352732465176	1.95515609939567e-06	2.45678861828664e-05	4.16119502892948
SPIN4	-0.434865585040402	4.80611659211628	-5.00202914880875	2.23248594059214e-06	2.75229957996155e-05	4.15919753203229
TRIP13	-0.374766641603389	5.0926281436171	-5.00995917689479	2.15925677544591e-06	2.68183620679039e-05	4.15889538228921
GPR19	-1.11211806505265	-0.122460192415953	-4.90757144689833	3.3138416032652e-06	3.90046530593571e-05	4.15118396248107
CACNA1D	0.664782852486478	3.18016021014266	4.91570874853505	3.20350946232441e-06	3.7877085107294e-05	4.14837832353975
VAMP8	0.283022398146536	5.71355491641244	5.00607779005828	2.19480203193802e-06	2.71699483195229e-05	4.14651605475521
ATP8B2	0.536931829732757	3.95378699540757	4.95476522003191	2.72177786805626e-06	3.28803028694552e-05	4.13833646837252
VAT1	0.379383749023979	7.1130200862216	5.02361172704973	2.03862679749303e-06	2.54887760126189e-05	4.12200178318677
COX15	-0.251930238758415	5.73381647673375	-5.00501431332356	2.20464024201796e-06	2.72244061464981e-05	4.11998903733289
PRKDC	-0.406591585474834	8.85265119057455	-5.04422811657697	1.86881039472184e-06	2.35419940328382e-05	4.11751522408566
KIAA1524	-0.442496671309243	4.88666142398511	-4.98329810359568	2.4151880419027e-06	2.95811285784755e-05	4.11570664519548
TNPO2	-0.310998501313731	7.69614074268859	-5.02966786574258	1.98724210358209e-06	2.49085370846316e-05	4.09959565920999
THBS3	0.43721828434267	4.72899426770603	4.9640875050647	2.61766224918951e-06	3.16761182535405e-05	4.09665293852282
ANKRD32	-0.48998604068037	4.32011724252145	-4.95054992777238	2.77016878179228e-06	3.33843133446171e-05	4.09592029673779
FGFBP3	0.534898092151978	2.396152394672	4.88267025660798	3.67491786879798e-06	4.24808057874291e-05	4.09315787017358
NOC2L	-0.315342530732828	7.86050567931456	-5.02885087001497	1.99409975995772e-06	2.49736463682445e-05	4.08671729389737
PCAT6	0.587480342862582	2.46255500911973	4.8748301547942	3.79631769296289e-06	4.38166844562112e-05	4.08532768748451
FAM229B	0.46555160851332	3.54906491410715	4.90968437048107	3.28484279538358e-06	3.87472108526942e-05	4.08298232241977
IPPK	-0.322367210354856	4.75972741359075	-4.9640677759162	2.61787844649998e-06	3.16761182535405e-05	4.07225991737697
RB1CC1	0.493721348590555	7.64330347785742	5.00825884012622	2.17475871522452e-06	2.69662897339483e-05	4.06282710342004
PDCD2L	-0.372082323568807	4.06028058704493	-4.94430545683122	2.84339622319043e-06	3.40481959229885e-05	4.05094722171388
MON1B	0.314848139680151	6.16081248319997	4.99006454546326	2.34756885575469e-06	2.88706748059069e-05	4.05017407767046
ARL6IP6	-0.462026707806868	4.04800698543906	-4.92084605059306	3.13570218774496e-06	3.7251348141755e-05	4.04850448559784
LETM1	-0.332587637342018	7.14583696919759	-5.00430791620308	2.21119883164222e-06	2.72829594543464e-05	4.01376104861927
ITGA10	-1.11126603736969	0.622039013675725	-4.8532650009448	4.15069517280141e-06	4.71102333445094e-05	4.01274986317065
MRPL11	-0.286243257138964	5.43061641472025	-4.97148175739053	2.53784579116783e-06	3.08819225285058e-05	4.01087302691499
MT2A	1.01534712660278	6.45013702405701	4.96530555157317	2.60434816460836e-06	3.15656909559714e-05	4.00500013703596
FDPS	0.398486786736282	7.41229365755239	4.99761723368581	2.27426841551574e-06	2.80151062570831e-05	4.00380124849556
FAM220A	0.375932782390276	5.07272800626704	4.94678307389899	2.81411916092698e-06	3.37514483390411e-05	4.00199330433743
HAGH	0.364922901222839	5.95254909271554	4.97635285804834	2.48656466924534e-06	3.03563049377139e-05	4.00153424949851
GTPBP10	-0.380505770271006	5.84221052329068	-4.976442148974	2.48563412526237e-06	3.03563049377139e-05	3.98506656553209
URB1-AS1	0.35548855185892	4.51621698759341	4.92480017465539	3.08446434495153e-06	3.67298307722381e-05	3.97887753616281
SEMA4D	-0.334930233902795	4.98359173765784	-4.93564659455824	2.94806048800792e-06	3.52452836687316e-05	3.97087250928117
CKS1B	-0.405314384296295	4.78973796023398	-4.92452134817037	3.08805055463931e-06	3.67433970907004e-05	3.95961588294741
SNORD34	-1.93345685497946	-2.00369334406276	-5.08553384277416	1.56902926387204e-06	2.01889832273372e-05	3.9553766815349
LTN1	-0.572025115935283	5.61864416611928	-4.95656318900744	2.70138859947773e-06	3.26602666745231e-05	3.95493766990061
MDN1	-0.398121111536716	6.16554405474081	-4.97300536560844	2.52169618598405e-06	3.07352190980004e-05	3.938536289253
KIZ	0.375089403740512	4.39331834418625	4.89925284585163	3.43044855698203e-06	4.00556885938119e-05	3.9351484687737
ZMYND12	0.548756009068088	2.61625277609493	4.84151468759859	4.35710544866865e-06	4.91557441151077e-05	3.92843464104536
GAL	-0.412953473478249	3.82116461685856	-4.89901385344256	3.43385693499912e-06	4.00643323511631e-05	3.92683320767631
ADIPOR1	0.19451450593645	7.33588961472721	4.97659416232648	2.48405070011003e-06	3.03563049377139e-05	3.90538568295501
MID1IP1-AS1	0.606461270926826	3.13301811777746	4.85937679251734	4.04712161986701e-06	4.62845226534068e-05	3.90482806064241
GPX8	0.411482499095289	4.33389225610838	4.90620839406411	3.33268074097713e-06	3.91576948407766e-05	3.90222935260279
RNF14	0.25777912481651	6.80103792788632	4.96528723498926	2.60454788854878e-06	3.15656909559714e-05	3.90183983077937
KRT8	-0.324615424788261	9.06502668100817	-4.98682504144786	2.37970906932618e-06	2.92419896767609e-05	3.89907878132079
GPC2	-0.637279346382929	2.54473664177567	-4.84451438721018	4.30348309975023e-06	4.86604685435614e-05	3.89403462911158
SWT1	0.651351271061337	3.12309503162037	4.82633438013693	4.63857608876598e-06	5.17962467033765e-05	3.8904713778833
RBFA	-0.295239254824659	4.71425961030222	-4.92584420201542	3.07107222055649e-06	3.65993813205367e-05	3.88128648122208
ZNF649	-0.469036534506862	3.63022392718855	-4.87896007272385	3.73189024452649e-06	4.31062030090845e-05	3.87958928535949
NXPH4	0.42617429719748	4.64947790982267	4.91707938529309	3.18528022017545e-06	3.77209525127402e-05	3.87600602411996
LRRC26	0.896980260970365	4.45944477819281	4.90569075367117	3.3398624439351e-06	3.91948909201267e-05	3.86465254034195
ZNF471	0.352103208374338	5.03105255704766	4.90810255563402	3.30652906940436e-06	3.89724022811428e-05	3.85558745991285
DDX39A	-0.508618068234072	6.22084424267335	-4.94780708549098	2.80210464698748e-06	3.36611227033312e-05	3.84972383383823
CD59	0.235929330329506	6.5943208717031	4.94833324653333	2.79595073316112e-06	3.36140882379082e-05	3.8489609413997
RAB36	-0.556348930451923	2.63813111761884	-4.85162492953786	4.178924079628e-06	4.73948066311889e-05	3.84317784904892
ACD	-0.456675085087109	3.86018754257117	-4.86288016498042	3.98888864859263e-06	4.57230167536389e-05	3.83255933615272
CARD10	-0.657884295753095	1.96760178129215	-4.81502573115814	4.85965833267677e-06	5.37416331064928e-05	3.81915881990183
CRB3	0.350855068181124	5.43084255229716	4.90459933836374	3.35505400174707e-06	3.93282520610727e-05	3.81500747515979
UBXN6	0.324451734522158	7.02631332506797	4.94873135625724	2.79130323181234e-06	3.35851036289216e-05	3.81217439947701
PDE7A	-0.320097198515388	5.11034092271983	-4.90201016506362	3.39136230171243e-06	3.9691891132123e-05	3.80632593613654
ZNF530	-0.699141286983624	3.38784349336256	-4.82962961919979	4.57601399931761e-06	5.12404371467213e-05	3.79921372360266
CEP78	-0.355295628313669	5.11294171856033	-4.90560404620276	3.34106688717116e-06	3.91948909201267e-05	3.78827691719622
PIR	0.453112280866272	4.09076459439261	4.84778426514749	4.2457613923853e-06	4.8116492881553e-05	3.77610919197812
TOR1A	-0.221940593271104	5.6561859013051	-4.91681538565499	3.18878350984356e-06	3.7732681783933e-05	3.77298298538278
DIAPH1	-0.227860280096941	8.22512519075086	-4.95021232822376	2.77408037613837e-06	3.34046438878058e-05	3.76928264121867
YY2	-0.453170835954926	2.78719098914575	-4.8198688088071	4.76375185778773e-06	5.28695475953737e-05	3.76249928804816
SIL1	0.32361486074444	6.78582430863805	4.93041942065273	3.01304816153389e-06	3.59364028543231e-05	3.75404391438448
PRKAG1	0.203006569234223	6.81847414102536	4.9306975093689	3.00955595889811e-06	3.59232848003291e-05	3.74870104204588
VASH2	-0.596166683926001	3.02892397555505	-4.83285541004469	4.51556463674491e-06	5.06390728792842e-05	3.74081412324028
GALNS	0.407293496584731	4.39175826346404	4.87219850797876	3.83793437343898e-06	4.41612433345285e-05	3.73914581529993
SCGB1A1	-2.58150388496795	-2.29501843810633	-5.35695240844581	4.8802789216415e-07	7.19865110877886e-06	3.73749409646336
OSER1-AS1	0.825935277579072	3.03582539031284	4.77692576030225	5.68239999214076e-06	6.16078832360907e-05	3.7290276416682
APP	0.310566769533899	8.60196145489124	4.94339953012749	2.85417502449305e-06	3.41500335998308e-05	3.7290191911487
PSAP	0.320943424761154	9.99850289834937	4.95104004855168	2.76449955045138e-06	3.33427512044802e-05	3.72150384478494
ZXDA	0.575041606657555	3.68681388658822	4.8121620544722	4.91724647194743e-06	5.42522946530218e-05	3.71613272010492
LAPTM4B	0.33021996795227	6.02957133902698	4.90752655635506	3.3144603958271e-06	3.90046530593571e-05	3.7157561932799
BMX	-0.874058814087804	0.360674733158052	-4.76033202091201	6.08160832236146e-06	6.56516395173111e-05	3.71423867245483
ASS1	0.323993052623044	6.38828572438007	4.91543974558671	3.20709904759973e-06	3.78896926032711e-05	3.70511540810058
ZNF322	0.425646689979565	4.0225912295752	4.83038525257355	4.56178378411278e-06	5.11192129121176e-05	3.70510430030047
WIPI2	0.228552709762705	6.25465079229639	4.90627977196674	3.33169162822319e-06	3.91576948407766e-05	3.69767173827182
DMTN	0.341393758639918	5.43213874126397	4.88795446533083	3.59523243385473e-06	4.17202551984255e-05	3.69187560763742
TNFAIP8	-0.485478287943799	3.98803681115717	-4.83935651079181	4.39608571253948e-06	4.9537968185265e-05	3.69139784888381
LTA4H	0.287687639335054	6.46987785856508	4.91226726386804	3.24972895325865e-06	3.83631524859527e-05	3.69029280535717
CENPI	-0.493158853629854	3.68370851418954	-4.83927396405791	4.39758335049003e-06	4.9537968185265e-05	3.68526641376679
ICT1	-0.298693575842393	5.50299487235569	-4.88987740536608	3.56665355698772e-06	4.14847945869307e-05	3.67489055777997
WIPI1	0.555167324723647	4.10715367676247	4.81727076972998	4.81496942354977e-06	5.33591002686519e-05	3.67481086098804
UBE2D4	0.348767696233185	4.10505492325434	4.84591669582352	4.27863600043985e-06	4.84524873171982e-05	3.67462188043627
TARDBP	-0.198826252860019	7.87924653022138	-4.92380615664827	3.09726775419108e-06	3.6823889625442e-05	3.67365068326714
CYTH3	0.270404806888596	6.04938472174314	4.90003902224404	3.419259733009e-06	3.995611217966e-05	3.66963579222394
ISYNA1	-0.412882969445257	4.34128374537848	-4.85548857822238	4.11271867314179e-06	4.67145110407694e-05	3.66830179747675
ORC2	-0.315150033099872	5.43775807626564	-4.88483859783552	3.64201390346462e-06	4.21328819525615e-05	3.65824345950842
ATRIP	-0.459057128199859	2.83808263655446	-4.79088724211847	5.36632264904838e-06	5.86895126716026e-05	3.65564295434559
VRK1	-0.46550455821085	4.82773569442753	-4.85946507888546	4.04564403109046e-06	4.62845226534068e-05	3.63959340894042
CREB3L2	0.311293421705574	6.65156215721206	4.89428971725684	3.50190968122916e-06	4.0794938536336e-05	3.62772072848078
NEIL3	-0.553883325259622	3.46704509013023	-4.81481848720001	4.86380390195283e-06	5.37416331064928e-05	3.62690016404046
LAS1L	-0.279398622187454	5.92493518519208	-4.89304647515578	3.52003581791905e-06	4.09743084045523e-05	3.62403833709689
LAMB3	-1.18142328654913	1.3315446259113	-4.73948658664692	6.62179967380735e-06	7.09728364752971e-05	3.61869016860093
PGBD4	-0.590554562362967	2.79313264743551	-4.76586784652491	5.94549499424405e-06	6.42746960644843e-05	3.61752786166513
NUP188	-0.262557005213586	7.34169010127585	-4.90415454437598	3.36126440105322e-06	3.93703168847232e-05	3.60565670670835
SSTR5	-1.01958475065122	0.460275254940517	-4.74733793621432	6.41308718304042e-06	6.90314818211721e-05	3.60288883881051
KIF23	-0.402611978904541	5.03432878647856	-4.8582094821251	4.06670746932144e-06	4.63725582155099e-05	3.58895366606731
TBC1D17	0.375436858210261	5.61282693404239	4.86414384654764	3.9680842407489e-06	4.55540924763651e-05	3.5845679209354
EIF4G1	-0.210567782667789	9.98084393636985	-4.920387237169	3.14170085515549e-06	3.72931067517904e-05	3.58297268204007
SNRPD1	-0.330962133217819	6.43774762072155	-4.88691277642657	3.61080692106209e-06	4.18056630097953e-05	3.57545595800322
MPDU1	-0.235504772062288	6.86041022756213	-4.88690358375425	3.61094465394942e-06	4.18056630097953e-05	3.5710108248025
NUP54	-0.336486409874178	5.88339349116387	-4.87374699417465	3.81339333697595e-06	4.39462120859791e-05	3.56785624006696
MND1	-0.542257260837247	3.32066050480408	-4.78116366392485	5.58459475624211e-06	6.0722863765193e-05	3.56379302257284
PIGY	0.236554459789471	7.18556211847717	4.88957309955377	3.57116141764787e-06	4.15050772812697e-05	3.56179344959858
TP53I13	0.442396962476196	4.79329091233182	4.82827183701559	4.60169239816579e-06	5.1489577534171e-05	3.56014023034885
RPN1	0.250506121864523	8.4639720213649	4.9006080363015	3.411183694641e-06	3.98927837684808e-05	3.5576601765613
HDAC11	0.404925802273095	4.68710662594869	4.82283365695011	4.7059493434986e-06	5.23240596803805e-05	3.54951128633525
ANKIB1	0.271418568700718	6.36209203604553	4.87283797175397	3.82778134368938e-06	4.40781937552452e-05	3.54733501353828
CXCR4	-2.10885897677123	-0.498214636756011	-5.02225757580495	2.05029219353296e-06	2.56133008137195e-05	3.54392972462598
IL17RC	0.383765067760095	6.08598739617738	4.86629616296305	3.93289243723079e-06	4.51846310921634e-05	3.54192490793718
POLR2D	-0.314269136265364	5.7720064895363	-4.86064407714332	4.02596211164187e-06	4.61127742703389e-05	3.53745927657739
PGD	0.362834431105367	8.61367700918984	4.88823749325356	3.59101212426105e-06	4.17035097122226e-05	3.52370603513801
ILK	0.318024311240118	6.12900269377456	4.86383583017356	3.97314547665417e-06	4.55773510140864e-05	3.51655096948426
BEX4	0.597281853350553	4.58923517555354	4.78980169561201	5.39027385340645e-06	5.88229303653716e-05	3.51570736011986
EEF1A1	0.289697261186841	12.8266267704822	4.91881353287022	3.16236085511364e-06	3.75086971567033e-05	3.51253278789648
EDEM3	0.368101869354715	6.91985073669794	4.87416426748273	3.80680634994208e-06	4.39039970435717e-05	3.51233800587656
ATP7A	0.394250733990715	5.94484968427454	4.85818184512094	4.06717229420795e-06	4.63725582155099e-05	3.50375474632619
GRINA	0.304780553232639	8.47739781104389	4.88692982210613	3.61055154086882e-06	4.18056630097953e-05	3.50285747147795
ARSD	0.301068389221783	6.01303682196549	4.85915719972248	4.05079906939488e-06	4.62913233074836e-05	3.5022445429969
SNORD46	-2.15562701698111	-1.71543131859208	-4.94725832629993	2.80853690441192e-06	3.371142298693e-05	3.49576755547931
UTP6	-0.281725298449382	5.93184721547644	-4.85693528404526	4.08819188256933e-06	4.65415385205922e-05	3.4874778589113
UHRF2	-0.319351232381345	5.32325649999453	-4.83839352968744	4.4135878578211e-06	4.96437717401061e-05	3.48580642486287
TIMM23	-0.23548934368103	6.12918111464907	-4.85652353558512	4.09515797209345e-06	4.65855243249661e-05	3.48227189590165
TCEAL3	0.365179698152194	4.42014667676265	4.80187544910235	5.12962485843502e-06	5.63470715978495e-05	3.4714365167529
SPTLC2	0.314400720861717	6.57694945535159	4.85602415468244	4.10362213239914e-06	4.66464723240768e-05	3.45831226682055
EFR3A	0.339873540744629	6.33578067466025	4.84568603565301	4.28271340225086e-06	4.8462113374679e-05	3.4554826695114
MAFG	0.544963794904101	6.53642251778699	4.82387088686353	4.68588885317175e-06	5.21982989756877e-05	3.45294690945942
ZNF718	-0.421215052173311	3.53095010830185	-4.75466836205445	6.22399217647412e-06	6.7140421351965e-05	3.45167338478514
MRPL14	-0.353051007205742	5.00132637307436	-4.82485245622703	4.66698136250195e-06	5.20262747879208e-05	3.44917608321604
PRKY	-0.494454003178303	3.93873793237188	-4.77792718659247	5.65913947240056e-06	6.14000276861032e-05	3.44886323800267
HACD2	-0.368178941141659	5.28672651964181	-4.82334428514976	4.69606316475026e-06	5.22728572882801e-05	3.44527026406777
CTAGE5	0.505060572434029	6.56298071870709	4.83511711362562	4.47364499237756e-06	5.02211273230696e-05	3.43757345882597
NBEAL2	-0.481863282395878	6.99267101056079	-4.85738220394485	4.08064378279889e-06	4.64908551157118e-05	3.43178016539633
DSG2	-0.38379981271126	8.38371557663273	-4.86939668224391	3.88272953045459e-06	4.46424706196831e-05	3.4298932685705
AMACR	0.462430293674505	5.98858361967217	4.84431690885967	4.30699340214068e-06	4.86635161223058e-05	3.42551868238202
SNHG4	-0.443239309363861	3.75495397977981	-4.77150896724665	5.8098352447827e-06	6.29440736188001e-05	3.42014668459841
PMS1	-0.40993011865223	4.75687402166378	-4.80155424509166	5.13639784093961e-06	5.63802265932377e-05	3.4145099990103
ZNF232	-0.318507073571211	4.89524070563539	-4.79717758956112	5.2295546511757e-06	5.72354173775906e-05	3.4121641411317
VTI1B	0.313012580465962	6.26619404942242	4.83901784918782	4.40223317459929e-06	4.95531734256243e-05	3.41000432171075
TLN1	0.265634738096413	8.13503995831096	4.85830481886258	4.06510440336703e-06	4.63725582155099e-05	3.40238658736164
CRIP2	-0.487114776936307	3.57539352784144	-4.74624403395675	6.44177904294278e-06	6.92906548057513e-05	3.39892330599732
LOC440910	-1.29167188189202	-0.530708782770071	-4.71167200948145	7.41553735969448e-06	7.82513766642111e-05	3.39720908056536
MXI1	0.316127430766254	5.89966931822111	4.82628875866783	4.63944804315673e-06	5.17962467033765e-05	3.38114346312905
SETMAR	-0.281558298682407	4.9214107323256	-4.80393883208289	5.08632219101531e-06	5.59123089460365e-05	3.37369193783375
SLFNL1-AS1	-1.05359076309272	0.391193316481922	-4.66842610810715	8.83589425088394e-06	9.10012263863328e-05	3.36717727692085
STRA13	-0.378283145709434	5.84249683017171	-4.82274684165785	4.70763216756753e-06	5.23240596803805e-05	3.36387535792339
ATF2	0.343077262890471	5.80362660346822	4.80753141561007	5.01177281639098e-06	5.52140723484424e-05	3.36126859786386
PEX26	-0.240436071879239	5.67091944170698	-4.81254683322027	4.90947026166212e-06	5.42063275361165e-05	3.35592337904702
ABT1	-0.333464135348927	4.7148822283837	-4.78087570525849	5.59118839857226e-06	6.07505680122728e-05	3.35537256867062
LINC01278	0.314097225714737	6.35112993844583	4.82587106331144	4.64743877896311e-06	5.18469098847771e-05	3.35443072357901
LCMT2	-0.301448444029284	5.05027445790847	-4.79994467478804	5.17046858997399e-06	5.66300192173956e-05	3.34771649619543
CHPF	0.485734791638354	6.52403374933705	4.82747595995512	4.61680904058579e-06	5.16202565550531e-05	3.34768736120095
AK9	0.497725915209867	3.30654044062509	4.7209228166479	7.14182295904131e-06	7.57356027916414e-05	3.34303366723285
TMEM150A	0.486365152932978	4.02315386122323	4.74275839484924	6.53403652446965e-06	7.02327075529251e-05	3.34229971796211
CKAP4	0.305068333655175	7.2404654023376	4.83504632511844	4.47495127585689e-06	5.02211273230696e-05	3.34136311426542
SRRM1	-0.291909363027647	6.40183752805468	-4.82174259095601	4.72714105330965e-06	5.25020340654569e-05	3.32791823276965
CEP135	-0.526999046633288	3.76553530088372	-4.72685460036759	6.97149472385447e-06	7.42966392997861e-05	3.32467179137801
ZNF273	-0.511572315936444	3.93825709579808	-4.73076973592362	6.86123875921114e-06	7.33297944543163e-05	3.32316820098353
TMPRSS2	0.560695112815681	7.58743966424778	4.83662817016428	4.44584914751109e-06	4.996921466993e-05	3.31965149647476
NOP9	-0.245162669837346	6.14856997380719	-4.81827727277712	4.79506415025548e-06	5.31777572232174e-05	3.31947356989668
C9orf172	0.670972491000833	3.71325341051329	4.73362448177222	6.78191297199941e-06	7.25336219284496e-05	3.31215226681898
WDR75	-0.298303127305077	6.07658964247483	-4.81485595540402	4.86305415888651e-06	5.37416331064928e-05	3.31148202861269
SNAPC4	-0.447500529728957	4.88288853189519	-4.79002104695298	5.38542579433543e-06	5.88127663474479e-05	3.30226240220613
FBXO25	0.260802892571578	5.98421439350248	4.80568646984473	5.04992361508341e-06	5.55528593436575e-05	3.2977172865579
SEC61B	0.248081241151574	6.83623140568711	4.81701535816067	4.82003336348845e-06	5.33758266859459e-05	3.29230697143483
CCDC58	-0.409352398233087	4.66021930716648	-4.7690873596312	5.86769893215253e-06	6.35251385473702e-05	3.28807393997429
PPCDC	-0.362887968323776	4.15879433100622	-4.72955162305113	6.89536010834699e-06	7.36420536180217e-05	3.26815133556932
GNG12	0.370413455290807	6.78825092578446	4.80734614640358	5.01559123853071e-06	5.5215629059954e-05	3.25528277383295
DNAJC10	0.41230836452436	7.3926653963336	4.81149397661752	4.9307764527079e-06	5.43616293787532e-05	3.24047880707898
REPS2	0.561591383952489	4.05764498690702	4.73921377300253	6.6291690679817e-06	7.10011431703375e-05	3.23262042752195
CEP72	-0.600480405412478	3.33844312281017	-4.67195423722175	8.71077525150425e-06	8.98975953103696e-05	3.23097748739036
DIO1	0.742917245346365	2.2520078882125	4.65231257898725	9.42981480505322e-06	9.66539925683817e-05	3.23045348522782
P3H1	0.311324926196733	4.91312061270792	4.75275361011744	6.27285636935208e-06	6.76189599728577e-05	3.2239486384001
ZNF599	0.384083193781608	3.35737092666461	4.68942090723594	8.11621101888448e-06	8.45019547567399e-05	3.2239279006681
EEF2	0.331225979939509	12.2896525059699	4.84333799683267	4.32443529271408e-06	4.88238498912742e-05	3.21972954708677
EPS15L1	-0.310887985208167	6.22002317518094	-4.78449112300441	5.50894836623186e-06	6.00743418063454e-05	3.21140800822986
CEBPB	0.801659342280538	5.66217179809038	4.74043276109492	6.59630260155542e-06	7.07858096237117e-05	3.20127108238322
TPRA1	0.31557284789692	6.17356737685756	4.78132187105915	5.58097536151739e-06	6.0722863765193e-05	3.2012203044543
ACTL6A	-0.284982946863241	6.01746149851135	-4.78135145624344	5.58029877713747e-06	6.0722863765193e-05	3.179732489836
SNN	0.305777377572888	6.41865239291489	4.78132078903782	5.58100010780169e-06	6.0722863765193e-05	3.17825133456227
TNFRSF10A	-0.338444844849819	4.465818620829	-4.72471475435598	7.03248011589379e-06	7.46815568743007e-05	3.17170384114673
QTRTD1	-0.293694690977261	5.32256810093986	-4.76394012488283	5.99255438370166e-06	6.47368321047943e-05	3.16751109238161
RBM28	-0.279178476403315	5.17143269201616	-4.75228439107693	6.28488743114778e-06	6.77000499756923e-05	3.16069926953267
SSRP1	-0.259074195321617	8.2735668759131	-4.80010065009895	5.16715738898835e-06	5.66300192173956e-05	3.15538147762491
DKC1	-0.269481401781475	6.97089339238598	-4.79018896666237	5.38171732741751e-06	5.88127663474479e-05	3.15526060755235
SLC16A6	-0.650982366491318	3.37597504149662	-4.71656732357717	7.26945103425593e-06	7.68718850213993e-05	3.14631643214905
HOMEZ	0.294754315257125	4.43330815672114	4.71182399614711	7.4109592483762e-06	7.82513766642111e-05	3.13379998758252
ST6GALNAC6	0.313714478550728	4.86562014599997	4.7258632511372	6.99968404094074e-06	7.44447489904201e-05	3.12936120225365
NR3C2	0.420898445553905	3.70461620105689	4.68043453286501	8.41701799355395e-06	8.72256329821988e-05	3.12761764554562
ERI1	-0.370576511281524	5.02382971128635	-4.7258428461692	7.00026542184824e-06	7.44447489904201e-05	3.1138392096473
GTF2H3	-0.302354215529385	6.4596710917794	-4.7686807083757	5.87747044198799e-06	6.35850836865214e-05	3.11083487197963
ADCY3	-0.392469781704367	4.7752307147322	-4.72712942517269	6.96369950764551e-06	7.42662725900603e-05	3.11074822613943
DUSP19	0.67931747990134	2.1911399286934	4.61172024834769	1.11024837592135e-05	0.00011104908886852	3.11016452764507
OTUD1	0.871156439362455	3.9088091892708	4.63138764564511	1.02590224222366e-05	0.000103876925618547	3.10259724229173
ALPK1	0.66952473167977	4.55903065980808	4.67354662380456	8.65486788623633e-06	8.93820468911449e-05	3.08696765280486
WDR54	-0.389867105363734	3.92817598176372	-4.69128006590578	8.05529204967354e-06	8.39987954290957e-05	3.08548499271223
AKAP8	-0.310979608259998	5.34872108725688	-4.73362652950623	6.78185639144086e-06	7.25336219284496e-05	3.08129415215913
DBR1	-0.307885208249323	4.57625632576826	-4.71046330305515	7.45204350944098e-06	7.8530467503742e-05	3.06025524528669
SERGEF	0.300107179643235	4.50631781995959	4.69426699643397	7.95834629557213e-06	8.31394970374301e-05	3.05894112184057
C17orf89	0.445312958185382	5.72102159096554	4.74084000121955	6.58535782012254e-06	7.07337146115595e-05	3.05851232329898
LRRC8C	-0.999480656631684	1.00110222350352	-4.58536341274063	1.23387083450864e-05	0.000121893450335406	3.04244482087565
SLC6A9	0.466509741897561	5.8614859909969	4.72097644723174	7.14026505669513e-06	7.57356027916414e-05	3.04189613841133
SDHAP1	-0.581110230692619	3.34371360824147	-4.62611916743762	1.04786776974368e-05	0.000105815618227781	3.04189455888082
FBXL6	-0.407431109128745	4.74086398543257	-4.70984023679332	7.47092976601523e-06	7.86700430340004e-05	3.03804953996746
CTSK	0.685277304583879	2.35604139473039	4.58779673703191	1.22192149128509e-05	0.000121031484915151	3.01996691875399
EXOC1	0.276604034989131	5.72371405471629	4.719095330973	7.19510658248819e-06	7.61930327522163e-05	3.01549333912818
COPE	0.360020254443862	6.68379010704129	4.74030886190615	6.59963595319635e-06	7.07858096237117e-05	3.00648394203279
PLEKHF1	-0.693306077640128	1.41264580249223	-4.58011196154286	1.26004570857856e-05	0.000123793813874288	3.00185008524521
TSPAN31	0.410148921056065	4.6130838788162	4.66947452447131	8.79853326924732e-06	9.06786380034439e-05	2.99085626821636
TOB2	0.266640066314342	5.80241775130642	4.71966996804404	7.17831059561007e-06	7.60688157400712e-05	2.98746389178843
NAF1	-0.347016778912638	4.38132877415496	-4.67564196820418	8.58183161634593e-06	8.88110155417302e-05	2.98289822527983
VPS9D1-AS1	-0.402560027906724	4.45926987813282	-4.69505835762691	7.93285146152254e-06	8.29932348090232e-05	2.98003752193241
CLCN7	0.50160778163373	6.85124253278811	4.72900263921811	6.91079179282563e-06	7.37544062267731e-05	2.97439343131796
FANCL	-0.498733491354409	2.62083463493265	-4.6034978219099	1.1474674239785e-05	0.000114335572916133	2.96865046092476
NBEA	0.552404104971457	2.96100105458069	4.59754153199377	1.17518002241467e-05	0.000116941704549892	2.9555461421723
CCDC51	-0.303970672226621	4.85637741081011	-4.69415955328592	7.96181384788389e-06	8.31394970374301e-05	2.94553925690674
MAP7	-0.242133808353448	7.03231958493193	-4.72541665611425	7.0124191912335e-06	7.45212219218417e-05	2.9340080994805
ZSCAN26	0.685118551727131	3.5030921157916	4.58485713834573	1.23637117046178e-05	0.000121979957264481	2.93300252360092
CLK1	0.647529224540908	6.40821426877316	4.6934660332634	7.98423133421745e-06	8.33156481685957e-05	2.93242918565149
SNTA1	0.38593274220958	5.67125077885552	4.70109873041568	7.74084351467204e-06	8.12274676564049e-05	2.9279673463292
CHCHD3	-0.230050210619658	6.00367723004838	-4.70630719169843	7.57890350509523e-06	7.96952486222059e-05	2.92233547058174
BEND3	-0.422915176505007	3.137048297774	-4.63281930859399	1.02001076157214e-05	0.000103489740511941	2.91405816819427
GEMIN5	-0.322180198240207	5.01515533082604	-4.69541187579817	7.92148796565318e-06	8.299176563084e-05	2.90911420782991
GRWD1	-0.333304258135438	5.00998995660815	-4.69493708959137	7.93675314236529e-06	8.29932348090232e-05	2.9081634792725
TMEM57	0.290769187290567	5.19754152573052	4.67447759140584	8.62234361047862e-06	8.91074409187522e-05	2.90451466447039
GLDC	-0.479657929715784	3.18373143051554	-4.61430241555874	1.09880317990658e-05	0.000110174764650745	2.90429859696693
POTEF	-1.32291815794763	-0.298011430725872	-4.58260524260618	1.24755212424336e-05	0.000122840935722219	2.90251222155175
RIC1	-0.294250081723639	5.6025820717022	-4.68586507370892	8.23397093876939e-06	8.54466535014244e-05	2.90180466046645
ANKRD18A	-0.564422202985708	2.78535768382488	-4.58205733467171	1.25028731947156e-05	0.000123029583153244	2.89954187187325
XRCC1	-0.4214183792209	4.30935302555934	-4.64437142944747	9.73656179211715e-06	9.93910345822101e-05	2.89952692295478
IDI1	0.499325667801167	7.09237671856238	4.71210448705717	7.40251755255359e-06	7.82239293238176e-05	2.89949358254218
SELK	0.361781560502347	5.96571679423501	4.68929276497516	8.12042625958815e-06	8.45019547567399e-05	2.89806679888358
TCEAL4	0.224792842948579	6.87225799017676	4.71758181325877	7.239527549434e-06	7.66094049910507e-05	2.89772724363147
ZNF33A	0.263119976397501	6.43996887486005	4.71045003721879	7.45244513804158e-06	7.8530467503742e-05	2.89447017149369
GLG1	0.275889525572614	7.81912389125925	4.72663208618934	6.97781238403038e-06	7.43112274883689e-05	2.89300896302168
KCTD7	0.485717278334698	4.2261397507483	4.61423370010149	1.09910626962451e-05	0.000110174764650745	2.88349237250125
MRPS17	-0.306089166546942	4.837269271106	-4.67530131150981	8.59366490947048e-06	8.88722260885735e-05	2.88192528302694
LOC100129550	0.604318031991582	3.1908279486981	4.57293080128053	1.29670992446017e-05	0.000126849486812338	2.87959651054349
WDR74	-0.342468812098641	5.46396669317247	-4.68875310306063	8.13820173858631e-06	8.46282806832493e-05	2.86968924821975
NAP1L3	0.48986183883367	2.64285409721654	4.55483849103489	1.39371601576067e-05	0.000135019610920402	2.86645875348325
DPY19L3	0.315425585916933	6.36897043145161	4.69528517371788	7.92555886485246e-06	8.299176563084e-05	2.85634879840182
MYH14	0.323834133995874	6.91672296958566	4.70315195173409	7.67660875337693e-06	8.06097601683273e-05	2.85592641802291
ZNF586	-0.466570034606507	4.29908143839936	-4.62286514767738	1.06166129315229e-05	0.000106849235777311	2.85572141478515
CBX4	0.37292969550927	7.66253958913901	4.70708993504018	7.55485232203119e-06	7.94980115400282e-05	2.8499981000531
ACO1	0.294729088587692	6.48597887140946	4.69605679665247	7.90079824908066e-06	8.2848035271086e-05	2.84003121954141
CSNK2A2	0.276287898257964	4.9892613145355	4.64216408809491	9.82352829712967e-06	0.00010007469532544	2.83532830637981
PTCD3	-0.268996239337744	6.86710004890371	-4.70379666049064	7.65654594012876e-06	8.04553490811571e-05	2.82641297312159
KNOP1	-0.339935287737091	4.94562663440371	-4.67025482751125	8.77082607430596e-06	9.04551678102873e-05	2.80793344711814
WDR91	-0.288131472329918	5.24712282672916	-4.65703920748116	9.25170302850045e-06	9.49580127655248e-05	2.80784693986826
CCSER2	0.344717667988388	5.12237821496328	4.63924520105097	9.93968465354736e-06	0.000101052339037012	2.79676481771894
CHRAC1	-0.290724842348572	4.62704192873766	-4.63220366970387	1.02254017031688e-05	0.000103676321387429	2.79516855628548
TOMM22	-0.228880990050654	6.41132395589402	-4.68749469210801	8.17979812055255e-06	8.50019713344063e-05	2.79272144781466
EIF4E3	0.586761436617781	3.35832556954954	4.56574808695743	1.33441344731274e-05	0.00012996753665298	2.78544686074491
WDR33	-0.239089069581905	6.56933492696129	-4.68291771086792	8.33283347728522e-06	8.64128642920683e-05	2.78507471052182
NAA40	-0.266500522395546	5.0154522633489	-4.64600786621702	9.67257000786513e-06	9.88049736313624e-05	2.78065338895759
APOLD1	0.673503659213767	2.58021282051529	4.54279497261179	1.46214201378556e-05	0.000140380591297979	2.77470577375831
TIMM21	-0.448535429580735	5.13785885254676	-4.66527262028836	8.9491996055186e-06	9.21049905938775e-05	2.77093245377646
LMAN2	0.302787612161283	7.21090472293311	4.68676722566534	8.20393820794236e-06	8.51938700763917e-05	2.76281843172196
DOT1L	-0.415213208693843	6.60120209190608	-4.67838933215068	8.48697265435909e-06	8.78899181916249e-05	2.75905569703094
FAM134C	0.234860041653936	6.16496227146673	4.66074983106571	9.11416467251744e-06	9.36743988518288e-05	2.74613721702551
MUTYH	-0.383011926866405	5.08984707036663	-4.62870817416605	1.03701728345405e-05	0.000104860953052835	2.74223054494847
ZNF431	-0.683318661317882	4.28772256745062	-4.58402877555597	1.240472779639e-05	0.000122224010886215	2.73559414907653
LGALS8	0.752271328323475	6.69035838927605	4.65755870500371	9.23232694028192e-06	9.48239544016917e-05	2.7262225149265
SLC6A16	-1.40893508606483	-0.292009366032512	-4.55723575601486	1.38047032833944e-05	0.000133909188955717	2.72089790678149
SARM1	0.36027973874742	4.2793395886415	4.60985818413566	1.1185733120799e-05	0.00011175313941578	2.7169559496157
MTFP1	-0.417139744258794	4.05357469639273	-4.58714133510851	1.22512891447473e-05	0.000121189300261874	2.69132213688604
AZI2	0.354177117025575	6.38660441344106	4.64271222763033	9.80186233173923e-06	9.99217683458223e-05	2.68948335094029
ZNF239	-0.371738784346619	4.42787472504802	-4.61788905934845	1.08309506653077e-05	0.000108860478708341	2.68687624195085
PALB2	-0.407000920867711	4.23507196492871	-4.59054521600938	1.2085591711537e-05	0.000119945304124547	2.68524547390932
WBP1L	0.263667143963636	5.88130419822825	4.64014603011048	9.90369522024242e-06	0.000100822974526888	2.68153210996883
DNASE2	0.329576836022758	6.31562211178279	4.6501328561268	9.51306725286428e-06	9.73080503194891e-05	2.67582851515486
TMEM178A	2.60685245483181	-0.745322953475078	5.02083290286092	2.06263527198411e-06	2.57328918162772e-05	2.67372648770543
SLC6A19	-2.63309859758705	-1.52330048713322	-4.77829947861902	5.65051568477718e-06	6.13507906888027e-05	2.66730218230991
DHCR24	0.336993733603084	10.2311916492568	4.68956424329353	8.11149849089903e-06	8.45019547567399e-05	2.6660524401893
CYHR1	0.377327616664433	5.97773045436065	4.63949459539723	9.92970832749994e-06	0.000101019309109579	2.66286532676552
MARS2	-0.435528239212879	5.0003707327623	-4.62567521826131	1.04973936093471e-05	0.000105933375294325	2.66180166915636
MAF1	0.281025529428072	6.53087005611429	4.65047943331704	9.49978263068855e-06	9.72384021693383e-05	2.66119371021695
ZBTB38	0.341838257385861	5.46587099097571	4.62544647980731	1.05070493447431e-05	0.00010595960574927	2.6472254325871
PPIF	-0.394908397865041	7.39211037712799	-4.6628975633062	9.03546385759876e-06	9.29291269080158e-05	2.64340219993405
NDFIP1	0.303808165291993	7.18606039225627	4.65420496290959	9.35810966258869e-06	9.59845455556228e-05	2.63795258500682
FAHD2CP	1.12204296311675	-0.233459648564682	4.50896192900255	1.67219739582055e-05	0.000158121637881873	2.63424130995949
UBE2G2	-0.310694952097201	6.57012282719536	-4.65114929466164	9.47415713960349e-06	9.70422534845062e-05	2.63118371155438
ZNF771	0.500900617209155	4.05686023655736	4.55557393117205	1.38963944959731e-05	0.000134711594416741	2.62692613506423
CMSS1	-0.277415101764421	5.25464613891211	-4.61297050846865	1.10469238719457e-05	0.000110587072574091	2.61785562716826
HSPA12A	0.43538565637359	3.90937579905451	4.5501307870396	1.4200862304977e-05	0.000136955779300921	2.61633575584376
EGLN1	0.296212233159838	6.30190612066716	4.63410973365994	1.0147285761916e-05	0.000103093127876138	2.61562037584324
GCC1	0.303768447012446	5.79430265610434	4.61711486269314	1.0864672420109e-05	0.000109126368602245	2.6137229570107
GNMT	0.54221554635943	3.63104406399388	4.54218089466265	1.46571660102422e-05	0.000140544064374072	2.60918797111772
PALMD	-0.674611926526022	1.20416242409151	-4.47951563001831	1.87850783405496e-05	0.000175858314439958	2.60890620597774
DAZAP2	0.307934613615975	7.5394587896838	4.64979151453316	9.52616877719352e-06	9.73757320342668e-05	2.60815791191938
APOL2	0.390199949820413	4.85706774605761	4.57884627739189	1.26643416159365e-05	0.000124292649480329	2.60394787383941
CREBRF	1.00180314012706	5.16459805187924	4.5435999220592	1.45746911508233e-05	0.000140021473013924	2.6015824589591
TBC1D20	0.276844964670558	6.67308014820123	4.63163171386215	1.02489554501655e-05	0.000103845016895874	2.60091641205023
NDUFA4L2	-0.40858294214023	4.45995244039695	-4.57452197593609	1.28849805230152e-05	0.000126210611567904	2.59847375376995
MT1F	1.10888136688422	5.11658730308506	4.56570502437324	1.33464265795748e-05	0.00012996753665298	2.59309198419412
PUS7	-0.394781495669038	4.831351328276	-4.61159943076768	1.11078670405246e-05	0.00011104908886852	2.59281765362947
MAK16	-0.377294544859537	5.19214587876197	-4.61850812561715	1.08040588648311e-05	0.000108662925595649	2.59193608702291
UBE2J1	0.287588261727593	6.45045152825049	4.63290696663176	1.01965110361126e-05	0.000103489740511941	2.58185818001845
RAB29	0.355068647734255	5.95488060300397	4.62746974683428	1.0421938703252e-05	0.00010531348019383	2.57824294842231
IFT20	0.398189839659704	4.24096525575323	4.55779430159531	1.37740171028372e-05	0.000133697893223143	2.57695282389949
WDR5	-0.258230856496026	6.12871133229074	-4.62890066243475	1.03621492739297e-05	0.000104850426884992	2.57647347972756
CHMP5	0.262876894665471	6.60282371706421	4.62428448807627	1.05562334465855e-05	0.000106384162036193	2.55866523308317
PWAR5	-0.704710511349878	4.46741826363174	-4.56761468878618	1.32451453625486e-05	0.000129232685356744	2.55436034777068
TESK2	0.301145311259095	4.4831297181561	4.55255721913078	1.40643488037292e-05	0.000136076199508246	2.5528261862699
TNFSF13	0.397797185961088	3.79776682593902	4.54201751898896	1.46666904342522e-05	0.000140545643625227	2.5518065560977
MCAT	-0.294180995196652	4.89700104773048	-4.58716310344167	1.2250222533628e-05	0.000121189300261874	2.54054336562804
PPIH	-0.28866869435315	4.87511719652505	-4.57664398934587	1.27762482956603e-05	0.000125309042722165	2.53984430025512
RYR2	0.400438175324653	3.6528369433363	4.53068335698	1.53422559992837e-05	0.000146382699878818	2.53928133200817
MORN4	0.31113179536554	4.84590278593259	4.5714470432351	1.30441303241382e-05	0.000127519961554205	2.53738515790403
NEURL1B	0.477646199052762	4.14694914405575	4.56396591750169	1.34393135064704e-05	0.000130787253151756	2.53677049337075
ZBED5-AS1	0.315526741948755	4.44955037982972	4.5583278213406	1.37447674346514e-05	0.000133586684659369	2.53495822926164
STEAP3	-0.383652888740263	4.05728704467787	-4.57090074926263	1.30726031718701e-05	0.000127632125636412	2.53454739228541
ZNF620	-0.604382743068968	2.04711422769911	-4.45845748821415	2.04090538710101e-05	0.00018920343909185	2.53000970516148
ABHD12	0.257319781115722	6.19881490615028	4.6035407406854	1.14727005130229e-05	0.000114335572916133	2.51689034675845
MCTP1	0.887702492263003	1.43984657801217	4.43246991370831	2.26006108892394e-05	0.000206933398239523	2.51613851260143
STK39	-0.328496152074002	6.83485432098628	-4.62306776679395	1.06079729940668e-05	0.000106833884962379	2.51368417606918
ODC1	-0.238141197355539	9.16658553382563	-4.64342134247666	9.77390224809552e-06	9.97044267373657e-05	2.5108436990442
MMAB	0.298929390630482	6.48882612505783	4.61374192008118	1.10127777333351e-05	0.00011031879282439	2.51032062336929
CNOT10	-0.292956194143636	5.68887917975683	-4.59647672749943	1.18020197417767e-05	0.000117285988380224	2.50648749553844
MBP	0.287054377512748	6.26349070509783	4.59911673779036	1.16778876452223e-05	0.00011628326318346	2.49471107469856
TRMT10C	-0.373494837374503	5.79178891399503	-4.60360642013579	1.14696807161022e-05	0.000114335572916133	2.49365119266001
KIAA0020	-0.376002780948585	5.05105599686092	-4.58001638242035	1.26052704724152e-05	0.000123793813874288	2.49164371932098
ZNF490	0.42902325395243	4.25538875934167	4.51481613970605	1.63387503451404e-05	0.000154790331345507	2.48781703629554
FAM106A	-1.35389237305362	0.404018619860833	-4.48561303001071	1.83386423032751e-05	0.000171893291401984	2.48639801289393
FOXRED1	-0.27089778983274	6.15418704902092	-4.59684440705251	1.1784655391347e-05	0.000117190983679779	2.46822266298763
BET1	0.449696301697929	5.15230238920901	4.55191627258316	1.41002852581143e-05	0.00013620392347984	2.46734050987478
EML4	-0.252279202165655	5.87688710728793	-4.58674651378742	1.22706503169297e-05	0.000121300911888754	2.46002507196953
GLT8D1	0.226581256516314	5.9063604790407	4.58463305655751	1.2374794070121e-05	0.000122009131816767	2.45855603609039
MTCH2	-0.212420986380061	7.64292288624788	-4.61453095934074	1.09779570232623e-05	0.000110174764650745	2.4568808690883
PPP1R8	-0.285562425560643	6.3322358987804	-4.58901112387896	1.21599995475545e-05	0.000120604064204808	2.4437513371962
PARD6B	0.638192324714372	3.56363550157219	4.45785500049185	2.04574560106803e-05	0.000189505958949029	2.43703429329684
EDN2	-0.873432982799897	0.434442835210722	-4.4070237793208	2.49655830332909e-05	0.000225425853775043	2.42618957553533
IMPAD1	0.32641987114112	7.7581597755762	4.6056580074662	1.13757396088441e-05	0.000113575868328725	2.41917114269148
RTKN	-0.287170805291274	4.78193249788837	-4.55047564915136	1.4181382196476e-05	0.000136855806595298	2.41540454939743
MRPL32	-0.264161169424337	6.15480089971437	-4.58513194513718	1.23501337525204e-05	0.000121926106790168	2.41414916958252
MAGOHB	-0.393715440402858	4.46883745327428	-4.53065378023401	1.53440576457951e-05	0.000146382699878818	2.4077707450315
LAMTOR4	0.349150634234301	5.52197812450971	4.56205703572646	1.35419880226536e-05	0.000131701095950885	2.40686992032636
C19orf81	1.08082658167282	1.11704549905725	4.40211813889346	2.54481797301001e-05	0.000229507427523834	2.40468558400273
RRAGA	0.230201912575624	6.7942235252516	4.59115408721795	1.20561820200777e-05	0.000119732559003629	2.40140993760485
SHC2	0.666175004054458	2.54790271975531	4.42377804582407	2.3383030978325e-05	0.000213391201659215	2.39930123226142
H6PD	0.257004520019814	6.78838409399363	4.58782878294269	1.22176487269188e-05	0.000121031484915151	2.39835573205047
ACYP2	0.422447592848736	3.40416911951314	4.46556252682296	1.98465303014121e-05	0.00018430148361534	2.39598128287942
SNX25	0.30268472633341	5.46274992446741	4.54259774186529	1.46328918681525e-05	0.00014040096120906	2.3897652263131
ZNF552	-0.343759200654055	4.49648017302511	-4.52228333772888	1.58622410920185e-05	0.000150656174723435	2.38812973418425
YPEL5	0.389225476388298	5.84370081318027	4.54360859243686	1.45741886042887e-05	0.000140021473013924	2.38173224662776
ZBTB18	0.403237004542362	3.92848729331783	4.47770059731176	1.89199853715176e-05	0.000176900685142408	2.37862461690087
KRTCAP2	0.309156173675485	5.92460720823617	4.56591588155141	1.33352068463329e-05	0.00012996753665298	2.37819162354152
LOC100507564	0.617794034419467	1.89568185187454	4.40415927551953	2.5246298041128e-05	0.000227823564534602	2.376927355431
STX7	0.327722955047881	5.41106809152574	4.55215468923186	1.40869074048758e-05	0.00013620392347984	2.37572370282906
CACNB2	-0.686244426640272	1.45893561498247	-4.39787683625544	2.58726626172071e-05	0.000232776454080276	2.37225638130008
DDX60	0.609735873420707	2.8806679740201	4.44495854737856	2.15204931714357e-05	0.000198131039523163	2.35815794682853
ANG	0.881374597245887	0.941102765135731	4.38522773945563	2.71795609759786e-05	0.000242068972488313	2.33912766440874
CHD7	-0.375620490829424	4.80701953096088	-4.52340360825014	1.57919214007243e-05	0.000150148173675212	2.33808767027288
VDR	-0.50156445790186	4.86461072759138	-4.51265283172258	1.64793638843689e-05	0.000156024040408376	2.33147038803915
GPN3	-0.292473358536072	5.22296467284844	-4.53789915863518	1.49087675649147e-05	0.000142592390926598	2.33103713555389
GPBP1L1	0.261864081782267	6.94051805131128	4.57108598521151	1.30629419422437e-05	0.000127620778272434	2.33102599661391
PKIG	0.370400845483036	3.90472887528535	4.47319169909125	1.92591826181297e-05	0.000179736411556144	2.3290763854261
SRP54	0.202978469334911	7.22119910904917	4.5736452283068	1.29301660407999e-05	0.00012657064750238	2.32202757794666
COQ10A	0.504405326306768	2.66461402863176	4.42779270837728	2.30184469241624e-05	0.000210246349764734	2.31430906499708
EXOSC5	-0.4088448099899	3.46376956414176	-4.47043098032382	1.94697576730793e-05	0.000181476028068876	2.31378284405699
SPNS2	-0.621078582315282	1.6322488883935	-4.39729759181706	2.59311625105565e-05	0.00023302354054968	2.30682830361195
GCLM	0.430017949911376	7.36663496752429	4.55278519703188	1.40515879540612e-05	0.000136040389889222	2.30470613314723
MAP1B	0.451245726030392	7.79850588547504	4.57638683935745	1.27893772736398e-05	0.000125355932859644	2.30358480754374
ZAK	-0.373298790347769	4.73890939712811	-4.50052184067233	1.72897963636351e-05	0.000162977766601597	2.30325377589343
GSTCD	-0.385126123585311	5.40722529065794	-4.53003882424413	1.53815636189438e-05	0.000146633945623738	2.29901809786006
BLMH	-0.221541390262443	5.91401213352056	-4.54898248050895	1.42659130018786e-05	0.000137494832885885	2.29186964837774
FAXDC2	-0.428088138404515	3.61189071072744	-4.44123586162277	2.18371372408685e-05	0.000200677143701886	2.26975318104576
ATF6	0.299120918636156	6.80005234435732	4.54590647752997	1.44415891094516e-05	0.000139009552607388	2.26586369098515
BCL2L12	-0.361051920006188	4.28784233487575	-4.48117240558642	1.86627455901247e-05	0.000174822075970875	2.26565804716242
TSEN54	-0.299862340742508	5.38854905824441	-4.52329452025271	1.57987556211265e-05	0.000150148173675212	2.26537139155677
HOOK2	0.315277560270959	6.83350291021729	4.5518365442331	1.41047616549781e-05	0.00013620392347984	2.25647967674179
HMCES	-0.226894342055145	5.95691473005742	-4.52847327150335	1.54774466025525e-05	0.000147374342538953	2.24420589362832
ACKR3	0.641387709930541	5.61415517082552	4.53302494891103	1.52002667025674e-05	0.000145287845197805	2.23285754062879
IQCH-AS1	0.371685973963832	3.81809984542211	4.45628253751709	2.05843058191633e-05	0.00019034350033439	2.23154665507355
SAMD12	0.375620423792855	3.71684658216999	4.4338324578902	2.24802716177383e-05	0.000206082880715481	2.22210606073457
STAG3L3	-0.828714466082096	1.43762936643456	-4.34869904917993	3.13208621579581e-05	0.000273438410560407	2.22078388123572
PDE12	-0.270089222210682	6.07479037604357	-4.52990194373914	1.53899239679682e-05	0.000146633945623738	2.21675769185669
AMFR	0.245927675056178	7.18721694596489	4.54087030039859	1.4733739362785e-05	0.000141098106040548	2.21222664694658
SURF1	0.249227496101736	6.00206932813872	4.52493860343153	1.56960584176974e-05	0.000149361225095148	2.20651439388255
SNORA68	-1.84073611692062	-1.332130317686	-4.51490029923205	1.63333035312313e-05	0.000154790331345507	2.20432667473057
SYNCRIP	-0.323148304556877	8.33712120097991	-4.5578834152975	1.37691273521309e-05	0.000133697893223143	2.20192311160317
UCK2	-0.286906470504053	6.09890098901782	-4.53179264452592	1.52748319974337e-05	0.000145907682743935	2.19761302923345
LIN9	-0.592965552868676	4.32516939432903	-4.45081344167234	2.10314350486305e-05	0.000194104504419321	2.19407570565649
TRAK2	0.337389168652162	6.27129875874763	4.52082103659414	1.59544856084194e-05	0.000151436508151723	2.18771179139952
ZNF709	0.562928921632081	2.66809822724579	4.37340441698458	2.84585284095531e-05	0.000251530565604773	2.18621432022497
SLC38A7	0.316250309385015	5.39360609315231	4.48893687889271	1.8099612484626e-05	0.000169758763940752	2.18017462435822
SLC25A10	-0.381821706360395	7.37110892467118	-4.53918753818955	1.48326244356457e-05	0.000141954549729545	2.1664879221501
RHOQ	0.344848502394739	4.77272410735459	4.46761637482854	1.96867310047757e-05	0.000183270894462314	2.1659566050007
STON1	-0.801761005752805	0.961583156192047	-4.33310509519088	3.32682652814997e-05	0.000288594033198729	2.16559680407855
RAN	-0.266960791323172	8.77450038169385	-4.54786716871259	1.43293703558312e-05	0.000138017848148275	2.15360183778149
ZNF124	-0.450249522585352	3.48165460679456	-4.41518403320442	2.41823020884163e-05	0.000219807172009479	2.14815705805964
SF3B4	-0.230821667391093	6.58925984862302	-4.51967438854508	1.60271806294292e-05	0.000152030413349026	2.14706515031666
NIP7	-0.301570940231615	5.35281356137817	-4.5015677702647	1.72184311749502e-05	0.000162509090209335	2.14123437377869
PSMG3-AS1	0.684305046699365	1.88175209560333	4.34474568018036	3.18039089844138e-05	0.000276850723078236	2.14059449230472
HHLA3	0.373955794080549	3.60157314206342	4.41077346777967	2.46026685447203e-05	0.000222818860595609	2.12570601535881
RPL23AP64	-1.43450958964281	2.01086751743389	-4.32087437494432	3.48767508310701e-05	0.000301849735146599	2.12199334258298
CERS4	0.328291999718213	6.19883795975128	4.5005774105435	1.72859975787816e-05	0.000162977766601597	2.10775569260397
MRPS23	-0.280037960805728	5.91576278854614	-4.50174867511196	1.72061166966667e-05	0.000162494998941602	2.10476396095808
SNORD116-20	-0.504442111441928	3.22579116187849	-4.39532298840636	2.61315446005379e-05	0.000234184773654914	2.08932233468965
UGT1A1	2.70337932788517	-2.37290369302725	4.80010585414196	5.16704694781937e-06	5.66300192173956e-05	2.08702097235445
PIGU	-0.278894772442809	4.84043228880901	-4.46296354596677	2.00505394078826e-05	0.000186080902193304	2.08644486290931
TTC27	-0.308995055125247	4.96538363658546	-4.46733047968603	1.97089003628521e-05	0.000183363598419199	2.08209779431152
KHNYN	0.22155922059962	6.64107650874909	4.49628175532094	1.75820416307831e-05	0.000165317430887814	2.07979799418402
PRPF4B	-0.283620711568456	7.05618296551756	-4.51044869351838	1.66238338082757e-05	0.000157292683342828	2.07730149480012
FAM214A	0.325890723236163	7.58355865453891	4.50791357863725	1.67915110462482e-05	0.000158679251019801	2.06380064197268
MTR	-0.254813081434375	6.32980639944018	-4.49643130516087	1.75716532921455e-05	0.000165317430887814	2.05760836621809
ZNF517	0.389754145581687	4.03025538762588	4.38935499203017	2.67462923201404e-05	0.000238776650106557	2.05589087375271
SLC22A17	0.390605243975174	4.42270977023701	4.43616438201361	2.22757504111664e-05	0.000204457621133297	2.05214426699956
CASP4	0.372259059727059	4.45760705686797	4.41418013455462	2.42773692510021e-05	0.000220537795930459	2.04258881527691
ZDBF2	0.472772922481696	4.22875975787935	4.3971083093681	2.59503064335659e-05	0.000233056101319632	2.03847083379157
UBE2N	-0.295346710238236	6.9206686883873	-4.49807524782739	1.7457848516959e-05	0.000164458628187363	2.03696234635491
REC8	-1.19962366768013	0.175982376537455	-4.3061434695199	3.691357109853e-05	0.000317465168164677	2.02700424737335
EARS2	-0.240720492026738	6.54183450228684	-4.48908169620691	1.80892668678613e-05	0.000169758763940752	2.0230430130569
DHX58	-0.723385110232618	1.35997205850196	-4.31105464499819	3.62221068890215e-05	0.000312233729647272	2.01092424340491
PSMG3	-0.323943431368849	5.11802378507708	-4.45019237864679	2.10827992746874e-05	0.000194459038027461	2.00716775274366
LLPH	-0.320369106021954	4.62677588362542	-4.43131023062645	2.27035230330538e-05	0.000207748995651637	2.00319550559318
FOCAD	0.180103015104605	7.2382435986809	4.49028080201581	1.80038230270273e-05	0.000169177350797147	2.00207143506946
E2F6	-0.401105698496096	4.07541339381813	-4.38805257995981	2.68822920273633e-05	0.000239848186026671	1.99581640457223
CHPT1	0.291127144324504	7.36480685663586	4.48998797268916	1.80246529116697e-05	0.000169267159550739	1.99274510064225
ADAT1	-0.298817079066334	5.1464743909282	-4.45242011510406	2.08991170005251e-05	0.000193001931660446	1.9880932296849
LCMT1	0.281528864640505	4.81124045908768	4.43003302195611	2.28173878195092e-05	0.000208663760960871	1.98463079690423
CFAP44	-0.504656868685468	2.99451559526452	-4.36404707125405	2.95116749560409e-05	0.00025991044641637	1.98059228157798
KLHDC2	0.254773560164022	5.94031093070491	4.45841830454923	2.04121984102822e-05	0.00018920343909185	1.97892122041431
TRIQK	0.463131834025905	5.69402461141569	4.45626285979514	2.05858980116576e-05	0.00019034350033439	1.97752960991608
FSD2	0.989144841157704	1.93756784015284	4.28211550107673	4.04838086955482e-05	0.000343837596930064	1.96397940488848
GTPBP2	0.542360624209498	7.62029312911535	4.46587580077655	1.98220753834414e-05	0.000184188294528314	1.95893148068312
RTN4RL2	0.470960801508485	3.86526803735282	4.37466065579434	2.83199301728002e-05	0.000250738249690312	1.95863981471319
NTMT1	-0.350524917260315	4.75369965511196	-4.41539473711924	2.41623945016376e-05	0.000219759246418286	1.95404894413247
RNF41	0.26826036903951	7.49074287749171	4.47872335972078	1.88438512460611e-05	0.000176298610785578	1.95254124843932
PDE6D	0.363430886468231	3.68095820656651	4.35586412613331	3.04633451744492e-05	0.000267194854637575	1.94835224444727
C19orf47	-0.456492164060515	4.45458139780273	-4.38589512208405	2.71090450867326e-05	0.000241727684692622	1.94684625716228
APC2	0.473385216167309	2.9376862618222	4.3292425148194	3.37683603438689e-05	0.00029276310561405	1.94508774901526
WDR25	0.363275123586261	3.64051335450008	4.35200222341445	3.09226875270996e-05	0.000270738875015309	1.94423124666203
LGI2	-0.715976566455203	1.15259479216595	-4.28287193030675	4.03665134001006e-05	0.000343035407592479	1.94386596642807
HNRNPR	-0.246175034248448	7.36564956005124	-4.47722268637168	1.89556626738783e-05	0.000177123976795866	1.93684476044126
KIAA0391	-0.263795220966171	5.39855177901452	-4.44554553767272	2.14709711848798e-05	0.000197796382400095	1.93448379512079
SLC35B3	0.282104366087119	4.64876613234228	4.39585921783127	2.6076981018951e-05	0.000233913946822323	1.9324352518437
MRPS16	-0.189779358300388	7.39451149642018	-4.47561477948144	1.90761747801134e-05	0.000178139204289915	1.93191808874563
CARD8	0.350310935600283	3.32076697495044	4.34563185164614	3.16950110049624e-05	0.000276062810470136	1.93106917130233
PPP1R3D	0.358038605465998	4.20684247162009	4.38046432527122	2.7688025420268e-05	0.00024601384006553	1.92779913604133
APOBEC3B	-0.434517887389504	3.96629574893594	-4.3788191235744	2.78657614485091e-05	0.000247219261519718	1.9269682620453
MPG	0.366101167836974	5.41867614462411	4.4333709107906	2.25209658277748e-05	0.00020632997124458	1.92174778480544
DNMT3B	-0.402217625853634	3.84574457399361	-4.36337906456693	2.95882770377739e-05	0.000260432337631426	1.91807554218356
SPATA2	0.432565025225734	4.68467536595859	4.39275880031193	2.63939869726184e-05	0.000236052476700916	1.91686928207348
GUSBP1	-0.347589880305445	4.24239137294151	-4.39004649589794	2.667435437138e-05	0.00023827608878087	1.91420683479276
CIAPIN1	-0.220237086130621	6.14368269298877	-4.44848430478291	2.12246885755861e-05	0.000195647589718233	1.89983684738067
PCDHB15	0.723153622543505	1.60162444742691	4.25709741676317	4.45533692307221e-05	0.00037395941440387	1.89029094546336
CD37	-1.22543180665582	0.542828346366222	-4.26037815617298	4.39981183294326e-05	0.00036991923003066	1.88950139409187
LEO1	-0.256909848600492	6.57110404802333	-4.45681623678178	2.05411676764172e-05	0.000190164102237411	1.88731048260545
PRKXP1	-0.567272906590795	3.44469120306814	-4.34364493284554	3.19396773043063e-05	0.000277871491541984	1.8868648242569
TGFBRAP1	-0.197046618726524	5.82861897856368	-4.43560788676953	2.23243940323108e-05	0.000204778925344642	1.88685361032102
STT3A	0.244468641810872	8.36117975035171	4.4705990166532	1.94568773348772e-05	0.00018146861494442	1.88384545040771
MUC19	-2.18887655941531	-1.33093359347011	-4.58071277856236	1.25702404994655e-05	0.000123611480903715	1.88019700400781
ATP6V1E2	0.509479158315985	2.50186551074425	4.29070511466896	3.91709337901204e-05	0.000334389279017879	1.85399898812706
SHMT2	0.293034157527632	9.16426241476216	4.46598733742686	1.98133755899257e-05	0.000184188294528314	1.84246284539969
NUDT1	-0.376079010967879	4.15563344022149	-4.3615551968424	2.97984017960373e-05	0.000261974708061648	1.8400794716552
RNF130	0.239427686452907	6.12630727767084	4.42841506133267	2.29624224238104e-05	0.000209862285524003	1.83932718950277
TUBA1B	-0.420261885980226	9.22165335514484	-4.4700671069088	1.94976775610882e-05	0.000181623527454901	1.83853434550087
FAM222A	-0.665160178250631	2.20439695940841	-4.28536490354307	3.99822520569481e-05	0.000340734107200416	1.83594093650506
SNORD36B	-1.61589189930827	-1.71754761331542	-4.34778400307705	3.14320354118567e-05	0.00027424953151914	1.81991438415258
U2SURP	-0.328618654404605	7.26994051184358	-4.44225153920332	2.17503025185253e-05	0.000200001557022766	1.81928121971116
ADCK4	-0.273525458243491	5.94878701558657	-4.41299826225678	2.43897522436117e-05	0.000221182571019758	1.81920120171007
YARS	0.192416899330171	8.51620932228602	4.45292937435978	2.08573447922248e-05	0.00019273470116926	1.81912226523427
LINC00960	0.315543950815757	4.21435097611616	4.35353338629116	3.07397751266253e-05	0.000269462033450908	1.81207849583561
UBL3	0.412256960254237	6.06515687597494	4.4134630041246	2.43455006895925e-05	0.000221022997796204	1.80922718979269
CDC42SE1	-0.1648260191626	7.55295763843646	-4.44272095191163	2.17102830628872e-05	0.0001997558887698	1.80492621777023
DCK	-0.369557831295568	5.84345832039341	-4.41296904178762	2.43925371343046e-05	0.000221182571019758	1.80253024799182
ZDHHC2	0.40132936215007	5.40856604943225	4.39793070815788	2.58672283811995e-05	0.000232776454080276	1.79721111846015
SULF2	-0.998714387549802	0.00742513012659504	-4.23823697722508	4.78784952194237e-05	0.000398748466009355	1.79636098553318
ELMOD3	0.3114176856178	4.54172973712434	4.3528109112471	3.08259515707812e-05	0.000270059795091511	1.794731557104
PAXBP1	-0.371317489212779	5.79626306688152	-4.40736186335204	2.49326508568976e-05	0.000225263950220923	1.79342603302609
C17orf100	0.4812923597059	2.4788414284711	4.27310137832796	4.1907061470829e-05	0.000354721778492654	1.79096760273766
LEPR	1.3072820837183	0.576899126855361	4.27144300907896	4.21740938931336e-05	0.000356523456967097	1.78764789471752
ZSCAN18	0.331087575948752	5.03619300085528	4.37138487547463	2.86827116613455e-05	0.000253203761497216	1.78438738594102
LOC100288123	-0.848789505648759	1.34021503864498	-4.22161100679216	5.10064331454387e-05	0.000420307848534598	1.78039060498228
PPP1R2	0.298855746354072	6.41695213090639	4.41581349018927	2.41228770739812e-05	0.000219532801298728	1.7785198111737
MEF2D	0.417747038582871	6.15072012103961	4.39850642047058	2.58092230777847e-05	0.000232484279385732	1.77631909051443
EMC3	0.2221074128897	6.43020823940128	4.41208247268225	2.44771786170654e-05	0.000221816121975772	1.77597781905214
SERPINB5	-0.519767021190619	2.99374970950082	-4.29816118075215	3.8064618819931e-05	0.000325871331927071	1.7759040007478
TNFSF4	0.690629849424861	2.06682653162844	4.23251664768381	4.89332903480314e-05	0.000406406132669269	1.7687689309705
AIF1L	-0.260253667236333	6.45595732333653	-4.42067069603977	2.36690377315999e-05	0.00021579494267013	1.76658856766445
ANKRD36B	-0.768463016219857	1.54158632322135	-4.22117856531964	5.1090355300196e-05	0.000420599109203806	1.76103248219326
PCBD1	0.195325397541579	7.03800929304933	4.42368903340548	2.339117727298e-05	0.000213391201659215	1.76064835808037
CFDP1	0.248676931343072	6.24686155754536	4.41031595217311	2.46466752146111e-05	0.000222948825832125	1.75988765829354
SAMD8	0.333823985647986	6.11488678119556	4.39525604148799	2.61383644542911e-05	0.000234184773654914	1.7569282787436
DNTTIP2	-0.336536690567645	7.04045481961954	-4.41817256989496	2.39014147312157e-05	0.000217649268407481	1.75485171349829
UPF3A	-0.223342716798813	5.1080957528616	-4.37339407844171	2.84596717476364e-05	0.000251530565604773	1.75255302716347
EXT2	0.244688451855335	6.25890906302409	4.40750745124626	2.49184823037258e-05	0.000225263950220923	1.74779927769683
ID2	-0.561742737282724	5.50589900121654	-4.33985410264672	3.24115311417572e-05	0.000281487305740096	1.73880327711702
SLC30A5	0.25304901680992	7.22372495446026	4.41822514821033	2.38965012725685e-05	0.000217649268407481	1.73799893005416
AHI1	0.325943732834806	5.19775929726866	4.36519584140563	2.93803891969108e-05	0.000258906058791557	1.7375156554951
LOC100507283	0.576109626475487	2.09246213369364	4.22707998997273	4.99564555402847e-05	0.000413303656414829	1.73718804923877
LZTFL1	0.344652281695333	4.96438459758903	4.36033282226882	2.99400335998367e-05	0.000263065854028758	1.73671821539796
MGAT4A	0.536679190860037	3.90322047294143	4.28482782492112	4.00647375314223e-05	0.000341243391248915	1.72466898732977
NIFK	-0.315108338163357	5.58423484949427	-4.39850828996491	2.5809034923281e-05	0.000232484279385732	1.72299421046296
TMEM42	0.319491676182492	4.58280333586197	4.35024477014621	3.11339251862512e-05	0.000271964526234292	1.72255031480285
MPC1	0.271104330815915	4.99794491138961	4.35186171436841	3.09395251416003e-05	0.000270738875015309	1.72104754411093
RASAL1	-2.26809981928562	-1.46047610666659	-4.49680869889005	1.75454643484875e-05	0.000165180371571717	1.71942876044581
PTPN12	-0.336548147654002	5.7942126196911	-4.37369248195273	2.84266891400992e-05	0.000251530565604773	1.71068061338113
TMEM179B	0.246920246219371	6.10209863429263	4.39675783258853	2.59857894496268e-05	0.000233235274581946	1.71019706111241
APBB1	0.416169186970975	3.34263431407818	4.27354643619273	4.18356750544274e-05	0.000354517210280633	1.70768060921156
TRIP10	-0.379450993033563	3.95531463345678	-4.30687169500757	3.68102448325427e-05	0.000316939585094874	1.70160360921051
CEP170B	-0.316795145217428	7.29020497272159	-4.41031555381421	2.46467135642866e-05	0.000222948825832125	1.70135688784634
PSMG1	-0.309901714334017	5.6961450765279	-4.38318166070787	2.73968542938807e-05	0.000243715144595327	1.69017197160798
MTCL1	-0.378895906217915	3.81257400367279	-4.2924692688456	3.8906411183849e-05	0.000332509203378871	1.68275968256724
AKR7A2	0.276983762027408	5.14282232329767	4.35628942129453	3.04131634822212e-05	0.000267066703420488	1.65928186083326
LRRC47	-0.203211538646163	6.63873283518837	-4.39426749459967	2.62392673009809e-05	0.000234808604166584	1.65873217814161
CTSC	-0.494095429073925	2.25909822597907	-4.24197128037659	4.72017404284569e-05	0.000393330374180749	1.65726144259454
H1FX	0.493100950515439	6.98897156425638	4.39457999119361	2.62073296525604e-05	0.000234662648815055	1.64729085814631
LOC100506746	0.469346069831181	2.73885972784431	4.23057085101702	4.92971481303986e-05	0.000408721922550306	1.64322940862517
HMGCR	0.357466473523489	7.97229175175392	4.39762055789155	2.58985293383408e-05	0.000232869650625465	1.6410280461039
ARHGAP9	0.933765786939345	1.86734505825492	4.1787124374109	6.00105196142588e-05	0.000481366432974204	1.63590619531901
ABCG2	-1.23476386306682	0.467407438932519	-4.18603181592689	5.83731648217926e-05	0.00047084434396287	1.62716772761535
ALMS1	-0.316238145978827	4.64713097456277	-4.31997576769884	3.49978366006178e-05	0.000302723222577694	1.62582397441123
CTDNEP1	0.218675238798012	6.82900118270599	4.38546045037135	2.71549525992586e-05	0.000241993334261405	1.62582333910485
SLC4A7	-0.447312192033078	6.22507863801517	-4.37616511949977	2.81548018793315e-05	0.000249423306796485	1.62429806392224
NWD1	-0.629674293599432	1.09635243875895	-4.20506638423793	5.43134912374606e-05	0.000443727630262083	1.62407191300624
SPG20	1.16205942186048	0.67281163620031	4.17970015601462	5.97870193666255e-05	0.000479829974777792	1.62364157928735
YIPF4	0.337178833316806	5.97549251217203	4.35153226557821	3.09790386085402e-05	0.000270926758151333	1.60687772393982
SH3KBP1	0.30366379036392	4.54691853948497	4.30467195017627	3.71232144032787e-05	0.000318902853249218	1.60589273372639
ANGPT2	1.09326754979757	2.30610984400822	4.18536950727756	5.85195407074362e-05	0.000471421364411406	1.5982861699631
PTRH2	-0.271890324102798	5.28316913467432	-4.35081689070126	3.10650068067712e-05	0.000271520455302955	1.59514182959371
STOML2	-0.214965241262687	7.20427563274427	-4.38178094592467	2.75465747288544e-05	0.00024490193376464	1.5886793253125
ELK4	0.407079073681749	7.11328288398453	4.38455856308696	2.72504439320471e-05	0.000242556411430717	1.5884861385624
ASNS	0.208768294004924	8.83053929244701	4.39070677956843	2.6605838434922e-05	0.000237805517820708	1.57848724402384
SRGAP3	0.399240763215986	3.43487039763285	4.2676622488564	4.27890092840173e-05	0.000361169063186511	1.57712894704068
MLLT4	-0.292186045961719	6.73403487687911	-4.36634434949651	2.92496961471637e-05	0.000258057248734318	1.57682597800756
WHSC1	-0.225004004246442	7.48280727663622	-4.3800202280654	2.77358945813624e-05	0.000246293431717172	1.57228881536103
THOC2	-0.249766529501058	7.43875194080527	-4.37875157206969	2.78730826953171e-05	0.000247219261519718	1.569724049299
KIF22	-0.313220682830371	6.40031142625732	-4.36604804767191	2.92833597147559e-05	0.000258202542264695	1.5668688606134
HACD3	-0.250447184264949	7.95823406612029	-4.37699404731759	2.80642166346891e-05	0.000248767577914104	1.54337647282982
RASA4CP	0.723972943538256	0.878942429324008	4.15035751412638	6.67796851924581e-05	0.000528883835891324	1.54055705250663
UNC5C	-0.943756307255756	1.08965527799809	-4.15000709664979	6.68677564086664e-05	0.000529302177244351	1.53938203091244
ALCAM	0.331470567403281	7.38718041729672	4.36317069518482	2.96122104841809e-05	0.000260490306168987	1.53147519023769
TMPO	-0.478362682489517	7.55423149003693	-4.37164690831096	2.8653528370558e-05	0.00025309493059547	1.5281282771063
C17orf58	0.388267835017768	3.44053783835642	4.25264092296237	4.53184150722021e-05	0.000378898285481173	1.52439614097194
MAGOH	-0.313112895884514	4.95712547589237	-4.30335035796434	3.73124745149245e-05	0.000320345407270501	1.52262422058131
DNAAF5	-0.293970953993999	5.64156640823504	-4.34631457115487	3.16113594695601e-05	0.000275653991750821	1.51938466205912
FAM200B	0.260293528022786	5.16071566755699	4.31290838660233	3.59643667493227e-05	0.000310368351211397	1.51791041245166
UBE3B	0.212147916120565	6.44238628371382	4.34614898600629	3.16316285527613e-05	0.000275670652552678	1.51652159886182
MYL9	-0.63711738893167	1.70667652623492	-4.1544429486754	6.57610623379776e-05	0.000522469900564588	1.51646434567652
EXOC2	0.299011922814608	4.8210288762967	4.29215872905755	3.89528494500873e-05	0.000332716716349551	1.50612280053895
IQCE	-0.223714022400268	6.1455634751899	-4.34106252804542	3.22603911328667e-05	0.000280336824798106	1.5055399874854
RNASEL	0.515917612312588	3.95276454982642	4.21890969929187	5.1532843761456e-05	0.00042354525556761	1.50289320843595
RAB3IP	0.303302977099654	5.2518652887668	4.30135720295186	3.75996642056276e-05	0.000322442351634326	1.49911817660056
ANKRD23	-0.560012040749092	3.02462085931214	-4.19478433270632	5.64715039476571e-05	0.000458613360345061	1.49763531008514
POLR1B	-0.267707658189081	5.7553208188769	-4.34249653383907	3.20819181304386e-05	0.000278947355325227	1.49664092469095
LIX1L	0.368363586098779	3.98321918852839	4.26612712141448	4.30411413887133e-05	0.000362889263948859	1.49210966178179
RNF185	0.253796402578545	5.97245887656975	4.31653389298633	3.5465378559711e-05	0.00030653047338538	1.47886852506822
ABCA5	0.498361494029812	4.50991690712286	4.24726582855597	4.62579705512468e-05	0.00038610877476238	1.46853375957827
LPAL2	-0.530557991964232	1.50791558608719	-4.18488310201075	5.86272648427833e-05	0.000472035929693959	1.46721618159292
TSEN2	-0.307336005679728	4.71260228242128	-4.30318469416987	3.73362639930174e-05	0.000320366480068085	1.46371093219983
FHDC1	-0.316716536814687	4.94820480361845	-4.3059074366465	3.69471211399295e-05	0.000317571820857002	1.46210056147772
DEPDC1	-0.518256817396609	5.38543982410008	-4.30656192339979	3.68541635520682e-05	0.000317135885328284	1.44766588174633
TTC39A	0.345498922140791	4.98343181741514	4.27631493976912	4.13942326574982e-05	0.000351172766997171	1.44678849844191
ALDH16A1	-0.298510063883895	5.46808106350081	-4.31192028419519	3.61015297841933e-05	0.000311373102377626	1.44129718929863
FAM86B1	-0.542214603841308	2.03869527280161	-4.17060584076606	6.18754292957527e-05	0.000495267295471761	1.43915318016274
SAP30L	0.295051370610856	4.8243831417461	4.27057070985618	4.23152086091535e-05	0.000357370738174943	1.43646807096936
DDX17	0.220302903855623	8.85499792683165	4.35605262328028	3.04410940649044e-05	0.000267155738444538	1.43301597776531
RFC1	-0.294066313140073	7.06465195095969	-4.33459378108595	3.30774333155987e-05	0.000287104473217937	1.42906200463542
METAP1	-0.222192715001693	6.56080101785754	-4.32757496703986	3.39864911047458e-05	0.000294484218366337	1.42438058571326
WBP1	0.509726036890895	3.07874367809994	4.1836349404532	5.89045670155761e-05	0.00047401445782738	1.41767837160284
ING4	0.349431518788698	4.87343501841889	4.25633542250862	4.46832944780528e-05	0.000374631127795891	1.40695208737672
MNS1	-0.4346668210457	4.2975241282437	-4.24996625729928	4.57836239495943e-05	0.000382574789775797	1.40464902698647
TRIM54	-0.861126534986578	0.04706247917429	-4.1204810408473	7.47025948310112e-05	0.0005821142521964	1.4040052710636
FBXL19-AS1	-0.476928018818565	3.94269075617079	-4.22184512076949	5.09610548877901e-05	0.000420225810101623	1.40097829434732
EXOSC3	-0.242616857315682	5.09609927809051	-4.27848277588982	4.10516994492809e-05	0.000348463719010968	1.3869895077893
VAMP4	0.390192871830856	4.38184472480528	4.23045418745436	4.93190462772942e-05	0.000408721922550306	1.38148274741748
ITPR2	0.447300485982749	3.95810210393688	4.21019916554213	5.32660804893098e-05	0.000436119664464272	1.37938612136338
TMEM184B	0.31897261730112	6.14824778428568	4.29717943718472	3.82085496469233e-05	0.000326917140454815	1.37837643852305
HEATR3	-0.307978116564243	5.00281795823456	-4.28329650525943	4.03008202598776e-05	0.000342713281360631	1.37639267702655
CD63	0.270231417649417	7.43312307285734	4.32224133619019	3.46933284037679e-05	0.000300435420594567	1.37232614650666
MID1	0.661968403690667	1.29829085194596	4.10766787342387	7.83699576762418e-05	0.000607225636979591	1.37174478239224
CCDC113	0.23640516769066	5.15725200516942	4.28326440033669	4.03057841557588e-05	0.000342713281360631	1.36866161987404
FAM102B	0.460954687579686	4.21941839810359	4.23210376710696	4.90102812879496e-05	0.000406820554903179	1.36631815010414
SQLE	0.329634396528121	6.29734460039231	4.30107735045229	3.76401575365705e-05	0.000322605368475538	1.36527142336959
SEMA3F	-0.421566233782093	4.38105783967582	-4.25268940171109	4.53100251710803e-05	0.000378898285481173	1.36343351808637
FKBP11	0.286550149977809	5.08634833803062	4.27337512203097	4.18631396538403e-05	0.000354549861839857	1.36318121870166
SNORD104	-0.698183691555964	1.23057481130061	-4.13144982412955	7.16943861439466e-05	0.000562173839340732	1.36095735362824
FADS3	0.486703152312959	4.62278422705556	4.22662382141197	5.0043234116531e-05	0.000413513169946551	1.3540602454823
MYBBP1A	-0.369265327543234	6.38228595609245	-4.31643558855995	3.54788201081374e-05	0.00030653047338538	1.35245558484856
CCPG1	0.521948888203672	4.47191739182381	4.20234675226578	5.48764578772946e-05	0.000447110630214572	1.34984311694381
FAM65A	-0.244333332129695	6.27615515676979	-4.30044500769448	3.77318091752435e-05	0.000323206415616347	1.34724523676806
PACRGL	-0.323321676954441	4.17503441736214	-4.2240806565182	5.0529691009592e-05	0.000416897714395623	1.34680865440527
TRPC4AP	0.162786933208791	7.27954788317388	4.31552078151901	3.56041406826494e-05	0.000307436329206822	1.34651732450147
C4orf33	0.385855331724481	4.07848905782864	4.20872229332432	5.35654501487041e-05	0.000438093028013584	1.34136214875313
SYF2	0.369999267403631	4.82186789800093	4.23442925868149	4.85781547106929e-05	0.000404050136322655	1.33965182854395
FARSB	-0.286642032444727	6.79257415960218	-4.31088300938638	3.62460604681131e-05	0.000312260954669642	1.33118690794648
PEPD	0.337102977249163	5.41285001574099	4.26556681165995	4.31335231624167e-05	0.000363464076210353	1.32876195447055
CDH26	0.591162580628867	4.7019048221661	4.26409845220058	4.33765264567568e-05	0.000365306742161895	1.3265151313081
PITRM1-AS1	-0.752266721449264	1.81179542325598	-4.09675608458795	8.16286121717767e-05	0.000629227536124948	1.32604369239543
SHOX2	0.740379591356328	1.04325476799314	4.08991320192102	8.37379738359837e-05	0.000642847349243932	1.32313345659494
PRCC	-0.227865539608119	6.41506856069394	-4.29578145001078	3.84144091732875e-05	0.000328491325823511	1.30936047454452
CDC23	-0.242889490190239	6.19065372335454	-4.28655551446578	3.97999781881471e-05	0.000339373351773547	1.30811707526081
IFT52	0.259871194526426	5.31754719730267	4.25925690013265	4.41871332472128e-05	0.000371300499630748	1.30444576751445
TPPP	0.540118464625473	3.8680116286627	4.18597729849469	5.83852003502174e-05	0.00047084434396287	1.29900730617149
SMG1P7	0.868107596847992	1.88381452677735	4.08347107971053	8.57714568744769e-05	0.000654775900573028	1.29848535121823
KLHL18	-0.204935886384654	5.73611435127397	-4.27231914225929	4.20328146842673e-05	0.000355585771999413	1.29103448193738
TDG	-0.23694850937365	6.38843711365591	-4.2874729917167	3.9660064854518e-05	0.000338372462417865	1.2858837043583
C11orf68	0.313458644442106	5.20672639574401	4.24351147314596	4.69253036530862e-05	0.000391243953167542	1.27984792287882
FAM227A	-0.665087675992443	3.20868346833091	-4.14051884450654	6.92952678209813e-05	0.000545927461489955	1.27104746458385
CHAC2	-0.573688677955325	2.71483827292112	-4.14441973910024	6.82871850330873e-05	0.000538550614735734	1.27019253927166
GP1BA	-0.727987701536303	0.657654552182205	-4.06667013551576	9.12997408907616e-05	0.000691006506661127	1.25705131779438
DSCC1	-0.501529761885509	4.25147208507207	-4.22150504181788	5.1026985074492e-05	0.000420307848534598	1.25201781477527
AARS2	-0.245403607407143	5.56139221430258	-4.25653977703088	4.46484149198203e-05	0.000374547820355319	1.23835412804361
C11orf54	0.289406725551483	5.50217514780185	4.24892985227507	4.59651190596231e-05	0.000383877768520189	1.23421726502339
SOBP	0.430825611234674	2.67839248892901	4.12619970198084	7.31194514086823e-05	0.000571259980412473	1.22200592686497
ABCA3	0.33004210491587	6.11382481677539	4.26709364545891	4.28822316346745e-05	0.000361752578778805	1.22117722106146
FKBP9	0.365778914657671	4.24340775090691	4.19740363867603	5.5914071191807e-05	0.000454824319077017	1.21345930974396
CAMLG	0.331066267825819	5.826990078457	4.23580113932049	4.83249497000099e-05	0.000402243594620481	1.1961033805131
BICD2	-0.234559693641762	5.48493519317282	-4.24404848803306	4.68292856494632e-05	0.000390660307395744	1.19232630425772
XPO1	-0.302929858600233	8.06548351274939	-4.28342646122372	4.02807331546325e-05	0.000342713281360631	1.19068569071444
NOP14	-0.227994435088142	6.18436149902686	-4.26294664013382	4.35680643639145e-05	0.000366714156103442	1.18980192439857
THEM4	-0.24079654973421	5.85057304299995	-4.25501895749632	4.49086197677153e-05	0.000376100298065818	1.1897772852241
CD276	-0.27006336961734	7.18437797053833	-4.2738500801009	4.1787038309318e-05	0.000354305006918532	1.18970571369344
SCML2	-0.339685508910044	4.40741685897033	-4.19369446362413	5.67050156357937e-05	0.000460260818803826	1.18933332690766
ZNF121	-0.496446373780224	4.1543380933775	-4.18315758034906	5.90109539699962e-05	0.000474616221110585	1.18684070768404
ASCC3	-0.238182293953353	7.15409570365439	-4.27133747955212	4.2191141650941e-05	0.000356523456967097	1.18600239337013
ARHGAP10	-0.330614968522799	5.30743821137003	-4.23279275528969	4.88818687076293e-05	0.000406203730223443	1.18561468341734
QRSL1	-0.258293586580797	5.43042734078869	-4.2295589230895	4.94874018759012e-05	0.000409874697500569	1.18146959621889
HAT1	-0.383583147903641	6.31008544448047	-4.25815844621931	4.43730614295421e-05	0.000372654301133112	1.17671396554149
SULT2B1	-0.449470974446818	2.41902219221652	-4.11425863989779	7.64625189667252e-05	0.000593058463225385	1.16954243001675
BIRC5	-0.359577462197672	6.53960587102737	-4.26042990379725	4.39894138098357e-05	0.00036991923003066	1.16656367792492
NEBL-AS1	1.45136063174924	0.132958949208805	4.12640970212071	7.3061932205376e-05	0.000571107742840149	1.15204183980436
TECPR1	0.318786322233299	5.38686210115326	4.21788574263448	5.17337460665572e-05	0.00042496385718568	1.15037309049031
TSSC4	-0.348251473309022	5.14383497479955	-4.21226671644854	5.28496763133265e-05	0.000433177869217481	1.14924930356747
NOC4L	-0.42171834996529	4.41348711893339	-4.18728416208026	5.80973459517306e-05	0.000469531618305268	1.141857568392
CYB5R1	0.261585252189802	6.07306436663259	4.22876452941604	4.96372510119226e-05	0.000410889173756907	1.13532252652829
CPEB2	0.522415429404305	4.50342084306404	4.13349997845924	7.11451673317584e-05	0.000558450513671555	1.12739743088793
NAA15	-0.371060146851512	6.65371544000228	-4.25436654760672	4.50206903510242e-05	0.000376828699169999	1.12460329139414
SEPHS2	0.500403640049593	8.28921713498275	4.25570199704844	4.47915751212067e-05	0.00037532940402904	1.11896865538395
LOC102724190	1.26819597797147	-0.362041647059586	4.06997473242038	9.0186096753572e-05	0.000683611523902896	1.11848133794095
HIRIP3	-0.332213021966534	5.59693828631883	-4.22082854846697	5.11583787921685e-05	0.000420928337503124	1.10481853339399
CTTNBP2NL	0.391561203410951	5.50162712478079	4.20312117262453	5.47155837955873e-05	0.000446041914372714	1.0962349315141
SORT1	0.292266436150991	5.53989495805405	4.20976469408756	5.33539828153076e-05	0.000436601311146953	1.09445677666964
CAMK2D	0.297501606478	5.29854735986285	4.19780324040114	5.58294951805128e-05	0.000454382493024705	1.08766692475415
ALOX12B	1.70716923629536	1.36497848747699	4.01397853249511	0.000110938037747987	0.000817392333083307	1.08765532903436
AMER1	-0.296465975792472	4.49823983447266	-4.18149536626323	5.93828452227062e-05	0.0004770962032446	1.08750032842128
MYSM1	-0.417945673960354	6.51788402834284	-4.23044378568679	4.93209991782868e-05	0.000408721922550306	1.08478720528168
C15orf65	0.686643642482772	2.18780806016594	4.02371142022875	0.00010702985315267	0.000792485342672828	1.07801841296025
NCS1	-0.281824904684731	6.01670621139917	-4.22651270470662	5.00643941770665e-05	0.000413513169946551	1.07716452209543
PVT1	-0.428994562948059	4.97382014304188	-4.17609888023802	6.06057896261756e-05	0.00048562248507292	1.07561298862669
RAB39B	0.729952885747756	4.88702028915635	4.12814201713498	7.25891022938846e-05	0.000568003105807697	1.06825924218302
ZNF252P	0.221352864405504	5.8062531578875	4.21293123405441	5.27165080779347e-05	0.000432327190222975	1.06537421306055
KLK4	0.400640003841953	6.40365074911784	4.23433390693657	4.85958008922958e-05	0.000404050136322655	1.06386528292775
KDM4C	0.238411129451804	5.43286111456788	4.18856086726642	5.78174506598619e-05	0.00046777308141621	1.0609685542074
HERC5	0.492409142291715	3.10968081351984	4.08454379963392	8.5429596369092e-05	0.000652829933373173	1.05953113257827
ARMC6	-0.338301001124145	5.34091662669573	-4.20420985983274	5.44901914529787e-05	0.000444687345031483	1.05512856839361
LUC7L	-0.334376389217233	5.01812920523879	-4.186375698163	5.82973026293113e-05	0.00047084434396287	1.05243305264737
NOP2	-0.351397692572832	5.99678011870492	-4.22681487807011	5.00068711078754e-05	0.00041349293863208	1.04729625417502
SS18L1	-0.292649813732086	6.09804014829808	-4.2121259233138	5.28779324903864e-05	0.000433177869217481	1.04530144773206
NUP50	-0.253302590830932	6.34045699092963	-4.22023621247436	5.12736937433904e-05	0.000421646103642251	1.03671266445049
SMC6	-0.318136456520929	5.1227655631496	-4.17569333645059	6.0698663811348e-05	0.000486107272421975	1.03134346380372
LOC100507373	-0.699954375794399	2.35102045289711	-4.04128790377738	0.000100303474625379	0.00075157533681372	1.02735526924315
IGSF9B	-0.500100411679445	2.92370176448635	-4.08804257090457	8.43236373595601e-05	0.000646682195398956	1.02421944857425
LOC100130705	0.670098162903847	1.95477539039891	4.02036803463912	0.000108357277435169	0.000801128940406939	1.02129656760652
AKAP6	0.388808067578443	3.43933558334662	4.08455317926039	8.54266129813297e-05	0.000652829933373173	1.02094811225815
ZSWIM5	0.551190882758673	2.6642651590157	4.04791098239299	9.78753995635491e-05	0.00073448125929348	1.01922811243921
LOC100130899	0.260043667032494	4.56349463597842	4.15498342893302	6.56274261384512e-05	0.000521684187874528	1.01715961770863
MARCH9	0.361583242036602	4.02384957476766	4.12563051855625	7.32755696386489e-05	0.000572181983200183	1.00690813390442
CRYAB	-1.18549164049477	1.97640971228113	-3.9881034992946	0.000122002927900139	0.000885022205482359	1.00324813484499
DPH2	-0.342950674371283	4.97547705720968	-4.19170405725073	5.71338688087458e-05	0.000463240914704172	0.998173165407526
LMBR1L	0.272986126372223	5.62484456040824	4.17842081020647	6.00766620456217e-05	0.000481639699560628	0.997514147704534
ITFG3	0.261686450565685	7.14469532481072	4.21771801150426	5.17667268985574e-05	0.000425002280540589	0.997421622577201
SRRM2-AS1	-0.532430469850091	2.81635260649147	-4.048657775348	9.76051759247794e-05	0.000732819660843243	0.982824910566897
FRG1B	0.341231864356507	4.38471305471075	4.12026026127767	7.47643692813141e-05	0.000582293448717952	0.981416559738297
RPS6KA2	0.268192348574709	6.86976292566208	4.20086859739625	5.51847842893942e-05	0.0004493789158837	0.964226303286935
KDM1A	-0.220371455484537	6.50114412515004	-4.20461673339182	5.44061850563592e-05	0.000444243216316634	0.962478783964656
SIPA1	0.365317764790154	4.22030746730453	4.12707633024126	7.287962960141e-05	0.000569979436507694	0.955761176614181
NUMB	0.175163890941723	6.32683946422775	4.18774940641303	5.79951989138323e-05	0.00046895848513199	0.955444028268708
LINC00341	1.30942187936045	0.37599407971827	3.99602075517639	0.000118509902621882	0.000863437504983107	0.95247699621021
UCHL5	-0.337540208327852	5.88103516472673	-4.18546749414896	5.84978625760305e-05	0.000471421364411406	0.952194391646753
EFNB2	-0.43011886239283	6.37365390483879	-4.19533040826063	5.63548512073395e-05	0.000457913661108988	0.950307613492678
VASH1	0.495615410041421	2.17483081661138	4.03446343224271	0.00010286564136923	0.000768472871044951	0.943802922421101
MOSPD3	0.333537562857168	4.28807149624246	4.12138962714106	7.44488858103419e-05	0.000580438457595065	0.941141121982032
SCD5	0.472327518584039	2.54198235873023	4.03350021265192	0.000103232276095389	0.000770062522527749	0.940857225468123
C8orf82	0.401486286440944	5.40339077357509	4.16740847878058	6.26261702000689e-05	0.000500209878576721	0.938170973253007
CTNNA2	1.29028951421799	-0.920117650103113	4.02666700416558	0.000105869366036549	0.000785441897433208	0.928216020995141
FBXO6	0.387839054158845	3.09596396762108	4.05208054113178	9.63757755700153e-05	0.000724676337485904	0.927046478704148
RAD21-AS1	0.740479760101269	1.11932197476217	3.9634801093566	0.000133506599093162	0.000953273938175428	0.922501715722257
HM13	0.197699412850057	7.78372831158095	4.20329906968008	5.46786924199497e-05	0.000445983294610518	0.921027670401027
RBM17	-0.195846462391305	6.22399411086917	-4.18115600012407	5.94590485706759e-05	0.000477452980394262	0.920735942345534
NOM1	-0.372616567626509	4.8007599993696	-4.14169790931123	6.8989074023624e-05	0.00054380049109645	0.92072244734806
YIPF1	0.255369418578642	5.43805175485657	4.15314088306215	6.60840771129796e-05	0.000524216240927217	0.91583371381954
NFRKB	-0.250237135109081	6.45093959006087	-4.18950250224566	5.76118438711006e-05	0.000466864245854531	0.914295479848363
PHGDH	0.237075521122481	9.24160437153123	4.21685514434792	5.19367112976021e-05	0.000426164839805898	0.913975797521905
SENP1	-0.299103538728958	5.52956662740984	-4.15262963911323	6.62113216498722e-05	0.000524936222753158	0.911901636513313
CYCS	-0.293317225681315	8.15997118192218	-4.20711351791798	5.38933965762091e-05	0.000440535243869546	0.904863997685359
NCLN	-0.326534237791417	6.93348055757835	-4.19289829826694	5.68761852164001e-05	0.000461400754840337	0.904090276902842
LOC399815	-0.355705324511112	2.79883024571494	-4.03697391033843	0.000101915913575841	0.000761756773646004	0.903501138023269
SSR4	0.242818966704663	7.02307153913398	4.18916827321906	5.76847425479143e-05	0.000467154162936638	0.897025616110831
CCNG2	0.526740519471192	6.68139629486431	4.18618924707584	5.83384229418786e-05	0.00047084434396287	0.895065366517029
HIST1H2AC	0.489286712521517	5.12517021300893	4.10578378036003	7.89235644773871e-05	0.000610991332278989	0.894345460764098
RAB11FIP5	0.244166942241488	5.22037066189638	4.13123918429454	7.17510445605529e-05	0.000562324470313811	0.89398015518136
PCDH11X	-0.980012662516798	-0.132964383229897	-3.95718704631268	0.000136608835751835	0.000973572984171596	0.892986451115708
SLC25A28	-0.365305842541529	3.67976229637182	-4.07555966725926	8.83334962815599e-05	0.000670923510452151	0.892329581497821
NOL11	-0.325064972909347	6.3008250253928	-4.18262544186122	5.91297665845488e-05	0.000475317224322047	0.888435756128581
PCCA	0.341510488807167	4.79481077784831	4.12010504477267	7.48078284093387e-05	0.000582300416328992	0.885111838297257
CEP76	-0.350297432040668	4.38616830686512	-4.09350826662053	8.26233441087132e-05	0.000635507213399238	0.884610601398856
ST6GALNAC4	0.403078176615634	3.68484041584625	4.08412344496084	8.55634015568892e-05	0.000653519856448753	0.882767898059819
JRKL	0.325271001070451	3.94650996492021	4.07919845618078	8.7146132228572e-05	0.000662911003821802	0.881226207931825
PPIC	0.482508165842851	2.65964245297277	4.00971497370626	0.000112692709690602	0.000826670116616554	0.881083540422526
PHF5A	-0.282040650248961	4.74409176694226	-4.1199801289613	7.48428212250237e-05	0.000582300416328992	0.879039890554989
MRPL21	-0.267506213359538	5.6880773841401	-4.15697792592462	6.51365293489681e-05	0.000518097938953267	0.875738718446632
FASTKD2	-0.215616147534394	5.89709613669709	-4.1691057390222	6.22265712244676e-05	0.000497282700109955	0.872610761847633
TIA1	-0.302926888108773	5.59116143866127	-4.1494987956614	6.6995706948939e-05	0.000530035582479067	0.869216269230956
GDAP2	0.293244029051428	5.19956488480137	4.12867434895728	7.24443944251974e-05	0.00056716633299727	0.86824972203044
MSRB3	1.1953977298634	1.27624622272955	3.95075662930257	0.000139849845881315	0.000989625488102653	0.865528854891946
ZNF805	0.405898433288818	4.22475776622093	4.0852686878319	8.51993244171356e-05	0.00065173359931111	0.856770999661372
CPS1	0.300000239432758	5.21588927789624	4.13801644061415	6.99494476312889e-05	0.000550792294510453	0.855127913541222
LPCAT4	-0.378786681190014	2.6486963663619	-4.03879568805455	0.000101231985500455	0.000757021660495436	0.853577315644102
UAP1	0.292702009513077	7.60034521378185	4.1890532946667	5.77098409861124e-05	0.000467154162936638	0.850333891676852
FAM107B	-0.317112176179733	5.68860461820828	-4.13591659007503	7.05029591113469e-05	0.000554569111585116	0.84422495553364
LUC7L2	-0.370551441916559	4.91695194729676	-4.10396056325338	7.94628515804402e-05	0.000613793302125458	0.838166668842582
MAPK8IP2	0.385715831334347	4.92324583541017	4.09554543970153	8.19980556502758e-05	0.000631427078792073	0.837744545752079
ENKD1	-0.372739102368558	4.22819946916548	-4.08533445556362	8.5178461729904e-05	0.00065173359931111	0.837536085432071
POLR1C	-0.274835020238085	5.22077315111605	-4.1462116735726	6.78288372129456e-05	0.000535780020825666	0.835487414747964
PAICS	-0.314357016025415	9.03217662917822	-4.19626572890125	5.61555853599848e-05	0.000456541564572567	0.833093479606122
ZNF519	-0.443304482199031	2.68137969922349	-4.00513559805354	0.000114606912150205	0.000838254940500477	0.831454036919575
SH3BP5L	0.237570109612578	6.39055759729185	4.15160944690036	6.6465942361835e-05	0.000526676828762699	0.822581734272884
RN7SK	1.87373987051698	1.21081828377216	3.93247575966733	0.000149469622697933	0.00104831193574599	0.819788662362781
ACOT7	-0.348849898516346	5.54668151992677	-4.1347786841191	7.08046588681311e-05	0.000556068387847206	0.814231971364605
CDKN1B	0.411649745275492	7.08280204236793	4.15695653271353	6.5141776021828e-05	0.000518097938953267	0.811342282178648
ANLN	-0.504193953049647	6.56548855616803	-4.16006230839088	6.43843154523471e-05	0.000513160764773059	0.81101236952811
YRDC	-0.261463331554393	5.33193337039326	-4.13499991863625	7.07459048391327e-05	0.000556068387847206	0.808371937290415
LINC00997	0.775200355375978	1.03767637686597	3.92796140244798	0.000151940661884325	0.0010641515759585	0.805733470026813
ABRACL	0.327666321091098	4.1565119804699	4.07556178997914	8.83327991258661e-05	0.000670923510452151	0.801357329190727
RAD52	-0.397122254818217	4.05145965384992	-4.05984337552618	9.36421990388609e-05	0.000705690352110367	0.800038251158471
SCAMP2	0.206034668342877	6.85188492518189	4.16007694333708	6.43807662583239e-05	0.000513160764773059	0.799237017402561
STAM	-0.306166025128189	5.53143471644235	-4.12385333249542	7.3765084221951e-05	0.000575705044010819	0.798715248941987
RAB4A	0.321404498362513	5.79393510801711	4.14497948027687	6.81436941255729e-05	0.000537908910808444	0.797584169435452
HAUS1	-0.33193751822043	4.64503174117722	-4.09582275520968	8.1913288121003e-05	0.000631097965328364	0.795836441937523
FARSA	-0.279250306019533	7.32373681875643	-4.16722509667722	6.26694923996116e-05	0.000500289791532465	0.788635139802738
APPL2	0.259056895741428	6.2527073905151	4.14758616574648	6.7479266181687e-05	0.000533299295254848	0.780893673327201
PBX1	0.391397188043135	3.88690998430378	4.06086886507071	9.32866872601635e-05	0.000703562479105282	0.77716844962264
COA5	0.249275742047869	5.14058902411242	4.10804529008631	7.82595090103404e-05	0.000606682905162246	0.7758439919467
EHMT1	-0.238414351658167	6.91809768112791	-4.15313476564939	6.60855983001613e-05	0.000524216240927217	0.770581344005615
GBF1	0.247371054336876	7.87485328165669	4.16247197399081	6.38024582384985e-05	0.000509063609409827	0.767998194488083
ANXA9	0.321938751950854	3.8614654437544	4.0399511028768	0.000100800500790256	0.000754546520372125	0.756410133469766
FERMT3	-1.13889818974337	-0.226554535203993	-3.94438060962954	0.000143135863751654	0.00101144853180934	0.756127104834215
CCT2	-0.273316008833085	8.50740740467501	-4.16968833520439	6.208997125446e-05	0.000496455276015427	0.75552257862063
OCEL1	0.325422646228298	3.72804472242271	4.03906757396393	0.000101130292112346	0.00075663800017887	0.748392093656287
UBE2I	-0.177108031588841	7.16170610973295	-4.14869366011106	6.71988581479638e-05	0.000531362850947775	0.744253211137261
NOTCH3	-0.459475113111398	4.95022241015627	-4.08689570642171	8.46846401893705e-05	0.000648726331630001	0.743690399776087
CCDC18	-0.454251843625168	4.07991409893652	-4.05116719364991	9.67023767219563e-05	0.000726768212641089	0.742063517427922
PNPLA4	0.21480930576054	5.25930805956024	4.1057370400749	7.89373458058896e-05	0.000610991332278989	0.740767440719454
ZNF354B	-0.513473422940053	3.68068151123392	-4.01268615063858	0.000111467139691137	0.000820083571583593	0.737822328280839
CSNK1E	3.70079935787804	-2.39543143436658	4.54415524936629	1.4542537452955e-05	0.000139891571040085	0.735061329985595
DPYSL4	-0.454745537019705	3.5611873345804	-4.00934086033007	0.000112847936827544	0.000827404599317581	0.730190354844602
SPECC1L	0.199547102353267	6.11766959876229	4.12936253779644	7.22577287268865e-05	0.000566000028462664	0.729982426501482
KPNA2	-0.255444637437996	7.62729148647251	-4.15412854192114	6.5838920928082e-05	0.000522811864968841	0.728967635487193
TCF3	-0.263588192591761	6.2440441133612	-4.13218725502689	7.14963680698537e-05	0.000560914034972269	0.719113786281008
PDAP1	-0.213506275261341	7.4685025308338	-4.14487679585963	6.81699958223541e-05	0.000537908910808444	0.71714583362542
CCT5	-0.225180102075639	8.53120862447641	-4.1575537413531	6.49954631976413e-05	0.000517482436572524	0.715874567373503
SUSD6	0.311503249432766	5.74173092946493	4.10025169361849	8.05708145414479e-05	0.000621711896790535	0.707480169500113
TDRKH	0.225918729864132	5.58251365547089	4.09511808111763	8.21288517348062e-05	0.000632110116683675	0.692542910687679
CCT3	-0.225766333702852	9.37236956397451	-4.15902795417606	6.46356380562117e-05	0.000514890578807467	0.691961193680252
LIN7A	0.436236171356033	2.89655288696408	3.97337058877992	0.000128766587849631	0.000925590753063694	0.690232214230884
DOPEY1	-0.369630711893659	5.48258363946312	-4.08267359277815	8.60264535259698e-05	0.000655574352546166	0.68306526349012
SGCB	0.282132053690561	5.26861780049404	4.08326385603701	8.58376469721471e-05	0.00065489491112654	0.681683504987809
PLA2G4D	-1.34993754343634	-1.05069652143291	-3.94019473003643	0.000145333096945752	0.0010245642177171	0.681598965769377
TFEB	-0.522650447499499	2.79380139107996	-3.95164958765411	0.00013939543291209	0.000987806427847072	0.681226849280674
API5	-0.273861432067151	7.58327196066923	-4.13701829373928	7.02120330130649e-05	0.000552570171763199	0.680597030240527
CYP11A1	0.986326153078504	-0.198663133022802	3.88953636683343	0.000174610902527818	0.00120328467753911	0.676742507824325
MOV10L1	1.58940216937975	-0.098029037810705	3.96022489022837	0.000135102796292616	0.000963578253205022	0.662983441509393
DICER1	-0.279337905471081	6.76770298328349	-4.11965000979405	7.49353734655647e-05	0.000582718574810419	0.661014230795058
WDSUB1	0.384926869723153	3.3294502054677	3.97483434749973	0.000128078891350421	0.000921971540037357	0.657105002463804
EXOSC6	0.359536330656687	5.48169139239885	4.07876168553867	8.7287842104567e-05	0.000663652778249204	0.65675238826497
CREBZF	-0.298975261713776	7.04654339963173	-4.11907156855455	7.50978099841888e-05	0.000583506022269719	0.655291610895683
PRKAR1A	0.215450787334195	8.24752631580835	4.13487616280064	7.07787653462151e-05	0.000556068387847206	0.65413534648783
SLC50A1	0.234719189312727	7.15524023593749	4.11871597160348	7.51978354047435e-05	0.000583852480060821	0.651023052762835
MRPS28	-0.413891488484355	3.07499649835827	-3.99121897259413	0.000120616821809068	0.000877405100696315	0.647448553416488
SNORD116-13	-0.831496609790769	0.747257187840449	-3.87620273471786	0.000183205720028266	0.00125103096495882	0.638734970205968
RRS1	-0.31167828055513	5.1510255808117	-4.09685127828519	8.15996303668771e-05	0.000629227536124948	0.636394524862937
EPHX2	0.283574498906936	5.91788963015347	4.10330198005541	7.96585200550297e-05	0.000614988348147211	0.635631629569335
SERHL2	-0.751214366173354	1.0097323747643	-3.87366121060215	0.000184889101024136	0.00126023365455217	0.62567793698367
CHSY1	-0.263132415813306	5.90115517370634	-4.09335155015663	8.26716353631792e-05	0.000635507213399238	0.614216188522824
[truncated: 13,017 more rows]
