# Supplementary material for: The transcriptomic response of cells to a drug combination is more than the sum of the responses to the monotherapies
Source: eLife. 2020 Sep 18;9:e52707. doi: 10.7554/eLife.52707 (PMC7546737; doi:10.7554/eLife.52707)
Supplement: Source data 6. [file elife-52707-data6.zip › LNCaP/DE_limma_W_0.csv]

	logFC	AveExpr	t	P.Value	adj.P.Val	B
CAMK2A	5.14383283815122	-5.12371312043566	11.0882299129584	1.72145077957578e-19	2.58493049061099e-15	2.15265324672594
ATP1A3	1.73212546923404	-1.37403851741181	5.45616557093301	3.15953309210438e-07	0.00158145163036798	1.84726639286311
GPM6A	4.67849857021126	-3.91859286817526	6.27902380259303	7.42745688860534e-09	5.57653463196489e-05	-1.44168363505859
CYB5R2	-0.538098274866011	1.11996365949023	-3.17104892718178	0.00198117733867279	0.999972968586503	-1.51696589878316
SSC4D	0.51528722698847	0.99740642702175	3.10092532483631	0.00246565641350675	0.999972968586503	-1.68470523863671
NUAK1	-0.31020510933946	3.11106887759742	-2.95470070684403	0.00384840855772801	0.999972968586503	-1.96625616965124
LRRC28	-0.239306861778569	3.48479754470706	-2.91259161945733	0.00436265692027834	0.999972968586503	-2.10174066539285
SERHL2	-0.532592578350496	1.0097323747643	-2.85829680381012	0.00511890007683315	0.999972968586503	-2.24019666692975
RPS10P7	0.384098719475307	2.26321901293661	2.79544486233797	0.00614329115810115	0.999972968586503	-2.31999721513686
ZNF713	0.493620257555217	1.45317110617375	2.81555234155289	0.0057968186453111	0.999972968586503	-2.3212334188332
TMEM86A	-0.312079866353299	3.7132178217674	-2.79311067864875	0.00618471348934415	0.999972968586503	-2.36539994017834
FOXD2-AS1	-0.587827964776651	0.80093213957765	-2.84420933313569	0.00533384948428739	0.999972968586503	-2.37305632043491
KCNK13	1.82584637576679	-1.68630035072884	3.69784161690397	0.000344773189755958	0.999972968586503	-2.41809167111081
CYP2E1	0.592452558204406	0.447981274649088	2.76422646801527	0.00671882010095012	0.999972968586503	-2.47414309437928
CRMP1	0.35050953836129	2.32180672926125	2.7277254413171	0.0074538039590402	0.999972968586503	-2.48434504390308
NEBL-AS1	1.13236378985929	0.132958949208805	3.11793902400531	0.00233892421975414	0.999972968586503	-2.52761678499397
NOXRED1	0.748656113593374	-0.0504995567856424	2.8769377946187	0.00484667216309845	0.999972968586503	-2.53076428813034
GXYLT2	0.795007524406615	0.153662858435548	2.73641036476212	0.00727258204295742	0.999972968586503	-2.76882971436519
GKAP1	0.262107957951077	3.75874873295962	2.60936293276913	0.0103675791660335	0.999972968586503	-2.82316676498173
TTR	0.407291355926178	1.16144807437034	2.54134067689556	0.0124741100983744	0.999972968586503	-2.87040846682087
MSI1	0.385484377924827	0.930871021482748	2.53247385259248	0.0127753142958528	0.999972968586503	-2.88369717722347
HPCA	1.93413456809514	-3.21330968450764	3.33854176569637	0.00115905104211963	0.999972968586503	-2.99336054954836
PDZD4	-0.424881840304163	1.58179488569751	-2.46793333616694	0.015171601381967	0.999972968586503	-3.01152338218549
RAB43	-0.46696592212448	2.06926361340061	-2.46180154770512	0.0154189412106815	0.999972968586503	-3.02319375586654
MASP1	1.72029790070117	-2.10833710431619	3.30925999878572	0.00127466954451962	0.999972968586503	-3.0566257773991
DLGAP1	2.66761181167508	-4.56583247065448	4.19783594083047	5.5822579551258e-05	0.209557963635423	-3.05837199598778
CD5	1.14693441219841	-1.70374974546821	2.8193429709445	0.00573353889143666	0.999972968586503	-3.08131838570695
ARX	0.545859121947994	0.612120840457575	2.43335011350523	0.0166143065206706	0.999972968586503	-3.14203806180012
ADAM12	-1.41458797857975	-1.81629186572641	-3.0077567648672	0.00328002738662563	0.999972968586503	-3.14852237278888
COL26A1	-0.28253074964035	2.73372944310533	-2.44648759117745	0.0160524513610619	0.999972968586503	-3.14956482232469
OLFM1	0.680833605886011	-0.346899963155597	2.48327057618156	0.0145683840794494	0.999972968586503	-3.15571682157114
EMCN	-1.30756801948527	-1.85791013367838	-2.86648031576962	0.00499770914699988	0.999972968586503	-3.18522806467793
ACTR3C	-0.334147402515493	1.54513357830644	-2.37918165911253	0.0191202337211742	0.999972968586503	-3.18814148200266
RANBP3L	-0.289823238886268	2.39256077227434	-2.39088844241458	0.0185519099740727	0.999972968586503	-3.29941080914676
TSPAN7	0.682241402503711	1.10945427264081	2.33708511654585	0.0212934444020907	0.999972968586503	-3.3069121395989
RNF224	-0.381787699401462	1.96706481190598	-2.33066404188518	0.0216434362218737	0.999972968586503	-3.30871385499866
RPP25	0.413465952774786	0.056758268732332	2.30840360877697	0.0228964049419275	0.999972968586503	-3.30973206096645
SLC17A7	1.37344973913726	-1.97386398117957	2.72440588066792	0.00752414879800031	0.999972968586503	-3.33302721986194
IRX6	-0.943372993888361	-0.688350377699526	-2.5176557442815	0.0132932736480357	0.999972968586503	-3.33985571105888
ANGPTL6	0.709562265862558	-0.453133024544465	2.37304681251964	0.0194241790520859	0.999972968586503	-3.34249302788709
C1orf174	-0.154414097824862	4.88276376614268	-2.48303179288244	0.0145776087492837	0.999972968586503	-3.35632284328143
TBX10	0.511881639821481	0.163663882157667	2.28992765969349	0.0239844390673004	0.999972968586503	-3.35643698196771
ASAH2	-0.713331767207239	-0.597244201867207	-2.41906487772876	0.0172450606670405	0.999972968586503	-3.37942145712793
DNM1	0.387930535045028	1.51354267265465	2.26989039563068	0.0252155658965717	0.999972968586503	-3.3885428640068
ALB	0.955968865679413	-1.12445964995685	2.46860027289175	0.0151449137271907	0.999972968586503	-3.4072979472314
SNORD44	-0.347416724541174	0.370716563311848	-2.2542169338989	0.026216893662399	0.999972968586503	-3.43652562273099
SRGAP2D	0.869824296309672	-0.388662041708698	2.47026959146413	0.0150782991800477	0.999972968586503	-3.44204884713193
L1CAM	1.79523228191204	-2.21392904923513	3.07876697717209	0.00264026847124087	0.999972968586503	-3.45652893427077
SLC1A2	0.833509036587445	-1.70978118120343	2.36900475530379	0.0196267710851308	0.999972968586503	-3.45935017468001
LARGE	0.265731119620364	2.99682585313423	2.28917065410056	0.0240299723233724	0.999972968586503	-3.46235470962699
NFKBID	-0.471995092830752	2.11234676420252	-2.22268815195958	0.0283372007105409	0.999972968586503	-3.47200931502693
KCNQ5	0.823306750047521	-1.08445513959111	2.3325067474124	0.0215424805016931	0.999972968586503	-3.47306921866842
KCTD12	0.837763933857852	-1.46022449183929	2.32020356523003	0.0222244826903271	0.999972968586503	-3.50889327371126
ATP1A2	2.23375319195597	-2.34892632892938	2.89844868974945	0.00454907487767572	0.999972968586503	-3.51603305999774
CDRT1	1.34644842214721	-1.70250336307527	2.69667844704549	0.00813571544073454	0.999972968586503	-3.51723251062973
LOC100129518	0.35869451746162	1.68172951936942	2.18399154091159	0.0311431120025167	0.999972968586503	-3.52412892125085
ZEB2	2.20019328963564	-5.19654030205058	3.56343859206778	0.000547955234069217	0.999972968586503	-3.52848834455326
KSR1	-1.10489260444066	-0.0473916622935932	-2.44965118950762	0.0159197090236332	0.999972968586503	-3.54347005812943
ST6GALNAC2	1.04764545072243	-0.830020241543572	2.44795974068933	0.015990558760154	0.999972968586503	-3.54578282091173
LRRIQ3	0.898506872806566	-0.769714183234614	2.39077932843094	0.018557137119869	0.999972968586503	-3.55020943104734
GNAO1	1.07196122343295	-1.03993528334175	2.43780769513489	0.0164217346269137	0.999972968586503	-3.55480002188323
SLC22A4	-0.791868008266065	-1.20048980980483	-2.34903612569957	0.0206553227797377	0.999972968586503	-3.5580292530359
SSSCA1-AS1	0.421569714305725	1.80661156443589	2.16739625769514	0.0324186751329344	0.999972968586503	-3.56077219168144
MC1R	-0.330421098331604	2.70015226597907	-2.21552391740009	0.0288393819778031	0.999972968586503	-3.56664284225754
AP4M1	-0.147125783423421	4.30883167239884	-2.35620649519122	0.0202806299610671	0.999972968586503	-3.58225983920728
TRIM54	-0.413439545759391	0.04706247917429	-2.14990955833545	0.0338116248637098	0.999972968586503	-3.59044019354402
UGT1A1	1.69603955577457	-2.37290369302725	2.80853188157055	0.00591570534685166	0.999972968586503	-3.59066338120128
NELL2	0.666676123775939	0.427720969236131	2.21715487771286	0.0287243807843944	0.999972968586503	-3.60042981481486
MIR4458HG	0.189869978258057	3.55618381988978	2.2903974389321	0.0239562204036417	0.999972968586503	-3.601721660346
FAM45B	0.59044712272997	-0.0455460266636046	2.17000635419053	0.0322150956480661	0.999972968586503	-3.60728856415354
NKX3-2	-0.662807768352216	0.371267373545921	-2.2273004720877	0.0280179547335348	0.999972968586503	-3.61409411009696
PSD	0.438041324697318	1.0245710378925	2.12682730427866	0.0357295608993712	0.999972968586503	-3.61637461297291
CHMP1B2P	1.19991518818411	-2.02032486270087	2.52087764667406	0.0131790785026552	0.999972968586503	-3.61763133302649
CACNA1I	0.866130225706359	-1.75330350381181	2.34387448308649	0.0209288239386108	0.999972968586503	-3.61942835050324
TRPC1	1.35531325976761	-1.15104934670342	2.62534769035229	0.00992167501791323	0.999972968586503	-3.62544664537757
KNDC1	0.398619608083135	1.37084071770166	2.12348042090411	0.0360153267922709	0.999972968586503	-3.62846700414073
FAM83C-AS1	1.49654274845215	-1.54929278997451	2.68283350264009	0.00845767429516634	0.999972968586503	-3.62963649063425
LOC100996447	0.293377433352715	2.03449385861579	2.16124251742548	0.0329030765087702	0.999972968586503	-3.63434798105796
ARHGEF6	0.423300296192163	0.591472989781888	2.11816839378693	0.0364729389016629	0.999972968586503	-3.63507138615061
PLXNA2	0.539684959283535	1.39730089200988	2.12663601138342	0.0357458410019716	0.999972968586503	-3.63619928214683
NEURL2	-0.416673246859112	1.52649697806141	-2.11320729236667	0.0369048485171735	0.999972968586503	-3.64051567871569
GPRASP2	-0.622370662311389	0.826382903849311	-2.16174701465048	0.0328631290998411	0.999972968586503	-3.64536322715754
TMEM232	-0.851510965835115	-0.714969400214402	-2.30929970891074	0.0228447577351166	0.999972968586503	-3.64795739061147
GSAP	0.39627992186841	1.12940382833421	2.10887444591196	0.037285669046483	0.999972968586503	-3.652401759026
LUM	-1.55920529158584	-2.28702084311754	-2.58396443894226	0.0111133672809659	0.999972968586503	-3.66049632658423
AHRR	0.573916784637213	0.242624943414604	2.10003399883619	0.0380732008253138	0.999972968586503	-3.67439664029284
CBX3P2	0.32813353382511	1.09763054594041	2.10867384342348	0.03730338216629	0.999972968586503	-3.67442659622197
HRH3	-0.807832426179856	-1.65272492197177	-2.20592291292976	0.029524542700844	0.999972968586503	-3.68744614776035
GIMAP2	0.302615103311032	1.76632878663191	2.12866919855397	0.0355731331968298	0.999972968586503	-3.68797255569964
SNORD4B	0.757481005699448	-1.718076077142	2.19033818377399	0.030666961838503	0.999972968586503	-3.68882821017073
LMOD1	-0.979775481690479	-1.73343961300058	-2.37516164630943	0.0193189214640137	0.999972968586503	-3.69072498076383
RNF157-AS1	-0.623975914747575	-0.29050428898408	-2.15555201538912	0.0333565927087526	0.999972968586503	-3.70390252925148
ADD2	-0.495788051417381	-0.144840642790998	-2.08589857699339	0.0393622244594069	0.999972968586503	-3.70636840337062
IL15	-0.992683827189925	0.0443178278615576	-2.34349491305385	0.020949062058411	0.999972968586503	-3.71599197124648
GGN	0.694876990790547	-0.623482169718202	2.13666240459811	0.0349011345946164	0.999972968586503	-3.72806116160729
C11orf95	0.222162357409153	2.78897129295545	2.16502545566814	0.032604558037419	0.999972968586503	-3.72885618750999
PSPN	1.1550151735762	-1.23925789725724	2.35269900334436	0.0204631585716643	0.999972968586503	-3.74083355209277
ZSCAN4	-3.35463786207448	-4.51572784556393	-3.20608872060216	0.00177378019378049	0.999972968586503	-3.75255519153122
MGC27382	-1.06514531832046	-3.13350378119863	-2.31563899848989	0.0224823116226635	0.999972968586503	-3.75919230286848
B3GAT1	0.63580354706627	-0.829686285723517	2.07084514430977	0.0407761005751093	0.999972968586503	-3.77246357710661
RBP7	0.611865260395915	-0.174702574405377	2.09446026676397	0.0385770628278987	0.999972968586503	-3.77793885842131
CAPN14	1.04617310486357	-1.44164666108887	2.26243476181325	0.0256876189644875	0.999972968586503	-3.80381690849023
HOXC10	-0.393183995192956	1.00242701797277	-2.00736976426091	0.0472278012766406	0.999972968586503	-3.80730171344169
SNORD58C	0.468099703701536	-0.574383426275308	2.00742461456809	0.0472218704409854	0.999972968586503	-3.81016018679748
FGF11	0.711434873779292	-0.44363895656075	2.08380634544118	0.0395561742425521	0.999972968586503	-3.81017771148513
ADAM11	-0.194484447667381	3.00613114318782	-2.14870400695793	0.0339095405979332	0.999972968586503	-3.82190513854455
LAMB4	0.729277840980492	-1.02375695337677	2.09404407414497	0.0386149158984577	0.999972968586503	-3.82275638065314
PLEKHG4B	-1.62124476914926	-2.2357582585613	-2.47592474324379	0.0148545696360656	0.999972968586503	-3.83876813899667
NR1I3	1.0038477256531	-1.45091452413002	2.19898541181512	0.0300284222048534	0.999972968586503	-3.84019134015786
LOC100128568	-0.99420752869794	-2.04734546007741	-2.27155538944656	0.0251111928560921	0.999972968586503	-3.84146056379549
ZSCAN16	-0.224360781510257	3.34002962849311	-2.11761823604857	0.036520618901412	0.999972968586503	-3.84229366626902
DEPDC1-AS1	-1.04467046699537	-2.25936148290272	-2.2530687204717	0.0262916009825114	0.999972968586503	-3.84354880182684
MORN3	0.357969198791664	1.50517018729863	1.98084167529015	0.0501716560351768	0.999972968586503	-3.84911124587395
FYN	0.473359895071143	1.47514740981985	1.97027449775579	0.0513870123649606	0.999972968586503	-3.8512043333456
ACSBG2	0.446236683241433	0.315993904747685	1.9677185127191	0.0516847074417901	0.999972968586503	-3.85478918055218
SNORA65	-0.702143937981134	-0.951839531582024	-2.04903251364267	0.0429021537236933	0.999972968586503	-3.8768412867438
PCDHB8	-0.695096424131739	-0.920112523676671	-2.0218834994572	0.0456804600852304	0.999972968586503	-3.87769300006665
ARHGAP9	0.462360244164359	1.86734505825492	1.95362017229877	0.0533531585076192	0.999972968586503	-3.87809215889393
WSCD1	-0.887387079238846	-1.69467543504277	-2.11202127597605	0.0370087539792268	0.999972968586503	-3.88648424908375
HMP19	2.29493899834203	-2.71348475009929	2.71162820227882	0.0078005894617915	0.999972968586503	-3.88737075850712
STC1	0.645897330257906	-0.345945719656388	1.93901196280744	0.0551298464178661	0.999972968586503	-3.8948688213369
TOMM20L	0.927757708282668	-1.79785970222654	2.09336989012046	0.0386763014220287	0.999972968586503	-3.90033404951574
PIH1D2	-0.250098222777473	2.34601398522513	-2.01497821756959	0.0464111614104558	0.999972968586503	-3.90199327335673
RASGRF1	1.02606633698645	-2.46157078855827	2.13208773926687	0.0352843744434605	0.999972968586503	-3.90697366665645
MATN3	0.601462893139171	-0.537264556886526	1.98539379408861	0.0496556842616433	0.999972968586503	-3.9127233496373
MACROD2	-0.524894402737798	0.101069291504414	-1.9399736500655	0.0550113647767178	0.999972968586503	-3.91507939999778
ZNF32-AS1	0.74783278002332	-0.966267454520837	2.01721276080881	0.0461736226494939	0.999972968586503	-3.92516882699238
RUNDC3B	0.475189879203956	0.482745892526469	1.9183326636397	0.0577302303949809	0.999972968586503	-3.92731580490684
SYT12	0.990749813384632	-2.3047584557148	2.10539608690744	0.0375938373129893	0.999972968586503	-3.93067022992647
TYRP1	-0.543202290415364	-0.358068336355279	-1.92120256646004	0.0573632786721679	0.999972968586503	-3.93459357664703
KCNH3	0.585691244356888	-0.438165937726603	1.93361214492305	0.0557991268766688	0.999972968586503	-3.93998598142496
SOX15	-0.644217258563026	-0.0945090506366538	-1.93366511887799	0.0557925278323881	0.999972968586503	-3.94412768791686
TNFRSF8	-0.667356457207248	-0.820055852286785	-1.98836873541906	0.0493209257828586	0.999972968586503	-3.94446825379888
PLAGL1	1.3412569954562	-2.04451788753527	2.30089403092746	0.0233332813201534	0.999972968586503	-3.94964255470668
NLGN1	-0.35921056848367	1.26309372420752	-1.92725446129983	0.0565959147283424	0.999972968586503	-3.95255454667795
METTL20	0.233106051281784	3.02633272295837	2.02112015566318	0.045760749208101	0.999972968586503	-3.95552011199747
GGT6	-0.783697388656102	-2.05387775093376	-1.97489296537506	0.0508527907865045	0.999972968586503	-3.9592948576298
BEST4	-0.945929593165608	-0.996063843053821	-2.08918583488084	0.0390591495435548	0.999972968586503	-3.96231687025865
LTBP2	0.280646827374574	2.39489634435264	1.99041471057479	0.0490918161851223	0.999972968586503	-3.96276321137528
PRR16	0.54117870776244	-1.0109861227059	1.89201244475933	0.0611887825858253	0.999972968586503	-3.97212224675991
NMI	1.66155562151647	-2.24038282008683	2.47282857277978	0.014976690411419	0.999972968586503	-3.97337405769913
ANKRD6	-0.280806876766729	2.30833773164299	-1.96559144805655	0.0519335606642047	0.999972968586503	-3.97502603479364
TIPARP-AS1	-0.67540474613219	-0.617191284913392	-1.95057191628349	0.0537198376397964	0.999972968586503	-3.97544279533338
OMP	-1.88586167434388	-2.86400375275329	-2.5873411297299	0.0110115063372709	0.999972968586503	-3.9860304760412
GLIS1	-1.3140840394352	-2.53178734861039	-2.22114282443965	0.0284448704527856	0.999972968586503	-3.98878956657672
WFDC21P	-1.48172293406614	-2.59504337995088	-2.37001699686533	0.019575861629682	0.999972968586503	-3.99100330043283
LYPLAL1-AS1	-0.828375802528689	-1.37629054658734	-1.97840661194736	0.050449530670248	0.999972968586503	-3.99137806796968
TNFAIP2	0.424907098370715	-0.217108774982877	1.8678142431952	0.064520430174255	0.999972968586503	-3.9930213408927
SIRT4	0.564516974848778	0.44844594852772	1.87825946247629	0.063064137839781	0.999972968586503	-3.99416994675552
SLC52A3	-0.273395973795502	2.0574158675058	-1.92324045758579	0.0571039055410231	0.999972968586503	-3.99983495260675
N4BP2L1	-0.91196277613796	-0.793897818328011	-2.05057826175275	0.0427484232975714	0.999972968586503	-4.0057848995727
OR8A1	-1.16967485363014	-1.6640062022464	-2.07303407532064	0.0405678337371418	0.999972968586503	-4.00949540784841
ALDH1L1	-0.872053211885041	-0.862733231053869	-1.95417307028796	0.0532868772330187	0.999972968586503	-4.01024306607124
ATP6V0C	0.225380013999424	4.38121371655746	2.11190012562363	0.037019382021111	0.999972968586503	-4.01127162211907
FEZ1	0.677984281280915	0.0507147544275999	1.87759685175939	0.0631556947802775	0.999972968586503	-4.01184151458653
IL36G	0.648090086557747	-2.3762511243591	1.91511923188191	0.0581434525658711	0.999972968586503	-4.01557682622031
CLIC2	-0.872587263129247	0.0087348863378345	-1.98240589069338	0.0499938443701995	0.999972968586503	-4.01580910841459
PDE11A	-1.00586600082755	-1.82129080054673	-2.01848991508765	0.0460383240552528	0.999972968586503	-4.01980001624329
HPCAL4	0.560350890537201	-0.0426107024257561	1.87848861309249	0.0630325006105139	0.999972968586503	-4.02026653995128
CCDC85A	0.428754464448014	0.0186306773664959	1.84468498394491	0.0678455012489921	0.999972968586503	-4.02079993032347
SAMD12	-0.184678496231936	3.71684658216999	-2.04332528665465	0.0434738704489436	0.999972968586503	-4.02362125579871
FAM71A	2.36974731835782	-3.81650855683466	2.78442318585045	0.00634113189801797	0.999972968586503	-4.0239575235761
GPR37L1	1.59128790809989	-2.55854148598526	2.30818876922517	0.0229088026086373	0.999972968586503	-4.02745289998074
TCP10L	0.797047208695313	-1.55206682832255	1.96227864995181	0.0523231611720658	0.999972968586503	-4.02785388170985
UBASH3B	-0.866874872932404	-1.07568646884242	-1.98399834259744	0.049813373548932	0.999972968586503	-4.02867485170058
ELFN1	-0.346578237459341	0.502617529134444	-1.86705748176246	0.0646270239442509	0.999972968586503	-4.03261649798203
ADAM21	0.740126268655412	-0.255820055506275	1.89959958397515	0.0601743991278396	0.999972968586503	-4.03283562881477
LOC100505942	0.673874319356574	-0.390184754800947	1.91157797782525	0.0586017136857003	0.999972968586503	-4.03483426345717
IPO9-AS1	0.75769505250317	-1.75020070921481	1.92354477004348	0.0570652591096612	0.999972968586503	-4.03556395105566
NRIP3	0.925806664775922	-1.04135282049369	1.94371691123814	0.0545522358094078	0.999972968586503	-4.03778116620761
MRO	-0.552665010681142	-0.163845439368642	-1.84320322674596	0.0680633043152562	0.999972968586503	-4.04139754493913
LAMTOR5-AS1	-0.588467511804271	-0.261372900167255	-1.85015306364652	0.0670467745527074	0.999972968586503	-4.04147573677272
CTD-2201I18.1	1.14230207169081	-2.15751607138092	2.13504917090996	0.0350358689078075	0.999972968586503	-4.0436542212997
CCDC73	0.375464807145401	0.404030924373565	1.84712775182878	0.067487708738488	0.999972968586503	-4.04551375309545
SRRM3	-1.47824651840864	-1.67123755131043	-2.18859618573333	0.030797018055764	0.999972968586503	-4.04712217741934
EPN2-IT1	-0.841153710205227	-1.9905907893459	-1.94547090484646	0.0543382177375249	0.999972968586503	-4.04785037477795
GJB1	0.283346757482371	1.76051741352126	1.96381697746925	0.0521419395391758	0.999972968586503	-4.05278621000292
SHISA3	1.38827831260319	-2.63397003444627	2.12563289949288	0.0358313165427153	0.999972968586503	-4.05403115575987
FABP6	0.728655328992434	-0.892701387388635	1.88977035267362	0.0614912802153638	0.999972968586503	-4.0574022271462
CCDC116	0.956225526582186	-1.23987853954235	2.02298242185	0.0455650859027685	0.999972968586503	-4.05746399550522
KLF3-AS1	-0.591649576491073	0.0495105911101119	-1.83610314354882	0.0691150490915909	0.999972968586503	-4.06388599565384
LOC102546298	0.676745988045747	-0.552710705604762	1.8426013353024	0.0681519425327732	0.999972968586503	-4.06739675299479
CCNJL	-0.69295274367934	-1.30029328328897	-1.85733751352606	0.0660092821800502	0.999972968586503	-4.06844092874276
DCAF4L1	-0.561460011974554	0.043473481460952	-1.80846790829777	0.0733383851370439	0.999972968586503	-4.06892095082415
SNORA13	-0.775576588093343	-2.29493152253173	-1.85389642041459	0.0665045176915583	0.999972968586503	-4.06920408036803
SYT3	-0.91870566216848	-1.88548782308596	-1.96290673795034	0.0522491052795697	0.999972968586503	-4.07064932245169
MGMT	0.15252634605311	5.04292104856886	2.14983186063094	0.0338179281271303	0.999972968586503	-4.0724084824558
CEP83-AS1	0.298631168592154	1.48283601191082	1.86076502851753	0.0655190680091007	0.999972968586503	-4.07386158179678
FAM153A	-1.86895044815129	-3.70207859897093	-2.42415476314993	0.0170179187707613	0.999972968586503	-4.07460279583714
FBXO48	-0.384260726574754	1.41564528520635	-1.80898754431673	0.073257040659671	0.999972968586503	-4.07566624994988
KLHL6	-1.65823471157222	-3.13040933813396	-2.22311939061766	0.0283072180393026	0.999972968586503	-4.07712040329205
C5orf46	-0.966670010371725	-1.80184226981028	-1.92833773217329	0.0564594770837738	0.999972968586503	-4.08596854920052
FNDC5	-0.574323797555606	-0.272915622728974	-1.82042121693953	0.0714860571891606	0.999972968586503	-4.08720309515656
SYT1	1.31556494262479	-2.68460606835211	2.03509293420701	0.0443100287782805	0.999972968586503	-4.08850297157659
LINC01214	1.39515723295184	-2.58181450982513	2.09972132855842	0.0381013150433576	0.999972968586503	-4.08926690237285
FCGR2A	0.580640166399827	-0.682726062245872	1.81228325803367	0.072742866422352	0.999972968586503	-4.09002558430005
C19orf81	0.472337590914	1.11704549905725	1.78952609476188	0.076355084606698	0.999972968586503	-4.09720015767792
HAPLN3	1.08511885734025	-1.72233053418426	2.00031983235971	0.0479954003968241	0.999972968586503	-4.10080517698637
LOC100130705	0.323379592592417	1.95477539039891	1.85682383348403	0.0660830137709785	0.999972968586503	-4.10221878165353
LOC100131655	-0.736342582209317	-0.633057033456015	-1.83166919539792	0.0697786970728477	0.999972968586503	-4.10244778920593
FDXACB1	0.230801338061275	1.78005594413194	1.9397301494193	0.0550413441336748	0.999972968586503	-4.102590099673
EFNB3	-0.404557623204279	1.06687355428158	-1.79118665700117	0.0760865806314396	0.999972968586503	-4.10577631824719
UNC13A	0.328537340689917	0.0839838883923804	1.79523751164917	0.0754348546063059	0.999972968586503	-4.10655891602556
LVRN	1.55916681534182	-2.27893550810812	2.21049530020263	0.0291964904009574	0.999972968586503	-4.1066102865599
DUOX2	-0.770474940761528	-1.31871394688803	-1.92265981600065	0.0571777058845475	0.999972968586503	-4.10843206525477
WASH1	-0.283228787307984	2.68745248391009	-1.91615349051066	0.058010183874744	0.999972968586503	-4.1095409785234
TSHZ3	-0.339903539391281	1.52426827860812	-1.79554137115822	0.075386154714001	0.999972968586503	-4.11373314918598
FCHO2	-0.188428268805915	4.93689054158391	-2.10790344800323	0.0373714753004243	0.999972968586503	-4.11644740007302
MYOF	0.377360300840126	0.938709181179263	1.785190377704	0.0770598424331168	0.999972968586503	-4.11755038784628
NPR3	-1.17195398116451	-2.23595001558531	-2.00144542319252	0.0478721371045299	0.999972968586503	-4.11892801524558
KIF5A	1.1228423392664	-1.02976073718571	1.88245754473469	0.0624866451719627	0.999972968586503	-4.11959420591785
UGT1A3	1.27448978623575	-2.58500034025361	2.05635155465807	0.0421784169289212	0.999972968586503	-4.12073642764754
LOC285484	-1.08065118736559	-1.58610275156618	-1.91307379510332	0.0584077755517061	0.999972968586503	-4.12101448526659
PKDCC	-0.307615326631936	1.39221228151707	-1.82160878994507	0.0713041685227456	0.999972968586503	-4.12188252060352
VPREB3	-0.455299927887326	0.0118073971950564	-1.75836169005819	0.0815412164563377	0.999972968586503	-4.12625405882568
RAPSN	-1.34859016032926	-1.95437514121968	-2.06349370754778	0.0414822948111969	0.999972968586503	-4.12625768632919
SLC45A1	-0.619740492588742	-0.506211712923571	-1.79899391265326	0.0748346377797564	0.999972968586503	-4.12834033066368
HSP90B2P	0.611558620053888	-1.0317373257111	1.78289565353918	0.0774350131703267	0.999972968586503	-4.12998334953189
NFATC2	0.545399534983205	0.54847536604311	1.76652875949691	0.0801548556151897	0.999972968586503	-4.13041745498483
TMCC2	-0.324846456784077	1.33557979750649	-1.80702024127708	0.0735653999363624	0.999972968586503	-4.13124789055816
DLEU2L	0.761380947114557	-0.11463335643753	1.79063173916933	0.0761762208348953	0.999972968586503	-4.13196278083248
DMRT1	1.60366369929877	-2.14861475750489	2.13060843004111	0.0354090794615487	0.999972968586503	-4.13246858799591
FRG1B	0.172647526464706	4.38471305471075	2.05010610264958	0.042795331109264	0.999972968586503	-4.13877730977124
NUTM2G	-0.766944871672386	-1.95208856469709	-1.86639054447231	0.0647210876466443	0.999972968586503	-4.13962616220947
P2RY2	-0.672037939241296	-1.24968346609109	-1.77079529939855	0.0794383679659429	0.999972968586503	-4.14340671419616
ZNF350-AS1	-0.550075598903681	-0.943742476728421	-1.74072362668591	0.084602641077114	0.999972968586503	-4.15093189181825
ECHDC1	0.208837623857831	1.78584723747635	1.88002807452105	0.0628203026218441	0.999972968586503	-4.15192178544638
CCDC13	-0.869525816523633	-1.10535861145831	-1.82669900677979	0.0705289033518333	0.999972968586503	-4.15226968066441
ANTXRL	0.416737140088404	-0.296494624487956	1.73317062879963	0.0859421391598338	0.999972968586503	-4.15671953892124
WFDC3	0.655546761524914	-0.767950768009441	1.76597129911605	0.080248863008987	0.999972968586503	-4.15840697357494
FAM81B	-1.26337762261413	-2.17407012089595	-2.01628478160773	0.0462721433349755	0.999972968586503	-4.15879653479419
AMBP	0.928366781081043	-1.38240166986809	1.84607052559076	0.0676423670972971	0.999972968586503	-4.15969162211781
LOC728024	1.16790202930142	-1.84971502540419	1.94446330271566	0.0544610759293248	0.999972968586503	-4.16389346016529
CAPN3	-0.38679475184981	0.635415235607064	-1.75594630337067	0.0819549887879918	0.999972968586503	-4.16396902449421
COL17A1	-0.590736087464601	-0.966588408267314	-1.73286924981718	0.0859959461587555	0.999972968586503	-4.16544220103146
PCDHGA9	-0.441910949586675	0.356090835896839	-1.72224027946925	0.0879113196328893	0.999972968586503	-4.16651799808079
PNMA3	-0.256514139773823	1.13628037142473	-1.87191810215124	0.0639449397703654	0.999972968586503	-4.17374841340022
NLRP1	1.53691564707585	-2.90995406436412	2.11406568313755	0.0368298031794811	0.999972968586503	-4.17530599834171
MSRA	0.20950148026325	2.53627903317885	1.89844072721635	0.0603284148016463	0.999972968586503	-4.17576999211695
IGFN1	1.91451264839602	-3.07998317010267	2.14695726661254	0.03405184818423	0.999972968586503	-4.17689981451908
SLC6A12	0.83785040166483	-1.15482255898426	1.80251065934159	0.0742763043150216	0.999972968586503	-4.17869258910149
KIAA1614	-0.395508816443405	0.476923514537563	-1.71746729558153	0.0887827060235032	0.999972968586503	-4.18050935333524
RASL10A	-0.80555381559518	-0.876479422685007	-1.76964229786799	0.0796314709337335	0.999972968586503	-4.18161353228356
GPC5-AS1	0.339456922856006	0.615230866631345	1.75772468960231	0.0816501717783465	0.999972968586503	-4.18163194056461
IRX5	-0.305947976698347	1.8316883054927	-1.78932080605042	0.0763883330443517	0.999972968586503	-4.18256541968517
PAQR8	0.388837654647672	0.274339812172282	1.7171722226467	0.088836807256475	0.999972968586503	-4.18266906242927
FLJ26850	1.10563168174563	-2.30563085790892	1.94697957826799	0.0541547017283778	0.999972968586503	-4.18357766709505
IQCH-AS1	-0.176359277273384	3.81809984542211	-1.99358814913485	0.048738244668704	0.999972968586503	-4.18937016596339
SNORD3A	1.27476141343602	-1.53908781409976	1.93948676814807	0.0550713225937528	0.999972968586503	-4.19301234932758
AGAP2	0.639583002977092	-1.40488962896207	1.7140782915047	0.0894056989626067	0.999972968586503	-4.19312114052412
TAF1L	-0.478366363532012	0.527298492487178	-1.68944114277188	0.0940427235344412	0.999972968586503	-4.200484364851
CNTN2	0.511822271825304	-0.515263413179342	1.6886543055666	0.0941939799490888	0.999972968586503	-4.20214387119958
LOC101928103	-0.297872793705932	1.8821077666322	-1.89118144201982	0.0613007533833946	0.999972968586503	-4.20241569695497
SNORD99	0.814431320096858	-1.7668876940702	1.72201954337228	0.0879514638014604	0.999972968586503	-4.20695070382091
CRADD	0.141424376234071	3.93739714498798	2.00205737751167	0.0478052353533121	0.999972968586503	-4.20860800375671
MIRLET7D	-1.34998139826905	-1.9896061788422	-1.93220287100432	0.0559749244429254	0.999972968586503	-4.21087553753832
C2orf76	0.156031691925948	4.36228664610949	2.03385079857209	0.0444373796486436	0.999972968586503	-4.21128789973078
RBFOX3	-0.790332863678816	-2.04433426360659	-1.74250035804332	0.0842900448814892	0.999972968586503	-4.21151204986827
PARP12	-0.122232508616119	4.62063113836347	-2.06261452213829	0.0415674501992084	0.999972968586503	-4.21654803619116
RGS4	0.973725263611388	-2.20119618597071	1.78740795614655	0.0766987129531429	0.999972968586503	-4.2180905264664
UGCG	0.190972572631072	4.10474975624423	1.97055962140616	0.0513538944799705	0.999972968586503	-4.21815610391554
DHDH	-0.409206690799849	0.107689440920744	-1.67579037857848	0.0966950209756046	0.999972968586503	-4.21889913294375
BEST3	-0.947068853325618	-2.12483840464788	-1.80656017495322	0.0736376667937474	0.999972968586503	-4.22101395696552
TYRO3P	-0.929961723887944	-2.44116985277424	-1.78356768468383	0.0773249850370989	0.999972968586503	-4.22413486085389
NPIPB3	-1.47747000070302	-2.47805687318344	-1.95194755852664	0.0535540963148071	0.999972968586503	-4.22540278925905
ADGRG3	-0.853450769204741	-1.76515666395752	-1.76494771253466	0.0804217121494572	0.999972968586503	-4.23052983472245
LINC01220	0.941791089963515	-1.72115961576738	1.78483844780733	0.077117282705853	0.999972968586503	-4.23071546788576
ITGA9-AS1	-0.445986986205682	-0.632934274589791	-1.66000852556201	0.0998366587499624	0.999972968586503	-4.23141645683308
LOC100270804	-0.477275575604005	1.04281998664001	-1.66549125946978	0.0987360002321826	0.999972968586503	-4.23420416493469
TCL6	1.55130590716543	-2.98644816234874	2.05486001814525	0.0423250504533253	0.999972968586503	-4.23667283954337
NPNT	-0.487183466015762	-0.650447778050739	-1.66188823779307	0.0994581940940339	0.999972968586503	-4.23690204689624
BHLHE40-AS1	-0.842455131118369	-1.67259156277992	-1.76712365548632	0.0800546353594216	0.999972968586503	-4.23755430316455
SLC16A2	0.222073815351745	2.79331047461228	1.8704142882563	0.0641553209491244	0.999972968586503	-4.2385238691786
EDN1	1.04727423942727	-1.71037330770717	1.74914697942843	0.0831290402052163	0.999972968586503	-4.23920962054658
CFAP221	0.406327267054709	0.396811352881026	1.65651372711065	0.100543403040089	0.999972968586503	-4.24202054932365
MKNK1-AS1	-0.655808353195624	-1.18269956996501	-1.70999122266459	0.0901617594832196	0.999972968586503	-4.24258034740268
TSPAN5	-0.208387548618212	3.928107145922	-1.91157200378305	0.0586024893278694	0.999972968586503	-4.24336652292151
SERPINE3	-0.70827810668435	-1.63523669512493	-1.71536355184226	0.0891690135245355	0.999972968586503	-4.24565600003295
TGM3	-0.338001163140969	0.433296389408468	-1.6966732109447	0.0926617087713833	0.999972968586503	-4.246317184698
BFSP1	-0.413588767025353	0.427213587856902	-1.64969820662496	0.101933318419721	0.999972968586503	-4.24688656328921
RNU5E-1	1.53266693759722	-2.07210949408578	1.92366436777897	0.0570500767291747	0.999972968586503	-4.24883822878985
HPD	-0.510316396394394	-0.0390734085343993	-1.63966922204524	0.104006726531913	0.999972968586503	-4.25202224435211
LHX4	0.4196637428478	0.392183817007247	1.65644052916332	0.100558248798211	0.999972968586503	-4.25285619116109
FCN2	1.39564043006587	-2.91582197207218	1.92472919121571	0.0569150524672778	0.999972968586503	-4.25289232710973
ZRANB2-AS1	-0.586156656395686	0.216483903962472	-1.64089974152893	0.103750512524101	0.999972968586503	-4.25674512289987
C1orf226	-0.17570781727808	3.17996373889864	-1.87557159450437	0.0634362277254119	0.999972968586503	-4.25718762074052
LRRC4B	1.69436390374823	-3.13104289974006	1.9613676193984	0.052430736096456	0.999972968586503	-4.25751896740205
FUOM	-0.219947515391316	1.97253156499555	-1.79376421922133	0.0756713501378207	0.999972968586503	-4.2591086664988
TRAF3IP2-AS1	0.387135829617113	1.22952810961771	1.66390706406411	0.0990530135648536	0.999972968586503	-4.260744540869
TNFRSF18	-0.596252206133342	-1.24377106407427	-1.634215141337	0.105148497012526	0.999972968586503	-4.26176242905696
SPEF2	-0.243990515186636	2.33715450985119	-1.7944545244473	0.0755604648274735	0.999972968586503	-4.26230146915801
CDIPT-AS1	0.22361733647427	2.5469962100051	1.79337818900414	0.0757334177417992	0.999972968586503	-4.26535746389375
LINC01011	0.236033290915961	1.83296887385414	1.73845333964189	0.0850034563135777	0.999972968586503	-4.26556256202307
LOC102724190	0.549945996589663	-0.362041647059586	1.62920861779013	0.106205434344509	0.999972968586503	-4.26670351243848
C10orf62	-0.718481882696338	-1.34047222862862	-1.68294238548404	0.0952979400173943	0.999972968586503	-4.26933115430894
TMEM190	-0.517352308242365	-0.405379328493424	-1.61967065244917	0.108242641932613	0.999972968586503	-4.27189371229522
LYPD3	0.303092891267766	0.901654650474734	1.69159110032471	0.0936304366633045	0.999972968586503	-4.27191189334276
MLLT10P1	0.693168897830095	-1.51223778236569	1.67681929856038	0.0964930133944839	0.999972968586503	-4.27215958922635
EPX	-0.571107215363664	-1.11517867210384	-1.6322126248588	0.105570232082294	0.999972968586503	-4.27244835802772
GPR35	-0.443748027054205	0.14573307430667	-1.62358429755827	0.107402966445488	0.999972968586503	-4.28047585129856
SELL	0.324163377688741	0.681962221474405	1.67857332714122	0.0961494348202331	0.999972968586503	-4.28142114064912
HBEGF	-0.423161224374385	3.10454507748973	-1.75077957967098	0.0828458830135088	0.999972968586503	-4.28410205160316
SIRPA	0.508578750594923	-0.843780044242636	1.60878540479201	0.110605806476813	0.999972968586503	-4.28458501129834
TMEM151A	1.43895905999463	-1.77840107693812	1.95710898958714	0.0529360873133115	0.999972968586503	-4.284694648545
NFASC	0.26768332652148	1.49353867925936	1.71386775321032	0.0894445192284589	0.999972968586503	-4.28689814817931
ADAMTS3	-0.508251107614076	-0.862166362970947	-1.60193639763891	0.112113768872582	0.999972968586503	-4.28895623038318
BCAT1	-1.15746467816961	-3.0032090512906	-1.77947536519971	0.0779970049853828	0.999972968586503	-4.28982256894841
KIAA1919	-0.189468567859083	2.93195465553566	-1.82640374022664	0.070573681561331	0.999972968586503	-4.29005715911135
N4BP3	-0.190386767675033	2.6034842979919	-1.85578381102013	0.0662325051751126	0.999972968586503	-4.290419717436
AKR7A3	-0.606516424351189	-1.03881340457155	-1.6199422645401	0.108184197728381	0.999972968586503	-4.29099492144307
C6orf118	0.797622011757564	-2.8103862279666	1.6393334666536	0.10407672467163	0.999972968586503	-4.29100658047955
MILR1	-1.81334233093976	-4.26213684670344	-2.08255655516258	0.0396724217299607	0.999972968586503	-4.29201317907938
FGF7	1.79440993945003	-3.28920004227809	2.07817398093531	0.040082386659872	0.999972968586503	-4.29246346311071
EPB41L3	0.424022274862928	0.0498704916622653	1.60614356528746	0.111185531108442	0.999972968586503	-4.29265386736017
EPHA5	-0.513851509614894	-0.881862501627489	-1.60362569704993	0.111740312618903	0.999972968586503	-4.29322408385141
ATP1A1-AS1	-0.207737523817448	3.00224638734071	-1.86683086963307	0.0646589720941944	0.999972968586503	-4.2933407129095
LINC00669	0.312231699498253	1.09667888125881	1.67978510965585	0.0959126515820335	0.999972968586503	-4.29359837584841
SPACA6P-AS	0.849976043560665	-0.565588034816966	1.65067918112844	0.101732314142284	0.999972968586503	-4.29547189955067
RASSF2	0.279014777173045	0.707538895923998	1.69792813901939	0.0924237607667956	0.999972968586503	-4.29584543345385
SNORA18	0.655546463673407	-1.4311909453877	1.60945044874508	0.110460251418933	0.999972968586503	-4.29929052257066
C22orf39	0.128556234230537	4.34874578622704	1.99331761874797	0.0487683012904295	0.999972968586503	-4.29967603835478
IL17C	0.746225027737889	-2.40189668069973	1.64339599570938	0.103232314642112	0.999972968586503	-4.30006467180791
ZNF711	0.618426476791601	0.0208171973354791	1.59116211128154	0.114519198390888	0.999972968586503	-4.30010945463492
SLC25A34	0.391165744720373	0.948614354992747	1.61454694202829	0.10934989237767	0.999972968586503	-4.3004156059171
GNAS-AS1	-1.18138288120107	-2.23966893714718	-1.84417034494501	0.0679210819082738	0.999972968586503	-4.30129039321617
SLC9B1	-0.712773176162914	-0.567676253127449	-1.61888824869633	0.10841113750248	0.999972968586503	-4.30176755731608
MIR5692B	-1.23639046885782	-2.6860561993753	-1.77137539551376	0.0793413604189015	0.999972968586503	-4.30230576719279
FLG	-0.459779870479901	-0.949486844945189	-1.58821551146244	0.115184168852922	0.999972968586503	-4.30338418202322
FAIM2	-0.633653665935487	-1.77050789339832	-1.61072423103384	0.110181893003582	0.999972968586503	-4.30400960419514
IGFALS	-0.587995837684678	-0.693544134518108	-1.60563989243623	0.111296332517395	0.999972968586503	-4.30525272220866
FLJ36000	1.36476594351267	-2.02735635432607	1.81481251768467	0.072350303393591	0.999972968586503	-4.30535302787914
SHC4	0.39659088499911	0.147254607240447	1.61275946970757	0.109738300827521	0.999972968586503	-4.30597879181552
SLC25A18	0.467676751886342	-0.478158377314147	1.58439069181672	0.116051919409871	0.999972968586503	-4.30614543219501
BMP1	-0.148906157239677	3.64360238636104	-1.9353004565892	0.055589135443074	0.999972968586503	-4.3066208998186
ADM	0.760804852677795	-1.05784777309754	1.62183533191244	0.107777559550392	0.999972968586503	-4.30670033425504
LOC101927178	-0.565828492494136	0.347803396488993	-1.58270866195076	0.116435173183426	0.999972968586503	-4.30833721202431
NRGN	0.240776246137536	2.02901506287399	1.77131952349724	0.0793506994577565	0.999972968586503	-4.31123696141903
XKRX	0.797872325528023	-1.37442075204262	1.63165603233362	0.105687693258863	0.999972968586503	-4.3138384529085
LIPE-AS1	-0.420925592201689	-0.676763225619245	-1.57499610372873	0.118205421721279	0.999972968586503	-4.31414664056941
BARX1	1.26272097996564	-2.32006028854045	1.80927350635401	0.0732123077373537	0.999972968586503	-4.31475846239896
WDFY4	1.52031981096346	-4.39884548771188	2.04292800990505	0.0435139091538517	0.999972968586503	-4.31480511805607
KCNE2	-0.482784585976304	-0.23300195268718	-1.57499667309521	0.11820529024995	0.999972968586503	-4.31481691313398
HSF2BP	0.363141838814534	0.566773147512337	1.62894212830935	0.106261932067416	0.999972968586503	-4.31540123019238
DOCK2	1.56226188250751	-4.8952460559623	2.13917828376022	0.0346919083725683	0.999972968586503	-4.31540925285771
TENM3	1.421568723286	-2.1521153559386	1.88659665664776	0.0619216132024136	0.999972968586503	-4.31627132805103
CYP4F2	-1.05825870030422	-1.62622851223469	-1.72552859139658	0.0873150632117527	0.999972968586503	-4.31688158259056
LPL	1.68075276475339	-4.90935859321374	2.12248345298001	0.0361008316739036	0.999972968586503	-4.31689753941629
FOXL2NB	-0.8996685247384	-2.25844036189547	-1.64939008243493	0.101996520001389	0.999972968586503	-4.31744792407583
VEPH1	0.47350454342625	-0.192124972155299	1.5711562584121	0.119094721597131	0.999972968586503	-4.31767926611733
TMC2	-0.770677673097539	-1.9792289959616	-1.60507669201187	0.111420333846217	0.999972968586503	-4.31790072348949
LINC00853	0.382302660976373	-0.18356034606596	1.58320245039155	0.116322558119147	0.999972968586503	-4.31816443872107
UCN2	0.738059802125372	-1.63630270706851	1.6206248471899	0.108037434620335	0.999972968586503	-4.31836084479628
GRIN3B	-0.870421032482393	0.175159652250202	-1.59515555455553	0.113622876223364	0.999972968586503	-4.3191674294513
DDX25	1.0541804630713	-2.30055071072489	1.75184576129156	0.0826613932970363	0.999972968586503	-4.31990157369174
TENM4	-1.16711495061467	-1.64561285032424	-1.66460935755868	0.098912376116623	0.999972968586503	-4.31992157643578
AGPAT4	-1.05899541327577	-2.06553290116596	-1.68272572201524	0.0953400212059234	0.999972968586503	-4.32052614854229
PRAMEF12	-2.1487035645933	-3.98401986193845	-1.82641472494925	0.070572015266193	0.999972968586503	-4.32340826818903
DNAH3	-1.10684275563731	-1.58009365439288	-1.64441698653242	0.103020969122318	0.999972968586503	-4.3236349159474
LOC100379224	-0.300435357593485	0.833567592981617	-1.62497230347725	0.107106428439323	0.999972968586503	-4.32438485524904
LINC01588	-0.658602748120565	-1.81252114235324	-1.58013332875126	0.11702392080261	0.999972968586503	-4.32599100700337
SLC18B1	-0.194642005883936	3.09730511706484	-1.88614404239994	0.0619831902443254	0.999972968586503	-4.32897149371688
CORT	-0.569112764051911	-1.05869546250865	-1.56435160742215	0.120683716564515	0.999972968586503	-4.3300050916484
GMFG	1.06314219549877	-2.27561712141852	1.64185896361034	0.103551139986668	0.999972968586503	-4.33102954937854
GNG12-AS1	-0.506491581974747	-0.87070493684225	-1.55618331066487	0.122613313964098	0.999972968586503	-4.33154759002158
KL	-0.709719376514164	-3.28210929662294	-1.59110835381808	0.114531302549456	0.999972968586503	-4.33290094706578
C4orf19	-0.643946944500191	-1.24602133144483	-1.58349604501779	0.116255641082262	0.999972968586503	-4.3360441600013
SNORD109B	0.461542529573064	-0.711925263949042	1.55461781629918	0.122985907151072	0.999972968586503	-4.33609560335123
DNER	-0.58552830134749	-1.04677124737125	-1.56075915803312	0.12152937182752	0.999972968586503	-4.33797473788381
VN1R1	0.380967441163712	0.591827320799616	1.57259923091236	0.118759910642417	0.999972968586503	-4.33951767613239
NSUN5P2	0.789448646984579	-1.92954223998081	1.58991752412969	0.114799694484905	0.999972968586503	-4.34062370412243
KLHDC7B	2.22135357597364	-1.0516577649547	2.00560505278958	0.0474189546959685	0.999972968586503	-4.34099948648485
MIR186	0.580951660527275	-0.684742384109615	1.5437666700437	0.125593221768372	0.999972968586503	-4.34224969989216
LOC100507462	-0.303927734566365	0.598674198443165	-1.62379801789708	0.107357263649229	0.999972968586503	-4.34335836119697
ZNF556	0.845132960728902	-1.39281445025466	1.59110329502178	0.11453244165264	0.999972968586503	-4.34392795188226
DCDC2	-1.57024252147079	-3.27590748616887	-1.87784418437089	0.0631215063113021	0.999972968586503	-4.34467201350233
CCDC74A	0.238893614644704	1.14360445058646	1.68698841808101	0.0945148718715221	0.999972968586503	-4.34620932023689
LCN2	-0.977082738080208	-1.59418576634924	-1.65017847153478	0.101834870848052	0.999972968586503	-4.34638997953996
TMEM182	-0.213247977433762	3.00446359030055	-1.81444764132025	0.0724068265675966	0.999972968586503	-4.34660831161102
CFAP99	-0.390551674261806	0.124830830783353	-1.55073754190601	0.123913292280985	0.999972968586503	-4.34745494992514
LOC101929378	0.41966497206423	-0.182146169284671	1.55406140829265	0.123118550010971	0.999972968586503	-4.34819792567783
GPLD1	0.874384843443309	-1.82291909563368	1.60467524309251	0.111508789388545	0.999972968586503	-4.34936539218179
NCF2	-1.31360599462202	-3.55273504143029	-1.81391412530248	0.0724895397808474	0.999972968586503	-4.35046735302586
GFRA3	-1.61786696354079	-2.76086160042171	-1.85715473268958	0.0660355099323612	0.999972968586503	-4.35158760781648
ACSS3	0.530130804076422	-1.42161384643051	1.53415365563207	0.127939348582948	0.999972968586503	-4.35278263682121
BRE-AS1	-0.878606626875718	-1.9953866997111	-1.60751997539238	0.110883189248898	0.999972968586503	-4.3530195050882
ESPNP	-0.526410131734607	-1.305154639266	-1.53075982690255	0.128775843796719	0.999972968586503	-4.35341190895302
LINC00930	-0.587815456203439	-1.67860056829243	-1.53040990000186	0.128862336672161	0.999972968586503	-4.35418224423464
C16orf96	0.433403067015816	-0.00935279651069102	1.53290126761094	0.128247531198702	0.999972968586503	-4.35429226334596
MFSD9	0.166997756435915	3.50579678031478	1.85130767502033	0.0668791270812038	0.999972968586503	-4.35453046888821
SLC8A2	0.942480795114914	-0.809797242414862	1.57092707167237	0.119147968456001	0.999972968586503	-4.35586654444116
CRIP1	-0.396016252345139	0.017010594539236	-1.54944606624848	0.124223179351047	0.999972968586503	-4.35777531533622
ROR1	0.215294964841036	3.24225738370364	1.81045110516586	0.0730283351692244	0.999972968586503	-4.35798763112876
AVPI1	0.224373351518852	2.7087649173883	1.77713221271297	0.0783839517305777	0.999972968586503	-4.35857058465815
NME2	0.317231807718925	1.04279427134297	1.61976636266371	0.108222044571027	0.999972968586503	-4.35895158556602
HIST2H3D	-0.67284726237775	-0.949893164653843	-1.5429005674051	0.125803197225652	0.999972968586503	-4.35943927196455
SYNPO2L	1.15550583588426	-2.49262016728638	1.66406844961359	0.0990206810654017	0.999972968586503	-4.35962123502373
LINC01473	1.04974759153819	-1.9131556855884	1.68817405897948	0.0942863965541772	0.999972968586503	-4.35969934909923
LINC00152	0.443653070544587	0.309457427142316	1.53208145638539	0.12844958376804	0.999972968586503	-4.36153849716329
TMTC1	-1.70894893940864	-2.76577402434695	-1.85214238437719	0.0667581468811602	0.999972968586503	-4.36216253107755
C19orf45	-0.268610958976226	1.46028058517404	-1.66225686481158	0.0993841103661778	0.999972968586503	-4.36726532748718
PHOSPHO1	-0.618890334224516	-0.876409571762322	-1.52395559636041	0.130465894989559	0.999972968586503	-4.3675129338239
PGLYRP1	-0.734869569397427	-2.32603641576877	-1.54061671723553	0.126358217327171	0.999972968586503	-4.36788831590297
UBQLNL	0.748377655901752	-1.44647084324168	1.57930840639241	0.117213006957263	0.999972968586503	-4.36790579908282
ATP1B2	1.5713721278259	-3.40667692428301	1.84208860661503	0.0682275259940994	0.999972968586503	-4.36825198727329
MIR4720	-0.616780160045793	-1.29738975914612	-1.52611225153303	0.129928340992171	0.999972968586503	-4.36862417864119
MIR4258	0.768138923749363	-2.16390555272558	1.53416287547659	0.127937081967847	0.999972968586503	-4.37196682694721
SMCR5	-1.07557360053344	-1.50866610141176	-1.6174634107504	0.108718525902173	0.999972968586503	-4.3723892512031
LOC100130238	0.984442336371784	-2.28342542097091	1.59048515057292	0.114671699010305	0.999972968586503	-4.37283263262191
VWA5B1	-0.537852500369026	-2.10822680826489	-1.50616291162506	0.134967797552086	0.999972968586503	-4.37417449547132
ETNK2	-0.443352002176968	-0.604795180313679	-1.50783794105512	0.134538857950506	0.999972968586503	-4.37444641517883
FSIP1	0.24209689567284	2.4822947417116	1.75440162706432	0.082220506647823	0.999972968586503	-4.37487011941813
KLF2	0.455247662275151	0.769311315949792	1.5212213840535	0.131149920796958	0.999972968586503	-4.37550792872341
GRIN2D	-0.783796354471726	-1.47217115631937	-1.54130653873916	0.126190373823315	0.999972968586503	-4.37575751288607
HES7	-1.03922435936761	-2.50694630560804	-1.63053337934222	0.105924933557033	0.999972968586503	-4.37600319839722
FAM19A3	-1.23618220396558	-3.02866661463207	-1.7106805647698	0.090033874583751	0.999972968586503	-4.3761112919529
ZNF501	0.265892077183732	2.28277708668708	1.69435665307892	0.0931022633177428	0.999972968586503	-4.37640881468698
C4orf47	-0.496318470164753	-0.667756990004404	-1.50311262937433	0.135751662208586	0.999972968586503	-4.37671276294503
TRIM48	-1.66301591141975	-3.86563655064244	-1.70209200169826	0.0916378094542653	0.999972968586503	-4.37710287891789
TRAF3IP3	0.256120827408423	1.12071656628391	1.65121819980819	0.10162200407883	0.999972968586503	-4.3772715695958
TIMP3	-1.21633624969774	-3.21302708188806	-1.64060993136446	0.103810809841704	0.999972968586503	-4.37795117462831
SCOC-AS1	0.35683981686189	0.302170848496917	1.54709445992001	0.124789016974832	0.999972968586503	-4.37834129644517
NSG1	0.442734047983433	-0.408365546242838	1.51404498135046	0.132958678071235	0.999972968586503	-4.3789265621791
RAPGEF4	0.650272922100077	-1.54794567556529	1.50579217717313	0.135062879496221	0.999972968586503	-4.37999538990799
IDNK	0.194749753477349	3.40781771786232	1.81919514208576	0.0716742471419903	0.999972968586503	-4.38124150180969
NCAM1	0.74973475982702	-1.09598972978626	1.513402991509	0.133121436381644	0.999972968586503	-4.38206330546647
IRS4	0.657201503602037	-1.24207550723786	1.50694873440725	0.134766431696674	0.999972968586503	-4.38426263150965
LHX6	0.474290019276642	-1.68073282945918	1.49438278340436	0.138014776250999	0.999972968586503	-4.3845708053772
CD79A	1.43926167720664	-3.3792503069762	1.69364019366428	0.0932388615749307	0.999972968586503	-4.38536646282356
AATBC	-0.412365111186364	0.0684505108806681	-1.53881330824933	0.126797845576639	0.999972968586503	-4.38696581712642
UPK2	-1.00674439919432	-2.12100988814494	-1.59519671640449	0.11361366676642	0.999972968586503	-4.38698040658362
ANKRD20A19P	-0.806676655663656	-1.62981311746047	-1.50881569060273	0.134288971385397	0.999972968586503	-4.38769475461754
ZNF663P	0.499610314261645	-1.2566434781431	1.49172331482933	0.138710042097143	0.999972968586503	-4.38849227385522
FLNC	-0.962627205398956	-1.83328675601993	-1.53106588179209	0.128700232453274	0.999972968586503	-4.39205502022028
CEACAM19	0.267700381413154	1.15837650574746	1.63210679775917	0.105592557342694	0.999972968586503	-4.39334628913672
ADAMTS20	0.348644773600391	0.264399954228228	1.51255393822026	0.133336929885388	0.999972968586503	-4.39366759671909
LINC00167	-0.334259653697825	0.643605426709677	-1.55331437825463	0.12329681363955	0.999972968586503	-4.39404274588584
MRPS24	0.496610936232717	-1.04387485421248	1.47836708203614	0.142243213278159	0.999972968586503	-4.39650422684582
ARL10	-1.82504553573228	-3.09936559546124	-1.78955425762179	0.0763505243003044	0.999972968586503	-4.39682600691589
GALC	0.823051538771179	-2.37852580892553	1.51954412745866	0.131570918408528	0.999972968586503	-4.39816437167051
PPAPDC1A	0.56004855121409	-1.69025103225902	1.47743226472504	0.142493104343248	0.999972968586503	-4.39994663425439
MYCBPAP	1.10589236475391	-1.89747903669837	1.60243361118482	0.11200374552065	0.999972968586503	-4.40237685723326
RAET1G	0.6446055512879	-1.58693838715287	1.48128957103115	0.141464187589894	0.999972968586503	-4.40245221776482
SRP14-AS1	0.181996669322412	2.92086817944346	1.800298056508	0.0746271822494934	0.999972968586503	-4.40273257505856
BRWD1-AS1	-0.969947627439436	-1.93436147440418	-1.53285442320712	0.128259069825547	0.999972968586503	-4.40371889495739
DUSP6	-0.553995990693839	-0.0316872570872322	-1.46835014404872	0.144938716843272	0.999972968586503	-4.40443266696338
LOC100128164	1.05888976108952	-1.93159858659535	1.53456183181434	0.127839032498677	0.999972968586503	-4.4063616258154
MIR8055	1.39507880475203	-2.52547765948183	1.69617084536029	0.0927571024321413	0.999972968586503	-4.40753392858606
PLA2G4A	0.737989375567987	-1.99439418123613	1.48946041495257	0.139303784461895	0.999972968586503	-4.40820596985327
LOC344887	-0.924459948911497	0.780997825007556	-1.47994207853836	0.141822964407223	0.999972968586503	-4.40912115810667
MEF2C	1.67050363749943	-4.04989746702058	1.82863811985928	0.0702354169228081	0.999972968586503	-4.40987970268725
TEDDM1	-0.672955859599799	-1.30055482919368	-1.47938054483955	0.141972684712666	0.999972968586503	-4.41027635090006
HOXA11-AS	0.429742081529717	-1.08335071711457	1.48376122156331	0.140807936684444	0.999972968586503	-4.41100768147433
ITGB2	-0.403609610465807	-0.285816397610709	-1.48100399530806	0.141540164479868	0.999972968586503	-4.41141880183494
MAGEA8	0.719518401757423	-1.67670027289874	1.46911965306974	0.144730249031494	0.999972968586503	-4.41286977808732
NUTM2B	-0.842980468247778	-1.80544617662062	-1.50144864483722	0.136180775076515	0.999972968586503	-4.41308786150258
PRR19	0.282470805226109	0.751741869044918	1.5798532408836	0.117088094427934	0.999972968586503	-4.41346343395997
UNC13D	0.418620680328623	1.74902720942052	1.54273889143633	0.125842424187074	0.999972968586503	-4.41412550259237
RNF103-CHMP3	-1.33852243270456	-1.93800346871064	-1.67399874187698	0.0970475910766388	0.999972968586503	-4.41793927454229
SOX7	-0.987249425667121	-2.36016214687157	-1.50320559702283	0.135727718726242	0.999972968586503	-4.41915174840527
ACTN2	-1.60602073065491	-4.39157242229418	-1.80487556962965	0.07390278585321	0.999972968586503	-4.41941543188206
MARC2	0.130334159583783	4.29371375230553	1.9274911042271	0.056566085891718	0.999972968586503	-4.42040297390827
GPER1	-0.236378769597582	2.22130416835831	-1.73943271525025	0.0848303586642504	0.999972968586503	-4.42170406208997
C9orf171	1.2902270513253	-2.58208680272804	1.60868497137528	0.110627801212321	0.999972968586503	-4.4218943906797
SLC4A9	-0.547035817144965	-0.841383803503093	-1.44479599804709	0.15143326410637	0.999972968586503	-4.42209577326364
SPATA4	-0.591717148526856	-1.12080878924603	-1.44482926635935	0.151423935098245	0.999972968586503	-4.4230492010932
LOC100506136	1.36723121007112	-2.81186876206042	1.59856039155034	0.112863098621484	0.999972968586503	-4.42401236681155
LINC00900	1.06725823729596	-2.05994005714376	1.56628457275616	0.120230636633517	0.999972968586503	-4.42560668864078
ADGRB1	0.601241210165545	-0.633840010483857	1.43928857988155	0.152983767700764	0.999972968586503	-4.42614755570914
FAM83E	-0.520475809439653	-0.516876670686325	-1.43937589845697	0.152959089715323	0.999972968586503	-4.42634377274717
VTCN1	-1.71269153752218	-2.75056568393867	-1.70278552611064	0.0915074336741776	0.999972968586503	-4.42666025413398
TRPV3	-0.624190845569095	-1.03497049405686	-1.44220910264295	0.152160034466845	0.999972968586503	-4.42796836529542
ADAM21P1	1.16907497586805	-2.92795126877098	1.56846798172769	0.119720479045411	0.999972968586503	-4.42863336123034
FRG2C	1.80016476543269	-2.07474646055809	1.6533996947049	0.101176547580962	0.999972968586503	-4.42895708041299
PEAR1	0.929497296879868	-1.54923745177	1.5217628492573	0.131014237422292	0.999972968586503	-4.42920077430793
BRSK1	0.480880201291417	-1.00368675557359	1.436828802723	0.153680212796289	0.999972968586503	-4.42936781202199
GRIN2C	-0.362336519238478	0.958776525508237	-1.52558237040671	0.130060253932516	0.999972968586503	-4.43050306767997
SNORD45A	-0.412973098586994	-1.47135792681167	-1.48122938912398	0.141480196230987	0.999972968586503	-4.43171163324245
SNORD62A	-0.323250001753914	-0.524975674013511	-1.47414368004529	0.143374910254745	0.999972968586503	-4.43213487478819
SMCO3	0.625554231689046	-1.88494515224263	1.43861414895536	0.153174478929338	0.999972968586503	-4.4321401708954
XYLT1	1.38381051600858	-2.82919163872193	1.66366936774588	0.0991006499679083	0.999972968586503	-4.43250383786861
FAM198A	0.467721146627201	-1.23690069508881	1.4418234459447	0.152268612292726	0.999972968586503	-4.43256921427168
FA2H	0.351837442360871	0.907284405068607	1.51470197507436	0.132792277730084	0.999972968586503	-4.43269462560358
FABP5P3	1.89241764615327	-3.45337330486616	1.73359713631099	0.0858660393570031	0.999972968586503	-4.43348052619138
GPR158-AS1	0.497070837204157	-1.5057307938979	1.4340271236379	0.154476436387672	0.999972968586503	-4.43369329642541
EPGN	-1.49283652687107	-4.4310901926745	-1.75967158819486	0.0813175417135359	0.999972968586503	-4.43458741851384
CD101	-0.45517022433397	-0.169542279632555	-1.42908329929476	0.155889194211618	0.999972968586503	-4.43468064117972
TNFRSF11B	1.14407011938771	-2.44055852660423	1.5794793725308	0.117173798659639	0.999972968586503	-4.43508380487799
LCA5L	0.231946188113641	3.05067972292538	1.72890476285574	0.086706322641141	0.999972968586503	-4.43641178392711
UBE2QL1	1.52031981096345	-2.53882499820899	1.68027038173111	0.0958179618620087	0.999972968586503	-4.43655242399006
CHADL	0.723391010981343	-2.22318035810386	1.45372307169984	0.148945846013522	0.999972968586503	-4.43677430521005
CERK	0.411167480608702	0.989984245438669	1.50426936178445	0.135453985317317	0.999972968586503	-4.43913778426661
SNORD45C	-0.652400808789994	-1.42157345031925	-1.42260783241012	0.15775465025197	0.999972968586503	-4.43917820202906
ZFX-AS1	1.4585701492242	-2.85763909262918	1.60185734966986	0.112131268557784	0.999972968586503	-4.4399106461776
ACTRT3	-0.225275221260285	2.65779357305854	-1.79072397171771	0.0761613157424552	0.999972968586503	-4.44027548819964
AZGP1P1	-0.41346866178471	0.866439030395475	-1.48059403831852	0.141649288349753	0.999972968586503	-4.44325493030411
LOC101926913	-1.56178206038633	-2.82747550973603	-1.64923549553378	0.102028240351672	0.999972968586503	-4.44598308867769
GCNT7	-0.769686526552294	-1.1344480013136	-1.42505682901546	0.157047135543555	0.999972968586503	-4.44648249591205
HOXD8	1.56226188250751	-3.15065855266963	1.70632569317015	0.090844270633832	0.999972968586503	-4.44709664872683
SH3GL2	0.452868996929921	0.76063055708749	1.42090343088	0.158248494867817	0.999972968586503	-4.44726822973046
CHMP3	0.335978857995176	1.05111600927082	1.50965576414733	0.134074561914998	0.999972968586503	-4.44797871366781
LOC100129931	-0.606113021400413	-0.590896453774096	-1.40833733840259	0.161926187738175	0.999972968586503	-4.44818723928011
SHOX2	0.29579244797943	1.04325476799314	1.54452888334658	0.125408662124179	0.999972968586503	-4.44818896970867
GLP1R	-0.407638516207888	-0.615791000957432	-1.46699126394166	0.145307420844264	0.999972968586503	-4.44866380113179
RIT2	-0.534803517674971	-1.61387672514715	-1.40682100715841	0.162374357283659	0.999972968586503	-4.44914453814537
SYNPO2	-1.6060207306549	-3.17834006850909	-1.6987656437086	0.092265237791288	0.999972968586503	-4.44915755652064
RPSAP9	0.389854490020381	-0.10212016313308	1.4439449111917	0.151672074515136	0.999972968586503	-4.44922429446748
TBX19	-0.426027964139928	0.334508307036527	-1.42429782731971	0.157266149700462	0.999972968586503	-4.45101715150159
SNORA24	-0.364742374178271	-1.13622603357091	-1.46352703714519	0.14625066241992	0.999972968586503	-4.45142304198421
FAM35DP	-0.489483886628611	-0.913852718019045	-1.40234189150994	0.163703755304197	0.999972968586503	-4.45229363545332
SHISA7	1.17579973511327	-1.92777622583096	1.50145142374078	0.136180057561143	0.999972968586503	-4.45472829053533
C18orf32	0.389438327394452	1.4494734227306	1.52607727466429	0.129937045172283	0.999972968586503	-4.45607345689977
WBP1	0.219510597715989	3.07874367809994	1.74204477198509	0.0843701097017353	0.999972968586503	-4.45615829309212
SMIM5	-0.530616042529339	-0.547630631283737	-1.40618452770502	0.162562758831321	0.999972968586503	-4.4564989114769
FOXB2	0.561639927276895	-1.53870231956974	1.40508304552288	0.162889198898467	0.999972968586503	-4.45668022163223
NEURL1	-0.922555973788466	-2.27333751239411	-1.44140517815164	0.152386439042948	0.999972968586503	-4.4567198546096
LRRN4CL	-0.818976372223564	-1.60056618536394	-1.40090967091957	0.164130587746877	0.999972968586503	-4.45754242794705
ARMC4	-0.646052796188793	-1.99824632232058	-1.39352856271511	0.166343808171105	0.999972968586503	-4.45827397005421
SMG6	-0.0992727989584674	5.95135089745678	-2.01022496859767	0.0469199176077639	0.999972968586503	-4.45847909699764
PDCL3P4	-0.66302437018063	-0.637190018585806	-1.40201058426439	0.163802416468077	0.999972968586503	-4.45856811286912
CCZ1	0.15238313263248	3.340864834416	1.80862595545599	0.073313636311312	0.999972968586503	-4.45859870362982
WNK4	-0.691516538422456	-1.04569351362782	-1.39666020295852	0.165402024205361	0.999972968586503	-4.45953099063062
CHST15	-0.247631314801783	2.05392667276685	-1.62775846709153	0.106513169002846	0.999972968586503	-4.4604791376914
MED14OS	-0.438122912776727	-0.303944074531679	-1.41226946251054	0.160768413672576	0.999972968586503	-4.46057927189914
ENPP2	1.08133433604594	-3.10161789592808	1.46377128299307	0.146184003726582	0.999972968586503	-4.46064200617529
HIST1H4K	1.54406705010644	-2.58198781484359	1.5995942809862	0.112633195131199	0.999972968586503	-4.46072969549572
UQCC1	0.106633314417331	4.42174517448128	1.91695643073627	0.0579068991278049	0.999972968586503	-4.46075019944597
HPX	0.407272760220817	-0.0187161629991857	1.43298811112274	0.154772525238208	0.999972968586503	-4.46098050955472
PLET1	1.29737094542048	-4.10461346785089	1.61000503102599	0.110338989935277	0.999972968586503	-4.46141648834367
LOC101926935	-0.391039287208082	0.892961012844995	-1.45556546626765	0.148436445062909	0.999972968586503	-4.46292869072547
FAM225B	-1.56658740801492	-3.97119797537871	-1.649511335596	0.10197164511506	0.999972968586503	-4.46297606558069
THEG	1.41760710793503	-3.60679383486422	1.53423144670473	0.127920225347174	0.999972968586503	-4.46312266813148
MEFV	0.486449903340244	-0.203662226034587	1.3927989977985	0.166563797697517	0.999972968586503	-4.46347944769195
FAM46A	0.867596376274487	0.128567100763719	1.39677408174872	0.165367854055537	0.999972968586503	-4.4636753875457
TCAF2	-0.358819190587858	0.215802953128099	-1.41294543826955	0.160570019944876	0.999972968586503	-4.4637461976942
LOC100288974	0.750648493209976	-1.98052453623566	1.38769482692266	0.168109093224437	0.999972968586503	-4.46429902168124
SNAI2	-0.462538000212578	0.714445857165602	-1.43998874832835	0.152785972421434	0.999972968586503	-4.46567870590978
MXRA7	0.267372578869755	1.08204161404654	1.53571828330993	0.127555152117674	0.999972968586503	-4.46607370066251
RTN2	0.412504914651567	-0.0283166615914763	1.41824324434467	0.159021646118815	0.999972968586503	-4.46613671073907
C15orf59	0.931720921084747	-2.40932870553685	1.44848899011907	0.150400393553596	0.999972968586503	-4.46642850574391
SRD5A2	1.42431638065733	-4.08442847414177	1.64091732849597	0.103746854323747	0.999972968586503	-4.46650960987663
TMEM253	0.330071784374834	0.674313299958784	1.49040250134288	0.13905635808976	0.999972968586503	-4.46666384398214
SEPT7P9	-0.785190284966808	-2.24694505179619	-1.40721968027025	0.162256432892318	0.999972968586503	-4.46829643567243
ANKLE1	-0.412437796541563	-0.315063650404909	-1.39636076966423	0.165491897027921	0.999972968586503	-4.47098467278145
TTLL10	-0.952407548294423	-2.48800956440698	-1.42659861058079	0.156602967834379	0.999972968586503	-4.47162107293596
WDR63	0.63196036300074	-1.63289559543749	1.37275700096241	0.172694256865468	0.999972968586503	-4.47163172650676
NLRP3	-1.20804447863793	-3.69878924563685	-1.51683603523281	0.132252900788879	0.999972968586503	-4.47211827392142
SLC9A9	0.42180536612133	0.0384436895323512	1.39315474624985	0.166456499313935	0.999972968586503	-4.47289412134613
CD68	0.212821009275063	3.31360003787936	1.74959511933671	0.0830512360355947	0.999972968586503	-4.47334626097164
UBOX5-AS1	-0.663486197223118	-1.82217602381781	-1.37956900897223	0.170591682235321	0.999972968586503	-4.47430366327795
LOC101929181	1.25409993012942	-3.1495608720201	1.46440313722447	0.146011669740255	0.999972968586503	-4.47479642479515
CYP4F3	0.481718225816732	-0.046146286569636	1.38032544941283	0.170359406341149	0.999972968586503	-4.47500905082723
GRAMD1B	1.07237564063128	-2.47235700433904	1.44038456707277	0.152674242261801	0.999972968586503	-4.47503255286182
PIR-FIGF	-1.46649500855055	-3.03525339822069	-1.55321215727296	0.123321222499501	0.999972968586503	-4.47523995027906
LINC01135	0.779703809064169	-2.15145307748527	1.39054400699324	0.167245159149534	0.999972968586503	-4.47580586072786
C18orf8	-0.0993226096695041	5.10566955471199	-1.94679515024141	0.0541771074974124	0.999972968586503	-4.47596606497009
RNU6-33P	-0.718188609361618	-1.62341687555893	-1.3754681083127	0.171855112086804	0.999972968586503	-4.47601168151848
TLX2	0.598810240309112	-1.12857889240124	1.36553753913302	0.174943982673722	0.999972968586503	-4.47701764222296
SLC25A5-AS1	-0.214235702599149	2.21108493129681	-1.66688145013393	0.0984584862885632	0.999972968586503	-4.47881447006469
C16orf89	-0.480832660852835	-0.786896427137744	-1.36352037585947	0.175576517861317	0.999972968586503	-4.47909097377204
CD33	0.800392856762008	-2.12719036238641	1.37161830081656	0.173047633683695	0.999972968586503	-4.47956963423141
GLUD1P3	-0.261995101549471	2.52090947359135	-1.67438852770073	0.0969707978612459	0.999972968586503	-4.48027681379366
LYPD6B	0.510479388673113	-0.887730652959401	1.35903267657553	0.176989958618696	0.999972968586503	-4.48053847327059
OR8G5	-0.390977449720204	0.0316783759171266	-1.37728928319861	0.171293159915135	0.999972968586503	-4.48070707883747
SOCS3	1.69245508256027	-2.80913878845483	1.52241267233052	0.130851546889051	0.999972968586503	-4.48090946861479
MBNL1-AS1	0.277731190583073	1.33857832137611	1.53836064143399	0.126908384326881	0.999972968586503	-4.48244111221621
MEF2B	0.841855517272724	-2.06273914110911	1.3926123935673	0.166620101051796	0.999972968586503	-4.48247822839994
FAM131B	-1.01187860141596	-2.57110208401906	-1.40285365503904	0.163551444688155	0.999972968586503	-4.48312420118856
PA2G4P4	-0.460859131366853	-1.26974485929616	-1.35730222167325	0.177537271352649	0.999972968586503	-4.48387813833237
EPDR1	0.238208992917676	1.62397763771783	1.5846262633696	0.115998324321514	0.999972968586503	-4.48474395776286
CASS4	-1.07802824024875	-3.43632115801743	-1.43294180387994	0.15478573164571	0.999972968586503	-4.48509151237903
TREML3P	1.94917807889081	-1.42352256106295	1.49691611454645	0.137355022386096	0.999972968586503	-4.48547998778759
PTPRVP	0.581419792883098	-1.03589122178641	1.35013673999884	0.179817196329671	0.999972968586503	-4.48551450710827
LOC101929572	-0.561667524554065	-3.53295442982205	-1.34922777039873	0.180107983848956	0.999972968586503	-4.48601851947392
FRG2EP	-1.34542433513234	-2.9760004556494	-1.49357243473591	0.138226336888296	0.999972968586503	-4.48650386823191
RNF222	0.549650150049037	-1.52556522233969	1.34846551037223	0.180352110678312	0.999972968586503	-4.48656777116284
C5orf49	0.921236520157023	-3.29090679652303	1.38925834720335	0.167634579751604	0.999972968586503	-4.48987892271826
PAPSS2	0.502694541181866	-1.45701499758505	1.34513950054896	0.181420239471242	0.999972968586503	-4.49020011996141
TDH	0.29170663211427	1.30390031928731	1.52221785391576	0.130900305189863	0.999972968586503	-4.4913537373932
NRXN3	1.18305221999658	-3.2072828413204	1.45203387733481	0.149414077065464	0.999972968586503	-4.49149563137791
CACHD1	-0.364166626652481	0.0103070081812202	-1.41419931000238	0.160202515001736	0.999972968586503	-4.49154123639705
CSF3	1.28171672779519	-4.71326604563195	1.54887988540598	0.124359226507105	0.999972968586503	-4.49183078513552
MCM8-AS1	0.442309937812711	-1.14678339107856	1.37788050860657	0.171111028298237	0.999972968586503	-4.49203170243132
PLAC4	1.70883873253559	-3.1374789468504	1.48183116714606	0.14132018423815	0.999972968586503	-4.49234536025513
MIR4435-1HG	-0.793134643640433	-1.44776454922632	-1.34678422695652	0.18089145156511	0.999972968586503	-4.49235590913331
BDKRB1	0.349672637865816	-1.02878870270154	1.38874325443598	0.16779079267885	0.999972968586503	-4.4925013738986
MOB3B	-1.16774736946642	-3.06503625420273	-1.42930855787841	0.155824608398772	0.999972968586503	-4.49286581762656
CP	-0.614926917193113	-1.99239954540996	-1.33745903051116	0.183904957644774	0.999972968586503	-4.49306358835796
EGLN2	-0.799468901527896	-2.02271923025677	-1.38289729473804	0.169571481639841	0.999972968586503	-4.49375061773203
ROBO4	-1.6060207306549	-3.58149076736094	-1.52566603177201	0.130039419583514	0.999972968586503	-4.49415821409224
MICALCL	0.309161724613191	-0.302618434740578	1.42193986334015	0.15794805078871	0.999972968586503	-4.49451046374986
GLIPR1L1	0.712867094395307	-2.02163894799221	1.33904398046547	0.183390126893559	0.999972968586503	-4.49456086069881
CITED1	-0.395358698278816	-0.11241224223088	-1.38092348604602	0.170175940766858	0.999972968586503	-4.49487107037364
TFAMP1	-0.56480339542272	-2.0556689329436	-1.33359937035702	0.185163208776572	0.999972968586503	-4.49528799485352
LHFPL5	0.948614851487348	-2.90808536943575	1.35206331996805	0.179202036039304	0.999972968586503	-4.49582034856872
STAG3L3	-0.267162621914138	1.43762936643456	-1.55131142642636	0.123775786267188	0.999972968586503	-4.49587488540679
TAF11	0.120089816166755	5.51126452684923	1.97182544357389	0.051207084482857	0.999972968586503	-4.49606998655671
C10orf95	0.337101637157986	0.60308713193312	1.43664609683753	0.153732040298586	0.999972968586503	-4.49646028628194
LAMP3	-1.27967026919559	-1.64299333831464	-1.39267155565759	0.166602248738506	0.999972968586503	-4.4968007129419
JPX	0.127480348053176	4.57982142122972	1.89436585207374	0.0608726119193617	0.999972968586503	-4.49705539341363
NYAP1	-0.689223767440036	-1.9070056055662	-1.33171592433784	0.185779552692791	0.999972968586503	-4.49822510531278
RNU6-30P	-1.05282341556412	-2.95659560955062	-1.39501205128909	0.165897167444438	0.999972968586503	-4.49845623535749
PTENP1	0.768576369233444	-1.45321940576372	1.34773048410284	0.180587751410447	0.999972968586503	-4.49886939079504
IL20RA	0.456820971480848	-0.897431684449358	1.33661362481249	0.184180009697877	0.999972968586503	-4.49970284348775
RMRP	-1.55439177730911	-1.23587065833031	-1.38445973590791	0.169094158396353	0.999972968586503	-4.50024883956787
PKD1L3	-1.3042151889792	-3.27432314602654	-1.3990770882508	0.1646779759613	0.999972968586503	-4.50104022252096
PRSS3	-0.799251450927911	-1.65777074551132	-1.34447679999459	0.181633629559893	0.999972968586503	-4.50148014585413
TTC13	0.117999791405421	4.8376275087496	1.91665450953988	0.0579457180128684	0.999972968586503	-4.50154768229031
NR4A2	0.765234699116241	-0.139666414231692	1.32107352126925	0.189291127599314	0.999972968586503	-4.50227080865466
NRTN	0.429972167692045	-0.399616657675401	1.34657852755556	0.180957521407888	0.999972968586503	-4.50321236961448
KCTD16	1.01077748558212	-2.78290659859858	1.36336134758315	0.175626458879717	0.999972968586503	-4.50321829558094
ZFP3	-1.03649153198072	-2.84214882831371	-1.34483658468629	0.181517755190704	0.999972968586503	-4.50341452052192
ZNF599	0.148188897369991	3.35737092666461	1.76188672546413	0.0809404398359037	0.999972968586503	-4.50392062387025
ZNF423	-1.01192645592573	-2.67903038174717	-1.37745198992266	0.171243022161621	0.999972968586503	-4.50553741494318
KRT2	0.748685727521089	-3.09524463320743	1.31820606020704	0.190245708603873	0.999972968586503	-4.5055592982301
HRCT1	-0.95643019194353	-2.79714026409152	-1.33748455406636	0.183896658376449	0.999972968586503	-4.5072469265178
ARL14	1.26675078189349	-3.89270513068086	1.44122375703782	0.152437567555378	0.999972968586503	-4.50734329449649
MMRN2	-0.519812768659095	-1.02513428873222	-1.31596104422531	0.19099558265191	0.999972968586503	-4.50784479774028
ZNF575	-0.499272971710677	-0.939703013304901	-1.33094801128759	0.186031287556922	0.999972968586503	-4.50818205592894
FCHSD2	-0.160969732266364	3.45552848582294	-1.77192702840092	0.0792492033113242	0.999972968586503	-4.50832178957631
GSDMC	0.881314896174479	-1.96572774258566	1.32503901234922	0.187976916252395	0.999972968586503	-4.50833139570452
LOC729732	0.260203980502041	1.33432012066214	1.52293812880615	0.130720109158577	0.999972968586503	-4.50833803639239
C1orf229	0.833744283220918	-2.47159043656284	1.31689496697785	0.19068336881958	0.999972968586503	-4.5088400576843
ARHGAP24	0.899600454094575	-2.40096751451721	1.32923493031773	0.186593785681491	0.999972968586503	-4.51018000792636
SPINK5	1.28323653633304	-3.62731203663612	1.42201539111616	0.157926173714039	0.999972968586503	-4.51227131617402
WTAPP1	0.679493438965861	-3.1997571167277	1.31763935821264	0.190434789066355	0.999972968586503	-4.51244522349865
MBL1P	-0.376085465471559	-0.225020476294343	-1.36872197330731	0.173948931222143	0.999972968586503	-4.51378002927873
TMEM45A	0.219771970084391	1.43527105368947	1.53971944542064	0.126576800192523	0.999972968586503	-4.51381606595137
CACNA1B	-0.755753105840781	-1.94275552031026	-1.30279979741119	0.195436086217146	0.999972968586503	-4.51386435778536
SERPINF1	-0.275535131009017	0.892849923397263	-1.50558770216723	0.135115343477152	0.999972968586503	-4.51415444518283
PKN2-AS1	0.907168421107388	-2.80820754441747	1.33312108472167	0.18531957876015	0.999972968586503	-4.51522259257435
C16orf54	-0.740106843858036	-2.85255629382971	-1.29622685170372	0.197682280497156	0.999972968586503	-4.51612039379531
OTOP2	-1.05337623834449	-4.78730808562096	-1.41509473595919	0.159940464015354	0.999972968586503	-4.51655882439561
FTO-IT1	0.562914998299142	-1.68600398412296	1.30656797878613	0.194156959816468	0.999972968586503	-4.51723125070311
F7	-1.05796242910451	-2.88802186310953	-1.33638564289377	0.184254236276396	0.999972968586503	-4.51765967146361
NGFR	-0.882483714838352	-1.46120035228858	-1.29049768905633	0.199655702118563	0.999972968586503	-4.51866071682262
MARCH10	-1.35371845269082	-3.65996770433271	-1.3917573278102	0.166878282220638	0.999972968586503	-4.51957982878428
PGC	-0.26583621194511	0.749511418402423	-1.54714787205477	0.124776142499731	0.999972968586503	-4.51974464006417
ETV2	-0.308893831400956	0.904110136872681	-1.42860877738293	0.156025315838355	0.999972968586503	-4.52021529111868
RFPL4A	-1.31224722934526	-4.05314162245006	-1.42644053613225	0.156648462586496	0.999972968586503	-4.5203540304277
INHA	-0.822053382534318	-1.99375930785502	-1.28905782662428	0.20015395249178	0.999972968586503	-4.52046187789051
GABRG1	1.13601315319123	-2.53502474810319	1.39286427281418	0.166544105950621	0.999972968586503	-4.52061867128301
TAX1BP3	0.433904767326771	-0.61850679770755	1.32288571171076	0.188689696291262	0.999972968586503	-4.52101541980381
CHN1	0.536481802702347	-1.46453650452325	1.29777006085224	0.19715320145769	0.999972968586503	-4.5212810812719
NACAD	1.28323653633304	-4.10039112726087	1.38122983581451	0.170082017016557	0.999972968586503	-4.52253031171604
SEC14L1P1	-0.2324724760246	1.44078187065549	-1.50932537893337	0.134158853096941	0.999972968586503	-4.52274765167534
AUTS2	0.162347913735037	3.42474373293478	1.77420081180025	0.078870270967429	0.999972968586503	-4.52279506342557
PTCHD4	1.11631570441637	-3.62910253818689	1.31682622291534	0.190706337215887	0.999972968586503	-4.52510720209284
EPHB1	1.1541631780647	-3.36120846935617	1.33687462579061	0.184095060306167	0.999972968586503	-4.52573323945758
LOC283038	-0.708053368371853	-1.96963743760961	-1.27503449780032	0.205054808670808	0.999972968586503	-4.52616394354092
PLIN1	0.526118841687383	-0.9545024585404	1.31097623968103	0.192668476332252	0.999972968586503	-4.52671135997066
ABCG4	-0.967788207648198	-2.6927884888106	-1.2886359166189	0.200300124597128	0.999972968586503	-4.52734438107123
CDHR1	0.744203330736468	-2.6875213235632	1.27227535350939	0.206029400412046	0.999972968586503	-4.52750802866059
LINC01545	0.661113740058292	-1.94928193626302	1.27413220090259	0.205373145515451	0.999972968586503	-4.52751017283796
GEM	-1.85820737136298	-0.954957242448038	-1.34469187022745	0.181564356089244	0.999972968586503	-4.5281118861709
SEMA4F	0.147375021320145	3.62990664178261	1.76600717223716	0.0802428108079412	0.999972968586503	-4.52829299138921
DCDC1	-0.693360957592016	-1.70540119555174	-1.27059587299011	0.206624298767898	0.999972968586503	-4.52837212690357
MCAM	-0.711322429931994	-1.70426313098886	-1.26838252421	0.207410231826998	0.999972968586503	-4.53032199570097
CCM2L	0.741822324413056	-2.0108744687925	1.26663229798423	0.208033271244105	0.999972968586503	-4.53059053556835
PTHLH	0.769085207102902	-1.28442930943354	1.27322489001313	0.205693618458249	0.999972968586503	-4.53083511641057
ABLIM2	-0.635778312551994	-1.36278206738338	-1.26489207074794	0.208654114543664	0.999972968586503	-4.53100796087983
CDHR3	0.373208436990985	-0.982981883796616	1.33962983231701	0.183200102127863	0.999972968586503	-4.53218833240394
SNORD33	0.563206182639415	-2.2890462127662	1.28049745183782	0.203135204874542	0.999972968586503	-4.53243835506511
SLC44A5	-0.996381887285486	-2.5028269756549	-1.28097221249113	0.202969009603378	0.999972968586503	-4.53261093679388
MAFA	-1.20002383789486	-2.95288947115301	-1.31042625273661	0.192853718030917	0.999972968586503	-4.53285550207429
SMG1P7	-0.364038331969731	1.88381452677735	-1.4320616255334	0.155036915621187	0.999972968586503	-4.53292375042686
FUT3	-0.303640359607472	1.06983320153415	-1.45664079041529	0.148139754448799	0.999972968586503	-4.53318129464819
FMOD	0.76039938494343	-2.32384860085675	1.25875849171839	0.210853185894328	0.999972968586503	-4.53380111990915
SLC6A13	-0.995473392627795	-2.62000047334939	-1.26866716483841	0.207309036366502	0.999972968586503	-4.5343196405527
BTBD19	0.670474462251582	-1.8768826300476	1.26003102497789	0.210395552673463	0.999972968586503	-4.53443843352463
SCARNA22	0.50247124577227	-1.0614195809625	1.28257038177258	0.202410290629826	0.999972968586503	-4.53482641502341
ZNF876P	0.641962261371636	-1.75702279834179	1.26126374141829	0.209952933898928	0.999972968586503	-4.53627151859512
SAMD14	-0.546178616474024	-1.03228323879345	-1.262276936105	0.209589648620309	0.999972968586503	-4.53734141751987
FCGR1A	0.620380798619035	-0.222831391759378	1.2685259800894	0.207359225839008	0.999972968586503	-4.53740704834662
LOC100506368	-0.438849188358461	-1.31603115423035	-1.27682064202946	0.20442571719054	0.999972968586503	-4.5379667110251
ACKR4	0.800913233152677	-2.17646427017715	1.24810337734064	0.214713694917355	0.999972968586503	-4.53864415802569
GCNT4	1.29737094542048	-3.4048253146257	1.3146965949119	0.191418900480685	0.999972968586503	-4.53866453399109
USP17L7	-1.07870207471252	-2.98556763442731	-1.27783684038153	0.20406844156963	0.999972968586503	-4.53938066431114
LOC100506125	0.239487917760764	0.928547401310838	1.47311633104107	0.143651253598249	0.999972968586503	-4.53944421083123
XKR6	0.510122441419507	-0.721522626176153	1.26442049569848	0.208822587862291	0.999972968586503	-4.53948740780585
MGC39584	-0.202854462087962	3.62357724662588	-1.79698141775485	0.0751557106902281	0.999972968586503	-4.53980748744708
DENND2D	-0.532440201140052	-1.80905119168665	-1.26277484208756	0.20941129154597	0.999972968586503	-4.54000729925631
HS3ST3B1	-0.745127774637551	-2.56283797301492	-1.24336451279041	0.21644716062345	0.999972968586503	-4.54075535514845
RASGRP1	-0.2884650894241	0.993917676778834	-1.45262425185028	0.149250300704385	0.999972968586503	-4.5410736233285
SYNGR4	-0.51771133933183	-1.54831146633338	-1.24839245423123	0.21460828060394	0.999972968586503	-4.54194877918053
SPX	1.05420172087277	-2.05978284199882	1.26715346625478	0.207847603873468	0.999972968586503	-4.54222043879267
LOC256880	0.560645739125919	-0.0841298980884746	1.27636092030521	0.204587497922657	0.999972968586503	-4.54231046829357
LINC00240	-0.46767879845383	-0.446721730850243	-1.27970191186538	0.203413917775431	0.999972968586503	-4.54314173387414
CPXM2	1.15249021750892	-1.70669107118485	1.27198077499263	0.206133653409086	0.999972968586503	-4.5432461666253
ITGA9	-0.787808574037938	-2.71436873593693	-1.23972933547953	0.217783806992204	0.999972968586503	-4.54342629343366
RPGRIP1	-0.339222174928624	0.119179494288244	-1.37311105011906	0.172584495141093	0.999972968586503	-4.54456376267915
LRRC10B	0.572731948959142	-2.14603379474185	1.25178898913433	0.213372538540121	0.999972968586503	-4.54459395466687
RPS14P3	-0.534201812618304	-1.91360127795058	-1.24470613749292	0.215955364048103	0.999972968586503	-4.54463877642842
PRR29	-0.439299654468891	-1.085649561196	-1.29244613322656	0.198982925581163	0.999972968586503	-4.54481847157356
LOC100128239	-0.660331941109859	-1.99048542662156	-1.24553469874609	0.215652047910029	0.999972968586503	-4.54482381366259
LOC100506472	-0.459380039142879	-0.393651415633093	-1.31237894599873	0.19219662971106	0.999972968586503	-4.54584886529257
SLC16A1-AS1	-0.332336930550382	0.287017616051921	-1.37421429279297	0.172242808985826	0.999972968586503	-4.5462178465265
MIR34A	-0.95266758532521	-2.37020984634901	-1.23831423253458	0.2183057610421	0.999972968586503	-4.54669808977848
FBXW4P1	-0.569399496435841	-1.38358697429082	-1.23261442830547	0.220417336761646	0.999972968586503	-4.5469111460752
ZNF788	0.579970322048188	-0.789664616450518	1.24994084011799	0.214044292729046	0.999972968586503	-4.54709226816939
LINC01012	-0.533752948911696	-1.13510361869313	-1.25867996009243	0.210881451634821	0.999972968586503	-4.54728873104477
LINC00337	-0.394882310212764	-0.898026087921748	-1.30553115506604	0.194508291408067	0.999972968586503	-4.54741550379051
C10orf10	0.487994119632206	0.894927500793794	1.34062613120189	0.18287728606764	0.999972968586503	-4.54794195632469
PYGM	0.541900941170989	-1.20972027966735	1.24741023013249	0.214966611037051	0.999972968586503	-4.54809037112427
SEPT1	0.268311888644863	1.54884541318352	1.47015724908238	0.144449522676636	0.999972968586503	-4.54880995628107
OGFRP1	0.295151643506338	0.042422681924524	1.40035166642532	0.164297115015196	0.999972968586503	-4.54897695754956
PLA2G4D	-0.387905505033481	-1.05069652143291	-1.33353548740787	0.185184088842728	0.999972968586503	-4.54947197306733
TSPEAR-AS2	-0.279696632579062	1.38110063217795	-1.46523338006618	0.145785466354336	0.999972968586503	-4.54991613521257
ZNF534	0.558386723885606	-1.43822673827748	1.23632301077196	0.219041756673803	0.999972968586503	-4.54992047297574
FRAS1	-0.192732203342256	3.16174722676045	-1.71447927469273	0.0893318014259273	0.999972968586503	-4.5509005401809
LOC643201	-0.630889707332935	-1.82715620157987	-1.22868695187565	0.221880947354267	0.999972968586503	-4.55100229882437
PPP1R1B	0.674310267167118	-1.56709056820439	1.22652041887259	0.222691340981228	0.999972968586503	-4.55110467291671
PP14571	-0.5595768800324	-1.47364586634117	-1.23230063123547	0.220534017424399	0.999972968586503	-4.55111705589576
ALDH8A1	-1.07721602164304	-3.4906089731739	-1.23499102769604	0.21953509201611	0.999972968586503	-4.55137023897912
TUBBP5	-0.174232508526629	2.884750033621	-1.67453116491065	0.096942708669546	0.999972968586503	-4.55157250666889
GALR3	-0.520897868468167	-1.08270725951751	-1.23541063004149	0.21937959394976	0.999972968586503	-4.55226196850494
EFCAB10	-0.455683002373394	-1.3333003233933	-1.27095867478098	0.206495681713824	0.999972968586503	-4.55240765915219
ANKHD1-EIF4EBP3	0.475693442788321	-1.369730975472	1.2359817951147	0.219168057983023	0.999972968586503	-4.5528801449782
LOC646626	-0.779007538683367	-1.50520044217154	-1.21479177223429	0.227115762041441	0.999972968586503	-4.55294070176185
KISS1R	0.68125442949893	-2.78261902575193	1.21592858171948	0.226684159574649	0.999972968586503	-4.55319020193113
SNORD75	0.685674901889086	-3.05227590004103	1.22157896773898	0.224547728677855	0.999972968586503	-4.55489537279482
GTF2H2	-0.272635400381118	0.85716308236786	-1.41971650964489	0.15859310189899	0.999972968586503	-4.55582181005065
BACH2	-1.20617123594624	-2.18753136143107	-1.22355267804672	0.223804911162729	0.999972968586503	-4.5559183872295
TACR1	0.557761916781805	-2.23203456283082	1.23324407644211	0.22018334713836	0.999972968586503	-4.55598193142284
NOD2	-0.440682178390781	-1.25093286429347	-1.25191422908362	0.213327072952417	0.999972968586503	-4.5566208092279
SRPX	0.590542101905551	-1.83130215160147	1.22420414812945	0.223560118127548	0.999972968586503	-4.5578438223505
ZC3H12D	0.836707024571802	-2.29722653341605	1.20021653547138	0.232702124026504	0.999972968586503	-4.55811950824343
IL21R	0.95463939947585	-1.90083514741575	1.20703718191091	0.230075734630673	0.999972968586503	-4.55914965932585
PCAT6	-0.21099222464926	2.46255500911973	-1.57245469506093	0.118793413341882	0.999972968586503	-4.55921402501125
EFHB	0.603944951351841	-1.07039684056384	1.20008824450433	0.232751730165107	0.999972968586503	-4.56020219668698
CD163	-1.07616149819942	-4.39540835986753	-1.23428423091985	0.219797201203504	0.999972968586503	-4.56153553921368
SUN3	1.27275525084667	-4.08126663048445	1.22876490350038	0.221851829454405	0.999972968586503	-4.56176466524728
DNAJC9-AS1	-0.505134799646148	-0.989893869497029	-1.22899626720743	0.221765422646066	0.999972968586503	-4.56193608426416
LRRC46	0.216852814501087	2.10034043544337	1.56852412131124	0.119707384634603	0.999972968586503	-4.56260818525368
PCDHB18P	-0.475585920328173	-0.387452081634331	-1.25084027503264	0.213717178513134	0.999972968586503	-4.56291753768658
TMEM139	0.341016792824097	0.347193072966786	1.32810953385969	0.186964007768001	0.999972968586503	-4.56388152108968
RGPD3	0.649930565235736	-1.87616725359459	1.1904787405087	0.236489078218085	0.999972968586503	-4.5642169601193
PPP5D1	-0.495523706113402	-1.26785094510287	-1.20529583328372	0.230744225561637	0.999972968586503	-4.5645608464202
FGD6	-0.203693281890572	3.67653122049732	-1.68139896374607	0.0955980384017166	0.999972968586503	-4.56469833108343
FLT3	0.806569034647379	-2.36805592166007	1.17928969739546	0.240894727802384	0.999972968586503	-4.5650240290716
CTTNBP2	0.390280613586156	-0.204880794440864	1.28104237808245	0.202944455874356	0.999972968586503	-4.56550706772044
LINC01134	-0.410710972227566	0.806569858091012	-1.34165327620559	0.182544923195199	0.999972968586503	-4.56610196454177
NPC1L1	-0.777841385651512	-2.14427586217884	-1.18570715421235	0.238360759103963	0.999972968586503	-4.56620402901773
LAMA5-AS1	-0.222054692597391	2.3926499435406	-1.60687450069137	0.11102489198066	0.999972968586503	-4.56642981110918
LYZ	-0.896554415303765	-3.14486326046538	-1.17498911095723	0.242603569303811	0.999972968586503	-4.56650586386188
C3orf18	-0.141333360861642	3.94396287294477	-1.79258165216038	0.0758616215184774	0.999972968586503	-4.56810157909735
RNF223	-0.342733567983892	0.877621487713845	-1.36329146991117	0.175648406564029	0.999972968586503	-4.56854785150818
ABCA10	-1.09095690251674	-3.43616916209069	-1.19367746911272	0.235240273589234	0.999972968586503	-4.56910391451422
LOH12CR2	0.217921147647055	2.27360215433003	1.54340706995383	0.125680368546184	0.999972968586503	-4.56910907587831
TNNI1	-0.195339613772114	2.34404138296076	-1.68793860256193	0.0943317337035956	0.999972968586503	-4.56968150008324
BCAS4	-0.233291703991358	2.83462797149065	-1.57588239786814	0.11800091000918	0.999972968586503	-4.57138380596446
DOC2GP	0.524118684265222	-2.16747300628537	1.19392495863783	0.235143849708687	0.999972968586503	-4.57157566704247
MIR133A1HG	0.895049838080989	-2.59020500453197	1.15814058369336	0.249381561297724	0.999972968586503	-4.57191782495219
TMEM206	-0.125792773938554	4.10393334814656	-1.81830723605353	0.0718107884609382	0.999972968586503	-4.57223694314773
FGG	0.916968156940452	-3.36388874846306	1.15921309210218	0.248946141903429	0.999972968586503	-4.57228971876876
SYCP2L	-0.551520526542383	-0.94734594318737	-1.20657752229987	0.230252058755917	0.999972968586503	-4.57260273201369
TMIE	0.849975688990067	-2.67065054305453	1.15331235465474	0.251348420130509	0.999972968586503	-4.57295006300169
SNORA10	0.22507887560248	0.653660485647409	1.49293702713927	0.138392402218331	0.999972968586503	-4.57297877758173
TSPY26P	-0.967372395133009	-2.80566511207577	-1.15383934847667	0.251133208451474	0.999972968586503	-4.57308521390088
LINC00870	0.51408772735842	-2.79419447065249	1.18227714227628	0.239712734973629	0.999972968586503	-4.57372251980246
KCNJ2	0.628618337734851	-0.151899500314798	1.23389051209514	0.219943306991116	0.999972968586503	-4.57415412766343
SH3TC2	-0.424355698682234	-0.539550512455324	-1.28164281919877	0.202734427373859	0.999972968586503	-4.57482549075568
CDK15	1.02548899140963	-4.29900791098141	1.16074238315974	0.248326209541551	0.999972968586503	-4.57506583575648
SNORA27	-0.424507391145532	-1.82632893571763	-1.26620164604418	0.208186783965433	0.999972968586503	-4.57510348510981
PRR15	-0.88912058743051	-2.2636029025183	-1.14604594835286	0.254329155145492	0.999972968586503	-4.57516154073802
KCNJ13	0.593878472945566	-1.94969699430502	1.18791678679892	0.237492704472116	0.999972968586503	-4.57533900198549
LOC100422556	0.395825601990768	-0.643463551088797	1.28470272029819	0.201666597271752	0.999972968586503	-4.57538128092274
ABCA4	-0.517789127847465	0.18802286866717	-1.21752924960243	0.226077454262056	0.999972968586503	-4.57584083190046
CELF2	1.10531649564534	-3.78251824325859	1.14697862183425	0.253945176206085	0.999972968586503	-4.57614502580121
GHRLOS	-0.28187844367289	0.903209607558896	-1.45655551360451	0.148163266225718	0.999972968586503	-4.57615646598429
NOVA1	0.200323095237006	1.84542018526593	1.50569201928523	0.135088575906413	0.999972968586503	-4.57620205911564
ACHE	0.531038293070744	-0.433850305896475	1.22355106672722	0.2238055168647	0.999972968586503	-4.57623158455163
ZNF474	1.03336338909414	-4.19295754491579	1.14700235416483	0.253935411016185	0.999972968586503	-4.57624835000519
MIP	0.3744065649489	-0.925447679959859	1.25359633714951	0.212717107920427	0.999972968586503	-4.57668070803593
CDC20B	1.03208316734174	-3.90802592704535	1.15075812806937	0.252393353865511	0.999972968586503	-4.57684157476884
RNF212B	-0.422804617490758	-0.770793152178939	-1.22144027603992	0.224599993221755	0.999972968586503	-4.57721797389839
IL37	0.853915531666133	-2.44981988611041	1.13911690548439	0.257194649980469	0.999972968586503	-4.57732098362231
SCN3B	-1.09725227443222	-3.29020101793955	-1.13868811192589	0.257372720445007	0.999972968586503	-4.57743529313411
SCAMP1-AS1	0.161364469137318	4.00479525224114	1.75591498069437	0.0819603658991415	0.999972968586503	-4.57764560423758
LOC148709	-0.226519412433045	1.09119453635511	-1.44142748868416	0.152380152351762	0.999972968586503	-4.57796447357552
NUDT3	0.251120556545466	2.16085174336579	1.5509978459916	0.123850906960021	0.999972968586503	-4.57886712199361
KLK6	1.03208316734174	-3.73065338681789	1.13911421272467	0.25719576796589	0.999972968586503	-4.57889398213402
ITPKA	0.589371097372832	-1.80230277673701	1.15317550268967	0.251404328536267	0.999972968586503	-4.5796312807785
COL20A1	-0.816823793651291	-1.76483742255308	-1.13681517858487	0.258151533778834	0.999972968586503	-4.57973908136652
LOC100129617	-0.801749596193178	-2.33751378582348	-1.13414581592004	0.259264384059079	0.999972968586503	-4.58012937879337
PARK2	0.363612262668687	0.56751973126157	1.29245991012824	0.198978174556611	0.999972968586503	-4.58017996032575
IL1B	0.801773483749852	-3.17031313415683	1.12852504590326	0.261618674758789	0.999972968586503	-4.58116493018884
MERTK	-0.192152129485563	3.28231722616266	-1.69813386064783	0.0923848012209823	0.999972968586503	-4.58125047124451
SCG3	1.12890970615702	-3.80445459195883	1.12079146654863	0.264882356255981	0.999972968586503	-4.5814332540753
FRZB	-0.951331161290194	-3.47369979089312	-1.12110557974507	0.264749244100715	0.999972968586503	-4.581511073713
IL2RB	1.04749779818158	-2.677907213171	1.11718399195404	0.266414453610023	0.999972968586503	-4.58218570577338
TNFRSF9	0.950137427754514	-3.1152037399943	1.11989617417667	0.265262012047501	0.999972968586503	-4.58253409827178
ADAMTS16	1.03208316734174	-4.1050251104883	1.11801692571827	0.266060158070624	0.999972968586503	-4.58256182895788
POPDC3	-0.428328237766315	-0.975180229946006	-1.22078901208751	0.224845533244838	0.999972968586503	-4.58286236394265
ZSCAN12P1	-0.801735220692567	0.590843257996709	-1.2001253150228	0.232737395363733	0.999972968586503	-4.58368815216468
MGARP	-0.965060091263414	-2.46903245374787	-1.11651084929437	0.266701021067993	0.999972968586503	-4.58388680013131
TTC36	0.335651470486269	1.32108908555839	1.4076450130146	0.162130695056247	0.999972968586503	-4.5842557928399
TTTY14	-0.591285871818	-1.20757357395881	-1.15877764994252	0.24912285865879	0.999972968586503	-4.58453562775639
CXCL10	-1.61865084115117	-3.1354853092478	-1.10678168668465	0.270866902849343	0.999972968586503	-4.5850969698753
ASIP	-0.649975986054282	-2.5832243635943	-1.15192643608993	0.251915018808604	0.999972968586503	-4.58538488631333
HIST1H1D	-1.1032853770189	-2.97433633393083	-1.10141188447081	0.273185440813921	0.999972968586503	-4.58552275915849
EXOC3L2	-0.949020112541662	-3.01214516879115	-1.10185909240059	0.272991824554681	0.999972968586503	-4.58600041010509
HBE1	1.02548899140963	-4.28948498368737	1.09749823038812	0.274883899384569	0.999972968586503	-4.58606608929541
SAXO1	-0.706005721222596	-1.97836463735573	-1.12522823466177	0.26300651389092	0.999972968586503	-4.58749753708039
ZBTB8B	0.641952773095193	-3.11010909226369	1.11400990480594	0.267767595890747	0.999972968586503	-4.58836293894066
DPY19L2P3	-0.441657462231197	-0.626388002783849	-1.1701712341577	0.244528202404563	0.999972968586503	-4.58915876009741
ITGB8	-0.760488121248839	-2.34624485625366	-1.11894807218147	0.265664476410359	0.999972968586503	-4.5893844979675
DNAH11	0.653353957313054	-1.50500062330787	1.14508764361372	0.254724112895333	0.999972968586503	-4.58971904720386
CNN3	-0.603775970264064	-2.21733655158597	-1.13182611509913	0.26023419406711	0.999972968586503	-4.59026498054084
HIST1H3B	0.605300695642214	-1.40117707540053	1.14032396025269	0.256693846857485	0.999972968586503	-4.59037542764924
ACTA1	0.817159846035389	-2.22766234564195	1.1014711300031	0.273159785309931	0.999972968586503	-4.59090490154007
ZNF208	-0.305033657679863	1.2005296198279	-1.41903758968881	0.158790476245262	0.999972968586503	-4.5910505225001
CD27	-0.426474139873762	-0.821596458697282	-1.18579216545403	0.238327320467581	0.999972968586503	-4.59165920663914
TMEM132B	0.876961569193226	-2.0398875825215	1.08883362350504	0.278670159298602	0.999972968586503	-4.59235750375979
MUC15	-1.07616149819942	-3.81353014061323	-1.0587400160912	0.292099122784489	0.999972968586503	-4.59251551357296
SERPINC1	0.851670794069507	-2.76492111962301	1.07850918444063	0.283228517644831	0.999972968586503	-4.59295739191773
KCNF1	-0.990311054274127	-3.96257874331208	-1.05532036658224	0.293652549153529	0.999972968586503	-4.59388375842348
CNIH3	0.642853339616127	-1.85238884223432	1.11437982625674	0.267609648868397	0.999972968586503	-4.59390854160947
KIRREL2	0.927964925298075	-2.78439380404061	1.06849949051461	0.287696567965496	0.999972968586503	-4.59398805788267
PCDHAC2	-0.798454910373984	-3.75032650285282	-1.06917319425384	0.287394340091269	0.999972968586503	-4.59478851164092
LOC101929613	-0.554836865129429	-1.37573148399837	-1.12890223576127	0.261460219192574	0.999972968586503	-4.59494079997569
LOC101927592	-0.42594884967645	-0.501607009432342	-1.19337078549098	0.235359799330781	0.999972968586503	-4.59514622625351
NRCAM	0.622651690422669	-1.85183960141819	1.1112541603833	0.268946273231861	0.999972968586503	-4.59546227769834
WNT4	-0.401372824529096	0.443459164655993	-1.24686681847924	0.215165043728298	0.999972968586503	-4.59586656673072
GBP3	-0.299148561271021	0.109166669375954	-1.27482413318072	0.205128994285636	0.999972968586503	-4.59610354275531
PEX5L	-0.494356183279191	-1.56429320453719	-1.16838192542769	0.245245751501566	0.999972968586503	-4.59625603927977
FSIP2	1.01781719259495	-2.52194115567975	1.05199338276601	0.295169265018262	0.999972968586503	-4.59675194266536
MIR1324	0.99346740972497	-3.46323785491215	1.04019430910207	0.30059110702115	0.999972968586503	-4.59676386117487
MAST1	-0.216667905372657	2.33814896359557	-1.5911343471868	0.114525449693146	0.999972968586503	-4.59685767097512
ST8SIA2	0.858309706617883	-2.05447012721207	1.0787187142436	0.283135501491558	0.999972968586503	-4.59695418332692
PAQR7	0.441921404932368	-0.957691394690449	1.16836675362435	0.245251842100028	0.999972968586503	-4.59746427855248
MURC	-0.749233535117197	-1.73205492473783	-1.10558064088725	0.271384291628369	0.999972968586503	-4.59766178342349
LY9	-1.07616149819942	-2.72404533614411	-1.0267762383935	0.306838207076277	0.999972968586503	-4.59766651382732
LYG1	0.569727966205915	-1.68340596405245	1.11725209507944	0.26638547300741	0.999972968586503	-4.59790795128176
NECAB2	0.658914367758933	-0.321907912783574	1.1251810027954	0.263026434185195	0.999972968586503	-4.59805967477071
SLC4A8	0.647905288868603	-2.0115075760152	1.10178044343853	0.273025868299385	0.999972968586503	-4.59881075429159
MPP4	0.528285583973805	-1.9234072509357	1.13497848027141	0.258916887446831	0.999972968586503	-4.59952434321363
DOK2	-0.935929332163082	-3.71129451647934	-1.03732816615117	0.301918237078759	0.999972968586503	-4.5996294917676
DYSF	0.719381568485284	-2.70978977620295	1.0793374984626	0.28286092835108	0.999972968586503	-4.60050954117197
FLJ42969	0.928930079992644	-2.93422687270358	1.03145962324919	0.304647910553078	0.999972968586503	-4.60091277422845
BMP7	-0.709802390718604	-2.49315983189068	-1.07203444979352	0.28611318355013	0.999972968586503	-4.60102567842265
TYMSOS	0.18757247556851	2.59636315404812	1.63867097860007	0.104214951212384	0.999972968586503	-4.60118194480988
C5orf47	-0.547531842073197	-1.06552903661713	-1.14162394055826	0.256155257526524	0.999972968586503	-4.60179347802532
WTIP	0.407185486036356	-0.664814027797881	1.1789132408256	0.241043968937538	0.999972968586503	-4.60185221248774
CLSTN2	0.845638093859794	-3.0648050122851	1.04273971680701	0.299415799074104	0.999972968586503	-4.60195873671855
MTRNR2L3	-0.977270972644367	-3.31026963827032	-0.991767660591776	0.323545251074066	0.999972968586503	-4.60288266295014
IRAK2	-0.247694971694446	2.8105908137465	-1.54060908914921	0.126360074335364	0.999972968586503	-4.60313064593302
FAM66C	0.610491570466155	-1.27411731396202	1.12573485843172	0.26279290899834	0.999972968586503	-4.60362369474896
KIF25	-0.594600910967192	-2.01168207849933	-1.09300576216759	0.276842549437945	0.999972968586503	-4.60372924037124
WFIKKN1	-0.41296712554139	0.178812725746247	-1.2290339005476	0.221751370131414	0.999972968586503	-4.60404294848699
MIR8078	-0.923539495564275	-0.348915852016015	-1.08997818226661	0.278167957514275	0.999972968586503	-4.60413856174927
ADGRF3	0.3757985869034	-0.0493549910060796	1.21535720440036	0.226901015169917	0.999972968586503	-4.6042361965603
FAM171B	-1.07644870403031	-3.09860408170148	-0.99843872300849	0.320316117911325	0.999972968586503	-4.60433774298211
SDCBP2	-0.707047592412024	-2.935901245332	-1.03926902572851	0.3010191158371	0.999972968586503	-4.60441582284798
LINC00578	0.592624633683072	-2.77287966988505	1.10064097134536	0.273519427006873	0.999972968586503	-4.60495242711971
SYNC	-0.731004664883555	-1.46224879369875	-1.08742083503564	0.279290915234908	0.999972968586503	-4.60505874732242
ZNF486	0.64492476386239	-2.0558992463923	1.07375065122616	0.285346616831208	0.999972968586503	-4.60513413893879
LOC400794	0.772641308467886	-3.30082622859358	0.998752884041217	0.320164576569457	0.999972968586503	-4.60515955186117
C6orf201	-0.426756828688907	-0.684074603671735	-1.23625078549881	0.219068486506207	0.999972968586503	-4.60517237519704
AXL	0.690628442184546	-2.25241196998982	1.05927876307727	0.291854900393267	0.999972968586503	-4.60565239329251
DCHS1	-0.268086354712254	0.418080859096337	-1.40611923169871	0.162582096275719	0.999972968586503	-4.60579770827912
PDCD4-AS1	-0.225638947744699	1.73879687171718	-1.51786337095154	0.131993859322914	0.999972968586503	-4.60597702124521
C15orf62	-0.260730071903139	1.03027739062156	-1.36829405847478	0.174082393412364	0.999972968586503	-4.60637111418145
SV2B	0.739978248551283	-3.45502292453908	0.999118028204247	0.319988502320427	0.999972968586503	-4.60702361652478
PANX3	0.656059042993119	-1.9405888123555	1.06837238606319	0.287753612219233	0.999972968586503	-4.60708342156292
LINC00310	-0.71639626096142	-2.37481558092134	-1.05118739438626	0.295537500849994	0.999972968586503	-4.60760790379935
LOC100130370	-0.728668139625963	-2.13171363462959	-1.06367833078055	0.289865716009562	0.999972968586503	-4.6077209180245
MIR7161	-0.677726470852266	-2.35762426003784	-1.06187003259007	0.290682182008441	0.999972968586503	-4.60782017952373
SPRR1A	-1.0988576840955	-2.79534682443881	-0.988505764263617	0.325131978706311	0.999972968586503	-4.60782841674144
COL27A1	-0.517284563885983	-1.68060916400033	-1.11219530513299	0.268543324614723	0.999972968586503	-4.60794056868972
LINC01301	-0.574148624668242	-1.50302189160335	-1.07586961586901	0.284402094172324	0.999972968586503	-4.60815118298949
UCHL1-AS1	-0.90737734200609	-2.81370035867085	-0.985810469010581	0.326446954462273	0.999972968586503	-4.60908858427834
C7orf31	-0.368328338420794	-0.799714330180637	-1.1989687342361	0.233184932933773	0.999972968586503	-4.60953029087095
FOXJ1	0.844534732949568	-2.78758868483882	1.02310453946834	0.308562743983449	0.999972968586503	-4.60955608745253
CAGE1	-0.452157385394519	-1.12701343172348	-1.15444478171773	0.250886124974923	0.999972968586503	-4.60973886282528
LOC285629	-0.960430679036514	-2.35370994898649	-0.996972260382873	0.32102412200333	0.999972968586503	-4.60980452213951
DIRAS2	0.707234602486539	-2.50709363214382	1.05770093667218	0.292570546763906	0.999972968586503	-4.60985194661664
ACTG1P17	0.344462361940753	0.359686312625088	1.29780963776887	0.197139646611896	0.999972968586503	-4.60987679315699
SHISA9	-0.597561742525963	-2.30636592383812	-1.1026018182205	0.27267047575186	0.999972968586503	-4.61035189225226
SLC22A20	0.796142177367625	-1.25100610010614	1.07197220435154	0.286141012885524	0.999972968586503	-4.6108178403437
LOC101927817	-0.956972405400667	-3.22951179227517	-1.01329097097645	0.313203863065974	0.999972968586503	-4.61096456543976
CD22	0.892136682709034	-3.43225394472601	0.981980963786921	0.328321304807121	0.999972968586503	-4.61107876045198
SERPINH1	-0.659506070310654	-0.770978269958583	-1.09887494327018	0.27428559799417	0.999972968586503	-4.61119980531021
SYT11	0.807662388070117	-2.74642694612234	1.03207690244959	0.304360012126277	0.999972968586503	-4.61148109754062
WNT3A	0.80812706377733	-3.42018344366139	0.963400881208689	0.337515589865987	0.999972968586503	-4.61156361760309
GTF2IRD1P1	-0.40781153213028	0.0257266647777779	-1.18308519313059	0.2393937404934	0.999972968586503	-4.61188359615366
LOC441454	0.498346112497379	-1.61749364728612	1.12887768437011	0.26147053106138	0.999972968586503	-4.61239205062092
DCDC2B	-0.396601527444339	-0.0267578759552975	-1.17587893991639	0.242249287677941	0.999972968586503	-4.61284709006573
FALEC	-0.383856402261552	-0.961394924545396	-1.18134578071011	0.240080785714965	0.999972968586503	-4.61311197653788
CD1D	1.02548899140964	-3.6695592953775	0.92229877373881	0.358444845245834	0.999972968586503	-4.61343712341151
SLC24A1	0.130062744028411	4.63470871739657	1.80672625474474	0.0736115723237221	0.999972968586503	-4.61379125114461
PAGE1	0.278871055400838	0.150876491913316	1.33470947660097	0.184800653801085	0.999972968586503	-4.61382724933472
APCDD1L-AS1	0.758067075599007	-3.5140023505052	0.959473148631093	0.339480496008238	0.999972968586503	-4.61481278109523
LYG2	-0.375702091717254	-1.19254498819985	-1.19872092396049	0.233280903279024	0.999972968586503	-4.61503621264778
EVA1C	0.282629094445494	0.12746007486641	1.3444619205638	0.181638422914922	0.999972968586503	-4.61550922228037
RNF182	0.367406444571669	0.876420644378895	1.21805653534427	0.225877853315102	0.999972968586503	-4.61569952329882
PLA2G4C	-0.785515421500019	-1.80786580672512	-1.07334387839904	0.285528180477041	0.999972968586503	-4.61618105832699
GNG2	1.04433533762102	-3.47487569586066	0.900252289341382	0.370004888334896	0.999972968586503	-4.61655550751181
TCF7L1	-0.638123104570154	-2.36825065953202	-1.02145682304118	0.309338758303001	0.999972968586503	-4.61687472329447
IL12RB2	-0.485545549871877	-1.83475176404176	-1.13446121346916	0.25913272037589	0.999972968586503	-4.61697110223358
GAB3	0.774995760422548	-3.09275591329583	0.978091530892428	0.330232217509898	0.999972968586503	-4.61704690691972
SSUH2	-0.50024408950839	-2.09231838585269	-1.11190416102893	0.268667932247526	0.999972968586503	-4.61720006941392
PCTP	-0.145694246767999	3.47460417517076	-1.69737360512291	0.0925288449940755	0.999972968586503	-4.61732278502203
SNORD42A	0.441098979101778	-2.12291509177945	1.15747691797793	0.249651267994979	0.999972968586503	-4.61828140357721
KCNIP2-AS1	-0.491281820702005	-1.88381355929139	-1.10130825074115	0.273230322064707	0.999972968586503	-4.61836104837666
CELF4	0.563586306100886	-2.25992951441516	1.09199126948536	0.277286185032566	0.999972968586503	-4.61850078373182
C2CD4C	0.769184215910953	-2.12171856622855	1.00046906587223	0.319337583979811	0.999972968586503	-4.61866892716903
LAMA2	0.91734590572265	-3.57813198823528	0.909467953780001	0.365144376537543	0.999972968586503	-4.61881519885392
LOC645949	1.02548899140964	-3.41007122468072	0.88211236731596	0.379690651956568	0.999972968586503	-4.61906630461076
C1orf127	0.853935177717138	-3.04469146827469	0.937775967058239	0.350468555685451	0.999972968586503	-4.61944618711638
C8orf37-AS1	-0.286895755614801	0.163704935356143	-1.29918113700278	0.196670344015466	0.999972968586503	-4.61944640322247
ULK4	0.208801749738216	2.18418742073031	1.48933051327588	0.139337928343551	0.999972968586503	-4.61965589730791
ABCA13	-0.972316670820624	-3.43512826318857	-0.899762641006419	0.370264273429524	0.999972968586503	-4.62034653029498
RAB40A	0.31125196407733	-0.384463590486937	1.24906599645306	0.214362814568384	0.999972968586503	-4.62059584981195
NAPSA	0.609426971880244	-1.60280953722604	1.05374306519368	0.294370952135975	0.999972968586503	-4.62120917319504
ACADL	0.495506010872347	-2.27659167904909	1.12373924051913	0.263635013398876	0.999972968586503	-4.62132635450509
FOXD4L1	-0.39392372002325	-1.23657716576868	-1.16288198525919	0.247460713113453	0.999972968586503	-4.62164413979807
SNORD116-26	0.316014788618591	0.162388076860641	1.31960296743919	0.189780228467711	0.999972968586503	-4.62180782384413
ALDH1L2	0.387418390059999	0.172587967497807	1.21342321064323	0.227636139583807	0.999972968586503	-4.62213826270981
GOLGA6B	-0.779618989442022	-3.68806851758626	-0.882911095914883	0.379260873221837	0.999972968586503	-4.62215508925079
PXDC1	0.616110626489713	-0.860213718065149	1.07477211665314	0.28489103326645	0.999972968586503	-4.62217573173962
RGS9	0.884864575231068	-3.02900123596832	0.905685312189049	0.367134499261142	0.999972968586503	-4.62218376670579
C1orf162	0.64221685349769	-3.06621725568509	1.0175932567126	0.311163481307636	0.999972968586503	-4.62220251500373
GJA9-MYCBP	0.616775437874924	-1.52879846052811	1.02637869522094	0.307024613458302	0.999972968586503	-4.62277458966277
RRS1-AS1	0.452129525739609	-1.3814596534554	1.14621411284601	0.254259892061568	0.999972968586503	-4.62288179241078
CLCF1	-0.465188496976916	-0.474485351370659	-1.12330949365791	0.263816603359045	0.999972968586503	-4.62316375875791
SELPLG	-0.690038615532324	-2.71852708272022	-0.974320724476897	0.332091804324453	0.999972968586503	-4.62326677458708
RP9P	0.776343449112075	-3.48526077701598	0.871806986098021	0.385262958806686	0.999972968586503	-4.62381924787597
ZNF354B	-0.211769540199676	3.68068151123392	-1.72091088665334	0.0881533164319563	0.999972968586503	-4.62453228266154
ANKFN1	0.97379436182036	-3.5022780481331	0.87544157684385	0.383291909511987	0.999972968586503	-4.62455103312039
KRT222	0.1825757098338	2.80968338411161	1.6557716914979	0.10069398223959	0.999972968586503	-4.62468062783351
ECT2L	-0.429738381874777	-1.35009463450963	-1.12927645453687	0.261303078257231	0.999972968586503	-4.62469445196258
DMKN	-0.797376986704148	-4.28718737963511	-0.824407428394266	0.411539513211286	0.999972968586503	-4.6252451961182
IP6K3	-0.653429357057353	-3.88711168128079	-0.970797035489992	0.333835713703186	0.999972968586503	-4.6254007319101
CLLU1OS	-0.811714118091637	-3.81664492613896	-0.820986994151941	0.413476519169334	0.999972968586503	-4.62566646887433
BTLA	-0.845332259366451	-3.39510782959342	-0.893604168559119	0.373536420404246	0.999972968586503	-4.62572102170753
HHIPL1	-0.81171411809164	-4.1440718348777	-0.818929429204855	0.414644358909407	0.999972968586503	-4.62591906165175
LOC389247	-0.368206989396397	-0.352790815200169	-1.19565879242911	0.234469129909135	0.999972968586503	-4.62627252062413
NXPH3	-0.797613372895528	-3.47911770021764	-0.855079108380609	0.394415269442331	0.999972968586503	-4.62628697455763
APOBEC3H	0.334967302768578	-0.248651558340875	1.20998880150383	0.228945821506889	0.999972968586503	-4.6267314599541
CETP	0.73650138598287	-3.77831331905167	0.811915774264973	0.418640027496322	0.999972968586503	-4.62677407837259
DEGS2	0.383838621468885	-1.05977195416875	1.13547517170588	0.258709758624446	0.999972968586503	-4.62682226108145
AMN	-0.577482034891635	-1.53495209269327	-1.06617234167301	0.288742214307793	0.999972968586503	-4.62697862811296
SPINK1	0.652934344687892	-2.78045071959518	0.93022655831573	0.354344839993294	0.999972968586503	-4.62699218830128
LOC101927040	-0.800497828514281	-2.78659000280306	-0.924878675846747	0.357107290829653	0.999972968586503	-4.627069021991
ADARB2	0.7993144510422	-3.32105364170841	0.94174719823998	0.348440492350312	0.999972968586503	-4.62762086473461
SNORD34	-0.353307813999353	-2.00369334406276	-1.21311664074013	0.227752826793837	0.999972968586503	-4.62783741453053
TREML4	0.763436267563107	-3.1057807489147	0.800104413885326	0.42542064116831	0.999972968586503	-4.62819991487737
STX17-AS1	0.287374822715801	0.463516534719907	1.27838471333084	0.203876011333604	0.999972968586503	-4.62821763075732
LOC100129973	-0.503239707884622	-1.88297085307671	-1.05854251616515	0.292188687438295	0.999972968586503	-4.62840001805332
RASL11A	-0.320188050585513	0.123702559461294	-1.29524002542994	0.198021159148607	0.999972968586503	-4.62847041106516
C2orf48	-0.440329646643552	-2.51186447115214	-1.09797079368777	0.27467842779673	0.999972968586503	-4.62849618727645
LINC00856	0.498038046445322	-1.62070210759526	1.09697698968994	0.275110659410148	0.999972968586503	-4.62859617356383
CPED1	-0.769351546393269	-4.41438185184686	-0.832882999025064	0.406763349787313	0.999972968586503	-4.62948964569922
MPL	0.398960151555179	-0.375263229218707	1.18415173222733	0.238973167465549	0.999972968586503	-4.62953737144401
ABCB4	-0.534211984074795	-2.55985585299339	-1.04734046073573	0.297299364508512	0.999972968586503	-4.62992228938578
CDH8	0.507873543519346	-1.49700993527033	1.04876833904376	0.2966445789175	0.999972968586503	-4.63022052692892
FANK1	-0.383798412157797	1.09406782366079	-1.22359866225706	0.223787626000178	0.999972968586503	-4.63028328067316
TREM1	0.513769661233552	-4.88967253693065	0.768164718601841	0.444078985820757	0.999972968586503	-4.6304566449865
ADAMTSL4-AS1	-0.696522076287559	-2.65980105989352	-0.977115794602782	0.330712748621154	0.999972968586503	-4.63048439778671
DLL4	0.670500017807569	-1.69896366628785	0.979838965604861	0.32937278595951	0.999972968586503	-4.63117559650917
ZNF503-AS1	-0.554267400769944	-2.08336908200418	-1.00869144982961	0.315395067353999	0.999972968586503	-4.63135304737511
ETV4	-0.44395176206238	-1.63277036102919	-1.0853441069221	0.280205125009442	0.999972968586503	-4.63144348145157
HRG	-0.706871892912919	-2.41162276373839	-0.882768519586814	0.379337568229215	0.999972968586503	-4.63228129026758
LINC00917	-0.550992037465394	-4.75057301827302	-0.751075271330352	0.454253734926481	0.999972968586503	-4.63233787172465
MTUS2	-0.560374600768165	-2.14514824258773	-1.00785504672218	0.31579462314009	0.999972968586503	-4.63251829872259
CLEC4M	-0.540298292913851	-4.71314065323224	-0.798031434587906	0.426617360951858	0.999972968586503	-4.63272074902676
CPLX3	-0.449738446258585	-1.48440630658138	-1.10602062776255	0.271194673630947	0.999972968586503	-4.63283913400884
YTHDF3-AS1	-0.204978987476385	2.41399258852995	-1.52263583063275	0.130795713358467	0.999972968586503	-4.63315938949722
ADRA1A	-0.446917234306381	-0.660092531711013	-1.09312285199595	0.276791377885395	0.999972968586503	-4.63318319199461
NR2F1-AS1	-0.701019338161866	-3.37917083936079	-0.954024483103103	0.342218564113736	0.999972968586503	-4.63355868255715
SSX1	0.636408924511455	-2.91695837328107	0.932314236397196	0.353270173375087	0.999972968586503	-4.63382445957778
NEFH	0.73291386165351	-3.55231961917115	0.838730221853372	0.403487949689316	0.999972968586503	-4.63462925702096
MYO7B	0.754773652868603	-3.54323830660489	0.849056994687513	0.397742536603994	0.999972968586503	-4.63489083398836
CTC-436P18.1	0.659174005843567	-2.85843337803497	0.935328445719304	0.351722250746719	0.999972968586503	-4.63518435724894
PLCB2	0.590272741315818	-3.3073640473174	0.912297327661	0.363660261810647	0.999972968586503	-4.63558038439806
DUSP7	0.131766487190027	4.43173835870259	1.84581331607969	0.0676800381655984	0.999972968586503	-4.63582681191311
LOC100287728	0.670689561348183	-4.36142058918329	0.862107552574445	0.390553663741562	0.999972968586503	-4.63615400151186
CMTM8	0.381867109695372	-0.647515268556935	1.16103254882133	0.248208708112113	0.999972968586503	-4.63616034716354
NPW	0.358962565623357	0.153291161352561	1.24523489761004	0.215761761875314	0.999972968586503	-4.63632130457947
FHAD1	-0.460072048358387	-1.42620445277319	-1.07476803887618	0.284892851002395	0.999972968586503	-4.63709768692726
C16orf93	-0.412126417909707	-0.778080720414649	-1.11655432859783	0.266682504748343	0.999972968586503	-4.63725029292309
HNRNPH2	-0.464249759971089	-1.04558613432265	-1.06274870348597	0.290285256941941	0.999972968586503	-4.63782538127508
RP1	0.636720880520082	-3.34694293361301	0.825160873758583	0.411113569001948	0.999972968586503	-4.63796714607593
RIN1	-0.41404086204625	-0.964918525785344	-1.10490607017445	0.271675185338116	0.999972968586503	-4.63809426313253
STX1B	0.793489600447709	-0.358312879393003	1.03712678176387	0.302011633952682	0.999972968586503	-4.6382104259131
PDE6G	-0.627014551031621	-2.57018042098252	-0.987145142837926	0.325795358813718	0.999972968586503	-4.63835844064734
RIMS2	0.751245457362613	-2.79192439666412	0.767367619235314	0.444550612161393	0.999972968586503	-4.63846273758058
ERICH2	0.737111048275169	-3.32071054634993	0.762536295064774	0.447415395821452	0.999972968586503	-4.63909594130459
LINC01348	0.682598415344152	-3.29364824122262	0.906754483187958	0.366571293463283	0.999972968586503	-4.639247400884
TMEM217	-0.431398037819174	0.119709001857073	-1.16007549364186	0.248596413348511	0.999972968586503	-4.63934989131649
OLIG2	-0.53685762837795	-4.32240152751236	-0.678599956969644	0.49885439568766	0.999972968586503	-4.6398482718459
THEGL	-0.776384024059695	-3.72435937591972	-0.752387515035444	0.453467754757292	0.999972968586503	-4.6404129997524
RASGRP3	0.663097386395602	-2.19666908105348	0.948249109562532	0.345136401714932	0.999972968586503	-4.64051576616423
MIR590	0.439382404143058	-1.95229525108075	1.07687946818638	0.283952710992899	0.999972968586503	-4.64088725288166
BTC	0.55817275435653	-1.6084293245535	1.00333971768804	0.317957447353849	0.999972968586503	-4.6409345704082
HSPA2	0.439129481658251	-1.48797551301061	1.08199053728789	0.281685769892532	0.999972968586503	-4.64140900398594
KMO	0.763436267563106	-3.74440688383921	0.677805446081814	0.49935608106686	0.999972968586503	-4.64175853392827
LOC100133985	0.639373799352885	-2.34108978024588	0.92165060215218	0.358781392433102	0.999972968586503	-4.64200269453321
ATP12A	-0.383994712082599	-1.42366495419606	-1.09665361621965	0.275251404544235	0.999972968586503	-4.64243859201298
LINC00664	-0.711097777042901	-2.80419657517206	-0.897205294207304	0.371620856451902	0.999972968586503	-4.64293252500105
ANKRD45	-0.685333516862956	-2.58446271453444	-0.851111453371266	0.396605507930598	0.999972968586503	-4.64300387444094
ACTL7A	-0.546589471574831	-4.48309094661859	-0.713344652062843	0.477183313074096	0.999972968586503	-4.64331677966937
ABCB1	-0.55099203746539	-3.89502982122585	-0.640659039049094	0.523112019275542	0.999972968586503	-4.64348113261497
LINC00921	-0.276342959010873	1.17633120947838	-1.40498727576842	0.162917605313579	0.999972968586503	-4.64390322399272
SCN5A	-0.55173052103443	-2.14399500898277	-0.994509877718439	0.32221528366845	0.999972968586503	-4.64402201294171
ZNF594	-0.517114571656357	-1.79789773724747	-1.02700889096205	0.306729152499651	0.999972968586503	-4.64427634678986
AKAP12	-0.368358544040754	-0.565740779275815	-1.1578054840473	0.249517716412981	0.999972968586503	-4.64482102541056
NKX2-8	0.622102216308515	-2.23260012214509	0.868451409951886	0.387088263764382	0.999972968586503	-4.64493281978176
HKDC1	-0.776228362782201	-1.98376959889439	-0.644700382027937	0.520499259879716	0.999972968586503	-4.64505111501167
DOK7	0.440420615595793	-1.3887791541799	1.0702281004423	0.286921538893339	0.999972968586503	-4.64557946033532
CYYR1	-0.550992037465392	-4.38319527926157	-0.613964394950142	0.540540193726834	0.999972968586503	-4.6459136801401
YPEL4	0.513769661233552	-4.54855204300336	0.612795932903866	0.541309722580201	0.999972968586503	-4.64601582520787
PAX8	-0.599134173009493	-2.16877998967094	-0.996909302299487	0.321054541183386	0.999972968586503	-4.64634231423394
LIPG	0.600419700969063	-1.34941656517261	0.903005495400746	0.368548544287634	0.999972968586503	-4.64658253443192
CD300LB	0.92798172807229	-3.16676230377353	0.641967942651075	0.522265056096689	0.999972968586503	-4.64661213889417
CD72	-0.669242222279138	-2.89123474878325	-0.834979481973093	0.405587131080175	0.999972968586503	-4.64661247454234
ASPDH	0.658122842405484	-2.10710717783129	0.863214816300522	0.389947435818074	0.999972968586503	-4.64675022781828
TMEM178A	0.546547091664332	-0.745322953475078	0.894029110301655	0.373310057127759	0.999972968586503	-4.64678510410385
LOC100131496	-0.60506141826944	-2.85232478911761	-0.9060753282479	0.366928987688789	0.999972968586503	-4.64681108076702
MIR1247	-0.536857628377951	-3.95437056399392	-0.60216221417483	0.548338305059341	0.999972968586503	-4.6469565836417
SLC35F1	0.680462780192905	-2.6912631575221	0.950015423019846	0.344242320957628	0.999972968586503	-4.64698723553609
MAGEA11	-0.697673207931692	-2.96051995430515	-0.76713611146046	0.444687644559397	0.999972968586503	-4.64712973127978
DUX4L3	0.513769661233553	-4.07915077098606	0.598877529228112	0.550518592391457	0.999972968586503	-4.64724123999606
PROX1	0.639675630258637	-2.56028551426904	0.831300582570975	0.407652519986184	0.999972968586503	-4.64732936068841
NLRP9	-0.315942847117907	0.0854855609392898	-1.27677624224045	0.204441337808115	0.999972968586503	-4.64747950196448
DAB2	-0.579295497320059	-2.53030131119953	-0.947305144833574	0.345614837276792	0.999972968586503	-4.64761474841412
STX11	0.718115050304823	-3.22308304384431	0.887294846064525	0.376907478392091	0.999972968586503	-4.64789924088934
CACTIN-AS1	-0.486754525053471	-1.04065606200378	-1.06383631469648	0.289794459017889	0.999972968586503	-4.64793495812809
CHST6	-0.600640180835695	-1.99327540643456	-0.942540570093088	0.348036234373492	0.999972968586503	-4.64880359604695
LINC00842	0.609090186917174	-3.12644080409547	0.902494155181962	0.36881875047383	0.999972968586503	-4.64888085443725
ITGB6	0.587458430962448	-1.04773289830346	1.06390380359051	0.289764022504686	0.999972968586503	-4.64898853389316
GOLT1A	-0.230012724516933	1.54433507785663	-1.41144140534199	0.161011698020432	0.999972968586503	-4.64921467358061
CSNK1E	0.748664354028336	-2.39543143436658	0.759017598733077	0.449508525328014	0.999972968586503	-4.64949071399116
MMP10	-0.454333029007824	-1.72678118707413	-1.11975242359305	0.265323006014932	0.999972968586503	-4.64990172528835
LAMC2	-0.705717980706808	-2.33448725700443	-0.962508639254076	0.337961295260105	0.999972968586503	-4.65008430358573
DLG3-AS1	0.340376280445332	0.38938599801886	1.24114820726827	0.217261376830297	0.999972968586503	-4.65028449281417
DOK5	0.507478482572576	-3.81418473600181	0.548954780773494	0.58417862473261	0.999972968586503	-4.65140765991391
S100A14	-0.370658241645433	-1.24635273683586	-1.1129235466096	0.268231818639801	0.999972968586503	-4.65142511155574
BDNF	0.742935949086706	-2.61070211042655	0.661522343577803	0.509697449408353	0.999972968586503	-4.65143495218358
TRIML2	0.495775277780048	-4.23593588742991	0.545265844872322	0.586703930441395	0.999972968586503	-4.6517013045427
OR10V2P	-0.550992037465392	-3.63148784775825	-0.544817442450523	0.587011239084947	0.999972968586503	-4.65173906150245
DSCAM	-0.536857628377951	-3.79813344462187	-0.544723944494499	0.587075326607786	0.999972968586503	-4.65174647283365
DACT1	-0.561384875892146	-3.1335373357325	-0.635969671738003	0.526152266094754	0.999972968586503	-4.6519769965025
LOC101927136	0.513769661233551	-3.28378105088472	0.537578148843476	0.591983054129958	0.999972968586503	-4.65230695842142
PAK7	0.677233300049981	-2.84462946006985	0.819255011686266	0.414459432086896	0.999972968586503	-4.65264810196199
CTNNA2	0.389364817582353	-0.920117650103113	1.09670306013814	0.275229881336426	0.999972968586503	-4.65295400730784
THSD1	-0.550992037465392	-4.2720957635568	-0.528267628659734	0.598406012529115	0.999972968586503	-4.6530313035112
DEFB1	-0.560565540131478	-3.83718397277959	-0.526944591268734	0.599321319934952	0.999972968586503	-4.6531329050664
CCRL2	0.507478482572579	-4.38233055315044	0.52477767478999	0.600821829794074	0.999972968586503	-4.65329651511307
C9orf43	-0.167394008636181	2.5133069956406	-1.58144426683538	0.116723931371136	0.999972968586503	-4.65338708067974
PAX6	-0.34330452330248	0.186648266764248	-1.17360589900905	0.243155022548969	0.999972968586503	-4.65360224925024
MGAT5B	0.47968165397289	-1.22293251206599	1.08062393245437	0.282290684763981	0.999972968586503	-4.65368988763738
CSNK1G2-AS1	0.505725598784172	-1.66402570937283	1.00595261721877	0.316704682078126	0.999972968586503	-4.65381962737493
MCOLN3	-0.715784122815773	-3.10637210083431	-0.677616128593821	0.499475663639773	0.999972968586503	-4.65388060377262
APOA5	0.444243069666841	-1.58938014716548	1.04889837456103	0.296584996853551	0.999972968586503	-4.65408453968773
FTX	0.213718655823817	1.3596843475882	1.45076495837173	0.149766559728166	0.999972968586503	-4.65440741692386
INSC	0.510724907083699	-4.38193082089992	0.612377146302909	0.541585663171638	0.999972968586503	-4.65442305793967
MIR200C	-0.546589471574823	-3.67927926926932	-0.610737616079698	0.542666642459986	0.999972968586503	-4.6545893705109
SMAD5-AS1	0.499136824853359	-1.33572958302702	1.04080566305305	0.30030853843494	0.999972968586503	-4.65462721042458
STAG3L1	-0.299130139203012	0.855496274848582	-1.29981745669631	0.196452888735335	0.999972968586503	-4.65471421290562
LOC649352	1.04433533762102	-3.19728763625059	0.559581650735054	0.57693269718573	0.999972968586503	-4.65533010513462
HNF4A	-0.560565540131476	-3.27406255063359	-0.497087726697438	0.620145627104405	0.999972968586503	-4.65535860290899
HIST1H2BB	-0.550992037465392	-3.08064366871237	-0.495543568883846	0.621231281230627	0.999972968586503	-4.65547021427484
COL21A1	0.50747848257258	-4.61025815402605	0.493390989264638	0.622746095753153	0.999972968586503	-4.65562289522512
TLR2	-0.536857628377954	-4.25681403901787	-0.491623703405987	0.623990983144152	0.999972968586503	-4.65575199478741
VSIG1	-0.536553401660731	-4.08064089791464	-0.598149273716574	0.551002574647931	0.999972968586503	-4.6558536566537
GIMAP6	-0.443956530728562	-2.192591713135	-1.11966997552768	0.265357993490545	0.999972968586503	-4.65587403355537
HIST1H1T	-0.508260313212049	-2.23196740055026	-0.877235456569139	0.382321395784906	0.999972968586503	-4.65595531269621
CXCL2	0.51376966123355	-4.65701860040309	0.485443059838012	0.628353217993515	0.999972968586503	-4.6561894313691
C10orf131	0.342783035626704	-0.733907827145172	1.15285374134317	0.251535812996844	0.999972968586503	-4.65655264185402
GAD1	0.423530605471444	-0.615445024739992	1.04813955238204	0.296932802497004	0.999972968586503	-4.65656998126749
MAP1LC3A	0.247587893280025	2.61439433347876	1.4951568664221	0.137812920033039	0.999972968586503	-4.65683444325
LINC00624	0.562157392579323	-1.59229271776423	0.873110297252324	0.38455544802552	0.999972968586503	-4.65690681372865
KIF17	-0.400880297360233	-1.18233640759556	-1.09035544430606	0.278002561989322	0.999972968586503	-4.65694706336652
SNORD12B	-0.317854761962503	-1.54326258453787	-1.2435176466124	0.216390985385094	0.999972968586503	-4.65707524118457
GOLGA6A	0.513769661233551	-3.66963995871207	0.469578485971592	0.639610395902363	0.999972968586503	-4.65729298175551
PTGER3	0.663968428004249	-2.37367161960173	0.891712566051845	0.374545107846733	0.999972968586503	-4.65730543354761
PLEKHH2	0.587130044260477	-0.976030854345717	0.952114964546035	0.34318151695565	0.999972968586503	-4.65758798857197
CACNA1S	-0.722962940671211	-2.44762824376913	-0.737427417939179	0.462474264672581	0.999972968586503	-4.65761699708666
CCL20	-0.548256606453259	-4.33666777023478	-0.57637818257024	0.565568377034253	0.999972968586503	-4.6579787876371
SCLY	0.526010819938291	-2.6395553744859	0.975225056373609	0.331645205537131	0.999972968586503	-4.65815604138828
PIEZO2	0.513769661233551	-3.73225995110296	0.454997564599235	0.650031547075399	0.999972968586503	-4.65827514941524
LOC101929607	-0.548256606453261	-4.10223657414973	-0.573259767264692	0.567669992867777	0.999972968586503	-4.65827680765981
MMP12	0.710101340208231	-3.23215146968483	0.968971403551525	0.334741588815811	0.999972968586503	-4.65873972508752
URAHP	-0.449173976652613	1.66235183141266	-1.27128438244349	0.206380265142316	0.999972968586503	-4.65876271484338
FLJ30679	-0.361226893012005	-0.626214400912599	-1.13307476695362	0.259711847451107	0.999972968586503	-4.658962016725
FAM222A-AS1	-0.295372518682729	-0.063564105814656	-1.35922486841518	0.176929250421615	0.999972968586503	-4.65913194424655
NLRP6	0.553785682224565	-2.09689603207255	0.92313945617665	0.358008641548111	0.999972968586503	-4.65933036289795
KLF5	-0.257300797613043	2.42295522651147	-1.58493991733803	0.115926995253553	0.999972968586503	-4.65957364090134
KBTBD12	-0.615429862910437	-3.4518838654474	-0.739384222205161	0.461290476093042	0.999972968586503	-4.66049258884117
CBFA2T3	-0.560565540131482	-3.36226396365839	-0.418561541436725	0.676374368337029	0.999972968586503	-4.66059745936873
CALB2	0.517319083015806	-4.17671585297724	0.541056690319439	0.589591608152028	0.999972968586503	-4.66126112452193
TBC1D26	0.511874722958361	-3.65655447782029	0.598084368839979	0.551045719269025	0.999972968586503	-4.66139983692236
HIST1H4D	0.605593053481619	-1.94526828928946	0.753182858816238	0.45299175544557	0.999972968586503	-4.66146887829144
ATP6V0D2	0.513769661233548	-3.71860009558901	0.403630173242115	0.687289070299212	0.999972968586503	-4.66149004286422
HIST1H1B	0.454209025045042	-1.2043814572941	1.01242171638519	0.313617193832703	0.999972968586503	-4.6616530669078
PADI6	0.529571253295088	-4.20526477086402	0.53660268303958	0.592654482302066	0.999972968586503	-4.66166040832154
SALL4	-0.494914618716927	-2.46041952754996	-1.07320302306926	0.285591069914719	0.999972968586503	-4.66167815722703
CALCB	-0.536553401660733	-3.66077883394908	-0.534269274890076	0.594262038002733	0.999972968586503	-4.66186799149152
IL2RG	-0.462507300743234	-2.18356973480658	-0.99807798735816	0.32049018401282	0.999972968586503	-4.66265396105937
S1PR5	-0.540298292913861	-3.76699051846547	-0.524785220162295	0.600816601916605	0.999972968586503	-4.66270365898401
MIR3619	-0.590245737235102	-3.15907609878199	-0.813214292885941	0.417898534811052	0.999972968586503	-4.66276628329877
TLR1	-0.540298292913858	-3.28449330422077	-0.522593945509625	0.602335720737634	0.999972968586503	-4.66289463008638
CHAD	0.601710706307846	-2.26933169829786	0.723996504201399	0.470645652271271	0.999972968586503	-4.66301917125336
IFNB1	-0.536857628377951	-3.96755043833549	-0.375646979518471	0.70792200406192	0.999972968586503	-4.66308305142335
OLAH	-0.779415914002972	-2.97561682941034	-0.664344893018379	0.507896744530229	0.999972968586503	-4.66310981767174
CALCA	0.495775277780048	-2.67541869521486	0.369329755628336	0.712610810103796	0.999972968586503	-4.6634237719954
VAMP5	0.41703065202337	-0.594784577141369	1.03821062434839	0.301509205650425	0.999972968586503	-4.66353837594697
CPNE8	0.496590497996261	-4.00507190840029	0.512978564837025	0.609022305746686	0.999972968586503	-4.66372355774014
APITD1	0.236840338046288	2.12406304152587	1.55733968525268	0.122338667427946	0.999972968586503	-4.66402016014128
LRP2	0.517319083015809	-3.59572827613078	0.50900117136829	0.611797964896996	0.999972968586503	-4.66406186154839
SCGB2A1	-0.564122402550163	-3.30691727230004	-0.747914627089913	0.456150024461038	0.999972968586503	-4.66419243084014
SNORD24	-0.385622066776383	-1.64011553577571	-1.15646386251243	0.250063361393076	0.999972968586503	-4.66421309801538
CBLN2	-0.436911341609897	-1.39039869976928	-1.17818272079237	0.241333762104534	0.999972968586503	-4.66424534031101
FLJ31356	-0.502630901217302	-1.5869379401324	-0.919399838722946	0.359951609829152	0.999972968586503	-4.66437173248338
PABPC3	-0.377978366652647	-1.00126524927261	-1.04996651230267	0.296095885090849	0.999972968586503	-4.66443529059184
SNORD42B	-0.412944794318514	-2.50253746568162	-1.08830010307958	0.278904467418504	0.999972968586503	-4.66446793438683
RPS15AP10	-0.544988128937883	-1.60766216881952	-0.915059385146676	0.362215153260016	0.999972968586503	-4.66494400293824
THSD4	0.305504685474613	2.39682519785714	1.3906256394179	0.167220456343287	0.999972968586503	-4.66567914917369
FAM66A	0.471288096745335	-1.49285327028519	0.933127434127768	0.352852132643721	0.999972968586503	-4.66577302408277
LINC00926	0.425739639801802	-0.463601418095803	1.12459117681021	0.263275285419031	0.999972968586503	-4.66580554914712
LINC01239	-0.47384118450968	-1.4240159354446	-0.995422893018284	0.32177327771003	0.999972968586503	-4.66586265455474
PREX1	0.670367438534342	-2.62422876983142	0.604197856129572	0.546989273708979	0.999972968586503	-4.66609532263277
RPPH1	-0.819829819294922	-1.97490317308003	-0.774879729772154	0.440117375155204	0.999972968586503	-4.66636038425769
ANKRD1	0.513769661233548	-2.86404358008809	0.308256146164405	0.75848589662543	0.999972968586503	-4.66644380832811
MAML2	-0.30104470909791	-0.242347187529848	-1.24507918502809	0.215818761880203	0.999972968586503	-4.66666221044019
HAVCR2	-0.536138358247187	-3.47711670806681	-0.546631560862653	0.585768415114211	0.999972968586503	-4.66668226332262
PCDHGA3	-0.336698175142183	-0.426980153184093	-1.14028591028415	0.256709623179343	0.999972968586503	-4.66689507316598
ACSM1	0.277883681856461	0.393336757447167	1.32887871392034	0.186710910863248	0.999972968586503	-4.66690711690906
RPL34-AS1	0.57994191396976	-1.83458024610431	0.783412941398531	0.435112875441993	0.999972968586503	-4.66717823524696
JPH3	0.399796103854046	-1.45196661173093	1.0900742417921	0.278125837594891	0.999972968586503	-4.66720098185927
LOC643355	-0.501112434642638	-1.38675305895151	-0.875588261447708	0.383212493717228	0.999972968586503	-4.6673277635276
SCEL	0.515436844207652	-3.11584361927808	0.466567275598059	0.641756730897632	0.999972968586503	-4.66750857634517
AFF2	0.399083234658911	-4.33861171325877	0.445998191467197	0.656498489415724	0.999972968586503	-4.6676504336468
CENPP	0.211435091062048	1.79786647722824	1.48854988369268	0.13954324978928	0.999972968586503	-4.66766621893573
LINC00941	0.372859814707969	-1.16764615765563	1.09373179764639	0.276525356891582	0.999972968586503	-4.66821483906067
POTEI	0.515539579975919	-2.89486290602691	0.966972346159753	0.335735358022939	0.999972968586503	-4.66836109702536
WISP3	0.590080999482245	-2.57414482625546	0.916133799315466	0.361654006598718	0.999972968586503	-4.66839276350907
SLC47A2	-0.381576899472081	0.24905389510442	-1.07596305385306	0.284360493893665	0.999972968586503	-4.66856467872884
BCL11B	0.323601948019384	1.28895306242156	1.35670926479968	0.177725106979698	0.999972968586503	-4.66867757882888
RNU6ATAC	0.596631268466228	-2.51377159033781	0.775963622633722	0.439479850544838	0.999972968586503	-4.66888954148195
CYBB	-0.022093544052014	-5.34483837629485	-0.0471204408463181	0.96250494924522	0.999972968586503	-4.66889810534625
KIAA1024	-0.235735648535073	1.01278025417936	-1.41448249761953	0.160119603135243	0.999972968586503	-4.66890827171739
LINC00540	-0.0220935440520149	-5.12042986272873	-0.0389115673084422	0.969033301425932	0.999972968586503	-4.66894709282882
LOC400940	-0.0220935440520158	-5.09372559988129	-0.0374329849306316	0.970209424888435	0.999972968586503	-4.66895492294429
LINC00656	-0.0220935440520185	-5.11276889382333	-0.0357030400188383	0.971585575369388	0.999972968586503	-4.66896369919695
LOC284344	-0.0220935440520185	-5.15176848644278	-0.0348181497652572	0.972289528406358	0.999972968586503	-4.66896802787462
NOX4	0.487016995330167	-3.81218726885588	0.447209209068807	0.655626718098689	0.999972968586503	-4.66898209578097
MIR708	-0.0220935440520202	-4.96604098152196	-0.0315891430387513	0.974858468130101	0.999972968586503	-4.66898290201841
ICOS	-0.0220935440520149	-4.91605108950751	-0.0308148490143257	0.97547452287459	0.999972968586503	-4.66898625372908
OR6M1	-0.022093544052014	-5.03974361777824	-0.0305520012923855	0.975683656882126	0.999972968586503	-4.66898737261688
TAC1	-0.0220935440520122	-4.43374068032513	-0.0296317967661202	0.976415828133769	0.999972968586503	-4.66899121422192
CFHR1	-0.022093544052014	-4.84641375611925	-0.0286312864407702	0.97721191845725	0.999972968586503	-4.66899525778499
CXCL3	-0.0220935440520176	-5.11576092938535	-0.0284795317829584	0.97733266928096	0.999972968586503	-4.66899585897236
PRSS55	-0.0220935440520202	-4.93425961052347	-0.0279826683831587	0.977728025988377	0.999972968586503	-4.66899780497928
FOXP2	-0.0220935440520167	-4.52918015035294	-0.0278894499014245	0.977802201024436	0.999972968586503	-4.66899816626172
MIR1271	-0.0220935440520185	-4.98635042362495	-0.0278045271835032	0.977869775193659	0.999972968586503	-4.66899849434331
KRT5	-0.0220935440520149	-4.84154341618021	-0.0276288139329204	0.97800959314341	0.999972968586503	-4.66899916999888
TREML2	-0.0220935440520122	-4.45321034691038	-0.0275855675238932	0.978044005134049	0.999972968586503	-4.66899933563389
ITGAX	-0.0220935440520122	-4.1140558647555	-0.0275088548024388	0.978105047008247	0.999972968586503	-4.66899962880749
GJA5	-0.0220935440520158	-4.86816796346814	-0.0274249718314416	0.978171794544779	0.999972968586503	-4.66899994844928
LINC00944	-0.0220935440520158	-4.87715452621588	-0.0273120460989478	0.978261652294091	0.999972968586503	-4.66900037721889
LOC100507351	-0.0220935440520194	-5.02324949077002	-0.0269236041831005	0.978570747094049	0.999972968586503	-4.66900183859155
DNAH17-AS1	-0.0220935440520167	-4.23489803594846	-0.0267613784078719	0.978699835942922	0.999972968586503	-4.66900244271102
CALCR	-0.0220935440520176	-4.74935924285593	-0.0265151287559277	0.978895786674185	0.999972968586503	-4.66900335275337
FOLR3	-0.0220935440520185	-4.72152581180762	-0.0263869867955683	0.97899775488661	0.999972968586503	-4.66900382298811
PIK3CG	-0.0220935440520176	-4.82619942133496	-0.0262938795974128	0.979071844611141	0.999972968586503	-4.66900416322902
MIR7-3HG	-0.0220935440520176	-4.91774864382848	-0.0261837580201428	0.979159473704105	0.999972968586503	-4.66900456409306
LOC101926955	-0.022093544052014	-4.75460089373607	-0.0261123038134484	0.97921633342685	0.999972968586503	-4.66900482330034
SPRR2D	-0.0220935440520194	-4.66819027338036	-0.0259727234021259	0.979327404921558	0.999972968586503	-4.66900532759904
ROS1	-0.0220935440520167	-4.84875330779177	-0.0257347192124814	0.979516798343666	0.999972968586503	-4.66900618126548
MT1H	-0.0220935440520167	-4.34476770104374	-0.0253319574542267	0.979837301361901	0.999972968586503	-4.66900760797808
F2RL2	-0.0220935440520114	-4.94183248248311	-0.0249454347784697	0.980144885018824	0.999972968586503	-4.66900895600492
L1TD1	-0.022093544052014	-4.58370961036883	-0.0249434113033951	0.980146495250156	0.999972968586503	-4.6690089630074
IGF2-AS	-0.0220935440520122	-4.73195064089431	-0.0248766869807273	0.980199592858936	0.999972968586503	-4.66900919359697
OR10S1	-0.0220935440520122	-4.05141769316075	-0.0244813675670779	0.980514180342971	0.999972968586503	-4.66901054709359
KRTAP21-2	-0.0220935440520158	-4.63503341974603	-0.0243569913285175	0.980613157167194	0.999972968586503	-4.66901096844996
LINC00982	-0.0220935440520122	-4.56587143121065	-0.023938622130266	0.980946091578319	0.999972968586503	-4.66901237003218
IGF2	-0.022093544052014	-4.75842186293149	-0.0239043649346302	0.980973353293579	0.999972968586503	-4.66901248372194
TNFAIP8L3	-0.0220935440520158	-3.89603156273416	-0.0237154341804188	0.981123703903642	0.999972968586503	-4.66901310780375
LOC730159	-0.0220935440520131	-4.62672364037036	-0.0235406083342376	0.981262830469854	0.999972968586503	-4.66901368088259
KLK7	-0.0220935440520194	-4.27178155429627	-0.0231913285504856	0.981540789363478	0.999972968586503	-4.66901481312314
PIRT	-0.0220935440520158	-4.19516675040448	-0.0229387071382656	0.981741828378211	0.999972968586503	-4.66901562148446
PWRN2	-0.0220935440520131	-4.60031472514291	-0.0229031379160282	0.981770134867603	0.999972968586503	-4.66901573459109
GPR142	-0.0220935440520185	-4.44346905276151	-0.0227122044206088	0.981922082836665	0.999972968586503	-4.66901633874102
FLJ25758	-0.0220935440520194	-4.13425404277907	-0.0225377736217985	0.982060898273871	0.999972968586503	-4.66901688625255
NPHS1	-0.0220935440520176	-3.49718725651072	-0.0224595876730429	0.982123120358291	0.999972968586503	-4.6690171302962
COL4A1	-0.0220935440520202	-3.95730975396018	-0.0223091704471507	0.982242825979334	0.999972968586503	-4.66901759741187
NKX1-2	-0.0220935440520158	-3.59544458688949	-0.0220716589635162	0.982431844115383	0.999972968586503	-4.66901832860468
MIRLET7A1	-0.0220935440520158	-4.10526133848134	-0.0219757088915278	0.982508204091718	0.999972968586503	-4.66901862177309
EGR4	-0.0220935440520167	-4.64654599569735	-0.0218229755986485	0.982629754211757	0.999972968586503	-4.66901908580384
HMX3	-0.0220935440520185	-3.30707082698115	-0.0207310547701566	0.983498752047918	0.999972968586503	-4.66902230897985
SHH	-0.0220935440520185	-4.18385769710824	-0.0205684951145788	0.98362812577815	0.999972968586503	-4.66902277468437
CCR2	-0.0220935440520176	-2.97980891570339	-0.0197207746642932	0.984302794371786	0.999972968586503	-4.66902514384543
BMP2	-0.0220935440520114	-3.54936712366312	-0.0166013154718198	0.98678554803464	0.999972968586503	-4.66903300349575
FOLH1B	0.261350453357213	-0.145669319202314	1.35854604409835	0.177143743005497	0.999972968586503	-4.66926010843592
LHFPL3-AS2	-0.539591848981867	-2.9479473051047	-0.590892042419337	0.555837130629361	0.999972968586503	-4.66937295145028
MBLAC1	0.206118757380576	2.9140568525476	1.56751662525047	0.119942553499303	0.999972968586503	-4.66948730545819
SERTAD4	0.69349669203137	-3.11423203402696	0.736120423191801	0.463265900753548	0.999972968586503	-4.66958847378938
PIP5K1B	-0.535088411172543	-1.61506739502891	-0.851223901693147	0.396543331508643	0.999972968586503	-4.66985926526043
LINC01001	-0.294240382726549	1.21274366434332	-1.30351724357426	0.195192064184177	0.999972968586503	-4.67003078422655
GRM1	0.541332491585975	-1.16805426992041	0.948294707305697	0.345113301972787	0.999972968586503	-4.67027733945422
DNTT	0.389509731992822	-3.71645983271416	0.406762676134478	0.684993657509891	0.999972968586503	-4.67039078590606
VWA8-AS1	0.379481902172391	-0.995161072256754	1.02809745468258	0.30621924036911	0.999972968586503	-4.6704876244602
GMNC	-0.422957449967231	-1.45586681668155	-1.03841883006736	0.301412754031395	0.999972968586503	-4.67090720504405
DNAAF1	0.443825689990234	-0.768157153191628	1.04534869299312	0.298214369656853	0.999972968586503	-4.6709878698736
C1orf158	-0.547442143969536	-1.80013509103204	-0.665267488653909	0.507308890157619	0.999972968586503	-4.67105900562559
STAM-AS1	0.366051890634239	-0.132203458959533	1.10307558724513	0.272465631320915	0.999972968586503	-4.67141648758211
MAGEB5	-0.539591848981868	-3.21324806738484	-0.570899818314543	0.569262966101841	0.999972968586503	-4.67164722501955
TDRD6	0.452986297672986	-0.699087701170887	1.08312047119355	0.281186289161698	0.999972968586503	-4.67171911948861
WIPF3	0.518229998274199	-3.90862923028738	0.569422512247647	0.570261252747986	0.999972968586503	-4.67181264176442
B9D2	0.263853973000584	0.738465384257081	1.29839197756052	0.19694027885868	0.999972968586503	-4.67186241676372
PLCE1	0.400850179373194	-1.9731929101943	1.08596969277135	0.279929515136484	0.999972968586503	-4.67229100072571
FCGRT	-0.419640410337804	-1.76137700558889	-0.998043056739574	0.320507042444782	0.999972968586503	-4.67243925776609
EYS	-0.405492429044731	-0.975380830117586	-1.05153442305992	0.29537891394831	0.999972968586503	-4.67251462006911
KANK4	0.572125652599692	-3.17134238737394	0.726959224232638	0.468836210705245	0.999972968586503	-4.67254246162858
LOC101927770	0.32476306811082	0.834255053265468	1.2974757258165	0.197254031068247	0.999972968586503	-4.67304481808356
RAB4B	0.588877486882661	-1.81467410056491	0.945872154935541	0.346341947357396	0.999972968586503	-4.6734956984931
NAPA-AS1	-0.334701691405029	-0.295007870728527	-1.09519703025807	0.275885987058953	0.999972968586503	-4.67380253161196
PCSK5	0.54192938118041	-2.0918562593239	0.802923336613058	0.423796485323056	0.999972968586503	-4.67419241641784
C1orf61	-0.275850912806072	-3.11208088321835	-0.30194579968429	0.763278660665657	0.999972968586503	-4.67438001275208
OLFML1	0.511479151287026	-1.75302367445257	0.959948783053743	0.339242157746562	0.999972968586503	-4.67444742262246
FOXP3	0.223121090240518	1.39413850655211	1.36454534210788	0.175254896585505	0.999972968586503	-4.67504353070195
ISL1	0.571035059975693	-2.67439441168234	0.781135861572587	0.436445053986312	0.999972968586503	-4.67516706399429
IL18R1	-0.302987478067021	-0.608947538540619	-1.17461120918548	0.242754141010381	0.999972968586503	-4.6753026850031
FAM212B-AS1	0.549240788756121	-2.28131576083105	0.822115729344903	0.412836707459846	0.999972968586503	-4.67550020569719
DAPP1	0.513575510167985	-3.212017574326	0.682412821818367	0.496450587617455	0.999972968586503	-4.67584205370785
LOC613037	-0.460971890496166	-2.12737833414309	-0.892988363445062	0.373864608016545	0.999972968586503	-4.67603388610227
SLAMF7	-0.293845296259573	-3.44364894718957	-0.264830963076926	0.791648458702524	0.999972968586503	-4.67606540747532
RND3	-0.275850912806073	-3.71847843309732	-0.261263886794869	0.794390527601383	0.999972968586503	-4.67621579226557
MEP1B	0.496589432261365	-3.68053267346631	0.590468734904872	0.556119772517118	0.999972968586503	-4.67644350851265
MIR548AR	-0.586512092822968	-2.80412526736004	-0.755225786397911	0.4517704111149	0.999972968586503	-4.67650314227929
CCDC184	-0.525582475643446	-1.77065735678669	-0.677925546466105	0.499280227538241	0.999972968586503	-4.67657301778418
CMTM3	0.548139300580205	-2.32189880111205	0.969020856997502	0.334717028961918	0.999972968586503	-4.67663676339906
NOG	0.215543330966597	-4.32395845008393	0.249608206398278	0.803368244331632	0.999972968586503	-4.67669311301509
MMP8	0.23925124272013	-4.69425217200697	0.248618719803183	0.804131621631479	0.999972968586503	-4.67673262404716
LOC399815	-0.139137183346527	2.79883024571494	-1.62642346219976	0.106797101955461	0.999972968586503	-4.67687026295841
AKR1C3	-0.392507866187956	1.72873069089169	-1.15856942913173	0.249207392936052	0.999972968586503	-4.67705279452333
CMTM2	-0.419563658083209	-1.73446486766345	-1.03225630129484	0.304276375044445	0.999972968586503	-4.67761212612721
CILP	0.565122744112547	-2.68329096853267	0.849196119911663	0.397665475687098	0.999972968586503	-4.67773240631032
PDZK1	-0.546982913505363	-1.73570286777257	-0.844300134399281	0.400382831142809	0.999972968586503	-4.67778124006361
MPZ	0.435059055577676	-1.12767744528868	0.896204453906748	0.372152617263722	0.999972968586503	-4.67785420745758
LOC101927418	0.513382710702985	-2.49522487627931	0.692625935632229	0.490042740989523	0.999972968586503	-4.67802351909802
FRG2B	-0.0426967182994193	-3.39668610926013	-0.0412189583740294	0.967198047855396	0.999972968586503	-4.67813404963859
CCL26	-0.033123215633327	-4.28785915390137	-0.0335024284509116	0.973336258979526	0.999972968586503	-4.67817862762272
NBPF18P	-0.0331232156333279	-4.15526609912893	-0.0320294204719698	0.974508175140823	0.999972968586503	-4.67818609062366
ZSCAN10	-0.0331232156333261	-2.969878723681	-0.0286557911131613	0.977192420196743	0.999972968586503	-4.6782019190355
LINC00632	-0.0247023348459132	-3.8895076497632	-0.0258069262917702	0.979459338954263	0.999972968586503	-4.67821391484608
LOC100128006	-0.0214200108407923	-3.5370180797844	-0.0225316808638896	0.982065747019618	0.999972968586503	-4.67822615530232
GOLGA6C	-0.0189888065458828	-3.96583662828884	-0.0221883008769137	0.982339017164196	0.999972968586503	-4.6782273425378
FRY-AS1	-0.0189888065458836	-3.33672533054924	-0.0174314400645075	0.986124844556425	0.999972968586503	-4.67824191366376
MIR5188	-0.0151288321798235	-3.62013983770125	-0.0165051434512307	0.986862092796061	0.999972968586503	-4.67824434407661
ARHGAP25	-0.00728560175335158	-3.77291246801784	-0.00657028508163184	0.994769925818348	0.999972968586503	-4.67826206858877
NWD2	-0.00728560175335691	-2.55614302188061	-0.00625815992211228	0.995018380135253	0.999972968586503	-4.67826237816421
SIGLEC9	-0.000994423092384622	-4.15080866270288	-0.00104809575084229	0.999165689577787	0.999972968586503	-4.67826532124242
RAB7B	-0.000994423092384622	-3.12673827082097	-0.000896291789378389	0.999286529291096	0.999972968586503	-4.67826534406317
LRRC66	0.198029389903406	-3.71223511044753	0.206364751192907	0.836897618266761	0.999972968586503	-4.67827367827827
PRDM16	-0.45400316471243	-2.19072953698295	-0.487619495679511	0.626815599501016	0.999972968586503	-4.67859272432101
TPBGL	-0.400643733563521	-1.69862814930241	-1.01652673339469	0.311668454916875	0.999972968586503	-4.67861819980437
RP1L1	0.198029389903408	-3.85846168386559	0.194142966935807	0.846431531803825	0.999972968586503	-4.6786661336262
DIO2	0.2155433309666	-3.17913839859873	0.183360102919064	0.854861998812472	0.999972968586503	-4.67899252058947
SPATA25	0.368919757686206	-0.229099932289535	1.12490503788831	0.263142844984402	0.999972968586503	-4.67921982299544
ZNF879	-0.165192379172907	3.16447003871886	-1.59925253594394	0.112709146693706	0.999972968586503	-4.67930968560476
LINC00589	0.525732759126642	-2.67000386515249	0.851765132401818	0.396244150497253	0.999972968586503	-4.67934294333773
LACTB2-AS1	-0.475665120403987	-2.08868536519408	-0.889482327200762	0.375736562915273	0.999972968586503	-4.67945271412492
RNASE7	-0.568080224930893	-2.45300909189283	-0.771961459594904	0.441836516404916	0.999972968586503	-4.67954079794963
LINC01260	-0.479125704468247	-1.08862701983031	-0.930888364620687	0.354003937855147	0.999972968586503	-4.67991421288654
FAM19A5	-0.388769821961863	-3.87807965388634	-0.421930582559569	0.673921031273956	0.999972968586503	-4.68005368490213
ELAVL3	-0.407950171177625	-4.4112719506307	-0.471233666903446	0.638431913662558	0.999972968586503	-4.68010715698057
GPR3	0.388107750274791	-0.306418810593668	1.07560365823614	0.284520526175853	0.999972968586503	-4.68046895856382
ACRBP	-0.466916653669863	-1.82367928683454	-0.931593486284707	0.353640954903673	0.999972968586503	-4.68078623934882
GBP5	0.492966352871511	-2.56052572272042	0.963210735052708	0.337610542248192	0.999972968586503	-4.68103218843045
NUP62CL	0.135297030702898	3.1708160045765	1.66230600424058	0.0993742380877223	0.999972968586503	-4.68139145765645
SYT17	-0.570662304759707	-2.95552610941717	-0.704273701373102	0.482790189777311	0.999972968586503	-4.68141716031478
LOC100996693	-0.464827358214589	-1.60914037799831	-0.927277003935631	0.355866736649618	0.999972968586503	-4.68160947610368
KRTAP4-4	-0.290016557187246	-3.17797568828192	-0.303592895993779	0.762026780317198	0.999972968586503	-4.68173649062657
SPDYA	-0.430591799358388	-0.175187906266525	-1.08497371468913	0.280368394141513	0.999972968586503	-4.68203017075792
NTNG2	0.628366873799854	-1.21661133589364	0.779558362023874	0.437369347214064	0.999972968586503	-4.68248876154306
LOC100130691	-0.517035600182633	-2.91445737188684	-0.603208304250033	0.547644847175367	0.999972968586503	-4.68251987572114
CHST1	-0.314848031418669	-2.99478833475908	-0.285871075478753	0.775528797498748	0.999972968586503	-4.68264418391079
ASCL2	0.467724436920824	-3.73855781920375	0.5757608355799	0.565984129044206	0.999972968586503	-4.6834021758513
TMEM71	0.35351775759208	-3.63844659809566	0.37495631716462	0.708434088897822	0.999972968586503	-4.68351230157688
OR13J1	0.384810500053653	-3.2547194673219	0.431564624081967	0.666924975012137	0.999972968586503	-4.6835609500183
MIR491	0.242462593302118	-3.50389026861689	0.265948239895227	0.790790125612768	0.999972968586503	-4.68359987900243
MIR141	0.47030451542858	-1.11199476747843	0.838849546486333	0.403421275587862	0.999972968586503	-4.68390050465144
GJB7	-0.218676042609477	-3.71516415498186	-0.212191969999555	0.832360394132766	0.999972968586503	-4.68404036334449
GPR87	0.512578622882493	-2.77060674537959	0.524149900567951	0.601256861653911	0.999972968586503	-4.68426171920818
MIR1184-3	-0.314930677595821	-0.467679682679849	-1.18944455124552	0.236893847533966	0.999972968586503	-4.68441380719203
LOC643770	-0.470946211778893	-2.19532827730311	-0.869779283132596	0.386365312965608	0.999972968586503	-4.6845777800798
CC2D2B	-0.373039633545607	-0.56525155057873	-1.09851763798787	0.27444079144009	0.999972968586503	-4.68457854987735
CLEC4A	0.395485490482005	-2.32235333220493	0.785040253893361	0.43416229535562	0.999972968586503	-4.68508424164687
PLCL1	-0.447381334463087	-1.43085768386103	-0.898060467428967	0.371166869469145	0.999972968586503	-4.68513121772561
SSTR2	-0.406761626726019	-1.27491322220906	-0.99453751272599	0.322201899206354	0.999972968586503	-4.6851649635729
MACC1	-0.0261843064765177	-3.5945467993362	-0.0245029928044431	0.980496971320679	0.999972968586503	-4.68535767362902
MIRLET7F1	-0.0118471750890219	-3.78352436777566	-0.0125066789783198	0.990044630955151	0.999972968586503	-4.68539469073152
EGR2	0.00930144883292172	-2.98095767345219	0.00652856069931711	0.994803138757011	0.999972968586503	-4.68540417850478
MIR21	-0.000119491684124284	-3.12617252985466	-0.000125830071731181	0.99989983609865	0.999972968586503	-4.68540773085319
DUS4L	0.138136979754196	4.04314695934994	1.71719272422078	0.0888330474493654	0.999972968586503	-4.68548080635926
HRH1	0.387130514608287	-2.90585949862113	0.405659456505318	0.685801731746937	0.999972968586503	-4.68565341234725
CLIP1-AS1	0.492767287279869	-1.40174126211148	0.913714637634934	0.362918268945928	0.999972968586503	-4.68608120484648
TMEM72-AS1	0.488521920387811	-3.7738128376373	0.507104294688144	0.613123713731452	0.999972968586503	-4.68612232043329
TNFSF18	-0.444017765004992	-3.28604342482118	-0.488819222366037	0.625968712931722	0.999972968586503	-4.68617690613461
SP8	-0.317581958372712	0.0982053367348997	-1.13567349054226	0.258627088815757	0.999972968586503	-4.68627400443784
COPZ2	0.569428810271593	-2.31686374423959	0.622847672723781	0.534708017906372	0.999972968586503	-4.68649130418664
LDHAL6A	0.502802946315229	-2.42810988641981	0.922919889617334	0.358122535043987	0.999972968586503	-4.68649989082141
BPIFB1	-0.319493726060074	-1.2855021731549	-1.04486361368137	0.298437500463532	0.999972968586503	-4.6865380982215
MIR503HG	-0.368911140478449	-1.24183577696705	-1.02469852381582	0.307813278827902	0.999972968586503	-4.68659953097924
GAR1	0.106699330326778	4.88190364168229	1.84556599684583	0.067716277200573	0.999972968586503	-4.68711677009878
CACNA1C	-0.534410622956731	-2.94305857376078	-0.695560333273989	0.488210038341516	0.999972968586503	-4.68739669010382
LOC100506747	0.452253565164182	-2.17830208062761	0.86415005391719	0.389435844588779	0.999972968586503	-4.68742994471366
PIWIL2	-0.485748207012771	-3.00539740451367	-0.664013166663116	0.50810820065582	0.999972968586503	-4.68752474008756
TNRC18P1	0.467756329786954	-2.07188049664153	0.926453383365403	0.35629244985558	0.999972968586503	-4.68766530376107
MROH8	0.403528450079643	-1.5511311463768	0.927649428068402	0.355674344813167	0.999972968586503	-4.68771744091937
KLHL31	-0.238919171819507	1.16991207758342	-1.41699746964194	0.159384710653357	0.999972968586503	-4.68800619691754
TTBK1	0.420014682481039	-1.44988964473148	0.960398154075255	0.339017079980514	0.999972968586503	-4.68818749356577
LINC01006	-0.428694425429778	-2.62221814537754	-0.704774996427441	0.482479388009849	0.999972968586503	-4.688226683972
KDELC2	-0.379575666097455	-0.428322136447077	-1.00117216765183	0.318999183427992	0.999972968586503	-4.68955585062704
PBOV1	0.483635359039748	-1.86487664850573	0.977148655255962	0.330696557928183	0.999972968586503	-4.68961184822099
LOC101927415	-0.418344665811798	0.948199424848617	-1.20559507975159	0.230629247543725	0.999972968586503	-4.68988591923164
TUBA3E	-0.410026352910786	-2.1915303256177	-1.00875584327925	0.315364320106702	0.999972968586503	-4.68993315844786
OR5B12	0.478766692039773	-3.4567333141815	0.891018430828613	0.37491567986814	0.999972968586503	-4.68994407589603
HSD17B3	0.237039579290601	-3.84127929361752	0.303882153060874	0.761806994704382	0.999972968586503	-4.69003613494185
SLC23A3	0.479867142330212	-2.27382760670598	0.881593285499453	0.379970121488936	0.999972968586503	-4.6900467750663
SP9	0.462826160728841	-2.65088648200417	0.650826633557074	0.516551633682977	0.999972968586503	-4.6902617737975
UMODL1	0.384496859368247	-0.822285501253836	1.06094611638401	0.291099945053641	0.999972968586503	-4.69036419463247
FCRLA	0.371331381621606	-2.4201992953847	0.439887634738401	0.660904492425585	0.999972968586503	-4.69090767991999
ACTN1-AS1	0.120426147714144	-3.06898165653679	0.12657856984791	0.899511180848968	0.999972968586503	-4.69104813675591
CECR5-AS1	-0.34798531295071	-1.30418291887835	-1.00360075625003	0.317832143509571	0.999972968586503	-4.69111037242902
LYPD6	-0.376724909734125	-0.969144059782187	-1.09154251863589	0.277482579451452	0.999972968586503	-4.69153527322866
ZNF488	-0.393386684449517	-1.64431062311269	-1.00727785902714	0.316070546324214	0.999972968586503	-4.69166656463253
TRIM9	-0.249053313054547	-3.01847782195599	-0.273052379162443	0.785338524015434	0.999972968586503	-4.69171396088365
MGC16025	0.495212573544204	-2.54654696357375	0.60753291990595	0.544782714742232	0.999972968586503	-4.69180101251258
CTAGE9	-0.441671005262917	-2.7510598647911	-0.659752356394634	0.510828376403053	0.999972968586503	-4.69182796482893
CCR4	0.240176155427591	-4.30903598335304	0.260450585179933	0.795016087838141	0.999972968586503	-4.69234850038016
LINC01121	0.225380751110273	-4.04795634418955	0.257379286241707	0.797379614847194	0.999972968586503	-4.6924985796566
LOC101927495	0.450137835219346	-2.33058511576587	0.771119901791138	0.442332997953018	0.999972968586503	-4.69286120113759
TLE4	0.501235413832274	-1.97783638228406	0.663616237221479	0.508361281464511	0.999972968586503	-4.69286425475646
VLDLR-AS1	-0.277048614352083	2.53421579223573	-1.39003581040801	0.167399007167607	0.999972968586503	-4.69320663188107
ANK2	0.510351264689002	-2.28868593880805	0.836260575109392	0.404869397120651	0.999972968586503	-4.69330925280938
HIST1H3J	0.40979681548613	-1.10034628090844	0.953215143836347	0.342626492384644	0.999972968586503	-4.69342776476361
TRPM6	0.212853369330463	-3.19968504207816	0.232898708168332	0.816284369489749	0.999972968586503	-4.69363130734987
LOC101928737	0.49435570396354	-2.40914669976796	0.876747705641054	0.382585124429143	0.999972968586503	-4.69367225960993
DTX2P1-UPK3BP1-PMS2P11	0.264665552302402	0.730870783388027	1.29079736636653	0.199552117305532	0.999972968586503	-4.69394685694298
MIR647	0.343526565255258	-0.930598397306034	1.07449065119325	0.285016519786561	0.999972968586503	-4.69433414942997
CATSPERD	-0.0367801911229835	-3.7829817089627	-0.0452968622946424	0.963955000053754	0.999972968586503	-4.69434757686108
SNX11	0.133967512501042	5.04547835153632	1.78684694457152	0.0767899404272081	0.999972968586503	-4.69438625069836
MDGA2	-0.0285789627377726	-3.61839234826374	-0.0311877145978881	0.975177856419304	0.999972968586503	-4.69444577138608
FIBIN	-0.0311221967758177	-0.575358188355872	-0.0293972122805788	0.976602481209693	0.999972968586503	-4.6944556422799
RLTPR	-0.244207697184968	1.09070680231769	-1.36777669235961	0.17424385807947	0.999972968586503	-4.69489524195329
RRAD	-0.494259727502205	-2.0626853112058	-0.703560105904276	0.483232807492255	0.999972968586503	-4.69500655520915
NIM1K	0.467052768343804	-1.78447844193793	0.896359161315346	0.372070387758704	0.999972968586503	-4.69536955260271
NR4A3	0.536510329903795	-1.14753624076362	0.753070959892124	0.453058707692539	0.999972968586503	-4.69555043062791
MRGPRE	0.197146183223817	-2.5838126143799	0.173660101581441	0.862460252651256	0.999972968586503	-4.69590494984536
NPIPB9	0.412191062257876	-1.64426010784657	0.974395368127055	0.332054927100288	0.999972968586503	-4.69597752694767
KIAA0226L	0.218687296699259	-2.11260894806591	0.170172208843778	0.865195602431243	0.999972968586503	-4.69601818900178
APOE	-0.572558582070017	-3.15101196089399	-0.755419309221044	0.451654813369334	0.999972968586503	-4.69632283935466
ASIC4	0.257066665022355	-3.52554609712359	0.340398919425409	0.734222583898662	0.999972968586503	-4.69683484411336
CSF1R	-0.567572897753994	-2.17790141299766	-0.841371370829339	0.402013740899823	0.999972968586503	-4.69705137974629
KIAA1045	0.48207240479879	-2.95168360532442	0.486007325764135	0.627954415372374	0.999972968586503	-4.69710297282289
MIR3653	-0.359366750316232	-1.00916659996208	-1.00949091915458	0.315013470013011	0.999972968586503	-4.69728969793143
GATA6-AS1	-0.414115203619433	-2.26015258116021	-0.71359068952192	0.477031739040418	0.999972968586503	-4.69781493331516
ACVR1C	0.0115607490110126	-2.70061277631853	0.013111955375493	0.989562855623242	0.999972968586503	-4.69787727938274
DUSP13	0.331989325356687	-3.14062259520891	0.417963077088481	0.676810535865907	0.999972968586503	-4.69801752975369
ZNF750	0.451261615210344	-1.94708949862648	0.896600869182763	0.371941938959228	0.999972968586503	-4.69816544363702
PTRF	-0.196402142611915	2.06108267986386	-1.50529599557924	0.135190216883019	0.999972968586503	-4.69828178031047
CLSTN2-AS1	0.372473919442958	-3.78430403762676	0.503174099312841	0.615874656694937	0.999972968586503	-4.69842246104326
CYBA	0.334085542689031	-2.55305142223483	0.408808238755127	0.683496313580528	0.999972968586503	-4.69884192529032
HRH4	0.279140674880699	-2.71425659759206	0.303186891235852	0.762335306923192	0.999972968586503	-4.69928672528333
CXCR5	-0.437449612617255	-2.95523111427277	-0.606519894546933	0.545452482509985	0.999972968586503	-4.69932900380196
ASCL5	-0.332173752480447	-0.30420822553157	-1.09952067492611	0.274005282490087	0.999972968586503	-4.6995606419168
MUM1L1	-0.503815235692396	-0.444377814578185	-0.841519805648361	0.401930986469683	0.999972968586503	-4.69961379844402
LRRC4	0.480781637653158	-2.91709573033579	0.690231637218715	0.491540896242865	0.999972968586503	-4.69967276162839
CD177	0.389192664748125	-1.82624537266151	1.00079843314424	0.31917903095879	0.999972968586503	-4.69996435537024
RASAL1	0.36896963843112	-1.46047610666659	1.10802669627769	0.270331299259802	0.999972968586503	-4.70007019025938
LDLRAD4	-0.44162686734014	-3.17859507578874	-0.533459755404422	0.59482021251379	0.999972968586503	-4.70010786399826
ANKRD33B	-0.32760069941995	-3.33765196036559	-0.285438125238105	0.775859537947734	0.999972968586503	-4.70035621020905
CHD5	0.239494166973204	0.947829638487778	1.36979480347339	0.173614667396253	0.999972968586503	-4.70039982096171
WDR11-AS1	0.478397905241424	-1.72758496679784	0.881483461172214	0.380029266465263	0.999972968586503	-4.70041098468771
THSD7A	0.393167476286308	-3.31551111812242	0.427827936154795	0.669635043257474	0.999972968586503	-4.70048939123096
ITGBL1	0.331989325356687	-3.10207525346724	0.389075867746122	0.697992155512604	0.999972968586503	-4.70055707797819
LOC101928336	-0.444645248893238	-3.4130659623796	-0.484470445987152	0.629040884299087	0.999972968586503	-4.70068164050522
AKR1B15	-0.186941953619375	-3.68781078110295	-0.230770389114941	0.817933239448504	0.999972968586503	-4.70104692572124
SCG2	-0.450481578732283	-2.38136569268674	-0.62598474829806	0.532656138393681	0.999972968586503	-4.70134865683031
AREG	0.545399423148367	-1.78176846131818	0.678178836791004	0.499120273670267	0.999972968586503	-4.70140637941081
KLHDC8A	-0.323092712178555	-2.77764438792176	-0.397222759122868	0.691993344183099	0.999972968586503	-4.70153846368061
SH2B3	0.0991990763980155	4.80706667110344	1.79699001963993	0.0751543359244822	0.999972968586503	-4.70191077553289
LOC101927604	-0.321837971861247	-0.897352955805936	-1.11632302780897	0.266781017996291	0.999972968586503	-4.70200168624903
LOC728739	-0.332088847679455	-1.27760521752308	-0.936290857640726	0.351228930791217	0.999972968586503	-4.7028028785237
ACSM4	-0.179038233133392	-3.24061658535682	-0.186659866085668	0.852280282422515	0.999972968586503	-4.70289981965824
ASB18	-0.0437111549849707	-3.00082997761887	-0.0437151412872669	0.965212831632664	0.999972968586503	-4.70315985980489
HERC2P7	-0.178117424786808	-2.57246717179499	-0.173011423225861	0.862968847516718	0.999972968586503	-4.70339390090863
CTGF	0.138634120621436	-3.15557641827307	0.14383913688473	0.885897673206706	0.999972968586503	-4.70432450682616
LOC100996251	0.450427823579588	-2.13833502365896	0.755251279137351	0.451755182466884	0.999972968586503	-4.70456957916683
FILIP1	0.51248652656302	-0.687163646761591	0.869098410019312	0.386735904869796	0.999972968586503	-4.70467739967417
LINC01002	0.310459835868923	0.547572918705363	1.17651344484621	0.241996887729052	0.999972968586503	-4.70495883942599
MGAT4EP	0.119121163172179	-2.92899560509463	0.117589254337553	0.906613260104564	0.999972968586503	-4.70501538360658
ALS2CR12	0.454874497869774	-2.12921778817413	0.838685577526969	0.403512896974128	0.999972968586503	-4.70510707635665
FZD9	-0.216365191973131	1.86257780781264	-1.47738771974192	0.142505020428648	0.999972968586503	-4.70528042949431
CCDC108	0.281837874866508	-0.700523771572712	1.07055943306537	0.286773147999172	0.999972968586503	-4.70557070352051
SEMA6D	0.387861322282342	-3.68288281709777	0.489951821821026	0.625169670275876	0.999972968586503	-4.70557206068948
EIF4EBP3	0.204338833517709	2.73437595185127	1.52889646220276	0.129236946505825	0.999972968586503	-4.70579091841396
SLC30A2	0.175832599622823	-1.77261322717183	0.0761493069103809	0.939442313758752	0.999972968586503	-4.70582375339737
GIPC2	-0.294231388185609	-3.03096346664042	-0.3426163819277	0.73255827012708	0.999972968586503	-4.70600222026683
SPP1	-0.268083545048596	-3.04576452728882	-0.35235502414164	0.725264129139733	0.999972968586503	-4.70602148597047
MINOS1P1	0.405914456564766	-3.03771689261853	0.537847358216747	0.591797815530215	0.999972968586503	-4.70612645791104
TMPRSS6	0.404045296991008	-1.59917177673575	0.822719566306562	0.412494673178733	0.999972968586503	-4.70615639131703
BEX1	0.506418465852533	-2.41189146391738	0.766724334025474	0.444931441236856	0.999972968586503	-4.70631943035703
NXF3	0.387861322282342	-3.15343493879771	0.480198966731817	0.632064802455465	0.999972968586503	-4.70673353984778
SMIM2-AS1	0.410801872805012	-2.1422926855934	0.885698959189589	0.377763163260739	0.999972968586503	-4.70688803380712
RAET1E-AS1	-0.416270970723198	-2.50698132889213	-0.815868992103305	0.416385066226593	0.999972968586503	-4.70742805126764
HIST1H2BE	-0.41281768164779	-2.00293872989432	-0.504652546738893	0.614839171297421	0.999972968586503	-4.70753338418925
LOC101927755	-0.369337662484891	0.127846832981504	-1.06293526352569	0.290201029150177	0.999972968586503	-4.70811984031543
CALML6	-0.367406704196985	0.179128320043373	-1.05074215259445	0.295741054334909	0.999972968586503	-4.70815351020127
LOC101927550	0.199244649398712	2.00867196105272	1.46952634616367	0.144620165880353	0.999972968586503	-4.70833528398396
KIZ-AS1	0.435384303732633	-2.70261786463195	0.578241232990312	0.564314609403396	0.999972968586503	-4.70856308457354
LRRTM2	-0.481957251875015	-2.1563280504402	-0.844678295289378	0.400172542980131	0.999972968586503	-4.70857823231558
CYP4F8	0.411976904483788	-2.54868691627021	0.944143344779362	0.347220472786664	0.999972968586503	-4.70863742365635
LINC00278	-0.448551502631433	-2.0121743989245	-0.724280673825121	0.47047193015563	0.999972968586503	-4.70865936355634
DKKL1	0.409615665402042	-1.26352045097223	0.854707236661953	0.394620235639246	0.999972968586503	-4.70883259771161
IL4I1	-0.314630398439241	-0.305034530242697	-1.13532702367781	0.258771526695893	0.999972968586503	-4.70903807391822
OTOF	-0.137682787466868	-3.32744113997989	-0.16977591448065	0.865506497149556	0.999972968586503	-4.70904976149297
PTCD1	0.445588846505395	-2.42803103960858	0.79092978408622	0.430732165873984	0.999972968586503	-4.70927968116182
FLJ22447	-0.0398419329181516	-2.59226082752577	-0.0527943276348473	0.957994083788319	0.999972968586503	-4.70935852110209
LINC00324	-0.352417011115226	-0.474198948842011	-0.93812218123926	0.35029144650749	0.999972968586503	-4.70958473023174
LINC01105	0.100675635282916	-3.8928352678528	0.128057925094649	0.898343170472545	0.999972968586503	-4.7096195487407
TIE1	-0.108192092328403	-3.17676788932092	-0.121393632222651	0.903606623250007	0.999972968586503	-4.70979327371365
TMEM236	0.410963361142242	-3.03856200665421	0.468883577198655	0.640105443422694	0.999972968586503	-4.71000853015218
SULT1C2	0.265529750316	-1.79513839016712	0.295495707670226	0.768187088078072	0.999972968586503	-4.71012892414003
MAP1LC3B2	0.460301797921606	-1.24190832005273	0.697437685560785	0.487039491242269	0.999972968586503	-4.71043661789094
BEX5	0.433792205397923	-1.59825784592767	0.823211878766635	0.412215936344904	0.999972968586503	-4.71048540053128
PLD4	-0.484150832898175	-1.77855777730164	-0.850855139911722	0.396747254476373	0.999972968586503	-4.71099383646512
SOCS2-AS1	-0.348158178807489	0.139965063429815	-1.06204368067659	0.290603710012645	0.999972968586503	-4.71102772171825
DNM1P35	-0.446098371190442	-2.12954069939399	-0.815697928067094	0.416482492445421	0.999972968586503	-4.71118358816446
PTGER1	0.218805121572851	-2.36072628971118	0.273495462387364	0.784998859488819	0.999972968586503	-4.71151119988955
PXDNL	-0.427723295693835	-3.36085978227424	-0.572389199177043	0.568257377221419	0.999972968586503	-4.71172472145693
ZAP70	-0.430548595485863	-1.91601635064221	-0.842556271357372	0.401353431620695	0.999972968586503	-4.71200275768224
ADAMTSL1	0.198873408917178	-4.17090975776387	0.263702719806154	0.792515476617617	0.999972968586503	-4.71209659396147
GDPD2	-0.421357691880754	-1.74475698552451	-0.864765971416816	0.389099153251848	0.999972968586503	-4.71217434568812
KY	0.413367918010792	-2.22702130271003	0.829454024182848	0.408691597275572	0.999972968586503	-4.71239677360386
C19orf38	-0.404525455898473	-1.67046324442423	-0.721135408685669	0.472396732208836	0.999972968586503	-4.71245109856013
WNT9A	0.290393645261271	0.67498553472804	1.13578308572259	0.258581411697926	0.999972968586503	-4.71303886272206
VAC14-AS1	-0.364432798962295	-2.55083750864767	-0.48327047408319	0.629889749103081	0.999972968586503	-4.71304304335462
LHB	0.428790338733625	-1.99969376405631	0.592306534841587	0.554893191878489	0.999972968586503	-4.71307172976225
TNNC2	0.414289007606408	-2.21028381667079	0.719324853944067	0.47350672558923	0.999972968586503	-4.71390522513638
HECW2	-0.386580491298833	-1.81843711608554	-0.694407562174551	0.488929563853998	0.999972968586503	-4.71444548713406
RNF152	-0.364807068541817	-0.629127497188478	-0.930580537045039	0.354162476347645	0.999972968586503	-4.71484878926516
CWH43	-0.303202795668084	-0.55183727752367	-1.14003048065932	0.256815547377601	0.999972968586503	-4.71503185216292
PRX	-0.395644228353193	-1.55198764177228	-0.762391905680715	0.447501176491866	0.999972968586503	-4.71503351218246
CECR2	-0.28447189214529	1.18547215693581	-1.18992696769396	0.23670497375376	0.999972968586503	-4.71505844564528
LOC100134317	-0.34741808300663	-1.15749887972813	-0.941214235264079	0.348712230357012	0.999972968586503	-4.71513400686752
FAM20A	0.401675103367996	-1.84961887826769	0.650365808599139	0.516848031254252	0.999972968586503	-4.71517023633624
SYT9	0.341634575347786	-2.00053595833988	0.460750579424563	0.64591135745159	0.999972968586503	-4.71519892145044
SLC25A53	-0.391551839884797	-1.05149300871119	-0.992170459476962	0.323349667804163	0.999972968586503	-4.71522255207398
HIST1H2AB	0.424573708047294	-2.62207349418301	0.621300540239331	0.535721443824666	0.999972968586503	-4.7155297038254
GSN-AS1	0.33070694837364	-2.88265817379875	0.401408875328508	0.688918551561418	0.999972968586503	-4.71563853596922
HOXA11	-0.347869360252411	-1.79440270028914	-1.01102982252914	0.314279797419664	0.999972968586503	-4.71580313923032
HBQ1	-0.321089041863967	-0.968283420075235	-1.09296991196769	0.276858218292187	0.999972968586503	-4.71585705458889
JAKMIP1	-0.178230117953976	3.1327737180818	-1.68409756584556	0.0950738311212588	0.999972968586503	-4.71589139712396
TNFSF13B	0.199123457676112	-3.4363575524137	0.261016135300659	0.794581074314672	0.999972968586503	-4.71638199417944
ACTN3	0.376242160454272	-1.93282653881952	0.713712907669075	0.476956455167946	0.999972968586503	-4.71670134758177
KANK1	-0.205005913116013	2.20520275320104	-1.39628698219692	0.165514049545052	0.999972968586503	-4.71690366252264
FAM225A	-0.305089947502873	-2.8592065259678	-0.353140607259187	0.724676825459981	0.999972968586503	-4.71708315445757
ZNF257	-0.39537446243786	-1.43180941386054	-0.789711185177001	0.43144058070321	0.999972968586503	-4.71751612240103
ANKRD36BP2	0.353844428001876	-2.49000045235357	0.377072371885488	0.706865584435689	0.999972968586503	-4.71759472165125
MIR3153	-0.471033775497153	-2.51389562801953	-0.680726015552724	0.497513255891803	0.999972968586503	-4.71766253437102
C16orf74	0.283955901016728	-0.20643838306593	1.15060489453919	0.252456139164593	0.999972968586503	-4.71770224509912
JPH4	0.495791026853516	-2.87759230313446	0.763748194368273	0.44669578916965	0.999972968586503	-4.71806577576961
SHISA2	0.274904299582729	-1.51938529115084	0.252655794418514	0.801018263836859	0.999972968586503	-4.7182504849446
PRDM1	-0.476047672006948	-1.78598609260836	-0.775451019595152	0.439781286610915	0.999972968586503	-4.71825716449266
DLEC1	-0.301912045871554	0.656360275299622	-1.2656570031046	0.208381049835693	0.999972968586503	-4.71857966533091
MT1B	-0.940624535479291	-2.15518051968826	-0.627862912554432	0.531429616582846	0.999972968586503	-4.7187341807825
RNU4-1	0.304253405233661	-2.6863589002056	0.452587625027528	0.651760735061454	0.999972968586503	-4.71907327018754
KLKB1	-0.340032371405537	-1.15546054916326	-1.04592524579689	0.297949309110953	0.999972968586503	-4.71941643257514
SKOR1	0.418083080720825	-1.99195846971064	0.780770472716416	0.436659042087169	0.999972968586503	-4.71962765287837
LINC00887	0.42221584704484	-2.34757785009763	0.883472105002535	0.378959187761989	0.999972968586503	-4.7198226820715
CASC15	-0.124423798412904	-3.16039138791717	-0.148312727362648	0.882374724237039	0.999972968586503	-4.72022127528975
DNAH9	0.295032055607125	-0.0491063403924237	1.12254731359098	0.264138878438792	0.999972968586503	-4.72048139947261
EMX1	0.293661613845858	-2.59977765395487	0.396792309024109	0.692309812256628	0.999972968586503	-4.72072041342561
LINC00920	-0.293004067219921	-0.331512740951938	-1.09507219601281	0.275940419927781	0.999972968586503	-4.720725516701
RNF183	0.0988143003224695	-3.03317556570426	0.116610049513571	0.90738735664191	0.999972968586503	-4.72117567510086
IFI16	0.0922559294400136	-2.63216078991598	0.106925811504438	0.915047780099333	0.999972968586503	-4.72142169689036
TTC24	0.351489709783419	-3.638073499903	0.498214096595158	0.619354236965516	0.999972968586503	-4.72185536185146
GDNF	-0.416687305894735	-2.47826544414613	-0.503823409444691	0.615419792642126	0.999972968586503	-4.72200001772985
AEBP1	0.343391389173253	-1.25618643758909	0.971213953701491	0.333629064780301	0.999972968586503	-4.72203932262979
LIMD1-AS1	0.36032858273376	-2.03158118824982	0.649974199654072	0.517099980049786	0.999972968586503	-4.72214117379624
USH1G	-0.405691552974166	-2.51220620600769	-0.720658770762272	0.472688802713212	0.999972968586503	-4.72225253633976
RGMA	0.442167821562949	-0.71960292054613	0.959743557713157	0.339344981884455	0.999972968586503	-4.7222581455932
MATN1	0.392473094429935	-1.5235345347145	0.89017504157927	0.375366241953216	0.999972968586503	-4.7223694286134
KAZN	-0.180918074488984	2.42445650127202	-1.5687280748729	0.119659822574167	0.999972968586503	-4.72260885694558
FOXN1	-0.399655125950755	-1.0521831183553	-0.994742681806667	0.322102541178388	0.999972968586503	-4.7226962144964
CACNA2D2	-0.170441719702307	3.38806225520337	-1.63241543167786	0.105527458614583	0.999972968586503	-4.72293595478805
ERC2	0.35477424270409	-0.950720786263608	0.901676255545291	0.369251210799608	0.999972968586503	-4.72355444368632
PNMA2	0.408024450726171	-2.04118299871802	0.860164190140425	0.391619059512308	0.999972968586503	-4.7238050252085
CABP7	0.397826311883963	-1.85562071769143	0.734390239335919	0.464315035959852	0.999972968586503	-4.72392316674812
LINC00954	-0.179074575036451	-2.52899669410243	-0.208798512360512	0.835001950121766	0.999972968586503	-4.72413811436546
BEST2	0.438719238021401	-3.20536557488824	0.652647383277681	0.515381421732778	0.999972968586503	-4.7241898350563
FAM19A2	0.189396946498657	1.80676635477229	1.47103673680455	0.14421190476538	0.999972968586503	-4.72433468088769
LOC400685	-0.301851376988631	-0.300291595960707	-1.20740929415622	0.229933064761298	0.999972968586503	-4.72438960780153
ARID3C	-0.364762122352678	-1.44045539699677	-0.848675315841101	0.397953993887084	0.999972968586503	-4.72443710084243
STMN4	-0.437074882986904	-2.04586040098088	-0.556819906604005	0.578811656093842	0.999972968586503	-4.72466849402104
APOL4	0.406748615160404	-3.3005276952697	0.730801426141923	0.466495461683999	0.999972968586503	-4.72488733415382
LOC100129203	0.374963763193827	-1.05169336203879	0.983877047330054	0.32739238424919	0.999972968586503	-4.72540503507735
CPVL	-0.0141294124552949	-3.26974418637042	-0.0174768698085451	0.986088686897147	0.999972968586503	-4.72549531018088
LOC101059948	0.00938606841759038	-2.80668762194562	0.0106713008005624	0.991505538913638	0.999972968586503	-4.72551750516227
KCNN1	0.343944103298165	-2.53793898682966	0.470779889437817	0.638754909436065	0.999972968586503	-4.7255384609717
SLC24A3	0.42077715330406	-2.09207088691921	0.859200926810778	0.392147804876967	0.999972968586503	-4.72560674510501
CACNA1G-AS1	-0.427277035195091	-2.43727758743043	-0.740185014015109	0.460806524448819	0.999972968586503	-4.72579593598929
MB21D1	0.0332668127232569	-3.34735502600555	0.0403680348375818	0.967874835755477	0.999972968586503	-4.72629648967209
LINC00346	-0.464677837922101	-0.835671697533402	-0.571194274646928	0.569064088993733	0.999972968586503	-4.72688341580681
LOC101926933	-0.435203001837384	-1.94982937563235	-0.729151997576187	0.467499521181508	0.999972968586503	-4.72731857373658
LOXL2	0.310597890215958	-0.38354433531037	1.09913106501326	0.274174390437957	0.999972968586503	-4.72741750223889
LOC388849	-0.385644847246279	-2.25916834208504	-0.834831138285783	0.40567029057839	0.999972968586503	-4.72817670276762
PLAC8	-0.201185727125919	-2.7575084764272	-0.289171284407137	0.773009054351783	0.999972968586503	-4.72822869749275
CLEC2B	0.384521126137292	-1.85222567560431	0.558250197739057	0.577838190326086	0.999972968586503	-4.7285651437492
LOC100287036	0.367561250763157	-1.61293096109742	0.821416295072612	0.413233104318526	0.999972968586503	-4.72873069029605
CFL1P1	0.398354180048362	-1.23552945730493	0.873459822099885	0.38436584335167	0.999972968586503	-4.72907167887497
PNLDC1	0.395335140161858	-2.05772018298808	0.744527189259585	0.458187385904058	0.999972968586503	-4.72963090095812
TPBG	0.353918984175275	-1.73112884016121	0.695618256871013	0.488173899436821	0.999972968586503	-4.73011038238099
IGSF22	0.301421573785151	-1.87625337749615	0.519047137341539	0.60479828553332	0.999972968586503	-4.73014664262618
PTCRA	-0.361539919954944	-2.01156797616333	-0.794250229227733	0.428805349574748	0.999972968586503	-4.73016298346917
SH2D3C	-0.380443924104126	-1.22955799533807	-0.61356641260206	0.54080223570595	0.999972968586503	-4.73037622867409
SBF2-AS1	-0.286535378326092	-2.85182649904419	-0.338481153486554	0.735662982836505	0.999972968586503	-4.73089760678844
MIR568	0.344801668287069	-2.02919603895747	0.605522583568085	0.546112265104814	0.999972968586503	-4.73121537208125
UOX	-0.285682839957045	0.6096407251385	-1.22889419890605	0.221803538817817	0.999972968586503	-4.73141345471345
UTS2B	0.356994036387694	-2.51391679900016	0.6305767140812	0.529659956119117	0.999972968586503	-4.73172096878831
PRAM1	0.354547483424766	-1.13799863753366	0.930373747517256	0.354269003389165	0.999972968586503	-4.73182625068415
LINC00889	0.234244226661728	-3.31190691332604	0.336941053555781	0.736820406712783	0.999972968586503	-4.73202150051988
RND1	0.349566705380306	-1.28977891498215	0.60293214420309	0.54782787220128	0.999972968586503	-4.73204886348796
LINC00482	0.366623733739737	-1.72983724288432	0.776892918102467	0.438933685419452	0.999972968586503	-4.73215248772307
ABCB5	0.390981539004625	-1.84457055655597	0.59529451421066	0.552901827780791	0.999972968586503	-4.73219746292988
TRAF1	-0.267756747708735	-3.81089908605907	-0.318438726986087	0.750772016740983	0.999972968586503	-4.73262479236669
PHEX	-0.388826476547829	-2.29477292842805	-0.762525759310333	0.447421654714978	0.999972968586503	-4.73266384025898
NTN4	0.412661424929072	-0.720560923885091	0.86009998635232	0.391654287993414	0.999972968586503	-4.73267514497214
TMEM255B	0.36597803710315	-0.983128480161938	0.847740388402695	0.398472251491641	0.999972968586503	-4.73287961805253
PATL2	0.361169982711649	-0.956641057946788	0.761423826348092	0.44807655011845	0.999972968586503	-4.73308784817503
ROPN1L-AS1	-0.265901310556	-2.35845680340962	-0.381142659882615	0.703852074921792	0.999972968586503	-4.7331379535677
MIR429	-0.383116504009577	-0.797080179883365	-0.829091773068895	0.408895627129869	0.999972968586503	-4.73321298936131
DRICH1	0.353564908252211	-1.09395181018921	1.02191691698566	0.309121939357341	0.999972968586503	-4.73335115919172
EPSTI1	-0.336099734862022	-1.31630930718928	-1.01582944901608	0.311998898644243	0.999972968586503	-4.73336683901156
CHRM4	-0.327145785151508	-3.08370061160693	-0.461096322057417	0.645664092676501	0.999972968586503	-4.73341700041873
LAPTM5	0.182629767991026	-2.51990048879372	0.224460163281211	0.822826728642615	0.999972968586503	-4.73348868233639
PNLIPRP3	0.441406363154784	-0.891364614639046	0.797673399046103	0.426824254328589	0.999972968586503	-4.73349337228157
ADRA2B	0.327664519976061	-3.00879410960385	0.404527130899927	0.686631504292528	0.999972968586503	-4.73357852208661
RAB39A	-0.0975572067646433	-2.30903329539063	-0.116506604099901	0.907469139174776	0.999972968586503	-4.73374222006531
HOXC5	0.269720282686612	-0.192930053239802	1.19902354388969	0.233163710443861	0.999972968586503	-4.73390414968534
GPR1	0.196845450299362	-0.36951399500727	0.191146569871618	0.848772488727082	0.999972968586503	-4.73415665466888
HAS3	0.231479799763234	1.16579471661552	1.35196304989891	0.179234013250053	0.999972968586503	-4.73421702263473
NUP210L	-0.346306977389592	-2.0125859207138	-0.85718490866974	0.393255838658662	0.999972968586503	-4.73455670938388
LINC00885	0.29195468680874	-0.961118744819094	1.13358757512225	0.259497538577965	0.999972968586503	-4.73471335491498
PROC	0.0577151319444598	-2.85285632162748	0.0698598739317829	0.944435404615399	0.999972968586503	-4.73481586791754
GAS1	0.423346856005006	-3.25228430236659	0.696012971342973	0.4879276734975	0.999972968586503	-4.73502452147524
BMX	-0.223048971524224	0.360674733158052	-1.36503362503363	0.175101836506833	0.999972968586503	-4.73509888293526
CPAMD8	-0.324186625270977	-1.05369475236908	-1.03291815792621	0.303967946419751	0.999972968586503	-4.7351760556497
OR8D1	0.0729105812589661	-2.86942826579708	0.0936199854656642	0.925585867992972	0.999972968586503	-4.735254890097
MFI2-AS1	0.259430172673235	2.0523571372166	1.38048158097293	0.170311493837838	0.999972968586503	-4.73635216996352
ABCC2	-0.421999458030331	-1.9768390907243	-0.610787312306359	0.542633860598577	0.999972968586503	-4.7365164990835
LINC00536	0.256399318087727	-3.56022815859071	0.335999420178171	0.737528366457221	0.999972968586503	-4.73677343209439
CDH23	0.514105177379405	-0.918107178265705	0.803522691667494	0.423451634548313	0.999972968586503	-4.73689255168157
CMA1	0.382400755227958	-2.35447297954888	0.581391220588957	0.562197869440504	0.999972968586503	-4.73694926280614
ENDOU	-0.370075086753601	-1.8306207799415	-0.724357427528855	0.470425014284082	0.999972968586503	-4.73695988709824
LOC102546294	-0.247164301147751	-2.4537251698002	-0.332648679040678	0.74004942326987	0.999972968586503	-4.73713827522559
UXT-AS1	-0.360115394240552	-1.33070238731363	-0.776103702929404	0.439397497299269	0.999972968586503	-4.73729081259962
AQP7P1	0.314872761909682	-3.10486206960199	0.517225052323245	0.606065145086696	0.999972968586503	-4.73731117753127
C3orf35	0.299262249060145	-0.603312845003243	0.986127414303703	0.326292142204092	0.999972968586503	-4.73733609300703
AXDND1	-0.375690310759103	-1.47013922204659	-0.829265416519378	0.40879781866168	0.999972968586503	-4.73738375535014
LINC00341	-0.390704969377796	0.37599407971827	-0.959231118894233	0.339601817812501	0.999972968586503	-4.73744089852574
ADAMTS8	-0.0218002882187536	-3.05413874159257	-0.0269568841785523	0.978544265082152	0.999972968586503	-4.73748241797513
ODF3L1	0.133033917701575	-2.92395140941182	0.181561691597677	0.856269731395801	0.999972968586503	-4.73752463018191
PATE4	-0.271361715449534	-2.83391540199987	-0.325166957176452	0.74568877393206	0.999972968586503	-4.73774538585268
INPP5D	-0.367879580303312	-1.24604507718381	-0.983506379040327	0.327573844175235	0.999972968586503	-4.73775228133833
NTF4	-0.447738407173047	-2.24489566880884	-0.702076427891944	0.484153794551142	0.999972968586503	-4.73833553962107
ATP1A4	-0.00277524550573949	-3.35288400726141	-0.00378626235905726	0.996986047209349	0.999972968586503	-4.73852520695225
DNAJB5-AS1	0.321899025153297	-2.90892273400122	0.460308193203172	0.646227796693317	0.999972968586503	-4.73897925511231
CTRL	0.271940088958997	-0.092133807255972	1.16664575245929	0.24594342268213	0.999972968586503	-4.73904654298539
TMEM92	-0.332131684056908	-1.19314469572231	-0.60412209334961	0.547039452266014	0.999972968586503	-4.73920356593295
TBL1Y	-0.239549061913864	1.94711010322246	-1.35933674168938	0.176893919928944	0.999972968586503	-4.73924097255651
GNRH1	-0.345582843110045	0.0523441488903411	-0.991420774828604	0.323713747773143	0.999972968586503	-4.7393168028327
SLC35G6	0.344328118955032	-2.26556554425075	0.476895977327072	0.634407384933563	0.999972968586503	-4.73951701775778
PDE4B	0.331217728240169	-3.04142498141641	0.458615497778332	0.647439182157195	0.999972968586503	-4.73963031997781
SPAG6	-0.259558185800838	-2.92973319203793	-0.309851438807233	0.757275738246133	0.999972968586503	-4.73985490912882
DPF3	-0.304004334482628	0.452597577365416	-1.07262379564681	0.285849784611701	0.999972968586503	-4.74052515051918
PDE7B	0.323839693612014	-2.70427513190383	0.478512169773355	0.633260665200884	0.999972968586503	-4.74057510424723
JAM2	0.362049957660111	-1.14069908287455	0.796899380116104	0.427271729299793	0.999972968586503	-4.74114754060387
GNAT2	0.25063214293901	0.764756284105939	1.22314647415131	0.223957642588006	0.999972968586503	-4.74115807514023
PDE6C	-0.369855305631176	-1.43096440863569	-0.824691739476731	0.411378752838766	0.999972968586503	-4.74173635902652
SVEP1	-0.300342660141824	0.109194463913546	-1.11413389257256	0.267714649040393	0.999972968586503	-4.74180924979609
CD34	-0.235831824404074	-2.21879239156666	-0.319966032190497	0.749617150893222	0.999972968586503	-4.74185562561156
LOC100129216	-0.392128328161618	-1.69777968223366	-0.869637532678172	0.386442448088241	0.999972968586503	-4.74221892249366
MYLK3	0.314463365810118	-2.58797508910802	0.451776330471226	0.652343285984654	0.999972968586503	-4.74304522691438
NID1	-0.444117627624248	-2.15735437442902	-0.382057425724726	0.70317545839722	0.999972968586503	-4.74362828116699
NIPSNAP3B	-0.347515203510347	-1.57837055867033	-0.797357536902057	0.427006826738956	0.999972968586503	-4.74375342583457
LINC00222	-0.299389168841905	-2.81479383016799	-0.479043597632547	0.63288380182512	0.999972968586503	-4.74389763500967
GLIPR1L2	-0.325918152381043	-0.467325861743039	-0.878597719396762	0.381585414365087	0.999972968586503	-4.74431793981237
MIR4787	0.246646504689541	-2.21209123287663	0.265168835256759	0.791388865812989	0.999972968586503	-4.74433158430516
NEK5	-0.122625751214324	-3.21046149067518	-0.146101628802887	0.88411567222741	0.999972968586503	-4.74485870732915
UQCRBP1	-0.385504663537804	-2.51024869661605	-0.623834387369028	0.534062197867234	0.999972968586503	-4.74498234515735
BST2	-0.356903053774577	-1.39105139392868	-0.836710755801917	0.404617365820817	0.999972968586503	-4.74500527004964
C19orf73	-0.284250713046488	0.927882455719082	-1.29339982304118	0.198654239993376	0.999972968586503	-4.74514392863662
ATOH7	-0.246644427647514	-1.96796302361101	-0.322987751836431	0.747333968102264	0.999972968586503	-4.74532071120783
GLI1	0.328674215671458	-1.26862625500526	0.824254313408228	0.411626105946353	0.999972968586503	-4.74535339404266
GZMM	-0.138218122389474	-2.87301933819106	-0.175907428341477	0.860698689341321	0.999972968586503	-4.74536580351997
CD14	0.387296468282372	-2.70637162739804	0.615815365568932	0.539322312872922	0.999972968586503	-4.74545239395642
LPAR5	-0.40234470548266	-2.62605127883932	-0.625619185198242	0.53289503555703	0.999972968586503	-4.74557956374696
CCER2	-0.348594598302485	-0.963494950850677	-0.97328986992118	0.33260136592508	0.999972968586503	-4.74568143867175
NEURL3	-0.863529840443698	-0.748298878440579	-0.747171703901936	0.45659640997414	0.999972968586503	-4.74576710469822
PIWIL4	-0.0242426394942328	-3.46100414441736	-0.0316317179316301	0.974824594530398	0.999972968586503	-4.74605311463731
PCP4	-0.0208278856022317	-3.08379420285371	-0.0298469433535887	0.97624464246384	0.999972968586503	-4.74606755383337
SSTR5-AS1	-0.337932989618915	-1.4190360686482	-0.884037200876157	0.378655456046237	0.999972968586503	-4.74607159615248
RGS20	0.231141441349823	-2.89090738609976	0.337903922401706	0.736096715406125	0.999972968586503	-4.74621970268851
CXCL11	-0.120180595853747	-3.56607869239554	-0.154863212085046	0.877220496237371	0.999972968586503	-4.74629863226225
LOC285593	0.259812962558829	-2.63176750417248	0.390767141353493	0.696745227687898	0.999972968586503	-4.74637877592755
ABHD11-AS1	0.344329761499402	-1.10920601942215	0.844808021876655	0.400100419975395	0.999972968586503	-4.7464379938693
GGT8P	-0.127696888169476	-3.0091566828992	-0.15069734777969	0.880497796568013	0.999972968586503	-4.74646923011429
ASTL	0.186793700009789	-3.12669512433175	0.268726683228488	0.788656740695035	0.999972968586503	-4.74649222118212
HS3ST1	-0.193523598240957	2.06523674476568	-1.49522163934246	0.137796039785418	0.999972968586503	-4.74677223933785
SLIT3	0.0974621291726474	-3.15547226962268	0.14133688597077	0.887869196254647	0.999972968586503	-4.74683548628133
RIN3	-0.193970672131392	-3.10152718398219	-0.277688780586337	0.781786355063958	0.999972968586503	-4.74687921943703
UNC5A	0.344970082126552	-1.17428787577174	0.927351108260639	0.355828449544156	0.999972968586503	-4.74733674893538
LOC339666	-0.329879071821885	-2.79366290892478	-0.507739655377156	0.612679509605614	0.999972968586503	-4.74745885755955
PCDHB19P	0.0940028417694365	-2.31167092794116	0.119563364820867	0.905052929176304	0.999972968586503	-4.74759689471918
RTEL1-TNFRSF6B	-0.315095372452701	-1.20821097049695	-0.925798593780024	0.356631129836698	0.999972968586503	-4.74793143025345
SRRM4	0.209497221513037	-2.34028205134962	0.319280681359995	0.750135306013346	0.999972968586503	-4.74797478013758
TPTE2P1	0.166004890410982	-2.52364609136801	0.215770207084367	0.829577079441607	0.999972968586503	-4.74811441108039
PTCHD2	0.257056014871323	-2.54970211670973	0.359647248961383	0.719818788923335	0.999972968586503	-4.74819478498774
CDRT15P1	-0.349748915436745	-0.651699292271581	-0.996553782032993	0.321226352180035	0.999972968586503	-4.7482188222448
CXCL8	-0.479463921224632	-3.4011855076141	-0.506390260702412	0.613623093267407	0.999972968586503	-4.7483821402148
PPM1J	0.236831359107401	1.15492944722474	1.33256149950213	0.185502654411268	0.999972968586503	-4.74843630933172
LINC01057	0.396382742699858	-1.96376492895546	0.688080407313069	0.492889082968961	0.999972968586503	-4.74847971080285
ZNF853	-0.1573787507755	-3.29834911143267	-0.195092453658067	0.845690024050146	0.999972968586503	-4.7485078047753
RBM12B-AS1	0.303611438814312	0.287656400898861	1.1092496297513	0.269805910152159	0.999972968586503	-4.74862255347418
TCEAL7	-0.257773314195607	-1.84980986253377	-0.432542069991785	0.666216797864432	0.999972968586503	-4.74863320535908
C3orf20	0.218982390455883	-2.83820029985448	0.284147386656231	0.776845806681582	0.999972968586503	-4.74866141325114
GAS5-AS1	-0.356740793264213	-1.41535954202072	-0.878459035815926	0.381660299766608	0.999972968586503	-4.74870824896824
MYOM1	-0.342797749019963	-0.755690449804542	-0.938292854287264	0.350204158264488	0.999972968586503	-4.74878284886615
HTR6	0.361640828880209	-1.79758592828522	0.889883032906707	0.375522320158065	0.999972968586503	-4.74879610436375
CLDN1	0.219083101812704	-2.61149865027487	0.299271625181357	0.765312510985777	0.999972968586503	-4.74896947367943
FCGR1B	0.14081817865601	-2.39418516095717	0.216799647069743	0.828776734375976	0.999972968586503	-4.74897861248501
LOC101928767	0.0822559432321168	-2.98910902492929	0.100202649318572	0.92037068759013	0.999972968586503	-4.74965219814673
CORIN	0.379571713867672	-1.88062161933045	0.684208389041823	0.495320751222625	0.999972968586503	-4.74973744102755
PLAC1	-0.338777041172844	-0.25267675566427	-0.895254233030775	0.372657925645548	0.999972968586503	-4.74990314344714
ETV7	-0.453311665894433	-2.04632209893587	-0.691179509765133	0.490947497471869	0.999972968586503	-4.74994370856476
LINC00271	-0.330173111069591	-0.427769351248679	-0.914474236153893	0.362520998284712	0.999972968586503	-4.74999643829914
SNORA71A	0.384567971226023	-2.17558605639831	0.84616137740765	0.399348478874156	0.999972968586503	-4.75004582869492
SLC6A17	0.315021388057667	-0.554310510716693	1.04467647363869	0.298523612905945	0.999972968586503	-4.75044192734981
SLC11A1	-0.223958857550085	1.19964383286497	-1.29340057184255	0.198653982080053	0.999972968586503	-4.75044576786853
SCARNA2	0.355650289265499	-1.93020090818922	0.767551066897957	0.444442044507682	0.999972968586503	-4.75070925511495
BATF3	0.186807459381771	-2.97139056276561	0.273492276770549	0.785001301412485	0.999972968586503	-4.75072602185643
RBM20	-0.36986837811248	-0.796191410432455	-0.792633461104599	0.429742905988381	0.999972968586503	-4.75131835330902
CLIC5	-0.203619480839416	-2.47760753820163	-0.290455470033604	0.772029219291208	0.999972968586503	-4.75136994887154
DUOXA1	0.243555987000907	-2.35129677399164	0.401512238148356	0.688842694972981	0.999972968586503	-4.75146347049603
MOGAT2	0.384470617988003	-2.66131839448517	0.746634064163292	0.456919606120768	0.999972968586503	-4.75169710132605
PKHD1L1	0.253437561747463	0.460183405668249	1.1479968577015	0.25352643888235	0.999972968586503	-4.75179311887026
VTRNA1-3	-0.427408664002906	-2.7156635313371	-0.678017874492165	0.499221918817433	0.999972968586503	-4.75190799628017
HIST1H2BO	0.441238775088002	0.382670538962815	0.779419583091689	0.437450715619691	0.999972968586503	-4.7520716485971
TSHZ2	-0.311840194714013	0.45320228500746	-1.16844682149541	0.245219700711438	0.999972968586503	-4.75212344913464
LBH	0.132870414318431	-3.48176606270472	0.19772737187597	0.843632995626818	0.999972968586503	-4.7521993500044
RGS2	-0.33940908732064	-1.15120490515325	-0.886119109216306	0.377537768997584	0.999972968586503	-4.7522949346269
LINC00184	-0.0385044775581025	-2.46822484550754	-0.0514971533109322	0.959025251098738	0.999972968586503	-4.75263074403786
BRSK2	0.316241773502347	0.719011067039416	1.16626163561455	0.246097968277341	0.999972968586503	-4.75270935015478
ST8SIA5	-0.017280382278499	-3.09905435775901	-0.0232423587932527	0.981500179055415	0.999972968586503	-4.75291928881212
C1QL1	0.340344360153562	-0.866152913907525	0.938881841853689	0.349903036625118	0.999972968586503	-4.75323144658629
MLK7-AS1	0.114891699073638	-2.70441291930277	0.155230270812878	0.876931831253712	0.999972968586503	-4.75324599114095
HIST1H4B	-0.365737252320867	-2.03514456573024	-0.564037303285644	0.57390744388785	0.999972968586503	-4.75345316900853
NAT2	-0.335375385668033	-0.786332561426279	-0.881854495966212	0.379829471822386	0.999972968586503	-4.75346739250957
C19orf67	-0.0506684393054257	-2.18939708004025	-0.0660144749237192	0.947489315527872	0.999972968586503	-4.75357640235162
BACE1-AS	-0.264182131996558	0.411347895551032	-1.12484517993926	0.263168099734676	0.999972968586503	-4.7537010894803
FAM166A	0.360429701147055	-1.05876022903993	0.851272874361109	0.396516254754646	0.999972968586503	-4.75408001781492
IGF2BP2	0.00981602234711287	-2.99993923666216	0.0120028575199182	0.990445655107502	0.999972968586503	-4.75415633838087
LINC01126	-0.391275869019174	-1.66988475469542	-0.749564495749468	0.455159591192824	0.999972968586503	-4.75419452114209
HEPHL1	-0.324386274063966	-2.06361901892678	-0.707721363082498	0.480654878113665	0.999972968586503	-4.75433955656932
C14orf183	-0.360668933930285	-2.04598807810933	-0.596791709825844	0.551905347289793	0.999972968586503	-4.7544879496696
CCDC153	-0.3810985814809	-1.11510098518595	-0.821077928492109	0.413424951953235	0.999972968586503	-4.75485596428089
PPP1R27	-0.354408419735766	-1.79998316467956	-0.665951430588543	0.506873333827562	0.999972968586503	-4.75485743427682
GDAP1L1	-0.187437879499136	-2.85372593964551	-0.267658791194784	0.789476515968279	0.999972968586503	-4.75487595368929
ERBB4	-0.107659126379686	-3.18331336831566	-0.14432850410244	0.885512184182182	0.999972968586503	-4.75491985751822
CNBD1	0.352612603562575	-1.99072869533096	0.752599646830215	0.453340769616091	0.999972968586503	-4.75498338273551
RFX6	-0.325393306468113	-2.12847566453571	-0.892872601944377	0.373926322228286	0.999972968586503	-4.75500765384177
HUNK	-0.262085568055161	-2.20609066991906	-0.447922653476672	0.655113355710211	0.999972968586503	-4.75507443732873
MYLK-AS1	-0.233350128594199	0.542841866925308	-1.22704695160783	0.222494193588529	0.999972968586503	-4.75531300455243
PKD2L2	-0.30961990160786	-2.00958537520658	-0.583530359494559	0.560762624070504	0.999972968586503	-4.75584254711733
LOC101929080	0.34792223151355	-3.01975221190204	0.778800504740122	0.437813799187041	0.999972968586503	-4.75588929620325
ADAMTS4	-0.262671644177412	-2.59339592161271	-0.365226858342261	0.715662010079203	0.999972968586503	-4.75611971514314
DNAI1	0.168233172714801	-2.5284324875098	0.233622094694788	0.815724128495827	0.999972968586503	-4.75636898461338
SNORD102	-0.329906283717203	-1.52932949015883	-1.01154626458101	0.314033839104346	0.999972968586503	-4.75654312708352
TIAF1	-0.334671014154569	0.0944915130353566	-0.901038059974408	0.36958887548986	0.999972968586503	-4.75685875793658
LOC283922	0.227646555668274	1.84492167259356	1.36751401704774	0.174325879750455	0.999972968586503	-4.75698590181627
TAS2R3	0.317856976669647	-2.41315406257654	0.532104947286825	0.595754913687756	0.999972968586503	-4.75737666546397
PRDM7	-0.235243140304711	-2.00223953041913	-0.345167915663276	0.730644796853769	0.999972968586503	-4.75747083979537
MIR5581	-0.381328839785549	-1.86917036600048	-0.88451207570952	0.378400334508729	0.999972968586503	-4.75751803526769
GPC5	0.299122958175209	-2.34183047358604	0.532014490056561	0.595817345582342	0.999972968586503	-4.75759550083948
CD81-AS1	-0.334348592711899	-2.28544427174001	-0.584454705884491	0.560142995261495	0.999972968586503	-4.75765319084605
STMND1	-0.301732497996334	-2.90064447367892	-0.474667028254987	0.635990327845247	0.999972968586503	-4.75779240924892
PCDHB14	0.205255394970575	1.91540419041383	1.37076975058788	0.173311323501215	0.999972968586503	-4.75779544235066
GPR83	-0.145293116253333	-2.45860997026497	-0.241493564602624	0.809634146277199	0.999972968586503	-4.75795600470471
MB21D2	0.145149180107547	-1.8391755590396	0.194508374399013	0.846146148136863	0.999972968586503	-4.75807914442992
LMNTD1	0.366473146661699	-2.27756472627594	0.824357929195294	0.411567505816946	0.999972968586503	-4.7581221850449
LY96	-0.297453143255693	-1.82633070510275	-0.472263978471449	0.637698803113483	0.999972968586503	-4.75816985650364
DYNLRB2	0.296734428751675	-0.352223466151469	0.951163471899329	0.343662000751277	0.999972968586503	-4.75824159382285
SLC5A11	0.14901507204359	-2.09385365466451	0.20429028809676	0.838514186386559	0.999972968586503	-4.75834334368312
LOC100129924	-0.35876057368927	-1.69987405011777	-0.680612278061819	0.497584953358773	0.999972968586503	-4.75856763874774
MBOAT1	0.368011825755032	-1.98622839607479	0.56602188070566	0.572562433206126	0.999972968586503	-4.75867413584231
EEF1DP3	0.351387146879111	-1.54164431024781	0.943889225877767	0.34734972890427	0.999972968586503	-4.75876444645219
LRRTM4	0.342609898884135	-1.56081290615348	0.873976943131114	0.384085430161105	0.999972968586503	-4.75878410792478
BHMT2	-0.0711700995402325	-1.49559918298441	-0.0988218733798749	0.921464340857264	0.999972968586503	-4.75924495281363
P2RY6	0.359567521130914	-1.59226151429438	0.691504502673857	0.490744131323105	0.999972968586503	-4.75943314307492
CXCR6	-0.333369189668287	-1.37662746683919	-0.842655059116165	0.401298410019068	0.999972968586503	-4.75950561449816
OR51B5	-0.272016896780601	-2.60276896236252	-0.434233328855082	0.664992163135773	0.999972968586503	-4.75953488686465
LINC00637	0.328127028715923	-1.32830590606479	0.721062008327008	0.472441703346809	0.999972968586503	-4.75957850826756
DNHD1	-0.20586049769584	3.54908738898774	-1.64921257127334	0.102032944956975	0.999972968586503	-4.75971019998653
CYP3A43	-0.344883541021845	-1.9969993477162	-0.767795794977779	0.44429723388074	0.999972968586503	-4.75994069774937
PCDHGC5	0.349019056647437	-1.75889033352517	0.767541081008304	0.444447953943401	0.999972968586503	-4.75998305051565
ADGRL2	-0.337383678911374	-0.53433408992158	-0.830767063407892	0.407952572530852	0.999972968586503	-4.76020022119939
ZNF154	0.339696918217087	-0.209812743567062	1.07310080688138	0.285636713597039	0.999972968586503	-4.76042859380229
H3F3C	-0.0573347483640072	-2.69896125259644	-0.0815743386372547	0.935137389709524	0.999972968586503	-4.76055328152209
BOLA1	0.11860360026626	4.59734063897125	1.7505544408896	0.0828848837697936	0.999972968586503	-4.76065534375807
PLIN2	0.297756941752672	-1.1779359004656	0.85703775209617	0.393336793364861	0.999972968586503	-4.76073640964678
LINC00689	-0.253487142056175	-3.08980539479968	-0.367914258629478	0.713662948237437	0.999972968586503	-4.76089780825819
HIST2H2AB	-0.315049472342206	-2.0019277299009	-0.561863413877782	0.57538249693315	0.999972968586503	-4.76093821798996
RNASEH2B-AS1	-0.339620355817946	-2.11909308206348	-0.652141508208039	0.515706412042628	0.999972968586503	-4.76104949933371
PCAT18	-0.329800736768447	-2.37582312144679	-0.507592892592485	0.612782104080854	0.999972968586503	-4.76111553667775
GLIS3	0.122377122056972	-2.26095066864035	0.147022980449396	0.883390160066139	0.999972968586503	-4.76203606778346
C20orf144	0.343062650390789	-0.554322781497473	0.946115504242662	0.346218400460069	0.999972968586503	-4.76215436897827
HRK	0.254778272414927	-1.55044934290155	0.442394418103288	0.659095529035322	0.999972968586503	-4.76231539704254
P3H3	-0.101692749442059	-3.3266260748949	-0.139390660396039	0.889403114216931	0.999972968586503	-4.76240084430807
GCNT3	0.332667541575121	-0.127454777409695	0.264708999737854	0.791742170948161	0.999972968586503	-4.76312361880989
OR51E2	0.315247383863766	-0.593612942323366	1.11361573587188	0.267935967454292	0.999972968586503	-4.76322835130115
NDUFB8	0.177069674756494	2.27681343204145	1.44887813536267	0.150291873848403	0.999972968586503	-4.76335712373258
RHBG	0.314758065789462	-0.838227248074515	0.876850426589681	0.382529573453267	0.999972968586503	-4.76371840154628
MYO7A	0.377419824497975	-1.56329602478101	0.803426771463229	0.423506812937795	0.999972968586503	-4.76391415205921
CSF2RB	0.0735417419379609	-1.82828383949591	0.0947414302646908	0.924697156749543	0.999972968586503	-4.763922559395
RFPL2	-0.266821502310394	1.61701258104222	-1.26736707285159	0.207771541261301	0.999972968586503	-4.7642320963289
KYNU	0.317108127156029	-0.774785234771938	0.882347663244151	0.379564012721187	0.999972968586503	-4.76439655293
LOC100130476	0.282614696101581	-2.88496761637846	0.419426818144596	0.675743939642722	0.999972968586503	-4.76445599666589
AGMAT	-0.270190278255056	-2.3102026826445	-0.424136316730757	0.672316715508848	0.999972968586503	-4.7649351696546
DSCAM-AS1	0.307691985087449	-2.49658722667331	0.501684516370848	0.616918726009144	0.999972968586503	-4.76502719248206
PFN1P2	-0.368105024090158	-0.955475835493819	-0.786456775421205	0.433335838392063	0.999972968586503	-4.76522809818409
TRABD2A	0.307137602405641	-2.24804441236855	0.499572101915139	0.618400693760591	0.999972968586503	-4.7656543389657
CD37	0.285138313308924	0.542828346366222	1.29283809501935	0.198847788678393	0.999972968586503	-4.76568327973518
PCDH19	-0.16209963820707	-2.62926970887185	-0.237827513631931	0.812469059078646	0.999972968586503	-4.76631408853883
LINC00884	0.269981026947922	-2.00199953667753	0.421072158296972	0.674545803682766	0.999972968586503	-4.76635221855435
NPR2	-0.478259250934166	0.0866331409735355	-0.807998773280196	0.420881502931756	0.999972968586503	-4.76648123853282
IBA57-AS1	-0.341420888153272	-0.999895976641359	-0.815519877956837	0.416583911932282	0.999972968586503	-4.76667123267042
ATP2A1-AS1	0.225091913808353	1.01408267127579	1.27307274442862	0.205747394133664	0.999972968586503	-4.76689276464451
FBXW10	-0.303529217929881	-2.18716234072283	-0.449580618472129	0.653920997522534	0.999972968586503	-4.76690084710949
GAS6-AS2	0.319059449280429	-0.405678885993762	0.832094409139022	0.407206316859806	0.999972968586503	-4.76724527975594
LOC440028	-0.156915426042711	-2.55558493236946	-0.202737790303682	0.839724454967351	0.999972968586503	-4.76726551108999
NKAIN1	0.340091245023286	-1.16259761979827	0.639739963087333	0.523707160426127	0.999972968586503	-4.76729772306023
GALNT16	0.317197656254154	-2.03631525300147	0.480908447719942	0.631562103723101	0.999972968586503	-4.76738698413222
ABCC3	0.256159175241943	-1.35882557056835	0.355317464886884	0.723050260951915	0.999972968586503	-4.76778332842184
LINC00565	-0.362496465211238	-2.01071083114602	-0.778192410553216	0.438170611735394	0.999972968586503	-4.76794567658545
HS6ST2	0.217165604407352	1.02259370102178	1.30168867859218	0.19581445403002	0.999972968586503	-4.7679562199188
PRNCR1	0.344946418985157	-2.28413168890291	0.705824746322366	0.481828902892692	0.999972968586503	-4.76839048970437
C7orf55	0.199960999983083	1.30622499984275	1.28015689033636	0.20325448411708	0.999972968586503	-4.76839978684238
FBXL2	-0.273702312942233	0.353091522379649	-1.05618028722738	0.293261389566961	0.999972968586503	-4.76853378961808
NHLH1	-0.342115631303899	-1.75418209107891	-0.642100535534787	0.52217929799722	0.999972968586503	-4.76865959487403
RPS16P5	-0.295080544758668	-2.118112195486	-0.346899048205774	0.72934753387896	0.999972968586503	-4.76873690207043
CTNND2	0.354374350870222	-2.74704725840427	0.500552814862043	0.617712476763129	0.999972968586503	-4.76889444032898
STKLD1	-0.254590923988273	0.518572961577055	-1.0758706244073	0.284401645130562	0.999972968586503	-4.76905566325169
LOC101593348	0.363795733702849	-1.47726352661326	0.759226368768987	0.449384179585996	0.999972968586503	-4.76907204727717
SCARNA17	-0.0356963564577488	-2.58092025271265	-0.0485229969357565	0.961389767211352	0.999972968586503	-4.76926003615712
ANO2	-0.308971434095977	-1.28918073535032	-0.680030976850789	0.497951479209611	0.999972968586503	-4.76955457630874
LOC286059	0.215313236599957	-2.68466016869137	0.309269031487297	0.757717471512563	0.999972968586503	-4.76966973648697
MIR3685	-0.0292623605863662	-2.50166096762619	-0.0406176259362031	0.967676319300792	0.999972968586503	-4.7701520720106
GNG10	0.289349172095073	-0.363772915387691	0.978848538903055	0.329859721706906	0.999972968586503	-4.77025925222139
ZNF192P1	0.330465332364025	-0.58034369120816	0.595140704874338	0.553004248494929	0.999972968586503	-4.77043218554128
TMEM89	0.306296588823391	-2.63255846872315	0.504897657405908	0.61466757407078	0.999972968586503	-4.77043461781806
RPL23P8	0.30343324793104	-2.25950259556411	0.599982178695617	0.549784872453307	0.999972968586503	-4.77045616753257
MMP17	0.225233111859929	-2.5550634452833	0.375240314597251	0.708223505587191	0.999972968586503	-4.77052203635309
TCAP	-0.267018016402583	-1.04022897397761	-0.866526676728532	0.388137654806314	0.999972968586503	-4.77073746838252
FGF18	-0.114888554034068	-3.58999025132305	-0.173965825876724	0.862220570207167	0.999972968586503	-4.77096135816365
LOC283177	0.340007222652791	-0.391539048808953	0.937817654477942	0.350447227037909	0.999972968586503	-4.7712132468779
WDR83	-0.166604537713547	3.9586980779322	-1.6455237120616	0.102792270709088	0.999972968586503	-4.77133588525097
LRRC9	0.260396195570575	-0.317319125373234	1.1442496968472	0.255069820397811	0.999972968586503	-4.77136729389579
B3GNT5	0.0466793398320626	-1.87297273345785	0.060200487622353	0.952108096813344	0.999972968586503	-4.77153657889375
F3	-0.351909871305653	-1.09126480604683	-0.964986184052735	0.336724622166995	0.999972968586503	-4.77212990454215
HAVCR1P1	-0.175609978547349	-1.97345136174335	-0.273382939018934	0.785085115192331	0.999972968586503	-4.77218995517667
LGALS4	-0.300491801608238	0.146125231639943	-0.973745519085736	0.332376070926694	0.999972968586503	-4.77228867999345
RET	-0.30731792468639	-2.23886537316986	-0.569898821529586	0.569939295278666	0.999972968586503	-4.77286649147313
STARD6	-0.0849924075874173	-2.36943637631171	-0.141196351816495	0.887979944075888	0.999972968586503	-4.77326905427603
GNGT2	-0.256939830948625	-1.69168600281687	-0.44647045066206	0.656158469223043	0.999972968586503	-4.77337159905474
MIR6758	0.28111381723501	-1.14847990201711	0.526534270895991	0.599605319527928	0.999972968586503	-4.77350130267156
CCDC96	0.200020679334531	2.92641319567079	1.48163690595164	0.141371822614806	0.999972968586503	-4.77351108359922
C3orf80	0.321212683932277	-0.242614394648822	0.867471449232808	0.387622332387228	0.999972968586503	-4.77352632799311
CASC10	0.263511717341905	-1.486913489555	0.534439971783033	0.594144371220928	0.999972968586503	-4.77370967730228
CCDC144CP	-0.259895214928461	-2.28137948513121	-0.411299503386309	0.681674421525952	0.999972968586503	-4.77437479921986
AURKAPS1	-0.253468537198104	1.17881488161662	-1.31734033288392	0.190534615585735	0.999972968586503	-4.77440774864894
SLIT2	0.0678420522203673	-2.33266182833815	0.107355693814004	0.914707559530317	0.999972968586503	-4.77444180376539
HEPACAM	-0.311670770565974	-2.14583686005403	-0.88524131300624	0.378008768409269	0.999972968586503	-4.77459095050148
FSTL4	-0.296567288441528	-2.18796194952469	-0.470436484415651	0.638999389048348	0.999972968586503	-4.77474371766139
CHN2	0.0537874866923498	-1.38481545619074	0.0872785036885551	0.930613040663256	0.999972968586503	-4.77504091564466
LURAP1L	0.421040679912715	0.0650514043928113	0.496555922369919	0.620519429235703	0.999972968586503	-4.7751072163956
XKR5	-0.233413740713031	-0.928367984840729	-0.363772636527533	0.71674458011314	0.999972968586503	-4.77514160845069
ZNF516	-0.119418427668095	-2.18306562405136	-0.204416602189364	0.838415733691913	0.999972968586503	-4.77525821289363
LINC01270	0.167896912054172	-2.64513457064211	0.23707750015243	0.813049343977826	0.999972968586503	-4.77562274117177
NBPF13P	0.182913945464042	-2.61890939409573	0.251431593308178	0.801962021339111	0.999972968586503	-4.77582805455427
MIR27B	0.0252266930098499	-1.26183211339485	0.033055786528602	0.973691598519402	0.999972968586503	-4.77604135872987
PTGES2-AS1	0.0249330901315075	-1.34847773515385	0.0326608831833409	0.974005780276646	0.999972968586503	-4.77604533806564
C9orf92	-0.353487019718115	-1.70400595119177	-0.845496987267764	0.399717514468573	0.999972968586503	-4.77610323247681
TINCR	0.311563049011932	-2.08485600461948	0.476944585897674	0.634372883213769	0.999972968586503	-4.77668907037527
CPEB2-AS1	0.270403553631192	-1.2623138098221	0.384048086649239	0.701703868585007	0.999972968586503	-4.77672508103953
PLXDC1	-0.294118247153194	0.131895262421247	-0.978088029349374	0.330233941131781	0.999972968586503	-4.77680561160886
SPOCD1	-0.0553141291175798	-2.37280898291396	-0.0660537502652385	0.947458120091142	0.999972968586503	-4.7769107843182
EFHD2	0.13623477034753	4.11108304508791	1.72186278702367	0.0879799813956514	0.999972968586503	-4.77727248532442
SERINC4	-0.264058208121574	1.21080509659788	-1.18112857858767	0.240166676594311	0.999972968586503	-4.77733742413759
HCFC1-AS1	0.31814919422963	-2.73849561747838	0.44996174061441	0.653647032451773	0.999972968586503	-4.77756430573096
NIPAL1	0.186474808252082	2.55353891964808	1.50537711254013	0.135169393031234	0.999972968586503	-4.77762461326605
TTC16	-0.242277005945161	0.608840376766023	-1.09619384183345	0.275451602628	0.999972968586503	-4.77767741725077
TGM4	0.324543205851087	-0.960725026584841	0.989418224461422	0.324687602190504	0.999972968586503	-4.77778446610388
RPL23AP87	0.141463605034225	-3.08675686096881	0.19436927032396	0.846254786175859	0.999972968586503	-4.77805450992729
C5orf66-AS1	-0.00671282245439153	-2.77775072618287	-0.00983294795614594	0.992172853444318	0.999972968586503	-4.77807428158162
SLC7A5P2	-0.296905671502804	-1.7258404996772	-0.640701733581729	0.523084381291678	0.999972968586503	-4.77829298289967
TF	0.167710313197816	-1.89803188556428	0.254844689739283	0.799331541815053	0.999972968586503	-4.77832366933171
CTCFL	-0.312876728337859	-1.43522685944689	-0.957110714564469	0.340665914319178	0.999972968586503	-4.77845208890579
DOCK8	-0.339421698515558	-2.05557003523782	-0.769832596610153	0.443093076425072	0.999972968586503	-4.77849499620244
RAET1L	-0.00350915489434422	-2.58063928092116	-0.00416194299126848	0.996686998363397	0.999972968586503	-4.77854257239987
MST1L	-0.286894108038808	-1.37350401478818	-0.591587569279857	0.555372882667102	0.999972968586503	-4.77876065306688
ADGRG2	0.239760011951541	-0.272895745110249	0.930867512805623	0.354014675597798	0.999972968586503	-4.77911225452303
COX7B2	0.280503661526682	-1.36156844907678	0.589754866952407	0.556596582238628	0.999972968586503	-4.7791330161909
CHRNE	-0.295005684596296	-0.632060603030102	-0.868562523223303	0.387027736902259	0.999972968586503	-4.77963034086773
FGF2	-0.256939830948625	-2.39464905674071	-0.40330378396855	0.687528408155932	0.999972968586503	-4.77977787226339
HNF4G	0.281268573931567	-0.912994367829007	0.521701985451493	0.602954581373574	0.999972968586503	-4.77978323400065
MPP1	-0.278455087802394	-2.60724477246157	-0.370573388205871	0.711686876091723	0.999972968586503	-4.7799582075161
MIR200B	-0.241300448062034	-2.03860112729732	-0.372963464392279	0.709912418743303	0.999972968586503	-4.78014989941503
MANEA-AS1	0.269000524039052	0.392434939838431	1.10291579278239	0.272534710024478	0.999972968586503	-4.78015811394539
LMO2	0.0266851138874524	-1.72229201978974	0.042127423312279	0.966475520460533	0.999972968586503	-4.78055696636342
AMPD3	0.0965142933118943	-1.72449019562221	0.146745771275992	0.883608436164293	0.999972968586503	-4.780719317574
BAIAP2L2	-0.312341212577498	2.02989129573763	-1.32310853584844	0.188615843995353	0.999972968586503	-4.78083050485015
IGLON5	0.361638206373555	-1.62272610940681	0.671339441404235	0.503449054965385	0.999972968586503	-4.78088109587111
NOV	-0.282832297464579	-1.98855778614901	-0.511913105732288	0.609765288557421	0.999972968586503	-4.78121315883664
GPS2	0.353667605588549	-1.14650343033722	0.769117695618526	0.443515510412495	0.999972968586503	-4.78125098154633
GNG3	-0.303659263154854	-0.659186958870851	-0.991304056569955	0.323770455671075	0.999972968586503	-4.78126629316964
C5orf60	-0.301089640322054	-2.11224889728313	-0.527576800278467	0.598883863097292	0.999972968586503	-4.78144499529517
LOC100507346	-0.227074859631082	-2.46311380372523	-0.356719675554892	0.722003189469238	0.999972968586503	-4.78156619750122
LINC01277	-0.318178104465026	-0.281003471968005	-0.571872873537122	0.568605888481619	0.999972968586503	-4.78159019758007
STEAP2-AS1	0.298932269506343	-1.69545473528785	0.588900029426397	0.557167814718197	0.999972968586503	-4.78161553927138
BRINP3	0.394209649687958	-1.99926120351947	0.805924838844429	0.422071183883547	0.999972968586503	-4.78170336931129
SRPX2	0.299487965509358	-2.46041930019923	0.567746470410225	0.571394858268807	0.999972968586503	-4.78179889926708
RBM43	0.242085655664198	0.896209218570008	1.21178225273447	0.228261227549633	0.999972968586503	-4.78185416283774
ARC	0.411187266375378	-1.44383950344731	0.784215408653671	0.434643969197108	0.999972968586503	-4.78212827790929
IFIT3	-0.594965149819459	0.579770570816507	-1.01045075668736	0.314555733389214	0.999972968586503	-4.78234223853582
COL4A4	0.271998635232641	-2.01684415422938	0.478174298103586	0.633500317931218	0.999972968586503	-4.78250251140129
BEND6	0.297407741143591	-0.746342552130676	0.646957563483856	0.519042948115806	0.999972968586503	-4.78291862002425
GFI1	0.291710037133859	-1.58875896249013	0.700529385605416	0.485115141742239	0.999972968586503	-4.78323325450578
CPNE9	-0.15011932189765	-1.98979501539281	-0.264229813033732	0.79211039032393	0.999972968586503	-4.7832379392335
ROPN1B	0.316455274449331	-1.68482620175984	0.618731786653232	0.53740623133057	0.999972968586503	-4.78335078631717
LOC100505625	0.317449032246721	-1.17077019059154	0.756605016969009	0.450946920398091	0.999972968586503	-4.78339393715216
ANGPTL4	-0.31882206333125	-0.51051465060303	-0.852074266372038	0.396073329734454	0.999972968586503	-4.78347035127315
SNCG	0.307575239411012	-1.91917678336323	0.649947572984348	0.517117113147473	0.999972968586503	-4.78372507306304
CCDC146	-0.262808780246071	0.687571861114358	-1.07628591477668	0.284216782521364	0.999972968586503	-4.78392273148343
AIFM3	0.128861992560888	-2.65821125734197	0.188348348049603	0.850959842150287	0.999972968586503	-4.78471557436768
NME9	0.36639078070506	-1.06687992723377	0.912203846565976	0.363709235017797	0.999972968586503	-4.7847615935985
ZFP69	-0.334040335653693	-0.0602684437534192	-0.929220471859185	0.35486348646	0.999972968586503	-4.78511516030455
ZNF665	0.169646099421795	2.31067280151021	1.46447146332145	0.145993043708401	0.999972968586503	-4.78520225740601
CCDC17	-0.256740732554111	0.710647353172265	-1.14652676871448	0.254131151685125	0.999972968586503	-4.78521208583944
PTGES	0.323100658279423	-1.79940072702407	0.805517692674386	0.422304971605082	0.999972968586503	-4.78532710853121
RASSF6	-0.137966727541099	-1.76636606465354	-0.243243078812353	0.808282157951008	0.999972968586503	-4.78555634019163
HAGLR	0.313020032182103	-1.13473140339035	0.69961635733679	0.485682997967145	0.999972968586503	-4.78573147341824
CELF3	-0.169107611994901	-2.59040204095475	-0.285037148704821	0.776165889733471	0.999972968586503	-4.78575795753292
STOM	-0.291236056132869	-0.545096385006302	-0.977875727622135	0.330338456921499	0.999972968586503	-4.78602212008187
UCP2	-0.00396929593350404	-2.9471894848034	-0.00556718056430586	0.995568407366368	0.999972968586503	-4.78608595533848
APLF	0.244970306981705	-0.956443565269142	0.405208243737197	0.686132336219104	0.999972968586503	-4.78614701132214
PCDHB11	0.307373814012113	-0.137762635655816	0.943769883581254	0.347410442388115	0.999972968586503	-4.78645389214697
IVL	0.278319098082427	-2.17913970080748	0.416448183664109	0.677915098316177	0.999972968586503	-4.78667571845224
FOSL1	-0.344869954317443	-0.843132666268571	-0.587831602642855	0.557882181894141	0.999972968586503	-4.78709299890651
ADCY10	-0.274438295554256	-1.01719662740159	-0.879750183299044	0.380963468593077	0.999972968586503	-4.78712520767716
TMPRSS11F	-0.204145032590003	-1.16824102652067	-0.336368805569881	0.737250619962923	0.999972968586503	-4.78714348004935
BASP1	-0.138671072887229	-3.22055538113535	-0.215365113394036	0.829892071491919	0.999972968586503	-4.78715250082123
SPEG	0.13163638734105	-2.13595643118126	0.192280335871357	0.847886565574898	0.999972968586503	-4.7871704773188
CPB2-AS1	0.082892311537119	-2.38683454073391	0.139072858828603	0.889653629609652	0.999972968586503	-4.78724809586009
OGFR-AS1	0.306442626024256	-0.0671139597774637	0.894557930635134	0.373028478807841	0.999972968586503	-4.7873358783374
CXorf58	-0.178876270802372	-2.18116294191172	-0.33058340797482	0.741604721833867	0.999972968586503	-4.78784982852184
MYLPF	0.239276569488581	-1.73573258389003	0.497169224844346	0.620088351326787	0.999972968586503	-4.78834171260244
LOC100129027	-0.248747581972618	-2.1161647130985	-0.434316648838229	0.664931854811412	0.999972968586503	-4.78868947138578
SLC2A10	-0.0781743840822156	-2.10862275289625	-0.1386008118526	0.890025753594703	0.999972968586503	-4.78876411706347
CCDC65	0.296382834610999	-0.523028615399802	0.891102076692153	0.374871012395077	0.999972968586503	-4.78896062048555
MIR6840	0.284621369363129	-2.29333691538881	0.441611213490175	0.659660494351132	0.999972968586503	-4.78902759882476
ASGR1	-0.295191665765179	-1.31973082854815	-0.572530107260859	0.568162284593924	0.999972968586503	-4.789174625127
NT5E	0.246886583708468	-2.58319166600099	0.403606891441617	0.687306141548998	0.999972968586503	-4.78917616434125
PM20D2	0.265091342545304	-1.73505622740977	0.557303019596104	0.578482758773308	0.999972968586503	-4.78946741669878
GLDN	-0.076090850592093	-2.89314992741145	-0.120612232222413	0.9042240583643	0.999972968586503	-4.78952958324346
DLG1-AS1	0.300909136584101	-0.0143880198819437	0.950097309694723	0.344200907569527	0.999972968586503	-4.78967352738536
COL8A2	-0.248933161826599	-2.00302323429813	-0.543314192211322	0.588042029501668	0.999972968586503	-4.78972617421109
PTPRH	0.138749234778216	-1.99670578090093	0.206785277393158	0.836569999440099	0.999972968586503	-4.78974027542653
TUBB1	0.302075666254473	-0.149141584347748	1.00361890519509	0.317823432865315	0.999972968586503	-4.78980238903848
TFCP2L1	0.281256610701212	-1.82432660613729	0.520673161948798	0.603668760879694	0.999972968586503	-4.78985578663274
MIR6748	-0.290539878864583	-1.96924797078337	-0.554677230887626	0.580271435735967	0.999972968586503	-4.78989315142587
LOC100507557	-0.183848510426334	-1.75272298675227	-0.311162368619529	0.756281743337203	0.999972968586503	-4.7899416150249
FBP2	0.256499506260512	0.485065258359296	1.10226133193788	0.272817758435993	0.999972968586503	-4.78999527008399
C6orf165	0.272408613592819	-0.585824861555918	0.724929901078841	0.470075171207514	0.999972968586503	-4.79049836463731
PRICKLE2	-0.322983788165373	-0.53447281241261	-0.924097322187131	0.357512047976339	0.999972968586503	-4.79072150193287
KLHL2	-0.106831428126317	4.76883281271752	-1.72760746945265	0.0869398187988569	0.999972968586503	-4.79083194764888
FLJ42351	-0.307451922726258	-1.94417811014284	-0.741862718712787	0.459793551858778	0.999972968586503	-4.7909055257198
HS6ST3	0.225959433093119	-2.22818095371836	0.416842683836705	0.677627386539331	0.999972968586503	-4.79094631022455
BCO2	-0.307551668899303	-0.94459398991017	-0.629376987504268	0.530441918842225	0.999972968586503	-4.79097041782833
LINC01093	0.315229032985583	-2.17538835282082	0.591762109255923	0.555256411454921	0.999972968586503	-4.79097467298924
DYNC1I1	0.250460873475462	0.163226495790679	0.942786405609319	0.34791103171438	0.999972968586503	-4.79111390285065
NTS	-0.888705924012262	-0.203322483153754	-0.982465743839424	0.328083638802688	0.999972968586503	-4.79151709971118
PIPSL	0.269200278835	-1.04884272569653	0.826076999343936	0.410596014717665	0.999972968586503	-4.79176559993038
GMDS-AS1	0.185885863935671	2.58590304367778	1.39773972436031	0.165078322530673	0.999972968586503	-4.7920424562827
P2RX2	0.257356356968972	-0.71169761044916	0.792921263777343	0.429575922251912	0.999972968586503	-4.79210152251772
AKR1B10	-0.378601106293306	0.71470635739066	-0.952191964819824	0.343142652480777	0.999972968586503	-4.79248643080941
HIST1H2AM	0.208840929923335	2.00891845131813	1.31036399554197	0.192874695302598	0.999972968586503	-4.79259665592479
SLC5A2	0.295611581833519	-1.4981577299987	0.641634153191265	0.522480976117886	0.999972968586503	-4.79298816752788
SEPT4	0.29343372590152	-1.22304691358128	0.771912906295051	0.441865151888787	0.999972968586503	-4.79301593979105
ATL1	-0.268472046429324	0.701264571317274	-1.08747165059235	0.27926857120071	0.999972968586503	-4.79304372968932
PLEKHG7	0.306702039535534	-1.80332754731243	0.792436877896416	0.429856985967259	0.999972968586503	-4.79317088582298
VIM-AS1	0.312057742399488	-1.55055063299941	0.697684212799868	0.486885893419829	0.999972968586503	-4.79372515653946
SLC26A4	-0.0984924845131521	-2.52209426920772	-0.15674355153908	0.875741921744512	0.999972968586503	-4.79389917943347
RNVU1-14	0.359231220454881	-1.34015917349711	0.669504479571237	0.504613847926515	0.999972968586503	-4.79399556079958
LOC101929231	0.154543907650663	-2.47256118228589	0.25876507757538	0.796312940424155	0.999972968586503	-4.79400334527947
SUSD1	-0.295592885883296	-1.00996816033196	-0.640760827517106	0.523046128532283	0.999972968586503	-4.79409986799432
CFAP58	0.219784309609869	-1.71335077377091	0.394503188716211	0.693993693739206	0.999972968586503	-4.79413147586209
LMO1	0.31393431241029	-1.56212463172566	0.702235451102823	0.484055035383098	0.999972968586503	-4.79422636382076
SCN4B	0.258387096658265	-1.61870310950333	0.626431971087251	0.532363951012626	0.999972968586503	-4.79430899091085
ADAM20	-0.238128495144482	-2.06857292827859	-0.419596348904015	0.675620448859489	0.999972968586503	-4.79460965072378
FOXD3	-0.00581654343302107	-0.843938062464594	-0.00735532884683467	0.994145026543584	0.999972968586503	-4.79501444780352
PCDH11X	-0.254876599248577	-0.132964383229897	-1.1789353091131	0.241035218440961	0.999972968586503	-4.79528020937527
SULT1A2	0.195375546684395	-1.74674961692115	0.35382104548843	0.72416826105534	0.999972968586503	-4.79541705080237
TMEM173	-0.271933761777315	-0.908284952925845	-0.914500358696109	0.362507341087069	0.999972968586503	-4.79587457709474
CT62	0.29654392489957	-1.11419286615825	0.953955775016469	0.342253182556136	0.999972968586503	-4.79612352162714
ITGAM	-0.25984399193666	-3.24745445542527	-0.375774602595298	0.707827393833364	0.999972968586503	-4.79633721530734
NPAS1	-0.245879729669585	0.424841419435522	-0.950507787908949	0.343993360809723	0.999972968586503	-4.79658395615971
COL4A3	-0.221130755464464	-1.30198724553953	-0.502854589246633	0.616098539425941	0.999972968586503	-4.79667188355151
EMID1	0.285399274103817	-0.308217797774475	1.0156749245596	0.312072159614471	0.999972968586503	-4.79672508456279
SLC28A2	-0.216191413734884	-1.90622326386668	-0.372005941016473	0.710623119195112	0.999972968586503	-4.79686062528663
ADGRL4	-0.216086627929636	-2.86021137657022	-0.316630223813247	0.75214024171253	0.999972968586503	-4.79696631911006
JAZF1	0.195063252656148	1.80659731550841	1.29086498585461	0.19952874983057	0.999972968586503	-4.79703260144125
SBSN	0.172282246334224	-2.3186138685954	0.254981459966966	0.799226180638301	0.999972968586503	-4.79704920663819
FKBP1AP1	-0.346398407005856	-2.17388560238394	-0.718703334955412	0.473888094162805	0.999972968586503	-4.79727482677907
IGFBP5	-0.0683312622849259	-2.7547343119656	-0.0603090524534671	0.952021834674423	0.999972968586503	-4.79733932950924
CACNA1G	0.269070625765794	-1.19201378961002	0.520307969713979	0.603922359440429	0.999972968586503	-4.79752422174872
CORO1A	-0.249767371107549	0.361870533996318	-1.20092872103118	0.23242688226664	0.999972968586503	-4.79777853089826
SNORA41	0.333185241379847	-2.7445376299192	0.660901212133228	0.51009416772089	0.999972968586503	-4.79787420484451
TNNT2	-0.287020953244757	-0.532869015119052	-0.849274926216343	0.397621829232813	0.999972968586503	-4.79802923628852
P4HA3	-0.252963694342643	-1.27482743981204	-0.539099700796314	0.590936453987137	0.999972968586503	-4.798426370837
RASIP1	0.334506970123566	-0.76155259396295	0.72424601982475	0.470493113348585	0.999972968586503	-4.79856499570447
MIR4737	-0.245925383255259	-2.03154119460099	-0.499298117673073	0.61859302338926	0.999972968586503	-4.79861732791427
BOLA3-AS1	0.257257404317578	0.285289564346335	1.1215407267283	0.264564918552475	0.999972968586503	-4.79902148365341
SPATA32	-0.279942211644509	-0.921428200226442	-0.796754026321056	0.42735579197515	0.999972968586503	-4.79932654306404
LOC100130357	-0.273522791616348	-0.60894204143882	-0.89578331023799	0.372376519845595	0.999972968586503	-4.79939128274631
LINC01512	-0.306979533235907	0.874436683707452	-0.436818122368528	0.663122274128665	0.999972968586503	-4.79988310669136
CD300C	-0.296761977946104	-2.13410729902277	-0.629145208392968	0.530593057267471	0.999972968586503	-4.79996318150193
RCAN3AS	-0.147857455371713	-2.15195909398662	-0.25013765700958	0.802959857451449	0.999972968586503	-4.80006336099463
KCNJ2-AS1	-0.330177847113561	-1.00476502980734	-0.800500693062852	0.42519209783074	0.999972968586503	-4.80022655632044
FAM35BP	-0.285086755670471	-1.92730298634293	-0.572200391470479	0.56838480728271	0.999972968586503	-4.80047133082763
LOC100130950	0.120629863589837	-2.47480978830638	0.187764988478823	0.851415997989992	0.999972968586503	-4.80073481241512
FAM186A	0.301138106570165	-0.0648052171070191	0.966336461476497	0.336051871667873	0.999972968586503	-4.80080217814886
GABRQ	0.312275109104363	-1.79983963145113	0.674735389232513	0.501297186415985	0.999972968586503	-4.80080326469744
TRIM7	0.198182941097799	2.00415179921849	1.39420138160824	0.166141126000925	0.999972968586503	-4.80081544718244
LGALS3	0.205067318436791	-3.36865975404678	0.286371701956146	0.775146409117659	0.999972968586503	-4.80082297930135
ZNF670-ZNF695	-0.300163956506509	-1.30270499762546	-0.783834377354136	0.434866580574137	0.999972968586503	-4.80092612525255
LGR6	0.279208797334505	-2.19148410080819	0.574486681888844	0.566842677303466	0.999972968586503	-4.80116268661239
ROR2	-0.248332769691006	-1.48509666454915	-0.524175603420292	0.601239047388345	0.999972968586503	-4.80124834362825
FDPSP2	0.312483663425174	-2.03432229363987	0.559752197079491	0.576816761221125	0.999972968586503	-4.80151374370839
PODNL1	0.253692458538309	-1.40648741369939	0.493691035028018	0.622534850032367	0.999972968586503	-4.80174855971737
NCK1-AS1	0.150449822691805	2.619581409958	1.49936365085657	0.136719956967413	0.999972968586503	-4.80177885770225
LOC101927018	-0.315309322672427	-2.32426853013182	-0.550103921140438	0.58339301602733	0.999972968586503	-4.80181115947503
LRRC32	0.308221954672616	-2.48456263393971	0.844973678733336	0.400008332640758	0.999972968586503	-4.80195328998746
CHST5	0.29859507454516	-0.961864373088151	0.861673776912088	0.390791314542019	0.999972968586503	-4.80197321692446
C20orf196	0.221214497137005	1.68030026056281	1.25650829819915	0.211664195204384	0.999972968586503	-4.80238652457857
FAM205A	-0.225742851193041	-1.56384129150667	-0.442951188835351	0.658694021889187	0.999972968586503	-4.8025926502758
CD58	0.186223051469971	2.35439792193738	1.3855019552121	0.168776330796516	0.999972968586503	-4.8033432743383
KCNMB4	0.243261045106747	-2.19883882212242	0.429530688127437	0.668399562597259	0.999972968586503	-4.80338644005705
LINC00672	-0.311272874740237	-1.03750307656191	-0.764588997056551	0.446196926481276	0.999972968586503	-4.80406401395473
MIRLET7DHG	-0.31351540047428	0.747747618826828	-1.11178554944193	0.268718708715122	0.999972968586503	-4.80417763827489
CYP2S1	0.264369559025046	-0.931239084630084	0.534227323236071	0.594290958262135	0.999972968586503	-4.80477663535022
C11orf70	-0.182655464212042	-2.12292987452702	-0.32768636413233	0.743788209106364	0.999972968586503	-4.80478403546561
BTBD11	0.231419588034883	-1.8588271560173	0.449072834548207	0.654286085371715	0.999972968586503	-4.8050796186176
TMEM106A	0.0982305355824757	-2.05398922756385	0.160319552507468	0.872931208739284	0.999972968586503	-4.80512917907947
EGR3	0.375594509460821	-1.66373980329494	0.426904435618656	0.670305495261762	0.999972968586503	-4.80586724936392
MLANA	-0.282798991665681	-0.932621243304474	-0.762027277330347	0.447717841707904	0.999972968586503	-4.80598567294756
UPB1	-0.24431938398324	-1.95348648592236	-0.487297469601206	0.627043002577155	0.999972968586503	-4.8060616179488
WT1	-0.177964916119837	-2.13645292566625	-0.314477780892935	0.753769704343499	0.999972968586503	-4.80614537306823
AKR1B1	0.105806996134003	-0.782605667304022	0.167157232791011	0.867561393086075	0.999972968586503	-4.80618957301145
RPS6KA2-IT1	0.277060829936142	-0.980187561789232	0.569686396011165	0.57008287175739	0.999972968586503	-4.80659823280735
MYH3	-0.321603713788152	-1.28541633877576	-0.86574167308938	0.38856615370521	0.999972968586503	-4.80676662991317
PNPLA3	0.229410804140071	0.363833951600553	1.18649245867557	0.238051992298158	0.999972968586503	-4.80678552917507
ZNF826P	0.203641819440978	-1.5080506964367	0.413473279164877	0.680086248718163	0.999972968586503	-4.80704272290105
TGFBI	-0.156753021912041	-1.86625639786178	-0.275695519655771	0.783312926877489	0.999972968586503	-4.80735987858215
CLDN20	-0.32763260922469	-1.40023607361767	-0.826581958924367	0.410310911655927	0.999972968586503	-4.80807683557154
FGF22	0.216783039948379	-1.85997631515039	0.392398979309763	0.695542907102364	0.999972968586503	-4.80811379890319
FAM151A	-0.319177444580474	-2.00542821106077	-0.674166640070387	0.501657233986493	0.999972968586503	-4.80822910615604
RAG1	-0.314023183666579	-1.75767796960771	-0.668009577263866	0.505563842595611	0.999972968586503	-4.80841255524289
EFCAB12	-0.202738404675809	2.26858616313379	-1.44420910426608	0.151597912245817	0.999972968586503	-4.80861071967016
SNORA29	-0.333532532829999	-2.15736710900168	-0.710933964473955	0.478669856334385	0.999972968586503	-4.80869072706445
NKG7	-0.304115877218329	-1.75613268384852	-0.743345554222994	0.458899291619652	0.999972968586503	-4.80871114198086
PGF	-0.323144861321532	-0.300638137982935	-0.517584956797323	0.60581481523742	0.999972968586503	-4.80879124713112
PDE6D	0.134937623716175	3.68095820656651	1.57682790653433	0.1177830450127	0.999972968586503	-4.80879640777632
INSL5	0.0594438729060722	-3.096724149589	0.0890622153844313	0.929198720955602	0.999972968586503	-4.80906760698966
LOC727896	-0.141257168974068	-1.96021744814903	-0.230488149492627	0.818151960123608	0.999972968586503	-4.80909569317345
SNORA21	-0.222521810102697	-1.77236634871714	-0.534588349637973	0.594042098438202	0.999972968586503	-4.80937762713431
TLR9	-0.13201786599034	-2.74606781782211	-0.215948313232985	0.829438596758818	0.999972968586503	-4.8099515122706
GRAMD2	0.118735355504058	-2.01169877538025	0.221359476358651	0.825233842222369	0.999972968586503	-4.81011059671903
PCDHGB8P	-0.272878990378305	-2.50015694677271	-0.449730118534413	0.653813525560587	0.999972968586503	-4.81034609838321
FGF12	-0.230482641280629	-1.84800146930779	-0.528957991615815	0.597928659247141	0.999972968586503	-4.81065139030778
TIAM1	-0.147126107794462	-2.11320099044892	-0.25775108458606	0.797093395633273	0.999972968586503	-4.81075523504096
CFAP61	0.255509086266374	-0.307897071532483	0.898788813689558	0.370780486606503	0.999972968586503	-4.81077982479844
MYLK2	-0.235879871314865	-2.28061428356125	-0.50238026213648	0.61643097024121	0.999972968586503	-4.81080186404579
ASAH2B	-0.244835279962636	0.0980425387990112	-1.05424789391835	0.294140891263357	0.999972968586503	-4.81083073087917
[truncated: 13,017 more rows]
