# Supplementary material for: The transcriptomic response of cells to a drug combination is more than the sum of the responses to the monotherapies
Source: eLife. 2020 Sep 18;9:e52707. doi: 10.7554/eLife.52707 (PMC7546737; doi:10.7554/eLife.52707)
Supplement: Source data 6. [file elife-52707-data6.zip › LNCaP/DE_limma_W_12.csv]

	logFC	AveExpr	t	P.Value	adj.P.Val	B
TRIM16	2.61004938572344	7.01976816602199	36.4917495997095	2.94750446610851e-62	4.42597270630854e-58	131.433215275671
TRIM16L	3.05568035262459	6.42971488515434	34.6402810779232	5.06749997046806e-60	3.80467897782742e-56	126.296129676139
PTGR1	3.34939275268225	7.1105841735078	32.5139847346526	2.50467702497328e-57	1.25367434023329e-53	120.290844294018
DBNDD1	2.5101671026897	7.47774924109012	32.2721309277236	5.17956670757444e-57	1.94440934202345e-53	119.566070731866
GCLM	2.86378774960506	7.36663496752429	31.8124793877848	2.08611699602275e-56	6.26502656245552e-53	118.167272765224
FTH1	2.62998407994421	11.6550602860358	30.7925448725259	4.87027418895495e-55	1.21886728702246e-51	115.145888511949
TXNRD1	2.36613924447152	10.4299524355075	30.6738893230667	7.06444496410218e-55	1.51542436544226e-51	114.767812893137
ME1	1.92707671687144	8.47234358432923	29.3400830427532	5.00879869738871e-53	9.4015151549986e-50	110.501420731937
ZSCAN31	2.42886035320964	4.47726141179572	28.4363105918914	9.80590813765323e-52	1.63606129550001e-48	107.275919867337
ABHD4	2.0160519508705	7.6287354629928	27.6674194187476	1.30481673731286e-50	1.95931281274899e-47	104.958696136317
TUBB3	3.82178937879405	6.20668955784321	27.0250867255355	1.1827117251095e-49	1.61450902402221e-46	102.605175683971
OSGIN1	4.28149151734566	5.46328758968415	26.9266267578324	1.66389811434001e-49	2.08209117374413e-46	102.143416185276
UGDH	2.01912459872154	7.94452762825301	26.2526477423736	1.76548743000862e-48	1.95591710608965e-45	100.09040785733
TP53INP2	2.05378806320028	6.74736439517426	26.2434969997375	1.82357748303511e-48	1.95591710608965e-45	100.024203905687
PALLD	1.88834406826874	6.19064292852654	24.8059217236551	3.27524356732944e-46	3.07381608793868e-43	94.8671353243313
HMOX1	7.48185287029366	8.09908799650029	24.8083979495208	3.24549623595904e-46	3.07381608793868e-43	94.7153392362481
DNAJB2	1.57117143840761	7.05363186842534	24.4492882534728	1.22706149126554e-45	1.08385619722608e-42	93.5679398717817
SMIM14	1.90344102242102	6.9418291941642	23.7567964973131	1.65793017512712e-44	1.38308219498382e-41	90.9768569118135
CBR3	3.17421765353721	3.927720076627	23.6646831726631	2.35327229212958e-44	1.85982824940093e-41	90.3430103046628
SLC48A1	1.83649663789801	5.88804216039048	23.1869691494835	1.46905251443632e-43	1.10296462783879e-40	88.7896459434394
SRXN1	2.58154751403275	8.94437464496432	23.0855664461521	2.17412815986055e-43	1.55460516421267e-40	88.4106198212481
TFE3	1.39361861172634	6.96665464157639	22.9036317391765	4.40552039340702e-43	3.00696791942726e-40	87.7122965123544
NQO1	2.22963339665912	9.05325570610876	22.7453819511282	8.1677040986066e-43	5.32252344025519e-40	87.0874630313354
RBMX	-1.44187693058686	7.36761000895635	-22.7349748993042	8.5069634101042e-43	5.32252344025519e-40	87.0569699777593
PGD	1.60545390863933	8.61367700918984	21.9848575806971	1.65163319484434e-41	9.92036962151303e-39	84.0916747602462
GCLC	1.49468145348776	6.22062015522295	21.9173998134396	2.16342008317611e-41	1.24945830649894e-38	83.8299629870737
KIAA0513	1.65510367007441	5.91605873094083	21.7230181025595	4.72310853966466e-41	2.6267480678372e-38	83.0488665008687
SQSTM1	2.02928860026161	10.0356146664611	21.0454394312013	7.43673534806564e-40	3.9882149280912e-37	80.284133086353
MKRN1	0.896944009089012	7.01404923103086	20.9579920451839	1.0656605603331e-39	5.51791688757306e-37	79.9483095786614
LPIN1	1.83138760719912	7.60495056874482	20.9449121078744	1.1246627192912e-39	5.62931179762553e-37	79.8947796715333
HSP90AA1	1.83863293890434	12.1330875110188	20.6576284990853	3.69239826321123e-39	1.78855007485096e-36	78.6484934521568
CDK4	-1.20376532415213	7.41455795978682	-20.5808402172513	5.08208904458449e-39	2.38477028417127e-36	78.3887393140164
AIDA	-2.13763534215868	7.41840152178324	-20.3655504845007	1.24930726784812e-38	5.68472664666889e-36	77.495893986567
EMC3	1.00652847871568	6.43020823940128	20.3302239946687	1.44877582987899e-38	6.39847584160674e-36	77.3505640533472
GREB1	-2.69118004698471	4.37889365284744	-20.2548326989126	1.98845467760553e-38	8.29406539970129e-36	76.752815424264
FAM219A	1.42641376295008	4.9031338887447	20.1617171418084	2.94291132381392e-38	1.19434476860513e-35	76.6314740417601
AKR1C2	5.09771708613407	3.0361363416893	20.3190648425375	1.51822641235748e-38	6.51362508798853e-36	76.6187155054982
PES1	-1.1855544288739	6.55255246502648	-20.1101443253628	3.6582797367338e-38	1.44559811912618e-35	76.4276104656994
HIST2H2BE	1.33857017736413	7.04293759046112	19.6002810379222	3.20037323063092e-37	1.23222575464497e-34	74.259082310845
CDCA4	-1.57621754318269	4.60280636978052	-19.3713187679036	8.5653758338242e-37	3.2154420880176e-34	73.2351191949388
NOLC1	-0.951130529593236	8.37246477254147	-19.2913305757849	1.20998415616794e-36	4.43149319244335e-34	72.9071084776123
CDCA7L	-2.05864833614515	4.78615754129023	-19.1337527523575	2.39532558324476e-36	8.56385927571508e-34	72.1776548791841
DAZAP1	-1.02509709807091	7.2775769301302	-18.8763272659631	7.3584867079719e-36	2.56965200946293e-33	71.1269752673892
PSME4	0.913638771789318	7.57688608305288	18.8476579322645	8.34250799112709e-36	2.84707045442646e-33	70.9882177230243
FAM177A1	1.17004090930463	6.32688476843276	18.7808454884325	1.11814870483597e-35	3.70637151282384e-33	70.7209264916788
FUBP1	-1.26010423844597	6.83786430356156	-18.7773545974885	1.13540949380592e-35	3.70637151282384e-33	70.7024378914198
SLC29A1	-2.13383128085149	5.08681264342282	-18.7337058951209	1.37529147793915e-35	4.39390996441154e-33	70.5252701294986
IPO4	-1.23784244825058	6.74475704776611	-18.6957657751098	1.62493108574209e-35	5.0833260798965e-33	70.3448174663803
NOP14-AS1	1.26872439774267	4.99015831980131	18.5857020385299	2.63893901447269e-35	8.08700168190243e-33	69.8876248442371
HSP90B1	1.14554053870742	10.5739672632274	18.5690382308091	2.84034805419187e-35	8.53013327634901e-33	69.7169582031619
SRSF6	-0.822498745729696	8.20471466910349	-18.4524192998085	4.7570803162558e-35	1.40063368684112e-32	69.2435313246631
TPM4	1.56678515917366	7.49549417093139	18.3775625934292	6.62976142571028e-35	1.91447110708588e-32	68.9139645098399
GABARAPL1	1.45894446446967	6.48173614621184	18.3518574545189	7.43141197860565e-35	2.10547325039137e-32	68.8409403301248
MTHFD1	-1.29990296344468	7.14407201688946	-18.3183451564881	8.62493375586432e-35	2.3983704681122e-32	68.6704657070835
KDM5B	0.749080016382258	7.20535113817396	18.1422471019159	1.89090759821194e-34	5.16252154450008e-32	67.8811945851988
ZYX	1.65849679104149	5.91579032647338	18.0790369138747	2.50875077835481e-34	6.72703601567427e-32	67.6292573653778
PIR	1.57869329646309	4.09076459439261	18.0134508770278	3.36583248795366e-34	8.71402424812279e-32	67.3316208466283
PFAS	-1.65031034124202	5.37836215480948	-17.9965599867207	3.6307948825115e-34	9.24068067047334e-32	67.280203282156
CNN2	1.5808685548494	5.44011572494781	17.830719829925	7.65508208030821e-34	1.91581187529847e-31	66.5255592213826
UNC13B	0.749733529380316	6.95283188162322	17.7956141684954	8.96847893051818e-34	2.2077160593551e-31	66.3284267575274
CRELD1	1.27949532759565	5.95701322374947	17.7882483196845	9.27163810620994e-34	2.24553093230401e-31	66.3200320719789
SH3GLB1	1.05327669940651	5.48805745756601	17.7617048297551	1.04522247012892e-33	2.49111453628604e-31	66.22569578429
DNAJC3	1.03654538046751	7.25456363449407	17.7582332652917	1.06174300960513e-33	2.49111453628604e-31	66.1610776679388
NOP14	-1.00416012348492	6.18436149902686	-17.6178106224178	2.00476655336884e-33	4.56114766142219e-31	65.5558959324101
SAT1	1.84690272704044	7.7034347765658	17.6185538864353	1.99801999584507e-33	4.56114766142219e-31	65.5244623238128
AKR1C3	4.28540904880971	1.72873069089169	18.0230584869345	3.22389292580441e-34	8.49297827611911e-32	65.307729174963
CAD	-1.51959256946456	6.61656542469463	-17.5407625130991	2.84437989866076e-33	6.37480724750596e-31	65.194854184055
FEN1	-1.24429190780396	6.18702241310182	-17.5257386821665	3.045438056732e-33	6.72504380292465e-31	65.1358156998712
SLC7A11	1.79739684574789	9.90229467857052	17.4543205335867	4.21525304726272e-33	9.17336808082566e-31	64.7337232388526
ALAS1	1.16609479973388	6.66842958025798	17.4426611317621	4.4452658474059e-33	9.40142422037281e-31	64.7317343412284
ARSG	-1.78219786285483	3.99721234612014	-17.4108464087679	5.1392237876244e-33	1.07181367215233e-30	64.5707464656693
SEL1L3	1.24223724481323	8.75085321345689	17.3974923888068	5.46207787077529e-33	1.12354193572002e-30	64.4911863107094
TNFRSF1A	1.02597288927685	6.82203984760087	17.3483174262894	6.83723354490626e-33	1.38740403932855e-30	64.3119910387171
QSOX2	-1.20805900967828	5.43776399669378	-17.3302057797267	7.42732658793932e-33	1.46748336900654e-30	64.2725203258645
MCM7	-1.30467264501599	7.63196662227199	-17.3327614777243	7.34105194274293e-33	1.46748336900654e-30	64.2209545389662
NKX3-1	-2.63093213822799	7.74594844250421	-17.2813817751058	9.28623006240104e-33	1.81093546255862e-30	63.9912864966418
ARHGAP35	1.34225521216098	7.71079721591008	17.2654945060109	9.98696804194465e-33	1.92261938612616e-30	63.8997021568976
SLC43A1	-1.60210376203685	5.80506728633959	-17.2329357280172	1.15937806769254e-32	2.2036988689204e-30	63.8353817090151
CAMK2N1	-4.07190390769802	6.33118258788692	-17.1858236377001	1.43906561197565e-32	2.70112615367829e-30	63.5936419135163
TEX19	3.26803783833897	1.66127872729026	17.4466810838739	4.36456898687215e-33	9.36262398669603e-31	63.4614121403873
RRBP1	1.03194743128092	7.82120005327221	17.1333382048413	1.83140539072285e-32	3.39510905519682e-30	63.2978116145271
AIM1	-1.43136681111797	4.56901317756297	-17.0927305332394	2.20748205085837e-32	4.04238420435235e-30	63.1995747554079
NCAPD3	-1.20469169765706	6.74743189314071	-16.9612663400215	4.04682608119478e-32	7.32134222111093e-30	62.5388195385912
PEG3	-2.64858130680362	6.75122348986378	-16.9504111503508	4.25491787908917e-32	7.60617224671464e-30	62.5154374956825
APEX1	-0.877313462274459	7.90502282516888	-16.9212383759885	4.86907917946583e-32	8.60165799515986e-30	62.3225024580677
MYBBP1A	-1.55262773363598	6.38228595609245	-16.8958387795065	5.47604448345441e-32	9.56142836785481e-30	62.2458988554393
B4GALNT1	1.84316033477367	3.60361058210751	16.7948156219232	8.74464067750184e-32	1.50930487831457e-29	61.7990512273095
ILF3	-0.717766304297069	8.88719611079809	-16.7534035487599	1.05981795135349e-31	1.7881153210701e-29	61.5243074126326
FAM65B	-3.41804921349998	3.0244813109359	-16.7751617349698	9.57973997793552e-32	1.63465199441682e-29	61.1282290923377
NRBP1	0.8171393549214	7.28053615446019	16.6478749384069	1.73143996919192e-31	2.88881139748732e-29	61.0705414621601
TCOF1	-1.19342129127027	6.00948024117969	-16.5427071146479	2.82787173793797e-31	4.66629912273369e-29	60.6226535260284
MTR	-0.990698573085572	6.32980639944018	-16.471690413794	3.94156334485477e-31	6.43331686808035e-29	60.2850529200212
TONSL	-1.55195235446023	5.55440779528041	-16.4393415954411	4.58614778809172e-31	7.40490270817047e-29	60.1658289145614
CLIP1	1.08745963619062	7.34697770045077	16.3665694546271	6.45110402007688e-31	1.0305295528242e-28	59.7558104106026
SLC19A1	-1.75485459138953	5.30683842421257	-16.3219398170027	7.95528303239114e-31	1.24433885431651e-28	59.6263319544371
TRAP1	-0.934343620743246	7.84129265965665	-16.3407594757697	7.28215641790449e-31	1.15104063969741e-28	59.6229074988809
RIT1	1.65755426246563	6.19270559275461	16.3059793706276	8.57497740661044e-31	1.32744186327487e-28	59.5264624262763
SRSF1	-1.00502391719199	8.59299241776705	-16.2834990467062	9.5310700882518e-31	1.46039335148152e-28	59.3336699575337
TMCO3	0.958706092563339	7.14698493502492	16.2286816250084	1.233681184339e-30	1.87120774384186e-28	59.1187199750835
CAPN2	0.698797636119767	6.65727198765853	16.2171423084335	1.30260595639256e-30	1.95292404445712e-28	59.064285026036
SEC31A	0.598172945789089	7.87942817311957	16.2153638810532	1.31356771770224e-30	1.95292404445712e-28	59.0296201462452
GLRX	1.6132079504735	2.92440795261074	16.180596795127	1.54751478512975e-30	2.27818451112827e-28	58.8581721050066
WBP2	1.18799835189778	7.84772571630618	16.1578468015936	1.72285454397725e-30	2.50565788827546e-28	58.7679128929935
ZFYVE9	0.807741012257326	6.14320345977865	16.1464893990144	1.8177322750388e-30	2.59953027066501e-28	58.7651874856786
PMEPA1	-2.48745579316194	5.75133408342932	-16.1366621952969	1.90405774961731e-30	2.69729539323146e-28	58.7623091238297
MYCBP2	-1.45858458286259	8.02068614636938	-16.1563088338442	1.73540503716468e-30	2.50565788827546e-28	58.7521405024388
APOL2	1.31645645730129	4.85706774605761	16.1239980163794	2.02141308280072e-30	2.81051285660515e-28	58.7055829594987
VPS39	0.646070660384938	6.93607894558956	16.1302160762686	1.9629100331145e-30	2.75467822964929e-28	58.6509304851639
FAM120AOS	0.801549596626673	6.96357406562531	16.1113954042081	2.14542004398619e-30	2.9555621449997e-28	58.5644910724757
TFAP4	-1.37765909359895	4.15678082208915	-16.0445320610062	2.94334716013748e-30	3.98173882492111e-28	58.3372287781604
HNRNPD	-1.18522098204846	7.7814248262866	-16.0498789271413	2.86979469054108e-30	3.91753064301499e-28	58.2489136725022
CDCA7	-2.16796334655808	3.74549539786046	-16.0280027087147	3.18293553899182e-30	4.26740714763404e-28	58.2147940035116
TMEM2	1.75276398171435	6.24856582224231	16.0182722681967	3.33304883237108e-30	4.42912046609594e-28	58.1709899620308
UNG	-1.46786816869145	5.58491074683267	-16.0034447046709	3.57560216162201e-30	4.70975807534352e-28	58.1143684686361
PDE9A	-1.96539678562766	4.40051961083023	-15.9960184721822	3.70367613522393e-30	4.82059109643173e-28	58.1009481907765
FNBP1	0.759834414447468	5.90419838836064	15.994866548735	3.72395156623655e-30	4.82059109643173e-28	58.0528025266634
P4HA2	2.04750536876909	4.92443165078256	15.9710535778532	4.16902558222322e-30	5.3506058241593e-28	57.9969288275159
EGF	1.51727854262926	4.72302213111865	15.9531579330778	4.53838602644922e-30	5.77528852314928e-28	57.9091260738998
SLC25A37	-0.909416581170678	6.39218260244231	-15.936971105568	4.90075231724129e-30	6.18400813409203e-28	57.7650815363006
TDP1	-1.04944509748042	5.12343865106362	-15.9209026655309	5.2892483551025e-30	6.61861277501826e-28	57.7420810812928
DENND1C	1.05108172245891	5.40287531099683	15.8960075276718	5.95322178083801e-30	7.28063787500656e-28	57.6200018668242
RRP9	-1.35363059795772	5.40201554152345	-15.8956352653235	5.96376171167959e-30	7.28063787500656e-28	57.6182614629759
PTEN	0.961819727190321	6.70777567922009	15.9062535656326	5.67036091875056e-30	7.03687103768251e-28	57.6038995579034
STEAP3	-1.65881156313652	4.05728704467787	-15.8768422426253	6.52096991980641e-30	7.83351074526505e-28	57.5434997948457
FHDC1	-1.35912954795043	4.94820480361845	-15.852413229893	7.32429705016836e-30	8.65997200829355e-28	57.4340013832966
TMEM185B	-0.743897518412087	6.17506498538482	-15.8485084777193	7.46162590402255e-30	8.75341988865645e-28	57.3535546172694
WWP2	0.801775290164451	6.97634059665171	15.8450708765679	7.5846666296533e-30	8.82878714037783e-28	57.2987557525639
GRIN3A	-3.14173831816189	3.64011524406086	-15.8699920658431	6.7368486925004e-30	8.02861269576079e-28	57.2898529474686
PACSIN2	1.03281152447613	7.71662090827788	15.84061968507	7.74702245977039e-30	8.9484068658394e-28	57.2599662507084
NAV1	-1.61131176853061	4.51914823741745	-15.7907252661978	9.82456190317587e-30	1.1261497827335e-27	57.1441413402276
FAM216A	-1.45122059468033	4.45236064564699	-15.6874263432562	1.60823629025071e-29	1.82949061624278e-27	56.6572957206353
TNFRSF19	-2.05951179150361	4.40563886011166	-15.6359862850667	2.05658003368621e-29	2.32192524705505e-27	56.4056975784232
HNRNPDL	-1.32734222830017	7.55761001901218	-15.6284915051377	2.13165727246365e-29	2.38872877636673e-27	56.2601655203276
MRPS25	-0.948728952416805	6.16408240047868	-15.6120622493293	2.30601718151598e-29	2.56497437019585e-27	56.2238278859389
ADSL	-1.11031688025619	6.20194562058413	-15.6014580027438	2.42610212092701e-29	2.67870216528235e-27	56.186609327908
TRERF1	-1.7097609712098	4.01141655692858	-15.5706788924057	2.81146965690547e-29	3.08153491737902e-27	56.0982949523453
C19orf48	-1.31576856309178	8.23696514967449	-15.566015850906	2.87499743884075e-29	3.12833054649512e-27	55.9407713135038
AKR1B10	4.42119840662761	0.71470635739066	15.882613026092	6.34451361714409e-30	7.68300132863191e-28	55.8917205162992
DNAJB4	2.39160003755711	6.14063789689588	15.494393013875	4.05352430131129e-29	4.37897272722953e-27	55.7090391113703
DNMT1	-1.34288087452935	7.11362761882201	-15.4607869246765	4.7635380184784e-29	5.10923477753369e-27	55.4665982011829
GBP2	1.89251313087134	3.43920109901903	15.4273175261125	5.59500286230986e-29	5.91651851974963e-27	55.4207416654132
DKC1	-0.8956395846374	6.97089339238598	-15.4503057772961	5.00960802432416e-29	5.33505490023061e-27	55.411820870903
AMFR	0.829898170040318	7.18721694596489	15.4219363272865	5.74168786522137e-29	6.02917377511637e-27	55.2723206032867
DNAAF5	-1.13315255501818	5.64156640823504	-15.3831947475313	6.91832062892275e-29	7.21427101138222e-27	55.1514574927135
IPO9	-0.672286330672454	7.25879823777156	-15.3756991683773	7.17255375505476e-29	7.42779773695877e-27	55.0467061854339
UBAP1	1.1195157683937	6.96208329539737	15.3648726451189	7.55643705955544e-29	7.77174375933456e-27	55.0074293468125
LRRC45	-1.63205303766259	4.74130043073407	-15.317541354346	9.49249792141246e-29	9.56639924751205e-27	54.8890183125371
VCL	1.13370013985629	7.95233102978779	15.3392152550011	8.5507254679164e-29	8.73453698137637e-27	54.8470850404153
MCM2	-1.48172905568738	7.0059770569288	-15.3236975020714	9.2148698484687e-29	9.34935713814906e-27	54.8147312230554
CDC45	-1.36858856870623	4.95162767856729	-15.2984871480852	1.04062333384291e-28	1.04173333206568e-26	54.7922327406641
CBLB	1.57418581747933	4.84199949541352	15.2787136549347	1.14480967697805e-28	1.12355961500016e-26	54.7098235894581
ARMCX3	0.947197781906695	7.09479876587203	15.2788538445717	1.14403529128076e-28	1.12355961500016e-26	54.6030867516896
BAIAP2L1	0.814831100580764	6.74048491925147	15.2739118529618	1.17165459486171e-28	1.14243931145737e-26	54.5710424873677
FAM174B	-1.4231094585721	5.2285271018513	-15.2481009289535	1.32717787935601e-28	1.27749378438525e-26	54.547015415219
CALR	0.751989754863523	10.4929892587392	15.2856663238295	1.10703185043643e-28	1.10087352755983e-26	54.5361560088727
OAZ2	0.757773527338992	6.92791313818921	15.2583830501599	1.2628790966656e-28	1.22344467842133e-26	54.4904568954906
UHRF1	-2.55255498768363	3.71980381810399	-15.227636936461	1.46510888633955e-28	1.40127866479457e-26	54.4491119789824
UBE2R2	0.643724192979893	6.92217713232435	15.2194674979082	1.52411721915692e-28	1.43938013602895e-26	54.3028154162585
ZFAND5	1.04150021116285	8.06994798921149	15.2016328251299	1.66137298672729e-28	1.55919854804356e-26	54.1873452155308
RNASEL	1.7205029484035	3.95276454982642	15.1495056113651	2.13804498057708e-28	1.98178292767564e-26	54.0786694372466
TRIP12	0.637583791169077	7.73548997465903	15.1548094748053	2.08383778861749e-28	1.94353467291182e-26	53.9633682849134
FANCD2	-0.955683528848359	5.98539422262474	-15.1361525006847	2.2808782160621e-28	2.08839434709685e-26	53.944854202772
MYH14	1.03209364260452	6.91672296958566	15.1448293129302	2.18701283149252e-28	2.0147352563001e-26	53.9441649100445
PRKAR1B	-1.84097045062484	3.94420322352618	-15.1169160127119	2.50367457630379e-28	2.25120822980704e-26	53.915778979905
PFKP	-1.3234052363926	5.94601432073827	-15.1184822582843	2.48474374187739e-28	2.24764530289343e-26	53.884866838812
TP53	-0.674651203506588	7.25242136148099	-15.1200568943501	2.46585650741597e-28	2.24407886759746e-26	53.8185122556506
CAB39L	-1.26105815071878	6.54095299471142	-15.0948066637285	2.78690415844569e-28	2.49096147876312e-26	53.7249979823554
SFXN2	-1.0892874097118	5.67443094726723	-15.0675315270925	3.18108841623809e-28	2.82646293835687e-26	53.6410722467681
MCF2L	-1.44062650330034	4.85525878505749	-15.0456286771229	3.53786009108629e-28	3.07078075882958e-26	53.5840130085794
WWC3	0.938693940009386	5.93163434997865	15.0550710716735	3.37937028528838e-28	2.98497789434649e-26	53.5540287224523
CYB5D1	-0.755839419957621	6.24714006718262	-15.0487848933036	3.48406893721143e-28	3.05946076965888e-26	53.5055626096272
MCM4	-1.3317082845953	7.28442116532678	-15.0474242754461	3.5071563131984e-28	3.06182902319693e-26	53.4604950227855
MMS19	-0.735085706000829	6.33726571413499	-15.0365979367838	3.69642606923309e-28	3.18997321009219e-26	53.4559229513306
KLK2	-2.18378606643637	6.5995755946349	-15.0258355093623	3.89475484113664e-28	3.34192221111473e-26	53.4055161742192
RBFA	-1.01006253937507	4.71425961030222	-15.0037683354278	4.33549443542563e-28	3.65740362035681e-26	53.3777983858538
MTHFD1L	-0.892892174124413	5.31561584749619	-15.0050102412743	4.30940917454884e-28	3.65593718446471e-26	53.3666782045518
CCDC86	-1.30242331107547	5.7376389839104	-15.0116500887678	4.17259685517794e-28	3.55998377144045e-26	53.3506438347754
SLC50A1	0.84813077861109	7.15524023593749	14.9884551717448	4.67048311080081e-28	3.9179873961891e-26	53.1773905695946
VPS45	0.764954600155081	5.86025629927301	14.9522368339065	5.57005486469166e-28	4.62099137282928e-26	53.0491421318185
RCC2	-0.670268440161488	7.71633499285481	-14.9633016684392	5.27815399100523e-28	4.40315335160747e-26	53.0485252765383
NOP56	-1.08284844604629	7.51123693536341	-14.9493600571018	5.64856920469539e-28	4.66037995481901e-26	52.9683975832099
IKBKG	1.70648810830198	3.08709845932357	14.9064223408934	6.96179397082124e-28	5.6814292535789e-26	52.8699837337277
MCM3	-1.40151025674805	6.67686453523221	-14.9122573277887	6.7667295090008e-28	5.55241586377901e-26	52.8268269934334
POLR1E	-0.826453559108952	5.54112165200626	-14.8876140023574	7.62986638200499e-28	6.15968137592403e-26	52.7663157579315
NASP	-0.806438353006435	7.30152737134616	-14.9020553345381	7.11147240321466e-28	5.77220916792818e-26	52.7528724314921
LAMA3	-1.34181134504457	7.61516963943829	-14.8520315957814	9.07513954203287e-28	7.28728852209441e-26	52.5059571034445
DNAH8	-3.78445316752165	1.81826667752025	-15.2252883887114	1.48183341686016e-28	1.40830446756786e-26	52.3757029360569
SORBS2	-1.85048555587331	3.29671920849383	-14.8114566479259	1.10621172703929e-27	8.83557196447981e-26	52.3603058427028
CD59	0.702606498813731	6.5943208717031	14.8094111371713	1.11731397586219e-27	8.87702997965434e-26	52.3296036254253
DHRS4-AS1	-1.04396531721048	4.8793782686097	-14.7881582147266	1.23950705590936e-27	9.74473191179837e-26	52.3267707267918
AK2	-0.595272334825413	7.46806929800169	-14.8004893809807	1.16706208446118e-27	9.22347592645743e-26	52.253967149125
PLEKHH1	-1.61563456192644	6.37972124026654	-14.7778556054653	1.30348862230453e-27	1.019436726694e-25	52.2093040551638
VPS37A	0.855094698044894	6.44298186140357	14.7715326971398	1.34438825882689e-27	1.04597585982097e-25	52.1528013999538
EXOSC2	-0.951023674037342	5.72678188006167	-14.7657679017968	1.38280070253551e-27	1.07031625511718e-25	52.1523817619107
TMEM201	-1.20239111163984	4.775659506405	-14.7470580074908	1.51523480505195e-27	1.14335506696784e-25	52.1261368517631
ISOC2	-1.20006401970194	5.96923820672886	-14.7537756325134	1.46627918230312e-27	1.11200243441736e-25	52.1043927889184
STX3	1.07296020471971	7.8186658237774	14.7596025588004	1.42510354781267e-27	1.08626166872868e-25	52.0580492350775
ALDH3A2	1.60624054146483	8.05392114536679	14.7616936072664	1.41061226351082e-27	1.08070172188156e-25	52.0385792761606
HSPA5	1.23177572367178	10.7254462798672	14.7628251124594	1.40283259421217e-27	1.08025303767641e-25	51.9989381887504
HIST1H2BK	0.730238595398022	6.80853152002269	14.7225236191185	1.70840989669255e-27	1.28267415043676e-25	51.8919157347706
FAM69A	1.56200668083436	3.11211556003675	14.6765939704443	2.13909344839224e-27	1.59330187530583e-25	51.7977199066164
HK2	-1.6199864549303	6.01647119683507	-14.6659298390565	2.25379675588082e-27	1.66714345252741e-25	51.6883578012637
AKAP1	-1.27900908837118	6.65789044736765	-14.6761870909176	2.14336027445243e-27	1.59330187530583e-25	51.6790629119421
HEXIM1	1.1868273251603	6.65971488408758	14.6644211497994	2.27051579271223e-27	1.67127770310622e-25	51.6146367479494
PRIM1	-1.42621122168738	4.47710809253784	-14.6327576518936	2.65164669276992e-27	1.94229886529918e-25	51.592376958392
TMEM263	1.16195156531227	6.82971740763251	14.5889269871815	3.28764648132212e-27	2.3848936987214e-25	51.2508758451554
IVNS1ABP	-0.953750100027599	5.46095045714902	-14.566247711903	3.67480773572091e-27	2.62766252188501e-25	51.2092612737706
ATAD3A	-1.4333397306766	5.71141604856208	-14.5589107303909	3.80961985623351e-27	2.71114937256883e-25	51.1714241276587
HOXC13-AS	1.91766182015752	3.27294570167197	14.55344428198	3.91328293246856e-27	2.77178568462018e-25	51.1648253346969
SPATS2	0.735790082574094	6.60400978656127	14.5682076335915	3.6396137527439e-27	2.61494928761734e-25	51.1424975568642
PPP1R14C	-2.13845273730969	2.73195189777766	-14.6014075947744	3.09235124947413e-27	2.25411390107299e-25	51.0199699655994
S1PR3	1.76680725864901	3.64387533667204	14.5163497527389	4.69570314974918e-27	3.2795664417039e-25	51.0164573590455
FRMPD2	-2.11278178668834	2.63076375264565	-14.5873417099188	3.3133239958075e-27	2.39196505389641e-25	50.9469117128276
RNF10	0.600767342186524	8.22100578583093	14.5367113274761	4.24855079009169e-27	2.99512857577543e-25	50.9423914381137
ARIH1	0.918860480782729	7.11301877002647	14.5196635044422	4.61983386416719e-27	3.24165538805301e-25	50.8929092930206
USP43	-1.30015784854146	4.22144765897733	-14.4806644526961	5.5965025796426e-27	3.8726766237748e-25	50.8529966835582
RNF24	1.1062146186656	4.73229730063776	14.4784779997648	5.65703067087207e-27	3.89660424558784e-25	50.8121391151008
INSIG1	1.61880339824752	8.28307822877681	14.5006806653042	5.07176005612195e-27	3.52581245382997e-25	50.8018883804912
CTNNA1	0.731413682458877	9.05959923183132	14.4637816059207	6.08130262035067e-27	4.169718728182e-25	50.5642185812804
DNAJB11	0.782335946863571	6.96585842231121	14.4511922701326	6.47008617801608e-27	4.41612791132225e-25	50.5606289426488
PER2	-2.0252353891011	4.02468575939284	-14.4133718271407	7.7948750670502e-27	5.24878224245855e-25	50.4948580873405
ZFAND3	0.852605659056557	7.19824743810549	14.4349499226195	7.00881149604484e-27	4.76218612781037e-25	50.4815930380044
DVL3	0.690187093510898	7.32008775167461	14.4266679055429	7.30063217472615e-27	4.93812129440035e-25	50.42446586519
SLC7A2	-2.55552510195239	4.24422151726396	-14.3741645316696	9.45689268299934e-27	6.28782895494624e-25	50.3280734829041
DHODH	-1.19595560024418	4.3485066850925	-14.3740214611773	9.4635678197779e-27	6.28782895494624e-25	50.3191222335386
TFG	0.561225309289577	7.55721645860413	14.3911189446043	8.69844046785133e-27	5.83106169934177e-25	50.2430714010018
SKP2	-1.15355827459758	5.30482601242042	-14.3472422645497	1.08001532273527e-26	7.08188213370867e-25	50.1553513505135
FOCAD	0.575521409720059	7.2382435986809	14.3709309139467	9.60892240230972e-27	6.35628100410056e-25	50.147895189336
NAT10	-0.749934519052972	6.53881867925356	-14.3629316464845	9.99564552257498e-27	6.58309706872745e-25	50.1337771386801
HSPB8	3.67722320685311	3.78392611016434	14.3443592725301	1.09549113150171e-26	7.1521281872303e-25	50.1165014041835
POLD4	0.984634993858168	5.62414388174018	14.338774329405	1.12610761679612e-26	7.32018700164961e-25	50.0795931535859
GPR158	-1.56424423694383	6.19310152516177	-14.3345355590664	1.14991697393816e-26	7.44273848304114e-25	50.0304464761182
MMACHC	-1.02831999881633	4.35207373465454	-14.3087644446003	1.30596144022416e-26	8.38047734461793e-25	49.9996798075273
TSEN2	-1.16457403780962	4.71260228242128	-14.3093372981941	1.30227160567686e-26	8.38047734461793e-25	49.9922691123601
CLSPN	-1.45390313943081	4.606054908957	-14.2783347307189	1.51783821005469e-26	9.65756718736492e-25	49.839523713679
KLHDC8B	1.10894571056481	4.78124915914599	14.2713622412202	1.57106124871048e-26	9.87073460696094e-25	49.7962273712025
GTPBP3	-1.11249271660103	5.12423682946065	-14.2723847471392	1.5631403980485e-26	9.86223370466231e-25	49.7930910134361
CLTC	0.700058021926434	10.1593938830119	14.3040880741001	1.33647813433749e-26	8.5398109213667e-25	49.7471404518129
NEDD4L	-0.730358165619801	7.72242217383346	-14.2724292319744	1.56279670795862e-26	9.86223370466231e-25	49.6620279497269
TMEFF2	-2.47077342078818	6.05640526932268	-14.2393406030577	1.84061533189866e-26	1.14209420759464e-24	49.607299585426
PHB2	-0.699697470891987	8.19188974962069	-14.2501791426434	1.74453862015916e-26	1.09149966334625e-24	49.5335770741271
OAF	-2.16720435303251	2.9642325316016	-14.2415118765145	1.8209517360183e-26	1.13458138041705e-24	49.464469474749
NPLOC4	0.863494706169082	7.95665826576091	14.2187574215572	2.03795043913373e-26	1.25933595860214e-24	49.380324421487
BCL2L13	0.709284772843005	7.07148627200453	14.185638541168	2.40106734685997e-26	1.47160927675303e-24	49.2472364137637
CLIP4	2.29600001561168	2.51602935574914	14.1946743168964	2.29599440715668e-26	1.41297754171576e-24	49.23916655506
MAPRE3	0.994549653146009	5.00415799159824	14.1567047560781	2.77114526871004e-26	1.68467681598988e-24	49.2254413854247
SNTB2	0.928206127632084	6.90042123185991	14.1609705767346	2.71317806780627e-26	1.65614153927556e-24	49.1148397362388
ADCK3	-0.869694960865099	6.44546069524462	-14.1115066574121	3.46727860337958e-26	2.08258622033391e-24	48.8999504319712
OAS3	-1.43894373337972	4.52694507097421	-14.0703910844162	4.25217244877711e-26	2.54384946178634e-24	48.8214449146829
APLN	-3.06478429470604	2.38319782364309	-14.1361477507442	3.06841903889101e-26	1.85787823741885e-24	48.745378206059
MAPKAPK3	-0.914810031511202	6.37320633546148	-14.0631910270573	4.40695241205195e-26	2.62598402457826e-24	48.6795956644997
CHP1	0.636038804734445	7.77482626798277	14.0597197882567	4.48358319790671e-26	2.66108637548487e-24	48.6004513435034
ZNF385B	-2.40649617538246	2.46338037167405	-14.1244766806651	3.25124142626679e-26	1.96066832356715e-24	48.5834405350351
ABHD3	1.13182518209313	5.99739973424365	14.0368945038673	5.02191781569948e-26	2.94566866877123e-24	48.5730201939724
MAFG	1.53701343431194	6.53642251778699	14.0331898255827	5.11522286491047e-26	2.98872321165352e-24	48.563046050138
SARAF	0.778644101857722	8.80753090093997	14.0569573981574	4.54552074368958e-26	2.68722596406467e-24	48.5602545791855
TOR1AIP1	0.903711538877955	7.08520687550469	14.0376084185106	5.00413475997563e-26	2.94566866877123e-24	48.5218636320061
VPS54	0.888403858751675	5.24684752422542	14.0112088683784	5.70576998040438e-26	3.32084659014543e-24	48.47615143929
CENPBD1	2.46997040433964	6.61794291860921	13.9948470728757	6.18940219673848e-26	3.57461782254712e-24	48.3451853196994
CAMKK1	-1.38488697295096	4.83464262187577	-13.9676538688218	7.0860135156507e-26	4.0612053034737e-24	48.3066703088481
DSC2	-1.15948114449169	7.91207621410056	-13.9996306709115	6.04389478176369e-26	3.50405884335767e-24	48.2917185897371
GABPB1	0.993381408614335	5.17521379606743	13.9457122893915	7.90376014403024e-26	4.51265636208205e-24	48.1592210982665
ADD1	0.569930634348904	7.84756981976877	13.9726177653838	6.91312607074527e-26	3.97729889188931e-24	48.1588176518863
TRPM8	-2.17102461044137	3.70185326267619	-13.9217854134543	8.90394920534409e-26	5.0453472176395e-24	48.0818888194465
ITPR2	1.40065386561341	3.95810210393688	13.9006703628985	9.89172891601216e-26	5.52171752426909e-24	48.0058913440519
ACTG1	1.36366353174329	10.856979258601	13.9433260572651	7.99822267190115e-26	4.54929210762378e-24	47.9390921946253
XPO5	-0.720821692045082	7.28886507585419	-13.9083227909388	9.52162814570659e-26	5.33495403865411e-24	47.8724377779915
NCL	-0.905599324050787	9.95771603608955	-13.9114194015257	9.37584590471156e-26	5.2729476443876e-24	47.8024181224069
WDR90	-1.32872161094351	6.533152100247	-13.8853830233224	1.06749135824557e-25	5.93683342052428e-24	47.7936557531393
RAB36	-2.63574278908941	2.63813111761884	-13.9198962912201	8.98813500545314e-26	5.07390358052197e-24	47.7014980094129
CPEB2	1.63985347337466	4.50342084306404	13.8355077298286	1.36899878041855e-25	7.58556667408301e-24	47.6859146616334
DPH2	-1.27663375961308	4.97547705720968	-13.8228065743654	1.45859335085786e-25	8.02279771299695e-24	47.5594626698156
TUFT1	1.40973441108204	6.56155627489139	13.8303987762953	1.40435336584483e-25	7.75285666967868e-24	47.5068487776996
LAS1L	-0.833574921539608	5.92493518519208	-13.8175990562781	1.49700839749138e-25	8.20404310099655e-24	47.4721001626123
KNTC1	-1.12824176086573	5.83695581025501	-13.8075510828585	1.57402617823243e-25	8.56361488852834e-24	47.4376536259304
SAMD9	2.11604912017862	2.08808352724558	13.8134738310306	1.52815951398014e-25	8.34430664070028e-24	47.401360891707
NUMB	0.57547840402701	6.32683946422775	13.8010428764457	1.6260226923986e-25	8.81456922348639e-24	47.3710522713933
RAB6C-AS1	-2.00161287968537	3.31632391208265	-13.7665337395595	1.9319700751713e-25	1.03980152862983e-23	47.2963199632395
FDFT1	1.03526811826567	8.5063379988421	13.7944207190671	1.68070064080289e-25	9.07820173463892e-24	47.2647248442998
MFSD6	1.23676041382866	5.2180205029077	13.7583084374966	2.01305042390596e-25	1.07783397529711e-23	47.2431628491292
INF2	-1.27877253962419	5.17405638164688	-13.7558326755574	2.03811773676214e-25	1.08142671149188e-23	47.2420658531966
TIMM50	-0.788949901068065	6.40287859236249	-13.7567936359141	2.02835091860083e-25	1.08006090048617e-23	47.1528052751408
MCM6	-1.33110355437316	6.50256431554122	-13.7579172185699	2.01699085680932e-25	1.07783397529711e-23	47.1456555166244
ATAD3B	-1.37145461522399	5.44528351438229	-13.7176406528316	2.46703436351835e-25	1.29982414044181e-23	47.0334376775446
ADCY1	-2.1323678721337	4.2105779643546	-13.7023758316856	2.66284533272347e-25	1.39808690615999e-23	47.0310988614919
KIAA0368	0.504042899256588	8.44395641370866	13.7455287469931	2.14585799999573e-25	1.1345846383076e-23	47.0125190211648
STX2	-1.24330135954343	3.92773944161971	-13.6838049814024	2.92223322871948e-25	1.52361993619624e-23	46.9397810434215
TMEM8B	0.832119935140121	5.26826119760932	13.6880873353053	2.86025404270216e-25	1.49650086080891e-23	46.8739813372289
NOP16	-1.16509713633277	5.05378879721578	-13.675426088924	3.0474304716578e-25	1.56795642694231e-23	46.8097383681305
KLHL1	-1.31453556496642	4.78949223298591	-13.6642435062107	3.22295272899809e-25	1.64611762512365e-23	46.7849411904035
MYO10	1.05930446176509	6.53719537247863	13.6744556844431	3.06227395905395e-25	1.56938927539775e-23	46.7330056012068
ENAH	1.0398166626524	8.2521256276012	13.6768392978632	3.02594288267282e-25	1.56681235607638e-23	46.6657022409773
MYH9	1.1024157668372	9.75851144553128	13.6817825631474	2.95197109620169e-25	1.53379923808182e-23	46.6560666888194
RPL36A	-2.2367803996388	1.87967025854112	-13.6753208841332	3.04903620582815e-25	1.56795642694231e-23	46.6430209749724
ALCAM	1.02730193757483	7.38718041729672	13.6330992180501	3.76718268660629e-25	1.91755983803661e-23	46.4829037065311
AQP3	1.22546992169146	5.28676189570468	13.6085697948634	4.26007682620308e-25	2.16112546021167e-23	46.4643296212082
C10orf2	-1.32566551484301	4.00193512402822	-13.5876411951295	4.73151553010395e-25	2.37620191304485e-23	46.4386489931622
MAFB	-1.78413344012148	5.51933565158371	-13.5970731601391	4.51289148935815e-25	2.2816693132728e-23	46.4360037714678
COG2	-0.928411538051139	5.01033733473769	-13.5941380858502	4.57981417784576e-25	2.30773455350778e-23	46.4349588635859
SPIN4	-1.35692635306883	4.80611659211628	-13.5640670239203	5.32559832536377e-25	2.65678353666652e-23	46.3000442542724
SDCCAG3	-0.823213155203361	6.10396249769012	-13.5829741242105	4.84359555762918e-25	2.42438102977866e-23	46.2870067003591
SNX5	-0.711070420954546	7.0656628045816	-13.5609717627927	5.4089728926297e-25	2.68944162105058e-23	46.1460121298132
SEC24D	0.939386102307379	6.95795148475889	13.5421774680617	5.94412181918389e-25	2.93608333016004e-23	46.0695479260344
PA2G4	-0.677626156841384	8.2946866138048	-13.5536979000866	5.61009865294241e-25	2.78023898919417e-23	46.0551444607426
APTX	0.754440941712443	6.44743957988052	13.5388828592848	6.04326699527245e-25	2.97526876068889e-23	46.0501945456683
MCTP2	-1.26566196155904	5.99618701968421	-13.5233935519502	6.53210980397578e-25	3.20543009204249e-23	46.011734987149
SLC35F2	-0.923979916233705	5.5772984621368	-13.5107929591151	6.95893417974008e-25	3.40375751280055e-23	45.9856327696
FAM13B	0.806598961721249	6.43597217701051	13.5015659061414	7.28914725333841e-25	3.55369594662758e-23	45.8665378682782
SNX11	0.967178317137623	5.04547835153632	13.4407727383123	9.89518254709026e-25	4.77768685296165e-23	45.6651230590663
GSR	0.729977365165169	8.45321573469761	13.4715149276391	8.47765107754925e-25	4.11975432299287e-23	45.6339140311825
POLD1	-1.31326568553383	5.47550086895569	-13.433587119935	1.02594673575914e-24	4.93769749492286e-23	45.6057504073727
SIPA1L2	0.980702445852223	5.56084833827015	13.429714082065	1.04613698693911e-24	5.01878370475327e-23	45.5660477923451
KIF16B	1.00388246621817	4.17357715132763	13.4028669811151	1.19749927158614e-24	5.65460662331368e-23	45.528828176306
E2F7	-1.77878114657301	4.11950382108718	-13.3952144949357	1.24454031187924e-24	5.84000541349333e-23	45.506208460351
MID2	0.815334533309933	5.07441994734282	13.4088513762347	1.16195930877006e-24	5.52151296850988e-23	45.4888839827659
FXN	-1.14119201985529	4.09213447765273	-13.3905415253249	1.27417358886709e-24	5.96043321197141e-23	45.471971765033
ID1	1.65208774914651	5.86158339442705	13.4188405622763	1.10497868535753e-24	5.26741585375515e-23	45.4666830080243
RNF14	0.694570523945833	6.80103792788632	13.4236935782412	1.07831696838255e-24	5.1566903175899e-23	45.4570463749388
PCDH1	1.31468105143788	5.62245842698902	13.4000226886209	1.21477147592493e-24	5.71818447726919e-23	45.4294779060968
PAQR4	-1.70594335710961	3.6363997848492	-13.3776596859734	1.359582616401e-24	6.32058593432738e-23	45.4183741689554
UBE2A	0.716822427155396	6.61198107935028	13.4033458393702	1.19461570806451e-24	5.65460662331368e-23	45.3593868798509
MYO1E	1.17034442896956	4.89655428427365	13.3813401296172	1.33461033696127e-24	6.22376050304671e-23	45.3520671820733
TMEM45B	-1.43822520880246	4.63226486542408	-13.3499918990984	1.56296241473785e-24	7.21497444626206e-23	45.2618172344088
TYMS	-1.08978607458636	4.65205164288457	-13.3495580544696	1.56638363710804e-24	7.21497444626206e-23	45.2362420503875
FAM134A	0.774207887940087	6.74036342392898	13.3690403290644	1.41991733526165e-24	6.58070330441017e-23	45.191634554699
KCNN2	-2.11345802276676	6.02653810336723	-13.339269981767	1.64975372160135e-24	7.56426759769128e-23	45.1001024368472
DFFB	-1.21913422134134	3.93462687038759	-13.2955779024619	2.05642448086447e-24	9.21769253870476e-23	45.0012897238855
STK39	-0.984319637848841	6.83485432098628	-13.3319098545724	1.71211713721071e-24	7.81433159038175e-23	44.9980581860047
KIAA1958	1.07310818569105	5.18855229719015	13.3127192707751	1.88608124508536e-24	8.5305409566873e-23	44.9951496338267
GEMIN4	-1.12949747119804	5.73292332919182	-13.3203950584205	1.8144655665659e-24	8.25636816592531e-23	44.9753367466541
MMP24-AS1	0.894864195031628	5.50759234425864	13.2981401744826	2.03001240318935e-24	9.12654678032673e-23	44.9076765944165
OXA1L	-0.563109431363844	7.08225399665541	-13.3128566658972	1.88477472416184e-24	8.5305409566873e-23	44.8912625423159
PSEN1	0.639666376131539	6.58478885921032	13.3027662294433	1.98318606237763e-24	8.94279937317192e-23	44.8602549318292
TDRD7	1.22407073670828	3.56129181237566	13.2610515527654	2.44787250136762e-24	1.08109569060401e-22	44.8362646895333
DAPK1	-2.96234444131851	2.32815549221145	-13.4635033140819	8.82614106132263e-25	4.27526884441357e-23	44.835386477595
JAKMIP3	1.44718992179719	5.0665106270803	13.2756461805663	2.27401682841205e-24	1.01325331440461e-22	44.8219852204036
RRS1	-1.10852689460449	5.1510255808117	-13.2699382709229	2.34048462375344e-24	1.03671731888736e-22	44.7687066406127
MAPKAPK2	0.622837440050936	6.56573144900493	13.2808291928702	2.21530410797908e-24	9.9002995492303e-23	44.7457580780792
PPP2R5B	1.03501674789486	5.03673557992153	13.2491393841497	2.59962021337105e-24	1.14474771624574e-22	44.7087144794537
FTSJ1	-0.82076575524134	5.49591087637836	-13.2464910588482	2.63461999939232e-24	1.15517463337187e-22	44.657880862254
LRRN1	-2.36643131401166	4.5173715338718	-13.2257403598789	2.92574703950872e-24	1.27712260305997e-22	44.6408867004024
ACSL1	1.27009729636684	9.10340620786639	13.272988826037	2.30472228957312e-24	1.02389674261036e-22	44.6321861902183
G6PD	1.20494899833761	7.05726382351509	13.2461857847173	2.63868473126367e-24	1.15517463337187e-22	44.5461388941273
OSER1	1.56126633858548	6.53374417076399	13.1986075930246	3.35569394505741e-24	1.46055363127484e-22	44.3638438570307
AKR1C1	5.25032741408132	1.68380391566154	13.3389651524058	1.65229073790806e-24	7.56426759769128e-23	44.2072999119555
RCC1	-0.725199062729997	6.71019697681233	-13.1753804297188	3.77381783139127e-24	1.637793310872e-22	44.2037837426251
YIPF1	0.798300664455623	5.43805175485657	13.1591860752417	4.09591709126398e-24	1.77245795511297e-22	44.200788550288
FAM86EP	-1.14033287793243	3.3879077091822	-13.1316354875541	4.70857679985303e-24	2.00927284880988e-22	44.1902057356729
FANCE	-1.52891887761183	3.96963320964283	-13.1244965902157	4.8818164537604e-24	2.0766389764778e-22	44.153305820726
UBE2T	-1.06688704507659	5.49149803190604	-13.1469051670127	4.35845793229399e-24	1.88064954917605e-22	44.1404207646631
PASK	-0.99790057145375	6.41972627841911	-13.1454555383029	4.39054230545088e-24	1.88906542288397e-22	44.0870598916547
PXN	0.715887974311251	6.89257494811034	13.131572855219	4.71006954435987e-24	2.00927284880988e-22	43.9686007531411
ANXA7	0.500590080941025	8.10988893203356	13.1316690336117	4.70777747690821e-24	2.00927284880988e-22	43.9390270626977
PDE4DIP	0.830403817365704	4.76344260098027	13.0823618648362	6.04280835791705e-24	2.55602282542204e-22	43.8844670949482
MMP16	-2.09178802678676	5.36648590061518	-13.0807607141283	6.09201962136757e-24	2.56960018636111e-22	43.8767335871194
TEAD4	-1.56015962711296	3.34850401961973	-13.0543099065147	6.96573749169981e-24	2.92171827305487e-22	43.7952460930984
DDX56	-0.602732859544113	6.73504554142472	-13.0900498865233	5.81201741294619e-24	2.46534614329943e-22	43.7703834331603
AKIRIN2	1.1559216059301	4.38595629134347	13.0512142527766	7.07588932229587e-24	2.95965331653467e-22	43.7488901698163
TTF2	-0.976719129203036	5.46100555935847	-13.065985076976	6.56556413030219e-24	2.76158294063355e-22	43.733884150124
DEF8	1.0785231170163	6.66222450432011	13.0474267044973	7.21304151599459e-24	3.00863976122708e-22	43.5773082467174
FBXL18	0.945765206841967	5.91921859712183	13.0413544911822	7.43851413601724e-24	3.07704485582465e-22	43.5743253598742
PANX2	1.64437117758355	4.24977082447739	13.0104148495862	8.70205243486925e-24	3.57021910825127e-22	43.5603458781454
RANBP1	-0.955149716744013	6.6542407438731	-13.0432814962556	7.36620496756163e-24	3.06401478650708e-22	43.5463793991237
SAR1B	0.712527638807511	7.27273363184077	13.0425992849346	7.39172332623123e-24	3.06613584162122e-22	43.5060113988433
PABPC4	-0.598927212043995	7.76683829719013	-13.0263224620478	8.02758740932194e-24	3.31160034446094e-22	43.4242341871646
SS18	0.639584115271215	6.53627589633335	13.0105097618134	8.69786416184982e-24	3.57021910825127e-22	43.3833197748675
PPP2R2C	1.12218007450923	5.66694974647942	12.9878893836959	9.75554455691619e-24	3.95916910990956e-22	43.3005443610388
SLC25A19	-1.56908644622554	3.02923851698275	-12.9519798195047	1.17060909038209e-23	4.69996419817581e-22	43.2700108559075
HYOU1	0.656250270009169	9.26477740592003	13.000062832339	9.17122896538919e-24	3.75245706115216e-22	43.2465503165312
PKNOX2	-2.28145343872179	2.51017835848099	-12.9973280475271	9.29936025131777e-24	3.79454330254858e-22	43.2455477981286
KIF1B	0.752110054117034	8.16074995951709	12.9949404261696	9.41269418894996e-24	3.83037983580684e-22	43.2423656660737
BSDC1	0.700341807835775	7.14882339004118	12.9851578086258	9.89170839182443e-24	4.00360898144571e-22	43.2332632582708
PSMD11	0.537102537379448	7.5143992780044	12.9758631064811	1.03694804157786e-23	4.18570209471322e-22	43.1611205931216
SNX10	1.25606204104923	4.4016254356737	12.9352110404483	1.27466208635664e-23	5.1040869036617e-22	43.1523062617249
C6orf106	0.758913823713049	7.36640777609377	12.9703634342553	1.06630141791722e-23	4.29264935427481e-22	43.1510262883012
POLA1	-1.10490034640904	5.06164044847927	-12.912675402603	1.42927019084932e-23	5.6627760384679e-22	43.0063606631249
SNORA33	-1.9842642490774	1.984442051456	-12.9132693011123	1.42496366880388e-23	5.66064932559763e-22	42.9767946133026
BAG3	1.41796359289766	7.59227406443493	12.9337583145576	1.28410206582502e-23	5.12821186713525e-22	42.9660330549185
PNP	-0.95331441471214	6.11209111057622	-12.9240432643901	1.3490607039314e-23	5.37334098945198e-22	42.9649695911338
RCL1	-0.832325982722478	4.97995842586492	-12.8928785751305	1.58054732391034e-23	6.22926472856632e-22	42.8913049488834
WWP1	0.741432157734155	7.35341474916286	12.9051529740525	1.4849612779278e-23	5.86794172351679e-22	42.8082454447266
MYO5B	0.984471729957141	5.25654528911231	12.8755044806624	1.72649805011937e-23	6.73379083651751e-22	42.7967903235119
TXNIP	-2.65691175887845	6.26709835508204	-12.8804336063927	1.68376841347474e-23	6.60142728374325e-22	42.7757522534243
RNF103	1.11998984434061	6.8897702003151	12.8771057022092	1.71249936311001e-23	6.69658605116144e-22	42.7300659589207
SNX3	0.691970468831566	7.29900817826516	12.8838716928437	1.65459407787412e-23	6.50402740140257e-22	42.7116462984694
MIPEP	-0.932821624406158	4.51132045667646	-12.8323829550558	2.14991099899476e-23	8.25653799511643e-22	42.6322653910465
TANC1	-0.964411310858454	7.79272606316016	-12.8693854454999	1.7810598451243e-23	6.92859964621413e-22	42.6269084263389
SRM	-1.01797882213067	7.1459443866052	-12.8659126104675	1.81279243661509e-23	7.03382202279383e-22	42.6245019015194
ARG2	-1.39303633232542	6.81379780344497	-12.8522543069799	1.94319431926632e-23	7.5203623448719e-22	42.6143312092299
DDX11	-1.00644378459656	5.16155111638991	-12.8314887500493	2.15971536132806e-23	8.27303210859747e-22	42.5866026571545
NR2C2AP	-1.05692528927761	4.1095314203862	-12.816675542361	2.32881808790125e-23	8.89809984934484e-22	42.5859809964673
NUP210	-1.11430460990154	7.4457952438972	-12.8446492765868	2.01984095816855e-23	7.79689764212313e-22	42.5108818151351
CDC42EP3	-1.32064153126519	4.06642984907366	-12.7938787188337	2.61538611941299e-23	9.86749697716216e-22	42.4909437868085
BEND3	-1.44961995284624	3.137048297774	-12.7909170235767	2.65512590305295e-23	9.99232344868247e-22	42.4778335536183
IGF1R	-1.17346082644654	5.1375700271785	-12.8045398351342	2.47721251549525e-23	9.39338967996886e-22	42.4668050506771
MAF	-1.84978775166767	3.64953015087327	-12.7846685672457	2.74096604159565e-23	1.02895865201501e-21	42.4436611159288
HDLBP	0.50695866212919	10.2187515902831	12.8416240621199	2.05116719566498e-23	7.89751964361674e-22	42.4139924054853
AKIRIN1	0.733929013044345	7.45719123398778	12.8077760772308	2.43673635786123e-23	9.26329953155548e-22	42.3153474218484
PPP2CB	0.646150105662684	6.74119887521201	12.7982145585408	2.55828200546606e-23	9.67636337382326e-22	42.3003330677572
RPS6KC1	0.720427598972744	5.5403756615867	12.7834336969473	2.75825720327254e-23	1.03286758514565e-21	42.2930227513582
CNKSR2	-2.03094956055439	2.43604082914581	-12.7711355582793	2.9365483088086e-23	1.0941739306469e-21	42.209874875584
CYB5R1	0.782098497217913	6.07306436663259	12.7623260704641	3.07132996361177e-23	1.14156165182164e-21	42.1583229850908
DHX37	-1.10497030208061	4.91475552864095	-12.7393666642176	3.45249928164155e-23	1.27377713054372e-21	42.1327354389483
HNRNPF	-0.60573233132558	8.7178824280361	-12.7786790892306	2.82586135197804e-23	1.05555059853986e-21	42.1311083783916
NT5C2	0.58179521330033	7.40735662554743	12.7599901086285	3.10809899732723e-23	1.15237566774977e-21	42.0748406004409
RRP1	-0.981834745806131	5.37625928985349	-12.7322477478593	3.58006700470948e-23	1.31760505251759e-21	42.0628027522826
GPR107	0.484313946132814	7.7897448889548	12.7549616643245	3.188754507193e-23	1.17936792315296e-21	42.0376328228906
DST	1.04402918822321	4.59457498657109	12.7111821028643	3.98593861948785e-23	1.45982571488365e-21	41.9964198975524
RRP1B	-0.556548767828695	6.47437924370733	-12.7209102865723	3.79306505253825e-23	1.3925834921495e-21	41.9080898120909
WNT10B	-1.52462667007517	2.66830664461125	-12.6626332356131	5.10600238445675e-23	1.85197419818847e-21	41.8031668733411
CECR5	-0.857636754880011	5.75311988872228	-12.6806119190794	4.65846251212606e-23	1.69785128840012e-21	41.7740512899394
EPHX1	0.902668199954546	7.82517671025557	12.703347255969	4.14840579067995e-23	1.51563166308638e-21	41.7691811818345
LYRM9	1.32212011536294	3.11298623205094	12.6508260998347	5.42313692078864e-23	1.95754384621544e-21	41.7668909008116
WARS2	-0.693440884795995	4.85440578342828	-12.6517753192934	5.39692660546518e-23	1.9527771062088e-21	41.7043668723731
PKMYT1	-1.43247600157542	4.56590854028249	-12.6458650753591	5.5622154509597e-23	2.00293110819211e-21	41.702463471194
PIAS3	0.623422048695661	5.9878776627387	12.6726416751121	4.85179170058076e-23	1.76403157810946e-21	41.6910698534327
MSRB3	3.43605387022375	1.27624622272955	12.8087462828461	2.42473163857198e-23	9.24105844791799e-22	41.6417405201603
NREP	-1.20767143950828	4.60434720236321	-12.6208895315412	6.31866716609802e-23	2.26446554095771e-21	41.5646062337651
SLC16A6	-2.58354187512403	3.37597504149662	-12.6095527022472	6.69529747995944e-23	2.39372826093026e-21	41.556681539673
KCTD10	0.59921894502867	5.96999012355223	12.6211414170846	6.31054497106101e-23	2.26446554095771e-21	41.4328313153444
E2F1	-1.25934997569954	5.51847109023476	-12.5923896758181	7.30878725145829e-23	2.58841390018627e-21	41.3507002248144
SESN1	-1.12100778892915	7.05134851414331	-12.6033096526239	6.91223635543846e-23	2.45957680363185e-21	41.3204152119468
GYG1	0.526953437804595	6.35559758398262	12.6000305521147	7.02899188212118e-23	2.49520903314259e-21	41.3005924575976
UTP20	-0.919482000390068	6.09549023738211	-12.5758242029548	7.95435982794426e-23	2.8104156982685e-21	41.1921187519694
LINC00161	-3.89235380992449	2.5352840070855	-12.6073932445838	6.76955240228611e-23	2.41452728913844e-21	41.1492647929154
TDRKH	0.687065326373833	5.58251365547089	12.556095321643	8.79828182087446e-23	3.10129107563969e-21	41.1350904942283
MEX3A	-1.28675547901578	3.8251347083514	-12.5242492604101	1.03542034723036e-22	3.61578417070025e-21	41.1082422085925
FAM43A	1.16902354384079	6.53503857119285	12.542835799559	9.41538692315059e-23	3.30330490743059e-21	41.0297205939616
ANKMY2	1.35378515695625	4.50822811441995	12.5075874896211	1.12753744541252e-22	3.90117564062544e-21	41.0203281643174
GDPD1	-1.08949813919384	4.2026522981028	-12.503838868592	1.14937017979027e-22	3.96757301603006e-21	41.0074070850681
MAOA	-1.42212501964708	8.28826132769166	-12.552731076058	8.95090514061784e-23	3.14770003727207e-21	40.9966335593912
ANAPC1	-0.907027224693073	5.56238821569623	-12.5269354385606	1.02129274766303e-22	3.57476268039814e-21	40.9860699846138
MRTO4	-0.942564403510439	5.06458746943601	-12.5111689508415	1.10706697119128e-22	3.84808278690006e-21	40.9507058331793
SYNM	1.27089840705502	4.03933764041546	12.4817453282339	1.28694204410666e-22	4.40198672763224e-21	40.9026615899388
PRSS16	1.14478133709666	4.37424749071674	12.4794288770291	1.30229056930628e-22	4.44436254288706e-21	40.8834297363375
GTF2H3	-0.829043970830591	6.4596710917794	-12.5079388894419	1.12551227061493e-22	3.90117564062544e-21	40.8446380212436
DUSP3	0.789185021357388	7.5628548537765	12.5169723653836	1.07468496709977e-22	3.74419245150119e-21	40.8364433452888
ARHGAP44	0.738921728304103	5.27728110878103	12.4863720306604	1.2568270591952e-22	4.31865334573802e-21	40.8245215418353
FBXO30	1.66647994829348	5.29951455244377	12.4786911903046	1.30721683660534e-22	4.44978490430668e-21	40.7992316384213
ALYREF	-0.741697780513301	6.06392518576267	-12.493119383608	1.21417133288874e-22	4.18165062721498e-21	40.7893559087616
C1orf116	-1.70285449127184	7.0545757501865	-12.4844183759113	1.26945611069828e-22	4.35208971649438e-21	40.7141231210807
NOP9	-0.661659876275841	6.14856997380719	-12.4783045680792	1.30980615856656e-22	4.44978490430668e-21	40.7004708548531
COLEC12	-1.35038063021824	5.09489839596591	-12.4507508598832	1.50823041288726e-22	5.05526515176677e-21	40.66495603306
HIPK3	0.835682989161776	6.52839473947418	12.472447213909	1.34966992009863e-22	4.57486309711085e-21	40.6526337245328
SNAPC4	-1.32758501952068	4.88288853189519	-12.4435780812246	1.564657939561e-22	5.22108969343288e-21	40.6389799503579
WBP1L	0.704043860220106	5.88130419822825	12.4604729964013	1.43499127673042e-22	4.83135179627443e-21	40.6242054851539
ELP2	-0.584473657431102	6.5179824382754	-12.4610718827987	1.43059817648545e-22	4.82738476811358e-21	40.5985418411563
IPP	0.843461552770078	5.44917928905359	12.4486825459285	1.52428888673888e-22	5.09771089605146e-21	40.5945211671901
F12	-1.41829473736955	4.27643715095958	-12.4209827204794	1.75663461446507e-22	5.79728030127637e-21	40.5865649368568
C1orf115	0.687036076384175	5.95682594886903	12.4536351442864	1.48611962523517e-22	4.99229805202044e-21	40.5815923829486
SSRP1	-0.684105961257472	8.2735668759131	-12.4719592464592	1.35304532497268e-22	4.57597490986255e-21	40.5787404252022
PAK1IP1	-0.962058668263331	5.14377985578485	-12.4214067365375	1.75282304882039e-22	5.79728030127637e-21	40.4818958971872
EBNA1BP2	-0.720731604218937	5.8031930327741	-12.4300367106346	1.6770239122259e-22	5.57128120928851e-21	40.481057124398
RAB22A	0.717151609352877	6.28917244091206	12.4241920843922	1.7279903872297e-22	5.72792575157642e-21	40.4229819309322
NUPR1	0.843067470604761	8.08178778588057	12.4304419052627	1.67354692909599e-22	5.57128120928851e-21	40.3912986028902
GNL3L	-0.83414647505431	5.84975695988433	-12.4007968463693	1.94804330517501e-22	6.41487242774296e-21	40.3246670344578
SMAD3	1.13257490516703	3.88838690125492	12.3623929847045	2.37187917215279e-22	7.72584330781917e-21	40.3024649666269
TBRG4	-0.966229727074058	6.34069181702581	-12.4001252925841	1.95475878985961e-22	6.42290109158248e-21	40.2807417192203
PIK3R1	-1.22154172142919	6.09557868836085	-12.3695216184435	2.2867523556961e-22	7.48101816408119e-21	40.1662352234035
TMEM97	-0.588691962585272	6.75868050993758	-12.3713663835677	2.26522659784605e-22	7.42677785878959e-21	40.1156725848162
ST7	-0.953240136753794	5.74101769248391	-12.3454117926908	2.58768700867855e-22	8.39237756421537e-21	40.1086366186023
JAG1	-1.35218060738823	4.70925787406565	-12.3303660941631	2.7953003199821e-22	9.04617017345931e-21	40.1000503046778
SMG7	0.671664037275522	7.5796586969494	12.3688933045956	2.29413061662251e-22	7.48884029113122e-21	40.0712649340079
DTYMK	-0.919619341086675	5.19730207929641	-12.3218435394816	2.92023106438146e-22	9.43014831457031e-21	39.9817158093281
UBQLN1	0.625038459768977	8.3989342295892	12.3526877111844	2.49290767653839e-22	8.10248953915593e-21	39.9634298960051
MBNL2	1.29104707756027	4.61731045271458	12.296565061745	3.32470709967824e-22	1.06524184795481e-20	39.9344977643658
ARHGEF5	0.807453132982204	4.8442718285573	12.2964244582117	3.32710726352428e-22	1.06524184795481e-20	39.9079670828237
ZC3H6	1.77358633760894	4.65883622118192	12.2727078820063	3.75786770937843e-22	1.19046712076005e-20	39.8350478114715
DDIT4	1.09634459112619	9.29730938279806	12.3185187595926	2.97047346282611e-22	9.57180890939847e-21	39.7927878862427
TRIM62	0.975087694473643	4.22561715353153	12.2674273990083	3.86114876025754e-22	1.21804642403418e-20	39.7897617287576
MVP	1.42441895279864	3.64081269150055	12.2594737881659	4.02211207882684e-22	1.25563482277887e-20	39.7800761115171
DHX33	-0.683300066513791	5.9484072092872	-12.2896959672238	3.44402011233408e-22	1.1003277873789e-20	39.753542196892
MYL12A	0.774205715171972	7.04851129607279	12.2971847419468	3.31414956195329e-22	1.06524184795481e-20	39.7206684038379
PELO	0.75209375135538	6.2986521744297	12.2871410037586	3.48948625387761e-22	1.11248674284981e-20	39.7135880098435
LINC01128	-1.11889037973765	4.60433312807834	-12.2503994994975	4.21399095975916e-22	1.31008878367999e-20	39.6880333098167
BOP1	-1.07325906963511	6.61704438585994	-12.2827418905568	3.56918449343569e-22	1.135484626132e-20	39.6857223434658
DNAH5	-1.26907924876625	3.68852629703862	-12.2329454198124	4.60925786860268e-22	1.42412790442259e-20	39.6612029939819
DNAJC6	1.46774898363513	3.03390405325833	12.2375622743901	4.50122308425105e-22	1.39361579037348e-20	39.6566895262693
UTP6	-0.748801571582414	5.93184721547644	-12.2654271286319	3.90101134826648e-22	1.22804164372263e-20	39.6288053063524
TRAFD1	0.770007578984087	5.92458714935429	12.2587505225935	4.03707903621435e-22	1.25769250638578e-20	39.5990851691621
PIP4K2C	0.552165142013471	6.31419010468813	12.2638121292566	3.93349697067176e-22	1.23216869877245e-20	39.5939633137445
RRM2	-1.63507994915796	6.73483977980525	-12.2635528034849	3.93873851498919e-22	1.23216869877245e-20	39.5606514423147
GDF15	1.74991153354217	10.0819525044933	12.2752077894746	3.70994283235625e-22	1.17776958923174e-20	39.5458600421481
LMNA	0.932983132371175	7.20462277272506	12.2636801537322	3.93616361162572e-22	1.23216869877245e-20	39.5413848212235
CERS2	0.666924262286557	8.23280139854664	12.2685714380408	3.83853356487819e-22	1.21346147389918e-20	39.5338796071217
PSMG1	-0.936092407939167	5.6961450765279	-12.2207330219266	4.90773275202671e-22	1.5101335041892e-20	39.4407581756232
GPX2	2.47066944178291	1.16252032759586	12.2400224731923	4.44469511349847e-22	1.37895747570853e-20	39.4076295549267
TIPIN	-1.01806961702308	4.35910831222176	-12.1822932743746	5.97976496025449e-22	1.82134179803613e-20	39.3466722206474
NRD1	0.542605466573307	7.74782086981221	12.2278300268099	4.73199798428636e-22	1.45904890620214e-20	39.3417127080471
GINS1	-0.958641357028781	5.65363137252162	-12.1971398704622	5.54036892348664e-22	1.6978404031648e-20	39.289804506354
RNF11	0.937813319286732	8.22134954125849	12.2072642547226	5.25944330084329e-22	1.61504704714648e-20	39.2290062363713
AZI2	0.919509309049918	6.38660441344106	12.186183905564	5.86134779511733e-22	1.78890240836345e-20	39.215763910253
SUCO	0.895391708340584	7.48615553005035	12.1920279618642	5.68787917834361e-22	1.73949478089629e-20	39.1753335858812
IQSEC2	1.00712826615456	4.52837467093429	12.1420700467592	7.35391882732564e-22	2.22186006259802e-20	39.1111324197668
NEBL	1.19927661055725	6.15688998194072	12.1563197446682	6.83419922331897e-22	2.07737521330684e-20	39.0729631485209
TRIP13	-0.992289732557452	5.0926281436171	-12.1346467336799	7.64018155660053e-22	2.30371418180549e-20	39.0213486964323
BYSL	-0.967448527047952	4.80660292496552	-12.1322363293842	7.73551572156603e-22	2.32778565280632e-20	39.0155807048701
TIMM8A	-1.19854089450708	4.11515106703005	-12.1103124909657	8.65929045364821e-22	2.58504782210699e-20	38.9815534052574
ARID5A	-1.25892297820793	3.6027402663243	-12.099726964189	9.1441441867232e-22	2.71897958629377e-20	38.974670358893
TTC39A	0.958493418535418	4.98343181741514	12.1205092841128	8.21663023669175e-22	2.45778724370843e-20	38.9693829541755
RIC8A	0.630675897951797	7.17750325448856	12.1505299576069	7.04077033278891e-22	2.13153643784593e-20	38.9604197597901
FERMT1	-1.46118773855802	3.48226949005239	-12.0938298668371	9.42596361016679e-22	2.78622577894221e-20	38.939286386996
ODC1	-0.631259185744526	9.16658553382563	-12.1509874249083	7.02422319744068e-22	2.13082294005594e-20	38.9066859257901
EXO1	-1.14220975692371	4.32221503299247	-12.0804405534128	1.00985949003622e-21	2.97334315733017e-20	38.8282234714325
LASP1	1.13805801701534	7.22420893807289	12.1246673087643	8.04270255359575e-22	2.41538443089587e-20	38.8233014619634
SLC37A4	-0.737130153928192	5.74309600342415	-12.0966387667252	9.29065763355972e-22	2.75708527718444e-20	38.7899813522604
PACS1	0.652388044906662	6.38331899684695	12.1076566519294	8.7784594753329e-22	2.61542356114283e-20	38.7841313890823
SETD6	-0.878707517491982	4.97677891775743	-12.0805266802209	1.00941179499453e-21	2.97334315733017e-20	38.7772657101373
ADAMTS1	-2.28581998594881	8.07165006916115	-12.1208032860747	8.20420934605665e-22	2.45778724370843e-20	38.7737721158178
KIAA0232	0.696678504798881	7.10899884868043	12.0960328502551	9.31967919995125e-22	2.76024266008813e-20	38.6936354881065
WDR3	-0.832086726364414	6.51101782139512	-12.0794100029815	1.01523185434352e-21	2.9833114529985e-20	38.6206340663923
DNAJC25	1.04739915725557	4.87817498836738	12.0361086424413	1.26886483345773e-21	3.70686271190686e-20	38.5450579691147
DDC	-1.34373838037672	4.88195735052017	-12.0163509270294	1.40483534517977e-21	4.08027225207339e-20	38.4861068369409
TARSL2	-0.947598815106099	4.82291727658859	-12.0132125596456	1.42773941546963e-21	4.13081600437226e-20	38.4369783051672
AIF1L	-0.736573791645754	6.45595732333653	-12.0381929539722	1.25531341997769e-21	3.67442228350586e-20	38.4311859385618
TAPT1	0.897271683539659	5.68369707981726	12.0287142978861	1.3181342451827e-21	3.84332113119677e-20	38.4302837873334
HNRNPA1	-0.470544910412588	9.95726769453823	-12.0608392234745	1.11710660345206e-21	3.27626421043674e-20	38.4268782556016
SNX24	1.3616073920972	2.80074017124001	11.989057075806	1.61702853698329e-21	4.62500962120781e-20	38.4052458691198
PXDN	-1.29729250219443	4.24230639382662	-11.9796765949265	1.69714630985077e-21	4.81745727575032e-20	38.335311417455
AKAP5	-2.04418575210706	3.58249746331907	-11.971455463463	1.77062830326049e-21	4.99769823341346e-20	38.3340803037765
CPNE7	-1.4926647818442	6.18056436652765	-12.0075771542244	1.46981092788292e-21	4.23621514262762e-20	38.3248772835728
KCTD15	-0.683214830760207	6.28309059064217	-12.0107437693675	1.44601965927426e-21	4.17565984685813e-20	38.3172975050837
HIBCH	0.923012635984736	5.08995912545158	11.9971928214794	1.55061860469362e-21	4.44352842902278e-20	38.3106724547008
ARCN1	0.521315904592946	8.48350739278848	12.0236294152069	1.35312412747566e-21	3.93769610429738e-20	38.2743372279478
VPS4A	0.490273206260663	7.32409162038436	12.0148554415651	1.4157032111734e-21	4.10389950173354e-20	38.2626895891187
MRPL17	-0.950820314948096	6.11893172114456	-12.0024378251805	1.50926173601164e-21	4.33328379119517e-20	38.2605392318829
STAM2	0.904590920316817	5.16658671745535	11.987394589598	1.63094595824145e-21	4.65594762527636e-20	38.2573499603689
SLC4A4	-1.46820423150794	6.37917095465343	-12.0038452909105	1.49835329308139e-21	4.31020556492531e-20	38.2418851851966
WDR74	-0.951446972341517	5.46396669317247	-11.9755619210549	1.73353371361601e-21	4.91146080069019e-20	38.1956996342426
TELO2	-1.14813561072182	5.77924546280022	-11.9721187123923	1.76458357600789e-21	4.99001637991233e-20	38.1565916892774
WDR54	-1.15727498750752	3.92817598176372	-11.9353461657376	2.13306477765477e-21	5.9646370020976e-20	38.1316701111338
ATIC	-0.753368854932758	7.38787400534054	-11.9825279494354	1.67238098026954e-21	4.7651751043126e-20	38.0942466653138
SDCBP	0.861113828926649	7.49099440361155	11.9807726315206	1.68758351838907e-21	4.79938524850951e-20	38.0906086487264
TTC33	1.09971257359679	4.7598459157728	11.9361538882485	2.12419563849453e-21	5.95091822903616e-20	38.0656854447488
NHP2L1	-0.606273120191239	6.96952613291967	-11.9674151559499	1.80790195820887e-21	5.08379322180982e-20	38.0390203782769
OTUD7B	0.944157151736655	6.61776285297299	11.9623595440694	1.85565227878306e-21	5.20831301274885e-20	38.0310415384448
TARDBP	0.47974869212986	7.87924653022138	11.9687914721159	1.79511729904293e-21	5.05731357644065e-20	37.9988985539646
DNA2	-1.07028067223275	4.42803071479088	-11.9091695564768	2.44150395456668e-21	6.73926900400244e-20	37.9531435462485
EPB41L4A	-2.08833015399328	2.55587769469014	-11.9156907143385	2.36071608123971e-21	6.55240530053522e-20	37.8952948888798
NSMCE4A	-0.916902335029025	4.94997615455224	-11.9057784937546	2.48460389260151e-21	6.84565358739528e-20	37.894319806265
GCAT	-1.00481301990436	5.55127888889051	-11.9129403716535	2.39445690722311e-21	6.63379426547273e-20	37.8922863185035
NIPAL2	1.21049531139366	4.18846307213851	11.8951283218579	2.62498884822547e-21	7.21920009980837e-20	37.8903878512221
ACTL6A	-0.745471660680431	6.01746149851135	-11.9257589799744	2.24121517753757e-21	6.24380094729205e-20	37.8771935353056
FAM111B	-1.72087436098304	5.37239196293751	-11.9096489232673	2.4354720347591e-21	6.7349996452933e-20	37.8413669091104
HAUS5	-0.867408104870147	5.21285149085955	-11.8933430961451	2.64928706116736e-21	7.25943330483377e-20	37.8007862078402
RAB5B	0.495804970752463	7.78210574316577	11.9268864898828	2.22821605344242e-21	6.21912495510994e-20	37.798078198068
NAP1L2	1.09182850596887	5.32895323190098	11.89413675001	2.63845714396695e-21	7.24297485810013e-20	37.7835556801992
PAFAH1B1	0.499378277592805	7.67360640618224	11.9217920722788	2.28755713677836e-21	6.36110332701182e-20	37.7740123031074
PDE6D	0.963314187001759	3.68095820656651	11.8580486954725	3.17877252978043e-21	8.64718266434475e-20	37.7347571007478
MRPS2	-0.945446947611936	6.24673670753545	-11.8911902223472	2.67888933088557e-21	7.32717708425823e-20	37.6932011246051
ACPP	-1.62255804534646	5.53536533708495	-11.8593659521486	3.15722487052984e-21	8.60415402103015e-20	37.6362551891085
POLR1C	-0.849893106255958	5.22077315111605	-11.8617878253834	3.11798925306958e-21	8.51267756801687e-20	37.6049365071855
TOMM40	-1.01651303394302	6.06734812668134	-11.8574455309798	3.18868822783526e-21	8.65847060202066e-20	37.5242649825564
HIST1H2AC	1.35458055077604	5.12517021300893	11.8298485496404	3.67713578674593e-21	9.87761555881517e-20	37.5071859708041
LHFPL2	1.43646233880974	3.90145496818586	11.8062037860193	4.15489080696655e-21	1.11013950813896e-19	37.4722036157996
SH3BP5L	0.674898509872754	6.39055759729185	11.8472736418987	3.36065738015063e-21	9.09254616582736e-20	37.4524939983809
CSMD1	-0.689789539940932	6.07076177241248	-11.8369553669374	3.54460355746964e-21	9.55579300160937e-20	37.4304378999105
TIMELESS	-0.634261230240136	6.96489764493572	-11.8465312587517	3.37356646855837e-21	9.11105649134396e-20	37.4097705369715
RTN4	0.725867428066615	8.09893149739818	11.8524935884422	3.27127657690236e-21	8.86669477956061e-20	37.4046230322991
ZNF511	-1.33571305441182	3.87370003495173	-11.7917572846548	4.47692362795694e-21	1.18817665000293e-19	37.4021016287717
FRMPD1	1.02062484243293	3.81208086525329	11.793209326854	4.4434554676812e-21	1.18303062593441e-19	37.3633861202941
NCOA7	1.01300961267389	6.51089075508523	11.8200347813747	3.86835386735123e-21	1.03727145843118e-19	37.3286315639471
WDR35	-1.00891685017393	4.75887662779036	-11.7865069593088	4.60006108196543e-21	1.21610065504917e-19	37.2835046887835
TSPAN31	1.01183073869339	4.6130838788162	11.7802843436755	4.75040574236754e-21	1.25144022153317e-19	37.2646516424924
SMPD4	-0.641766609712964	6.90676930580775	-11.8152985958529	3.96417173693937e-21	1.06106956866099e-19	37.250873081174
CANX	0.594411501639145	9.95790178593837	11.8320647825528	3.63528167858109e-21	9.78268632357951e-20	37.2467553375383
YPEL5	0.992814008604337	5.84370081318027	11.791684435271	4.47860937601e-21	1.18817665000293e-19	37.2394742515711
FANCG	-0.756630609682499	5.41791371899405	-11.7873274184422	4.58059714089515e-21	1.21309077015311e-19	37.2211015971894
BEND4	-1.67771103157463	3.19755934844375	-11.7480737338454	5.61107971834923e-21	1.46787409496049e-19	37.1904159937397
MICU1	0.51234350790391	6.70057363140521	11.7992481006602	4.30693663017085e-21	1.14872043407896e-19	37.1866648366603
PIH1D1	-0.816982433409985	5.66530318241073	-11.777102921135	4.82916497214732e-21	1.26996044171216e-19	37.1698104370473
NATD1	1.59364220330456	4.32972210869249	11.7428247644095	5.76545366269752e-21	1.50302173956712e-19	37.1658837781765
TRIM5	0.809926969710025	5.83187891225289	11.7806270977541	4.74199773054742e-21	1.25142070161512e-19	37.1506384997196
DLEU1	-1.0911127937816	3.98094673898335	-11.745223758996	5.69437718092784e-21	1.48707422171848e-19	37.1340384720805
NPM3	-1.05747689019085	5.41717362724418	-11.7611526458131	5.2442058893383e-21	1.37429311752712e-19	37.109378022609
HELLS	-1.48357928697339	3.88323239023777	-11.7300083121378	6.16051608043776e-21	1.60045518103553e-19	37.0850405487956
EIF2B5	-0.750326076213214	6.37814630109256	-11.7651401344186	5.13721034255983e-21	1.34860752629158e-19	37.02851287611
KIAA1324	1.38207380736314	3.32369815639495	11.6876695118603	7.66891115337708e-21	1.95180287930695e-19	36.8822347104435
AMN1	1.44992529967191	3.35025486579946	11.6808257489996	7.94534955167554e-21	2.01532717682365e-19	36.8471909682684
SLC25A5	-0.665385098206128	8.60369509869232	-11.7402558281126	5.8425513484692e-21	1.52048095404876e-19	36.8145473948609
URB1	-0.902925163521485	6.15150403446662	-11.7208499147188	6.4593376834531e-21	1.6751885087173e-19	36.7980049323271
TMEM18	-0.86098046401394	5.06807431091432	-11.6854043610582	7.75932278201368e-21	1.97147192715258e-19	36.7613718343266
ZNF160	0.961833444305524	5.44411888387503	11.6930548399633	7.4581764013688e-21	1.90781335709707e-19	36.756405622075
SNRPA	-0.743632046865401	5.95259119113127	-11.6991422939546	7.22694578909072e-21	1.85187402677451e-19	36.7399793187897
GTF3A	-0.685698914582304	6.65251796107045	-11.7088553272433	6.87278339450674e-21	1.77627737438749e-19	36.7233767147182
PCNA	-1.11498289181189	6.9343544601054	-11.7113063556818	6.78619530155578e-21	1.75692256289934e-19	36.7149803356215
CHCHD4	-0.822630928958438	4.8400209994124	-11.6772607635126	8.09328291450123e-21	2.04938846954722e-19	36.6957115703263
FAM134C	0.588482963525292	6.16496227146673	11.6920470754244	7.49716523293407e-21	1.91133163221966e-19	36.670344740816
ILF2	-0.570868835087983	8.18197430505603	-11.7083210897889	6.89180303021451e-21	1.77813254813919e-19	36.6574414609429
DCTN4	0.534761883275449	7.71050133407186	11.6992757797299	7.22195668975012e-21	1.85187402677451e-19	36.6265934549506
USP9X	0.590102738607722	7.93043438925265	11.6927316053114	7.47065965618726e-21	1.90781335709707e-19	36.5841909731988
RBMS2	0.898447321270358	4.40817405452891	11.6390138047438	9.86504102102797e-21	2.46068863740458e-19	36.5626286700748
SYNE2	-0.796298179634665	6.70966875779559	-11.6755901012953	8.16355590372326e-21	2.0637029537089e-19	36.5609473883175
SNX25	0.768831207473855	5.46274992446741	11.6513148159563	9.25643512001039e-21	2.32565725481347e-19	36.5297631134633
TTLL7	0.860736013512835	4.9193973075358	11.6432037188245	9.6533643917126e-21	2.41189550259495e-19	36.5292116101772
ACTB	1.23332343422101	11.1541889889903	11.7004917718411	7.17666701216804e-21	1.84528821669033e-19	36.5222625944153
TMEM109	-0.731215737563655	6.64390485681534	-11.668618199754	8.46347681299152e-21	2.13592550964505e-19	36.5076632551607
SEMA4F	0.925446532563312	3.62990664178261	11.6176639285853	1.10181008798249e-20	2.74374465690632e-19	36.5010720259672
TMED9	0.7018713160716	7.44651631032895	11.6681609588626	8.48352818547477e-21	2.13739361129344e-19	36.4716681640663
CLN6	-0.737523003396912	6.00183100296048	-11.6495116226381	9.3432390546273e-21	2.34220496901976e-19	36.4617620261438
SH3BP4	0.710130105452297	6.54043591944999	11.6512041092856	9.26174106538663e-21	2.32565725481347e-19	36.4343355571185
LOC646762	0.975343791767594	4.48529429812937	11.5973403626753	1.22410135946348e-20	3.02818879962169e-19	36.3727999686115
ICK	1.02268545623161	7.05626536496361	11.6467892456555	9.47583964936315e-21	2.37148680291395e-19	36.3691076022818
HIST1H2BJ	2.2435324955648	2.12376101238956	11.6006028287711	1.20359100296854e-20	2.98729297530174e-19	36.3332055659257
PUS7	-1.10272874319318	4.831351328276	-11.6068069972142	1.1655321993354e-20	2.89762111013583e-19	36.3255295259397
C4orf46	-1.08037473992165	4.39110710649121	-11.5699026216726	1.41105836459183e-20	3.45088801347084e-19	36.2117922209346
WBSCR22	-0.576125225653591	6.38832071589607	-11.5966831988819	1.22827498571667e-20	3.033070044659e-19	36.1653399322747
FAXDC2	0.989280513537099	3.61189071072744	11.5557523211047	1.51840123950887e-20	3.69535056928122e-19	36.1554931788305
CMBL	-0.681614129128898	6.45678400236768	-11.5974339337541	1.22350824950351e-20	3.02818879962169e-19	36.1541842516489
PCDHGC3	-1.21542923610168	3.42409616247297	-11.543820531272	1.61524979278595e-20	3.89319275898457e-19	36.1416967921149
MOCS1	-0.919359943228077	4.46908751247141	-11.5548857063471	1.52523512467318e-20	3.70597583043568e-19	36.1414839530139
TTC1	0.769220434614564	6.25641894435765	11.5924833395138	1.25528702810959e-20	3.08500654895148e-19	36.1404952106145
COL4A3BP	0.665263076688868	6.84827966384663	11.5945842713753	1.24170095586451e-20	3.05661992676419e-19	36.1148316359065
GAREM	1.00936652448545	3.70942535073956	11.543137196498	1.62098008658188e-20	3.90074310578741e-19	36.1034850438289
PCNXL4	-0.827173420085724	6.10853862802554	-11.580614579547	1.33488464266282e-20	3.27526597944851e-19	36.0980114518579
LPAL2	-2.34420478955397	1.50791558608719	-11.5963942947798	1.23011431619428e-20	3.033070044659e-19	36.0637602433197
SIVA1	-1.0391796838261	5.6534869333055	-11.5503959409256	1.56113676792084e-20	3.77488401080506e-19	36.001474859133
STAU1	0.42923002716633	7.42588604450438	11.5743591184164	1.37885245419016e-20	3.37762617489714e-19	35.9888695287702
TUB	-0.957353324687126	5.72612491153554	-11.5520117518167	1.54811969839245e-20	3.74944603081629e-19	35.9754104719611
CDT1	-1.27063157073263	5.13465227711963	-11.5303586891516	1.73197012600655e-20	4.14788890145364e-19	35.9538168678326
KCMF1	0.764672905965289	6.46339468458491	11.5520546854913	1.54777530951413e-20	3.74944603081629e-19	35.9356031296835
DUS1L	-0.74519528104257	6.69926391886159	-11.5567340229084	1.51069686735326e-20	3.68256885717153e-19	35.9297634954737
MORC4	0.675380269084255	6.54428355293416	11.5456132329636	1.60031288776098e-20	3.86339201328278e-19	35.8781055850387
C16orf72	0.897614896402011	6.62104009951101	11.5407815160259	1.64089091104661e-20	3.94233886724414e-19	35.8687812481186
NUP54	-0.846305727339863	5.88339349116387	-11.5277639090121	1.75542134953427e-20	4.1973578000966e-19	35.850689341085
PPARGC1B	-1.79114165101242	3.027400214901	-11.4835900144782	2.20720828186524e-20	5.22767185496663e-19	35.8451956090094
VWA5A	1.74545172233955	3.70933046493865	11.4829037956475	2.21507668604743e-20	5.23804590829735e-19	35.8314708988865
NSFL1C	0.573765733187529	6.47318674683508	11.532892021105	1.70937715246509e-20	4.10032065837313e-19	35.8184458916759
FBXO5	-1.72890412098914	4.05341594801879	-11.4803497271011	2.24461022873673e-20	5.29953886709289e-19	35.7877330313394
IL36RN	-3.1264419256754	1.34427433362022	-11.7012749277868	7.14764914834413e-21	1.84097941014641e-19	35.7560552051312
MRPS12	-0.93347618292433	5.44781210204432	-11.4951370332829	2.07892895452173e-20	4.93162672687176e-19	35.701787099484
AFF3	-1.07173635218453	4.22663035363664	-11.4613096918794	2.47757535045414e-20	5.80628524128034e-19	35.6849188033112
CAB39	0.759213365262318	6.83475714144269	11.5104031809727	1.92072565039778e-20	4.57803434386875e-19	35.681345103738
CLMN	-1.12297044123746	4.84808098527492	-11.4701254465675	2.36684141183901e-20	5.57060981820919e-19	35.6635486022736
WDR26	0.707914947261703	7.67234225499212	11.5118133900253	1.90673477606014e-20	4.55191246380272e-19	35.6598960218446
DDX60L	1.82477753675391	1.50137450132137	11.4614214628278	2.47613941643882e-20	5.80628524128034e-19	35.590141204217
FAM120A	0.568957950616033	8.36104175498082	11.4989366468758	2.03837304164638e-20	4.84307113819021e-19	35.5597238150501
TMPO-AS1	-1.87119999789389	2.44002196418443	-11.434838550518	2.84226387571223e-20	6.60672358478249e-19	35.5142876219633
COL9A2	-2.001687927572	2.40677802816744	-11.4366233921498	2.81606569783579e-20	6.55597558429493e-19	35.5090984163071
RAB11FIP5	0.671650802144922	5.22037066189638	11.4499949476975	2.62733962004711e-20	6.13563479543196e-19	35.5084280575712
FAM86C1	-0.897337657603321	3.70310443110197	-11.4234265416763	3.01564118898804e-20	6.97732944435198e-19	35.4922813070463
NUP205	-0.561930877983294	7.3478344449268	-11.4735278204798	2.32544301246509e-20	5.48176644822226e-19	35.4676118576246
ZNF239	-1.0314575553114	4.42787472504802	-11.4260427238811	2.97498123551269e-20	6.89387627044114e-19	35.4449799503253
KDM4A	0.54204231526257	6.83639524542281	11.4612318868743	2.47857541266695e-20	5.80628524128034e-19	35.4360919929289
E2F8	-1.82117519171168	3.10167523157223	-11.4029380831154	3.35393488512391e-20	7.67400876450346e-19	35.4322010587746
ARHGAP21	0.672327148304128	6.42370565736875	11.4528512407634	2.58869814892287e-20	6.05481174520651e-19	35.4233650410304
BTN2A1	0.897602460323986	5.57032795996997	11.4304818120907	2.90724288742051e-20	6.74731981414319e-19	35.3866730074287
TOX4	0.523767507890321	6.9443465852838	11.4484505061002	2.64847384388472e-20	6.17538559623803e-19	35.3642891561373
STRADA	0.721406777969777	4.92574798931296	11.4138997933391	3.16846563922411e-20	7.29719018996768e-19	35.3267166360677
FBXO11	0.726278877452806	5.94222880045124	11.4154122619627	3.1436949044317e-20	7.25126308524521e-19	35.2612292714132
LPGAT1	0.93491529002798	6.11748263367377	11.4189732850382	3.08613704301783e-20	7.12945135968549e-19	35.2481417388342
STX5	0.870581627053811	6.1485376462777	11.4097092482382	3.23812333667492e-20	7.44619602197712e-19	35.2401349162177
RAD54L	-1.13675581289916	4.82694798828056	-11.388695301992	3.61126286670871e-20	8.22863781585706e-19	35.2347486225241
TFDP1	-0.818027728801543	6.17563063919967	-11.4081827571145	3.26387705855825e-20	7.493941576653e-19	35.19538545941
LEMD2	0.668040671539895	5.95439133705469	11.4027256660494	3.3576343621995e-20	7.67400876450346e-19	35.1932582827614
THOC6	-1.1628122568601	4.59662826996291	-11.3701594354932	3.97600722896652e-20	9.0186895090878e-19	35.1905583294576
ZNF667	-0.956795355077402	4.46974369051029	-11.360854531792	4.17279770652529e-20	9.4082177719495e-19	35.1521273423798
STOML2	-0.571234260758946	7.20427563274427	-11.4077189328717	3.27174290106845e-20	7.50053303854104e-19	35.1392889295927
PCSK6	-0.736670437524766	5.25297233820575	-11.3708651746233	3.96146643644439e-20	8.99930106046127e-19	35.1049896930713
LINC00674	0.609543035245723	7.11927203377655	11.3972294986067	3.45479071516182e-20	7.8840634314392e-19	35.0905992887651
GRIN1	-1.6258415598787	3.7427097726542	-11.3388987813821	4.67669666381267e-20	1.045019004521e-18	35.0875967698276
NLE1	-0.808102839711411	5.69606672380124	-11.3671921470854	4.03773150559469e-20	9.13111088674846e-19	35.0307097283202
NUP85	-0.692052186833373	5.6026424920353	-11.3658246519503	4.06649981888253e-20	9.18234004215639e-19	35.0229741101614
DAPK3	1.27784228397917	6.51760403439226	11.3746187444249	3.88501972539175e-20	8.83900851461856e-19	34.9998591672288
RNASEH2A	-0.82274746195236	5.66131705646183	-11.3481212397013	4.45800572068231e-20	1.00211697457733e-18	34.9304080878649
KPNA4	0.687442729296798	7.03095306361816	11.3671947131715	4.03767771435609e-20	9.13111088674846e-19	34.9297672878446
LDLR	1.13320898515342	7.22029136273969	11.3449844137547	4.53121450160114e-20	1.01401962676666e-18	34.8478290399451
CYP4F11	1.1557333045215	4.49753784799711	11.3121894850765	5.37259758267354e-20	1.19341605475482e-18	34.8420711003525
SLC47A2	2.99128586909027	0.24905389510442	11.5042967389885	1.98250535247509e-20	4.71779720646054e-19	34.8017145244669
LRPPRC	-0.677198709392246	8.02943085211189	-11.3475653939455	4.47089138746304e-20	1.00351128660904e-18	34.7990772014084
PRPF38B	-0.939656237771903	6.1529317872017	-11.3243567249786	5.04357192154994e-20	1.12365394620169e-18	34.7832005925781
KRT8	0.729419346352893	9.06502668100817	11.3499301680903	4.41632797627183e-20	9.94236595077928e-19	34.7711956829204
HSPB1	1.07300482702224	8.40441268495778	11.3461777501262	4.50322295529161e-20	1.00925964024864e-18	34.7684210417226
SERBP1	-0.691482615637959	9.06007200584829	-11.3317673566081	4.85314523379153e-20	1.08283549525429e-18	34.6769582311493
LOC344887	4.66441012554968	0.780997825007556	11.5585750282684	1.49635415644421e-20	3.65353723791322e-19	34.6735233961773
NOL6	-0.692757533499772	6.90341654535945	-11.3143018438448	5.31397083819599e-20	1.18214201639039e-18	34.6492854608712
RNF114	0.604757424301613	6.91933866477306	11.3078404219898	5.49535048949141e-20	1.21888010266179e-18	34.639950733214
KAT2A	-0.920439405356213	6.92604382583338	-11.2964008839308	5.83181567394804e-20	1.29160094631274e-18	34.5650491701959
ARFGAP3	0.520487662543959	6.81327974473827	11.2812458184655	6.30955557183083e-20	1.39535031615039e-18	34.5048947146475
GNB1L	-1.74223232535974	2.41557291256391	-11.2251208781893	8.44647675001585e-20	1.8542733169333e-18	34.4554890246694
TNFAIP8	-1.34721530185327	3.98803681115717	-11.2084159496513	9.21279293596349e-20	2.0136724705448e-18	34.4202666410611
EIF4EBP1	-0.682713688057437	6.93226009266332	-11.2573410738263	7.14406478415221e-20	1.57757759998279e-18	34.3896413940052
RAMP1	-1.16194365210598	4.88743640160053	-11.2104282253277	9.11691261233766e-20	1.9956204050563e-18	34.3291128416232
XBP1	0.897951299915963	8.43078054526475	11.256796908195	7.1642965271353e-20	1.57972212410372e-18	34.3241088257762
ATP11A	-1.04645568029016	6.34427279574974	-11.2346743543765	8.03726982905911e-20	1.76702260253516e-18	34.2983401056748
GDI1	0.657486713010631	7.62065777052823	11.2497846221601	7.4302022441621e-20	1.63595186067945e-18	34.2983278224191
HSD11B2	-1.28433955482332	4.66532502883665	-11.1946128114355	9.89827447512695e-20	2.14167852332142e-18	34.2631494066374
C16orf59	-1.11865007506689	3.90094334150801	-11.1830379698436	1.05123263083389e-19	2.27126750857578e-18	34.2541770607625
INTS4	0.565882620088471	5.25552127030384	11.2064755968261	9.30620267777399e-20	2.03113284025369e-18	34.2294853017171
SRSF10	-0.666722397182084	6.51244222352939	-11.2238701175505	8.50157367512301e-20	1.86364423803864e-18	34.2152812259794
BICD2	-0.6593984891304	5.48493519317282	-11.2038443658344	9.43438896496979e-20	2.0502134047617e-18	34.2016734695662
RPIA	-0.756833578708209	4.19280292036289	-11.1562112037481	1.20862336987325e-19	2.58897125849026e-18	34.098185489298
HNRNPAB	-0.61930732544458	6.99528154086491	-11.2056891625789	9.34433171104971e-20	2.03649470207725e-18	34.0929582614011
YBX3	-0.549152376609221	7.38230322259334	-11.2031220693799	9.46988559906283e-20	2.05491043577352e-18	34.0750155508383
OS9	0.481569007586894	7.79891986941927	11.2038403450693	9.43458619266341e-20	2.0502134047617e-18	34.0611466877905
PNPT1	-0.867520274786761	5.55510772503111	-11.1821899508161	1.05587863881113e-19	2.27802782189482e-18	34.0602361614505
TAGLN2	-0.829707365344849	6.82315108180573	-11.1956566899069	9.84469433551977e-20	2.1331591651106e-18	34.0514815892724
ZFP2	1.83711951056183	1.36937793510918	11.1757390691729	1.09190070690653e-19	2.34899441474333e-18	34.0250252321283
TMEM69	-0.654857149372161	5.60176029175481	-11.1600755915578	1.18457316566196e-19	2.54107866508285e-18	33.9566149630252
FAM160B1	0.877059790643074	6.70071217430145	11.1712478346722	1.11770433451042e-19	2.4010655632344e-18	33.9433786891404
PRPF19	-0.595220522741881	8.34663229515563	-11.1793682328177	1.07148644982185e-19	2.308384581137e-18	33.9156360437466
TFB2M	-0.927286047536376	5.24998999977267	-11.1434432749122	1.29161724306374e-19	2.75887973283715e-18	33.9016990601362
SLC24A1	0.77784272847099	4.63470871739657	11.1247511143427	1.42352418782513e-19	3.02342845889422e-18	33.8840768522797
DNAJC11	-0.558865164500562	5.99318443589988	-11.1420056548389	1.30131253507776e-19	2.77564048675107e-18	33.8217639781238
BET1L	0.62089758639207	6.96975856852019	11.1464912295875	1.27130048827335e-19	2.71935158574254e-18	33.7968363741949
UTP18	-0.799459373295746	6.0382440847403	-11.1346401730994	1.35214049302799e-19	2.87996335366075e-18	33.7950157603922
CD99L2	0.671809501543066	5.34476081547197	11.1214408832955	1.44825244949837e-19	3.07160434769316e-18	33.7822231357587
FAM214B	0.879063229413097	4.94263795371917	11.1070833037139	1.56058437718831e-19	3.29588396735016e-18	33.7774031951685
ZNF204P	1.15616963403391	3.96751933887043	11.0830206922272	1.76875697383453e-19	3.72505676284703e-18	33.7451083432131
EXOSC5	-1.20668473026424	3.46376956414176	-11.068570863606	1.9069055373647e-19	3.99917507668553e-18	33.7136030038576
FBL	-0.786165054561061	7.44240724199687	-11.1317988891969	1.37227499289211e-19	2.91870839847987e-18	33.7037508178592
LINC-PINT	2.99433329221673	2.9127025592005	11.0633122655482	1.95981955735494e-19	4.09299728417827e-18	33.6518923230112
SHC1	0.532731026535316	7.67498101434064	11.1199690300072	1.45938529481964e-19	3.09085043540363e-18	33.6250542710533
SLC25A11	-0.752817478197353	7.06918892773721	-11.1141577736184	1.50418424963735e-19	3.18124375951471e-18	33.620738512645
DPP4	-1.41903002517541	3.09777536062187	-11.0447949246805	2.15813029941353e-19	4.48222469930754e-18	33.5985236126967
TARBP1	-0.852727606799866	5.27072019919973	-11.0815903025754	1.78197301727723e-19	3.74318066139096e-18	33.5910673481991
SLC39A4	-1.19791043211035	4.83831025971999	-11.0676067700059	1.91649835391385e-19	4.01368748708095e-18	33.5883624041678
P4HA1	1.07102405419056	6.64949978539461	11.0841487208875	1.75840384985902e-19	3.70845396200605e-18	33.503463793134
UBE2H	0.794815687293482	8.05546991854866	11.0815498429959	1.78234827710078e-19	3.74318066139096e-18	33.4251018555666
STX17	0.678499848223639	6.60861728196152	11.067308900151	1.91947194613727e-19	4.01431625949822e-18	33.4004533916654
SNHG1	-1.31925126223019	6.65406090778251	-11.0593196226415	2.00097493728482e-19	4.16735640197903e-18	33.396377033813
MYADM	0.869907659068606	6.14806704228296	11.060438410146	1.98935618775176e-19	4.14891284934451e-18	33.3856508675146
PDSS1	-1.07042043572199	3.67383991816628	-11.0029655795426	2.68324624308119e-19	5.49681113043754e-18	33.3368258879998
ATXN1	1.22235085467585	5.31463671279326	11.0189926338418	2.46841095825805e-19	5.09143666884654e-18	33.3341122074273
MCM5	-1.22084872249862	6.0540619254246	-11.0300314689933	2.33054228114678e-19	4.82695488188967e-18	33.2618241270991
UTRN	-0.868881181550753	7.98443986623761	-11.0469292991306	2.13428424865659e-19	4.43883826562706e-18	33.2407875663037
MRPL11	-0.67665975597324	5.43061641472025	-11.0153554630002	2.51560291046547e-19	5.17456072651363e-18	33.2400574987696
PIP4K2A	0.820638817017728	4.47316778030708	10.9969380691042	2.76880262320503e-19	5.65664492381588e-18	33.2276224829823
BLMH	-0.560093729906339	5.91401213352056	-11.0204449271758	2.44981617929962e-19	5.06003297776659e-18	33.2068417008719
SOCS6	0.920657826602541	5.16278796108226	10.9995723361866	2.73108000130348e-19	5.58717946860667e-18	33.197646080928
THYN1	-0.769534150181418	5.1259624964653	-10.9874137447639	2.90959682304064e-19	5.92815548097398e-18	33.1477770685356
FECH	0.671626163699239	8.47662145238048	11.0324553745402	2.30131692715569e-19	4.77300759366987e-18	33.1377974161283
DTL	-1.40892483467243	5.25605431495128	-10.9890250084988	2.88528407339454e-19	5.88660674539298e-18	33.1347401851602
ERI3	-0.587123701917773	6.28232638663448	-11.0097778562896	2.58973286852771e-19	5.31975769545994e-18	33.1260696867902
POLR1B	-0.709532166869228	5.7553208188769	-11.0033170940527	2.67833923141167e-19	5.49425435777017e-18	33.1050870977125
C1QBP	-0.613845925428818	7.89311195758403	-11.0169373668359	2.49496784005426e-19	5.139154607168e-18	33.0876552556365
CLU	1.59069596491132	5.56258692855931	10.9847436997109	2.95033825013468e-19	6.00301885691359e-18	33.0348469431824
CC2D1B	0.643375840289818	6.2925670974672	10.9829824864784	2.97752425741305e-19	6.04196003369113e-18	32.992597853267
CHEK2	-0.93957371115705	4.45100635410425	-10.9495197859532	3.54445905756328e-19	7.13453045688608e-18	32.9925960772234
OPA3	-0.885923897090753	4.28173375176312	-10.9473159473349	3.58538478459927e-19	7.20724737959072e-18	32.989046767265
ID2	1.24894506212186	5.50589900121654	10.9606994344975	3.3439443478566e-19	6.76720597404512e-18	32.9674867352859
RFT1	-0.560106078305216	5.23723777073876	-10.9585045903372	3.38239351668407e-19	6.82661573206022e-18	32.9434516619566
ABHD11	-0.76926671474549	5.39233000019294	-10.9446249866883	3.6359985865171e-19	7.29921855282631e-18	32.8698623738918
SEMA3B	1.43838746153849	4.7512472394829	10.9271493136303	3.98256287336157e-19	7.92081643793341e-18	32.8511518769509
EPHA6	-0.937830676074889	4.49588544054201	-10.9131211213367	4.28454599072692e-19	8.48769691250071e-18	32.8429545254443
RANBP9	0.745082115263791	6.90748410293362	10.958823335988	3.37678239173795e-19	6.82446357931857e-18	32.8347171109762
TRAF3	-0.588485928030591	6.12910421048396	-10.9504997950642	3.52641065227919e-19	7.10772917511736e-18	32.8301144991434
SOD1	0.807097146528408	8.32668662285734	10.9660802768045	3.25152436763042e-19	6.58905396819682e-18	32.8019957814256
URB2	-0.902444319397101	4.39372538016746	-10.9186418486258	4.16305832202081e-19	8.2579238789253e-18	32.8006273486005
TMEM40	2.02336051033102	0.82001922815981	10.9831469893455	2.97497441390024e-19	6.04196003369113e-18	32.7988227779241
PI4K2A	0.563022724630579	6.02551330556146	10.9421663077863	3.68286863152056e-19	7.37359404945503e-18	32.7976930088499
TSFM	-0.635233942821467	5.55707860722186	-10.9312523864655	3.89833345802753e-19	7.78142053681401e-18	32.7717098176068
RALGDS	-0.803254649273698	6.48494595072226	-10.9428758433885	3.66928092585535e-19	7.35619791490573e-18	32.7601130536812
ELMOD3	0.771243778362692	4.54172973712434	10.9049945146091	4.46986597210399e-19	8.8315141364623e-18	32.7553157899026
STK36	-0.648394671304843	6.06619490407948	-10.9357304380161	3.80844053175606e-19	7.61485259984673e-18	32.7486668943593
LPXN	0.97941041701185	4.16716547633269	10.8830304156119	5.0118916882491e-19	9.8377209922547e-18	32.6836676604603
GHR	-1.04552138819694	5.01967705333022	-10.8924254153008	4.77242307341633e-19	9.41569161182682e-18	32.6457928200468
CCDC149	0.71237072536906	5.03245921914073	10.8877355293842	4.89049616520728e-19	9.61200136344928e-18	32.6242284644298
PIK3AP1	-1.97529438878164	1.72454791625483	-10.9310664846503	3.90211085789887e-19	7.78142053681401e-18	32.6042999838259
AARS	0.54422062614551	9.82860415560559	10.9252025218395	4.02316234258385e-19	7.99097959474062e-18	32.558638679852
C10orf12	1.38474279345992	4.09011833319384	10.8540793660407	5.82815611598779e-19	1.13656613295679e-17	32.5359866089883
ISYNA1	-1.04144901613733	4.34128374537848	-10.8512767515881	5.91391901745177e-19	1.15030321199554e-17	32.5112967486408
TALDO1	0.648400342327486	8.32919490342326	10.9087131587655	4.38409006950915e-19	8.6734514471343e-18	32.5056897892576
NRP1	-1.06220963014357	6.66047024611455	-10.8921982962884	4.7780747257672e-19	9.41569161182682e-18	32.4759467642947
NCAPH	-0.93499552271331	5.46529998781544	-10.8726941569711	5.28927406770473e-19	1.03686343865084e-17	32.4739977996615
PCAT1	-2.25344075382073	2.40427182883495	-10.8242102229255	6.81005086269585e-19	1.31102209941334e-17	32.4704521349482
RHBDF1	1.01813332127331	5.84042109810858	10.8695670822716	5.37618206700561e-19	1.05252607455223e-17	32.4196819776657
PDIA4	0.636219442210725	8.45601286543661	10.8919400731467	4.78450851694069e-19	9.41601309179311e-18	32.4117537329613
TSPAN5	1.06425014052601	3.928107145922	10.8227166407036	6.86328287672025e-19	1.31851905409025e-17	32.4079649759832
COLCA1	-3.21166785670789	5.59808718643973	-10.8183238514954	7.02227048189105e-19	1.34471126449867e-17	32.3487869782769
RWDD2A	-0.864425149738288	5.21826073986382	-10.836330682144	6.39307933306289e-19	1.23550166364572e-17	32.3455063602846
PRUNE	0.680625040271472	5.93346125794126	10.8495982737528	5.96588591536768e-19	1.15741269903309e-17	32.3239518997418
LINC00963	0.78160937694466	6.29004399636404	10.85350904287	5.84550709578446e-19	1.13847126524383e-17	32.3218306688642
MYBL2	-0.804566050169539	6.33846664065937	-10.8544612727648	5.81656617465931e-19	1.13578098411813e-17	32.3142057675595
GLOD4	-0.506003211804826	6.28635219423072	-10.8496323912132	5.96482507573113e-19	1.15741269903309e-17	32.2933925214235
MGST1	0.747258895360911	8.37010620699623	10.8657392394904	5.484514385663e-19	1.07233682311348e-17	32.2780586281677
KCNQ4	-1.77813402482115	2.49471471794766	-10.792074249124	8.05218861551792e-19	1.53246722751099e-17	32.257723139628
RAB29	-0.920950132764363	5.95488060300397	-10.8287081991431	6.65222435319963e-19	1.28348875320721e-17	32.2419574110522
KLHL21	0.886982607612515	7.24775409123551	10.8463700927845	6.06712136883833e-19	1.17553412225131e-17	32.2366124674205
EPB41	0.58180690735023	7.65923373906924	10.8427886035331	6.18145022581263e-19	1.19614248184024e-17	32.1901688297369
LYAR	-0.953993043072941	4.44191527752487	-10.7926064959011	8.02987344610503e-19	1.53015964044052e-17	32.1580731064956
DIMT1	-0.743355283895338	5.37420925724983	-10.8066159778613	7.46425340748243e-19	1.4241833439232e-17	32.1455747040728
TES	0.889992121333623	6.78184422587473	10.8181176400267	7.02982380548386e-19	1.34471126449867e-17	32.1326282880281
ANTXR1	-1.54423971954908	2.94361427109553	-10.7589081413278	9.57245068621535e-19	1.80577788321871e-17	32.127746322586
KDM2A	0.646962939098741	7.70750922924347	10.8285278189957	6.6584825436096e-19	1.28348875320721e-17	32.1111176148937
PSMD1	0.529708213573159	7.58005920332611	10.8226252099899	6.86655500997988e-19	1.31851905409025e-17	32.0769064359712
RAD23A	-0.515382749792514	7.3930405164634	-10.8190461635613	6.99587691305437e-19	1.34163585857502e-17	32.0765019766288
CIAO1	-0.443152615948008	6.47631516947092	-10.8093247476434	7.35958050170729e-19	1.40599822918113e-17	32.0667395009771
KIAA0895	0.973063725738558	4.73824638054698	10.7605938715855	9.48866815239361e-19	1.79222441479676e-17	32.0161263643148
FOXO4	0.974852958366624	3.95558520658722	10.7473256345041	1.0168487061299e-18	1.91336496046372e-17	32.0097351042441
TERT	-3.92815740807456	1.16507938438695	-11.0205668009844	2.44826213342446e-19	5.06003297776659e-18	31.9775557357134
TCF3	-0.716962074010129	6.2440441133612	-10.7866541570445	8.28299854218581e-19	1.57240842110572e-17	31.9675362179006
CTPS1	-0.743258842238409	6.18092813762533	-10.7887695424323	8.19213899131563e-19	1.55712859612146e-17	31.9664033462641
ABCD1	-0.962076260104006	5.80734076080797	-10.7728451153838	8.90142143873869e-19	1.6855453256507e-17	31.9174484137499
NWD1	-3.24689971450885	1.09635243875895	-10.9286881928507	3.95076072710191e-19	7.86798714564487e-18	31.8494080108361
ZNF189	0.862045320119872	5.39380026008336	10.7418936037293	1.04606787510443e-18	1.96101812890988e-17	31.835303046653
MAGT1	0.681991551373751	7.63619228800397	10.7734399156339	8.87385523513565e-19	1.68244709862117e-17	31.8265413841339
MYO1B	-1.26056109026524	4.39196978367368	-10.7209459123212	1.16683480014237e-18	2.16846427709626e-17	31.8168997014974
MAP2K4	0.5392289790906	6.41222028668557	10.7612771973079	9.45491559862419e-19	1.78809839583049e-17	31.8153289789405
MRPL20	-0.544884855848933	6.84434237718362	-10.7577691724769	9.62947740134156e-19	1.81425636961788e-17	31.7754349726112
FIGNL1	-1.07929399246621	5.58928128395094	-10.7325594036724	1.09825340675008e-18	2.05372019374335e-17	31.7358321302289
PIK3CA	1.01683381144867	4.5163393827473	10.6946691987511	1.33824800682701e-18	2.47172596193289e-17	31.7080516665371
FXR2	0.539643130807265	7.13923291268713	10.7470898712336	1.01809976252698e-18	1.91336496046372e-17	31.7061602704818
ZNFX1	0.642066525436013	6.00051740531202	10.7314669628978	1.10452890699977e-18	2.06288632680455e-17	31.701611840705
B4GALT2	-0.909054094356217	5.99180301418456	-10.7284518079545	1.12203626012536e-18	2.09298092944625e-17	31.6857503313488
NOC2L	-0.684379449278156	7.86050567931456	-10.7447375873138	1.030666626813e-18	1.93456125852799e-17	31.6651906662197
SLC30A4	-1.87632439075852	6.44001612784193	-10.7110723610943	1.2285024864784e-18	2.27743127616786e-17	31.5871775881093
ADGRD1	2.06724338062583	0.938700220645862	10.7226011369313	1.156804255568e-18	2.15248732361946e-17	31.5704493098707
PRMT5	-0.553221857985146	7.52794083598872	-10.7235078916285	1.15134602325975e-18	2.14498906765117e-17	31.5680227919995
HNRNPK	-0.433335343975481	9.79242234949731	-10.7338340504579	1.0909763272155e-18	2.04265592636757e-17	31.5562139723697
MPZL1	0.651045408225856	7.61072320534982	10.7169906879577	1.191157147625e-18	2.210929014677e-17	31.5221811361662
ABLIM1	-0.816823229877422	6.79990384748427	-10.7015738993566	1.29090414874701e-18	2.39016235481937e-17	31.5030897143466
NCOA5	-0.56551341991358	6.00606521697177	-10.6935156756269	1.34632516007353e-18	2.48358950904965e-17	31.5015082545344
PPA1	-0.593887350584631	7.73751681937951	-10.6986902447915	1.3104693238921e-18	2.42339992211376e-17	31.4374374302122
ANKRD16	-1.02335688641781	3.40413059090366	-10.6232763158849	1.94225056955789e-18	3.55235500030223e-17	31.4288000264341
PLEKHG4	-1.69889857959781	3.59952137347562	-10.6158337943073	2.01916588496399e-18	3.67512665801446e-17	31.4017703997801
GABPB1-AS1	-0.991157968259262	3.82168721783712	-10.6236606594177	1.93835913782679e-18	3.54956107483012e-17	31.3995467818804
PLCB4	-0.995765898841765	6.52367018924233	-10.6773016971657	1.46515942460616e-18	2.69948882452589e-17	31.3862236200652
ADRB2	-1.01737829955664	4.22821110065889	-10.6273379485888	1.90151924188984e-18	3.49061282838849e-17	31.3642441917564
RHBDD2	0.940344328854411	6.83354617167659	10.6679682072313	1.53826922416915e-18	2.83071699388775e-17	31.3228886609799
CFAP69	-1.31934829085406	4.45734654105775	-10.6054138901946	2.13199959810754e-18	3.85712120062443e-17	31.2450925788722
TP53I3	-1.12241873091371	3.24507898220901	-10.5821329901974	2.4074269740847e-18	4.30869170951799e-17	31.2104759408266
EEF2K	-0.974459686888687	5.08664229562501	-10.6161012375657	2.01634987863343e-18	3.67445507009218e-17	31.1840259129567
ERO1LB	1.39441197544823	4.26970149271348	10.5818555215077	2.4109157320603e-18	4.30979888483542e-17	31.1669826177566
PDCD2L	-0.887354342393648	4.06028058704493	-10.5846546485368	2.37595153944634e-18	4.25743297330862e-17	31.1428136929352
GSTA4	1.12669439881077	5.45004602909938	10.6180020312029	1.99644864972213e-18	3.64704050173084e-17	31.1359831005347
LOH12CR2	1.35765956996189	2.27360215433003	10.5643417758614	2.64167779033055e-18	4.6832861510748e-17	31.1307185067026
XRCC3	-0.767423014051688	5.46528126508825	-10.60585451014	2.12710290827456e-18	3.85290437522928e-17	31.1000165325853
RAB1A	0.569629763386851	7.05561346560765	10.6253930539523	1.92091547432609e-18	3.5219129136118e-17	31.0814325929547
SNHG16	-0.735256685131344	6.19146898333908	-10.6117948037373	2.06217558102696e-18	3.74270844496699e-17	31.0548497058026
C16orf70	-0.651855333802734	6.07881835865715	-10.6038451163602	2.14952542937109e-18	3.88414847742915e-17	31.0398137059159
HSD3B7	-0.921495585425048	4.92072206730623	-10.5795508306298	2.44009003862764e-18	4.35676480618699e-17	31.017560235621
TRMT10A	0.797673347544771	5.42243943892452	10.59310956074	2.27339144836144e-18	4.08829293276591e-17	31.0152383723362
FARSB	-0.724183276597643	6.79257415960218	-10.6116463552392	2.06377370300524e-18	3.74270844496699e-17	31.0151563954528
MDN1	-0.890526365125409	6.16554405474081	-10.5978669064711	2.21764383612746e-18	3.9976158275258e-17	30.9962873891255
COX18	-0.797443185962848	5.19162026184889	-10.5791352843494	2.44538776762381e-18	4.36103832762935e-17	30.980404638178
DDX21	-0.740378702656074	8.6894039545908	-10.6175739366014	2.00091356206068e-18	3.65075553437463e-17	30.978007092299
ABCF2	-0.555231335869593	6.63673681109388	-10.6018877484207	2.17159481395527e-18	3.91931102480197e-17	30.969593264343
CDH1	0.608867928791595	9.89463801016143	10.6137527907284	2.04121240580668e-18	3.71075611205728e-17	30.9256299322056
FAAH	-0.827135544704	6.4358364760491	-10.5846776155929	2.37566676445176e-18	4.25743297330862e-17	30.9236166238784
ADD3	-1.34294875764066	6.28949589390483	-10.5773844148187	2.46783601749675e-18	4.39585120269646e-17	30.9129913864546
PHF23	0.585949810411416	6.29172428348549	10.5857484223708	2.36242738091526e-18	4.2433265014143e-17	30.9083508921594
RBM47	0.668939423520677	7.45146922986378	10.5938093576937	2.2651039359891e-18	4.07827346556503e-17	30.9016044703588
VPS9D1-AS1	-1.00521273349724	4.45926987813282	-10.5393489262537	3.00977832645325e-18	5.31079099295206e-17	30.8489053299847
FKBP5	-0.766021175837313	6.49470679615061	-10.5724959854784	2.53160918726244e-18	4.5041046867219e-17	30.8255162693227
WDR4	-1.07600595763219	3.96226285859276	-10.5206886628069	3.31770163483444e-18	5.82673774838291e-17	30.811890372829
SEC22B	0.666164309750283	6.50816544574119	10.5668943858501	2.60671634610938e-18	4.63224291753591e-17	30.8116066961952
BLVRA	0.640708621559846	5.8697924793227	10.5544670629323	2.7814010188464e-18	4.91937782084777e-17	30.7780201504243
RASD1	1.72216173791093	2.67260797747958	10.4925429983456	3.84280391952462e-18	6.68638976310333e-17	30.7705421158988
SH3D19	0.728515563825693	6.87293911199372	10.55931010358	2.71197338924886e-18	4.80223967133974e-17	30.7484885669618
TAX1BP1	0.627971339928959	7.85457446717192	10.5655233707928	2.62543629903714e-18	4.65999426316095e-17	30.7388273457937
ANO10	0.649764373380579	5.44112511632864	10.5369917745819	3.04703912897892e-18	5.37022764797505e-17	30.7310192537931
NTHL1	-1.08084774411252	3.95287164735762	-10.4930438169614	3.83276982628522e-18	6.67666725191402e-17	30.698714035257
CCDC132	0.659441623773624	5.08452889472422	10.5128716702838	3.45588432073273e-18	6.05525775497347e-17	30.650789245298
SCPEP1	0.581748081199096	6.20171595536744	10.5307000623045	3.14877165020543e-18	5.53652870017386e-17	30.6436433210885
RRP15	-0.858895108455695	5.1529065047782	-10.5138960691222	3.43745294662037e-18	6.02999923439853e-17	30.6418846261629
USO1	0.665329651430748	7.67684435206773	10.5447338383279	2.92635760485682e-18	5.16966891700353e-17	30.6369612507599
ZFP14	0.958100730348177	3.69554051034496	10.4700266884963	4.32215402004677e-18	7.47712727707631e-17	30.6167261297326
STIM1	0.584196583520759	6.75508276173545	10.5316903999831	3.13253606287151e-18	5.51443863072434e-17	30.6033694963501
RAPGEF5	-1.43378643568314	2.83219054899358	-10.4572108153433	4.62125070513064e-18	7.93059435294191e-17	30.589348371206
KCTD7	1.07646453969323	4.2261397507483	10.4726816055876	4.26265795643566e-18	7.38270725188442e-17	30.5826928438369
GEMIN5	-0.773215939534894	5.01515533082604	-10.5003989345229	3.68839110545942e-18	6.44010242320682e-17	30.56806306615
PPP1R14B	-0.880359716307681	6.13839551022527	-10.5110273288383	3.48931805962508e-18	6.10671328477042e-17	30.5533440543149
VWF	-1.79359509457806	2.60717860162758	-10.4515827430038	4.75906006890222e-18	8.12992559665936e-17	30.5359115861306
PFDN2	-0.812305812269731	6.0530635933567	-10.5035774510131	3.62769392948539e-18	6.34149616358005e-17	30.5323539086414
LDLRAD3	-0.753203125074986	4.16851326691288	-10.4636782573418	4.46781142753146e-18	7.71133981561062e-17	30.5225214953742
UBE2G2	-0.721877699106445	6.57012282719536	-10.4942780482306	3.8081532960981e-18	6.64149011547143e-17	30.4171284633667
INADL	0.538405440520473	6.84669232447542	10.4922001347575	3.84968847538446e-18	6.69061598916354e-17	30.3964156776516
GOLGA2	0.511357408927499	6.92674000270202	10.4850209944582	3.99671116670371e-18	6.93810576638416e-17	30.3691300593858
ASF1B	-0.85263375889616	5.21667084470839	-10.4611759560511	4.52656419863505e-18	7.79482660627339e-17	30.3583415123463
UNC119	0.708490012461052	5.05920037425391	10.4560615179984	4.64906423686823e-18	7.96921787452207e-17	30.3546868314457
DPH1	-0.837200096686897	5.40995808354338	-10.4533795459562	4.7146223941461e-18	8.06318563445306e-17	30.3299785840481
STK32C	-1.04006636622427	4.70576085047205	-10.4339075057335	5.21916443119509e-18	8.87553489227922e-17	30.3124744795438
PI4KB	0.494281133846886	7.18368097449778	10.4753886387208	4.20283760504996e-18	7.28750686806353e-17	30.2946333890021
TSC22D3	1.04781114850321	5.95208719107084	10.4493727706706	4.81429114189144e-18	8.21493133939113e-17	30.2763847798536
PPP2R2D	0.659529003034675	6.03709800888614	10.4545073478842	4.68694244316742e-18	8.02498605776533e-17	30.2538893410173
ARHGAP28	-1.44188074892469	2.94736395280657	-10.3868928451529	6.67141475718269e-18	1.12307134522259e-16	30.2271712885365
CCDC82	1.47947700061571	2.13513419634959	10.3862031000845	6.69548717951524e-18	1.12586153961479e-16	30.2202771265817
MRPL3	-0.579355187734428	7.36104818416715	-10.4621082705734	4.5045841127284e-18	7.76588232339032e-17	30.2158014651013
YWHAG	0.607288523371665	9.33964444641098	10.4679503929639	4.36926169613766e-18	7.54992331751475e-17	30.1799322465617
FTL	0.964552922613516	8.91366673414775	10.4593345240718	4.57029325859405e-18	7.85211940172176e-17	30.1615597494882
IGSF9	-1.14484831687606	4.37558122942285	-10.4029553841369	6.13466801333516e-18	1.0397085201833e-16	30.1554553234549
LINC00657	0.614795109145291	9.19983733053271	10.4605158639077	4.54219126881824e-18	7.81277710109675e-17	30.1500035902256
LMNB2	-0.813169449945016	6.88176950313663	-10.4461197481755	4.89675873219558e-18	8.3461667562598e-17	30.1429494758665
BCL2L1	0.514628968824415	6.97942844335931	10.4369659112402	5.1364813217384e-18	8.74483033188478e-17	30.0986127445933
POLDIP3	0.41385269230576	7.15507115882538	10.4205494181577	5.59619046285015e-18	9.5059271482079e-17	30.0072543119819
C5orf66	-1.2416453228298	3.86451637072389	-10.3480503869922	8.17165776144679e-18	1.35436658880668e-16	29.9804679858179
TARS2	-0.736952109078683	5.80259145861393	-10.3953088252871	6.38457361267753e-18	1.07841121898724e-16	29.9700174524351
LINC00942	3.55112384633838	-0.34275060975582	10.6619386710933	1.58742898656434e-18	2.91760509941861e-17	29.9541459319333
TSHZ1	0.890221255568549	5.2358339491283	10.3781165607889	6.98427671215603e-18	1.17179775541603e-16	29.9539970286258
TOP1MT	-0.749185908005734	4.60992013382973	-10.3584742283327	7.73871674604439e-18	1.28544879047127e-16	29.941475896467
PAGR1	-0.622601357050733	6.19775799893293	-10.3945063449529	6.41138381128987e-18	1.08050885870178e-16	29.9294021442976
FOSL2	1.27183067894444	5.95922088840438	10.3738525147431	7.14154001562989e-18	1.19418000974052e-16	29.8947033211516
RUVBL1	-0.968945817857564	6.94861417197395	-10.3961727839369	6.35583483450054e-18	1.07476594453671e-16	29.8895529612635
FAM21C	0.738303599423938	5.76515390255632	10.3723213379107	7.19887199601557e-18	1.2024278297238e-16	29.8841813950655
PPM1H	-0.831392438002828	5.8023619702055	-10.3653546664124	7.46559435219437e-18	1.24145475960743e-16	29.8813441119389
KRT18	0.516453567776264	8.41977830926022	10.4037060678248	6.11066792343286e-18	1.03681118122337e-16	29.8740945394024
SPIRE1	1.04457833196727	6.71318768027115	10.3768182189675	7.03179078008498e-18	1.17845279412674e-16	29.8576503638006
RAC1	0.385396964838152	7.82680183338378	10.394704697128	6.40474657009289e-18	1.08050885870178e-16	29.8467199631715
CREM	1.11147872304027	4.52526336630128	10.3418811306866	8.4392180111702e-18	1.39563103145079e-16	29.837745699379
ZNF746	0.919469361069727	6.09391374440769	10.3695993289422	7.30193156493929e-18	1.21558541440275e-16	29.821773417561
JDP2	-0.925475168764003	4.21915324970484	-10.3218772822632	9.36855038201433e-18	1.54252360237201e-16	29.8098008268794
FAM219B	0.515895703590644	6.62710212535368	10.3752722888229	7.08878749518221e-18	1.18668041279438e-16	29.8092149576423
VCP	0.715601436989635	9.73347073848261	10.3994089554348	6.24933212478584e-18	1.05794781494683e-16	29.8083486263661
DDX18	-0.644370304737917	6.91798004656693	-10.3804104754149	6.90111235165678e-18	1.15913985539685e-16	29.8073142902776
MRPL4	-0.754970861791532	6.5062662796931	-10.3699492918002	7.28859917835754e-18	1.2147126000246e-16	29.7845511037447
KIAA1161	0.977850221266787	3.33324334906282	10.3039784468117	1.02865412428486e-17	1.68076935040929e-16	29.743928139584
RALGPS2	0.896435825776019	5.14260343988539	10.3275675014284	9.09424027187084e-18	1.49900232626139e-16	29.7279202848637
GOLGB1	0.585750679632079	8.46251349466312	10.3720525682757	7.20898295790871e-18	1.20277875662175e-16	29.7148994548616
UBQLN4	-0.507175469854737	6.53979751137538	-10.3561721729131	7.83231172899427e-18	1.29955793284616e-16	29.7008764720884
DNAJC1	0.600866791058345	6.05054126469354	10.3442803288457	8.33413909512315e-18	1.37977323762259e-16	29.6936535547801
FBRSL1	-1.09741739665791	5.65208772238811	-10.3352753987229	8.73543095313098e-18	1.44302784589895e-16	29.6778803811463
HIST1H2BC	1.30020527437374	2.90535112487066	10.2762687766873	1.18883183742284e-17	1.93198039726637e-16	29.6625208250695
CDKN2B	2.91296115931074	2.52774003077197	10.2969078778042	1.067349468421e-17	1.74209995845758e-16	29.6516323618725
TLDC1	0.621611249399936	5.01187775039603	10.3192886913708	9.49606346687796e-18	1.56009725403325e-16	29.651024300449
BAMBI	1.69005215095131	5.0109295455348	10.3203035931376	9.44586416484366e-18	1.55354979517297e-16	29.6123713241715
TESK1	0.825113396214057	5.47595426062515	10.3112652767986	9.9024290481868e-18	1.61976987568162e-16	29.5773586766124
STXBP1	0.656945722640342	5.60172621654268	10.3138242368882	9.77096974924005e-18	1.60175635103263e-16	29.5704299067755
IL1RN	-1.70622085541126	2.6292098756112	-10.2583578984686	1.30540972977905e-17	2.11228798516834e-16	29.5639460301136
CALM1	0.452650212387622	8.6579663142415	10.3281961378805	9.06443255639933e-18	1.49573098095486e-16	29.4732541064473
METTL1	-0.963777647966221	3.99131933070312	-10.2595739178743	1.29714517190943e-17	2.10117927738857e-16	29.4652124707572
PIK3R2	-0.789158215754687	7.13639999846657	-10.3131999079802	9.80288098564739e-18	1.60523512410557e-16	29.4579367227066
HADHA	0.378020939110428	8.07258388605955	10.3142234160093	9.75062104018916e-18	1.60016749223476e-16	29.4207657178775
GSTM3	0.764202952503198	6.05541110388675	10.2847765202184	1.13716362439631e-17	1.85202266637039e-16	29.3519733406803
FANCI	-0.796950927447214	6.77202836531977	-10.2869890270217	1.12409891097755e-17	1.83273281728979e-16	29.3257882266735
YEATS4	-1.07673645936182	5.12887006414195	-10.2499864550941	1.36375270818946e-17	2.19722217448208e-16	29.3227615306276
SETMAR	-0.642721138211921	4.9214107323256	-10.2480760279756	1.37742838482051e-17	2.21687723756322e-16	29.2863954259582
BBS2	-0.615982614320879	5.89952907313209	-10.2550144959472	1.32840531304602e-17	2.14520038656725e-16	29.2530731269059
CD320	-0.830019486313641	6.06188652694172	-10.2549854203459	1.32860705880897e-17	2.14520038656725e-16	29.2341609130234
SEC24C	0.414671110474293	8.14591478230632	10.2784811222593	1.1751743808542e-17	1.91185465903648e-16	29.2286870147034
SLC25A10	-0.882988335093091	7.37110892467118	-10.2675797469147	1.24402545392444e-17	2.01949040174371e-16	29.2024016544103
UBE2I	-0.446637530712355	7.16170610973295	-10.2632038938073	1.27278436292562e-17	2.06394492372475e-16	29.1995207675029
CYB5D2	0.625520342561064	5.66883455200458	10.2428372397416	1.41563779876317e-17	2.27593331758327e-16	29.1907879016276
ZFPM2	1.96175655647108	2.6274515454103	10.1682649202627	2.08981414302993e-17	3.30322622860394e-16	29.1026746071896
ARHGEF12	0.644718164394458	8.33342795964007	10.2525770455969	1.34542479332894e-17	2.17002134228006e-16	29.0888588605324
KIAA1107	1.22566090047023	3.70347440247085	10.1671061698422	2.10250061649326e-17	3.31629719088894e-16	29.0522874545958
DDX19A	-0.476920045322818	5.66512166045637	-10.2164360405201	1.62494439062836e-17	2.60685523180294e-16	29.0411953464037
AGFG1	0.547312484467701	5.90244767397236	10.2182525178256	1.60960059411792e-17	2.58500133917376e-16	29.0344601105278
POLR3GL	0.810223900682384	3.747346003136	10.1715378783626	2.05439242016211e-17	3.25065928147042e-16	29.0164156966454
CRB3	0.727016891238294	5.43084255229716	10.1971204900833	1.79743354031059e-17	2.87130447247913e-16	29.0066387492484
RIMS1	-1.18711086431097	4.81816205304177	-10.1767789480243	1.99891696699517e-17	3.17164554412171e-16	28.9662916683344
TMEM177	-0.776455645801516	3.95332618588013	-10.1676795209839	2.09621373687722e-17	3.30985756813336e-16	28.9616355953035
LIG1	-0.871262668399989	4.76646416432422	-10.1748009287734	2.01967560505938e-17	3.19909798371008e-16	28.9373549187259
MCM10	-1.17142630853596	4.96158020147667	-10.1791506648814	1.97430770820563e-17	3.14048776974742e-16	28.9092672896813
NFRKB	-0.62906538439767	6.45093959006087	-10.198229103626	1.78705580579838e-17	2.857766771019e-16	28.8916574768345
MRPS27	-0.503023862070258	7.57476626867205	-10.202459876817	1.74799922891487e-17	2.80127603216496e-16	28.8555075316417
RAI14	-0.747101164827108	5.63155984345061	-10.1778056056649	1.98822679589599e-17	3.15928185896023e-16	28.8487252702773
BLOC1S6	-0.896757424070694	7.60826887020495	-10.1947945145369	1.81940329649056e-17	2.90331136026591e-16	28.8315756390107
CDC25A	-0.783324344133307	4.71894853688787	-10.15562235568	2.23246984542131e-17	3.51023740302057e-16	28.8222766783953
COPB2	0.424109113996319	7.60704850050064	10.1931935203534	1.8346811576864e-17	2.92458304286825e-16	28.8128113684884
ACO1	0.638667383573024	6.48597887140946	10.1816741374501	1.94845640299289e-17	3.10265337723661e-16	28.7973915717755
MAK16	-0.892914286161107	5.19214587876197	-10.1597232695839	2.1851599779888e-17	3.43945096745072e-16	28.7845738499724
C6orf132	-1.0591461713556	5.0193181466565	-10.1426639579466	2.38880077081575e-17	3.75211635717252e-16	28.7672372932559
VPS13A	-0.927120571061555	7.34816119783587	-10.1766530375372	2.00023197275124e-17	3.17164554412171e-16	28.7417456066489
KDM1A	-0.547327998602746	6.50114412515004	-10.1655166457696	2.12002875352219e-17	3.34043565192961e-16	28.71175174293
SNHG4	-1.07470514998239	3.75495397977981	-10.0886569036687	3.16727712172521e-17	4.91828679005437e-16	28.6254734001098
TAB2	0.64594322457801	6.58963275030519	10.1340471325914	2.49876816000534e-17	3.92074218293001e-16	28.556920493252
JKAMP	0.668777397971733	6.20605084255276	10.1217954905665	2.66389418358072e-17	4.17111940152743e-16	28.4965427238653
HEXA-AS1	2.16747144350547	1.67215639908281	10.0807045878311	3.30159855402529e-17	5.10574705326918e-16	28.4879605084108
C8orf37	-1.34152259796118	2.74756399072077	-10.0479965256066	3.91664757985453e-17	5.99514577564686e-16	28.486815494356
E2F2	-1.42761851852238	3.34696767027431	-10.053877031592	3.79818560982709e-17	5.82569510900547e-16	28.4777482964737
CALCOCO2	0.553109817874533	7.2936520402671	10.1242674620714	2.62972105795544e-17	4.12190933259487e-16	28.4700935340235
FBXL6	-0.9642093184306	4.74086398543257	-10.0809532767251	3.29731294386235e-17	5.10437640876671e-16	28.4677111470454
CNPPD1	0.652743386076823	6.10755197725293	10.1033781168404	2.93287624821258e-17	4.5684719650581e-16	28.4385136602588
NOP58	-0.745448096403456	6.83987436154653	-10.1115459983949	2.81038808733441e-17	4.39134105300869e-16	28.4137647324705
WDFY1	0.692576470754925	6.3057294502539	10.1054691463406	2.90101920238827e-17	4.52354146864614e-16	28.4128793755281
SURF4	0.49154796618952	8.6480778156599	10.1171689017373	2.72905102899942e-17	4.26869065119326e-16	28.3817847867463
SLC16A1	-0.829553142404158	7.76677483284064	-10.1089853681025	2.84822737716345e-17	4.44584015545597e-16	28.380742434848
THRB	-1.07892093400815	5.88089985531333	-10.0823200636527	3.27385844955454e-17	5.07329808859763e-16	28.3798509752698
FANCA	-0.849572501134574	5.19325691425123	-10.0747794206945	3.40536934179229e-17	5.25539835933742e-16	28.3733128459483
MTFR1	0.607025467802051	6.91905631540398	10.0988174435871	3.00357726545289e-17	4.66891472236445e-16	28.3447806651417
ARFGEF1	0.588718228720349	7.3168811351766	10.0999080206083	2.98651728389561e-17	4.64720658393539e-16	28.3329234618946
HMGN2P46	-2.17959875322657	3.17297177613511	-10.0141448713877	4.67407673025394e-17	7.08233462981767e-16	28.3061645609941
PNMA3	-2.29772516131259	1.13628037142473	-10.0741215803399	3.41708975084142e-17	5.26807183764217e-16	28.2971436448294
F11R	0.524547463727337	7.86323856071296	10.087571013378	3.18529155430859e-17	4.94115061771671e-16	28.2528750408111
UBN1	0.583991522990809	7.00643909621313	10.0778525962977	3.35114637536753e-17	5.17703847453898e-16	28.2371406292261
CALML4	-0.705451509873648	4.18629701189977	-10.0198376529492	4.53715768845231e-17	6.88877248228513e-16	28.19335331456
CUL7	0.587212415607201	6.29895172045682	10.0625566952862	3.62984936881184e-17	5.57319203702234e-16	28.1930871947193
DDX51	-0.969608976482496	4.70655890342335	-10.0242221591126	4.43444402610286e-17	6.73963679108913e-16	28.1820549299082
HMGCS1	0.893748582012199	8.01092711096575	10.0626416186751	3.62823973660106e-17	5.57319203702234e-16	28.1385927039766
UBXN4	0.666289683871021	7.83956023385476	10.0647457200139	3.58858582838879e-17	5.52112754088997e-16	28.1357750024555
STOX2	1.91121538727549	2.75734373058051	9.97839911934837	5.63338251547386e-17	8.44595885761766e-16	28.1353459124992
TFF1	-1.12167143281762	3.59395810485445	-9.99274470840018	5.22676763339124e-17	7.87213067031122e-16	28.1240107889227
C16orf58	-0.63717253812568	6.53566201754677	-10.0452092962515	3.97407930074352e-17	6.07686097555649e-16	28.1086137790151
SPON2	-1.67775168100475	9.97014962108343	-10.0689179449529	3.51123293150071e-17	5.4076588409656e-16	28.0977900457115
TOMM22	-0.50434013006613	6.41132395589402	-10.0429638409436	4.02095940276186e-17	6.14229159632473e-16	28.0860004617598
ELF1	0.827157675563526	5.79797492064433	10.0300075498059	4.30246140205815e-17	6.56562605826272e-16	28.0856230444705
APBB2	0.627172251873534	5.58593107183922	10.0247552265582	4.42211567767469e-17	6.73273840514487e-16	28.0853951140927
RNF144A	-1.06278648935441	4.05257538995619	-9.97739919092077	5.66287618826031e-17	8.47794106110836e-16	28.0747429301452
HNRNPM	-0.480713484941001	8.58568320153889	-10.0532119652408	3.81140156942423e-17	5.8400006088239e-16	28.043751881047
CHAF1B	-0.670336581906564	5.20701804463886	-10.0130994496699	4.69966582153642e-17	7.11392963469666e-16	28.0426984300347
PRMT1	-1.02661256496968	7.20611450104338	-10.0246121433437	4.42542142106952e-17	6.73273840514487e-16	27.9577606782643
SPRY1	-1.52676592262689	1.75292518092813	-9.95057262593875	6.51445036122411e-17	9.67566633275384e-16	27.9567348215706
SRPR	0.468266509630014	7.96926710855571	10.025389222497	4.40749774114758e-17	6.71908488132711e-16	27.9295655370933
GIGYF2	0.516569197869044	7.30093604854505	10.0177010786227	4.58806869925369e-17	6.95903430181752e-16	27.9101358819063
DIEXF	-0.863532702209178	4.99384560654034	-9.98118411510353	5.55204382263386e-17	8.34529429836537e-16	27.9041188359224
ZNF143	0.690143134591237	5.55034213796479	9.99513118285121	5.16203031453252e-17	7.78243445813458e-16	27.9031997547841
BBS9	0.820522452850394	4.18036858117102	9.9633723939415	6.09325316683998e-17	9.0680168040901e-16	27.9027477981085
GINS2	-0.832543041637954	4.78156315882334	-9.97698911088608	5.67501640799582e-17	8.48765402215789e-16	27.8975504541359
NTNG1	-1.85051325727585	2.14481356939314	-9.93427069576853	7.09329076210945e-17	1.04629522675673e-15	27.8659127574094
TTC17	0.497496611514104	6.46125263477005	9.99531685006722	5.15702750015287e-17	7.78243445813458e-16	27.8394029384916
FXR1	0.593944805559902	7.71882130649814	10.0020359351329	4.97920621327911e-17	7.52948242684784e-16	27.8195521038438
BLVRB	1.0336167467739	7.20700180372777	9.99707620700895	5.10986143971036e-17	7.71928363970732e-16	27.8107200668055
PPM1B	0.692352838900537	5.34650284645456	9.96759937246196	5.96022576215011e-17	8.88766137482086e-16	27.8037220862122
HIST1H3H	0.857284672053188	4.21126251122369	9.944663859873	6.71858779404276e-17	9.96900339084448e-16	27.7993881876178
POLA2	-0.779773069414088	5.22382230874885	-9.9650266565066	6.04084193557149e-17	8.99893675640292e-16	27.7856688059777
CLDN8	-1.72807558732773	2.17518842231542	-9.9055574921039	8.24064231044755e-17	1.20488300811763e-15	27.7585311084426
CCNE1	-0.817085382358544	3.77057170013243	-9.92355956146723	7.50132625849038e-17	1.10215181113005e-15	27.7257800008226
ATP10D	2.44619570925015	1.16715222762786	9.97831394171472	5.63588890205973e-17	8.44595885761766e-16	27.7178978761237
CUL1	0.451451771207736	6.8307413277077	9.97873529695648	5.62350122489175e-17	8.44424943929745e-16	27.7177772189777
MEAF6	-0.792547867506742	6.7008302008579	-9.96901054940535	5.91646412580931e-17	8.8311754784446e-16	27.6978849318902
CDK6	1.54187720501166	2.95110119148566	9.89493478498456	8.71062166803036e-17	1.26865853508384e-15	27.6958209798427
DUSP9	-2.6070916047412	1.37870304645122	-9.97485090977266	5.73873957785142e-17	8.57441925383254e-16	27.6828172286042
PTMA	-0.64101520800482	9.55018295765247	-9.9874123354914	5.37436554170451e-17	8.08631993729809e-16	27.6730887890675
SLC9A6	0.613900919998635	5.1403369395486	9.93921038981543	6.91266515168566e-17	1.02266581199716e-15	27.6614433357094
C16orf13	-0.747054708837343	6.3431679950341	-9.95410478783603	6.39539354399756e-17	9.50824054026409e-16	27.6473847221352
RPS6KA4	-0.825145448236032	5.14451897689392	-9.91836259573394	7.70767357947485e-17	1.13073119744186e-15	27.5637801656523
FLJ10038	-1.37302903866877	3.56305882664144	-9.87066961968312	9.88713274813721e-17	1.43306163461417e-15	27.5472764561509
TFAM	-0.845622873712053	6.88924146885696	-9.94392283830779	6.74463595521151e-17	9.99777428464522e-16	27.5415585654271
SCFD2	-0.850935447371423	4.31761831120118	-9.8973141116227	8.6030775793293e-17	1.25421177603115e-15	27.5301151494151
TRUB2	-0.574744628596394	6.04334033113601	-9.92812707578307	7.32453564266515e-17	1.07828654127706e-15	27.5214399248012
PLS3	0.961362519382791	6.62963354702396	9.93536153799329	7.05300123763111e-17	1.04137528598101e-15	27.4922471626278
TMEM43	-0.65073049488679	5.84756190651721	-9.91002528915094	8.05062649055389e-17	1.17939714519178e-15	27.461286661983
LRBA	-0.858577572812743	8.96700960931413	-9.94246859460186	6.79604889309701e-17	1.00640503134857e-15	27.4587422010215
ELAC2	-0.561268994832263	6.90445449707304	-9.92477667772535	7.45380378474962e-17	1.09624209237806e-15	27.4369022127107
SEC22C	-0.499663554980656	6.78706201438891	-9.91828244519041	7.71090001452092e-17	1.13073119744186e-15	27.4316417994957
TANK	0.744210066490438	4.42104357445216	9.87299592119371	9.76777487996529e-17	1.4171295420054e-15	27.4293485325494
PAICS	-0.754803808759604	9.03217662917822	-9.93543385913783	7.05033820454931e-17	1.04137528598101e-15	27.4160391818736
GCC1	0.650676826314236	5.79430265610434	9.90098493407756	8.43975603143848e-17	1.23279549190739e-15	27.4087484294302
DDX6	0.588644480838809	8.59466101651481	9.92906586689368	7.28871794259075e-17	1.07406662047049e-15	27.3997315698044
DGKH	-1.91899299907756	4.73262571315232	-9.84886453376436	1.10792432988933e-16	1.59201834809743e-15	27.3908908620316
ZNF229	0.65088129113492	5.01273582235248	9.87560147348499	9.63579819008803e-17	1.40068872819324e-15	27.3764589196129
DOK4	1.4168624866064	2.57392689459509	9.82812730316761	1.23459794216709e-16	1.76559263805534e-15	27.3645982375203
PLXDC2	0.958377964928697	3.58363165724188	9.83933060080133	1.16446333530719e-16	1.6700650852887e-15	27.3425757146079
DEK	-0.906755873280262	7.58746756512416	-9.90700501905936	8.17859299526901e-17	1.19697614441481e-15	27.3253371540898
YKT6	0.456938020112221	7.13919927242226	9.89868387140844	8.5417682655983e-17	1.24648388995359e-15	27.291505910246
HAGHL	-1.18151482425512	4.93717011650234	-9.85507412319867	1.07258352836148e-16	1.54419120439847e-15	27.2889798687995
PSPH	-0.6054517361106	6.46240892082017	-9.87301827880192	9.76663477071994e-17	1.4171295420054e-15	27.2110102754978
POLR2H	-0.694436102674188	5.83367055044703	-9.86344224901482	1.02673339787801e-16	1.48387186742409e-15	27.2090532498412
AFG3L1P	1.53486435296383	5.76303378660864	9.85625198556983	1.06600816407569e-16	1.5361975615893e-15	27.1968502294562
LRP10	0.670180181375347	7.15507361974599	9.87734208184817	9.54862720417162e-17	1.38936226838993e-15	27.1860872354151
ITPR3	-0.925331269907536	6.20802735904814	-9.86284905935735	1.02991805271191e-16	1.48704321918481e-15	27.1814749445195
OPLAH	-1.12142970869991	5.54529937736694	-9.83895723910618	1.16673521531675e-16	1.67172671690805e-15	27.162146339392
XRN2	-0.567521133962651	7.15251445504562	-9.86955457034389	9.9448594099194e-17	1.44003865862439e-15	27.1476330800105
PRAF2	0.761970908909707	4.72107101311321	9.82331661177196	1.26599472482449e-16	1.80533492763196e-15	27.1215183513765
STXBP5	0.649666598809418	5.66887118619181	9.84199218904186	1.1483953444105e-16	1.64859507568528e-15	27.1202993274126
TOR1AIP2	0.532628282933401	7.33615014054999	9.86562736359306	1.01508684964185e-16	1.46845319212158e-15	27.1144566589198
NUP155	-0.66483311171109	6.30638053162285	-9.85137546181365	1.09349578918839e-16	1.5727904952541e-15	27.0937546830265
PPM1G	-0.567465714479905	7.34246606965816	-9.85741157642471	1.05957415488417e-16	1.52839246010958e-15	27.0731810750511
PRR22	-2.10083006075424	1.59187782620204	-9.81694689856926	1.30879745008579e-16	1.86460175621331e-15	27.0593033776296
TICRR	-1.06767260124808	4.81928996569957	-9.80121482532043	1.42081224057941e-16	2.01844054915236e-15	26.9965745314039
NVL	-0.64200972901499	6.34265983972746	-9.82749236671566	1.23869683224087e-16	1.76976894699608e-15	26.9791246676237
MIDN	0.859198608116688	6.69495415849643	9.83393497486909	1.19772940237767e-16	1.71449997198313e-15	26.973567435413
SRGAP2	0.585352868163489	5.55829642315407	9.81195525566804	1.34334818300051e-16	1.91020040870602e-15	26.9655856808235
KHNYN	0.485424158951623	6.64107650874909	9.82630063508078	1.2464269178367e-16	1.77912039907185e-15	26.9599783989236
RTN4RL1	-1.9086305539739	1.82496880956256	-9.75000039361726	1.85619779060608e-16	2.60980018948885e-15	26.9460399320242
PBXIP1	0.667113684598805	4.68365830372122	9.77176993988531	1.65684585106305e-16	2.33607486380872e-15	26.8974716194828
TMEM120B	-0.955404696133033	4.76883809487613	-9.77727335628833	1.60993213526122e-16	2.27206211871077e-15	26.8868775305206
THRA	-0.782579719514258	4.4653023620679	-9.76892332991819	1.68164523363649e-16	2.36881658801928e-15	26.8794085667261
KCTD20	0.48331712140818	7.64993935825549	9.81532996142872	1.31989106698623e-16	1.87862410065074e-15	26.838480623252
MEGF9	0.634111905082649	5.61113044133418	9.78608681242653	1.53755144757269e-16	2.18015793548173e-15	26.8284596580248
TOE1	-1.20330103235265	4.18381954419407	-9.74217218540248	1.93359870708822e-16	2.70848117403328e-15	26.8155546087697
LINC01024	-1.14903359187788	3.37891996050155	-9.72193789421668	2.14893485177701e-16	2.97679019688962e-15	26.8040592140424
ATG16L1	0.653247409320892	5.43575464101603	9.77922050050721	1.59365362550597e-16	2.25120440645322e-15	26.8005013459597
C9orf3	1.14062388037951	4.07363342847705	9.73379606914214	2.01999173754101e-16	2.8181673623385e-15	26.7396396641954
RBM14	0.804802276863239	6.30470700753248	9.78238818280228	1.56752187739894e-16	2.21846451564773e-15	26.727517905215
ASPH	0.924003528073206	7.20426862539696	9.78724823468917	1.52825896368051e-16	2.16902992425582e-15	26.7017094238376
HMGXB3	-0.529262086081168	6.83175074732225	-9.7797713841265	1.58907805173935e-16	2.24685461628231e-15	26.6975537761533
KEAP1	0.776880348718048	7.06019053658378	9.78298995693731	1.5626061647208e-16	2.21359378957053e-15	26.6923746687264
LOC100093631	1.27397722060865	2.70451324514698	9.69400835108925	2.48606862641155e-16	3.40084324509158e-15	26.6688780868234
MGAT4A	1.18048095504684	3.90322047294143	9.70613312686118	2.33366601922214e-16	3.20900448210986e-15	26.6635736566869
GJD3	-1.26533649886052	3.60527285198395	-9.69238947508862	2.50715580702652e-16	3.42560979056508e-15	26.6158096443125
LPCAT4	-1.08127541593052	2.6486963663619	-9.68292571963969	2.63405405261638e-16	3.57945300036992e-15	26.6138963184654
CENPN	-0.701762230697978	7.06896401008706	-9.76427295908727	1.72295923125249e-16	2.42473812713097e-15	26.6025986313308
ORC6	-0.782447266213702	5.21107361794789	-9.7336611495842	2.02141443646424e-16	2.8181673623385e-15	26.5966432024884
CDK2	-0.809352013256067	5.86749658240361	-9.74486964919321	1.90657017972764e-16	2.67561288026077e-15	26.5793725413568
ARHGEF18	0.523837349743727	5.74656764056494	9.74355377645974	1.91970770457018e-16	2.69153416356917e-15	26.5782661589721
IRS1	-1.55010200461311	3.01433297549619	-9.67282110916172	2.77663654595886e-16	3.75621390757822e-15	26.571755068294
MYNN	-0.751915137987843	5.46840457536251	-9.73442944206202	2.01332631186128e-16	2.81228910687525e-15	26.5715599248244
WDR12	-0.709815681310705	5.51058492374383	-9.73296267282605	2.02879575377913e-16	2.82339175521293e-15	26.5555571627228
CLN3	0.651854742607713	5.82817078389982	9.73509082846008	2.00638953524757e-16	2.80520905598488e-15	26.5489843995878
GMNN	-0.924060851484549	5.35891887873132	-9.72357247344773	2.13068357249522e-16	2.95423310476346e-15	26.5335417220133
PBLD	0.929164026750267	3.97513238290744	9.6889554287938	2.55248052070153e-16	3.48436795444129e-15	26.5326373837846
MAP1LC3B	1.28975951672162	6.87429820809902	9.73349527690407	2.02316490183864e-16	2.8181673623385e-15	26.5228904297029
RFC3	-0.781240326339073	5.35423028397939	-9.72112459224102	2.15807408004601e-16	2.98237864956772e-15	26.5202062849845
CCNDBP1	0.552231761635953	5.56803721331632	9.72104881853213	2.15892753867882e-16	2.98237864956772e-15	26.5054144915405
TERF2IP	0.642937380073058	7.2265226604127	9.74514090053246	1.90387322514588e-16	2.674327441421e-15	26.5003663247982
BMX	-4.09911744475487	0.360674733158052	-10.2002719681184	1.76808923375636e-17	2.83045073924153e-16	26.4975937489628
E2F5	-1.12760992047979	2.59879438275862	-9.65979157856774	2.97193146117822e-16	3.98807174450868e-15	26.4937005097553
RPAIN	-0.489833368146821	5.73350326159078	-9.71734352660434	2.20107522635689e-16	3.03501796133838e-15	26.4869740503319
USP4	0.42217249071824	6.16726897518942	9.73014920342439	2.0588014734434e-16	2.85984855922536e-15	26.4763708342935
GINS4	-0.63862331539338	4.97578896569004	-9.70767421807941	2.31497615379199e-16	3.18622199132361e-15	26.4708856806033
SLC5A6	-0.664041724856754	6.19657249447574	-9.7280787798194	2.08116543989293e-16	2.88824216686065e-15	26.4544866981918
KIAA0754	-1.61475145786118	3.17985187204419	-9.65299414597663	3.07920290318207e-16	4.11363975037206e-15	26.4529579682422
GRB10	-0.651531836044036	7.75354896031675	-9.73605987269592	1.99626907494331e-16	2.79366043143978e-15	26.4496905246176
CYP39A1	0.932625430431289	3.60010402766251	9.66030138526312	2.96403826395824e-16	3.98103743931994e-15	26.4397129149
ABI1	0.614868172432564	6.0015355305986	9.71654530064601	2.21026213143283e-16	3.04488955647664e-15	26.4258398789108
DNAJA2	0.459884865468251	7.51872702688454	9.73194820538852	2.03956436564223e-16	2.8357498624522e-15	26.4081972492496
KNOP1	-0.753988158213934	4.94562663440371	-9.69699082412199	2.44768233895777e-16	3.35963418663528e-15	26.3900446042666
HSPA12A	0.912251271120158	3.90937579905451	9.66376988692731	2.91088952580316e-16	3.92017193896504e-15	26.3866816307781
LOC90784	-0.892551800846773	4.52625801068565	-9.680741483444	2.6642420277296e-16	3.6139348047324e-15	26.3790421876894
IMMT	-0.402256154020957	7.15740136917522	-9.72153979752859	2.15340349770509e-16	2.98023105267646e-15	26.3738447786695
STK38L	0.803075124557383	5.79111525538858	9.69614138235555	2.4585544706043e-16	3.3696016705276e-15	26.3473461752533
LAD1	-0.522429159424015	7.34861251080765	-9.71818652026236	2.19141450205777e-16	3.02447427967826e-15	26.341540533383
HIST1H4H	1.583784293975	3.87229219612221	9.63884893314346	3.31499147106067e-16	4.39346089403769e-15	26.3195615260679
PDCD11	-0.571594279654886	6.80893562706951	-9.7049134695176	2.34856444782795e-16	3.22653648202968e-15	26.2888282278454
SSBP4	-1.0315295475144	4.81055061430426	-9.65943556096316	2.97745603332722e-16	3.99191783896799e-15	26.2865048419239
NMNAT1	0.630897683708267	5.08293221688402	9.67008921993354	2.81649233149715e-16	3.80327777425911e-15	26.2831768623599
CHST12	-1.45631639762737	2.86581568811249	-9.60685807051577	3.91691831696951e-16	5.11003001282487e-15	26.2336048624014
POLE3	-0.537508252211206	7.08315538514859	-9.69395469398761	2.48676470638689e-16	3.40084324509158e-15	26.2261698899565
BZW2	-0.532221205151129	6.45727854649784	-9.68786133734135	2.56709228765375e-16	3.50113149785728e-15	26.2259140872176
HAUS7	-1.04151356010754	3.53858671016877	-9.61701147232525	3.71490363126652e-16	4.86338212093271e-15	26.2090839185554
U2AF2	-0.60578877288245	8.03489414925466	-9.69607296694921	2.4594322262242e-16	3.3696016705276e-15	26.2033930529701
PODXL2	-0.692611441034495	7.17576540762143	-9.6863842947261	2.58695108059825e-16	3.52501428550485e-15	26.195615282799
IQGAP1	0.572909780344533	7.12234353726352	9.68566383158787	2.59669330376212e-16	3.5350812918669e-15	26.1882269862299
NAP1L3	1.00985949412488	2.64285409721654	9.5981783297559	4.09828977347949e-16	5.32813153580676e-15	26.1868333946284
FAR2P1	-1.87183514710666	2.44563130326321	-9.59786715006868	4.10494567206647e-16	5.33216818440745e-15	26.1851839895938
TBC1D4	-0.810055705013511	5.45528810064174	-9.65486418830957	3.04931154497244e-16	4.07733411926146e-15	26.1846077614371
JADE3	0.592507039795267	5.15201983976062	9.64857879518895	3.15094595439276e-16	4.19610926213056e-15	26.1722301846774
TRIM25	-0.607398372612667	7.29198604110775	-9.68107532070286	2.65960583749689e-16	3.61090788931765e-15	26.1639722038245
RAPGEF2	0.778313524011551	6.32712163015569	9.66162434873331	2.94365273832136e-16	3.95719691303791e-15	26.1415184131457
SERP1	0.571497573671033	8.5960898165402	9.68405705964962	2.61855257498806e-16	3.56161100235695e-15	26.1344169941819
TSR1	-0.560061265422784	6.50678236308161	-9.67026075882817	2.81397300226208e-16	3.80327777425911e-15	26.126013179745
NDC1	-0.751331965144432	6.52774029198921	-9.66840521020923	2.84134472925252e-16	3.83339015763305e-15	26.1234183020301
SAMD8	0.730778365981466	6.11488678119556	9.65592502062168	3.03248390756471e-16	4.05844726880496e-15	26.1215788344996
XPR1	0.601727523967011	6.09296981499084	9.65646708743436	3.02392112479006e-16	4.05059764583832e-15	26.1000707044216
ACTN4	0.742517562045496	8.58317964267027	9.67771871571003	2.70659020663997e-16	3.66475730774624e-15	26.0888830070069
CDC7	-1.01931775854852	4.99310628658905	-9.63464984562487	3.38839812910673e-16	4.47495042274993e-15	26.0838628543152
LAMC1	0.485567800845994	9.12432249521436	9.67823679848644	2.69928454427455e-16	3.65816396361252e-15	26.0780564260949
MYO9B	0.692714083480999	6.07946822327006	9.65219514738451	3.09206344116097e-16	4.12714885621983e-15	26.0724104455587
PPIF	-0.835204827632174	7.39211037712799	-9.6650911099443	2.89089543568569e-16	3.89674020307507e-15	26.0670725666676
CAMLG	0.749371843039496	5.826990078457	9.63777408470532	3.33362884237748e-16	4.4103762728758e-15	26.0494465441919
MTFP1	-0.987896755613042	4.05357469639273	-9.59213421451206	4.22951904837789e-16	5.48449551212802e-15	26.0451749382994
FASTKD2	-0.517611284952443	5.89709613669709	-9.64410232402243	3.22538699264207e-16	4.28226446344062e-15	26.0433521056997
STAMBP	0.486017687627931	5.68666288999935	9.63612998680944	3.36233944425252e-16	4.44444446257886e-15	26.0263202956203
MRPL54	-0.798540170071206	4.87162498789454	-9.60848823605888	3.88375975580517e-16	5.07117708636265e-15	26.0250428110072
ARMC6	-0.83422041264729	5.34091662669573	-9.62582010512605	3.54809612935689e-16	4.67352732266869e-15	26.0246705880923
MLST8	-0.6703875519523	7.06930408002503	-9.64814991299963	3.15800303051744e-16	4.20022794563773e-15	26.0125859636747
ADIPOR2	0.497053600374183	7.01125327438586	9.64850786987524	3.1521119124156e-16	4.19610926213056e-15	26.0063629935179
PRKDC	-0.789454400093476	8.85265119057455	-9.66185347014527	2.94013646643617e-16	3.95601157526931e-15	25.9989711727168
LAPTM4A	0.519652033516532	7.70897479655585	9.65007806246168	3.12639971186679e-16	4.1692733635339e-15	25.9827497561011
GDE1	0.448681394498022	6.84030586979987	9.64160923229581	3.26760467971604e-16	4.33448338079648e-15	25.9790757532422
DUSP16	0.888821567853809	7.35105238407756	9.64546272268274	3.20258042741921e-16	4.25574758390504e-15	25.977617589214
NUP62	-0.591541846927742	6.55544960327779	-9.63848397865617	3.32130791139296e-16	4.39795058178806e-15	25.9691062036053
AFTPH	0.651620651489604	5.72628568049701	9.62044590803372	3.64895433094542e-16	4.78121276033826e-15	25.9490636126857
XRCC2	-1.08219969097067	4.11957811188328	-9.58275948244492	4.44141465972616e-16	5.74933470090069e-15	25.9489500549077
PDHB	-0.506937114754137	6.64476032782026	-9.63311625367679	3.41561067379498e-16	4.50692529681066e-15	25.9435671946974
DDX39A	-1.05102502703277	6.22084424267335	-9.6211905412011	3.63481060731392e-16	4.76735149483138e-15	25.9414394672963
WDR34	-0.678565561970725	6.32332513899048	-9.62789658798464	3.50987668023056e-16	4.62724391837946e-15	25.9413378490545
YRDC	-0.646172225445467	5.33193337039326	-9.60971062686803	3.85907967515054e-16	5.04773000017949e-15	25.9334550855653
PPRC1	-0.845435130418877	5.8784223670482	-9.62144483117715	3.62999312350745e-16	4.76735149483138e-15	25.9185994484363
FAM222A	-2.29497485570511	2.20439695940841	-9.5642073837926	4.89250801693951e-16	6.28450815931254e-15	25.9115978727572
NUP133	-0.449237482634844	6.71313944173656	-9.6243976218545	3.57451783118269e-16	4.70008404142201e-15	25.9004022342979
SMPDL3B	-0.939981480202338	4.86957419793063	-9.58997823688235	4.27733818145024e-16	5.54171787167013e-15	25.8877353839392
SAPCD2	-1.08476622289746	6.46203528134666	-9.62116996179155	3.63520076024369e-16	4.76735149483138e-15	25.8841293445901
UBIAD1	-0.682466864312527	5.38548660607092	-9.60146668326902	4.02860985901731e-16	5.25118104539964e-15	25.8764800195495
MAPK12	-0.975497342380019	5.40628999723769	-9.59442903041257	4.17920707320717e-16	5.42393892923759e-15	25.8691284120079
KIAA1683	2.22350396308967	2.86191879485096	9.53481676550651	5.70262993089496e-16	7.27533483792003e-15	25.8680410828885
ARID5B	-0.866827050608167	5.06901390241087	-9.58182647341963	4.46307496446605e-16	5.77239738728873e-15	25.8457859621929
SERINC1	0.57976200178027	8.23682777907744	9.62454922222573	3.57169262111825e-16	4.70008404142201e-15	25.839381905296
TANGO2	0.800675813983426	4.96396758185281	9.5738739480698	4.65203226968981e-16	5.99098769825576e-15	25.8281769254285
SRGAP3	-1.17891146384643	3.43487039763285	-9.52925576898115	5.87035693153682e-16	7.46395255579653e-15	25.8227864143976
SNHG3	-0.748837694945895	6.48060819880772	-9.60000782355467	4.05937571010724e-16	5.28211314237177e-15	25.8075893707499
ZNF286A	0.680923865392211	4.54623051170653	9.56333866639626	4.91471789021092e-16	6.30764135379548e-15	25.8023364477622
ERH	-0.552642687990059	7.26344053100527	-9.60851724800696	3.88317218169862e-16	5.07117708636265e-15	25.7857946064577
CCDC51	-0.663470415405825	4.85637741081011	-9.57033609802641	4.73864226276652e-16	6.09207638850189e-15	25.773324844636
RNPS1	-0.518455597198947	7.5277159261388	-9.6002459303169	4.05433830377918e-16	5.28013390889403e-15	25.7282032105256
ORMDL3	0.532039243986255	6.05525323050259	9.58112396721931	4.47945362766334e-16	5.78685687652057e-15	25.7090398504264
CNNM2	0.81531796108943	5.18195043420307	9.54621852357835	5.37355621091442e-16	6.86717617558221e-15	25.689766205465
POLR3G	-0.936548294133793	4.08980199285541	-9.53020878094982	5.84126695309426e-16	7.43956442473821e-15	25.6849149429266
ELF3	1.38128966505084	6.69572823600711	9.57038517130407	4.73742995479332e-16	6.09207638850189e-15	25.6641476101606
ULK1	0.941282593585671	6.95200837254464	9.57787341823504	4.55602400260374e-16	5.87742752775754e-15	25.6507962042802
ADM2	0.706780231387683	7.13857717165746	9.57413828641077	4.64562485697166e-16	5.98787148946665e-15	25.6358647485467
DCLRE1B	-0.895872166082129	4.07454216829981	-9.51772595934199	6.23397318309425e-16	7.88621241089665e-15	25.628161450656
PICALM	0.467387791439261	7.52981546299865	9.58101659422926	4.48196227183898e-16	5.78685687652057e-15	25.6258555105027
R3HCC1L	0.785863106704673	4.54414694511797	9.52147033027573	6.11348550974201e-16	7.75994069436061e-15	25.6045057787224
COL5A2	-1.21865034059583	3.59463940267583	-9.48517750418586	7.38643822838175e-16	9.21984675289945e-15	25.5504080744132
PURA	-0.783632299086805	6.39450553573065	-9.55343589205143	5.17512482187569e-16	6.61922268528836e-15	25.5454588817541
GAL	-0.89396474682784	3.82116461685856	-9.48729046282662	7.30555310281889e-16	9.12647133044329e-15	25.509315231031
LTBR	0.502764733466193	7.58470337297958	9.55445065963126	5.14781839554797e-16	6.58990972101861e-15	25.4857468500366
MARVELD1	-1.07324685045965	5.65872998712929	-9.5292798182899	5.86962106782019e-16	7.46395255579653e-15	25.4705310770977
TBK1	0.70895914946902	6.40972080540248	9.53954048469875	5.56392150658133e-16	7.10440861758718e-15	25.4672899483446
MCM8	-0.870958564508538	5.29198737077814	-9.5180741937394	6.22266826070162e-16	7.87854861742795e-15	25.4637969920689
PRDX1	1.26967562976368	9.45579612302536	9.56205169364246	4.94780623619556e-16	6.34468475172609e-15	25.4533221954695
DVL2	0.64645403355404	6.83635485481416	9.53178904244704	5.79334760555931e-16	7.38479691384368e-15	25.4311012851033
ERVMER34-1	-1.1528818259404	2.45796858843757	-9.4495203680524	8.89451130958128e-16	1.09925910966809e-14	25.4216833589489
MAPRE2	0.711785422274369	4.65284445426012	9.49429400053723	7.04372604736412e-16	8.84352761933275e-15	25.4175522374904
PRPS2	-0.744171361463477	5.72563802646365	-9.51549250338926	6.30696832876837e-16	7.97183808289443e-15	25.4125425092604
PITPNB	-0.566466595024615	5.61048484445233	-9.5126621581001	6.40069892996192e-16	8.06993242084871e-15	25.3998101849527
TMEM181	-0.859365681338395	6.27405116801228	-9.52073223392704	6.1370507511239e-16	7.78327314855376e-15	25.392631976373
UQCC2	-0.60953321923996	6.23810588608521	-9.51507819835514	6.3206024570971e-16	7.98235210225148e-15	25.370282477684
SAYSD1	-0.518709021239045	5.54122787267801	-9.50210982963528	6.76258133753408e-16	8.50476728345156e-15	25.3622806158835
ID2-AS1	0.967582014791212	3.40089519757962	9.45308548750606	8.73083284813366e-16	1.08170120501299e-14	25.3546096588233
DDX42	-0.404120904068318	7.49241005185395	-9.52428296582626	6.02451172465621e-16	7.65347445494396e-15	25.3363062115861
UNKL	0.783099215306947	6.88820472327802	9.5185079173473	6.20861668272339e-16	7.86739140149995e-15	25.3345504668507
STK40	0.852135608579502	7.29980444735113	9.50865597967242	6.53575177237695e-16	8.23329266896077e-15	25.2868943950247
BNIP3	0.704416173355215	7.74019200540916	9.51440631209902	6.34277578320317e-16	8.00362362693939e-15	25.2746229013147
SIDT2	0.643443138574691	5.89473846476851	9.48909114580048	7.23732054900769e-16	9.0638536583736e-15	25.2688608051943
CBR1	0.692871496041757	5.47416392994098	9.49371168532384	7.06513397159997e-16	8.85559697141445e-15	25.2663178620507
ZDHHC7	0.549473029390349	6.91636909232787	9.50423789068095	6.68799271826718e-16	8.41801329903604e-15	25.2587473036423
OSBPL5	-0.843000621216998	5.80186810061101	-9.48830702333142	7.26695440599349e-16	9.08581077105731e-15	25.2475583904228
SEH1L	-0.698443258102082	6.40139253708016	-9.49388719777989	7.05867469384031e-16	8.85489216396876e-15	25.2265243311776
YY1	0.448632282467389	6.88478605873716	9.4943982127981	7.03990168351413e-16	8.84352761933275e-15	25.2098253306802
MBLAC2	-0.901171796666087	5.23031318856897	-9.46263840619524	8.30692435568898e-16	1.03258920633299e-14	25.1931376981213
KCTD9	0.711110628671769	5.49242894104996	9.46966106422337	8.00846181024567e-16	9.96313691322692e-15	25.1913061948148
TCHP	-0.561477803619804	4.89616206049975	-9.44991012086045	8.87646918311095e-16	1.0988380977213e-14	25.1735833343623
CCNE2	-1.2572228530152	4.70526312983131	-9.44787641106401	8.97101591652523e-16	1.10780242600775e-14	25.1678733934721
CHRNA2	-2.77306115718424	1.79360181683554	-9.44222126788172	9.23924165009431e-16	1.13905133512164e-14	25.1482411337049
HADHB	0.425362114484222	7.58442532526996	9.48847841052662	7.2604669442308e-16	9.08526430288081e-15	25.1459005053161
FURIN	0.714677797488602	6.47557834581772	9.47414310648509	7.82359837815814e-16	9.75740475468626e-15	25.1443871258597
GMDS-AS1	1.15666818969707	2.58590304367778	9.39128276895886	1.20464510333004e-15	1.45761086797775e-14	25.1326259988451
CRACR2B	-1.05830774099103	5.0381148248817	-9.43874470097328	9.40809624364554e-16	1.15607179373635e-14	25.1245279776785
FAM168A	0.472071327536766	6.63001191099015	9.47312848411366	7.86507011862871e-16	9.80098696276587e-15	25.1091490762034
IQGAP2	-1.04519852949664	3.83199630670109	-9.40705215762311	1.10966962326745e-15	1.35249992394351e-14	25.0878039466772
SRSF8	-0.545922205080815	7.18242445471449	-9.47216231651819	7.90476535525927e-16	9.84228495643227e-15	25.0799192004608
NDUFS3	-0.509394292732353	6.15096318532857	-9.45593474633974	8.60218553515025e-16	1.06664259286388e-14	25.0712419259273
PTPN21	1.26924131951214	3.9716048945099	9.40241079172433	1.13681941129544e-15	1.38222512388764e-14	25.042995069154
SPTBN5	-1.23692605845585	3.41813303748357	-9.38192769097635	1.26478072135454e-15	1.52791209266772e-14	25.0148809612843
C5orf30	0.822974961953109	6.0008607224658	9.44687516738422	9.01793227155065e-16	1.11268094486117e-14	24.999603764115
DDX54	-0.638738939765507	6.58982388586522	-9.44972259601882	8.88514536739902e-16	1.0990061189198e-14	24.9968588404787
ABCA5	1.07899200477172	4.50991690712286	9.39902427045111	1.15704653877448e-15	1.40340959824213e-14	24.9954225971485
TMEM231	-0.779796399712137	4.06614843996257	-9.38158943270191	1.26701035376251e-15	1.52814678490746e-14	24.9549792033747
SPOPL	0.825436976722989	6.42449768242124	9.43910383460152	9.3905115881976e-16	1.15580263941291e-14	24.9535070923868
ATF4	0.521778013042864	9.48506763517002	9.45809219747203	8.50603497788443e-16	1.05646502256338e-14	24.9337972776621
FBXL4	0.605152736221255	4.86348061769404	9.4064768038109	1.11299969811176e-15	1.35545851312621e-14	24.9336260785669
IFRD2	-0.7478057675068	6.37928102718104	-9.43180482292239	9.75443222043995e-16	1.19607010066488e-14	24.916257767421
MTA2	-0.468297886689212	7.46581846748636	-9.43883220729105	9.40380854791742e-16	1.15607179373635e-14	24.8876221587448
CTTN	0.496508801533546	7.81954597485514	9.44169872519299	9.26442662225205e-16	1.14121927940719e-14	24.8868350393198
SEPT10	0.691675926806887	5.69556940187126	9.41475995230806	1.06600552493222e-15	1.30033622765088e-14	24.886797266973
TOPBP1	-0.573706314282719	6.3289012279617	-9.42397148475774	1.01606744664086e-15	1.24447543056763e-14	24.8816093026112
SAT2	0.547325851439167	6.31150015256816	9.41832471949259	1.04639573723054e-15	1.27849295282781e-14	24.8808788178544
SFXN1	-0.553917209398358	6.91871793304875	-9.43174449934282	9.75749782441717e-16	1.19607010066488e-14	24.8771760604118
NUDT18	0.847236665891696	4.31637752769409	9.37932936776317	1.28200863303298e-15	1.54345145429308e-14	24.875492803724
PIGY	0.457490239864713	7.18556211847717	9.43241822020667	9.72331433891302e-16	1.19382901155452e-14	24.8661145906435
LINC00886	2.97641166429924	0.185964047113502	9.4563731164578	8.58256134559878e-16	1.0650887699629e-14	24.861913105806
ERLIN1	-0.679539221824821	4.88444647549123	-9.38172092657921	1.26614314483407e-15	1.52814678490746e-14	24.8279323334471
PTCD3	-0.549594959112789	6.86710004890371	-9.42203273045419	1.02638007853153e-15	1.25608176521837e-14	24.8273179737257
CHMP4B	0.420122567499149	6.59790968989607	9.41788608394037	1.04878910283152e-15	1.28037537952179e-14	24.8226981370972
LDHD	0.791728648675211	5.95796701037752	9.4041091936952	1.12680846572974e-15	1.37116336478103e-14	24.8064326318983
MIR4697HG	-1.30401629687393	2.93189383042015	-9.33214419102172	1.6389690575924e-15	1.94705374753224e-14	24.7980025180468
EPHB3	0.873866086841981	4.81479925094848	9.38143394921122	1.26803654065824e-15	1.5281570380838e-14	24.7881409388662
LINC00641	-1.22556197071812	4.3046927304248	-9.35819475338278	1.43112959076486e-15	1.71507118395252e-14	24.7846060837696
RSRP1	0.878189077877756	4.79995763564547	9.35380298841611	1.46422638209612e-15	1.75054326063339e-14	24.7662170741791
RBM24	-1.51141028331005	3.11819426610873	-9.31802935171236	1.76390094409638e-15	2.0872132842042e-14	24.762425751211
KDM3A	0.944260451441958	6.43346206584365	9.38984821609014	1.21367779214408e-15	1.46735794902058e-14	24.7502368606222
GLB1L2	-0.623555025489249	5.89044457334717	-9.39137521054736	1.20406535047993e-15	1.45761086797775e-14	24.7462032589847
PSMD2	0.533755228060731	8.83113424561973	9.42088321557451	1.03254387019647e-15	1.26259598981028e-14	24.7459650243284
MARC1	-0.86967116327012	7.02972644308117	-9.40029488511673	1.14941558945672e-15	1.39640974848561e-14	24.7112723016323
KLF11	-1.09235732878542	4.35223845743987	-9.3344578779351	1.61935029093491e-15	1.92527030630868e-14	24.7042191474816
MAD2L1	-0.965552489182286	6.02067241922574	-9.37001444350129	1.34571842569683e-15	1.61787893356795e-14	24.617133560954
CTNNB1	0.506306548553653	8.67326982082595	9.39250173624725	1.197022621569e-15	1.45072572118484e-14	24.6051882492689
RBL1	-0.732087414687542	5.00979831078305	-9.34188307609644	1.55795846060781e-15	1.85669081305452e-14	24.5881064641847
IMP4	-0.82624629737889	5.64703448604876	-9.35337930818159	1.46745941639251e-15	1.7530127761774e-14	24.5777595081844
HTATIP2	1.24865785708856	1.9503616864124	9.28100031189668	2.13870422026363e-15	2.51092905171843e-14	24.5758823896112
BOD1	-0.880524518417853	5.60087870522762	-9.33786235719223	1.59090772092062e-15	1.89445442802093e-14	24.5655649214626
TCF12	0.592605511716666	6.12501210886346	9.35550036407208	1.45134514346682e-15	1.7365257907807e-14	24.5614479387558
GNS	0.552300143107574	8.34404705565795	9.37921335145336	1.28278330777688e-15	1.54345145429308e-14	24.5594717353929
SIRT2	0.538621667688075	6.51085890733781	9.35827096803953	1.43056187195343e-15	1.71507118395252e-14	24.5499050048564
WIPF2	0.54038499994715	6.25398855493979	9.35651860785701	1.4436721344805e-15	1.72872254955018e-14	24.5447937698322
PKIB	-0.970748142504128	4.57054237119994	-9.30202203316036	1.91712433697403e-15	2.25961844929372e-14	24.5415436906406
B4GALT4	0.465962133294211	5.36897802178071	9.33677032823798	1.59997627296643e-15	1.9037435590225e-14	24.5375064787525
STK38	0.489943306812929	5.94383315709177	9.34896182559379	1.50159598732286e-15	1.79236608470907e-14	24.510052284129
ACP6	-0.686717546882978	4.478162295524	-9.29887280976638	1.94879796390849e-15	2.29514903733725e-14	24.4647249736255
SHISA4	0.888734060152203	3.82864050114673	9.2861766742283	2.08187732938386e-15	2.44612441142629e-14	24.4625579592071
TRMT61A	-0.873128955760927	4.85639360160296	-9.3088016323064	1.85067098907391e-15	2.18816343086093e-14	24.4508971113417
NPM1	-0.580254262163189	10.4474749664879	-9.36854006594396	1.35608829165908e-15	1.62904174300422e-14	24.4386869565461
ESPL1	-1.20541943770701	4.72012281349881	-9.30646862531828	1.87327541526683e-15	2.21314741429164e-14	24.4343518113848
MORF4L2	0.570123543239191	9.18513841521493	9.36016024298296	1.41656041017627e-15	1.70032542919319e-14	24.4269120664404
LRP6	0.538310238501317	5.83718626783041	9.32543642290516	1.69719858813051e-15	2.01304375982368e-14	24.4131621964282
CTSD	0.759389370774866	8.34781003689763	9.34192204619496	1.5576424624301e-15	1.85669081305452e-14	24.368866062235
RIMKLB	-0.719868147138583	4.55501933141102	-9.27605821147617	2.19440351427899e-15	2.57230001330315e-14	24.353029181928
MANF	0.583696615591475	7.00219622252655	9.32789986697179	1.67557749595488e-15	1.98897009322201e-14	24.3385271968818
UBE3B	0.456395908964287	6.44238628371382	9.31871214205013	1.75764429909863e-15	2.08309288044713e-14	24.3274786597574
PSCA	1.151168892372	3.02456956952589	9.24056536655541	2.63931067385368e-15	3.07701002162941e-14	24.3098454632285
AFG3L2	-0.4378817287302	6.99446651775711	-9.31822171564572	1.76213600042016e-15	2.0867692572799e-14	24.2919398518064
MPZL3	0.95665286996785	6.1613317141681	9.30436297635385	1.89391351163176e-15	2.23577085618417e-14	24.2906540750372
ARNT	0.421095736303911	6.35691818351459	9.29748292811712	1.96294247206158e-15	2.30999562386181e-14	24.2244271496352
HIF1AN	0.423755649878171	5.81420250688949	9.28816373003559	2.060465688357e-15	2.42286239439066e-14	24.2154747807744
CD276	-0.599634236731012	7.18437797053833	-9.30247524081517	1.91260865229362e-15	2.25606689103229e-14	24.2019683223289
LRSAM1	-0.654283517196776	5.38733257289336	-9.27096498408607	2.25332145568107e-15	2.63930382047636e-14	24.184536012285
HECA	1.00529700465187	5.28163458303545	9.25256359126938	2.47965388052153e-15	2.89537190279248e-14	24.181958083542
ST6GAL1	-1.66223794600199	1.70810669906699	-9.21258262118012	3.05267375602809e-15	3.54516234497431e-14	24.1752357047131
FLAD1	-0.623044005052876	5.51377402794195	-9.26849115853789	2.28250553084674e-15	2.67140319962545e-14	24.1411296690731
WDR76	-0.962857314255305	3.603100505566	-9.2094369673565	3.10300664384946e-15	3.59527374722558e-14	24.1106220990123
ZMIZ1	-0.68155684661952	6.97587265361651	-9.27807470000546	2.171504177717e-15	2.54744583848426e-14	24.085568166397
NINL	-1.58001206297166	2.00785615067524	-9.19020980746907	3.4291707766837e-15	3.93974203387012e-14	24.040739173496
PRPF40B	-0.785897879675291	4.28804404241907	-9.20726368136132	3.13826385584525e-15	3.63332074474729e-14	24.0243229057915
PDCD5	-0.45171825273663	6.58850099500081	-9.2591677458945	2.39592613920468e-15	2.7997841950426e-14	24.013793555503
HABP4	0.721991824166153	4.45371819581056	9.20945720277589	3.10268022918993e-15	3.59527374722558e-14	24.0017044102276
PFN2	0.663922929860972	6.89444327919668	9.26118853752	2.37087478515925e-15	2.77266789516755e-14	23.9942739008029
CHST11	1.83845368270165	0.991313382111448	9.19740442830176	3.30329881873447e-15	3.80386005077583e-14	23.9556965099985
TMEM135	0.857499911446888	6.22733181154247	9.23797557187117	2.67509654691013e-15	3.11389532933353e-14	23.9488733375597
LEO1	-0.5455896651873	6.57110404802333	-9.24965120586612	2.51749915621037e-15	2.93727795879214e-14	23.9468272592843
DUS3L	-0.892307707018312	5.00831268168589	-9.20625047489608	3.15483747150374e-15	3.64969487458399e-14	23.9229733134858
VASH2	-1.35661632491235	3.02892397555505	-9.16046167764556	4.00248666104407e-15	4.56350339424737e-14	23.912410133753
FLJ37453	-1.05858605943796	3.15575677784768	-9.15504896994604	4.1166498440819e-15	4.6830010650556e-14	23.9053597939333
SPC24	-0.9923322254511	3.6609404367047	-9.17681324387101	3.67643978443028e-15	4.20773016791197e-14	23.9033765508017
MAP3K10	0.750887299077771	5.02212502624516	9.20460212413933	3.18198737677967e-15	3.67261509990189e-14	23.9010046448537
OSBPL8	-0.91983232083448	7.73588360885613	-9.23859171370584	2.66653901833081e-15	3.10634211786311e-14	23.8540035982159
GCNT2	1.03488843395452	4.54283473517696	9.19717649413787	3.30721495372312e-15	3.80545132146409e-14	23.8504224000369
SLBP	-0.586252827477479	6.6538162446112	-9.22494473268996	2.86264041419797e-15	3.32704399842079e-14	23.8467259378338
EEF2KMT	-0.802177182287057	3.80506977801796	-9.1690066724614	3.828655078036e-15	4.37194560089647e-14	23.8422515757221
ACSM3	-0.77775819351403	4.60223585463109	-9.18098269677341	3.59763206904431e-15	4.12382008769232e-14	23.831543898129
AGO3	0.61101744283601	4.85766815946312	9.18494057824207	3.52438366214366e-15	4.04603555586768e-14	23.808804030418
HOXA10	-1.74711591833705	1.33821453453653	-9.14961263483322	4.23458205266744e-15	4.80987020445191e-14	23.7956631066706
AMZ2P1	0.99035687027451	4.0681025384854	9.15638791806284	4.08811020227927e-15	4.65406086409595e-14	23.7829385897473
YY2	-0.994620914017869	2.78719098914575	-9.12834787318548	4.72917714778246e-15	5.35949615480011e-14	23.7738929302436
NXT1	-1.19296136437426	3.05050077267702	-9.12696881712041	4.76317404977146e-15	5.38582993459098e-14	23.7498330286166
FBXW8	-0.608400477705214	5.03455870821628	-9.17382169774738	3.73404289877138e-15	4.27040275460404e-14	23.7398895790686
SMC3	-0.636924593878971	6.95979734589203	-9.20476375080249	3.17931495297128e-15	3.67235333337051e-14	23.7119304352153
PRKACA	0.483507095746174	6.55021131839266	9.20348044943234	3.20059563002076e-15	3.69125529803316e-14	23.7111538001274
NPEPPS	0.463736668836662	7.97649829905266	9.20955828918913	3.10105013181484e-15	3.59527374722558e-14	23.6906733480652
CSE1L	-0.67286408453646	8.01406448472021	-9.20562177704596	3.1651653419648e-15	3.65882392416808e-14	23.6567513405004
SPTAN1	0.446467373981546	7.56047896575781	9.19837584611477	3.28666072135709e-15	3.78760532554858e-14	23.6466857109814
ABCB6	0.806536953559298	6.84289743183313	9.19473871446255	3.34938930566183e-15	3.85102831652512e-14	23.6435998810112
TRIM13	-0.851808405825989	4.33466000615829	-9.13244503384505	4.62959435545146e-15	5.25060338681715e-14	23.636475772701
TOM1	0.734007393045413	5.70502665313343	9.16599135764796	3.88911838700141e-15	4.43761411088246e-14	23.6350078603001
TMCC1	0.570968510167106	5.07580933326157	9.15094653430213	4.20533686527535e-15	4.78026785533495e-14	23.6099823253013
KDELR1	0.439399142031109	6.91056748497414	9.18027069492955	3.61096939253438e-15	4.13595090757408e-14	23.5809929256051
ACTR1B	-0.666831144553663	6.41612596455741	-9.1706415557722	3.79626541441505e-15	4.33825886323108e-14	23.573841873469
ANKRD29	-2.01868987900148	1.37805447443058	-9.12774811315226	4.74393275658088e-15	5.37216397230909e-14	23.5651280183728
P2RY6	3.84539709803266	-1.59226151429438	9.39962121530363	1.15345517868776e-15	1.40018455644102e-14	23.5532777055774
WDR1	0.598223786692667	8.2568337095073	9.1842317553704	3.53739153741073e-15	4.05786641144076e-14	23.541331041725
MCF2L-AS1	-1.70153314514017	2.62310872884281	-9.06742060063832	6.48900249926869e-15	7.22304384944541e-14	23.4915558317263
ABCC3	5.1837764166965	-1.35882557056835	9.55919685609347	5.02200110592168e-16	6.43433179236518e-15	23.4836584737913
SNRPD1	-0.637665912115001	6.43774762072155	-9.14864675061211	4.25588526218448e-15	4.83041368835692e-14	23.4422354784628
SPINT1	0.602666449473466	7.59611226794718	9.15751508023804	4.06423789705184e-15	4.6303942535759e-14	23.4306179653048
PDK1	-0.930516898828137	5.37270280096017	-9.10975451582019	5.20863957119283e-15	5.86743674426343e-14	23.3839665180109
CCPG1	1.10222694826432	4.47191739182381	9.07672805248841	6.18295070604406e-15	6.90797528288375e-14	23.3698054370408
WDHD1	-0.81078977691083	5.5772713359155	-9.11496747749131	5.06952154206112e-15	5.71930394256873e-14	23.3606244514854
WDR62	-1.09341438452296	4.88297462528536	-9.09472258567903	5.63149132944651e-15	6.32006530664939e-14	23.3500403421215
SOX8	-1.5630857443777	1.80512548406714	-9.03821554290934	7.55093453378515e-15	8.31876984294335e-14	23.3417304219963
ETV1	-1.1360188307412	6.86314375058671	-9.12657001434171	4.77305083551941e-15	5.39293689587355e-14	23.3020406839032
NOP2	-0.785855614393311	5.99678011870492	-9.12043384272689	4.92762171251373e-15	5.56339606278994e-14	23.3006722655366
LOC100130744	-1.06441649455654	3.01839818030194	-9.03002329995671	7.87880306352538e-15	8.64193621635479e-14	23.284205117185
ERBB2IP	0.70075874578216	7.5624446066165	9.12700432423451	4.76229566668007e-15	5.38582993459098e-14	23.2840289180428
CTBS	0.700244850894364	6.03661404273682	9.10812602685042	5.25287494819929e-15	5.91283135098655e-14	23.2658850778733
PTPRR	-1.76188750124761	2.80794524798135	-9.02282144307044	8.17874356360661e-15	8.92516217286861e-14	23.2642434982225
TMCO6	-0.811132798986902	4.16186160764363	-9.05541891403077	6.90606002003439e-15	7.65889196904257e-14	23.2587706322561
ESRRA	-0.748899384655979	5.89502147880812	-9.10176522281623	5.42927724127338e-15	6.10224753405397e-14	23.2551144751099
FAM118A	-0.984132456094294	5.25900743660854	-9.08542410137512	5.9100320269665e-15	6.61289425610499e-14	23.246334708121
ALDH16A1	-0.667113662629502	5.46808106350081	-9.08918464237501	5.79576495534244e-15	6.49956733154758e-14	23.2316184196463
NIP7	-0.642120470652588	5.35281356137817	-9.08882203377055	5.80668639759844e-15	6.50695544375658e-14	23.2174592934964
CLIP2	1.29430539379195	2.76541178686609	9.01347360668782	8.58510873101371e-15	9.33482930520651e-14	23.2123230030899
SLC22A3	-1.30606655754874	4.46002857347045	-9.04957968279358	7.11853858002419e-15	7.85970406747376e-14	23.196908956551
ENOPH1	-0.481682670955721	7.09700117218487	-9.10444025794596	5.35438232151207e-15	6.02257714905058e-14	23.1892677059782
COBLL1	0.626552100944925	7.29319350002443	9.09984752965653	5.48361070009854e-15	6.15870592914583e-14	23.1560545515232
FAM57A	-0.716790430772013	5.05960858100891	-9.06249222776341	6.65713275893906e-15	7.39375040741338e-14	23.151128404317
TTC21B	-0.760515603265225	5.89868848875743	-9.07515431920699	6.23366812874889e-15	6.95946175622998e-14	23.1307063148078
KIF22	-0.673942536470208	6.40031142625732	-9.08250099410081	6.00040332344047e-15	6.7090138722846e-14	23.1100875016819
NLRP4	3.85970457656259	-0.641835455510388	9.23116844422032	2.77148394333744e-15	3.22359433719249e-14	23.0931894083235
ADAM7	-1.97955862703561	2.10358811755279	-8.98805612416846	9.79477961586213e-15	1.05887984673712e-13	23.0827686950558
EXOSC8	-0.631687545335043	5.43410693204533	-9.0513842128767	7.05218801973773e-15	7.80365919708046e-14	23.0798475359936
CDYL2	-0.800700910518477	4.4711150575844	-9.02534363935917	8.07242564007253e-15	8.8382364613947e-14	23.0754583774156
SOWAHC	0.741793688949739	4.74003563880042	9.03123969345504	7.82923755961116e-15	8.60013395721443e-14	23.0709820504549
CYP4F3	2.66819499932637	-0.046146286569636	9.11034782066102	5.19261590843066e-15	5.8537778138885e-14	23.0600440639241
STYK1	0.719152054318527	4.74049473639568	9.03241259378397	7.78173891905146e-15	8.55421607675526e-14	23.0563668761404
POLD2	-0.526216087604236	8.1703318438719	-9.08814724508365	5.82706511016912e-15	6.52492242313941e-14	23.0517986472819
SLC37A3	-0.665094856037626	5.38725952587141	-9.04985177658189	7.10849426474356e-15	7.85438924793151e-14	23.0455147545636
APH1B	0.89149821167019	5.39129133334184	9.05076270390332	7.07497026410732e-15	7.82310408584944e-14	23.0443688624166
WDR5	-0.521768132425165	6.12871133229074	-9.06801904908569	6.46887718340567e-15	7.21133331744763e-14	23.0442046376016
GAB2	1.29793419652456	2.74658055356583	8.97914880463691	1.02577599477075e-14	1.10495353927386e-13	23.0304202641845
LRRC61	-0.914273142791012	3.6600825346512	-8.99662734316963	9.36896138109237e-15	1.01650523192545e-13	23.023785130796
TNKS	0.613732262206451	6.91845937439789	9.06762879763198	6.48199393436542e-15	7.22059502362249e-14	23.0152472235016
GOSR1	0.360295822946493	6.79844504096424	9.06709188910333	6.5000833568194e-15	7.23001864340741e-14	23.0008695072957
CCDC53	0.526934440918528	5.14999288975429	9.03260933897156	7.77379958298718e-15	8.55174905041285e-14	22.9951702362927
NFYC	0.500943654914418	6.04820896710756	9.05466533773986	6.93312157806013e-15	7.68322904916242e-14	22.9924013365835
POLD3	-0.723631819632208	4.93894101179092	-9.02324876279086	8.16063301104525e-15	8.91849092386139e-14	22.9694936107856
RTN3	0.552854940794347	8.66902942729477	9.07439864064719	6.25816902309611e-15	6.98162452086264e-14	22.9679187798056
ZC3HAV1	0.762156998683126	7.12221848714818	9.06567886884635	6.54793163131532e-15	7.27784910257815e-14	22.9514472841844
SLC26A10	1.46628008659732	1.84170201617257	8.96078892391293	1.12820652978916e-14	1.20406178047719e-13	22.9461075354693
MYB	-1.75751133838749	1.60721125412568	-8.96899883602609	1.0811993420441e-14	1.1563596381862e-13	22.9396429470665
RBM10	-0.601207842945001	6.75658112834276	-9.05289153553522	6.99723862217144e-15	7.74856453912436e-14	22.9371467060855
CREB3	0.675548597966205	5.73587598801955	9.0264463850352	8.02637593933724e-15	8.79737672299912e-14	22.9091391027653
REPS1	0.447677626935842	5.62403000756218	9.03014218492962	7.87394497798091e-15	8.64193621635479e-14	22.9052128253476
TXLNGY	-0.734336889961945	5.91471737059859	-9.03331363757576	7.74544492486666e-15	8.52680359177403e-14	22.8877881050388
PRR15L	-1.13520861266228	4.05053847625814	-8.99068093294501	9.66236796279648e-15	1.04531784819418e-13	22.8791792534202
SNORD36C	-2.31444238358048	0.212694716874921	-9.01445148135042	8.54167255292609e-15	9.30781967015517e-14	22.8769815560237
INTS12	0.797451998950056	5.60750810923917	9.02433497041048	8.11477753060962e-15	8.87483608154655e-14	22.870839956426
BTNL9	-1.11292210342776	3.01104631318268	-8.94872775598165	1.20098620089551e-14	1.27991545724961e-13	22.8596471844104
GRWD1	-0.67955131462876	5.00998995660815	-9.01363407078846	8.57796600011136e-15	9.33382155490378e-14	22.8559810189152
ZNF276	-0.993428497058695	5.09600812852415	-8.99487385440095	9.45454538790619e-15	1.02505020609963e-13	22.833137744376
RRM1	-0.503932491962215	7.62414254519397	-9.0422739392192	7.39358797954582e-15	8.1514036050558e-14	22.8328487881635
OBSCN	-1.24480970047621	4.94322763203624	-8.98505741166078	9.94826974138773e-15	1.073926804002e-13	22.8314186865388
ITPKC	0.890956326289709	4.98123859250098	8.991667300415	9.61307233695917e-15	1.04073463743171e-13	22.8233074947422
SMAGP	-1.4817624376015	1.92708006687684	-8.93435622634068	1.29384482003158e-14	1.37400097719903e-13	22.7933163531318
SLC35B2	-0.863773789977705	5.85467905457813	-9.00773030758783	8.84470415786856e-15	9.61013586357122e-14	22.7772535355217
MYO5A	0.553745933574601	6.90585011755937	9.02268419994305	8.18456866811406e-15	8.92516217286861e-14	22.762431399827
TGIF2	-1.09600463387691	3.69020566289974	-8.9510134183685	1.18684330484634e-14	1.26574141090714e-13	22.7503845592004
FEZ2	0.646875455187381	5.02809583445829	8.98695289947469	9.85097193362787e-15	1.06418845003853e-13	22.7390066710022
ECE1	-0.745660626163954	4.42133457869858	-8.96354233214822	1.11221854857732e-14	1.18868852138342e-13	22.7363774248636
RAB6A	0.50766681356292	7.74360921588542	9.02284332973614	8.17781499523073e-15	8.92516217286861e-14	22.7321850585975
ATXN2	0.547308798406464	6.31016911287259	9.00572491016781	8.93717989470651e-15	9.70359315248828e-14	22.7262491704291
BCAS4	1.15457341849454	2.83462797149065	8.92204686936942	1.37905064184172e-14	1.45522308066727e-13	22.7234406150345
CSNK1A1	0.430152160289607	8.70886962201966	9.02527199625847	8.07542649509425e-15	8.8382364613947e-14	22.7098513783211
TOB1	0.656881638810062	6.91173816921709	9.01386300166183	8.56778587165897e-15	9.32950490564402e-14	22.7052587199074
CARKD	0.51592352952902	5.86135957154736	8.9938386528603	9.50543697937983e-15	1.02982425456254e-13	22.6919010452961
CARS2	-0.655013024825133	5.15631646129357	-8.97676568843431	1.03852876716694e-14	1.11788874320995e-13	22.6820042470709
LRP8	-0.883487330207449	5.21088453780893	-8.97977513655148	1.02245030443262e-14	1.10216179263174e-13	22.6808221487258
ASIC1	-1.08586784722868	3.07375057717968	-8.91674425590818	1.41745892980867e-14	1.49365356421101e-13	22.6755096288519
RFC2	-0.822755798087011	5.71723612823718	-8.97437591375164	1.05147597414826e-14	1.12858922285992e-13	22.6505889644765
KSR2	-1.23272758229823	3.38957087075526	-8.90847757170475	1.47947559082311e-14	1.55246718880502e-13	22.6394228451227
FBXL7	1.5348313914927	1.83079368024572	8.89770135334538	1.56439886823899e-14	1.63132037538033e-13	22.6309120766355
ARAF	-0.551673248929959	5.59335791513736	-8.97309993823855	1.05845469508544e-14	1.13445793728786e-13	22.6282584330675
NANP	-0.80854177139801	3.90687618992184	-8.92366118562083	1.36756511534213e-14	1.44513425559306e-13	22.616271487963
C1orf109	-0.537255867812936	5.45960787639443	-8.97000047345874	1.07559968125769e-14	1.15119064959127e-13	22.6150706629364
NUAK2	-1.65839821931178	2.26305451709745	-8.89313293306683	1.60185216996815e-14	1.66805909738153e-13	22.6096006846418
CITED2	1.19286741464377	6.14790099302692	8.97660657011134	1.03938586754858e-14	1.11800989879008e-13	22.5855133554748
ZNF367	-1.30515225604392	4.55500953778275	-8.9363766182617	1.28037013812731e-14	1.36161742167987e-13	22.5842001903322
ADAM21	2.99866077348475	-0.255820055506275	9.06029568384825	6.7334608209755e-15	7.47299687271013e-14	22.5811581587832
ULK3	-0.603657712838815	6.26814599392091	-8.97339069246922	1.05686041327915e-14	1.13355828327141e-13	22.567316414267
C16orf91	-0.665540070575436	4.56388818163644	-8.94093216017534	1.2504990376119e-14	1.33079330607939e-13	22.5590980745073
SLC22A10	-3.00565041830403	0.42350762955163	-9.0423768770436	7.38963984261156e-15	8.1514036050558e-14	22.5538320436155
INPP5J	0.811473855330611	4.43140271627613	8.9277748138921	1.33872696109721e-14	1.41965565309574e-13	22.542347665083
ACTR10	0.619109724539762	6.3906600936184	8.97036140246804	1.0735890028638e-14	1.14985823587752e-13	22.5330988288059
CPQ	0.780883849306549	3.4923906188885	8.89786282582086	1.56309116850279e-14	1.63108943615274e-13	22.5186359166567
SYT4	-1.53664190653501	7.40916224789453	-8.97982974128884	1.02216087499042e-14	1.10216179263174e-13	22.5141209397929
ZNF585B	0.634032186599197	4.83841664637887	8.92268732936012	1.37448243378435e-14	1.45142251938859e-13	22.4949675199564
GLA	1.16011068705065	4.94930737629551	8.93495969331386	1.28980534723805e-14	1.37068061529558e-13	22.4912025737803
GAB1	1.14261792774127	4.13695431438177	8.89395241548264	1.59506860164877e-14	1.66214782250922e-13	22.4666264524897
SCD	0.847392011403519	10.1474396371121	8.97580656213473	1.04370586168586e-14	1.12185305791517e-13	22.421328218559
UAP1	-0.644492762565121	7.60034521378185	-8.96104982057234	1.12668182342173e-14	1.20328977670702e-13	22.4175309255807
DERL2	0.579761983904775	5.5625941222114	8.93162738832717	1.31226915365141e-14	1.39258188065227e-13	22.4120153272296
LIMCH1	0.808213065290044	9.85249090063238	8.97564034701333	1.0446056577415e-14	1.12201706413779e-13	22.4059568932764
FAM195A	-0.857739823088886	5.21283190741406	-8.91194590718207	1.45313329428014e-14	1.5269593804696e-13	22.3769661497608
ZMAT5	0.819745045687163	3.2881202730698	8.86845438971063	1.82018628442692e-14	1.87977422606291e-13	22.373533974976
ACSL6	1.63880114481528	1.10889416971477	8.84717867084368	2.03208283109e-14	2.08142945372766e-13	22.3449227786797
GPSM1	-0.871582318159043	5.3513169224424	-8.90963961379729	1.47059715840833e-14	1.54422985529087e-13	22.3421814871186
IGFBP2	-0.704806108187278	6.0155442000645	-8.9249777620169	1.35826861471079e-14	1.43733344034512e-13	22.3398965378943
MRPL21	-0.605630524698917	5.6880773841401	-8.91478985631116	1.43188267783446e-14	1.50673793205061e-13	22.3282363266986
SLC25A32	-0.698641151844885	4.57311601237595	-8.88977367042868	1.62996170737919e-14	1.69380657425646e-13	22.3119878040704
NUP160	-0.46816336182084	6.61436711384495	-8.92722346113918	1.34255668024163e-14	1.42271214611915e-13	22.3014167509787
MSRB1	0.666304925105573	5.29666051337872	8.90735565162047	1.48809819103604e-14	1.5602860236276e-13	22.2850281060139
MESP1	-1.20957681676454	4.03894250804103	-8.85259181425213	1.9759441306839e-14	2.02897939578242e-13	22.2850044887079
MKS1	-0.641786470456895	4.95170172789465	-8.88440391195379	1.67591971264379e-14	1.73675710179843e-13	22.2787888181488
DYRK4	-0.786444954337472	4.03076570042461	-8.84984819225915	2.00420172517101e-14	2.05427256690565e-13	22.2702841531665
BRD3	-0.586778149217729	5.89419323986056	-8.90723804326421	1.48900497593124e-14	1.5602860236276e-13	22.2528337010191
ERMP1	0.812786331533543	6.23992621234583	8.91198319262686	1.4528526645871e-14	1.5269593804696e-13	22.222932584138
GRSF1	0.428262516121793	8.17752437701245	8.92648412722393	1.34770927926379e-14	1.4271652001005e-13	22.2124985683817
SRP54	0.397060957591219	7.22119910904917	8.91786734525345	1.40923602370846e-14	1.48603146994426e-13	22.2082986959371
CDS2	0.411007750528452	6.19379484237943	8.90332966506108	1.51945487373106e-14	1.58776161335738e-13	22.2053229360401
PEA15	0.57335911155479	7.40592238078811	8.91631237606329	1.42063374105069e-14	1.49594924653696e-13	22.1994904127755
MSH2	-0.848196290371505	3.64135229989059	-8.8375954018325	2.13539705484469e-14	2.17685826039021e-13	22.1981837314161
MTA1	-0.627558590910677	6.53865250729824	-8.90368753359512	1.51664110859942e-14	1.58703016632257e-13	22.1882655472629
PLA2G4F	-0.684953451774923	5.70570678970229	-8.89146473989441	1.61575027641021e-14	1.68136563760054e-13	22.1806563979632
MRPS5	-0.428545735449419	5.71368628377658	-8.88934243960429	1.63360559299386e-14	1.69641919670787e-13	22.1718500078679
MCAT	-0.606665811730163	4.89700104773048	-8.87049000964007	1.80110567004814e-14	1.86134912191623e-13	22.1673988220712
ANAPC7	-0.439379657202923	6.33313145675813	-8.90090685361077	1.53864180518044e-14	1.60669300045824e-13	22.1640647593927
TEF	-0.897740630411274	3.93299570461365	-8.8353932103221	2.15986874101785e-14	2.19732987907345e-13	22.1578782753744
PNPLA8	0.890389553617833	6.1486218525675	8.88673917032305	1.6557763180118e-14	1.71825412517382e-13	22.156979059263
LINC01164	2.69273282282985	-0.545416438872459	8.88981277778648	1.62963165268776e-14	1.69380657425646e-13	22.156757537214
CABLES1	-0.743943306149458	4.47721853039132	-8.85020360881477	2.00051855973894e-14	2.05189799815846e-13	22.1463233245131
GBP1	1.92811708385376	0.632253781605258	8.8142450074479	2.40958776558834e-14	2.42997782995799e-13	22.1462893335808
TRAM2-AS1	0.557454699120953	4.14004652935928	8.83094791755571	2.21012190412174e-14	2.23633359247251e-13	22.0950567298519
FAM117B	-0.808633312741102	5.31779095330543	-8.85547034931765	1.9467239825654e-14	2.00082185641356e-13	22.0935771712446
SLC3A2	0.870481054917519	9.35015984154183	8.90333696880552	1.51939739554765e-14	1.58776161335738e-13	22.0836560196187
LPIN2	0.642815155403799	6.86463337294897	8.8863052829789	1.65950057978579e-14	1.72092960677233e-13	22.0785742452475
MRPL57	-0.549980022665847	6.34037277663711	-8.88065493529622	1.70876979881475e-14	1.76957843441395e-13	22.0710114599732
ADPRHL1	0.631471690291662	4.3274276973491	8.83233577028475	2.19430858955828e-14	2.22483037007475e-13	22.0672519294422
PUS1	-0.935060016826203	4.43019854710884	-8.8394666006541	2.11482088532633e-14	2.15881376030321e-13	22.0628749329111
TRIP4	0.511584397424278	4.87326697123393	8.84704580587043	2.03348056295461e-14	2.08144131788183e-13	22.057502219384
RAI2	2.91629761013021	0.452914786191397	8.94121868604693	1.24864366620262e-14	1.32976122636159e-13	22.0556763008914
VPS41	0.451208318602925	6.35496983020033	8.87260234174414	1.78151685235317e-14	1.84364280185632e-13	22.0407706510687
NEAT1	1.45746516688532	11.1888551731986	8.9056610846726	1.50121701921064e-14	1.57198568761973e-13	22.0332982554396
CD68	1.01742960543679	3.31360003787936	8.79860357696911	2.61261672380073e-14	2.62239657249945e-13	22.0300805016479
ADCK4	0.534926412553622	5.94878701558657	8.86794466066262	1.82499563450159e-14	1.88344566650693e-13	22.0261970585322
PMS1	-0.820083024004319	4.75687402166378	-8.83338787784971	2.18239600614276e-14	2.21424719109728e-13	22.0257982105645
ZSCAN32	0.6437894408359	4.91683843814023	8.83786710832309	2.13239696022868e-14	2.17527668171154e-13	22.0210852663361
WDTC1	0.455445276707729	6.38194272290298	8.86677562691203	1.83607350710817e-14	1.89357690815497e-13	22.0004152171492
BTBD3	0.562414411620821	5.20885870412051	8.84172206714753	2.09028180334277e-14	2.13812476559912e-13	21.99343276114
LCA5	1.28879877376736	2.88422773958906	8.77378217635933	2.97037024996413e-14	2.95972658748914e-13	21.9914848976308
FAM129A	1.79876639431007	4.70960633955465	8.79216827597471	2.70102033602149e-14	2.70390142437992e-13	21.9724919850213
OSGEP	-0.680086371444983	4.62724607958321	-8.81407135452698	2.41175310345954e-14	2.43052916788916e-13	21.9692840351184
THNSL2	0.432232507805008	6.47500646290452	8.86017128793157	1.89992808441059e-14	1.95540233828028e-13	21.9630695296584
AHCYL2	0.554000472767753	5.53715378771493	8.83947966474276	2.11467792650225e-14	2.15881376030321e-13	21.9585707856963
LANCL2	-0.532292571486233	5.22275172341886	-8.83348043146828	2.18135115028797e-14	2.21424719109728e-13	21.9523098581383
RRP7A	-0.5288347992125	6.05372806606997	-8.85250593055357	1.97682262655147e-14	2.02897939578242e-13	21.9489449310429
RNF40	0.481352223287265	7.76351822208208	8.87072639011095	1.79890295441933e-14	1.86035308288985e-13	21.941640003978
TLK2	0.652472213907326	5.43382941089353	8.83627257208298	2.15006354207586e-14	2.1903225337728e-13	21.9384130780076
EIF2S1	-0.540443280911475	7.50284543056423	-8.86606497092181	1.84284049336652e-14	1.89925139659518e-13	21.9261847942686
NDST2	0.572807109829998	5.59892169310552	8.83395404342659	2.17601225394748e-14	2.21075778114177e-13	21.9145338939407
DIRC2	0.787177016178049	5.40878447606844	8.8259333456227	2.26821124556988e-14	2.2935663342409e-13	21.9120254224003
ATPIF1	0.446714985414694	7.43944501631387	8.85781055950831	1.92328623798636e-14	1.97808672257556e-13	21.8887993768546
CLCN3	0.680435585659218	9.06740226807909	8.86496200522317	1.85339240397262e-14	1.908816209743e-13	21.8766647091964
UBL3	0.822100522955004	6.06515687597494	8.83439557256906	2.17104675393132e-14	2.20720636811325e-13	21.8619731690438
PRCP	0.51868604828823	5.84608519793685	8.83103869028819	2.20908416779112e-14	2.23633359247251e-13	21.855484982035
PTPN13	-0.616769165032784	6.18016235644218	-8.83188659182039	2.19941418147053e-14	2.22850225026731e-13	21.8443323423846
NAPA	0.495790871643084	7.16198594361824	8.8411651081404	2.09631489400079e-14	2.14283624563076e-13	21.8257574901352
NPAS2	1.11008889870638	2.60789036472607	8.74158651204239	3.50809227090692e-14	3.46790740881753e-13	21.8182902511772
ALS2	0.621082226301069	5.68716791914297	8.81551749660147	2.39377969265479e-14	2.41565832425433e-13	21.8143460192592
PSMG4	-0.977433928436367	3.72967451793591	-8.76385549997252	3.12675725532073e-14	3.10936337390041e-13	21.813083566324
SGK2	1.82250401669692	0.289203478654776	8.76667784563717	3.08147660530532e-14	3.06636532175379e-13	21.8031950013599
PALMD	-1.79442946049169	1.20416242409151	-8.74189390525355	3.50252519892467e-14	3.46468500573471e-13	21.7984248201942
LOC150776	-0.994598050190593	5.24305072991437	-8.79485253975364	2.66378895871484e-14	2.67019058772109e-13	21.7954419857438
CACNB3	-0.800477382153956	4.16374769061626	-8.76929807794217	3.04002397556978e-14	3.02712201705277e-13	21.7923792852208
GTPBP4	-0.584108055776608	6.88496240058456	-8.83576369049056	2.15573233087832e-14	2.19460858850636e-13	21.7893304775925
LINC00665	-0.578273191885241	5.64646115806665	-8.81010652312498	2.4617232126147e-14	2.4792243970907e-13	21.7679814815079
SCO1	-0.519232345129617	5.53351163613255	-8.80866102916854	2.48019690866924e-14	2.49615528019955e-13	21.7673024309301
TIMM10	-0.655766215047986	5.21036650958563	-8.79319970302554	2.68665321552045e-14	2.69131318774216e-13	21.7519403368984
CYC1	-0.659535350778675	7.56003022173029	-8.82461289458372	2.28375907160402e-14	2.30773393130592e-13	21.7234299950475
TTC7B	-0.562846517001009	5.46738541175874	-8.79101595940488	2.71716197662693e-14	2.71824811732378e-13	21.7183311299827
C4orf33	0.796349132130687	4.07848905782864	8.75418107534796	3.28706329035863e-14	3.26229625697456e-13	21.7005292327727
TAF4B	-1.08413396435733	3.56539420455516	-8.73243104011376	3.6780088427875e-14	3.62632835084025e-13	21.6866900254301
DUT	-0.686114955362829	6.34235383831512	-8.8003390569917	2.58927381627044e-14	2.60244549030233e-13	21.6794141418106
ARHGAP6	-0.739398500192797	6.10563079369065	-8.79999283434953	2.59391398776022e-14	2.60536538061588e-13	21.6790344676687
C1orf21	-0.748435751603068	6.01683820955313	-8.7951119938348	2.66021750013978e-14	2.66839184917161e-13	21.6671362114493
COLGALT1	-0.620645453977475	6.59888772061739	-8.80568714616396	2.51863955038359e-14	2.53314745402277e-13	21.6603783168059
RAP1GDS1	0.437560625731872	5.67412834651935	8.78935825741938	2.74055188492761e-14	2.73982204421259e-13	21.6585416411918
EIF3B	-0.454567066013603	8.55563986871982	-8.81769234173408	2.36700071457693e-14	2.39024093679134e-13	21.6376392515686
MED21	0.650984797173688	5.80268092581131	8.78099449386386	2.86166001367016e-14	2.85709353492494e-13	21.6049640032054
HMGCL	0.525842992078351	5.08160922415764	8.75586786042671	3.258534937031e-14	3.23826344238633e-13	21.5726464100925
LIPH	1.25295502857605	2.39966060541692	8.6906119092095	4.56457990938259e-14	4.43635805302841e-13	21.5714340352886
BOC	2.02384056035285	1.13700802000225	8.70502256291096	4.23730184035776e-14	4.14510256904313e-13	21.5660593940685
C21orf59	-0.439368533283812	6.12797295906233	-8.77443739555841	2.9603265109047e-14	2.95167748258599e-13	21.5436140727148
SLC9A7	0.77740199479253	6.44706019088135	8.78105445561763	2.86077304915866e-14	2.85709353492494e-13	21.534348054856
CYB561D1	0.536272243965851	4.83216604585752	8.73917817501732	3.55201503667965e-14	3.5045467332971e-13	21.5320509751916
KANSL3	0.461724120797045	6.93170723828713	8.77968621807447	2.88108064507014e-14	2.87457189145337e-13	21.5164563730289
C20orf27	-0.734199508695116	5.69948836857935	-8.75347243801815	3.29912251682368e-14	3.27210196252473e-13	21.4901733346728
LSM7	-0.852360265997364	5.24212828261969	-8.73917039652237	3.55215778374946e-14	3.5045467332971e-13	21.4779904118712
RFWD3	-0.611008284883289	5.77921394265897	-8.75468494455241	3.2785154425134e-14	3.25596480719452e-13	21.4771805681958
ALOX12B	3.43224225121128	1.36497848747699	8.67754691122332	4.88301583948238e-14	4.7214015354583e-13	21.456154734548
C14orf80	-0.909229019238311	4.78865664169213	-8.72424033172082	3.83696023697613e-14	3.77066720670377e-13	21.438383546548
PRKD2	0.759443572304816	4.56386508240796	8.7106501474041	4.11594109298679e-14	4.03163545024721e-13	21.4231413566044
FGFR3	-1.94565142988768	2.41806287841152	-8.65822336474812	5.39501752521234e-14	5.17645898776923e-13	21.4118245896096
TMEM186	-0.754760798579886	4.21394654892173	-8.69948862945352	4.36012021482625e-14	4.25416277750688e-13	21.3994216188971
MR1	0.798864663119343	3.73501243915421	8.68171879733703	4.77899842147011e-14	4.62977034172872e-13	21.3979692673617
THG1L	-0.905878231097291	3.32552885201281	-8.6607498821153	5.32514795045125e-14	5.11595787741369e-13	21.3829169681198
PRR13	0.612082333835837	5.36653942668827	8.72516988698001	3.81858196646502e-14	3.75506396911845e-13	21.3709793608253
TRIM65	-0.667967370409063	5.36813613538857	-8.72681354802654	3.78629957526998e-14	3.72820160145928e-13	21.3656589855937
CHRAC1	-0.586356367739161	4.62704192873766	-8.69645208342951	4.42901338627452e-14	4.31297438445513e-13	21.3526783389668
SRRT	-0.54747215711577	7.20862601172974	-8.74939021228027	3.36945552515957e-14	3.33965308025056e-13	21.3482757945794
HSD17B7	0.792510481451194	5.18377826626915	8.69956982418984	4.35829280502679e-14	4.25416277750688e-13	21.3383431952073
RTCA	0.370067649590431	6.76932463630602	8.74115559487739	3.51591128680549e-14	3.4733502554389e-13	21.3281518284168
IL17RB	-0.791961338309283	3.97043218497664	-8.67543878888059	4.93643262989526e-14	4.76691140646348e-13	21.3210072850085
GNA14	-3.32301502291304	0.156002275991557	-8.92429979635089	1.36304791149993e-14	1.4413751717664e-13	21.3174626978863
MICALL1	0.730180890923139	5.89102953205445	8.72242982353551	3.87300933500639e-14	3.80360419715212e-13	21.3139586141835
RBMXL1	-0.670688990594813	4.64229640596673	-8.69470631198257	4.46911154361571e-14	4.34920148664507e-13	21.3113341813001
SPNS2	-1.60977538748042	1.6322488883935	-8.6386162363297	5.96922681917734e-14	5.67303227321309e-13	21.2989094018223
PER3	-0.695197639326829	4.74114963124932	-8.68580975443062	4.67914377683475e-14	4.53889037163764e-13	21.2817295178297
RAN	-0.51921581585032	8.77450038169385	-8.74865915774092	3.38220781249375e-14	3.35008130029064e-13	21.2783671886502
XRCC5	-0.518858305081503	8.69903668261525	-8.74683624075125	3.41421615307038e-14	3.37955634505635e-13	21.2711127158616
PRPF4	-0.482428712140363	5.74728804075759	-8.71567337325293	4.01054327340064e-14	3.93352826867302e-13	21.2641981374605
UTP14A	-0.587489004093881	5.37741208670056	-8.70417955970525	4.2557861023552e-14	4.15776734632177e-13	21.2512737800067
PSMC2	0.392607063126399	7.25297305383627	8.7301872331602	3.7208883178748e-14	3.66619809587979e-13	21.2400639218966
PYROXD2	-1.02491720402391	3.06215093351182	-8.63220084085042	6.17002553607446e-14	5.84168369796305e-13	21.2329901071484
CASP7	0.558694438730433	5.12197513165659	8.68801960496618	4.62607222352133e-14	4.49321478062072e-13	21.2145245623322
CDKN1B	0.86016240062051	7.08280204236793	8.71739259951446	3.9750917620216e-14	3.90130574500107e-13	21.2082916421967
CLK3	0.877424266824024	6.3089509092447	8.70480654853956	4.24203067929897e-14	4.1470268672105e-13	21.1983669073318
HYAL3	-0.923629441999747	3.54085247271668	-8.63902172992603	5.95675615236211e-14	5.66835553763431e-13	21.1958631809216
PSMD3	0.529764968606296	8.20710332195359	8.72650325061135	3.79237308328005e-14	3.73173487670597e-13	21.1828467682856
LRRC47	-0.411227424758808	6.63873283518837	-8.71172070949962	4.09324938174758e-14	4.01202563422465e-13	21.1787555043405
SUV39H2	-0.679928030473723	4.47092246058907	-8.66670675386433	5.16396264081259e-14	4.9738334197846e-13	21.1757843137006
FBXO25	-0.506426928963803	5.98421439350248	-8.69307083861723	4.50700448429678e-14	4.38323700363992e-13	21.1755049943892
SLC45A3	-1.64648723870211	6.80365998028996	-8.71020192560709	4.12547883202002e-14	4.03834355551581e-13	21.1624718655237
HACL1	-0.501148695885571	5.10065897462569	-8.6719641683346	5.02574844016799e-14	4.84692604865527e-13	21.1398896161517
C21orf58	-0.875401011816659	4.74584032632716	-8.66055763128843	5.33043270310208e-14	5.1177607077865e-13	21.1248776257181
GTPBP2	1.05064114706258	7.62029312911535	8.69749793648525	4.40516343524052e-14	4.29532039893322e-13	21.1134044724624
DHRS7B	0.641961821558253	4.88119185722468	8.66153944391944	5.30349851419798e-14	5.09842085078085e-13	21.1109491560043
ATP8A1	-1.24824360454124	3.41694870763881	-8.60543731154903	7.08292485272023e-14	6.65564452994037e-13	21.1096705596023
TRIM14	-0.778907677986364	5.34009491929174	-8.67781317541198	4.87631019377906e-14	4.71795579057902e-13	21.1074640052304
MINPP1	0.827153160969324	5.05875985147476	8.66604700460458	5.18157243506616e-14	4.98759562083035e-13	21.0890797160764
SLC35B3	0.557684697633674	4.64876613234228	8.64815541902858	5.6826336790395e-14	5.43505906525204e-13	21.0866282654585
EFTUD2	-0.435591585065673	7.22847381700606	-8.69713974113536	4.41331738298759e-14	4.30047850895144e-13	21.0724985659637
DSTNP2	0.919931888678306	2.86886810380359	8.60094505032681	7.2488364469564e-14	6.79878376561507e-13	21.0622185431432
POMT1	0.560432517536325	5.59521169027964	8.66787455821576	5.13293812190746e-14	4.94712444406691e-13	21.0472171846259
MTCH2	-0.404864537092624	7.64292288624788	-8.68654116896475	4.66151135172088e-14	4.52470940254949e-13	21.0056341204599
WDR47	0.757144640316075	5.02047264025524	8.6379746729172	5.98901081280362e-14	5.68463883470665e-13	21.0023857627603
TPP1	0.718547310049511	7.69127789978035	8.68283911152521	4.75144381424895e-14	4.60604779307697e-13	21.0012738326445
ATRIP	-0.94443570330098	2.83808263655446	-8.58163840599561	8.00710665963922e-14	7.46799463361133e-13	20.9946885214899
PPP1R3B	0.738630293248238	5.22221440752012	8.64495314605951	5.77727944774172e-14	5.51504311425872e-13	20.9797088122711
C9orf106	2.70940528541584	1.07533390502843	8.6219712745213	6.50421974448939e-14	6.14260148951275e-13	20.96538673797
FAM86C2P	-1.01205383762656	3.09464585230948	-8.58870513917425	7.72080191160453e-14	7.21890171261853e-13	20.9589559973166
AUP1	-0.502881628346207	6.06824510272415	-8.65626253658973	5.44987228721057e-14	5.22241750253695e-13	20.9561454738904
SLC25A20	0.680704880177759	4.16128761432761	8.62534551806864	6.39203788998948e-14	6.0442595060505e-13	20.9555099424046
SEPT11	-0.713882873191795	8.02868281841047	-8.67884365190361	4.85044486544255e-14	4.69595616373213e-13	20.9497395063061
ELF5	-1.55855612370992	1.52365373835002	-8.57187667000932	8.42007540507563e-14	7.83855252837047e-13	20.9391105697102
DBR1	-0.603189210296252	4.57625632576826	-8.62117847382753	6.53086097190823e-14	6.16388487455524e-13	20.9312735252279
BHLHB9	0.885350059419164	4.44429720289026	8.60471521847394	7.10933621876975e-14	6.67628471926495e-13	20.9294433757982
PSMA1	0.401688558427464	7.83050131291916	8.67379656387515	4.97844745813844e-14	4.80439376808527e-13	20.9291453420321
AADAT	-0.745391610920106	6.04671125785296	-8.65520224280313	5.47976550904951e-14	5.24436959106994e-13	20.9173478335071
APEX2	-0.529857319247463	5.13287458027708	-8.63528260158984	6.07274149917389e-14	5.7568362595704e-13	20.914274641062
LONRF2	0.726647518960599	5.69666989590384	8.64400071147378	5.80573133891105e-14	5.53516582762465e-13	20.9090577821706
SELK	0.66725896081467	5.96571679423501	8.63912417885744	5.95360951905434e-14	5.66835553763431e-13	20.8972200845994
PFKFB2	-0.54123227174202	6.13858517275709	-8.63668756739831	6.02889875222958e-14	5.71888462814146e-13	20.8908536134446
HMGN2	-0.516281619557986	7.15485132133513	-8.65748154623027	5.4157051141564e-14	5.1929902933699e-13	20.8825546438367
OGT	-0.738344105675628	8.2313261658159	-8.66327495108393	5.2562194870235e-14	5.05620703505092e-13	20.8789616340278
PATZ1	-0.633835017629877	5.43640364198499	-8.63239142176404	6.16396454096938e-14	5.83962722695244e-13	20.8781619542552
DYNC1I2	0.430947155791842	6.08120463066249	8.64457706928352	5.78849727633637e-14	5.52224111191022e-13	20.8770698147017
SMAP1	0.612139067845218	5.13214492972205	8.61707357856575	6.67055056887545e-14	6.2917705616981e-13	20.8622660279205
SNX7	0.746668419029479	4.03867651026787	8.59097883921798	7.63087110568712e-14	7.14371324956346e-13	20.855023709546
WDR36	-0.676566387184228	6.00577983429852	-8.63844164019052	5.97460440891281e-14	5.67455153726975e-13	20.8526809627034
RPF2	-0.60840277648217	6.63335932959421	-8.64759182075416	5.69917850959246e-14	5.44741339911142e-13	20.8407592631359
ST6GALNAC1	-1.38304039534337	2.85497323790476	-8.55121841935825	9.36531398114298e-14	8.65945534118491e-13	20.8364595904595
YIPF4	0.668079575050659	5.97549251217203	8.62417332790423	6.43078886231121e-14	6.07707523955098e-13	20.8131565786783
PTGFR	-1.75445414176855	4.79932144112245	-8.59714227044111	7.3923063185048e-14	6.92469567552514e-13	20.8099537718609
MOCS2	0.498572442389364	6.31467131420923	8.62960470039787	6.25318383734176e-14	5.91668610595613e-13	20.7823273123332
C2orf76	0.648727286676375	4.36228664610949	8.58669369718936	7.8012396325847e-14	7.28957151978169e-13	20.7760514587714
TNKS1BP1	0.522408812757753	8.26519945541597	8.64686049970932	5.72071854051794e-14	5.46452351173138e-13	20.7758692694113
SRSF2	-0.534565253259229	7.27300742459889	-8.63889450439522	5.96066608531578e-14	5.66848397321734e-13	20.7709641955683
ANAPC5	-0.444609304692199	7.74406083263599	-8.64158550146002	5.87850799950117e-14	5.60099467769730e-13	20.7693217419584
RNF19A	0.829741985840174	5.80726306741914	8.60759526992953	7.00457636747209e-14	6.59027059736597e-13	20.7614368811173
SNORD44	-2.0266111212448	0.370716563311848	-8.56536301497497	8.70737085942375e-14	8.08595428726698e-13	20.7586987929266
NCEH1	-0.957964671897415	3.24742318417578	-8.54155551155566	9.84303762807999e-14	9.08439170394893e-13	20.7503616196666
AAAS	-0.59735893702031	6.04271229958501	-8.61241772947129	6.83259581613195e-14	6.44056866133317e-13	20.7478056700773
ALKBH2	-0.760815254834625	4.06887152072912	-8.56585974073632	8.6851221030467e-14	8.07028425119736e-13	20.72016404007
PACSIN3	-0.731623267750037	4.90196586028037	-8.58450508085685	7.88971138467527e-14	7.36765585524153e-13	20.7171429962434
TMEM184B	0.639479400853417	6.14824778428568	8.61019058199454	6.9114920334764e-14	6.50676892631232e-13	20.7162246481686
RNF115	0.585266847332343	4.95223508883102	8.57842333509256	8.14084107014516e-14	7.58801176345746e-13	20.7097689888964
GTF2E2	0.46365250472361	6.11365409526939	8.61062502635483	6.89603099326547e-14	6.49628616028069e-13	20.7071333053738
FAM221A	-0.788479269362878	3.141323031737	-8.52496180514605	1.07207261624164e-13	9.86411912100766e-13	20.7003391392259
FAM102A	0.977746083325121	6.79417648964189	8.60635902476438	7.04935415744695e-14	6.62824683958819e-13	20.6783304655748
NQO2	0.891044145779653	6.15270471688201	8.59992812644599	7.28692854840489e-14	6.83024463688189e-13	20.6758073865242
HLF	-1.61840336562922	2.08646713608538	-8.50867080986412	1.16581831197095e-13	1.0693908230028e-12	20.6752414295444
PRKAA2	0.79843235001847	4.10689168677392	8.54962758675581	9.44234377855187e-14	8.72530671869138e-13	20.6464842339743
CDKN2AIPNL	-0.625006535118063	4.75276860642131	-8.5573721846825	9.0731918751076e-14	8.40487656980973e-13	20.6094318710775
SLC35B4	-0.709910312569559	5.64034885759934	-8.58200507783497	7.99199428370432e-14	7.45853239055961e-13	20.6093438671963
KIAA0930	-0.680873958772292	6.66032670982788	-8.60193569909281	7.21191936572238e-14	6.76838632473045e-13	20.607910261348
ZDHHC23	-0.621232757267925	5.28014198523557	-8.570966122861	8.45966147407163e-14	7.8705251979343e-13	20.6018713399914
DSG1	-3.03990135216369	-0.426893419164385	-8.67596599592621	4.92301959820075e-14	4.75701816515975e-13	20.5926986748016
ARL6IP6	-0.892062122154146	4.04800698543906	-8.51872089647476	1.10706364696581e-13	1.01798332656696e-12	20.5733821210939
KIAA0020	-0.753020211318719	5.05105599686092	-8.55960546887352	8.96943716388727e-14	8.31389311437847e-13	20.5598064124752
OVGP1	-1.57569271550698	2.3828707890049	-8.48164923684427	1.33965215036164e-13	1.21990398361615e-12	20.540027318091
FAM81A	-1.19547126980673	2.65913158451196	-8.48034263525042	1.34868312231997e-13	1.22738337968223e-12	20.495382916932
CCDC88C	-0.657015185897125	5.64665956587602	-8.56396525685288	8.77028278124773e-14	8.13934278388232e-13	20.492491860301
ATN1	0.500372889395662	8.36668976536645	8.58919319607291	7.70140939141731e-14	7.20525628794531e-13	20.4727239239666
QTRTD1	-0.553208517369613	5.32256810093986	-8.55173015002041	9.34066877591948e-14	8.64198905355557e-13	20.4666277371577
SH3PXD2A	1.78602616928604	2.46498862557439	8.46643420812665	1.44865566070103e-13	1.3135877657661e-12	20.4578108251467
ZNF277	0.623868296425962	5.01525655538189	8.52838659089189	1.05334129070367e-13	9.70366430748853e-13	20.4402038111105
HIAT1	0.519479360945584	6.83748878925135	8.56894747269251	8.54808483125675e-14	7.94786636694436e-13	20.4394368697605
GINS3	-0.611229090024819	4.22819998996791	-8.50994281168833	1.15821359322281e-13	1.0630645058578e-12	20.4190163994598
C6orf62	0.693601725195335	7.98277615410018	8.57352708785637	8.34879328891091e-14	7.77701488996813e-13	20.4182800828642
ZFYVE1	0.871062657123466	4.88464466396943	8.50603478032911	1.18173664185115e-13	1.08266976290646e-12	20.4113881797661
C15orf65	1.38441106870419	2.18780806016594	8.45483722421679	1.53763271132684e-13	1.38923542679205e-12	20.405538031481
CAMSAP2	0.673327166372212	7.073645957584	8.5605477278405	8.92601674075939e-14	8.27875647802612e-13	20.3850923508045
CMSS1	-0.541468906048479	5.25464613891211	-8.51720720268843	1.11572053916498e-13	1.02531576597927e-12	20.332335650386
CCM2	-0.711172607901305	5.02454166623623	-8.51469767701345	1.13022146979638e-13	1.03800645813226e-12	20.3160660135446
PPP2R2A	0.436687146854553	8.00347219030047	8.554586674556	9.20427943042523e-14	8.52105178343189e-13	20.3138307690797
COASY	-0.507933472675628	6.50510748443676	-8.54169967990718	9.83573470765244e-14	9.08323446310634e-13	20.3131054229193
RUNX2	-1.38145753590721	2.12231605822051	-8.43937160925714	1.66481589243548e-13	1.49604281512934e-12	20.3107756530439
KCNMA1	-0.789275902819311	6.26486928984711	-8.53201281984885	1.03386347304266e-13	9.53592992088983e-13	20.3029508235159
MEGF6	-1.52974925951765	2.34777604367334	-8.43310519227834	1.71928317613806e-13	1.54221960411524e-12	20.2929367328793
ORC1	-0.894316635911414	4.51485303556606	-8.49205752616163	1.26983039559842e-13	1.15984022021325e-12	20.291143376865
KCTD21	0.572463897769141	4.52242279478905	8.48799263267068	1.29665669526307e-13	1.18290382357656e-12	20.2842782252893
SORBS1	1.01942401566309	3.36471326691775	8.45388851372197	1.54514806424962e-13	1.39518600918655e-12	20.2799505546592
AKAP8L	0.715557083639257	6.23964148706318	8.52617380947441	1.06540611397545e-13	9.80879105300762e-13	20.2729219317676
NPRL2	-0.648495744603561	5.17424087897529	-8.50146836566534	1.20982616134526e-13	1.10637939334716e-12	20.2566521963528
MAML3	0.607303554426668	5.28880964169016	8.50649436905804	1.1789457982023e-13	1.08077228973173e-12	20.2207243794027
SNX19	0.346526120539692	7.50063897538722	8.52972787276491	1.04609453010168e-13	9.64282103376728e-13	20.2029822117489
HACE1	0.656937275051511	4.67208205114182	8.47507625428021	1.38570224667988e-13	1.25802327304384e-12	20.196224258351
RAD51AP1	-0.912191045357158	4.91183236243539	-8.47623725016592	1.37745521472986e-13	1.25205009106438e-12	20.1533300155071
BRF2	0.976850340345443	4.71064273005435	8.45649290033134	1.52460413197986e-13	1.37912383408491e-12	20.1526109566822
KCNK5	-2.26973794498281	0.68276592798966	-8.44517254054156	1.61592778233427e-13	1.45298033410367e-12	20.1409887746775
NOS3	1.81310660919494	3.67691123813049	8.41016589843326	1.93424871360923e-13	1.72679421424234e-12	20.1119631626146
UBR3	0.486921303495958	6.87236602783827	8.49993520180328	1.21940551300343e-13	1.1144609362909e-12	20.0873526274619
UMPS	-0.476537580179014	5.90117854437778	-8.48869416744483	1.29198693380682e-13	1.17936023088408e-12	20.0755190232339
SLC38A1	-0.607803859063517	8.1960655185796	-8.50589056455255	1.18261374519293e-13	1.08281268279372e-12	20.0734842721415
EIF4E3	1.06601318055701	3.35832556954954	8.41424467495139	1.8941598576711e-13	1.69201097101661e-12	20.0725540184593
DZIP3	0.636332668324979	4.61925257542759	8.45316784050716	1.55088142682303e-13	1.39952136449367e-12	20.0640128754618
COPB1	0.459695440526848	8.23828849447219	8.50425736046578	1.19259207106536e-13	1.09128351853245e-12	20.0533448912278
RHPN2	-0.746294611183577	5.99226111416556	-8.47686751020066	1.37299871084901e-13	1.2487552175717e-12	20.0530653265964
BCS1L	-0.541323188024717	5.19696780997835	-8.463087558576	1.47379262317425e-13	1.33557453407269e-12	20.0478993069337
ARHGEF1	-0.65668740422826	5.09362231664179	-8.45593633935603	1.52897141715593e-13	1.38224170981417e-12	20.0432247935754
ZPLD1	-1.39086766000989	2.79000623864146	-8.38509905682207	2.19985513209646e-13	1.95346094994444e-12	20.0418583782602
DDX31	-0.659637403158971	4.87602944353592	-8.44818055340691	1.59114302820814e-13	1.43412987464427e-12	20.0268223634452
JAG2	-1.05123731396703	6.268903507017	-8.4824387663023	1.33422430121198e-13	1.21643667923491e-12	20.024687500387
PARP8	-1.27533775007096	2.14225794464115	-8.37652693736543	2.29877819885473e-13	2.03408682581041e-12	20.0141643051458
NFE2L2	0.576315010568761	6.84278558398231	8.48197261763684	1.33742632096796e-13	1.21861611866837e-12	20.0094689962367
EFR3A	0.59594909235533	6.33578067466025	8.47089335624275	1.41582498961376e-13	1.28459383951905e-12	19.9824013739672
STRIP1	-0.64073144155364	5.2666751411857	-8.44604805979861	1.60867446691728e-13	1.44906153540671e-12	19.9789655214979
RHPN1-AS1	-1.05937718559555	2.20905725547388	-8.36277353959265	2.46682926644039e-13	2.17382090756273e-12	19.9371814062738
RAD51D	-0.986850251138387	2.90546566367886	-8.37136549419736	2.36046540490503e-13	2.08498520706199e-12	19.9199376774087
LINC01341	-1.30694182838706	1.86804599094293	-8.3602935951981	2.49840779655916e-13	2.19777923099779e-12	19.9180483538949
METTL8	-0.660841032032891	4.98589877911923	-8.43295828425584	1.72058115796945e-13	1.54246248764593e-12	19.8981152207613
IMPDH2	-0.413188113533879	8.68022170354649	-8.47599922295788	1.37914202631561e-13	1.25282496474018e-12	19.8908399003833
CHPF2	0.722956917290204	5.73096436631091	8.43853131812747	1.67201865657227e-13	1.50161675520868e-12	19.8639327960658
CRTAP	-0.492898577695787	6.65836055066952	-8.45046406259078	1.57258101201131e-13	1.41825083942113e-12	19.8602832990881
RNF146	0.732312138339337	5.50158932592856	8.42526015778534	1.7899798236571e-13	1.60180792801162e-12	19.8579086587542
ATAD2	-0.80388338066323	7.21491874723826	-8.45875893383995	1.50695067135579e-13	1.36397656908249e-12	19.8504498477479
TNNI1	-1.22729446624306	2.34404138296076	-8.34499723419829	2.7022794429607e-13	2.36052519578231e-12	19.8433855289325
SNORD104	-2.05603512537236	1.23057481130061	-8.35313541608313	2.59183250957907e-13	2.27065093137919e-12	19.8389419274926
EWSR1	-0.357146363001837	8.5542425128877	-8.46082995794103	1.49099455956374e-13	1.35034826938535e-12	19.8205230998606
PKI55	-1.45581362795193	2.05093062870796	-8.3308935367359	2.90489676003192e-13	2.52576315857784e-12	19.7863989840255
PKN1	-0.579417245736325	7.75154393754701	-8.44561942100424	1.61222150169658e-13	1.45138597538824e-12	19.7831090029236
MRPL34	-0.688484954027462	5.41696843475419	-8.41452543856427	1.89143096887836e-13	1.69057901361176e-12	19.7795547200049
FGFRL1	-1.35840552757756	7.21247633381721	-8.43617382260463	1.69239262391559e-13	1.51900583626518e-12	19.763398299215
ADPGK	-0.493389117034654	6.05447312080161	-8.42410588635875	1.80062321109222e-13	1.61037273006318e-12	19.7576514841219
MARK4	0.702259870429277	4.2390297545749	8.37371574772214	2.33217447157116e-13	2.06120846763464e-12	19.7548231712784
AIMP2	-0.558377729968934	5.32118180986579	-8.40714492439793	1.96448443909556e-13	1.75274499925484e-12	19.7535883947986
CDKN1A	1.02799326686726	8.98263807180801	8.44525337211424	1.61525676358893e-13	1.45298033410367e-12	19.7370842389608
CC2D2A	-0.816966574355085	3.78105260184057	-8.35774536581475	2.5312751502537e-13	2.22278524305319e-12	19.7316199495159
WRAP53	-0.661472646489094	4.54886748032914	-8.38453908363779	2.20618583538843e-13	1.95792473429035e-12	19.7315702996637
C14orf132	-1.00808141110004	3.28415884636117	-8.33059713755807	2.90931333969816e-13	2.52813941602474e-12	19.6970861463888
NUP188	-0.457292757376695	7.34169010127585	-8.42717104494972	1.77249732776085e-13	1.58710911590083e-12	19.6864539282568
TNFRSF11A	1.07035532793006	2.91857721205673	8.32845468940846	2.94143692718023e-13	2.55309924269007e-12	19.6860474675284
ZSCAN26	1.21933993770379	3.5030921157916	8.32568487697841	2.9834910560277e-13	2.58810523959052e-12	19.6854953648437
MIR29C	2.56649519268493	2.33937689952494	8.31311367450529	3.18201012090959e-13	2.7507808851801e-12	19.6784319202783
USP14	0.451860975645728	7.87565032348049	8.42812339825471	1.76384795266926e-13	1.58030673372802e-12	19.6673401884725
TOMM5	-0.54904665839725	5.0739879449585	-8.38792113760334	2.16822472387646e-13	1.92651257122656e-12	19.6596901710456
ACSS2	0.546019478945085	6.47807275042287	8.40658887216385	1.97010081699381e-13	1.75566966575543e-12	19.659457628787
RCAN2	1.88161545500655	0.756197043733316	8.33818674599149	2.79830051279737e-13	2.44014404762865e-12	19.6555080234417
MRPS17	-0.582701148739475	4.837269271106	-8.37898365193707	2.26998317975851e-13	2.01335306717388e-12	19.6533060539195
SMYD2	-1.1986389414627	2.07224137404176	-8.3003669362674	3.396728612259e-13	2.93133774952191e-12	19.6353499280634
GDF11	-0.729467038561195	4.12065253003894	-8.35358113382199	2.58591501192483e-13	2.26811330718827e-12	19.6276813535791
PARP10	-0.815904382242313	6.10818891949765	-8.39768223669848	2.06227237915819e-13	1.83454277520376e-12	19.6064882509752
PSMC1	0.405555149507362	6.43967218573267	8.39965648673897	2.04147802715825e-13	1.81712116513386e-12	19.5944271090044
LMO4	-0.692777489556319	5.58607991018873	-8.36183768489529	2.47869906904017e-13	2.18172011844708e-12	19.5881291620467
SLC4A3	0.81450038631188	3.97936432852955	8.33666678382884	2.82018990727285e-13	2.45495487812226e-12	19.5854275240139
PRKAR2A-AS1	0.682010422856756	3.61395949376087	8.32300263404511	3.02478601219477e-13	2.61938793305171e-12	19.580507389578
NSUN2	-0.414162629500335	7.01836717965808	-8.40407213209509	1.99572166126554e-13	1.77744700270246e-12	19.5779951876867
MSTO1	-0.742270194410523	4.48530104701631	-8.34556752240754	2.6943893973599e-13	2.35500297967149e-12	19.5776270052158
CEP192	-0.64062098496355	5.81452589617061	-8.37675070196544	2.29614047966505e-13	2.03408682581041e-12	19.5760774121912
UGP2	0.671773002186425	5.57120763901514	8.37858412575613	2.2746414294604e-13	2.01629372519346e-12	19.5663327336261
PHC1	-0.995290459893523	3.15243782245704	-8.29317631152819	3.52415573190769e-13	3.03433041687648e-12	19.5356001499996
BRMS1L	-0.696544780276147	4.1701716426352	-8.32866592398466	2.93825407438855e-13	2.55181163568644e-12	19.5277305968391
EZH2	-0.570176559840849	5.9716882011959	-8.36736443612606	2.40941596205325e-13	2.12572209672101e-12	19.5207021698988
PDIA3	0.498212261682355	9.382850307368	8.40667652891725	1.96921438380931e-13	1.75566966575543e-12	19.5125385321384
TMBIM1	0.438235319908657	6.97202083721613	8.39014380956347	2.14363175325605e-13	1.9057888932441e-12	19.5099510073588
RPUSD1	-0.803916287251927	5.14106749159923	-8.35411450867062	2.57885142737717e-13	2.26323980324346e-12	19.4975420709511
ZNF696	-0.67702747393945	3.9057069504636	-8.31166022226225	3.20579431248893e-13	2.76974726100885e-12	19.4905713886616
SERPINI1	0.874470961718148	3.80543257721824	8.31519703019479	3.14822429082658e-13	2.72314147183479e-12	19.481949168048
DGCR8	0.567635773075209	5.78956193384087	8.36691400136972	2.414989677712e-13	2.12938843220924e-12	19.4619427591443
UBE2O	0.522246997828736	6.91944561084467	8.37654131645383	2.29860860863429e-13	2.03408682581041e-12	19.4537381533328
UBAC2-AS1	1.03206316649484	2.03248583927887	8.26732922616892	4.02277038621467e-13	3.43605916492602e-12	19.4446190687059
RFC5	-0.542453603099961	5.57491738160961	-8.35327214353565	2.59001583803415e-13	2.27038399439117e-12	19.440749403075
DHX29	0.575656251038109	6.4413690683447	8.37034164856702	2.37289645408502e-13	2.09473328362967e-12	19.439759925879
CHAF1A	-0.620810202232158	5.99723980727577	-8.35842112766623	2.52251738148797e-13	2.21639093039341e-12	19.434817370166
HOMER2	-0.595835112805964	6.25214981477332	-8.35130461940297	2.6162805401463e-13	2.28939793652895e-12	19.3986275362182
IPO11	-0.595486614333676	5.23585665207832	-8.33727387877049	2.81142659225188e-13	2.44874603881985e-12	19.3981587473346
KARS	-0.30693416498626	8.04076752163584	-8.37457860859057	2.32187282423848e-13	2.05331226906743e-12	19.3950059360837
RIMS3	0.971706715812661	2.90622083356957	8.27180991152585	3.93156145987036e-13	3.3638932695962e-12	19.3919488589191
WDR61	-0.528172416716849	6.18573826347034	-8.35162724392419	2.61195568294163e-13	2.28694615364732e-12	19.381219541209
LUCAT1	3.20919606275961	0.292777836774461	8.29999660050535	3.40317795218317e-13	2.93521654968308e-12	19.3563369955758
PTP4A2	0.47404010910053	7.45859165135939	8.35948056185987	2.50884796715164e-13	2.20567102311177e-12	19.3404078123035
DYNC1LI2	0.399781123670815	7.81403789811254	8.3619976784331	2.47666578730115e-13	2.18120900071050e-12	19.3354786417256
GABRB3	-0.518152766194761	6.24379069667625	-8.34419702899979	2.71338923379432e-13	2.36885190317765e-12	19.3332843163385
SHMT1	-0.586459955992042	5.95112508949799	-8.33730643126027	2.81095746904715e-13	2.44874603881985e-12	19.3253828535564
EXOC1	0.491505108787637	5.72371405471629	8.324906323954	2.99541925238224e-13	2.5969523957143e-12	19.3006257548197
ENOSF1	-0.668519680165098	5.88582090907833	-8.3205453142129	3.06311737478687e-13	2.6510530547435e-12	19.2974310081108
KLC1	0.331101440750387	6.69159842624561	8.3414367270753	2.75206253221222e-13	2.40121853478783e-12	19.2908957301192
ANKRD52	0.513655342331414	7.13358675228206	8.34653964562052	2.68099272703544e-13	2.34465852004451e-12	19.2804711859698
NUP88	-0.442431229151856	6.53882483911571	-8.33528189357533	2.84028248290864e-13	2.47101284839838e-12	19.2687234577692
GGT1	-0.726835138132656	3.86060850080104	-8.26442062035147	4.08310231011804e-13	3.47967447722659e-12	19.251328913698
SPTLC3	-1.35747241721715	1.89880282339421	-8.22280589070377	5.05172031670539e-13	4.2544381534295e-12	19.2478280330309
SLC27A2	-0.894128656234435	4.18544150176819	-8.26634568997074	4.04307148339013e-13	3.44947507923785e-12	19.222420527514
POMT2	-0.519500547339054	5.05509571133002	-8.28442079410101	3.68575590124636e-13	3.16439740498086e-12	19.194792545465
BAHD1	0.532906020203772	5.1965600397983	8.28813423290558	3.61633537675713e-13	3.10835100271237e-12	19.1668813389962
ZFYVE21	-0.689822993655324	5.30009558792851	-8.29155561947641	3.55352734197879e-13	3.05786627891997e-12	19.1645571123117
PDCD6IP	0.365250618874052	7.60673259130122	8.32362524014196	3.01515013996591e-13	2.61255017320993e-12	19.1482758347977
C14orf79	-0.740674893987804	4.4921655491033	-8.25930797796095	4.19134262412798e-13	3.56382790735593e-12	19.1413153585029
PPAT	-0.736119175349601	6.36335962865239	-8.30868556466041	3.2550245864901e-13	2.8106641282769e-12	19.1376235547643
GPRIN2	-1.20620957871826	3.50122798883212	-8.21799483990874	5.17751437589127e-13	4.35305463988708e-12	19.1296924054973
YIPF5	0.487475461878428	6.32574209513736	8.29870892259237	3.42569769391173e-13	2.95294354602632e-12	19.122030956715
MGC27345	-0.797475985627857	3.31754353152907	-8.2189573905694	5.1520996468042e-13	4.33411363005109e-12	19.096672908432
VRK3	0.477526052219178	5.22072963483376	8.2670442409803	4.02864228063698e-13	3.43911839033797e-12	19.074245212256
ICT1	-0.529619440799271	5.50299487235569	-8.273088719683	3.90590968987324e-13	3.34575812339627e-12	19.0537988458387
SDAD1	-0.512733935382144	6.2350004847931	-8.28582483682064	3.65935355389395e-13	3.14352705750982e-12	19.0365888986373
CD3EAP	-1.28819238028804	1.63545925470071	-8.18062421946642	6.26690064530377e-13	5.207735478134e-12	19.0346516776932
KIAA0319L	-0.323909905603137	7.15845591145107	-8.28835276285544	3.61229088526096e-13	3.10665291712936e-12	18.9988408226987
TNPO1	0.70858097305333	8.55411486192789	8.2982516724078	3.43373002117044e-13	2.95816924830151e-12	18.9892750790296
IDS	0.626169619602319	6.56359467061572	8.27948462945223	3.78009234659082e-13	3.24168284845276e-12	18.9820700443636
SKA3	-0.785641010959536	4.3041291868652	-8.23236230560353	4.81080137383365e-13	4.06980244673161e-12	18.9803086512664
RSAD1	-0.463287966880941	5.99877311312869	-8.26511495410941	4.06861871513696e-13	3.46930031950577e-12	18.9782805760909
MAGOHB	-0.778458217764003	4.46883745327428	-8.2253870187945	4.98549041441527e-13	4.20337585978999e-12	18.9678825191117
DDX28	-0.808749139683281	4.59541967714476	-8.23622108147481	4.71679370253936e-13	3.99477576070677e-12	18.9677612623626
PRKCD	-0.690258186479641	5.80422194172746	-8.26998785375327	3.96840028301369e-13	3.39347942196661e-12	18.9664012007312
CCSAP	0.567179056053081	5.59157256202048	8.26023261354882	4.1715576815223e-13	3.54901473913534e-12	18.9606140416372
TMEM199	0.597771521690257	4.75131427040794	8.23688363798564	4.70083739863736e-13	3.98350871207328e-12	18.9575418351488
VEGFA	0.75879791043052	7.6712279635746	8.27634804755243	3.84128137616364e-13	3.29227632103157e-12	18.9465976325456
ZCCHC17	0.468118924842783	5.77284561673454	8.25827210064771	4.21361882143049e-13	3.58074138215055e-12	18.9318370445907
RLN1	-1.58751190116857	2.23660231139167	-8.15915605818925	6.99293346639767e-13	5.78412010592173e-12	18.9292464772287
SLAIN2	0.462224987803254	6.84960694190499	8.27245298948189	3.9186409875223e-13	3.35474988988797e-12	18.9228478077453
SYNCRIP	-0.594436797613254	8.33712120097991	-8.28233853710342	3.7252612841079e-13	3.19648705383796e-12	18.9056417380973
LOC90246	1.00147363652163	4.31608335549302	8.22458023932899	5.00609841745721e-13	4.21838237017606e-12	18.9049178016004
ILVBL	-0.756024014586007	5.98622537578567	-8.25089997893955	4.37559427141137e-13	3.71418448725343e-12	18.904692125423
ENKD1	-0.829103415215692	4.22819946916548	-8.19364031551175	5.86376600521927e-13	4.89440302025417e-12	18.873546665813
SURF2	-0.816317853149694	4.59633915210826	-8.20039908982243	5.66472252607655e-13	4.73880074939083e-12	18.8653464458184
ZNF584	-0.723034312416028	4.25306359204539	-8.19852331807788	5.71927927993622e-13	4.78177603939434e-12	18.8652968962767
ZKSCAN3	0.728755590003378	3.93475361672131	8.18619040078011	6.09123549190156e-13	5.07580422566003e-12	18.857969259325
LTV1	-0.622692665411702	4.90336371923004	-8.2272227729322	4.93891285485351e-13	4.17113135143309e-12	18.8561706682607
TMOD2	0.797563059897823	4.00187900761119	8.19552157790615	5.80767474422517e-13	4.85028053166214e-12	18.8556451205568
NUP93	-0.737035354548116	7.74465930635953	-8.26834288098188	4.00195378660922e-13	3.42022413544247e-12	18.8540808764876
CDK1	-1.03808540740914	7.28572040063451	-8.26316172622155	4.1094934706881e-13	3.50017889709884e-12	18.8467633596058
GPR137C	1.36559597435214	2.98234646705579	8.15606027752086	7.10431656303594e-13	5.87112919705821e-12	18.8425269023153
MRPS34	-0.647086478970236	6.55772186376841	-8.25031139759214	4.38879024388111e-13	3.7211786731857e-12	18.8413926938128
MYRIP	-0.75716684497168	5.16278726764813	-8.21318919684942	5.30627893529141e-13	4.45134550236513e-12	18.8341050901296
SLC8B1	0.578508222565755	4.59370917402462	8.20519242208144	5.52764999259554e-13	4.6292912598335e-12	18.8339388946764
HIRIP3	-0.685251483100132	5.59693828631883	-8.22795038841371	4.9205715566207e-13	4.15797988149783e-12	18.8203003417126
GNB4	-0.888166308964663	4.59320346517223	-8.2026645009464	5.59952317257059e-13	4.68686956294983e-12	18.8178903400972
KIAA0319	2.46712427808895	0.523456199768683	8.18087914009193	6.25874645286956e-13	5.20631378681292e-12	18.8045310883767
FARSA	-0.561605413957497	7.32373681875643	-8.25238116069387	4.34256071399952e-13	3.68822916750095e-12	18.7943938966128
RNF182	2.12202536304973	0.876420644378895	8.18852925802306	6.01889283565252e-13	5.01830620878169e-12	18.7867316913063
IPO5	-0.448420764299899	7.7453520693998	-8.25042122587898	4.38632489513625e-13	3.7211786731857e-12	18.7728922846687
SNRPF	-0.615963746381213	5.87059887215367	-8.22591655507391	4.97201010251548e-13	4.19436537636924e-12	18.7703011367148
P4HB	0.428062193370842	10.2265467327002	8.26173215952108	4.13966850830725e-13	3.52388108394227e-12	18.7538280841662
HSPB2-C11orf52	0.823651579520532	3.4022158810845	8.15125577257547	7.28068345730757e-13	6.00696388983135e-12	18.7503152094222
TET2	0.752106994366494	6.3054367058749	8.22657400993356	4.95532386050195e-13	4.18263873464291e-12	18.7499779168245
CTBP1-AS	-1.13166975591986	5.32305805314653	-8.19737945880195	5.75280471723622e-13	4.80712941758593e-12	18.7484936969057
GKAP1	0.799816963490226	3.75874873295962	8.14922392448514	7.35657436182858e-13	6.05958972118585e-12	18.7392999209069
USP25	0.640347694522486	5.81732110203626	8.21353610579369	5.29687790976529e-13	4.44594291185219e-12	18.7354078498275
CSNK2A2	0.492176366769684	4.9892613145355	8.18914496443009	5.99999115110383e-13	5.00532595138751e-12	18.7283479877375
UCK2	-0.535438644498639	6.09890098901782	-8.21972781753847	5.1318471514592e-13	4.31949645887395e-12	18.6941528508307
ANAPC2	-0.630893344862689	5.97328619216369	-8.211988632843	5.33894186255923e-13	4.47624517075318e-12	18.689304408806
PHKB	0.508604276840154	7.68869180378064	8.23183546348872	4.82378017959579e-13	4.07848441310869e-12	18.676728315751
DSTN	0.509240903652252	8.32691349561695	8.23496052939354	4.7473004872913e-13	4.01834634256855e-12	18.6761904842661
VPS51	-0.700767504337537	6.83404510858237	-8.21716964698599	5.19940168630574e-13	4.36656687480799e-12	18.6725580474622
RBM27	0.625759180527506	6.09854739052615	8.20793894235366	5.45060197693996e-13	4.56731246014121e-12	18.6481357376026
PJA2	0.522902561724639	7.51135034968453	8.21720093068645	5.1985702445846e-13	4.36656687480799e-12	18.6235526271275
MMAA	0.676887796299178	4.45126433517108	8.16321995605094	6.84935212703868e-13	5.67291073025995e-12	18.607023985757
CENPM	-0.817486118927631	4.54712163124235	-8.15328034081051	7.20583933018971e-13	5.94848176922093e-12	18.6024105761754
SH2D4A	-0.625831732844479	4.69665597530123	-8.17439832917936	6.46936462121358e-13	5.37300769646809e-12	18.5839268412259
ZKSCAN5	0.624813635513236	5.24994716904914	8.16844377823636	6.66909058941881e-13	5.52665917719166e-12	18.5665030819787
CHTF18	-0.745235869542761	5.93010745092513	-8.18254179392364	6.20582123185744e-13	5.16841994551145e-12	18.5435253850248
ST3GAL5	1.19587283021542	2.27588577858612	8.08761334320681	1.00721059746106e-12	8.19743866204624e-12	18.5242162226879
MAP3K9	0.578102406239614	5.43966219110956	8.1590931378889	6.99517988302735e-13	5.78412010592173e-12	18.497408677664
PHF14	-0.540875521228727	6.2891579552361	-8.18078605905309	6.26172262851901e-13	5.20631378681292e-12	18.4966143448653
PLEKHO2	0.920400366736914	3.07728226410433	8.08634242208813	1.01375403854848e-12	8.2417599582263e-12	18.480338811073
DCTPP1	-0.675807415058352	5.90774366494698	-8.17184672589845	6.55421043190275e-13	5.44046566309849e-12	18.4713740130383
HRNR	-4.70750199383516	-0.675830711993097	-8.65564133289855	5.46736632088579e-14	5.23584009403195e-13	18.4521208359041
ENTPD4	0.508397348172518	6.42120023519609	8.17167396918889	6.5599947909643e-13	5.44225866194033e-12	18.443877951948
BRCA1	-0.734840820596686	6.11806452857854	-8.16276195588518	6.86538589810099e-13	5.68305593417224e-12	18.431996996451
ZNF644	0.753731493379292	6.69713131514613	8.16942999062906	6.63559237138739e-13	5.50193567359211e-12	18.4272204865418
FGFR4	-0.943714705195803	2.65803885431516	-8.06554757892828	1.12702670550311e-12	9.08396833592845e-12	18.4210121764708
TIPARP	1.48477413678778	4.3268699024393	8.09303710644887	9.79754916284252e-13	7.9869705879068e-12	18.4094362151902
USE1	-0.736243963778787	4.58295694799761	-8.11336029244996	8.83337873520693e-13	7.23238904513998e-12	18.4022247563955
RP2	0.625312626825751	4.89778703742589	8.13235419718171	8.01784109239455e-13	6.59342288298995e-12	18.3943631287487
PSAT1	-0.560969829559117	9.10740757694507	-8.18083882975654	6.26003516377655e-13	5.20631378681292e-12	18.3829757714175
RHBDD1	0.498425130848303	5.58846928318283	8.13944709228569	7.73289625739223e-13	6.36258466854804e-12	18.3685366413651
MLLT11	0.709254605815864	3.47034407699951	8.08293174382931	1.0315239662009e-12	8.36810582197334e-12	18.3624862287737
TOMM34	-0.423531843473811	6.2957364090838	-8.14999569962226	7.3276557715827e-13	6.03908227585542e-12	18.3424012050361
LDLRAD1	2.18472458067703	0.806279095923003	8.07433896445127	1.07767877242393e-12	8.70959335130125e-12	18.3365429742505
CMC2	-0.653314293084629	5.31582938964899	-8.12870793001177	8.16836479781557e-13	6.70618730475662e-12	18.3324397055385
ZDHHC8	-1.02460042841193	4.07636705794517	-8.08377951990065	1.02707825082588e-12	8.33654433210885e-12	18.3283285207313
C1orf233	-0.895977335031484	5.23400928478721	-8.12079259587935	8.50486803365536e-13	6.97482787511572e-12	18.3226368362855
ICMT	-0.527733862074599	6.87105956682885	-8.15068716727051	7.30184240621297e-13	6.02111288147688e-12	18.3022603601608
TRMT6	-0.790807254307222	4.02039610688645	-8.08532310470251	1.01903262332234e-12	8.2801914890737e-12	18.2939364735801
MED13	0.662662987932783	7.40452684270338	8.14704786675936	7.43872465849958e-13	6.12389744912444e-12	18.2758918456506
CAP1	0.396312479798281	7.78890059266571	8.15338164561236	7.20211447790801e-13	5.94848176922093e-12	18.2754486810694
MSMO1	0.932784790476291	7.26151821259622	8.13143303334794	8.05560563135772e-13	6.61723053394243e-12	18.232813233045
FPGT	0.744518769590464	4.91608196344393	8.10299102262569	9.3128989100731e-13	7.61254708947511e-12	18.2321277549055
ANKRD50	0.670170644019316	4.5607044272825	8.08882075264251	1.00103307634588e-12	8.15600253630476e-12	18.2307726089345
ATG4A	0.690198136042866	5.3262841611794	8.10218217806598	9.35137441998432e-13	7.63568451824277e-12	18.2211754716155
ERMAP	0.564226469578859	4.43208315927128	8.07659309548832	1.06537593455857e-12	8.62874057892744e-12	18.2152474058287
RAC3	-0.941929406511828	4.49159870216531	-8.07120796363115	1.09500230367532e-12	8.83533293497507e-12	18.2110906353159
PAWR	0.669847053881758	5.71482045452163	8.10712983996403	9.11847272085962e-13	7.46174312678082e-12	18.1794709335094
NDUFB10	-0.677300812207037	7.00747245142959	-8.12313236962815	8.40398670713563e-13	6.89586144231413e-12	18.171404450962
PSKH1	0.525493901500629	6.61364600617279	8.12068331561294	8.50960908283563e-13	6.97490665872597e-12	18.1673109835042
EDEM2	0.591536546293485	4.61751623232229	8.06631409095658	1.12263611615715e-12	9.05343926971847e-12	18.159185705976
CCDC78	-0.878922262449477	4.85419861009365	-8.07604373250494	1.0683613692738e-12	8.64825569866058e-12	18.1535007166232
IL17RC	0.641263837388681	6.08598739617738	8.10686125824789	9.13096624098066e-13	7.46789700841861e-12	18.1376661886623
MXD3	-1.11072148546148	3.51303027916503	-8.02941625039681	1.35457002098371e-12	1.08250257770577e-11	18.130823402254
PRUNE2	-1.15010694555035	9.34739578725676	-8.13178932240512	8.04097806704016e-13	6.60883013982896e-12	18.1221256745642
CNP	-0.475947648747947	6.45839703538316	-8.10267407819583	9.32795667501991e-13	7.62070715082149e-12	18.0943539396165
ALDH18A1	-0.465347617406582	7.38236560994829	-8.11431334354688	8.790557951538e-13	7.20125576651908e-12	18.0937462537311
VAMP8	0.461384387940337	5.71355491641244	8.08871233441802	1.00158623743482e-12	8.15608402457765e-12	18.0919029173634
AHR	1.36119814980194	3.19876876780417	8.00070594301738	1.56750316153293e-12	1.2394748537956e-11	18.0759327677638
SAFB2	-0.566430804814797	5.63062617508317	-8.07810615964327	1.05719623970366e-12	8.56711210760398e-12	18.0627568231561
TPMT	0.630935030691723	6.00503318475722	8.08723525087085	1.00915283384218e-12	8.20879683259707e-12	18.0453316878748
FAM86JP	-1.17256699012552	2.20155578833803	-7.98430385528354	1.70376552046505e-12	1.33876206464172e-11	18.0435490467365
PPME1	0.36233991054753	6.69485860098473	8.09560052365559	9.67039000413245e-13	7.8918791468507e-12	18.0375907017725
ARHGEF17	-0.891254951331178	3.47622982170852	-8.0144350486591	1.46181987654507e-12	1.16325846667731e-11	18.02438445331
XRCC4	0.981069334017586	3.04129927403766	8.00444806030196	1.53796619099523e-12	1.21868603292793e-11	18.0243543446651
HILPDA	-0.71482814976381	3.95236856073731	-8.03412125967387	1.32253026089614e-12	1.057460830544e-11	18.0061858426339
LINC01351	-2.42550467548702	0.848108546542161	-8.01622259735463	1.44859177269982e-12	1.15334326929271e-11	17.9731654098528
IDI1	0.855583519585132	7.09237671856238	8.08093375331195	1.04207724120809e-12	8.4491532688881e-12	17.9712553805196
LOC730101	0.755924600446423	4.60381741024458	8.04265938543275	1.26630111725935e-12	1.01520435540664e-11	17.9593752464537
FAM198B	-1.16837514678718	6.82014282913654	-8.07310607974633	1.08446742463799e-12	8.75974332886716e-12	17.9333853351915
RAP1GAP2	-0.540635294861993	6.39294658106908	-8.07153544742887	1.09317747151662e-12	8.82535102811481e-12	17.9313951227718
SMARCD3	0.789905920043576	3.94094717350419	8.00146958251317	1.56143020030665e-12	1.23532328175999e-11	17.9294073143509
DLL3	-1.14875636507495	2.46730229676014	-7.9606147366168	1.92160881782608e-12	1.49662230334421e-11	17.9233483226671
TKT	0.477370225432617	9.30936259671186	8.09355543047864	9.77170406412947e-13	7.9702285837571e-12	17.9229805178261
MRPS33	-0.545184650023901	6.0739468341066	-8.06234312808009	1.14556755864974e-12	9.22350802181476e-12	17.9206508283586
SLC29A2	-0.766623586386583	4.80772703746338	-8.0350690962121	1.31616757132418e-12	1.05293405705934e-11	17.9195396216616
MBOAT2	-0.637631318596616	7.34006041058435	-8.07570271332766	1.07021877419537e-12	8.65862344467544e-12	17.9163097611834
USP40	0.440039178320776	7.15429987383572	8.07448510221976	1.07687689935896e-12	8.7077994188337e-12	17.9032171071108
PRMT6	-0.588702130742785	6.25315152022199	-8.05859354483986	1.16764807239618e-12	9.39121770492824e-12	17.8692758289928
ATP6V1E1	0.508001422979895	7.07720824455212	8.06361522094917	1.13817122844264e-12	9.16887294329115e-12	17.8644421531402
MRPS23	-0.517923199519656	5.91576278854614	-8.0505228179435	1.21662155381901e-12	9.76940601719049e-12	17.8633383375297
CTU2	-0.749227094949778	4.18884165236082	-7.99906872850564	1.58060264570393e-12	1.24829227811958e-11	17.860980888104
NIPAL3	0.426630225338799	6.12503511079506	8.05307864393693	1.20089562072741e-12	9.65345216319205e-12	17.8565660361914
SLC6A11	-0.786888601945214	3.71251437958991	-7.98249542177725	1.71949229974328e-12	1.35041299021679e-11	17.8540049120074
SLC4A11	0.995358495312252	3.29540898654231	7.96665960577919	1.86352028073637e-12	1.45364262522272e-11	17.8535922838276
ING5	-0.688847581279139	4.8117610665429	-8.01311153705218	1.4716913834613e-12	1.17049352828681e-11	17.8288844736501
MRPL15	-0.509000188155	5.87495851096664	-8.03959573899358	1.28619829058894e-12	1.03060584479635e-11	17.8206325560278
CHDH	-0.611506344533311	5.3184175715457	-8.02660977633528	1.37404766772684e-12	1.09573551665355e-11	17.8175106800627
PGM2L1	1.11875221782131	2.18787869526238	7.93574984158522	2.18009611369437e-12	1.68483392914229e-11	17.8163469117865
PSMD4	0.501494550412227	7.53634381248886	8.0596687517117	1.16127346526399e-12	9.3449530302273e-12	17.8153020841105
GRIK5	1.50391291508795	2.47028886520393	7.94110737484327	2.12162755947812e-12	1.6421834759342e-11	17.8113540764966
CCDC113	-0.484301633476794	5.15725200516942	-8.01262516680996	1.47533564537891e-12	1.17215026724919e-11	17.793979634775
DDX43	-0.928085429979513	2.98801060501044	-7.93339411331805	2.20630942433346e-12	1.70333893654454e-11	17.7746374883858
ZMAT2	0.440645400563668	6.64106510513044	8.04322337632768	1.26267173016902e-12	1.01283540065267e-11	17.7707995252056
FAM149B1	0.477905152806872	5.09053017148516	8.00357961452232	1.54477122570016e-12	1.22343273866633e-11	17.7573506978565
ZDHHC14	-0.718912647927264	3.8039682161271	-7.96793238367538	1.85151378670045e-12	1.44502759984896e-11	17.7512063870553
PIK3R3	0.617502725708794	7.39022833194285	8.04413116981317	1.25685162679314e-12	1.00870572035947e-11	17.7301860152464
SETD1B	0.701300089360894	6.43996943158833	8.02784514003335	1.3654398412947e-12	1.08944976922854e-11	17.7283325930765
WASL	0.575284531383368	6.36836432045509	8.02423631244272	1.39073734544369e-12	1.10845604985045e-11	17.7263835218047
ZBTB7B	0.577285321089134	7.75504300533067	8.03942475726205	1.28731786595288e-12	1.03095280400791e-11	17.7068813225594
TMF1	0.586177527844912	6.89213573502272	8.02805637610601	1.36397335932075e-12	1.08885826494207e-11	17.7040520641696
SPRED2	0.713312840102726	5.07680726103229	7.98928333574062	1.66119750434041e-12	1.30805148008262e-11	17.7035666697276
YAP1	0.51378105788686	7.72715426921191	8.03764161633524	1.29905165946963e-12	1.03979529416822e-11	17.7001682659464
MRPS26	-0.607978134653913	6.1720166146337	-8.01848345571251	1.43203149432133e-12	1.14076312566202e-11	17.6904428662327
BLM	-0.981021374510285	3.53745670673224	-7.94592376673493	2.07039692641408e-12	1.60750156396245e-11	17.6792063277671
ZNF471	0.57772011150993	5.03105255704766	7.98625921305022	1.68692194953445e-12	1.32761111080761e-11	17.6790078727023
LYNX1	0.621976715478165	5.48239798113181	7.9990008550324	1.58114805073484e-12	1.24829227811958e-11	17.6713255341121
CARD10	-1.30647809418964	1.96760178129215	-7.90678283939864	2.52510106408519e-12	1.93651264444858e-11	17.6701393813365
BCL6	0.616796230277347	6.38712668969281	8.01129028665709	1.48538378326977e-12	1.17888598782129e-11	17.6563025924937
GOLGA3	0.434578923290097	7.89870733553161	8.02892444920422	1.35796329059908e-12	1.08463706232105e-11	17.6475299516749
CHEK1	-0.649091286986341	5.53930550777671	-7.99522117594678	1.61181735012893e-12	1.27183653859884e-11	17.6474081651519
TMEM110	0.597420963830655	4.96727371911759	7.97989236577149	1.74238316752341e-12	1.36624676989721e-11	17.6434563331576
UBR2	0.464847626451927	6.39302804700222	8.01089131612482	1.48840017238671e-12	1.18065594234331e-11	17.6421058791452
FZD7	1.36717803422507	3.02979726888239	7.90254431417002	2.579942574978e-12	1.97655192376886e-11	17.6372936176842
MRI1	-0.648954812511764	4.88440549013897	-7.97097478488914	1.82312469788203e-12	1.42435174107162e-11	17.6312233810229
DSN1	-0.608140679021692	5.10614184970291	-7.97717215222712	1.76662814518616e-12	1.3838126357911e-11	17.6099907057416
PNKD	-0.659677725703473	5.9744954424273	-7.99989948308152	1.5739421630856e-12	1.24391134320491e-11	17.6086297641253
SCAMP1-AS1	0.712579724633493	4.00479525224114	7.93932774411728	2.14087423710121e-12	1.6562270759563e-11	17.6063583909873
TBC1D19	0.707037119573521	3.59144457434635	7.92870396627021	2.25943558283644e-12	1.73988126727548e-11	17.5999192308729
VWA2	-3.83453734027599	1.31696898325273	-8.08445914152177	1.02352810180608e-12	8.31222172889136e-12	17.5970962434272
TATDN3	0.56820906626355	5.16040928005014	7.97325231909877	1.80215637943991e-12	1.40870276906141e-11	17.5929397677585
TXLNA	0.385388802498348	7.67539687480374	8.01300019170391	1.47252487792641e-12	1.17053645139984e-11	17.5739174888388
PIGM	-0.662723217759128	5.76128672915297	-7.98610514005057	1.68824311225018e-12	1.32795487551329e-11	17.5585584103768
DHRS4L2	-1.17544533404186	2.57024072621516	-7.89536546871993	2.67554256454172e-12	2.0424985840955e-11	17.5578984460677
LCP1	-0.572395533541085	8.00803641795444	-8.01048161441255	1.49150403387141e-12	1.18249337764589e-11	17.5508632140784
SNORD88B	-2.18739894245574	0.732822537393177	-7.91384442408402	2.43629470412113e-12	1.87031703870567e-11	17.5276774593416
ACBD3	0.461822543452992	6.80367495722888	7.99291946519199	1.630783112816e-12	1.28612600956119e-11	17.5273245671643
QTRT1	-0.815412819202415	5.18919102721304	-7.95741879303251	1.95304443180101e-12	1.51874237120269e-11	17.5272623429772
SET	-0.452990354002402	9.06879112890994	-8.01168629758011	1.482395782341e-12	1.17713670373519e-11	17.5163686238708
TRIM21	0.551671108045242	4.07789543524649	7.93304565521058	2.21021339842446e-12	1.70547607352218e-11	17.5135120977194
NEIL3	-1.02373819540852	3.46704509013023	-7.90806172739093	2.50878251676397e-12	1.92498100519815e-11	17.5007732869474
MAK	-1.5168311607162	2.06934402119734	-7.86853492527057	3.06506939614885e-12	2.32098245348317e-11	17.4969933781008
HEATR1	-0.635364042193325	6.34346016162356	-7.98443554900345	1.7026258686724e-12	1.33856701800967e-11	17.4938515917465
CEP112	0.914142394467307	2.46909672488139	7.87646403007652	2.94442749792468e-12	2.2352640702142e-11	17.4934920761971
GCN1L1	-0.498790287046777	8.44454291594569	-8.00252666168722	1.55306221051009e-12	1.22935066700156e-11	17.4861084785828
MIEF2	0.801226023237033	4.98445874820962	7.94276251922556	2.10388165079338e-12	1.62928761569435e-11	17.4799475849494
SNX13	0.451050994736778	6.42621584495525	7.97865298122434	1.75338836194661e-12	1.37415864525002e-11	17.4720718870688
KREMEN2	-1.54386680088014	1.88240101315974	-7.86127331748474	3.1798598681371e-12	2.4018498883273e-11	17.4605806532864
CABLES2	0.604588507564292	4.60861958691212	7.93375172326207	2.20231004561612e-12	1.70112590766315e-11	17.4586230598051
TMEM214	0.36250136170511	7.05871545474905	7.98137645080496	1.72929547717644e-12	1.35685551437741e-11	17.4483571679721
UBTF	0.458636953359323	7.20937765889407	7.98135285059072	1.72950283332337e-12	1.35685551437741e-11	17.4236430847123
TMEM167B	0.570096374738641	6.1594025807658	7.96244629010234	1.90382080313408e-12	1.48430805710599e-11	17.4235906513537
MKLN1	0.509718731738558	7.28763716189335	7.97697391864232	1.76840803880283e-12	1.38448462516493e-11	17.408409362902
FLNA	0.917063015508752	8.89203248387084	7.99184193165592	1.63973793877114e-12	1.29250944297047e-11	17.4065955980533
BUB3	-0.348524126714754	7.35935380831403	-7.9735554585111	1.79938364458934e-12	1.40726795870591e-11	17.3905388725245
GNAS	0.404799908705051	9.96499864259561	7.99125214502777	1.64466004176926e-12	1.2957090864222e-11	17.3895954678646
PFKM	-0.414568070013092	7.8021546674747	-7.97429686594587	1.7926200523599e-12	1.40270884347245e-11	17.383446043666
SPR	0.494530741425329	5.40475357824495	7.94291050457396	2.10230220711531e-12	1.62890453777314e-11	17.3725093534468
BECN1	-0.405413857280611	5.92702879044983	-7.94387474671649	2.09203970518228e-12	1.62189091921215e-11	17.3632309549862
SESN3	0.829627254726459	7.3366054940396	7.96844657979659	1.84668506512261e-12	1.44200847310874e-11	17.3552314294492
ARL8B	0.558510898681393	7.39842694092556	7.9604867475605	1.9228580050984e-12	1.49681885974897e-11	17.3395230735372
MSH6	-0.579159973090672	5.78476784338119	-7.94386246009038	2.09217015883986e-12	1.62189091921215e-11	17.3286037729075
MAGEF1	-0.488772073115586	6.63036329465499	-7.95224121335958	2.00506036985277e-12	1.55838439511953e-11	17.3159779490182
TRA2B	-0.531503618527326	7.37909246484833	-7.95820452202528	1.94526883970894e-12	1.51347963197251e-11	17.3131888447805
MRPL12	-0.979594398872765	3.86357245202421	-7.87916296363669	2.90444943705844e-12	2.20714639407234e-11	17.3055766567315
GLYCTK	1.04149231024008	3.39817935145113	7.8613143385399	3.17919956010166e-12	2.4018498883273e-11	17.2954016002588
CYCS	-0.562232695632218	8.15997118192218	-7.96120032229934	1.91590372146628e-12	1.49295330988779e-11	17.2928549202353
ANKRD12	0.812708976243692	6.40700647269071	7.93173980390016	2.2249047877092e-12	1.71504980966331e-11	17.2862954425601
EGLN1	0.509898760732811	6.30190612066716	7.93897485276596	2.14471132632388e-12	1.65834115736763e-11	17.2801005685457
WHAMMP3	1.02853371632094	2.71446567986133	7.83367909320626	3.65639517232661e-12	2.74796946484766e-11	17.274680244008
QRICH1	0.340633754338215	6.84906726319907	7.94504845457098	2.07961504013614e-12	1.61382426060384e-11	17.2672221073603
ID3	1.17090797525872	6.36895444094557	7.93119405796946	2.23107339470035e-12	1.71892242661983e-11	17.2499430414226
DEFB132	-1.65874655137782	1.55008608803963	-7.81536956472855	4.01110830417056e-12	3.00103648706652e-11	17.2373568340426
EGFR	-0.747929817058059	5.20297717168371	-7.89846444000123	2.63384934629422e-12	2.0168221205484e-11	17.2189926934105
TRIM46	-1.26431633472008	2.64719524875824	-7.81494970618578	4.01963121754247e-12	3.00591545630566e-11	17.2033853477162
ADCY3	-0.701761880542558	4.7752307147322	-7.88543933300563	2.8135546990817e-12	2.1434975830244e-11	17.1939006517689
SENP3-EIF4A1	-0.540556000606562	10.4263354963822	-7.95043334528118	2.02354548726925e-12	1.57193787050362e-11	17.165721680393
SRSF7	-0.561098064200833	6.98625010964932	-7.91994892487432	2.36203146935416e-12	1.81702174917121e-11	17.1299769082232
KDM3B	0.387086613556605	7.20891121049742	7.92040339981447	2.35659351362104e-12	1.81376771914574e-11	17.128741016448
PGAM5	-0.461263050236885	6.55674338340456	-7.91584031853706	2.41176208292152e-12	1.85337868153273e-11	17.1263379870544
SLC25A22	-0.69024136163508	5.89925306291583	-7.90361482731796	2.56598063542679e-12	1.96685886786977e-11	17.1252553443176
LDHA	-0.84264533020071	8.90633343648569	-7.93205962974707	2.22129765608995e-12	1.71314872130697e-11	17.1173689945932
PCID2	-0.381775819653668	5.87687054189676	-7.89562191980959	2.67206754007705e-12	2.041921943094e-11	17.1125211550747
ZMYND19	-0.553009541823975	5.12908990169585	-7.87932946000697	2.90200094899104e-12	2.20640234177466e-11	17.1082707755823
SFXN4	-0.480182316388567	5.80600189793245	-7.89634702860676	2.66226625858014e-12	2.03754282053208e-11	17.1044826760235
DNPEP	-0.583740338789729	5.64449914022996	-7.8871537836043	2.78922146096653e-12	2.12711779877468e-11	17.1023691337024
CCSER2	0.588872460888318	5.12237821496328	7.87141537476576	3.02068522205792e-12	2.28968244797687e-11	17.100528458013
HMBS	-0.560368006967233	5.7731020390871	-7.89569782463212	2.67103985734342e-12	2.041921943094e-11	17.0997061531459
ARHGAP30	0.829752000355319	3.23448616462854	7.83161492044464	3.69477155040407e-12	2.77264815596539e-11	17.0972120840103
AKR1B1	3.8913723108703	-0.782605667304022	8.05171792975091	1.20924272555211e-12	9.71534979501898e-12	17.090247515514
MRPL37	-0.303448195415821	7.57711888633282	-7.9140848291078	2.43332666343806e-12	1.86899402445964e-11	17.0836547962128
PLAG1	2.33877193252593	0.870861440898502	7.84870508512951	3.38872356379874e-12	2.55318981605629e-11	17.0485935765795
TFRC	-0.664526142352392	8.69312267884588	-7.91761712195349	2.39012915768088e-12	1.83769479937205e-11	17.0483789407962
RAB21	0.504691210447661	6.29170836753091	7.88427664668984	2.83017670064279e-12	2.15288416093476e-11	17.0205990714943
SGCB	0.545786023497119	5.26861780049404	7.86393576315148	3.13728442898679e-12	2.37327269449197e-11	17.0077785956039
ISG20L2	-0.411096028525622	6.1583559455083	-7.88501001122963	2.81968103943312e-12	2.14598735368108e-11	17.0063081404062
NOTCH1	-0.988850844242558	5.91221420067016	-7.86190490892968	3.16970835381439e-12	2.39659318433419e-11	17.0053589009211
LAMP1	0.525385286403228	7.42720050635484	7.89623354551519	2.66379784489643e-12	2.03767643601451e-11	17.0049276636582
ZNF551	-0.780688273386786	3.75209147909755	-7.81478207415013	4.02303908722551e-12	3.00696639789837e-11	16.9924822335951
TRIB3	0.933018058514558	8.65755459136636	7.8954857461425	2.67391219376732e-12	2.04229224321516e-11	16.9917706553842
SMKR1	-0.640263545908998	3.71265637071782	-7.81189621034079	4.08215940878458e-12	3.04812062070161e-11	16.9911400961378
MCMBP	-0.448044532013143	6.53500759621429	-7.88514973149359	2.81768580357742e-12	2.14555628937721e-11	16.9883024845814
UTP15	-0.573441366306311	5.15512191841716	-7.85939023497328	3.21031869887565e-12	2.42241937599582e-11	16.9857629447229
USP47	0.41792344615133	7.33197347991749	7.89081974843265	2.7378900303585e-12	2.08903235243208e-11	16.9731109959808
HMGCS2	-1.28605834685904	5.59334545282527	-7.86741052074076	3.08257046885901e-12	2.3330583750195e-11	16.9713675169019
TCEA3	-0.828121609915791	3.40181847732463	-7.79488595911894	4.44859736533847e-12	3.30366656963019e-11	16.9699289425426
CKMT1B	-0.706239533577031	3.39727239467744	-7.79942134832471	4.34781480484542e-12	3.23843190027573e-11	16.9649645029536
ACTRT3	-1.23287020333578	2.65779357305854	-7.76893873833238	5.07144712408378e-12	3.72750122443671e-11	16.9600953247903
SPTBN2	-0.76566249564687	7.02320241580706	-7.88562514333938	2.81090732526032e-12	2.1425677358431e-11	16.9531723006212
TM4SF1	-0.904850639960076	4.10715761355622	-7.83418909978688	3.6469745041662e-12	2.74226185050374e-11	16.9409876004759
CRELD2	0.561505327900229	5.80546951826239	7.86107654975313	3.18302909619025e-12	2.40303493757631e-11	16.9396857395317
RPUSD2	-0.864212862464905	3.71415510854246	-7.79726664442369	4.39540916369622e-12	3.2722589986149e-11	16.9255709541175
TBL1X	0.397665431295801	7.0004823250321	7.87678173440041	2.93969322974452e-12	2.23279886382619e-11	16.9227678979715
[truncated: 13,017 more rows]
