# Supplementary material for: The transcriptomic response of cells to a drug combination is more than the sum of the responses to the monotherapies
Source: eLife. 2020 Sep 18;9:e52707. doi: 10.7554/eLife.52707 (PMC7546737; doi:10.7554/eLife.52707)
Supplement: Source data 6. [file elife-52707-data6.zip › LNCaP/DE_limma_MW_3.csv]

	logFC	AveExpr	t	P.Value	adj.P.Val	B
LDLR	3.98427668102274	7.22029136273969	42.0352717894192	2.06685000850068e-68	2.86856130016027e-64	145.251826457448
DDIT4	3.57815456477532	9.29730938279806	41.7804528428704	3.82067301566365e-68	2.86856130016027e-64	144.84314248959
BAG3	3.8877438895831	7.59227406443493	36.944641403952	8.65667690408105e-63	4.33295534638937e-59	132.660714253173
DNAJB1	5.44598545834526	8.18537542356797	33.2280927684682	3.00718920314105e-58	1.12889882685915e-54	122.399624568749
INSIG1	3.39890418151239	8.28307822877681	31.4084232596289	7.19588323366692e-56	2.16106765273485e-52	116.929088360729
CHAC1	3.54957350946262	6.19043413186866	30.3360269533197	2.04997981663773e-54	5.1304161544387e-51	113.522975065788
TUBB3	4.20389637956135	6.20668955784321	29.8905323857613	8.47425853355248e-54	1.8178495162832e-50	111.919594583702
DEDD2	3.63194313643481	4.46364651475266	28.3093245372073	1.49802078091145e-51	2.8117850057708e-48	106.615732442097
LPIN1	2.40134828776242	7.60495056874482	27.7830154033587	8.81150177840808e-51	1.32313510704576e-47	105.31492692765
HMOX1	8.34665381530874	8.09908799650029	27.83188448982	7.46675157046121e-51	1.24578601757828e-47	105.135300579386
UBC	3.11611676918994	10.2995892278152	27.6921420153721	1.1996079597009e-50	1.63757392026079e-47	105.068800913563
MAFG	2.86478970049479	6.53642251778699	27.0335894483101	1.14840628366777e-49	1.43703906296294e-46	102.705051369107
VEGFA	2.37560690163015	7.6712279635746	26.814548887465	2.45680650126342e-49	2.83780049407473e-46	102.027585294852
TNFRSF1A	1.55308919090908	6.82203984760087	26.6166435533263	4.90351266747384e-49	5.25936758677051e-46	101.324852424178
STC2	2.05544807140385	7.77865206668907	26.2038941580249	2.09803727434596e-48	2.10027518077193e-45	99.9059321625495
BAZ2A	1.62254045393623	7.52962444258592	26.0474770193598	3.6556421209995e-48	3.43082013055803e-45	99.3520378828756
HERPUD1	2.55314232729797	8.34033559735188	25.5624436645302	2.0773729101229e-47	1.83493127167091e-44	97.6288807212375
SQSTM1	2.42240890610718	10.0356146664611	25.2853597063075	5.6652331804532e-47	4.72606341320474e-44	96.6384707217368
SESN2	3.21476016256363	7.10016023583952	25.2634660904633	6.13465865443151e-47	4.84831759762861e-44	96.5353087667513
TP53INP2	1.96617047703921	6.74736439517426	25.0990867600625	1.11699474645253e-46	8.38639655636562e-44	95.9201836123475
DDIT3	5.20703292274464	6.62520834165039	24.8765161701481	2.52572946459248e-46	1.80601684001527e-43	94.9778988568827
GRHL2	-1.24305511130414	7.10021193663524	-24.0191667699509	6.14498303648838e-45	4.19423023981407e-42	91.9541076027369
HSD17B7	2.01779586998468	5.18377826626915	23.8656463298024	1.09734424744359e-44	7.16422661722299e-42	91.2679343386055
DNAJB4	3.59513641806636	6.14063789689588	23.850303983363	1.16297498513572e-44	7.2763468236658e-42	91.2506735943936
ADM2	1.7009201152668	7.13857717165746	23.6260193778139	2.72670286012861e-44	1.63776680590765e-41	90.4775991837184
TRIB3	2.67724701112761	8.65755459136636	23.3889398079208	6.75193422138851e-44	3.89950170262961e-41	89.5809817230209
ASNS	1.09588464078077	8.83053929244701	23.2906081819094	9.8525926466655e-44	5.47950115490108e-41	89.204401361582
STK40	2.02845201102386	7.29980444735113	23.2375644695563	1.2085876929622e-43	6.48148314197155e-41	88.9982044228845
PCDH1	2.18188761232765	5.62245842698902	22.9802483595531	3.27067151983284e-43	1.69353115661414e-40	87.9653129569765
HMGCS1	1.9452447215187	8.01092711096575	22.3770534750183	3.47462020679794e-42	1.73916323417593e-39	85.6550898661548
TES	1.74068055166074	6.78184422587473	21.7052261854787	5.07412350384152e-41	2.38677322950037e-38	82.9836036722633
GDF15	3.03480848917819	10.0819525044933	21.7046286685089	5.08635744166301e-41	2.38677322950037e-38	82.9703794729113
SLC3A2	2.07443912335221	9.35015984154183	21.646836804341	6.42165705202367e-41	2.92204855433901e-38	82.7413410192559
MVD	2.09508170554472	5.57847895563357	21.6259310081305	6.98734408985579e-41	3.08593996627278e-38	82.6517045516231
OSGIN1	3.4529873535153	5.46328758968415	21.4752439669213	1.28603641551048e-40	5.51746366151583e-38	81.9448746459342
DNAJB6	1.41145851889043	5.89271806684207	20.7134116772307	2.9290021742174e-39	1.20437816807326e-36	78.9464692987046
HSPH1	2.44942787207564	8.54453092036575	20.7102534116891	2.96763400497541e-39	1.20437816807326e-36	78.9160530331642
ULBP1	2.80452422499325	4.83614882010603	20.5532239603576	5.70181038181171e-39	2.25311538666539e-36	78.199739194703
FASTKD2	-1.14570224735573	5.89709613669709	-20.2931988623147	1.69237904231275e-38	6.51609325624827e-36	77.1973130182928
TSPYL2	2.37330714593726	6.29130348791675	20.1948376891225	2.55954876008406e-38	9.37419126376152e-36	76.7893553099019
TMEM86A	1.87262594322218	3.7132178217674	20.2504813814111	2.02517135630218e-38	7.60249327155837e-36	76.7847080479741
DBNDD1	1.58646479856885	7.47774924109012	20.0652147508339	4.42302789189518e-38	1.58133778154043e-35	76.2385067554805
CLK1	2.61951257991633	6.40821426877316	20.0292603372095	5.14957493649969e-38	1.7924825829781e-35	76.0936458524637
MKNK2	2.11549090134843	9.19817636084331	20.024591607234	5.25234640723471e-38	1.7924825829781e-35	76.0464492253378
UBB	1.81274701608874	10.042017363741	19.7908885061645	1.4172157354075e-37	4.72909144063977e-35	75.0402991062583
NUPR1	1.32704018462136	8.08178778588057	19.7797885203031	1.4858798579949e-37	4.85042868427203e-35	75.0238189328119
KBTBD6	-1.44615813951041	5.33623881694687	-19.7130941967185	1.97507918760409e-37	6.31016788958788e-35	74.7289698405547
DNAJA1	1.78863381810601	8.73676115358622	19.6615858315085	2.46153548155255e-37	7.70050349812355e-35	74.5028920064865
ABHD4	1.43644436622582	7.6287354629928	19.5080829366545	4.75360082354526e-37	1.45673612176236e-34	73.8699216530674
ACSS2	1.22541982097243	6.47807275042287	19.3620490034868	8.91488737652897e-37	2.67731897691918e-34	73.2517002220172
ATF3	4.31425870520083	7.30534811382174	19.3099857879205	1.1162389637883e-36	3.28655770200884e-34	73.0317416460046
RNF103	1.63097091215872	6.8897702003151	19.0557238041781	3.36300172079648e-36	9.71131419989998e-34	71.9303530397336
MSMO1	2.12159738419975	7.26151821259622	19.0201614401466	3.92643992949742e-36	1.1124419241761e-33	71.7670649261776
KDM3A	1.83735246265029	6.43346206584365	18.8712185648598	7.52485671875249e-36	2.05442269979613e-33	71.1316156997554
BTN2A3P	2.84028503664264	2.25876727784803	18.9981634274053	4.32161665059627e-36	1.20172954861766e-33	70.9449132252319
ELF3	2.63299149016916	6.69572823600711	18.794316876197	1.05397906789187e-35	2.82616958633291e-33	70.792455101086
ZNF275	0.945074456713267	5.84577500208017	18.7737926380786	1.15329818287014e-35	3.03823254631194e-33	70.707290267981
THNSL1	-1.92578317536165	4.95632747611362	-18.6586838449012	1.91299043605577e-35	4.95266627376093e-33	70.1560621689504
KDM4A	0.870402761324181	6.83639524542281	18.6029502987769	2.44558565271798e-35	6.22422273918869e-33	69.9439227600818
MXD1	3.47170046526508	4.83792121044675	18.4915078222874	4.00117008618553e-35	1.00135950023603e-32	69.4441581872034
SH2B3	0.972855378407928	4.80706667110344	18.4369785208865	5.09390443521646e-35	1.2539355573641e-32	69.2319021844841
OSER1	2.14103449534181	6.53374417076399	18.375373650378	6.69449704034517e-35	1.62136399286811e-32	68.9522930410367
ZFYVE1	1.76028783040229	4.88464466396943	18.3666171148748	6.95988836558355e-35	1.65888386821591e-32	68.8994790514759
HSP90AA1	1.62967399370673	12.1330875110188	18.3099079888538	8.95469230620212e-35	2.10099468234267e-32	68.5698398182072
HIST2H2BE	1.24842228207902	7.04293759046112	18.2590129770225	1.12312591387589e-34	2.59459364965545e-32	68.4248475367462
TMEM39A	1.42397720874416	5.66317755189757	18.2433939116417	1.2040595873928e-34	2.73941799458945e-32	68.3784590489699
DNAJB9	2.69355589215192	5.99268817849321	18.1217930298602	2.07194738622553e-34	4.64363611217352e-32	67.8389643778299
C11orf84	1.46126116177703	4.37961694025783	18.0813657939217	2.482731269715e-34	5.48245481559419e-32	67.6582453853479
MTHFR	1.40546777451484	6.49343003929766	18.0386653061095	3.00604468888252e-34	6.44295272406349e-32	67.4536426182593
LCMT2	-1.30069982475042	5.05027445790847	-18.0369989716048	3.02857970175128e-34	6.44295272406349e-32	67.4519914867894
P4HA2	2.2834686441793	4.92443165078256	18.0356889915055	3.04641478029107e-34	6.44295272406349e-32	67.4314487877044
SLC38A2	1.43553248213184	9.39939619865966	18.0152751400746	3.3384059962845e-34	6.96243117225112e-32	67.2945013625443
WDR89	-1.46172699299075	5.43206231925489	-17.9461482231093	4.5531766176549e-34	9.23925676901432e-32	67.0529615077207
CTDSP2	1.01852829857878	7.25926113694523	17.9473620842885	4.52840837872668e-34	9.23925676901432e-32	67.0274249227622
MAP3K9	1.21985216294558	5.43966219110956	17.9129022287813	5.28721908528245e-34	1.05857175712802e-31	66.9052879545582
GTPBP2	2.10904113970907	7.62029312911535	17.886828757084	5.94536308171085e-34	1.1746785794075e-31	66.7592625082255
SLC7A1	1.04709577220404	8.30280658252368	17.8600522222182	6.70721663227461e-34	1.30799435000306e-31	66.6119361058837
PRKD2	1.47146377739539	4.56386508240796	17.8326092606602	7.59015329865492e-34	1.46120181964875e-31	66.5411703986508
ZFAND2A	3.4132608980713	4.7766922339549	17.7433433833756	1.13563453622473e-33	2.15856812606969e-31	66.1355483864528
FBXL20	1.66317103453418	5.13367161923248	17.700024563209	1.38138531739561e-33	2.59286024075157e-31	65.9534061805201
GEMIN4	-1.54579677103105	5.73292332919182	-17.6158254767895	2.02289816572787e-33	3.75010356253948e-31	65.5652861606422
MEF2D	1.61269463781311	6.15072012103961	17.5870072392787	2.30548763897192e-33	4.22185394961003e-31	65.4282062857815
BRF2	1.90335025395739	4.71064273005435	17.5715654006482	2.47292578206278e-33	4.42064923136366e-31	65.365098809196
ARMCX3	1.08424443297892	7.09479876587203	17.5752099217843	2.43233626551563e-33	4.40047727264852e-31	65.359749755853
WBP2	1.28576789857746	7.84772571630618	17.5383234400358	2.87608897782178e-33	5.08086495187905e-31	65.1754545820177
ARID5B	-1.79607418281552	5.06901390241087	-17.50892155163	3.28751148641621e-33	5.7401479627937e-31	65.0654189198612
ZNF473	1.69874083880328	4.96115069429309	17.4492213285639	4.31433748075698e-33	7.44644731161457e-31	64.8214223752532
JMJD6	1.59367259138424	5.12336261421627	17.4144431660618	5.05559649693965e-33	8.6266860225052e-31	64.6593502522135
UBALD2	1.91963429499142	4.9321007902623	17.3810991310905	5.8864543411707e-33	9.93157285247407e-31	64.5131105794303
DNAJB2	1.12530672922852	7.05363186842534	17.3475019566845	6.86275911898877e-33	1.14501323256373e-30	64.3244126448309
RELT	1.91911525936019	3.03298458239004	17.3386620175584	7.14569398104708e-33	1.17911803098245e-30	64.2542397932739
EIF1AD	1.32214333264167	5.07593661456249	17.3133228096738	8.02346447868604e-33	1.2954875549672e-30	64.2032291183662
TRIM11	1.1773267990046	6.26518833705741	17.3164285226593	7.91029792964187e-33	1.29109819251633e-30	64.1909002021938
GCLC	1.1847074261735	6.22062015522295	17.1992961675427	1.35278412349848e-32	2.13825330510034e-30	63.6723291872284
FZD7	2.72535286987187	3.02979726888239	17.2940477912055	8.76316754771216e-33	1.39986940315368e-30	63.6708064601092
SPRED2	1.45809785466909	5.07680726103229	17.1878531590841	1.42572221909812e-32	2.23006717103931e-30	63.6336929483879
ZSWIM4	2.72473282309345	3.4003876373352	17.1804282923802	1.47515228675364e-32	2.28359657091677e-30	63.3659210558516
MMACHC	-1.26521746174906	4.35207373465454	-17.1265974223334	1.88904689765594e-32	2.89448247093893e-30	63.3402709403131
RHBDD2	1.48724761705343	6.83354617167659	17.1154692840362	1.98822712361167e-32	3.01567863516695e-30	63.2589143647359
FANCF	-1.45414007761397	5.07893546653152	-17.1060600271309	2.07616514991749e-32	3.1175695891161e-30	63.2572621704381
FURIN	1.26472155298592	6.47557834581772	17.0934310475179	2.20037729564408e-32	3.27137281894966e-30	63.1677806593452
DVL2	1.13701404586073	6.83635485481416	17.0453415054829	2.74580701292538e-32	4.00301340835801e-30	62.9426807942036
FICD	2.54253491731113	3.73490582094616	17.0628317632826	2.53324421736769e-32	3.72933285960718e-30	62.913559588462
C10orf2	-1.77822923980064	4.00193512402822	-17.036698684387	2.85737998955118e-32	4.12561710799043e-30	62.9099188895703
FOSL2	2.02047050244084	5.95922088840438	16.9623563951559	4.0265039849419e-32	5.65065269512968e-30	62.590605614217
CDKN1A	2.03139685429112	8.98263807180801	16.9725201886394	3.84189040939447e-32	5.4942691797588e-30	62.5591974797761
CBX4	1.32448531323216	7.66253958913901	16.9628077063315	4.01812018738968e-32	5.65065269512968e-30	62.5441833485785
KLHL21	1.3628506139474	7.24775409123551	16.8631398069992	6.37090916755777e-32	8.85792333889329e-30	62.0907512182478
BBS10	-1.66664719316521	5.25494266668429	-16.7651428972832	1.00358575464722e-31	1.36998579016206e-29	61.6895153458316
HBP1	2.05043596963388	6.30158655066712	16.7395991205104	1.13001108524959e-31	1.52867085190161e-29	61.5528914519199
HIST1H2BC	2.00226842582287	2.90535112487066	16.7793483607071	9.39537123745297e-32	1.29432013304214e-29	61.4499217589708
ZNF638	-1.0508833562095	6.70065892495361	-16.700521105895	1.3551330124631e-31	1.81684618885231e-29	61.3649287427184
PHF12	-1.17084020647232	6.71770923850152	-16.6594140661838	1.64084612387866e-31	2.16131099966332e-29	61.1680497046721
STIP1	1.05062707337213	8.74459261789647	16.6677675273851	1.57825178380106e-31	2.09725918456255e-29	61.14461695146
TRMT10C	-1.51019218659198	5.79178891399503	-16.6005027621318	2.15923943872074e-31	2.8194034271157e-29	60.9240072194095
HDAC5	1.42194562308047	5.4268978143799	16.5822370844418	2.35129922563888e-31	3.02396542795523e-29	60.8433181264349
KLHL24	2.14913396628994	6.30857047814562	16.5817927231322	2.35617977537801e-31	3.02396542795523e-29	60.8331620752306
JUND	2.52589720634174	7.08453725601341	16.5373756630018	2.899188075485e-31	3.68933967300702e-29	60.5801171892798
NIFK	-1.31200891387447	5.58423484949427	-16.5244583913261	3.07956897793764e-31	3.85356731439264e-29	60.5700130860422
TMEM177	-1.37226375243974	3.95332618588013	-16.529257129335	3.01127625923481e-31	3.79977515198906e-29	60.5693065089949
ZNF217	-1.26431944289373	7.59900264438089	-16.4650697015623	4.06561950224062e-31	5.04540020211943e-29	60.2447924372287
HECA	1.70092732590952	5.28163458303545	16.4005431136003	5.50069600025968e-31	6.77036484753273e-29	60.0064151352089
RRS1	-1.40914904855423	5.1510255808117	-16.3821308080984	5.99683731409975e-31	7.32101700069283e-29	59.9133001316921
HEXIM1	1.31922179728562	6.65971488408758	16.367312035619	6.4286602449012e-31	7.78490018043843e-29	59.7923264593255
GTF2E1	-1.22861793150443	5.62278454268067	-16.321781691981	7.96119610011727e-31	9.56362565114888e-29	59.6338678305321
POLR1B	-1.08140921978788	5.7553208188769	-16.3112498998948	8.36514785029574e-31	9.9691317555588e-29	59.561755380926
DNAAF2	-1.3822241711945	4.71499423675533	-16.1838042944036	1.52428094206512e-30	1.80225217527952e-28	58.9902172521466
GAS8	1.71698212533813	5.50805026277642	16.1354443685738	1.91503877930463e-30	2.24657986797174e-28	58.7506374109678
RPF2	-1.1660270358449	6.63335932959421	-16.1274773360872	1.98846488854122e-30	2.31463478808798e-28	58.6734988228084
PURA	-1.3770365462978	6.39450553573065	-16.1044951942285	2.21652883079833e-30	2.56026130178983e-28	58.5844541149517
CHD2	1.72515177355622	8.09404783918758	16.0701345014812	2.60752672348073e-30	2.98890238776998e-28	58.3638763769956
ARID3B	1.95199807189189	2.94726950601136	16.0433592091626	2.95973297175831e-30	3.36692047756991e-28	58.2064090455505
URB2	-1.41085910363459	4.39372538016746	-16.0116731511047	3.43888627520721e-30	3.85360569466503e-28	58.1865717667243
ADIPOR2	0.817506197572206	7.01125327438586	16.0214713534187	3.28292642880825e-30	3.7064979890966e-28	58.1557912381482
TFE3	0.981136067323707	6.96665464157639	15.9806839627268	3.98292458323224e-30	4.43019226235668e-28	57.9727450574872
UBQLN2	-0.834290865551113	7.01608461600941	-15.9192005187728	5.33217498443823e-30	5.88734849752386e-28	57.690680999914
TRIM16	1.17230072255467	7.01976816602199	15.9156233137035	5.42353404594856e-30	5.94451001707763e-28	57.6741143496728
STX5	1.19432275738415	6.1485376462777	15.9094021746888	5.58618208928631e-30	6.07841378642922e-28	57.6687461258938
GCLM	1.46694298167241	7.36663496752429	15.8789752106653	6.45518134172594e-30	6.97345345520552e-28	57.4956687629149
FAM53C	1.92657607073728	7.58741650217392	15.8601828188407	7.05855489336217e-30	7.57080430562331e-28	57.3705710917414
F11R	0.818180155686245	7.86323856071296	15.8460109692545	7.55081700596631e-30	8.04135235188582e-28	57.3036272266989
FOXA1	-2.29238877755694	8.36407166415439	-15.8166534793698	8.6831795588708e-30	9.18215663774676e-28	57.1784794205313
SLC6A9	1.50694710296174	5.8614859909969	15.7863559099571	1.0031250025521e-29	1.05335140128129e-27	57.0895948083805
HMGCR	1.26635010637089	7.97229175175392	15.7773991144609	1.04687120567391e-29	1.09165402947219e-27	56.9765966471369
PI4K2A	0.799254371184417	6.02551330556146	15.7363152266394	1.27344666992076e-29	1.31876380658828e-27	56.8381510930208
DUSP3	0.982929125176963	7.5628548537765	15.6697315006694	1.75013140397143e-29	1.79999816178321e-27	56.4739313364714
MYC	-3.06999944324876	6.87108080325288	-15.6049015881658	2.38643225818326e-29	2.43773243461767e-27	56.2271497431546
AMD1	-1.83531925741365	9.28014605190019	-15.5996406820429	2.44730409585675e-29	2.48302150698547e-27	56.1088231981844
CCDC9	1.69432616459378	4.06796338000795	15.5696738481865	2.82504167780638e-29	2.82805505559604e-27	56.0884088487136
NFX1	0.964129549244881	7.04390371078206	15.5815864430734	2.66832443956534e-29	2.68909797211497e-27	56.0657360926646
NAA15	-1.44084585252631	6.65371544000228	-15.5497583041711	3.10798803441564e-29	3.09069856455531e-27	55.9322989151532
TEAD3	1.11544692646809	4.98926907022272	15.5272265685099	3.46261870890868e-29	3.42070279822189e-27	55.8844878671723
RANBP2	-0.979518397492677	8.2871988357384	-15.518223084067	3.61545619025428e-29	3.54834576162473e-27	55.7391173039699
HSP90AB1	0.8902375022955	11.7264866526892	15.5152450804223	3.66748718551247e-29	3.5760381543932e-27	55.6427679495856
BRPF3	0.947099889432192	6.58819434229933	15.4906059918479	4.12789771500492e-29	3.99900077990412e-27	55.6406888474483
NCOA5	-0.833980311636925	6.00606521697177	-15.4781142713803	4.38308797706464e-29	4.21900314510274e-27	55.6153413239767
PQLC2	1.6780665813176	3.76104687004682	15.4593456878591	4.79664026626784e-29	4.58766562027248e-27	55.5380448515218
SLC1A4	1.15471066738843	5.07944132032652	15.45155865493	4.97953388665393e-29	4.73244815455668e-27	55.5239629820849
FASTKD5	-1.08316503005043	5.47627953741883	-15.4440263720004	5.1631126411433e-29	4.87605656725835e-27	55.4819455919569
GPATCH3	1.58807028297226	4.53857806336664	15.3775170216395	7.11004651940936e-29	6.59039867502783e-27	55.1823817231421
PIGM	-1.36137763865938	5.76128672915297	-15.3827784602109	6.93219958524981e-29	6.46546018460318e-27	55.1797277896132
AARS	0.763683851192424	9.82860415560559	15.3967026315907	6.48281089527037e-29	6.08411802521124e-27	55.1199416808221
ZFAND3	0.905200396408866	7.19824743810549	15.3616393062662	7.6750402387183e-29	7.07045424690761e-27	55.0137132759669
DBR1	-1.14565299536334	4.57625632576826	-15.3291196751017	8.9771094350367e-29	8.16971365312189e-27	54.9520095574231
KNOP1	-1.2548689064156	4.94562663440371	-15.311721355175	9.76269494048489e-29	8.83112212206754e-27	54.8548009857841
ID2	1.69958474535776	5.50589900121654	15.2598991811589	1.25366662576812e-28	1.12724898518168e-26	54.5926959784168
VLDLR	1.54832650513182	4.04594054422135	15.2455824023024	1.3434228493271e-28	1.20076413723189e-26	54.5511405734752
UTP15	-1.18127455470735	5.15512191841716	-15.1980191661178	1.69066288036681e-28	1.5021889829342e-26	54.3116660754799
SIAH2	1.03349820116619	5.31971324350936	15.1803132798583	1.84185302265099e-28	1.61738391743434e-26	54.2053565958346
ID1	1.85742203387092	5.86158339442705	15.1778555332282	1.86388745425527e-28	1.61770003915844e-26	54.1561899380427
DHCR7	1.09170413773723	7.38840942661552	15.1779679157417	1.86287415497466e-28	1.61770003915844e-26	54.1115675473585
FTH1	1.31999089227997	11.6550602860358	15.1884806241333	1.77049351538991e-28	1.56386650747617e-26	54.08981208209
PGD	1.11661100920782	8.61367700918984	15.1766786100037	1.87453254404348e-28	1.61770003915844e-26	54.0837232230866
NUDC	1.05964800904911	7.54021123072292	15.1527759092178	2.10445627029672e-28	1.79548382697588e-26	53.9792137423078
DNAJB5	1.32386664330404	3.61869952316536	15.1247449547872	2.41047473443231e-28	2.04495415888336e-26	53.9678538923043
ZNF146	-1.11984124090204	7.17519239684007	-15.1160608895705	2.51407135248861e-28	2.1208592937623e-26	53.8298881385191
RPL36A	-3.25627045671359	1.87967025854112	-15.3323516806655	8.83833035378103e-29	8.09246149953512e-27	53.6159947558121
HIST1H2BJ	2.83385849910009	2.12376101238956	15.1548321237878	2.08360929573969e-28	1.78785583913298e-26	53.6068641040251
TFB2M	-1.29930551244381	5.24998999977267	-15.0353646140742	3.71862870371389e-28	3.10216270083154e-26	53.5220638890442
TSHZ1	1.25729316075539	5.2358339491283	15.0244646551877	3.92077302307582e-28	3.25272528809428e-26	53.4614948576627
FDFT1	1.12599916467334	8.5063379988421	15.0404507084819	3.62792183005561e-28	3.04340079330252e-26	53.4265390026461
FASTKD1	-1.51702528046131	4.59381810500592	-14.9932535803311	4.56280585019662e-28	3.75053017131349e-26	53.3400837496817
CNNM4	0.817790107210049	6.01551885197322	14.9773567047312	4.92942252061721e-28	4.02283742226022e-26	53.1915030899392
BTN2A1	1.15498531807394	5.57032795996997	14.9596481080319	5.37279769278578e-28	4.36096919756061e-26	53.1392973799084
HSPA8	1.56567540608599	12.2377368924927	14.9928947378246	4.57077131959489e-28	3.75053017131349e-26	53.1122190048057
PPRC1	-1.36920091970248	5.8784223670482	-14.9355536221018	6.04114145933433e-28	4.87708495448195e-26	53.0040088273585
TRMT5	-1.2298970976705	5.10182969739992	-14.9150238015844	6.67617462377536e-28	5.33241692290483e-26	52.9532029188021
WDR3	-1.03735684548962	6.51101782139512	-14.9279738236788	6.26820790908787e-28	5.03333743116917e-26	52.9266518072375
SERTAD1	3.12216172793048	3.86073885022199	14.9008585077244	7.15305516674795e-28	5.68308340655488e-26	52.8789483933256
KLHL25	1.48790748082691	4.40665353249088	14.8970347401201	7.28755336509762e-28	5.75946849106873e-26	52.859807543896
C6orf120	-0.933749998634386	6.20883303497212	-14.881748609972	7.85110778534391e-28	6.17236829867666e-26	52.7370950042039
RUNDC1	-0.904721525261386	5.9086170800726	-14.8361799195992	9.80473143013134e-28	7.5116248548394e-26	52.528908237021
NEDD4L	-0.759744604569612	7.72242217383346	-14.8501601888704	9.15835129212878e-28	7.16259390638572e-26	52.5232777133768
TBC1D20	0.877769003486165	6.67308014820123	14.8420404693814	9.52836575445888e-28	7.4133647755935e-26	52.5127891746265
KCMF1	0.973380237872802	6.46339468458491	14.8396129103885	9.64187950999478e-28	7.42474167805547e-26	52.5108597430169
BAG5	-0.887071566100908	6.47024144308314	-14.8157774576405	1.08312305467002e-27	8.25592679640868e-26	52.4059300285529
PLAGL2	1.40175009584144	6.02089139384722	14.7940509317198	1.20434049382863e-27	9.13352366430846e-26	52.3069535663437
CEBPB	2.36113459404512	5.66217179809038	14.7761893859028	1.31414363089891e-27	9.76890136711787e-26	52.2593617885479
KDM6B	1.59621342445617	7.54947746251436	14.79205817712	1.21611922025928e-27	9.17650563387604e-26	52.2381462495855
XBP1	1.17246426394942	8.43078054526475	14.7883203584203	1.23852574452474e-27	9.29885128989178e-26	52.2028881186028
STX3	1.07318662622781	7.8186658237774	14.7767198279016	1.31074214043183e-27	9.76890136711787e-26	52.1676938982859
TESK1	1.15702816309547	5.47595426062515	14.7585036685298	1.43277889266563e-27	1.05983289912646e-25	52.1581055033398
TFAP4	-1.22712246356153	4.15678082208915	-14.7423657110267	1.550401750688e-27	1.13565037504054e-25	52.1278095495213
RSRP1	1.33061398513922	4.79995763564547	14.7361088408888	1.59857393579738e-27	1.1652517582492e-25	52.0964158167194
LRRC8A	1.19730827025549	5.89579711095065	14.7457998983937	1.52458444002588e-27	1.12221372310925e-25	52.0554262397878
SNORA33	-2.76870550497932	1.984442051456	-14.8405050802655	9.600004153481e-28	7.42474167805547e-26	51.8314145862694
MAP1LC3B	1.90936087930267	6.87429820809902	14.6972740434467	1.93310215529486e-27	1.40229284849796e-25	51.8299953721126
PCNXL4	-1.06571007574956	6.10853862802554	-14.6764088867531	2.14103330750504e-27	1.54566135314883e-25	51.7367682715485
SMOX	1.30873094989423	3.48581849464683	14.6208801407628	2.81065847524426e-27	2.01937070163961e-25	51.5025956419835
IDI1	1.51765362749434	7.09237671856238	14.5862331454027	3.33139958975135e-27	2.38210934474792e-25	51.250741022494
FUT1	1.58898834526804	3.79079258370281	14.5577383693449	3.83161701484419e-27	2.72680384336021e-25	51.2259277808943
UHRF2	-1.06200576875031	5.32325649999453	-14.5264696459136	4.46784545281394e-27	3.16458336412519e-25	51.0524306258062
ZNF165	2.89147886621809	4.44433544701069	14.5212345881786	4.58429503451484e-27	3.23182038677347e-25	51.0517646550064
PPAPDC2	-1.04173608617661	6.27751018140197	-14.516692823962	4.68779069234787e-27	3.27404023424631e-25	50.9622105958814
ATF4	0.796727602626897	9.48506763517002	14.5185460457343	4.64527976750666e-27	3.25951032658317e-25	50.8547336133246
ELK4	-1.45678813982655	7.11328288398453	-14.4987284426015	5.12068557188403e-27	3.55982474756531e-25	50.8386393092102
TXNIP	-3.15926261294439	6.26709835508204	-14.4557092631807	6.32780016986973e-27	4.35863519957632e-25	50.6870513267601
BAIAP2	0.821903726375278	7.15562424073506	14.4682694757492	5.94845714646784e-27	4.11622269637609e-25	50.6579565466104
FBXO34	1.13961072185281	5.25086493663597	14.4248380638485	7.36673657401048e-27	5.05109207284664e-25	50.5358565542973
SAYSD1	-0.806204103008958	5.54122787267801	-14.41347356146	7.79096856936303e-27	5.31769018352524e-25	50.4807334892883
PIK3R1	-1.43546166976503	6.09557868836085	-14.3009543048208	1.35732811692351e-26	9.22246108765763e-25	49.9043241412255
DIEXF	-1.29651090629151	4.99384560654034	-14.2762214714779	1.53377517731454e-26	1.0374400028178e-24	49.8389023211471
TOB2	0.79561957726594	5.80241775130642	14.2416221652554	1.81995858410629e-26	1.22002223655982e-24	49.5946243143305
HIST1H2AC	1.59950596892662	5.12517021300893	14.2090864485563	2.13787490130377e-26	1.426770200799e-24	49.5069317295464
ISL2	2.19453746705315	2.07341107617555	14.2697122002234	1.58392842539167e-26	1.06655915855073e-24	49.4593412904105
GABRB3	-0.903836297751841	6.24379069667625	-14.2042060891898	2.19015464333608e-26	1.45519301435109e-24	49.4098596220389
ZBTB24	-1.32716473388984	4.87075665043181	-14.1851537590599	2.4068392614005e-26	1.58513589250833e-24	49.4065808529875
LIG4	-1.47395978102259	4.5967788318209	-14.1727967636511	2.55876405246948e-26	1.67783410532235e-24	49.3433609823813
WDR75	-0.931298599526387	6.07658964247483	-14.1857615816898	2.3996046149033e-26	1.58513589250833e-24	49.3237773850394
SH2D4A	-1.14526378770826	4.69665597530123	-14.1585672183013	2.74568526712702e-26	1.78481428446663e-24	49.2515767367631
PPP1R13B	1.01731238151545	5.50330725893508	14.1647356832955	2.66302761522977e-26	1.73860968131696e-24	49.2322085463135
SRC	0.784692636003353	5.90357655288784	14.1480949218421	2.89195950514645e-26	1.87179585902065e-24	49.1250282813548
TULP3	1.32803249421811	5.59850321325984	14.1393279681636	3.02041727194163e-26	1.9382301604904e-24	49.1231245952285
KLHL12	0.698912648739515	6.90955935629097	14.145347123522	2.93161991640037e-26	1.88932208861236e-24	49.0807550144924
WDR36	-1.14536470262804	6.00577983429852	-14.1041182437201	3.59673244620602e-26	2.29823550690339e-24	48.9310231558714
SPTAN1	0.680118221816726	7.56047896575781	14.0979522968259	3.7084764239733e-26	2.35959669416877e-24	48.8208945392051
TRNT1	-1.29869986998319	5.31185198278461	-14.0655945537146	4.35466443687114e-26	2.74746391529652e-24	48.7925356884956
HSPB1	1.32615730958706	8.40441268495778	14.0926971766113	3.80646229275206e-26	2.41172311341624e-24	48.7660443412343
ZNF485	-2.0577795564458	3.25818907487483	-14.042779770452	4.87719479712836e-26	3.06426598634642e-24	48.5881218378788
ERF	1.39482062477187	4.843689017633	13.9938511594592	6.22013561359024e-26	3.87558325201955e-24	48.4053989312117
AP5Z1	2.099131096627	5.91578228337596	13.9953527535773	6.17385555571776e-26	3.86277562602741e-24	48.4041803047306
LRIF1	1.7819247180836	5.86896430277534	13.9749739057636	6.83255305691029e-26	4.23957093812252e-24	48.3026714100378
NFYA	-0.939236004932282	6.22389399008312	-13.9615822237372	7.30339845579356e-26	4.51307947375293e-24	48.2221815181766
SAP130	1.1536767303732	6.12394035876963	13.9601732245505	7.35479541866596e-26	4.52621344289705e-24	48.198681161546
SMAD7	1.72387446237624	4.4597173317321	13.9395875340412	8.1485026921917e-26	4.99420067044696e-24	48.1873322117141
SMIM15	-1.28933036755973	6.24982840750517	-13.8991369695086	9.96760965013939e-26	6.05966099216571e-24	47.9278663035223
FAM208A	-1.09114728799655	5.44578848953339	-13.8752632714201	1.12273249596149e-25	6.7706631162079e-24	47.8529063408175
SEC23IP	-0.791604572669955	7.05601096965657	-13.896850385922	1.00818496000317e-25	6.1043973223418e-24	47.8498829034225
TNFRSF10B	1.49285880114774	8.16045310305607	13.902574665762	9.79830060940167e-26	5.98094642076323e-24	47.836908788748
FIGNL1	-1.43717393920651	5.58928128395094	-13.8310018534313	1.40013272118642e-25	8.34301307195843e-24	47.5978408608698
MARS2	-1.51694749535033	5.0003707327623	-13.8193623589305	1.48388833605571e-25	8.7771530248087e-24	47.5873180145023
COG2	-0.939443432525559	5.01033733473769	-13.8192553942581	1.48468091922044e-25	8.7771530248087e-24	47.5716551262681
PCK2	1.05143313125708	8.54476265599789	13.8317096049659	1.3951957547762e-25	8.34301307195843e-24	47.4695681718235
FXR1	0.815791883211084	7.71882130649814	13.8181340063566	1.49301577546944e-25	8.79181368017611e-24	47.4315527662336
IGIP	-1.67509434036587	4.32877651963103	-13.7793386101157	1.81222285323205e-25	1.06298196734892e-23	47.4017506473274
SLC25A32	-1.13870613928565	4.57311601237595	-13.7602653026318	1.99345623096577e-25	1.16240259208698e-23	47.307270231108
BBC3	2.78364540625395	4.23658884704849	13.7543274453321	2.05351130655693e-25	1.19056084089803e-23	47.2883695702296
NIP7	-1.00257905586039	5.35281356137817	-13.7465553994151	2.13487137487093e-25	1.23297032942546e-23	47.1823699845678
NUPL2	-0.882249915127693	5.25889550111733	-13.7359147420825	2.25153691563684e-25	1.29536698563995e-23	47.1592837639684
NRBP1	0.677014586779772	7.28053615446019	13.7598897140695	1.99720210947283e-25	1.16240259208698e-23	47.1556784227661
ISG20L2	-0.729196904090449	6.1583559455083	-13.7338792258899	2.27457364287633e-25	1.30362587104698e-23	47.0687461198148
ZSWIM6	2.07035685167446	4.1947934926658	13.7093133636941	2.57198987260019e-25	1.46291666390017e-23	47.0646375786582
ATR	-0.893275247779217	6.02238403548702	-13.7278322646553	2.34441493625656e-25	1.33854504497447e-23	47.0527107035411
KIAA0391	-0.877013750270478	5.39855177901452	-13.6928748913426	2.79252426665865e-25	1.57050728045492e-23	46.9136120136177
KHNYN	0.671260318201456	6.64107650874909	13.7016460520187	2.67258809427743e-25	1.5143993518366e-23	46.8888306341635
TMEM55B	1.15900612899297	5.63184721035169	13.6899009592819	2.83440467624735e-25	1.58811270964665e-23	46.8877270892915
CREBBP	1.27840072175905	7.18355645602916	13.6981203140708	2.72016426098228e-25	1.5355634038688e-23	46.8422574146451
ARF6	-0.791453965247702	7.35692697397771	-13.6714028112786	3.10944639965821e-25	1.73574152926645e-23	46.7127671864904
NFKBID	2.21471861156235	2.11234676420252	13.659927451175	3.29338182859687e-25	1.83160820511891e-23	46.6984577159893
SOX4	-2.17492231837217	6.33337667895556	-13.6414112688313	3.61349413212227e-25	1.97608285177353e-23	46.6721451189942
GTPBP10	-1.13406648382967	5.84221052329068	-13.6457496551805	3.53579473790123e-25	1.95196668324724e-23	46.6684269652118
FDPS	1.07951348221138	7.41229365755239	13.6562855320059	3.3540113076944e-25	1.85844405152543e-23	46.6280942035196
GZF1	1.48876539103355	6.09772119467282	13.6418668349439	3.60525513934883e-25	1.97608285177353e-23	46.6139312911705
RELL2	1.40799810438175	2.88804519586131	13.617473270326	4.07409735392998e-25	2.20059877218031e-23	46.576924321013
SSFA2	-0.952570901489744	7.3680686601883	-13.6411097063233	3.61895833935616e-25	1.97608285177353e-23	46.5658994149857
NAT10	-0.708572969477832	6.53881867925356	-13.6234044449388	3.95475043963616e-25	2.14384594229518e-23	46.4867030590292
GLUL	0.595383508772963	7.33226107970861	13.6148704338176	4.12760697934178e-25	2.22151062372029e-23	46.421063937005
BROX	-1.18397385726318	7.35094076623291	-13.5904402974068	4.66554792461587e-25	2.50206670128685e-23	46.3205607942956
MAFB	-1.76438941997386	5.51933565158371	-13.5635455010232	5.33955523530024e-25	2.83317178138757e-23	46.284736200944
BRIX1	-1.24727776571713	5.60768849185062	-13.5683893783938	5.21132498411748e-25	2.77493815466341e-23	46.2798075239429
ULK1	1.32116820593752	6.95200837254464	13.5818463642696	4.87107633547729e-25	2.60299225101519e-23	46.2746674711837
MAP3K3	0.816103290783778	5.33690090707319	13.5614766459076	5.39528434936747e-25	2.85266161232753e-23	46.2565183056811
IER5L	2.53560590341785	4.06478963746966	13.5356552488009	6.14200593061389e-25	3.22476786902441e-23	46.2048663551284
CCDC120	1.10099791749098	4.65883799148511	13.530634301989	6.29883624229875e-25	3.29558623743408e-23	46.1376970552576
NAB2	2.35727381444098	3.74003782532157	13.5202528800242	6.63597079614546e-25	3.44794939359586e-23	46.1267360117831
HIST1H2BK	0.671956223317534	6.80853152002269	13.5399735911289	6.01026092858241e-25	3.16666940714363e-23	46.065008812341
PURB	-0.941720425149966	7.5277512652173	-13.5246784683804	6.49008991946857e-25	3.3838607719007e-23	45.9831585009263
SPRY4	3.12451327605196	1.06648235268682	13.6264245453951	3.89533531004628e-25	2.11928822520489e-23	45.9173217419055
RNF114	0.719221320067191	6.91933866477306	13.5092949528374	7.01150450362038e-25	3.63050867677116e-23	45.9136435883128
UBE2H	0.964596499684024	8.05546991854866	13.5083474768543	7.04496043832478e-25	3.63529642411976e-23	45.875298376843
FHDC1	-1.1109525363014	4.94820480361845	-13.4751410260058	8.32449655732106e-25	4.2808438460525e-23	45.8628817400934
GEMIN6	-1.48471462564494	3.03672096777911	-13.4708775411235	8.50486307245546e-25	4.35866975754236e-23	45.8251181024404
MYNN	-1.06889332937838	5.46840457536251	-13.4537399972264	9.27033076469106e-25	4.73480567219731e-23	45.7260711711256
SETD1B	1.15561804984038	6.43996943158833	13.4466616421832	9.60633814367951e-25	4.88978893442344e-23	45.6143356369189
ADO	-0.800293416858517	5.71498545501005	-13.4279647496472	1.05538661675226e-24	5.35394778282161e-23	45.5822649932833
FAM214B	1.044172582005	4.94263795371917	13.3986077100219	1.22345698910673e-24	6.1442910195407e-23	45.4824338556662
OTUD5	0.867376395226387	6.22299287189943	13.4165177711642	1.1179729399598e-24	5.6333831095424e-23	45.4764908011564
SPRY1	-3.51005717988376	1.75292518092813	-13.8711880887745	1.14578060515839e-25	6.88201662682338e-24	45.4676674069763
POLR2A	0.74810049387419	7.93844358250728	13.4197218717439	1.10008820038023e-24	5.56192741310086e-23	45.4188163532621
METTL13	-0.851708853754607	6.00917621517127	-13.3966641021285	1.2354890928367e-24	6.1840347393453e-23	45.394327549431
ZBTB5	0.957624779382488	5.768853339164	13.3944743617753	1.24918727836215e-24	6.23182597072628e-23	45.3888801126622
IER5	2.68759771281487	4.14034906893803	13.3679403946565	1.42780773409038e-24	7.07589469805317e-23	45.3650827643851
OTUD4	-0.999074907232325	5.84794030466712	-13.3818539974312	1.3311605051815e-24	6.61877686947198e-23	45.3494104233267
TSC22D3	1.32061084295279	5.95208719107084	13.3616733982406	1.47361140458334e-24	7.27886475369192e-23	45.2382605420208
RNF144B	1.4998366530115	5.40282879366205	13.3479995533795	1.57873583103902e-24	7.77255647176457e-23	45.210682708402
ZNF425	1.67234526125786	3.44054700672223	13.3360717118325	1.67656797984334e-24	8.17381324198946e-23	45.1963872104102
NR2F2	-0.936800995019285	5.687500308565	-13.3420807037253	1.62654428964797e-24	7.98176112854704e-23	45.1565349382883
ARHGAP29	-1.20472064510709	6.98591240564414	-13.331737987879	1.71360132366457e-24	8.32732604406057e-23	45.0543284204837
ACER2	1.47594333374273	4.58579834144625	13.3100446265213	1.91169692914329e-24	9.23023829196644e-23	45.0481211334822
NPLOC4	0.810206324205764	7.95665826576091	13.3386053790407	1.655290078519e-24	8.09636345897111e-23	45.0174306440848
FBXO11	0.840637890597779	5.94222880045124	13.3138444152284	1.87540869979225e-24	9.08423775357433e-23	44.9818803640668
TIMM21	-1.44618201451798	5.13785885254676	-13.2931368239248	2.0819081031311e-24	9.95602932376325e-23	44.9319697364012
FAM43A	1.23483296101178	6.53503857119285	13.2938435978521	2.07449730953178e-24	9.9522848562074e-23	44.8620765660398
RAPGEF2	1.05596627237747	6.32712163015569	13.2823145828722	2.19875999930601e-24	1.04814540157394e-22	44.8100645546724
PTRH2	-0.900544299466037	5.28316913467432	-13.270290363953	2.33632868560239e-24	1.11019973237359e-22	44.80829195522
KRT18	0.657730437743638	8.41977830926022	13.2955639481256	2.05656926353873e-24	9.89789873759537e-23	44.7846531581737
SACS	-1.53591269519924	5.65205410839167	-13.2593903398669	2.46848879141911e-24	1.16562351232545e-22	44.7604166330942
ID3	1.91849707520811	6.36895444094557	13.2636280678	2.41623833497996e-24	1.14454999489145e-22	44.6972322347505
NATD1	1.76467436755729	4.32972210869249	13.2107840287274	3.15541258931976e-24	1.4806773575383e-22	44.5799027877599
DDX18	-0.825616012482084	6.91798004656693	-13.2190151048022	3.02686579327607e-24	1.42480930256531e-22	44.4489557257552
DFNB31	1.52121656953973	4.26420487191854	13.1673330635779	3.9305677406545e-24	1.82728808649127e-22	44.3500440932596
MBLAC2	-1.30802106305732	5.23031318856897	-13.1718903762442	3.84101298346583e-24	1.79120034036407e-22	44.3342320928668
HSD17B7P2	2.36473811424911	2.9509171084644	13.1643040563182	3.99124655601562e-24	1.8497703174423e-22	44.3158566678821
DLEU1	-1.23843541806948	3.98094673898335	-13.1179871634845	5.04535154084201e-24	2.32395701648109e-22	44.1180543730823
USP54	-1.08044591508123	8.47560735519869	-13.1580105597478	4.12034468826417e-24	1.90372602581461e-22	44.1057159956519
CNNM2	1.09367705113574	5.18195043420307	13.1168357824413	5.07484459888313e-24	2.33039347085104e-22	44.0666307281082
RIT1	1.34458860604271	6.19270559275461	13.095213653127	5.66199043951873e-24	2.58420815926484e-22	43.8961966037483
FNIP1	1.42598147753789	6.6316041327566	13.0943655090617	5.68636275791969e-24	2.58746736887642e-22	43.8593325602295
JUN	3.11733673155589	6.83319513857423	13.0957158516161	5.64760868078746e-24	2.58420815926484e-22	43.8463687959208
WDR47	1.11062968571407	5.02047264025524	13.0463768440708	7.25152846368239e-24	3.26014824582799e-22	43.7026697858824
ZBED5	-0.84030608545815	5.92325298143356	-13.0551059725079	6.93769053642119e-24	3.13784220165363e-22	43.7004413591036
GOLPH3L	0.926390062368613	6.74326284322276	13.0592658036678	6.79296455550013e-24	3.08166633732296e-22	43.6681917923287
OMA1	-0.906502965671146	5.51108613888953	-13.0392462258316	7.51844125005308e-24	3.37005712868051e-22	43.6483619515087
ZNF544	-0.720539111324969	6.27538610819517	-13.0474544604508	7.21202679382302e-24	3.25212595603743e-22	43.6167251296018
NDEL1	1.08200804331812	5.99597182931151	13.0316188807247	7.81487229075e-24	3.49250364041375e-22	43.5661890638897
SETMAR	-0.82899007030037	4.9214107323256	-13.0112336891895	8.66598528884915e-24	3.83859690552681e-22	43.5251846701388
PHLDA3	1.38713918332711	6.4531681167176	13.0188988412511	8.33555211302399e-24	3.70315534109965e-22	43.4640970549215
FAM134A	0.753556421293949	6.74036342392898	13.0195619721121	8.30756680695291e-24	3.70167427813664e-22	43.457099183703
ERRFI1	1.75433722049437	6.54934566930498	13.0092002062456	8.75583107428109e-24	3.86698704151191e-22	43.4238611966035
SNORD14D	3.31499378735879	0.22902785046594	13.1957414335914	3.40466356324606e-24	1.59266131045803e-22	43.3448000796029
TXLNGY	-1.08193010277275	5.91471737059859	-12.9665566161396	1.08710652354068e-23	4.75918121209527e-22	43.2365820404139
ADAMTS1	-2.45793852303832	8.07165006916115	-12.983139580682	9.99353698137167e-24	4.40067305901105e-22	43.2123127706702
CTH	1.48148043996525	5.115332598332	12.9407468730109	1.23932350245487e-23	5.40979119559951e-22	43.1811667644401
MTCH1	0.705169342688364	7.88516842378805	12.9708137463998	1.06386694029162e-23	4.67106022673071e-22	43.1582273268784
CSRNP1	2.26370357806295	5.02972264259469	12.9329410176817	1.28944375966855e-23	5.59603684831879e-22	43.1251318322064
YTHDF2	-0.6342688410218	7.23579566216483	-12.9356662716221	1.27171829666538e-23	5.53510780948618e-22	43.0108619808049
SASS6	-1.43423788032475	4.87002814965703	-12.8545038355631	1.92108697854115e-23	8.31326860800402e-22	42.7746502999352
ABCG1	1.27511193493291	3.18217062942403	12.8076353306779	2.43848281423332e-23	1.04101349127111e-21	42.56319085989
KLHDC8B	1.00044005667299	4.78124915914599	12.8159685729339	2.33721285920377e-23	1.00560424910613e-21	42.5485127773973
NOTCH1	1.38871410919993	5.91221420067016	12.8282333951603	2.19578866202444e-23	9.47470188188478e-22	42.4911560265658
FEM1A	-0.95118881094966	6.2837392444033	-12.8074882939657	2.44030866360836e-23	1.04101349127111e-21	42.4018781764549
CIPC	-0.659465248540232	6.20229853804595	-12.7957671197489	2.59035984301991e-23	1.09888948866093e-21	42.3600739134004
FYCO1	-0.799761085243979	6.56258036646784	-12.7957477082907	2.5906158696455e-23	1.09888948866093e-21	42.3326150157787
KIAA1161	1.18241326596811	3.33324334906282	12.7397524181808	3.44571849294802e-23	1.44932517899461e-21	42.2224497622306
SRSF8	-0.740438982858986	7.18242445471449	-12.7710231740465	2.93822980696454e-23	1.24282982482759e-21	42.1755934947113
RGS3	1.00571654560132	6.11439071284804	12.7598598666159	3.11016201255281e-23	1.31185934776666e-21	42.1696641179437
TEX19	2.47950926810918	1.66127872729026	12.8139057500125	2.36188140926584e-23	1.01331460690102e-21	42.0012384634574
CACFD1	0.950802640625126	5.98206350800602	12.7247368901693	3.71978919258968e-23	1.56023336636667e-21	41.9993915017616
RNF19B	1.40708925429385	4.81109516869385	12.7052406984447	4.10854366968075e-23	1.70425115314713e-21	41.9965431180569
IMP3	-1.06497897230953	6.03720750649501	-12.7117669249519	3.97407064738326e-23	1.6622463744041e-21	41.9265488237611
DDX47	-0.75999635213075	5.96243912190438	-12.7078845309318	4.05352588545815e-23	1.6907706860011e-21	41.9169871027479
PQLC1	0.952027307303622	5.76354279422617	12.7066939116386	4.07821042336014e-23	1.6963547844093e-21	41.908218388847
ZC3HAV1	-1.13413755596442	7.12221848714818	-12.696861961955	4.2879028922621e-23	1.77375068402776e-21	41.8144259970305
TRIM38	-0.99876557564836	4.77622950456503	-12.6388060322821	5.76630138176529e-23	2.36575905870458e-21	41.7019586300069
LMO4	0.91258370572746	5.58607991018873	12.660655017128	5.15780852313564e-23	2.1277377138298e-21	41.6904646294315
TMEM203	-0.831460575764732	5.43407221104137	-12.6357990825021	5.85550213068999e-23	2.39580980911283e-21	41.5946319844007
HSPB8	3.27033350505058	3.78392611016434	12.618381209186	6.40012391583497e-23	2.5974124518967e-21	41.5755898379085
AIM1	-0.989738107345537	4.56901317756297	-12.6229206413376	6.25347037120565e-23	2.55168780146805e-21	41.5617537622434
SKP2	-0.988389155297769	5.30482601242042	-12.6183912091434	6.39979708863506e-23	2.5974124518967e-21	41.5146903667394
ZNF674	1.55142663354505	3.68231888707363	12.5851102927854	7.58573288323681e-23	3.05381675535346e-21	41.4425042540481
C7orf49	-0.838716290515612	6.12734528507479	-12.6089276140164	6.71670728091904e-23	2.71854653720432e-21	41.4115936457658
URAHP	3.20277152984617	1.66235183141266	12.6467624841243	5.53679481781417e-23	2.27782221874788e-21	41.3846603067366
ERCC4	-1.14271463945641	5.08601341366693	-12.563888785886	8.45467409344277e-23	3.37647303689193e-21	41.304670634592
RBM23	0.640859263739316	6.91812079398158	12.5734228976149	8.05257382900493e-23	3.23308686139941e-21	41.1722274496521
UBAP1	0.919441074632076	6.96208329539737	12.5680401966473	8.2771703378744e-23	3.31439972782725e-21	41.1525473237872
MPP5	-0.750614874141756	6.87680319956216	-12.5582912209139	8.7000728828915e-23	3.46525979866044e-21	41.1121471191443
MAFF	4.77156221776711	2.49231257978251	12.5965539470498	7.15494138365363e-23	2.88813440368126e-21	41.0574308560127
GABARAPL1	1.01057117105035	6.48173614621184	12.5271217562173	1.020320036161e-22	4.0532078473528e-21	40.9933538657063
COG8	-0.906858551853817	4.9683261933198	-12.507588953913	1.12752899887831e-22	4.44382557668156e-21	40.9892925921925
EIF2AK3	1.02717377531735	5.91502092451735	12.5146608551839	1.08746734321349e-22	4.29721305939312e-21	40.9550830517301
PLEKHO2	1.35752139506397	3.07728226410433	12.4821379453329	1.28435865305415e-22	5.02237748288051e-21	40.9145326184868
TPD52L2	0.661367815663717	7.29067167320039	12.5199926284873	1.05821010851421e-22	4.19263403415549e-21	40.8859455315728
AFG3L1P	1.91757993475842	5.76303378660864	12.4927254278341	1.21662145651344e-22	4.78240518089158e-21	40.8420398484648
QTRTD1	-0.826328160882787	5.32256810093986	-12.4884253867218	1.24368931778882e-22	4.87604146107491e-21	40.8406170869872
HILPDA	-1.17836350194991	3.95236856073731	-12.459133037035	1.44486955076218e-22	5.62076714358675e-21	40.7907055509425
CROT	-1.30988494397614	4.87538255969214	-12.4573476468632	1.45813764420067e-22	5.65772477139981e-21	40.7375278401581
MTAP	-1.00020328185381	5.55259301753386	-12.4679161295958	1.38134041124674e-22	5.38758639357949e-21	40.7190539412033
UMPS	-0.707578213357422	5.90117854437778	-12.438881017046	1.60275186268781e-22	6.20281494075263e-21	40.5341998729008
C6orf106	0.727362094648812	7.36640777609377	12.4338842100661	1.64429857123942e-22	6.34724610430106e-21	40.4512832615879
TMEM168	-1.19958042823572	6.20186945704507	-12.3768720097133	2.2021846233716e-22	8.47897546270461e-21	40.2542995833042
MAF	-1.71836593638528	3.64953015087327	-12.3462513891611	2.57656814373152e-22	9.86983348119195e-21	40.2342627886761
POR	0.879522046093877	6.53426567239365	12.3639312742129	2.35324467879325e-22	9.03742253114053e-21	40.1147699132244
EFNB1	1.00948319924491	3.56009298672797	12.3104839244028	3.09550044331047e-22	1.17676037105696e-20	40.0467293284567
MEX3B	1.31636417528015	3.76666421890878	12.3093482914168	3.11359227227298e-22	1.18064902930432e-20	40.0391644806483
FAM219A	0.900088205707812	4.9031338887447	12.3131069251924	3.05411523119397e-22	1.16397447491392e-20	40.0030862903482
GCNT1	-1.75805633743273	5.04593786032334	-12.2945398200819	3.35944711858048e-22	1.2706664466651e-20	39.9123856532308
SHROOM3	-0.949093603246165	7.16840238425597	-12.324691102839	2.87787820901258e-22	1.09959845258353e-20	39.8980080007641
ZNF10	1.55244377345957	4.39082596376676	12.2767039529661	3.6815540846496e-22	1.38551920138091e-20	39.8291278000485
MAK16	-1.09590584306298	5.19214587876197	-12.2760450230279	3.69402991522743e-22	1.38673883017638e-20	39.7610915089212
LOC646762	1.02135779639078	4.48529429812937	12.2499548011142	4.22362674114575e-22	1.56985096893675e-20	39.7246674529293
EP300	0.959411520078883	7.53043782460385	12.2873589959977	3.48558365605077e-22	1.31506342158941e-20	39.6885326345362
ATG14	1.06038404468785	5.21238960203116	12.252819354596	4.16194229505226e-22	1.55076241941699e-20	39.6685273237642
MVK	1.14862310304051	5.11680087212898	12.2561535570073	4.09128138156955e-22	1.52822590113553e-20	39.6625353748632
UCK1	0.677962381461331	6.08632910237013	12.2656620263065	3.89630886029811e-22	1.45902677920789e-20	39.6396506487501
PMS1	-1.18497228123806	4.75687402166378	-12.2329619982969	4.6088653155474e-22	1.70459905365172e-20	39.6166638824324
TMEM69	-0.719713624973416	5.60176029175481	-12.2467618607303	4.29346375198172e-22	1.59186794320389e-20	39.585947363931
ZFP36	2.20412662555179	4.12984553687558	12.2060828390658	5.29147412599903e-22	1.9474699871569e-20	39.5146242982388
USP43	-1.04853376898287	4.22144765897733	-12.1981567106846	5.51148740997582e-22	2.0234839840635e-20	39.4427919127671
FAM65B	-1.60561571342249	3.0244813109359	-12.1726671925833	6.28316359566716e-22	2.27344541090453e-20	39.3512034993607
HIST1H3D	2.52257825015969	2.27778482567521	12.1957886151826	5.57898388022654e-22	2.04326882793858e-20	39.3059119079241
NOL11	-0.994812886693811	6.3008250253928	-12.1949458388993	5.60320452305059e-22	2.04714645056272e-20	39.2719207678554
SPIRE1	1.21712985274776	6.71318768027115	12.1873075001668	5.82758919570506e-22	2.11369756914752e-20	39.2490089472001
NXF1	0.995333836464007	6.78894337709176	12.1944556227727	5.61734137612796e-22	2.04733005106644e-20	39.2309129726145
KRT8	0.783241889612837	9.06502668100817	12.2072313979134	5.2603314885179e-22	1.94076505237309e-20	39.2292487891869
DOK4	1.70245804122664	2.57392689459509	12.1372616230409	7.538091553989e-22	2.71443603776256e-20	39.1420234064656
EIF1	0.648863199025866	9.69732498475581	12.1894266474712	5.76444876803714e-22	2.09585866103742e-20	39.1294103789204
C5orf24	-1.11739132355152	7.19558281572445	-12.144102933249	7.27741843482596e-22	2.62686815426314e-20	38.9877628244276
ATXN2	0.730680070680804	6.31016911287259	12.1323843065092	7.72962884582618e-22	2.7701218794493e-20	38.9498568975722
SPAG9	0.946735325022237	7.12403827409946	12.1365118539283	7.56722321007002e-22	2.7184072660864e-20	38.9395542236932
IL17RA	0.714609051420893	5.06444640486735	12.1108959526528	8.63332828712416e-22	3.07928877813436e-20	38.9332154866437
FAM217B	-1.30287143889506	5.16006304654118	-12.0840461124916	9.91286676350443e-22	3.49416918593386e-20	38.878334672433
JRKL	-1.26489319355192	3.94650996492021	-12.0800493615272	1.0118954484363e-21	3.55845949735819e-20	38.8740995467403
MKRN1	0.523724475659059	7.01404923103086	12.1185962459954	8.29791340537375e-22	2.96670161178791e-20	38.8565058748933
CRTC3	0.905138453015272	5.26026766296503	12.0896309915171	9.63191873271293e-22	3.41115310590607e-20	38.8185889650295
CAB39L	-0.990552018294405	6.54095299471142	-12.0964135585183	9.30143382941726e-22	3.30972346878032e-20	38.7496680194605
CHMP7	-0.607173692358962	6.09414626604521	-12.0865306779513	9.78687977952676e-22	3.45787733574997e-20	38.7371742260515
MT2A	2.38964302984834	6.45013702405701	12.0721172668237	1.05407750101705e-21	3.69341677798193e-20	38.6754041622556
NKX3-1	-1.77428565507936	7.74594844250421	-12.0913727145082	9.54594502312287e-22	3.38869764697903e-20	38.66900686566
ORC2	-0.836304194210372	5.43775807626564	-12.057485905437	1.13656607257747e-21	3.92337382662604e-20	38.6454748216889
CNOT11	-0.792496644841029	6.35449541934156	-12.0677871625405	1.07784391473784e-21	3.75519819575486e-20	38.6444958593846
SDAD1	-0.757378631396512	6.2350004847931	-12.0704074856318	1.06339845823582e-21	3.71348633694629e-20	38.6436212079684
DCUN1D5	-0.755510639896867	6.39494415315147	-12.071912095966	1.05519166073138e-21	3.69341677798193e-20	38.6374637891967
THUMPD3	-0.598613097029404	6.51846244188116	-12.0671217541366	1.08154343466511e-21	3.75936486456743e-20	38.6176486625113
KDM5A	1.11484953013662	6.35082696110526	12.0652234612652	1.09216763272798e-21	3.78752636790838e-20	38.6042157150533
GEMIN5	-0.893954913646318	5.01515533082604	-12.0480784335769	1.19299157082307e-21	4.08994553138796e-20	38.6001314038846
MTERF4	-0.95179200236208	5.80460856296175	-12.051902078229	1.1697264212301e-21	4.01936200027258e-20	38.5851284845004
TCF25	0.595743821325989	7.42873630757076	12.062175830974	1.10944363622743e-21	3.83857272847721e-20	38.5332932534819
BSDC1	0.650407246860675	7.14882339004118	12.0551091778562	1.15056381459266e-21	3.96258399998243e-20	38.5177124280054
PKNOX1	0.686806939761852	5.49012442926015	12.0283548023164	1.32057791259791e-21	4.51703825411621e-20	38.4751894028355
ERI2	-1.13922799769247	6.13584927503581	-12.0140684075911	1.42145649104474e-21	4.84004323572061e-20	38.3979108016856
ORC5	-1.04087955410841	5.46685534422392	-12.0088955935006	1.45985797295439e-21	4.95955369273373e-20	38.3937486963613
DHRS4-AS1	-0.818729069047636	4.8793782686097	-11.999446547578	1.53271054027034e-21	5.18359943078816e-20	38.3761819728254
TMEM184C	-0.694221508508149	6.64065878436241	-12.0149406857397	1.41508147256884e-21	4.82928713456674e-20	38.3348209471459
PLOD1	0.793796752374428	7.54507521378962	12.0044444176911	1.49373383106896e-21	5.06318447118092e-20	38.2296079480162
ZNF319	1.11409912187491	4.75025947344767	11.9664953104203	1.81649729420664e-21	6.07494952556947e-20	38.2198544430648
RALY	0.641332997311098	7.04927136259987	11.9947107101934	1.57058425777216e-21	5.29975128420377e-20	38.1987707477432
HMGN4	-0.722228001858113	5.84410310798824	-11.9731850004764	1.7549089610268e-21	5.90845582035392e-20	38.1953936077157
ZBTB38	-1.0313568843525	5.46587099097571	-11.9524566777365	1.95288027453433e-21	6.48771022177157e-20	38.1547132724272
FGFR3	1.52542872196242	2.41806287841152	11.922950970725	2.27392027465369e-21	7.5044366690549e-20	38.0823767555324
PHC2	0.608688330490935	6.44428990403605	11.9658219728492	1.82281514023974e-21	6.08253158796444e-20	38.0800524454971
SLC35F5	-1.11747274384128	6.9547846525013	-11.9637751966983	1.84215537964345e-21	6.13343795581508e-20	38.0771738933678
LAMP1	0.790761832190292	7.42720050635484	11.9688958839845	1.79415111969721e-21	6.01361009227083e-20	38.0583954321079
FBXO5	-1.79379927523448	4.05341594801879	-11.9086256835344	2.44836569868249e-21	8.02721819463237e-20	37.9969973712076
NEAT1	1.94406056078079	11.1888551731986	11.9690768482885	1.79247779404393e-21	6.01361009227083e-20	37.9626638578858
PCYT1A	0.752308294916636	5.45076933242645	11.9247801801578	2.25256144538501e-21	7.46676879997822e-20	37.9443704358902
GTF2F1	0.64798005603363	7.21091487911804	11.92393558204	2.26239831719622e-21	7.48285751784546e-20	37.8241395143594
C16orf72	0.924397234025662	6.62104009951101	11.9119587178154	2.40661641675325e-21	7.90760440130565e-20	37.813595914543
YPEL5	0.998879331099928	5.84370081318027	11.8955841425444	2.61882068343168e-21	8.51173406545673e-20	37.8004403418022
CDK19	-0.914980671622081	7.71356377030881	-11.9190700552122	2.31991066966127e-21	7.63942513500738e-20	37.7975082397165
CASD1	-1.11323902624441	5.01812370597222	-11.8765637933679	2.88897643841818e-21	9.34932547398437e-20	37.7958532714128
TMEM186	-1.07131807475216	4.21394654892173	-11.8701201480288	2.98669693736678e-21	9.64478305623648e-20	37.7901080746054
UBE2O	0.737329303733262	6.91944561084467	11.9079628715196	2.4567541734085e-21	8.03717225880218e-20	37.7599565971384
FBXO28	-0.880597677463464	7.37487114397684	-11.9040452017644	2.50692752595486e-21	8.18348341950831e-20	37.7395941073246
PGPEP1	0.915631613573085	5.59658966912807	11.8789167939247	2.8540966883315e-21	9.25639651662761e-20	37.7203434030221
SREBF1	0.986044516725462	8.64623695826322	11.9030878360368	2.51934383851633e-21	8.20617507140155e-20	37.6739579477828
BCORL1	1.10818568520757	3.67651218172772	11.8451765418557	3.39725150423807e-21	1.08769996988569e-19	37.6654454202852
CBR4	-1.03316007414718	5.03647259402319	-11.846090348301	3.38125684955033e-21	1.086480478373e-19	37.6117286368235
DCUN1D2	0.860485089782268	4.39966888791643	11.8345566301512	3.58879254178116e-21	1.14184781971054e-19	37.5833602340146
SRSF10	-0.703955776399928	6.51244222352939	-11.8529012777127	3.26439689261002e-21	1.05189235492343e-19	37.4989046806674
FAM102A	1.32891830551509	6.79417648964189	11.8458070662652	3.38620713824298e-21	1.086480478373e-19	37.4773444128495
LIF	1.78424976693008	2.90547812456474	11.7977706341462	4.33994427226504e-21	1.36335989942117e-19	37.4497563709848
KIAA1683	2.68102560119276	2.86191879485096	11.8011575069291	4.26465160015072e-21	1.35101283603087e-19	37.4196597440849
PRMT6	-0.877976719950743	6.25315152022199	-11.8345354046617	3.58918600761436e-21	1.14184781971054e-19	37.4191210472967
GUCY1A3	-1.55466102912949	7.14167496533311	-11.8379355225242	3.52670469630596e-21	1.12674463233469e-19	37.410062423651
TIMM8A	-1.14933480451929	4.11515106703005	-11.7906476477693	4.50266990616902e-21	1.41152591463537e-19	37.3573497235412
ERCC6L	-1.3764816288224	4.1833941571136	-11.7843092065191	4.65260831002193e-21	1.45549096631853e-19	37.3484014787268
MANSC1	-0.716560660000414	5.4601464289586	-11.8006256348796	4.27638825999867e-21	1.35187886551874e-19	37.3355387934641
DEF8	0.97882700258745	6.66222450432011	11.8171382030159	3.92667522891537e-21	1.2465741064988e-19	37.3244459775647
NSDHL	0.793578935380801	5.10931459678441	11.7996608211375	4.29776120997953e-21	1.35578114136665e-19	37.3021090868465
PANX1	-0.961016741044718	4.72614765445628	-11.7705853523034	4.99462490651583e-21	1.55600181734941e-19	37.2408628301467
GTPBP1	0.829990221884473	6.45762686201424	11.7988435472968	4.31594953861174e-21	1.35866453399987e-19	37.2312581361679
ANAPC4	-1.02932683055816	5.06888485189242	-11.7724927184984	4.94562344011768e-21	1.54393932592115e-19	37.2200760733324
NEMF	-0.772716810744047	5.99854435811894	-11.7625351000309	5.20686012982523e-21	1.6187621471937e-19	37.0916474431713
MAPK8IP2	1.07253647098522	4.92324583541017	11.745570664525	5.68417213551049e-21	1.75986657292424e-19	37.0899240864959
CYB5R1	0.720937336554596	6.07306436663259	11.7532566988183	5.46271235093564e-21	1.69479522028202e-19	37.0226238762556
MAGEE1	-1.3819346096414	3.87429206456386	-11.7074068912848	6.92447229129131e-21	2.10481530214636e-19	36.985833171088
SELK	0.893588956170947	5.96571679423501	11.734216588043	6.02789294526363e-21	1.85862095412893e-19	36.9419877084902
ERN1	1.98571746537005	5.45741179335439	11.7125714256181	6.74193252187716e-21	2.05348597867155e-19	36.9117652071255
FTSJ2	-0.808157561215478	5.60611546361571	-11.7232917030299	6.37827462239396e-21	1.94667015711113e-19	36.8995896462746
SGSH	1.06752432816803	6.33222118367249	11.7336089846981	6.04686324319101e-21	1.86064955860156e-19	36.8907397926985
KDM2A	0.700136298606448	7.70750922924347	11.7427097236552	5.76888430051988e-21	1.78241906700837e-19	36.8820420659715
KIAA0232	0.675001050158055	7.10899884868043	11.7251414354073	6.31754620873886e-21	1.9360055891923e-19	36.8168431243534
PPFIA1	0.553742883103754	7.04687767016926	11.7245717417541	6.33618776076401e-21	1.9377636540862e-19	36.8165583354105
MDM2	1.18097619494025	8.51533940459837	11.7321568288168	6.0924445087417e-21	1.87084144669254e-19	36.8039718672403
CREBRF	2.40452731328513	5.16459805187924	11.6646836653559	8.63758383388649e-21	2.59403917699279e-19	36.7249853367057
SAT1	1.24104029705085	7.7034347765658	11.705725727257	6.98495507906692e-21	2.11891081752058e-19	36.7148791368101
FLCN	1.23347003709379	6.11538075334095	11.6858045353424	7.74327281912074e-21	2.3394966730768e-19	36.6840093531727
EDEM3	-0.947225025139185	6.91985073669794	-11.6901061160469	7.57283444800457e-21	2.29261455788784e-19	36.681838137197
OVOL1	1.71068861370863	2.71080557617858	11.6458021264598	9.52438442513524e-21	2.83766183586966e-19	36.6753763665425
PRCC	-0.641699198266819	6.41506856069394	-11.6840232273395	7.81497306091787e-21	2.3564183831876e-19	36.6417900350403
TFAM	-0.998287251239083	6.88924146885696	-11.6782030767363	8.05391418045489e-21	2.42359870408238e-19	36.5838837791525
BLZF1	-1.02794435723347	5.76852286059424	-11.651333495832	9.25554013201224e-21	2.76304553921065e-19	36.5739878281995
MIOS	-0.829824449849909	5.48798336754764	-11.6552903092654	9.06790326067484e-21	2.71242301518513e-19	36.5662722476524
SNHG7	1.25807052079823	4.26192762274305	11.63125795231	1.02692226244935e-20	3.03142767177279e-19	36.5241068341285
DAPK3	1.30740450064501	6.51760403439226	11.657918529817	8.94538169699128e-21	2.68111480163715e-19	36.496061071658
KIAA0513	0.914892647892448	5.91605873094083	11.631136467746	1.02756838367897e-20	3.03142767177279e-19	36.4411126035649
SEMA4D	0.738873757996652	4.98359173765784	11.6221378260224	1.07657845293126e-20	3.16978471553252e-19	36.404459085399
NOP2	-1.01483765471062	5.99678011870492	-11.6336011805975	1.01453905354656e-20	3.01073486720459e-19	36.3832329260531
ZNF672	0.78817632435207	6.01771291238439	11.6311442670038	1.02752689073338e-20	3.03142767177279e-19	36.3793821448167
PIK3CB	-0.899114093084556	6.72231076454053	-11.6337491791867	1.01376197185101e-20	3.01073486720459e-19	36.3729612629045
DICER1	-0.817494896616337	6.76770298328349	-11.597595804118	1.22248289739352e-20	3.59232939085345e-19	36.1908225868905
OSGEPL1	-0.989142785172324	3.75065645009072	-11.5373729118095	1.6701359873184e-20	4.85082436858279e-19	36.1125656779936
EHHADH	-1.23198639942111	3.653913542691	-11.5330211254817	1.70823370430033e-20	4.95189909339262e-19	36.0998276321402
TNFSF9	2.41536724947565	1.94184939575308	11.5387667456609	1.65811460123165e-20	4.82524202559971e-19	36.0508798077835
SPPL3	0.596244491213849	5.86603798344721	11.5547823568512	1.52605216458155e-20	4.46690044899737e-19	36.0109311096857
PBXIP1	0.775742367944354	4.68365830372122	11.5207009503596	1.82087970627663e-20	5.23799418954979e-19	35.9630404647321
RBM12	-0.927019087339838	6.55458424952433	-11.5541079025154	1.53139491250148e-20	4.47381828912884e-19	35.9540415456491
RCL1	-0.732538847083791	4.97995842586492	-11.529840180375	1.73663109541713e-20	5.02451879167314e-19	35.937095735721
UGDH	0.906966777985996	7.94452762825301	11.5583690513296	1.49795205663445e-20	4.39321251609822e-19	35.9344339842156
ZBTB21	1.2872427587861	6.98309336579657	11.5429962061355	1.62216493321502e-20	4.72979196837993e-19	35.8948736636559
MTMR9	-0.73466449030114	5.7447816042524	-11.5165191690865	1.86078282074727e-20	5.33235015960705e-19	35.8598059756603
TRIM13	-1.10721154962106	4.33466000615829	-11.4896608170725	2.13880700783258e-20	6.07113913603291e-19	35.8454847622719
VPS11	0.851458285711352	5.7607629214785	11.5199915309555	1.82758817973619e-20	5.24723979099784e-19	35.8433475622927
CDC7	-1.24252637419521	4.99310628658905	-11.4991328279767	2.03630072046812e-20	5.79111583684645e-19	35.7926766258621
SACM1L	-0.644343652655551	6.49835041921883	-11.516012319482	1.86567840630268e-20	5.33619560934114e-19	35.7863737280314
CSTF1	-0.704156620973817	5.48216896931225	-11.5030199107818	1.99567279329146e-20	5.68634206149232e-19	35.7820590111559
ARHGAP9	2.34756201822751	1.86734505825492	11.5268791662779	1.76349004504944e-20	5.09241663778122e-19	35.7258895540468
TIMM44	0.648046288901935	6.69966704871375	11.51170595208	1.90779707943124e-20	5.44628915299231e-19	35.7166225286463
SRSF1	-0.705808151604206	8.59299241776705	-11.5225534523658	1.8034780265516e-20	5.19789367499018e-19	35.7140954279152
RAD1	-0.725750983357259	5.6412277195881	-11.4857358872891	2.18278327845766e-20	6.16910772577462e-19	35.6826351921922
NBN	-0.904205326368093	6.34335031675061	-11.4854831824399	2.18564551818866e-20	6.16910772577462e-19	35.623929250071
UTP23	-1.08118502209164	4.88034085931469	-11.4535662950239	2.57911395657759e-20	7.15859060480019e-19	35.6180123433043
NIPBL-AS1	-1.25696062567025	4.69186482182631	-11.4405490877232	2.75929186136819e-20	7.61645709380602e-19	35.5927904843687
GEMIN8P4	1.64709496463134	2.43370627824388	11.437572147403	2.80223834932751e-20	7.72080936761503e-19	35.5849964497506
PRNP	0.705035211602175	7.37828859435053	11.4883167326798	2.15376573303526e-20	6.10206532967121e-19	35.5849910141992
TSC1	0.999585312602541	6.80269904175019	11.477770688158	2.27483289237266e-20	6.39679601345839e-19	35.5712408412497
AMFR	0.620416163701934	7.18721694596489	11.481274760224	2.23386846581863e-20	6.29339003428378e-19	35.5561059231028
AHDC1	1.05691862897306	4.7057276657753	11.4531688594463	2.58443656638504e-20	7.16012905550513e-19	35.5471395467574
PDE12	-0.716750057437876	6.07479037604357	-11.4629120704675	2.45706893402816e-20	6.84514788745212e-19	35.5315989747181
TMEM167A	-0.927418440838812	7.30046126417087	-11.4705969489257	2.36106062372967e-20	6.62685725718219e-19	35.5142588541282
PHAX	-0.625600870056167	6.55545989683374	-11.4641444493827	2.44141334627716e-20	6.82686458243907e-19	35.507413938594
GRN	1.13071942659976	6.69302199707339	11.4671066087067	2.40419100869744e-20	6.73532316914194e-19	35.5064567794405
SURF6	-0.760785982142238	6.16989605893251	-11.4631130952109	2.45450835736487e-20	6.84514788745212e-19	35.5024446487032
MEX3D	1.08974243371978	4.58624738544906	11.4370261137212	2.81018802264309e-20	7.72853174871954e-19	35.4953512722386
ZNF470	-0.87692668475971	4.73633275477683	-11.4252191069676	2.9877220608035e-20	8.17188241621591e-19	35.48418712738
IP6K1	0.956904662113129	6.31988126066978	11.4592767241412	2.50383920229412e-20	6.96252767808306e-19	35.4801043071458
PAGR1	-0.68672143928814	6.19775799893293	-11.4451219182707	2.69460337035671e-20	7.45159561865126e-19	35.416433333248
C1orf109	-0.691764153739109	5.45960787639443	-11.4268953261347	2.9618493650029e-20	8.11589964687655e-19	35.3871526577709
DLG4	1.23151018616989	4.14371446641644	11.3968964322041	3.46076807283544e-20	9.41429227929292e-19	35.3452918923205
KLHL9	-0.691646402538583	6.51704704883596	-11.4281346582626	2.94286453364717e-20	8.07862044556599e-19	35.3409871469446
SMARCAD1	-0.780397159878572	6.25543626224091	-11.4243981758336	3.00047574039088e-20	8.19184431231082e-19	35.3228731578838
ZRANB1	0.811293418334532	5.98439010385816	11.4215635335077	3.04493450048141e-20	8.2981372884263e-19	35.315882626306
TRMT13	-0.940482664258647	4.72279013545203	-11.3853434079418	3.67464346228477e-20	9.96000834470544e-19	35.2637694889314
GSPT2	-1.1909292776505	4.29508830130626	-11.3605915067874	4.17850004977314e-20	1.12243929780668e-18	35.2054347264345
RBM26	-0.890059347030138	5.66759405785485	-11.3901485668318	3.58412471618443e-20	9.73222725826861e-19	35.1998725855676
BYSL	-0.895466372185786	4.80660292496552	-11.3831951264102	3.71584989555352e-20	1.00535499156093e-18	35.1805359739676
MTERF1	-1.18769518927635	4.2826432914058	-11.355982835535	4.27969176351456e-20	1.14552320001666e-18	35.1776585143397
DTD2	-1.13306204009326	5.23313720851481	-11.3749418922777	3.87850787125494e-20	1.04747615458209e-18	35.1650631743554
MSH6	-0.843676539324752	5.78476784338119	-11.3653631048551	4.07625576940681e-20	1.09693649880668e-18	35.0282785312073
NOSIP	0.945587843208046	5.164458258949	11.3536362633829	4.33215456398377e-20	1.1554464108842e-18	35.0086697336811
ZXDC	0.641116607915027	6.19093640061809	11.3541004719845	4.3217252836338e-20	1.15471578041005e-18	34.9487735331769
GOLGA2	0.552419072011586	6.92674000270202	11.3559861056891	4.27961909791417e-20	1.14552320001666e-18	34.9240567924383
PPP1R15A	4.28702273096028	4.50457146433927	11.3062685912681	5.54040352721562e-20	1.46212125421212e-18	34.9193736202711
YWHAG	0.658724285007919	9.33964444641098	11.3725210702363	3.92755776675199e-20	1.05881880476747e-18	34.9170966152403
RUNX2	-2.20773454903553	2.12231605822051	-11.3341083742822	4.79449954579495e-20	1.27423371999393e-18	34.9068266064741
MT1X	2.94676835026612	6.71466919111856	11.342232883171	4.59642200749575e-20	1.22375661107369e-18	34.8852121488644
LOC729603	2.7975884681397	2.45970759752078	11.324498614922	5.03985648864994e-20	1.33707570730685e-18	34.87988444502
RBM12B	-1.17192346568754	5.61551500723603	-11.3200588934383	5.15742173326688e-20	1.36344797089323e-18	34.8793809812998
HEATR6	-0.92233772923201	4.68210008402352	-11.2848475426559	6.19258012082104e-20	1.61717883642172e-18	34.7494203107732
TMCO3	0.673420795104615	7.14698493502492	11.3204470596495	5.14703428333389e-20	1.36310170720532e-18	34.7399384235979
RBMXL1	-0.888903189901417	4.64229640596673	-11.2801485717602	6.34562950231237e-20	1.65140333807145e-18	34.7148843256291
FAM188A	-0.79346202310174	5.69043364955038	-11.2927396759975	5.94380143176046e-20	1.55762866141911e-18	34.7052717989376
DDX28	-1.15085686437802	4.59541967714476	-11.2719273698194	6.62257154025166e-20	1.72049367211797e-18	34.6746614752077
NRP1	-1.10231866944508	6.66047024611455	-11.3023950132265	5.65301689009963e-20	1.48922283546905e-18	34.6388243590462
ZNF883	-1.13131198646453	4.65764678807998	-11.2603729719037	7.03238390200173e-20	1.82380443303036e-18	34.6385843336431
RANGAP1	0.743549252608673	7.70873330937888	11.2998929298553	5.72697394162139e-20	1.50606376019942e-18	34.5832478555486
TPP1	0.929483163429795	7.69127789978035	11.295100118689	5.87135817375517e-20	1.54133416673265e-18	34.5801337721533
FAM98A	-0.555354164585831	6.31987432650746	-11.2835472531853	6.23455773812334e-20	1.62531456589688e-18	34.5780302951988
SPIN4	-1.07667477454042	4.80611659211628	-11.2563297168356	7.1817121970325e-20	1.8593205232869e-18	34.5525238228505
RNF41	0.67439935611766	7.49074287749171	11.2895429590118	6.04333992399517e-20	1.58095456966396e-18	34.544242833427
TOM1	0.890582829783263	5.70502665313343	11.2536781507989	7.28136204079325e-20	1.88187491229865e-18	34.485540666319
GPRC5C	1.27116772549708	4.31263854002477	11.2217056900401	8.59777015366273e-20	2.21447884438078e-18	34.4486915731228
CLDN8	-2.11602924884094	2.17518842231542	-11.2255075666652	8.42951532649723e-20	2.17487288904953e-18	34.4047792449434
SIK3	1.34729341458345	4.54638432413231	11.2184276030581	8.7455425606995e-20	2.24868265567575e-18	34.3905125554519
TRMT12	-0.793792503366351	4.67661196543531	-11.1983297780881	9.70881084656173e-20	2.47937931414917e-18	34.3064123744962
ZNF517	0.965830003672861	4.03025538762588	11.1864027906325	1.03299884519891e-19	2.62018761140319e-18	34.2945195971047
ZNF239	-0.998526612177694	4.42787472504802	-11.1848540648601	1.04135162611066e-19	2.63248081105685e-18	34.2184652736436
EFNA1	1.60231352225476	6.64351017327533	11.2168805037401	8.81616501886363e-20	2.26296639185054e-18	34.2124150221489
MAPRE3	0.794743816503753	5.00415799159824	11.1864218985201	1.0328962103387e-19	2.62018761140319e-18	34.1982310167113
ATG2A	0.856075831143163	6.15614066050743	11.2044326336864	9.40557754259894e-20	2.40603326030095e-18	34.1652610761325
SEC16A	0.575034452975773	8.38650761199378	11.2129130289111	8.99989534581401e-20	2.30618478690688e-18	34.1164260116899
ALDH1B1	-1.2681403913141	5.84157259434605	-11.1938882616029	9.93563575937565e-20	2.53299671583675e-18	34.1119549494082
RRP1B	-0.486989076580516	6.47437924370733	-11.1881465411019	1.02367451708636e-19	2.60533839806251e-18	34.0554515192067
MRPL19	-0.890903773783393	6.76298307678161	-11.1857268403804	1.03663617987892e-19	2.62497957454668e-18	34.0452820768359
NUDT12	-1.13648590366823	5.72744482186301	-11.1498904654522	1.24901948507082e-19	3.14685848788983e-18	33.9902113402476
BARD1	-1.51063203641916	6.74226537643797	-11.160290404411	1.18325041885235e-19	2.98616609907342e-18	33.9219258018403
CHML	-1.31971760131312	5.4713207977879	-11.1351293526569	1.34870394275486e-19	3.37535640073451e-18	33.9148700192752
SLITRK3	-2.33044977294168	4.59253110201078	-11.112993313367	1.51332537336606e-19	3.72526127974832e-18	33.8947087417422
RAB6C	-1.80083581735499	3.00394822156973	-11.1023579288449	1.59943168988998e-19	3.89887439210842e-18	33.8590513641395
SYNE4	0.790975012224079	6.00531952323266	11.1412729977122	1.30628156979325e-19	3.28561541909806e-18	33.855599918809
SERTAD3	1.03798860942298	4.91370835619944	11.1179222748535	1.47500920481709e-19	3.6670096389956e-18	33.8312819830485
MRPL34	-0.929261332135114	5.41696843475419	-11.1213876086803	1.44865392204052e-19	3.6134530387642e-18	33.8208136823323
ZNF248	-0.914433385884821	5.437897834212	-11.113761524634	1.50728861802181e-19	3.72526127974832e-18	33.8159165791991
ADAT1	-0.802638382564605	5.1464743909282	-11.115200727202	1.49604391870001e-19	3.70702895762365e-18	33.7964661048756
LEPROTL1	-0.811491904867585	5.39402955370699	-11.1107851013188	1.53081311246126e-19	3.75599504848337e-18	33.7857477141507
EIF2S1	-0.681003091169009	7.50284543056423	-11.1405676588893	1.31108327882014e-19	3.29217834695037e-18	33.7710530093456
NRF1	1.03012386865428	4.81927412508504	11.1011542617412	1.60948085668547e-19	3.9170120816838e-18	33.7570020885202
PRPF38B	-0.917861527467033	6.1529317872017	-11.120455830202	1.45569376826273e-19	3.62499131413486e-18	33.7555719227169
LINC00998	-1.09909533450741	5.79878916342549	-11.1085325425913	1.54886059439483e-19	3.78789750577081e-18	33.7473467574264
CTSD	0.902068490465487	8.34781003689763	11.1380825447395	1.32814239786305e-19	3.32944678569475e-18	33.7400975750871
G2E3	-1.17504310423497	6.17894297739868	-11.111266483078	1.52698368197351e-19	3.75273109140987e-18	33.7334441680533
AZI2	0.839698734663055	6.38660441344106	11.1094922055603	1.54114587465874e-19	3.77517886686389e-18	33.694433875889
MIR29C	3.31501832262053	2.33937689952494	11.1131002472748	1.51248361721063e-19	3.72526127974832e-18	33.6924506196114
ZNF551	-1.16850198444714	3.75209147909755	-11.0644960654959	1.94778089456467e-19	4.69468345309519e-18	33.6848909144428
KLHL42	-0.928260364995508	6.69105454830336	-11.1072429647874	1.55928843675161e-19	3.80719921402638e-18	33.6819215118755
LATS2	1.72953692256082	4.08697167161829	11.0611551171797	1.98194862195034e-19	4.761750481153e-18	33.6559250672199
FKBP4	0.686533013301402	9.20065883627441	11.1236128334496	1.43197936173133e-19	3.57780400927747e-18	33.6236605409543
KDM6A	-0.577039921175002	8.14154768296341	-11.1131237855286	1.51229839312157e-19	3.72526127974832e-18	33.617863941217
RAB7A	0.556538681640179	8.46005501583128	11.1153273835886	1.49505836513987e-19	3.70702895762365e-18	33.614865422165
DIMT1	-0.759579742737831	5.37420925724983	-11.0771203700866	1.82391360785666e-19	4.40319722436906e-18	33.5768574002176
NDST2	0.71058173720593	5.59892169310552	11.078974757141	1.80639554862734e-19	4.37497347712711e-18	33.5727908039049
PLEKHM2	0.849848291746999	5.81463072533229	11.0832002305918	1.7671050829126e-19	4.29366503641029e-18	33.5691028752234
MAP9	-1.14387093226748	6.30125661036214	-11.0801004267837	1.7958438401092e-19	4.35644444314697e-18	33.5633340378126
TSSK3	1.72753202472051	3.40895559259159	11.0307747201522	2.32154151044485e-19	5.55099798102545e-18	33.5197403844018
INTS6	0.968878278663832	6.24717619051419	11.0771450765053	1.82367909617502e-19	4.40319722436906e-18	33.5085145890084
MTR	-0.648008075824401	6.32980639944018	-11.0617821515661	1.97549053039857e-19	4.75384067379245e-18	33.4203053378038
HIST1H3E	1.86992648137273	2.54399916507374	11.0156005120186	2.51239522927748e-19	5.96932385487827e-18	33.4050072794892
PRKRIR	-0.866158430245227	5.28587481127127	-11.0294217522986	2.33795203490781e-19	5.58134940479741e-18	33.374961269438
ZBTB40	0.780539127959117	5.94487812843951	11.0344280903499	2.27780271944885e-19	5.45510137723188e-18	33.3135163463769
CNOT10	-0.746033694334487	5.68887917975683	-11.0224427178508	2.42446596804254e-19	5.76953739716748e-18	33.2861780512761
KLF15	1.23449050184022	4.75566446551308	11.0104773425547	2.58031759341401e-19	6.11136419285565e-18	33.2761744517568
UTP3	-0.752112647715006	6.14985675680641	-11.0266937200046	2.37139519597303e-19	5.65220162900493e-18	33.2724780513015
DUSP10	1.95442775696181	3.93418887451899	10.9746249889094	3.10998920722686e-19	7.25149036268922e-18	33.2147070372826
AGGF1	-0.667696848059077	6.24637403987682	-11.0078123769317	2.616373302394e-19	6.17727382213023e-18	33.1778663032304
CPT2	-0.617696328289436	6.37992440249011	-11.0085097570541	2.60688963137599e-19	6.16457554405384e-18	33.1534085197987
ARFIP2	0.740230546934158	6.98744622122544	11.0136036261438	2.53865414612087e-19	6.02218493809653e-18	33.129876495803
VMA21	-0.923066809910647	6.06178182261057	-10.9942105257221	2.80841082611869e-19	6.60545520292414e-18	33.1177184521992
GRAMD1C	-1.33222665324677	3.66794990872268	-10.9394853135223	3.73466643251123e-19	8.58801702152964e-18	33.0630230279585
ESRP1	0.808091200274244	7.37223497210529	10.9940386536311	2.81092559581015e-19	6.60545520292414e-18	33.0415917544563
EIF5	0.909414544048271	9.00784437334584	11.0021197523022	2.69509060024081e-19	6.35313664885651e-18	33.0061336852263
TDP1	-0.69104541760412	5.12343865106362	-10.9656887082003	3.25816269955091e-19	7.56175751104427e-18	33.0046114561124
ATL2	-0.71588239673991	5.45447688037456	-10.9624661292831	3.31331361069705e-19	7.66605811683003e-18	32.9936772004072
OTUD6B	-1.06658398613884	5.55631087066267	-10.9589742888714	3.37412830507478e-19	7.79475548138505e-18	32.9769873025692
MTHFD2	0.710168637421976	7.82208397240244	10.9885262197876	2.89278859816941e-19	6.78720524845497e-18	32.9723127574269
CREBZF	-0.826497149000448	7.04654339963173	-10.9762041512733	3.0845153779081e-19	7.21220316435163e-18	32.9690982484141
G3BP1	-0.741166908243602	7.74785039775776	-10.9873252783535	2.91093763930966e-19	6.81913254163399e-18	32.9678046777148
MAGEF1	-0.679704783932973	6.63036329465499	-10.9759664206747	3.08833686379735e-19	7.21220316435163e-18	32.9589997702732
ARNTL	1.16006621208625	3.78896181880281	10.9205933540536	4.12094415023797e-19	9.46178858715188e-18	32.934728953436
P4HA1	1.05890021156447	6.64949978539461	10.9679209979311	3.22049930525876e-19	7.48591603216184e-18	32.9335831278669
CYB5D1	-0.542253897059126	6.24714006718262	-10.9632341864579	3.30008489752552e-19	7.64723376871038e-18	32.9040723717452
GULP1	-0.959238642722763	8.94280333469532	-10.9730958261144	3.13485721909197e-19	7.29814201579613e-18	32.870187592681
NOC3L	-1.21359386800668	3.8845195221798	-10.9032813303371	4.50994643363469e-19	1.02763817370954e-17	32.8421464809086
SEH1L	-0.808713475937251	6.40139253708016	-10.9495296067494	3.54427773420139e-19	8.17524953252966e-18	32.8300155693625
RWDD2A	-0.8662620424109	5.21826073986382	-10.9178151157955	4.18102919638621e-19	9.57047780684989e-18	32.7932033343649
ARHGEF10L	0.933246482693798	4.09593938406041	10.8942624035067	4.72695657222736e-19	1.07220513426837e-17	32.7559660225301
MTMR3	0.829739074765475	6.27150342461956	10.9200556371428	4.13250551206814e-19	9.47384775102523e-18	32.7011182275126
ZBED8	-1.07157161125364	4.15468591116244	-10.8692711446172	5.38448048420064e-19	1.20857038790369e-17	32.6949427860108
CHAMP1	-1.05214110410178	5.7864201588339	-10.9043566998985	4.48474599861227e-19	1.02344902606629e-17	32.6876796146478
PATZ1	-0.811081094476589	5.43640364198499	-10.9021419888701	4.53680069346617e-19	1.032190897168e-17	32.6694200585825
ARTN	1.48006791617089	2.55860319795389	10.8608694026345	5.62550091777612e-19	1.25703157412688e-17	32.6506002984441
SLC7A5	0.920072209817973	4.85875977607073	10.8840219675175	4.98606047472448e-19	1.12081862407878e-17	32.6430089239008
PPME1	0.485933363386913	6.69485860098473	10.9140208681744	4.26450698567326e-19	9.74670272402886e-18	32.6269341082852
WDFY2	0.972798065116366	4.27102295326966	10.8621284323874	5.58870670340942e-19	1.25067093678682e-17	32.5853696927381
RABGEF1	0.610300089437907	6.10273996968059	10.8959302025905	4.68605329828691e-19	1.06453519405562e-17	32.5850980096983
C1orf131	-0.985660208906769	4.38162607808163	-10.8603702157362	5.64015633631003e-19	1.25843369310596e-17	32.584561416237
C7orf73	-0.815544570106788	6.11162663339854	-10.8848443247727	4.96473814389339e-19	1.11769877014547e-17	32.5522652653118
C16orf91	-0.819755897890195	4.56388818163644	-10.8639722356011	5.53525724291436e-19	1.24055854865078e-17	32.54930621689
TIGD7	-0.950895162796462	5.15884525077364	-10.8575565495614	5.72347937131519e-19	1.27324098132843e-17	32.5218164124471
SPIN3	-0.842718678441733	4.95532647098554	-10.8541224456807	5.82684759753854e-19	1.29431869119288e-17	32.5065118780691
PRPF4B	-0.700683285317998	7.05618296551756	-10.8907158179887	4.81512983999572e-19	1.08727804026129e-17	32.4975959322145
JMY	1.20260106100857	7.05588287559849	10.8852090186365	4.95531149175766e-19	1.11725161201551e-17	32.4838268298939
SRPR	0.507832277536433	7.96926710855571	10.8922137069119	4.77769103444586e-19	1.08044892429577e-17	32.4747220602614
SARS	0.528952577875817	8.72988867275998	10.8936706355834	4.74155561552405e-19	1.07389440607404e-17	32.4565533735303
TTC30A	-0.917726924773088	4.6736305747884	-10.8326616652616	6.51653017318425e-19	1.44112249014042e-17	32.4356071822645
RHEBL1	3.055601909431	0.72973509183936	10.9485946774109	3.56158123770582e-19	8.20256194254456e-18	32.4277315365258
CLCN6	1.09373178803662	4.74211055588089	10.8364781797884	6.38816575367729e-19	1.41481853919201e-17	32.401561629112
PLOD3	0.770732692903707	5.84410139558817	10.8521667398457	5.88654843076457e-19	1.30564861501272e-17	32.348250761845
BLVRB	1.11952336381233	7.20700180372777	10.8591637781564	5.67573364412604e-19	1.26449282492873e-17	32.328768367262
ARRDC4	-0.952842635838046	4.86869616385994	-10.8140801156301	7.17936393715312e-19	1.58072329736497e-17	32.315378054315
PUS7	-1.01026342666537	4.831351328276	-10.8172884997513	7.06027658481287e-19	1.55907519408162e-17	32.2605587682909
C15orf39	-1.2223078976355	4.50736510439242	-10.7964208692438	7.87175191153746e-19	1.72810272958548e-17	32.2344767119224
RRP15	-0.880605124922972	5.1529065047782	-10.8146622701433	7.15760744390916e-19	1.57824718616358e-17	32.2315678664335
RAP2C	-0.893772439392781	4.97831474521192	-10.7672654536641	9.16422270301186e-19	1.99434736389023e-17	32.0853224927763
ZNF605	-0.814742079156344	5.80072677466505	-10.7812982458429	8.51758041456181e-19	1.85901144629448e-17	32.0458393177621
TMEM184B	0.794318312949642	6.14824778428568	10.7903361401724	8.1254944737424e-19	1.7791670017329e-17	32.0340173040737
MAPKAPK2	0.507284659424743	6.56573144900493	10.7870921914884	8.26410173847639e-19	1.8063137074958e-17	31.9820850266888
DNAJC7	0.549300845013752	7.31692976623586	10.7902757408286	8.12805383050594e-19	1.7791670017329e-17	31.9599314189613
ATG4D	0.94540621755357	4.99759875963084	10.7576821537434	9.63384827568737e-19	2.08446492374239e-17	31.9526999405732
HYOU1	0.545717721780148	9.26477740592003	10.7981096323875	7.8027448207111e-19	1.71546143818152e-17	31.9485920368138
LYRM7	-1.0732368129092	6.13910471575072	-10.7692932802913	9.06782581569065e-19	1.97623327211046e-17	31.9402836101238
DENND5A	0.514642246400757	6.13364012926998	10.7634166749949	9.35001234110593e-19	2.03183480917578e-17	31.8816113365911
ZNF678	-1.2117449838108	5.47846338940341	-10.7396280817412	1.05850121341983e-18	2.28368595125174e-17	31.8807633311909
SIRT2	0.616308214899808	6.51085890733781	10.7607865395418	9.47913921845948e-19	2.05691841769346e-17	31.8667916111038
MANEA	-1.32479218876689	6.81610144314552	-10.7592443850889	9.5556801105914e-19	2.07053524589669e-17	31.8498523946533
SHQ1	-0.764046221026839	4.62710455067413	-10.7170312273039	1.19090529795012e-18	2.56198194183653e-17	31.7939070697467
FAM120C	-0.855342754600432	5.7164027534826	-10.7332138465478	1.09451108176221e-18	2.35798829321971e-17	31.7742420154954
IFRD1	1.2282663787897	7.02133659373693	10.7423148831551	1.0437720355541e-18	2.25514832890365e-17	31.7543147110438
SNX9	0.800359539700548	5.52731884895255	10.7016563762509	1.29034887662562e-18	2.76798267591576e-17	31.6415469562273
AP5B1	0.754262076754373	5.75751081968992	10.7000675415923	1.30108781474981e-18	2.78703774982642e-17	31.5900035336922
GET4	0.812218057339483	6.4266074930663	10.7064193936863	1.25868431951314e-18	2.70392042085969e-17	31.5653457092792
ZER1	0.592212940999102	6.7190537302794	10.6985178176712	1.31164857643551e-18	2.80565741079141e-17	31.5182850874344
ANKRD12	1.08032543007834	6.40700647269071	10.6868353959023	1.39407036943401e-18	2.97771844486787e-17	31.5038953964445
USP31	-0.799441708038239	5.48424103656646	-10.6720279798837	1.50603049231288e-18	3.2031945995142e-17	31.4912069299698
ZNF252P	-0.608648486168524	5.8062531578875	-10.6747049966743	1.48514309761757e-18	3.16324946862772e-17	31.4911689651015
ZNF692	-1.06145557826547	5.30919843627969	-10.6585993464826	1.61532840528695e-18	3.42112430659928e-17	31.4204206886787
SNX3	0.574873432091737	7.29900817826516	10.6839264372406	1.41538741579623e-18	3.01895702210174e-17	31.415505722013
AKAP8L	0.887386244800504	6.23964148706318	10.6634712731351	1.57478635696319e-18	3.33997061245188e-17	31.3634742298434
CCNF	-0.92627088975171	5.43141964185884	-10.6521305225095	1.67077799435597e-18	3.53357779764074e-17	31.3612006203125
COX18	-0.798214474497938	5.19162026184889	-10.6460978538436	1.7242043155292e-18	3.63632752836888e-17	31.3555060269559
ARIH1	0.678488961860612	7.11301877002647	10.6667884220342	1.54776679661992e-18	3.28730781019021e-17	31.3371697307322
NUP54	-0.772200627061348	5.88339349116387	-10.6360840207246	1.81668972431576e-18	3.8260046143514e-17	31.2540709398329
ABCE1	-1.53375637807498	7.11026929306543	-10.650692567701	1.6833604120447e-18	3.55518142718188e-17	31.2500865225419
TMEM68	-0.935315992533291	5.12681277881545	-10.5954658754357	2.24560651659925e-18	4.69638265365658e-17	31.1530512247007
ASUN	-0.797672185457068	5.35333501002625	-10.6073663874102	2.11038654442503e-18	4.43210690224982e-17	31.1462873338365
EBP	0.721570363470168	6.08768198282275	10.614350220466	2.0348585917479e-18	4.27947291508213e-17	31.0851975575427
MTERF3	-1.04851915349121	4.51951617357455	-10.5698501383178	2.56681138719651e-18	5.33839886290067e-17	31.0732397876436
HEATR1	-0.852876540035333	6.34346016162356	-10.6025859235106	2.16369697215815e-18	4.53771979524117e-17	31.0352151158542
PPAT	-0.948749118167006	6.36335962865239	-10.5938548589885	2.26456612405017e-18	4.72684893888747e-17	30.992386426539
SMCR8	0.997668306807157	6.86900401720867	10.5936938376908	2.26646992274839e-18	4.72684893888747e-17	30.9684076894416
WASF2	0.44693253393	7.84014853575017	10.6015631060093	2.17527702832369e-18	4.55564293686311e-17	30.9638520114396
MCOLN1	0.965342446684445	4.92749723669507	10.5585702795048	2.72246585878421e-18	5.63869618420741e-17	30.940948169524
E2F5	-1.2423150678186	2.59879438275862	-10.5100465020253	3.50722985641494e-18	7.12646326440145e-17	30.8606897367232
CC2D1B	0.618161411882651	6.2925670974672	10.5576885996814	2.73502324628622e-18	5.65690207523882e-17	30.8169969886832
SLC26A11	0.737487408766501	5.56055985952082	10.5457093114968	2.91149540831822e-18	6.00535921034429e-17	30.8117181049717
NUDT16P1	-0.663579640942576	4.9819380927774	-10.532558027083	3.11838104593616e-18	6.40569217315696e-17	30.8056014270261
SCO1	-0.624829478147698	5.53351163613255	-10.5398001693054	3.00269744510503e-18	6.17650751173933e-17	30.7719794542145
SLC16A6	-1.79287208398884	3.37597504149662	-10.4980263609606	3.73435934112822e-18	7.52686441159482e-17	30.7587266359056
ABHD10	-0.723300645042452	6.22490150674249	-10.5431976361811	2.94991706938107e-18	6.07626264935887e-17	30.7521560016157
EHF	-0.742048077657147	9.22050144195755	-10.5678008146902	2.59441329562947e-18	5.38834163861303e-17	30.7473647283433
PCBP2	0.444507274600774	8.955224486784	10.5653293658361	2.62809610148749e-18	5.45075843369285e-17	30.7340154569083
PRKAA1	-1.12103518991115	8.00778231821926	-10.552061634703	2.8165423963727e-18	5.81749664703335e-17	30.7168451037587
EFNA4	0.881953793405621	4.3029992761157	10.5011131020046	3.67466540417026e-18	7.42648394468649e-17	30.7095003341068
HOXC13-AS	1.42725786270352	3.27294570167197	10.4808545064588	4.08460011044825e-18	8.17791403446546e-17	30.7092557874491
KLF4	1.81021819825574	3.69924565530613	10.4859638272771	3.97708681668592e-18	7.99463663177455e-17	30.6997334250554
TSPEAR-AS1	1.51253506594397	2.17292260678246	10.481492828682	4.07101079341302e-18	8.16158852788917e-17	30.6888036665271
LMAN2L	0.734207404270166	5.2989767408128	10.5201308434921	3.32737647797847e-18	6.79780750929588e-17	30.6879210404115
PIK3R4	-0.69466839262796	5.98438099006619	-10.5257500874402	3.23119245221846e-18	6.61029780143221e-17	30.6807054761141
NPC2	0.812263531732497	5.45895768075185	10.5126459242464	3.45995930780467e-18	7.03993888428116e-17	30.678587612152
PPP3CB	-0.724115753458867	5.78875505322136	-10.5159841792611	3.40018689603076e-18	6.9277077925099e-17	30.6531221098455
SLC25A30	-1.02204547764974	5.27711766964635	-10.5011523749792	3.67391209470241e-18	7.42648394468649e-17	30.6487932524664
TNIP2	0.721140962672102	5.08155124579538	10.5029128458568	3.64030208472927e-18	7.37689286157823e-17	30.6282556203267
FAM134C	0.529992823209242	6.16496227146673	10.5191014682022	3.34530418404081e-18	6.82514777548327e-17	30.6252161368298
SLC35A5	-0.849970911050764	5.88900813404659	-10.5045480010015	3.60936017864203e-18	7.32407465439037e-17	30.6114239422984
CEBPG	0.936294553414847	7.42863427994775	10.526567239629	3.21743897529617e-18	6.60014530779335e-17	30.6030915367852
CBL	0.713693420348346	5.75886650273085	10.4984496291955	3.72611678059206e-18	7.52034537330247e-17	30.5405575084464
EEF2K	-0.954911621260752	5.08664229562501	-10.4825977195489	4.04759547011898e-18	8.12549379402494e-17	30.5167349973703
EAPP	0.683567989552718	5.85910529431752	10.4944638415449	3.80446140435895e-18	7.65788102518149e-17	30.5161642722808
TSEN2	-0.80944736764465	4.71260228242128	-10.4695045944819	4.33395142005958e-18	8.63111598456428e-17	30.4751752986532
C19orf26	2.31344370517398	1.02086547454532	10.4675430533662	4.37856365202109e-18	8.70841215877467e-17	30.4732635718712
NUAK2	-2.20407259160337	2.26305451709745	-10.4598119772603	4.55891460521668e-18	9.05511398306001e-17	30.4637900644221
EEF2	0.719320845959697	12.2896525059699	10.5257941734956	3.23044894140748e-18	6.61029780143221e-17	30.4438342638474
SRRM1	-0.656040026850135	6.40183752805468	-10.4770466480316	4.16661423343865e-18	8.31993076187695e-17	30.388794161669
SERINC4	1.85996697132111	1.21080509659788	10.4455713013273	4.91080101756017e-18	9.72830977304532e-17	30.3826831604958
SEC13	0.623774473323536	6.92787346925004	10.4725937133671	4.26461442317864e-18	8.50430945264946e-17	30.3257772432628
ARPP19	-0.718902666544314	8.10027505378171	-10.4791684534839	4.12071336105727e-18	8.23923193470519e-17	30.3240594529164
ZDHHC21	-1.10807626376024	5.5664094122351	-10.4347378096517	5.19658661408565e-18	1.02538691980434e-16	30.279118134251
TARBP1	-0.793447639114963	5.27072019919973	-10.4337427587781	5.22365592342979e-18	1.02937555572469e-16	30.2531484119012
LRRN1	-1.64370763222495	4.5173715338718	-10.414471707996	5.776635115055e-18	1.13388173709367e-16	30.208548127329
MTRR	-0.773817340666753	5.23342531287124	-10.4197503202253	5.61958951903617e-18	1.10449942693517e-16	30.2058056597731
CSTF2T	-0.51765095511161	6.02022067169605	-10.4325836555475	5.25536603064177e-18	1.0342670552571e-16	30.1949006473678
GDPGP1	-1.27203487478234	2.81760468906509	-10.3768956559884	7.02894785164495e-18	1.36365220853102e-16	30.1718800321494
PRDX5	0.794783990606039	7.26187881111747	10.4442907813248	4.94374415185365e-18	9.78066695444459e-17	30.1672804722022
HSPA6	9.17632633226042	2.75596038403417	10.4436046071771	4.96148781125756e-18	9.8028553912952e-17	30.163273170028
HPS6	-0.945414739770665	5.03934909211651	-10.4071936077469	6.00039391600795e-18	1.17473161724609e-16	30.1632438498385
SREBF2	0.600424487549237	8.26616319240575	10.4463909490238	4.88982982991745e-18	9.69956205099609e-17	30.140072682518
THADA	-0.669990741933956	4.78579947339674	-10.394909627127	6.3978964418022e-18	1.25092204388153e-16	30.0971608345991
NRIP1	-0.885563324754074	6.55514142008361	-10.4097363075565	5.92125213396056e-18	1.16075094051634e-16	30.0406514335207
ZBTB14	-0.728889159547948	4.49490869603271	-10.367843123457	7.36920628582164e-18	1.42414416458041e-16	30.0353376499879
GADD45A	2.0138072199386	5.30291457373726	10.3775501205585	7.00496651443029e-18	1.36075779017704e-16	30.0066730934907
TMX3	-0.804410469571765	6.45240716488454	-10.392731036186	6.47109626385382e-18	1.26194781166271e-16	29.9574519755525
PMS2	-0.866269878555888	5.54660257609906	-10.3700881207371	7.28331701995545e-18	1.40935938623262e-16	29.9356793494419
CLK3	1.03807376566091	6.3089509092447	10.3806043687647	6.89412844778529e-18	1.34194131692584e-16	29.9036050707342
DHFRL1	-1.59697927700293	3.8536386060362	-10.3208435913959	9.41926292727933e-18	1.80407719535748e-16	29.8796759875256
CLCN7	1.09138357806995	6.85124253278811	10.3804645049433	6.8991655345415e-18	1.34194131692584e-16	29.865659478694
JOSD1	0.949108862197336	6.69483166562478	10.3720522613645	7.20899451185142e-18	1.39677756890272e-16	29.8284070419206
BEX2	1.21593788160228	5.96330235017739	10.3370908813393	8.65300021968717e-18	1.66581347819003e-16	29.7250888711325
FOXO3	0.924514958420148	7.57597301824149	10.3559735569814	7.84043975274137e-18	1.51132276414845e-16	29.7003554456147
ZNF229	0.675698179939544	5.01273582235248	10.316986980777	9.61090229167812e-18	1.8360980764865e-16	29.6925097969158
BANP	0.937190561951006	5.15575217127863	10.3224303970246	9.34152700718824e-18	1.79147342962884e-16	29.6743083621109
HDLBP	0.409443816833027	10.2187515902831	10.3629649685231	7.55934397011241e-18	1.45901168451424e-16	29.6531714245558
UBE2B	1.13896560924109	6.39548109141144	10.3280399387508	9.07182982930399e-18	1.7442073843384e-16	29.6217227304236
C9orf152	-1.64713564979073	3.96796477905711	-10.2819592802658	1.15401929691937e-17	2.18246269049638e-16	29.6183285664539
PPCS	-0.658814475227195	6.37213122167301	-10.3234119277566	9.29376443417626e-18	1.78459292510986e-16	29.6121561810299
USPL1	1.2588302074013	4.53690026678086	10.2992240368909	1.05451600471128e-17	2.00438130718285e-16	29.5947682808101
CDC42EP3	-0.995578308944123	4.06642984907366	-10.2758359593143	1.19152225527991e-17	2.25055323085323e-16	29.5826094823971
BTG2	1.38602876124378	6.07907836677963	10.3160341725555	9.65884616947142e-18	1.84291275833269e-16	29.5576458764008
SH3BP4	0.629749456572059	6.54043591944999	10.3157406348974	9.67366469148062e-18	1.84339783004153e-16	29.5419080814711
SMARCA5	-0.66209781594625	7.17841561335844	-10.3191403024365	9.50342544095105e-18	1.81787817097224e-16	29.5302416028247
TUFT1	1.06052692518712	6.56155627489139	10.3122808011487	9.85004895940216e-18	1.87463035708977e-16	29.5269096554453
SPSB1	1.62740037948566	2.62355145668277	10.2493402210354	1.36836346912088e-17	2.56201319854353e-16	29.5244559852992
TMA16	-0.901103062573755	4.8743276498379	-10.2749091358758	1.19730394372481e-17	2.25863266569996e-16	29.4900166496379
SCYL1	0.530658825991789	7.34822418467323	10.2980642854297	1.06092259083074e-17	2.01400930770094e-16	29.4008625623784
PPP2R2A	-0.537291254879902	8.00347219030047	-10.2964451706858	1.0699319150601e-17	2.02854768138163e-16	29.3855113207282
KRIT1	-0.622094703390374	5.95800538562044	-10.2669759095501	1.24795499350249e-17	2.34828222837511e-16	29.3695166368591
PARD6G	2.0817347182299	3.75025682545142	10.230582780114	1.50920786752283e-17	2.79436070761071e-16	29.327178100169
COA7	-0.668120405084271	5.12802944156852	-10.2518439192458	1.35058637875614e-17	2.53188577570565e-16	29.3270426523903
ARHGEF5	0.677379182710147	4.8442718285573	10.238439269611	1.4485319623498e-17	2.70200694989375e-16	29.3251767143436
FAM96A	-0.721982439030136	5.85072322642608	-10.2603653470036	1.29179443458184e-17	2.42773281973478e-16	29.3222291953926
DFFB	-0.884062979841605	3.93462687038759	-10.2268758128545	1.53871310656734e-17	2.84548226702158e-16	29.3017598056031
FAM86C1	-0.784465624981706	3.70310443110197	-10.2213637390341	1.58365596127858e-17	2.91423748952931e-16	29.2956831011622
IPO8	-0.737272262730882	6.88303034406083	-10.269781021248	1.22980491231452e-17	2.31703269301315e-16	29.2825257170649
TANGO2	0.849156111554536	4.96396758185281	10.2336763161325	1.48501876505328e-17	2.75978239802476e-16	29.2730344293253
PRKACB	-1.12988782254132	9.49817015478753	-10.2842537051914	1.14027293318472e-17	2.15918516578836e-16	29.272151304695
ETAA1	-1.05796865117811	4.55066440230084	-10.2127709329093	1.65635035908515e-17	3.04055708948931e-16	29.2600835826057
MRPS31	-0.793211097555439	4.30275675054707	-10.2159003119456	1.62949756434446e-17	2.99492477676823e-16	29.2477006669377
UAP1L1	1.15133985625722	5.96604658361656	10.2404074632697	1.43371760325622e-17	2.67769944409148e-16	29.204939569342
LMBR1L	0.664591527108954	5.62484456040824	10.2350612646484	1.47431554368936e-17	2.74328651846834e-16	29.1917745621901
FAM172A	-1.30416813838228	5.13371671037643	-10.2071421340761	1.70576913170965e-17	3.12363771728684e-16	29.1860686147067
TMEM2	1.14410147688141	6.24856582224231	10.2324583591264	1.49449563859353e-17	2.77396124958226e-16	29.1761947459624
AMMECR1	-0.806331194740613	5.90835140435797	-10.2315787844242	1.50137716410813e-17	2.78329376496884e-16	29.1589559030773
EXTL2	-0.864415941681028	4.68664919898951	-10.1979278565955	1.78986983655388e-17	3.26569689741107e-16	29.1187358705038
METTL14	-1.06005762973779	4.52241820297512	-10.185152339125	1.91337844642597e-17	3.47836449776421e-16	29.1176817288395
AGL	-1.06346690163096	5.12110120367483	-10.2080500967913	1.69769894342331e-17	3.11265535219102e-16	29.1164577105637
CYCS	-0.725545563661808	8.15997118192218	-10.2463105864978	1.39018810043748e-17	2.59963443538843e-16	29.1022236663756
NANS	0.57078448058457	6.69958845089149	10.2351881673259	1.47333867579405e-17	2.74328651846834e-16	29.1000179611458
BTN2A2	1.05052900633427	4.87913290114965	10.1967481825355	1.80093221370197e-17	3.28189297584331e-16	29.0988715892412
FAM73B	0.619639690465188	5.99293608249524	10.2257397900478	1.54787013649007e-17	2.85889519920479e-16	29.0940384210495
SAMD13	-1.87588768242719	3.61477743335945	-10.1678265259847	2.09460483558326e-17	3.78035891960556e-16	29.0936708625346
TRIM62	0.817448736047691	4.22561715353153	10.1834802409443	1.93016216518294e-17	3.50463301963567e-16	29.0810050577613
SUDS3	-0.613328317173852	6.48688827512284	-10.2215229924286	1.58233924882274e-17	2.91423748952931e-16	29.0590057662672
IFNAR1	-0.621253931860247	6.73099720806154	-10.2240529883505	1.56156741437478e-17	2.88065065039948e-16	29.0583632517241
ZBTB26	-1.20059183772295	3.11644914067921	-10.1527480527056	2.26623824186495e-17	4.07055423921579e-16	29.0274674134648
TBC1D30	-0.68560636460096	5.76922291517128	-10.2007228178437	1.76393060024419e-17	3.22620973121398e-16	29.0027009838732
C19orf47	0.952460170385877	4.45458139780273	10.1788004762726	1.9779221576739e-17	3.57987183911379e-16	28.9845184042912
ZNF554	2.44939353473856	4.91192939456223	10.1511002588247	2.2858269958328e-17	4.09594011568321e-16	28.9673494307871
SSH2	0.870096720758215	5.34003105211002	10.1819575307265	1.94557445100753e-17	3.52835096090931e-16	28.9476119985244
OPA3	-0.809006138156847	4.28173375176312	-10.1573766867703	2.21210705583782e-17	3.97808377849829e-16	28.9145541385012
LYPLA1	-1.08425651153533	7.09644518693317	-10.197989717602	1.78929161466754e-17	3.26569689741107e-16	28.9066245755879
TOLLIP	0.639408785625267	6.59868851940101	10.1912303444667	1.85359044932809e-17	3.37375929540735e-16	28.8788701828311
GMFB	-1.10240119856426	7.47624371517545	-10.1787201909924	1.97875174911058e-17	3.57987183911379e-16	28.800192454276
HSPA13	1.16155932433252	7.12984283201964	10.1723314979454	2.04589427105679e-17	3.69688909436688e-16	28.7750917049073
PVRL2	0.729319869963449	5.64643959531554	10.1586861723619	2.19702880764925e-17	3.95570558461164e-16	28.7685702192585
MUM1	0.795776721635333	6.24601752784297	10.1629702938158	2.14841316369822e-17	3.87281777504112e-16	28.7383092127658
GDPD1	-0.842643418988957	4.2026522981028	-10.1180729735526	2.71619480190493e-17	4.83250961438441e-16	28.7373780481016
SKA3	-0.985973206644342	4.3041291868652	-10.1193839593191	2.69765961436581e-17	4.80522618853108e-16	28.7235318633314
SNORD36C	-3.96229272141937	0.212694716874921	-10.5719068382645	2.53940556826933e-18	5.28872593802112e-17	28.6999315549549
ZNF503	1.45664959828463	3.08631825110353	10.0917384779773	3.11670799019495e-17	5.51892537509049e-16	28.6989399529752
SEC24D	0.709036705493324	6.95795148475889	10.1521775278199	2.27300149353943e-17	4.07782442377397e-16	28.6968094936126
FAM8A1	-0.745081269782886	6.57803022789015	-10.1464337370078	2.34222555670171e-17	4.1919974921851e-16	28.689967852929
CSRNP2	0.989200821584845	5.50950066652178	10.1316667282309	2.53002936224171e-17	4.51735088031172e-16	28.6867499154646
PELI3	0.696485097199792	4.78701522252322	10.1126600111875	2.79408325268639e-17	4.95933263857433e-16	28.6368992195708
TCEB3	-0.564422781086857	6.37409207455778	-10.1361652330208	2.47127661881011e-17	4.41770115572055e-16	28.62711019791
ATG4B	0.695445390789214	6.11962240634586	10.1165632972097	2.73769695629101e-17	4.86500088706104e-16	28.5189467431567
SLC2A12	-1.27191459436388	4.66425061248408	-10.0724699684456	3.44669373730401e-17	6.05328107126982e-16	28.4978722601275
PGF	4.5876549316992	-0.300638137982935	10.3932889905127	6.45226978170406e-18	1.25991265334289e-16	28.4977508432105
BHLHE40	1.64585618877495	5.12808083203357	10.0783525093461	3.34240793170041e-17	5.87700204946293e-16	28.467466363124
KLHL1	-0.918326344306331	4.78949223298591	-10.0852489094958	3.22415873093679e-17	5.69492062907248e-16	28.4515369885203
ENPP4	-0.960690593366444	5.18017811493409	-10.0686938581767	3.51534480377326e-17	6.15944195722979e-16	28.4455481427531
ARHGAP21	0.593882923093073	6.42370565736875	10.0991729934148	2.99800469328292e-17	5.31499863923688e-16	28.4308800489342
MAPKBP1	0.840773614509011	5.36324148914267	10.085052038669	3.22747566285341e-17	5.69492062907248e-16	28.4296715797046
SERBP1	-0.616205498700458	9.06007200584829	-10.1212061747781	2.67210635937217e-17	4.76536212498011e-16	28.4177198305915
SAT2	0.584034451252695	6.31150015256816	10.0882394056804	3.17419114084589e-17	5.61409354192485e-16	28.3905354714864
SLC8B1	0.699506427094418	4.59370917402462	10.0590548796075	3.69684796666837e-17	6.43242978765842e-16	28.3837456777761
AASDHPPT	-0.80774657310248	6.224567061306	-10.083848198395	3.24783263299479e-17	5.72411441514668e-16	28.3805141460443
NUP50	-0.62567050595026	6.34045699092963	-10.0833307106784	3.25662277088446e-17	5.73287778752649e-16	28.3402174172095
ZNF646	0.782962219627988	5.71497136509209	10.0645986101353	3.59134411845493e-17	6.2852707788717e-16	28.2914182322006
GNPDA2	-0.855943060132836	5.1469303672572	-10.0435520276912	4.00862619204747e-17	6.93473858292451e-16	28.2905175377148
PEX12	-0.819169862831368	4.76086108324676	-10.0309486298271	4.28136695855034e-17	7.36414733672301e-16	28.2876757532784
TRAPPC11	-0.610418390811303	5.9413233968925	-10.0599873359554	3.67888786714016e-17	6.41604880522377e-16	28.2784818794501
WIPI2	0.469800564775405	6.25465079229639	10.0627978430283	3.62528053440735e-17	6.32990843077451e-16	28.2391541344586
APEX2	-0.61905397373009	5.13287458027708	-10.0462406288105	3.95273089300561e-17	6.85383453687901e-16	28.2384655937059
TBRG1	-0.567246452405615	6.9530536665333	-10.0637852415433	3.60663297196318e-17	6.30467994260758e-16	28.2209872837927
SLC38A7	0.702387945226381	5.39360609315231	10.0384286674025	4.11733651445284e-17	7.11334469523354e-16	28.1995710708422
MTPAP	-0.850062833638292	5.34618881392667	-10.0332424283152	4.23038327610505e-17	7.28479762316438e-16	28.182114412653
FTL	0.928494550296884	8.91366673414775	10.0695606518559	3.4994662596498e-17	6.13878333585296e-16	28.1704069998494
KCTD3	-0.597927124334968	6.52397483864971	-10.0446326262273	3.98606648069096e-17	6.90366485283223e-16	28.1351145788237
UNKL	0.825176085844704	6.88820472327802	10.0505331729204	3.86510074759478e-17	6.71740194744018e-16	28.1339445354004
HELZ2	1.03754738076932	5.70098225915596	10.034695645406	4.19839753229462e-17	7.23801806486063e-16	28.133883658591
AHSA1	0.611568707796438	7.73570276093452	10.059763474812	3.68319169668145e-17	6.4161028442423e-16	28.1322136315449
TTC30B	-1.03836042717932	3.61983891053771	-9.97968754554879	5.59560566722669e-17	9.51569815391574e-16	28.1294017159254
ZNF419	0.934755840655001	5.37722899280268	10.0200852771307	4.5312938577764e-17	7.77621812209948e-16	28.1267090235859
TFPI	-0.978016459109712	7.02073867054626	-10.0469054840707	3.9390293234245e-17	6.83797275381992e-16	28.1211175337485
VKORC1L1	-0.637706527959692	6.30801254849071	-10.0382424031229	4.12134382315742e-17	7.11334469523354e-16	28.1077248132636
TARSL2	-0.767213537571361	4.82291727658859	-10.0072016460341	4.84667419392752e-17	8.29847887069734e-16	28.075896770406
NANP	-0.909921330605045	3.90687618992184	-9.97597688085981	5.70509447275988e-17	9.69091613155682e-16	28.0598529048545
DCAF17	-0.760751212409108	4.85504436260617	-9.995137321202	5.16186483877499e-17	8.80801845670968e-16	28.0575245118502
NQO2	1.03025798965452	6.15270471688201	10.0217730444931	4.49152821236866e-17	7.71679492413362e-16	28.0516682369284
SNORD14E	3.56863529027372	-0.919555679921749	10.252173488616	1.34826359552796e-17	2.53069076880599e-16	27.9947710438186
PARD6G-AS1	1.77690138172223	2.19398573590267	9.94842936094414	6.58776972342539e-17	1.10280880899616e-15	27.9755924393731
ICE2	-0.678860602952622	6.46737175872568	-10.0004135269672	5.02157389581851e-17	8.58814961498983e-16	27.9174382145456
CUL4B	-0.781138296376203	7.41926209331444	-10.0077615564309	4.83252261113015e-17	8.28369401012903e-16	27.9033286227468
COX19	0.778440027577674	4.30543776162857	9.95266491280567	6.44366181508296e-17	1.08230453932087e-15	27.8731064469765
FAM208B	-0.609638866671626	7.34717595107171	-9.99760010883846	5.0958998239262e-17	8.70535059796084e-16	27.8412058388874
DIS3	-0.877412397767304	4.76058252786946	-9.9551908754931	6.35922440263733e-17	1.06931818174694e-15	27.8400210122049
SLMO2	-1.01128782541466	6.57050460686182	-9.98241384559799	5.5165029278122e-17	9.3948574608201e-16	27.8283139322324
MSL3P1	-0.648090685514419	5.13013522393461	-9.95125396220542	6.49131370258369e-17	1.08909012913963e-15	27.8137810397161
ZDHHC23	-0.725998600963025	5.28014198523557	-9.95788516588815	6.27037886296627e-17	1.05674533115939e-15	27.795255526635
CENPBD1	1.78528170030829	6.61794291860921	9.97306366805418	5.79255184431636e-17	9.82835689200616e-16	27.7940918177491
NINJ1	0.706846466365557	6.59482331802492	9.98235182287575	5.51829001095054e-17	9.3948574608201e-16	27.7815458041559
PROSER2	0.947253269259027	4.37030827158619	9.93667161120345	7.00491677248478e-17	1.17003148226509e-15	27.7684719835416
GINS1	-0.767518591591989	5.65363137252162	-9.96766356257015	5.9582281733129e-17	1.00866690248553e-15	27.7678324787952
PNPT1	-0.762238681201763	5.55510772503111	-9.95818132914631	6.26068874316194e-17	1.0562977771609e-15	27.7273967455107
AKAP5	-1.492291307145	3.58249746331907	-9.90651765281778	8.19943198853542e-17	1.35747156273261e-15	27.7181356102502
GMEB2	0.862321847415259	5.74458460257162	9.95547631223637	6.34975270061324e-17	1.06892249498216e-15	27.708653876545
YIPF3	0.47723177313225	6.75565926564154	9.96585797216998	6.01467412711464e-17	1.01707597626975e-15	27.6991006603455
AIDA	-0.989782528657809	7.41840152178324	-9.96970151610948	5.89515402340031e-17	9.99115494530238e-16	27.6825015078068
RB1CC1	0.977477719283369	7.64330347785742	9.96326764334417	6.09658719300944e-17	1.02976775354589e-15	27.6742552614271
TCERG1	-0.763624949753031	6.20834607210775	-9.94925921329395	6.55928379110782e-17	1.09926568534905e-15	27.6532484764761
PHLPP2	0.723329518599644	5.56485787162548	9.93078863432723	7.22344400203932e-17	1.2051915014958e-15	27.6211964709981
LTV1	-0.757716693985398	4.90336371923004	-9.91817898915774	7.71506660065646e-17	1.28010431022605e-15	27.5942501939899
TRIM68	-0.615509869640368	5.8130873319579	-9.92072983470582	7.61298718164609e-17	1.2659647344363e-15	27.5849212229832
GNPNAT1	-0.763379584136803	6.97179137224408	-9.94486562385698	6.71151288257771e-17	1.12227257733616e-15	27.5812487052716
POLR3G	-0.967017274615428	4.08980199285541	-9.8840181216002	9.22153281807991e-17	1.52332823758293e-15	27.5374488176413
IWS1	-0.631592229830998	6.19125211564005	-9.92165006389563	7.5764938662204e-17	1.26129303653177e-15	27.5183952982541
MOK	1.28886327309382	3.49739259652136	9.86405498346071	1.02345414631094e-16	1.67774972281715e-15	27.5074958422494
ENGASE	1.03032971008805	6.02846145633951	9.9221041056342	7.55855251086896e-17	1.2597028246749e-15	27.4969438899872
CLIP2	1.39548556206142	2.76541178686609	9.84969671301113	1.10312142226252e-16	1.80244518788836e-15	27.47580893897
GTF2A1	-0.854789474733823	7.56207300713469	-9.91985371777288	7.64789439925044e-17	1.27036263605248e-15	27.4460321892533
SLC7A11-AS1	3.62888313650107	2.64699664563055	9.85111268949395	1.0949969166782e-16	1.79111913952503e-15	27.4237209067793
NADK2	-0.885529744569853	6.78815692882893	-9.90699109951388	8.17918743753558e-17	1.35561455366484e-15	27.4208538552731
CCNE2	-1.31329591530293	4.70526312983131	-9.87655079288719	9.58815741421993e-17	1.58041461835265e-15	27.4182181217892
SNHG16	-0.681738282326947	6.19146898333908	-9.89863433686297	8.54397776138448e-17	1.41295561745539e-15	27.3776315062036
C17orf75	-0.60288708654075	5.43645221986276	-9.8660773643366	1.01270481399356e-16	1.66376099419336e-15	27.3090640270245
NUCB1	0.808728403057565	6.26771060923004	9.87831571481139	9.50021113068414e-17	1.5676392344874e-15	27.2806582542647
ZNF761	0.80399868988109	5.6437432636005	9.87068929537257	9.88611714048492e-17	1.62774051514826e-15	27.2701971075671
SPATA2	0.951390729511009	4.68467536595859	9.8422471232346	1.14686798534916e-16	1.86580386435568e-15	27.2518020165172
HAGH	0.721283694080523	5.95254909271554	9.86567870375701	1.01481480267698e-16	1.66540536360628e-15	27.2297599692986
C5orf30	-0.970251558127078	6.0008607224658	-9.84931817446347	1.10530356539234e-16	1.80404764542733e-15	27.2151117005531
MYH14	0.678274776179709	6.91672296958566	9.86920150577926	9.96320786215398e-17	1.63863668409753e-15	27.1975721342555
DPY19L4	-1.0403750363225	5.53564198765591	-9.83096618952004	1.21643641064107e-16	1.97257118166158e-15	27.1514830146481
PCF11	-0.872633920850379	6.0709132199431	-9.84266458839798	1.14437125540025e-16	1.86376125499894e-15	27.1469406638713
EXOSC3	-0.593150019585284	5.09609927809051	-9.82296015537146	1.26835262930385e-16	2.05011658575098e-15	27.1210783496918
SPR	0.606451952237485	5.40475357824495	9.83526830722229	1.18942158916784e-16	1.93084914410209e-15	27.1083820645135
METTL8	-0.774720321275671	4.98589877911923	-9.82048565309676	1.28484251096504e-16	2.07453711232808e-15	27.0831850314899
NOP56	-0.706368529610704	7.51123693536341	-9.85704551711208	1.06160103787372e-16	1.73838617063379e-15	27.0806848987812
HEATR3	-0.757446507470192	5.00281795823456	-9.81519998385079	1.32078689789409e-16	2.12344069151795e-15	27.0642436582797
ZNF680	-1.14502708907114	5.97818007571464	-9.8181258467711	1.30076760744869e-16	2.09574317526282e-15	27.0612240957246
CD59	0.47010821099481	6.5943208717031	9.83885491133582	1.16735864573953e-16	1.89708413684251e-15	27.059376606886
CNOT7	-0.638003240540284	7.31218772639863	-9.84530308897893	1.12871637850636e-16	1.84026114437041e-15	27.05522635177
CTBP1-AS2	-0.632405073569572	5.75428056397473	-9.81400404185593	1.32905813308153e-16	2.13445314720346e-15	26.9865158525091
ZNF792	-1.6013370301229	2.47519502192159	-9.76229053997233	1.74087797959246e-16	2.74879324306629e-15	26.9844681339812
CPEB4	1.32876638305588	7.0505935315365	9.81915919616512	1.29376994025772e-16	2.0867077790451e-15	26.9570715484371
ATP6V0B	0.55897028665214	7.69427661836498	9.82983186467857	1.22366090655088e-16	1.98214586545502e-15	26.9509736568134
USP10	-0.560443075101667	7.14836837585855	-9.8245353709911	1.25796586380913e-16	2.03551890204287e-15	26.9490091337864
POLR1C	-0.68706219838965	5.22077315111605	-9.79890993925528	1.43800914348091e-16	2.29958948865915e-15	26.9342266371816
FAM111A	-0.906578508288545	7.26081261231551	-9.8169318539767	1.30890023859985e-16	2.10658585024816e-15	26.9231405026098
FLJ46906	2.00209872583614	1.17389840506852	9.78486602445414	1.54737978443325e-16	2.46382060304856e-15	26.9037557948317
CRB3	0.697115187758834	5.43084255229716	9.78467637264624	1.5489122597748e-16	2.46382060304856e-15	26.8979355859935
UTP20	-0.705121727006379	6.09549023738211	-9.80618917174284	1.38439548187652e-16	2.22094899101045e-15	26.8924087695355
AQR	-0.546507051656993	6.37714112872493	-9.8013225775641	1.42001334180923e-16	2.27565852087593e-15	26.8737515785512
PRRG1	-0.832563415941534	4.96175579172875	-9.77111879051638	1.66248616697019e-16	2.64168172309253e-15	26.8649957782716
LINC00161	-1.72101839815627	2.5352840070855	-9.738665330084	1.96931053934302e-16	3.07392588968553e-15	26.8635450786233
SNORD36A	-1.84337226023116	1.69937651803938	-9.74921755501631	1.86379665153429e-16	2.93055188685223e-15	26.8542894821648
MAML1	0.542103410643168	6.50383139460723	9.79984285509475	1.43102368284963e-16	2.29085838184115e-15	26.8541503200456
BRI3	0.668924623125735	6.38061637489507	9.78639576045112	1.53507407128201e-16	2.44959322575672e-15	26.8201141667562
PNO1	-0.655205666466422	4.62296394752471	-9.75984817173475	1.76321036299372e-16	2.77821267688496e-15	26.8118258688144
C4orf46	-0.876872371129314	4.39110710649121	-9.75060703065233	1.85033057963895e-16	2.9124280905512e-15	26.8075676411959
GABPB1	0.706774801985582	5.17521379606743	9.7647365804095	1.71879529776563e-16	2.7167821253946e-15	26.7965424572429
WDR5B	-0.757989888672085	4.9988671656765	-9.74587528546726	1.89659061536997e-16	2.9789963054807e-15	26.7904757009943
SAMD4B	0.599950138879837	6.92196012130346	9.78748993943812	1.52633216184017e-16	2.43823444065872e-15	26.76029539865
CYBA	6.71959552985808	-2.55305142223483	11.05127633832	2.0865302552659e-19	5.00500612029915e-18	26.7506141083664
CALCOCO2	0.534331736770153	7.2936520402671	9.78574562739533	1.54029196686396e-16	2.45531042191393e-15	26.7466836157703
LZIC	-0.722987375867015	5.0105081584964	-9.74076096859792	1.94789127006041e-16	3.0436561197947e-15	26.7359213807108
FANCM	-0.95689511804447	4.41903656301996	-9.7268003100729	2.09509605676496e-16	3.26009972936608e-15	26.7274981611853
KIAA0895	0.882351498731243	4.73824638054698	9.72616559460015	2.10204669105794e-16	3.26752930775631e-15	26.6861496198955
NUP155	-0.657239977053141	6.30638053162285	-9.76600471309361	1.70745708375688e-16	2.70455438498874e-15	26.6846235395635
ATMIN	-0.480422367195465	7.24346567799261	-9.76972921129139	1.67458707471478e-16	2.65809720020266e-15	26.665635134178
SLC25A40	-1.03935583613357	4.85576048670115	-9.72107993556086	2.15857701883749e-16	3.34501470741627e-15	26.661833108507
LOC285074	1.5339811269977	2.37688814964458	9.68751228034423	2.57177156096435e-16	3.94391764679835e-15	26.6462420000423
CSTB	0.667714051359924	7.00172569726248	9.76504758687539	1.71600768450557e-16	2.71523407697953e-15	26.6421946777859
CTSA	0.83501511710549	5.43141729600765	9.73737463200093	1.98261955170177e-16	3.09148652007828e-15	26.6344007510486
NSL1	-0.798437500500527	5.7161156105214	-9.7355775350907	2.00130009872177e-16	3.11737783012512e-15	26.6186788791881
DUSP16	0.898400125595207	7.35105238407756	9.76094151358013	1.75317795432701e-16	2.76530673972419e-15	26.6141951125217
GNAI1	-1.22912284398857	4.45561900907223	-9.71121872161548	2.27255512933196e-16	3.50356137803374e-15	26.6129278091094
MCL1	1.11306816116025	8.58867602793063	9.7671220126309	1.69752939820678e-16	2.69166857903622e-15	26.5990545907256
RBM14	0.800523816501109	6.30470700753248	9.74107832932041	1.94466792222956e-16	3.0417847416874e-15	26.5488836766383
FAM117A	0.747306989582397	4.77674278885717	9.7078265729647	2.31313658505247e-16	3.56246758575876e-15	26.5351966511761
CBX2	-0.736652095950784	5.66398254910275	-9.72519253940705	2.1127471737089e-16	3.28076644885344e-15	26.5334425660608
MRPL18	0.713658849587764	6.72626270723598	9.74356152122458	1.91963011769914e-16	3.01203404883702e-15	26.5284841357825
ARPC5	-0.722290028312354	7.29571978756257	-9.74163790660263	1.93899742376648e-16	3.03607771796429e-15	26.5277552583884
HIST1H4H	1.58363323144725	3.87229219612221	9.67179779012552	2.79149940980777e-16	4.22551967113643e-15	26.5081221191242
CBX5	-0.75579579271916	8.03743865910625	-9.74182330113635	1.93712236694791e-16	3.03607771796429e-15	26.4851281828208
ASNSD1	-0.670235932157947	5.73320674606017	-9.71367150499393	2.24365548972471e-16	3.46256226451246e-15	26.473447782345
PORCN	0.680231973652354	3.68744576447021	9.67150190960098	2.79581162448789e-16	4.2277852319547e-15	26.4660200412147
INTS8	-0.645777851173422	6.35504603237513	-9.71772013578342	2.19675403000521e-16	3.39716359573206e-15	26.4587374432862
MBNL1	-0.711750210505857	6.72489402728135	-9.72445061194966	2.12094254785606e-16	3.2900902167982e-15	26.4577869083976
PGM2	-0.542453623935973	6.66548972388667	-9.71964163676642	2.17483841138268e-16	3.36673954487858e-15	26.4285483018041
PRR15L	-1.22900625137375	4.05053847625814	-9.67182204321008	2.79114623589412e-16	4.22551967113643e-15	26.4235463938051
MLH3	-0.555128762447973	5.40269838752321	-9.68735019267528	2.57394731876823e-16	3.94391764679835e-15	26.4008142546995
UTP6	-0.582480815105047	5.93184721547644	-9.69648226254383	2.45418571025454e-16	3.77196035058159e-15	26.3503992357431
PRKCD	-0.814415696512574	5.80422194172746	-9.69688175849079	2.44907559388834e-16	3.76796302436755e-15	26.3500795523706
LONP1	0.752118848756785	8.5917596636017	9.71729634031206	2.20161723806405e-16	3.40118152744545e-15	26.3311180476163
HAUS6	-0.776213653723359	5.83046959040455	-9.68393782938874	2.62018194704688e-16	4.00658371862076e-15	26.3270028484957
LIN37	1.09433013886676	3.30899116297987	9.6295994902102	3.47884044002047e-16	5.20301474575173e-15	26.3094500309702
AZGP1P1	2.05442974193339	0.866439030395475	9.64668405345824	3.18224255740743e-16	4.77845542420299e-15	26.3047649204524
SLC35A3	-0.980295814233647	6.39291260913163	-9.6813899816823	2.65524333855517e-16	4.04372555494365e-15	26.2903903720267
SMURF1	0.637238604180817	5.14138024417975	9.66483134126544	2.89481565374836e-16	4.37309374815748e-15	26.2880543133265
ATG13	0.487785822460235	7.07579107558553	9.69021935030301	2.53570405813096e-16	3.89326504467224e-15	26.2632350582588
TAB3	-0.665450838536067	6.06505687631515	-9.67499172247863	2.74537136749746e-16	4.16830095594964e-15	26.2629172918912
NRAS	-0.761690072203868	6.94699437539638	-9.68175464641503	2.65019652407391e-16	4.04330886188431e-15	26.2464356267793
SNORA8	-1.6813751023434	2.5991929333948	-9.61250143884531	3.80331871465845e-16	5.65451819993181e-15	26.2385474756959
KMT2A	0.945349612798543	7.42038287817055	9.68310036655755	2.63165509212038e-16	4.02003386198165e-15	26.2021302941999
CDK16	0.526755295030903	7.37312300034812	9.68396103455071	2.61986475152006e-16	4.00658371862076e-15	26.201518502258
CCDC110	-1.5480030781976	2.79473004510838	-9.60228402740499	4.01147482907162e-16	5.90552019934701e-15	26.1962843206499
MRPS16	-0.415885764954498	7.39451149642018	-9.68160423056974	2.65227705710978e-16	4.04330886188431e-15	26.1917898488369
ZNFX1	0.578865445936787	6.00051740531202	9.66295595374702	2.92327549752818e-16	4.41164873074203e-15	26.1851117467833
TMEM9B	-0.6627020732169	5.66772965759144	-9.64863052863879	3.15009576772244e-16	4.73491872353554e-15	26.1691299560587
STARD7	-0.576696851062928	7.86826874399694	-9.67729773327262	2.71254116917731e-16	4.12680022252954e-15	26.1554643257061
SUPT6H	0.442261381386099	7.81984579284306	9.67394867852151	2.76035106773457e-16	4.18681127607094e-15	26.1355420701325
ZBTB6	-1.16236634581975	5.19967322627028	-9.61623222743568	3.73003193590101e-16	5.55656344736999e-15	26.1347116386242
RAD50	-0.652437203893165	6.60838621719563	-9.6576679544468	3.00503750634378e-16	4.52594214596371e-15	26.1234502984331
SURF4	0.469887585293323	8.6480778156599	9.67528077742753	2.74123448885975e-16	4.16623249845324e-15	26.1217516020241
PDPK1	0.47569714235887	6.67281476294805	9.65790403007789	3.00133909959527e-16	4.52491043368701e-15	26.1065681081048
VIMP	0.594865668654561	6.05259767249459	9.64311671176412	3.24201169763969e-16	4.86334142375201e-15	26.1005990118391
DCUN1D3	1.21159296300158	3.39268731413944	9.5868586011185	4.34748870107727e-16	6.35037843729342e-15	26.0951152666119
TRMT6	-0.954614235031521	4.02039610688645	-9.60312336838128	3.99395441539027e-16	5.88549749769384e-15	26.0930656854214
NOL6	-0.588417540228428	6.90341654535945	-9.65564581469688	3.03690384386684e-16	4.56935351898842e-15	26.061077238246
HES4	1.53220601226757	4.54470015372673	9.61219515009238	3.80939889278898e-16	5.65795586291981e-15	26.0452833727019
SLC25A25	1.20975253831257	6.4943086650999	9.63962061599688	3.30167507598878e-16	4.94789949511453e-15	26.0384919962451
CHCHD4	-0.661012856961611	4.8400209994124	-9.61405439343702	3.77263966922373e-16	5.61446553746913e-15	26.0225165577
SUGP1	0.700314094955997	5.24471865623573	9.61871384842406	3.68206648112551e-16	5.49055712816094e-15	26.0124968530879
SVIP	-1.13228535901598	6.85314731070602	-9.6328946872762	3.41956022705646e-16	5.11945327711663e-15	25.9921249367418
CRELD2	0.681333657116475	5.80546951826239	9.62006300826849	3.65624860209916e-16	5.45747803271581e-15	25.9733738399984
TNFRSF19	-1.06840971904949	4.40563886011166	-9.59221342024948	4.22777248785863e-16	6.18152207182914e-15	25.9643331501726
ARFIP1	-0.759262629772923	5.92106550161275	-9.61023934732441	3.84845339922648e-16	5.71031385798269e-15	25.9628874488213
TJAP1	0.987872128040003	5.28650462944461	9.60635028818442	3.92730456919417e-16	5.81008920305613e-15	25.9528603498869
DR1	-0.670118857595372	6.88490202018771	-9.62071397649847	3.64385625816918e-16	5.44439259429537e-15	25.9285103152908
TMX1	-0.96788444884174	6.09915249044542	-9.60814665629897	3.89068439529053e-16	5.76158943586613e-15	25.9091464622505
ILF3-AS1	-0.556518128078255	6.10923342220468	-9.60413538480067	3.97293118648872e-16	5.86026863421559e-15	25.8770090613724
FPGT	-1.06158307643626	4.91608196344393	-9.55862658419016	5.03695463485629e-16	7.30066706534769e-15	25.8497353838284
GTF3C2	-0.417885946516106	6.30573389334324	-9.60441621420535	3.967116965699e-16	5.85744624945292e-15	25.8433678946467
SYTL2	-1.10883784427624	3.52123939167226	-9.53676332815383	5.645057065884e-16	8.10384100394972e-15	25.8231660545635
PEA15	0.616718776851515	7.40592238078811	9.60974129486477	3.85846250677347e-16	5.71951362307111e-15	25.8231608015144
HOOK1	-0.76929468682065	6.46815814996919	-9.59520483973376	4.16233365665173e-16	6.09771728666169e-15	25.8151775010014
HIST1H2BD	1.27904668325194	3.88856638536762	9.54064686220799	5.53192369044999e-16	7.96427287975043e-15	25.8062988791555
SRPK1	-0.590945580047087	6.90584903925613	-9.60103137359523	4.03776563093942e-16	5.93840242058632e-15	25.7986462104149
UNC13D	2.23079554039098	1.74902720942052	9.54298019823514	5.46504197910668e-16	7.89067984214095e-15	25.7915960959313
ZMPSTE24	-0.69853537887393	7.33590944522258	-9.59989736205409	4.06171476522729e-16	5.96777973724589e-15	25.7882347415226
NKIRAS2	0.435476221656938	6.64006721653801	9.5949843036802	4.16712325710436e-16	6.09878390143071e-15	25.7772148404931
TRAFD1	0.605517984643994	5.92458714935429	9.57854135383575	4.54018402586863e-16	6.60614373376389e-15	25.7611798669894
ANKRD11	0.622496509864934	8.48067353705298	9.60603752642819	3.93371552900931e-16	5.81384570704761e-15	25.7602128084526
DEK	-0.876543808289449	7.58746756512416	-9.59877164936855	4.08562897286352e-16	5.99704835352088e-15	25.7599556553141
MRPL49	0.493202337042836	7.53308721290738	9.59795773211075	4.10300707725331e-16	6.01667522187849e-15	25.7520069163033
P4HTM	0.720459218173564	5.97716537867518	9.58224119042137	4.45343409058069e-16	6.49881110827596e-15	25.7479953261431
ZNF467	1.14697343560913	4.29772041308758	9.54241772740105	5.48109014502153e-16	7.90624876250176e-15	25.7394130848665
TRAPPC5	1.31223646790591	5.52246622964563	9.56445838579073	4.8861095167085e-16	7.08887154617342e-15	25.6944071101799
ELMOD2	-1.14861135987611	6.5532535904019	-9.56523861248946	4.86627343279166e-16	7.0669208768665e-15	25.6851651433664
RSL1D1	-0.759564765692053	7.9049689722678	-9.58157036734987	4.46903903921285e-16	6.50893212539477e-15	25.6565306440121
ARIH2OS	1.63382954839368	2.71820307924468	9.49166394790068	7.14093321909968e-16	1.00873239151459e-14	25.6484222032002
TMEM64	-1.02887290242299	4.95499742597487	-9.53091695468768	5.81974376094674e-16	8.33867102236415e-15	25.6415511824699
ESRP2	-0.895446669051986	6.76906829269414	-9.56729279338477	4.81443279778045e-16	6.99840492657031e-15	25.6184375626485
BRD1	0.953299644923276	5.82161470148936	9.54834832138687	5.31422284198697e-16	7.68030511985335e-15	25.599295911463
B3GALNT2	1.87130955980332	6.90985719192654	9.55377744991005	5.16591771174587e-16	7.48036840497358e-15	25.5812343307906
CMTR2	-0.870400072473014	5.97355000620962	-9.5276858330458	5.91859389021883e-16	8.47222172121316e-15	25.5421254252532
GOPC	-0.59149532294913	5.67794729883349	-9.52421646370039	6.02660042395505e-16	8.61861256820086e-15	25.5231514381923
MCTP2	-0.859367604704718	5.99618701968421	-9.53650211145965	5.65274913487286e-16	8.10713285666197e-15	25.5129831022462
C6orf132	-0.976748256670771	5.0193181466565	-9.50528798486279	6.65149018817244e-16	9.43142367002808e-15	25.4844912070469
C19orf12	-0.760066587505802	4.65767360335611	-9.4921439945511	7.12309120741736e-16	1.00715948748191e-14	25.472679840269
SOCS4	-0.924981050232034	5.9092553571813	-9.51215594819232	6.41760879975041e-16	9.14296145512828e-15	25.4719829166319
MAPK1IP1L	-0.642146156303202	7.20751037943156	-9.5374138402282	5.62594678794089e-16	8.08413559499716e-15	25.4671263322239
SNORD44	-2.49328749208658	0.370716563311848	-9.58174394083234	4.46499607488375e-16	6.50893212539477e-15	25.4606127657326
ATXN7L3	0.531270476506772	5.40392250806663	9.51344794898822	6.37453780614894e-16	9.09022409279511e-15	25.4551491538055
RPF1	-0.652445082522418	6.36480068115088	-9.52397447567364	6.0342068917147e-16	8.62127979885709e-15	25.4413738012371
ATM	-0.793005043481189	6.30048232925244	-9.51550931596471	6.30641567388562e-16	9.00162906455004e-15	25.4301504478046
COX4I1	0.592569691621796	8.20260923707471	9.54094830700977	5.5232374359016e-16	7.95939859285013e-15	25.4289784830352
TXNRD1	0.753848674605123	10.4299524355075	9.54910222045175	5.29337738787993e-16	7.65754863741859e-15	25.4248120972196
NUP107	-0.554147142145682	6.0179618484558	-9.51184629477676	6.4279747139941e-16	9.14904912846781e-15	25.4024499935252
MTF1	0.787089684482768	6.03218404937805	9.50978606769066	6.49736961862846e-16	9.23906270770122e-15	25.3864265296893
FAM111B	-1.30736229156843	5.37239196293751	-9.50593353464316	6.62914893121835e-16	9.40862952279535e-15	25.3830923431783
RAB11FIP5	0.559688540057271	5.22037066189638	9.48864085875648	7.25432318541021e-16	1.02378681345977e-14	25.3761611151321
ZNF559	-0.807672969910002	4.83316460051035	-9.47609883878699	7.74427480223802e-16	1.08883923623976e-14	25.3598411238526
HSPD1	0.618778649255532	11.0139586070672	9.54001016279925	5.55031531216926e-16	7.98309719612391e-15	25.3460720179111
DCAF5	0.591251822331496	6.43269171946771	9.50423054927867	6.68824861713546e-16	9.47459822970812e-15	25.3255626227606
DCLRE1A	-0.678316113228999	5.6906479537654	-9.48345744106326	7.45294300427163e-16	1.04886028258803e-14	25.3231667355643
STX6	0.51165836642257	6.34724395961159	9.49688312900388	6.94932236718466e-16	9.83515783842082e-15	25.2926850934017
OSBPL8	-0.946196409190922	7.73588360885613	-9.5076274294032	6.57088211440237e-16	9.33475551843576e-15	25.285889173331
EIF4E	-0.699242992129125	5.90058506684251	-9.48736164112105	7.30284381690915e-16	1.02966669253247e-14	25.2820680763339
KIF3A	-1.01328127064502	5.75624775462831	-9.47105565295162	7.95047878502765e-16	1.11470018147503e-14	25.2646172426737
CSNK2A2	0.56250236053557	4.9892613145355	9.45643288787918	8.57988906840354e-16	1.19624525767082e-14	25.2454666558668
ATG4C	-0.959851063543074	4.31585158958659	-9.4304712386569	9.82242900750934e-16	1.35688678911463e-14	25.242844390257
WDR45	0.618146340613722	4.85711543050695	9.45049751735067	8.849346912335e-16	1.23152727743858e-14	25.2154552000127
CD2AP	-1.01696814129841	7.25386503708862	-9.48386528134487	7.4371203235222e-16	1.04761537315206e-14	25.1994940449949
VANGL1	-1.00719065970149	5.70321770577706	-9.45939435954805	8.44852199546175e-16	1.1790242219689e-14	25.1897929621201
UBLCP1	-0.756452343451236	5.58506162962909	-9.44759031043003	8.98439711411973e-16	1.24855868849717e-14	25.1586835127254
LYST	1.87933745690166	5.44605981052447	9.44029353271534	9.33249319580959e-16	1.29396784698317e-14	25.1558201459297
LEO1	-0.558263548501388	6.57110404802333	-9.47558726665774	7.76494602552766e-16	1.09072431729956e-14	25.1537203037408
KIAA1468	-0.610288374726343	6.44013409940258	-9.46751719255406	8.09842251800733e-16	1.13438351241043e-14	25.1489745822936
C7orf60	1.11329455217353	4.31653717391087	9.42194797966257	1.02683326190397e-15	1.41458057438073e-14	25.1459272751673
GNPTG	0.709703588669508	4.78445312557726	9.43781701718768	9.45367176476047e-16	1.30956028800409e-14	25.1451774391869
AKAP11	-0.900441737005833	6.56718585282215	-9.46229215652718	8.32192394115043e-16	1.1646040065267e-14	25.1248420913782
PSMD4	0.587830378879971	7.53634381248886	9.47451664519702	7.80838539172614e-16	1.09580107516037e-14	25.1102566800326
EEF1E1	-1.04761322148462	3.90155430579758	-9.39703323208652	1.16910600901391e-15	1.60030044041503e-14	25.0624111600462
MED13	0.766888718681077	7.40452684270338	9.4611174252337	8.3730153010947e-16	1.1706629214268e-14	25.0578413688902
AMDHD2	1.13940963323098	4.71426613953613	9.41440667651744	1.06796876804759e-15	1.46990091851537e-14	25.0565900043848
FAM219B	0.470148847524409	6.62710212535368	9.45196675940821	8.78186838714058e-16	1.22327027552229e-14	25.0489702891953
PELI2	1.19169047515406	3.95447816161674	9.37649951671381	1.30103830885127e-15	1.77281227275052e-14	25.0122271453592
SSX2IP	-0.922257747733496	6.55460938176665	-9.44231415302333	9.2347720297495e-16	1.28160200368501e-14	25.01201126912
ZNF33B	-0.677963451233397	6.10070276093036	-9.43362575829271	9.66234481312351e-16	1.3372329005886e-14	25.0074031019687
RNF187	0.70026882475341	9.64603470331231	9.46088288434726	8.38325339329159e-16	1.17100402747597e-14	24.9814942976587
CEP78	-0.727945963239647	5.11294171856033	-9.4056158645998	1.11800135088371e-15	1.53454371890949e-14	24.9584134909007
THUMPD3-AS1	1.4205391701296	5.33533865116863	9.40975447458665	1.09416156130149e-15	1.50319579181181e-14	24.9530705338621
YARS	0.408798244386745	8.51620932228602	9.44750569022568	8.98835869915715e-16	1.24855868849717e-14	24.9430888041989
ABHD12	0.52734321253423	6.19881490615028	9.42557989859177	1.00759053158666e-15	1.39031314658617e-14	24.940627204174
DENR	-0.750653523666165	7.09514280755725	-9.43109710183136	9.79045875991486e-16	1.35371573424385e-14	24.9161896812238
PTCD2	-0.702918835173595	4.90449245727578	-9.38704692489047	1.23151158946427e-15	1.67959836761085e-14	24.8793171465943
TMEM245	-0.549542996656915	7.39842916585829	-9.425446321585	1.00829183313289e-15	1.39031314658617e-14	24.8699169215985
ZNF687	0.784362109159503	5.45595991160221	9.39583708873771	1.17641116002386e-15	1.60883333141332e-14	24.8556133505666
PAQR6	1.31111771513366	3.60435372956102	9.34776022073941	1.51101790198014e-15	2.0459373143493e-14	24.8238227691025
ANKEF1	-0.527429421908152	5.49540655953128	-9.39006083743089	1.21233476148402e-15	1.65645302806588e-14	24.8215787502089
UTP11L	-0.863567703131053	5.85085145546183	-9.3881477696378	1.22447231054642e-15	1.67151601956046e-14	24.7910453672669
GALNT7	-0.765689233980734	6.46950816890112	-9.39743251733445	1.16667756976689e-15	1.59843342952733e-14	24.785838078967
PSMD8	0.527488240112016	8.08727692247076	9.41227314764251	1.07990230515737e-15	1.48496456174387e-14	24.767396268198
XPO4	-0.655720414108713	5.60032322653499	-9.37267588990916	1.3271994841812e-15	1.80518364623777e-14	24.7162163649995
GUF1	-0.670858127469173	6.12583907558025	-9.37501463057031	1.31113615651951e-15	1.78495199694442e-14	24.6999884608092
OAZ1	0.517932357523927	9.23568606907254	9.40136876402588	1.14300537475916e-15	1.56743093218115e-14	24.6765621247228
ZNF649	-1.00742073280024	3.63022392718855	-9.31218285923905	1.81839281453337e-15	2.43577042845968e-14	24.656697871734
GID4	0.69142647979139	4.83802401571677	9.34002992050239	1.57305932275334e-15	2.12610790193197e-14	24.647480857299
LRP11	-0.687443313045592	5.73408673941285	-9.35182417625658	1.4793875816852e-15	2.00491732189395e-14	24.6251357413153
ZNF699	1.44420987562738	2.18525073796931	9.28742680238648	2.06838073125934e-15	2.75588332392105e-14	24.6041559914169
KBTBD7	-0.897114699916488	4.55886711082777	-9.31489729218214	1.79288721243523e-15	2.4058976212625e-14	24.6009669206288
HIST1H2AK	1.88945249663971	2.38582228904569	9.28411245669314	2.10435566659939e-15	2.79884895391111e-14	24.5840757733191
CEBPZ	-0.88028159824404	5.65449872960203	-9.34125994320308	1.56301998194344e-15	2.11444216656421e-14	24.5694998667393
PAFAH1B2	-0.544690133100485	6.89636289463351	-9.35902925503823	1.42492566627198e-15	1.93635147554209e-14	24.5608433817965
CLTB	0.65371181052908	6.2857275888956	9.35489285825317	1.45594240132382e-15	1.97671167253874e-14	24.5567827287973
FAM86EP	-0.752712658103605	3.3879077091822	-9.29969347037003	1.94049410847633e-15	2.59238963815664e-14	24.554347951361
SH3BP5L	0.535054379786718	6.39055759729185	9.35285707388704	1.47145430861759e-15	1.99596728981045e-14	24.5525052693899
PAK1IP1	-0.699592233233204	5.14377985578485	-9.33497617808444	1.61498763904266e-15	2.17689895761801e-14	24.5345674691181
ATXN7	0.937464657453936	5.60596776997053	9.33270004001365	1.634234222424e-15	2.20086646492545e-14	24.5336880406156
HEY1	2.7299770939264	1.85415772912069	9.27505931772002	2.20583611525605e-15	2.91831146314404e-14	24.4990629197038
HINT2	0.529257969675117	6.25370805883081	9.33897705052396	1.58170387764481e-15	2.13586919304986e-14	24.4902665444301
IER2	1.46400215561532	6.17506812974722	9.33782679380701	1.59120224053595e-15	2.14676485569523e-14	24.4800826816493
PARS2	-0.871350461781208	3.47205364777661	-9.27106463727432	2.25215366910476e-15	2.97638634538911e-14	24.4783594456054
CPEB2	1.13797808304419	4.50342084306404	9.28389511206799	2.10673649708181e-15	2.79953586196287e-14	24.4739968878887
NOP16	-0.757903047638014	5.05378879721578	-9.32403754687845	1.70959995918196e-15	2.29824109105428e-14	24.4616695441841
ZNF696	-0.760506195116494	3.9057069504636	-9.27884774093054	2.16278887534673e-15	2.86641109904735e-14	24.459351702107
E2F8	-1.3300605045127	3.10167523157223	-9.27093295590794	2.25369690643807e-15	2.97638634538911e-14	24.4390685543295
ZNF771	1.00064099097044	4.05686023655736	9.27694897698456	2.18425836836736e-15	2.89231249201096e-14	24.4070647090546
ZNF592	0.622470794754435	6.29902199673071	9.32202002887284	1.72764522558868e-15	2.32042224574594e-14	24.3912055621625
GAS8-AS1	2.17599277659302	0.957482210897063	9.26696171221795	2.30073705110173e-15	3.03051469818804e-14	24.3909829051067
MARCH3	1.29189749284075	2.40831559615993	9.24035332870913	2.64222257400137e-15	3.44406373013928e-14	24.3677464071534
MKRN2	0.543273341281506	5.50844830570269	9.30132650704796	1.92407515032674e-15	2.5727437628946e-14	24.3658715550985
TMEM33	-0.742709381082033	7.75193628128712	-9.32776710063967	1.67673571409295e-15	2.25608095724191e-14	24.353362797439
DAGLB	0.849654616102692	4.88165150165549	9.28468997075728	2.0980425193202e-15	2.79292610550639e-14	24.3389043566915
THUMPD1	-0.710005075086299	6.84039963681952	-9.31292600283538	1.81137422865545e-15	2.42853530513305e-14	24.3290246726724
PEX11A	-0.609077800093741	4.34573876583575	-9.25184811891226	2.48889820824952e-15	3.26119506937826e-14	24.2754325540485
RHOT1	-0.607901331176273	6.10026108478569	-9.28926922194459	2.04864870707025e-15	2.73201678378036e-14	24.2553592401803
PYGO2	-0.510713170638326	6.35102015064789	-9.29000259587951	2.0408467720481e-15	2.72403156702882e-14	24.2432242190466
CPSF2	-0.541909994067171	7.65586056804371	-9.30514834331745	1.88618948683107e-15	2.52433345225093e-14	24.2389515072393
C2orf69	-0.959275804390533	5.17644815946982	-9.25826981316178	2.40714225095404e-15	3.16234890991478e-14	24.2384007917063
ZFP1	-1.08729725169707	3.80274066657214	-9.22488548956336	2.86352235102965e-15	3.71639167010037e-14	24.2323956239735
NREP	-0.836960284274952	4.60434720236321	-9.25548729531636	2.44223270287576e-15	3.20564390440405e-14	24.2054225552707
LSM6	-0.750566146412534	3.61925746721568	-9.22208845828505	2.90547112690563e-15	3.76432738926789e-14	24.199948491771
YRDC	-0.617933745454613	5.33193337039326	-9.26292301871896	2.34958137975018e-15	3.08943204889043e-14	24.1677800652748
EFCAB14	-0.652418304146194	7.04498011963701	-9.28026471746094	2.14690436581788e-15	2.85039044713717e-14	24.1565609332487
SGK494	-1.46129219710528	3.62566956702965	-9.20966863393374	3.09927171234861e-15	3.98788894881121e-14	24.1528855421891
ELF4	1.33948781680443	2.57504019090805	9.1946141375543	3.35155888248089e-15	4.28314963228366e-14	24.1211715951108
ALG10B	-1.09768115550385	5.62854082486171	-9.24278611539465	2.6090050727152e-15	3.40668001494708e-14	24.1087026472985
LARS	-0.492992152949887	8.01931931839397	-9.27959425101379	2.15440582336619e-15	2.85782313106597e-14	24.0874644944451
TNRC6C	0.850411300536532	5.21419003419723	9.23748776771122	2.68189104389852e-15	3.4927385876132e-14	24.0630454500728
ATP6V0D1	0.704427488863957	7.27999180821687	9.27004137957193	2.26417352281067e-15	2.98759486981767e-14	24.0612740572317
CBX1	-0.450679686707636	7.22328724507756	-9.26771736948959	2.29171126426932e-15	3.02127623742477e-14	24.0557263795141
B4GALT6	-1.17632824048713	3.93028174188314	-9.18659545759865	3.49419987057589e-15	4.43899367652855e-14	24.0485112904266
PI4KB	0.437404136077046	7.18368097449778	9.26564102934502	2.3165969461211e-15	3.04873091524579e-14	24.0478624928249
GTF2IRD1	0.944260372647518	5.35877629250455	9.24099817875777	2.63337683362548e-15	3.43551577182625e-14	24.042567109333
TTTY15	-0.831245058282699	6.24254786073767	-9.24988169173003	2.51448319220178e-15	3.28897906046184e-14	24.0357583191245
PHLPP1	0.799122395007159	5.34654541806331	9.23201153121726	2.75936044343506e-15	3.58740748213168e-14	24.0266422390672
MAST2	0.637448831966337	5.69818864189307	9.24302003663082	2.6058331396102e-15	3.40549960177431e-14	24.0253482624599
ADNP2	0.859325412751123	6.58493726422788	9.2524867160292	2.48064550867333e-15	3.2532203456977e-14	24.0149477856489
SDHD	-0.508107033681629	6.77457373585317	-9.2510643941557	2.49906387964485e-15	3.27166026301195e-14	24.0013224268796
ACRC	2.04060258736853	1.66786790669265	9.17464671011656	3.71806768879799e-15	4.69953740866925e-14	23.9999423668496
LLPH	-0.716837567111381	4.62677588362542	-9.20701421253307	3.14233648326368e-15	4.03638362982784e-14	23.9838006150627
CFAP44	-1.26709125743876	2.99451559526452	-9.16824814220097	3.84377629502609e-15	4.85026427278251e-14	23.9789640039755
MRPL50	-0.790661851269221	5.39062517995885	-9.22183114456936	2.90936088801048e-15	3.76611750813495e-14	23.9680730633989
SNAPC4	-0.93062286194409	4.88288853189519	-9.21570159472945	3.00357232824049e-15	3.87138558633985e-14	23.963888570821
KCTD11	0.683562130973208	4.12545489652409	9.19030167845554	3.42753367763255e-15	4.37038410173604e-14	23.9638654675611
RAPGEF1	0.487793081762689	6.27422788786783	9.23561545783676	2.7081302748168e-15	3.52385478393839e-14	23.9489070839487
FBXL5	-0.585134472883617	6.25951942235404	-9.22890462854996	2.80430104342465e-15	3.64268031730662e-14	23.948455586689
DNAJC27	1.07807522945339	3.74578719499023	9.16771228778423	3.8544944016373e-15	4.85970511628763e-14	23.9334386199791
FAM174B	-0.791216247681346	5.2285271018513	-9.20762596932526	3.13235881226297e-15	4.02701197987506e-14	23.8969271314909
WNK3	-1.01250396712406	3.93240010434083	-9.16699811587372	3.86882557440847e-15	4.87368161286221e-14	23.8954641331994
PSMD5	-0.701993284068819	4.73393682015301	-9.18868949691269	3.456375601907e-15	4.39838441001996e-14	23.8890762924748
NNAT	2.75767738264798	0.593262693873389	9.21784071815068	2.97035297223461e-15	3.83515221247419e-14	23.8842106627182
LINC00883	-0.962696521300273	3.17409747672558	-9.14506102327769	4.33591051328873e-15	5.41213900810836e-14	23.8709397930076
MSX1	0.945194528350399	3.19729922390748	9.15428995824055	4.13291636530602e-15	5.17596931955256e-14	23.8616493723201
PGGT1B	-0.990794250332942	5.40110321366499	-9.19024457219991	3.42855119329053e-15	4.37038410173604e-14	23.8505628685631
TIPARP	1.65344803726631	4.3268699024393	9.15644104583768	4.08698186688482e-15	5.1227145002623e-14	23.8362416005791
MAF1	0.557293018220614	6.53087005611429	9.21797071100051	2.96834611800247e-15	3.83515221247419e-14	23.8325975911969
ALKBH2	-0.815415883668303	4.06887152072912	-9.16552934762538	3.89846645687172e-15	4.9069046367465e-14	23.8226484853303
ADRM1	0.685098790155506	7.10142016643166	9.22305834873403	2.89085607940772e-15	3.74862650158776e-14	23.8209483090981
TCTN3	-0.600519643160276	5.97268495001045	-9.20491571978131	3.17680425788311e-15	4.07368853427607e-14	23.8161328655843
TMEM136	-0.93364145080807	4.33322410942677	-9.15699974938063	4.07513484188621e-15	5.11357017330642e-14	23.8037339860296
NEDD1	-0.836632761527014	5.43730166648832	-9.18623963663184	3.50066793825821e-15	4.44345137454652e-14	23.7990143122729
GRWD1	-0.690583717871571	5.00998995660815	-9.18802233990651	3.4683817769078e-15	4.40992555140115e-14	23.7880011077823
PCNP	-0.834896680066494	7.34700895714191	-9.21001920520286	3.09362832806039e-15	3.9840414214541e-14	23.7771217969274
HSPA4L	0.92319792004374	5.31892829885501	9.18532788133065	3.51729629627533e-15	4.46078726223567e-14	23.7697049682499
DLD	-0.588700379029578	7.92051473936403	-9.21698435672296	2.98360752915872e-15	3.84895624208311e-14	23.7688666457155
NDC1	-0.712584527791634	6.52774029198921	-9.20630436958898	3.15395368859724e-15	4.04784346905779e-14	23.7636891134024
KCTD10	0.438853487998331	5.96999012355223	9.18900136941697	3.45077737119198e-15	4.39498498777088e-14	23.7242779733556
MAP7D1	0.646276146494698	7.16446997689919	9.20327154006223	3.20407335330521e-15	4.1051506376477e-14	23.7226816437265
CBR3-AS1	1.2002890568922	3.98388362955257	9.13782456800778	4.50201348382763e-15	5.60549207903447e-14	23.7075037450374
E2F4	-0.606208046822028	5.83919887068127	-9.18303164326971	3.55952457100206e-15	4.51053341419131e-14	23.7065320544065
BEND3P3	1.24443044817502	3.31073190174494	9.11783949530867	4.99446660611551e-15	6.19297362158799e-14	23.6950950372843
OIP5-AS1	-0.78455123567351	6.0817721593743	-9.17431334613486	3.72451458741601e-15	4.70372674891831e-14	23.6910895984269
DTWD2	-1.12781598683571	4.99437301995654	-9.15355040647103	4.14882752906149e-15	5.19156618136561e-14	23.6909830518032
MGAT1	0.771989357647213	6.91894544084493	9.19234837197793	3.39126409554489e-15	4.33020592335902e-14	23.6883457040289
RPS2	0.563415261409679	11.0842924196227	9.21977693402277	2.94060093434295e-15	3.80327852111057e-14	23.683354535564
SOD1	0.677855198446144	8.32668662285734	9.19516902959923	3.34190590275389e-15	4.27445136590737e-14	23.6374948644234
KDSR	0.606907179951815	5.77052817460411	9.15973649113972	4.01759683423451e-15	5.04838778768748e-14	23.6252153326652
ITPKB	-0.710671899319539	5.066331499133	-9.14605907894234	4.3134865782431e-15	5.38862849075694e-14	23.6197033007151
TOX4	0.420801114997977	6.9443465852838	9.17848119232226	3.64470888168136e-15	4.61458250989269e-14	23.616858217352
EEF1A2	0.666287382891447	9.57210983128051	9.19841714177721	3.28595528026461e-15	4.20647097088264e-14	23.6103223368484
NDUFAF4	-0.925219304547515	4.54302170571741	-9.12868908639244	4.72080289055747e-15	5.87303862507134e-14	23.5947729421581
MYDGF	0.608564713840362	7.01317253622148	9.17673270413744	3.67797892323787e-15	4.65278277264868e-14	23.5935809020627
SIDT2	0.620499909154851	5.89473846476851	9.15694562764072	4.0762809652689e-15	5.11357017330642e-14	23.5868148645052
SNHG4	-0.940646333506398	3.75495397977981	-9.1028097350493	5.39990967878705e-15	6.65176732868469e-14	23.5522843151652
CUL2	-0.57390042399089	6.24437525184782	-9.14926579853254	4.24221948201447e-15	5.30401063629719e-14	23.5173907838419
SLC9A2	-0.959755721100517	5.94937417148043	-9.14403134482892	4.3591668535545e-15	5.43664862732345e-14	23.5151000062347
FAM178A	-0.777990590463755	4.61225889873892	-9.1043378823344	5.35722954445437e-15	6.60461074216148e-14	23.4956174243019
HIST3H2A	1.13315543721265	4.11814786316524	9.09141918279888	5.72891347260206e-15	7.02821607063664e-14	23.4740751713584
ERGIC2	-0.661038970163142	5.98712798607535	-9.1284637942903	4.72633048198172e-15	5.87504789051635e-14	23.4518115227231
GALNT3	-0.913534397074783	5.31296683650655	-9.11068670048051	5.18348570151597e-15	6.40092280377992e-14	23.445846173093
AGPS	-0.774408869230071	5.31709873127094	-9.10854257025557	5.24152464139941e-15	6.46727477528789e-14	23.4124260965339
ATP6AP1	0.478344905493152	7.71763586527063	9.1385040808924	4.48614977311028e-15	5.59037551809327e-14	23.3682513077653
CCDC127	0.668158468725458	4.51506796706383	9.08679566724152	5.86809780035981e-15	7.18722321127267e-14	23.356211375774
ZNF76	0.612077548643553	5.93651169101135	9.11420612768712	5.08960604765667e-15	6.29016661823972e-14	23.3377269718283
RDX	-0.632757269495505	7.50890685167376	-9.12543431808287	4.80128969645192e-15	5.96109970374926e-14	23.3255581051135
CCDC112	-0.992697178210436	4.54900198577247	-9.06361651078099	6.61839947652509e-15	8.09298750321668e-14	23.290848262161
PDCD11	-0.535450696656103	6.80893562706951	-9.11498688508496	5.0690106022227e-15	6.26987341045932e-14	23.2687834411098
NSUN6	-0.792003510518849	4.36951952455446	-9.05546728189982	6.90432669252673e-15	8.42889183861638e-14	23.2657678200146
BIVM	-1.08352216048979	3.92816538452635	-9.03872868059202	7.53085683959138e-15	9.14174181918384e-14	23.2575945939208
EIF2S2	0.396469852246017	7.99290549678967	9.11584288487655	5.04652590567976e-15	6.24720799667661e-14	23.2416558070615
SCD	0.860707997726195	10.1474396371121	9.12534583901404	4.80349669788e-15	5.96109970374926e-14	23.2328699323349
HS3ST1	-1.63547020007941	2.06523674476568	-9.02837960002236	7.94627807129864e-15	9.60719094352821e-14	23.2319143374573
MLYCD	-0.745162631030031	4.20642527528554	-9.04133287275273	7.42977988789752e-15	9.02634100296676e-14	23.2143783723242
BCL6	0.696366700037754	6.38712668969281	9.09048279401179	5.75683356094194e-15	7.05670308172279e-14	23.2014653411798
ARF1	0.53454632958573	9.45304445581182	9.11709366057823	5.01385038474889e-15	6.21187932156678e-14	23.1988597524565
TSN	-0.535720431279586	6.86860285087267	-9.09486517275201	5.62732364774635e-15	6.91488477042219e-14	23.1941572968132
RAB11FIP2	-0.90701151759016	5.35795177327638	-9.05761287800465	6.82787146535081e-15	8.34233669029355e-14	23.1914343053115
LINC00667	-0.497540727943242	5.92164657202892	-9.07806584940301	6.14016078696587e-15	7.51431576015318e-14	23.1850821162327
RARS	-0.489892981280639	7.21875877249277	-9.09741475550496	5.55331915404007e-15	6.83513446041522e-14	23.1822080435731
GLMN	-1.03317448722918	4.63545874600092	-9.04940850555131	7.12486482548807e-15	8.69106175625742e-14	23.1759961417821
CAND1	-0.493303661550729	8.16739316903922	-9.09562850354185	5.60506450990938e-15	6.89317352013098e-14	23.1332226735722
GLO1	-0.653889220587281	8.51854593041276	-9.09311220499514	5.67877554111468e-15	6.97240339537024e-14	23.1034303385032
CSTF3	-0.620471247676221	5.57215416867612	-9.04258136056076	7.38180320116622e-15	8.97531634564469e-14	23.0374973952274
LOC284454	4.76205956626367	0.431691876671449	9.16155394346147	3.97983489688356e-15	5.0051256961142e-14	23.0063502034902
HIST1H2BN	1.77249388886096	2.01424320444187	8.97196520506642	1.06469971799009e-14	1.26784543737821e-13	23.0018506948297
RRP8	-0.811713898103614	4.57061949994554	-9.01101021214323	8.69550932696611e-15	1.04708715359842e-13	22.9975811570238
NFKBIZ	1.82621242232379	2.74596193978622	8.96912494811367	1.08049271465201e-14	1.28408547295395e-13	22.9725556362588
ANAPC13	-0.514314231367111	6.40928209817772	-9.04391456403631	7.33091226397915e-15	8.92066276790201e-14	22.9690499933555
YPEL2	0.895680349594209	4.98712135609503	9.01276214157488	8.61684968199183e-15	1.03844795204486e-13	22.9623806008719
ABCB10	-0.757218587210795	5.05567977177077	-9.01524322345615	8.50666484810573e-15	1.02681735819257e-13	22.9581243322723
TAF1B	-0.935537805388688	3.59436797346248	-8.97284664908855	1.05984550098351e-14	1.26406990014046e-13	22.9544510395724
SMURF2	0.682914719132767	5.06523895126306	9.01288949451306	8.6111594318726e-15	1.03844795204486e-13	22.9315302547259
SGSM3	0.619150954964787	6.67830472656662	9.0442897527335	7.31665380607332e-15	8.91053313479294e-14	22.9290484397168
H3F3A	-1.40114013492099	3.87099783734542	-8.96905170324879	1.08090306194312e-14	1.28408547295395e-13	22.9263063404942
NUS1	-0.658242724245206	6.38688223917303	-9.03249844651471	7.7782734757371e-15	9.41923826707002e-14	22.9173267036378
PRIM1	-0.796190191941906	4.47710809253784	-9.00257868531914	9.08421043531555e-15	1.0903957146019e-13	22.9149684667844
AHSA2	1.0643898804274	5.17052295329619	9.01547301996383	8.4965309805926e-15	1.02641922127577e-13	22.9074722399086
SMC5	-1.0531008294089	6.35981442056981	-9.02890254899405	7.9247483649157e-15	9.58888166378518e-14	22.9069590730223
LRRC8E	0.618976820531076	4.83364769017768	9.00717505275253	8.87021287950249e-15	1.06726856248886e-13	22.8896076656157
DEGS1	-0.842042439430424	8.06382243282061	-9.0452261762591	7.28118708174441e-15	8.87453776132095e-14	22.8689305718244
GPKOW	0.703115501081113	4.67997240260936	8.99331867237529	9.53110276997064e-15	1.14221100713391e-13	22.861694878481
CCDC51	-0.617232735264689	4.85637741081011	-8.9980674516679	9.29925107509398e-15	1.11531592766463e-13	22.8448710200624
RNF216P1	0.758686512601266	3.27166227600674	8.95318372515199	1.17356797373814e-14	1.38977103262239e-13	22.8363397857032
TOP3B	1.0272222641845	4.83591360037583	8.98780613165282	9.80748480448843e-15	1.17252541261304e-13	22.8194389027031
RPS12	0.926659219354875	8.17238040644767	9.03483061614472	7.68472218777333e-15	9.32098452113121e-14	22.8091933669014
KDM7A	0.936035996699159	5.36239777701427	8.991451393742	9.62384120047643e-15	1.15240509941271e-13	22.8066032714731
DDX17	-0.465345311403514	8.85499792683165	-9.03312317748703	7.75310254522241e-15	9.3963347715141e-14	22.7925021402291
NFIA	-0.657297945342366	6.14211323802193	-9.00669338075557	8.89240059956926e-15	1.06908156447664e-13	22.7846664446904
ZNF701	1.16455040543007	4.4346828872183	8.97015290194665	1.07475006850373e-14	1.27879928911664e-13	22.7752670742698
RRAGC	0.821622424601197	5.93763732102689	8.98704134446997	9.84645519054458e-15	1.17624798043928e-13	22.7423417269536
LOC441666	-1.26393662446034	3.43047483329772	-8.92919941483802	1.328881993804e-14	1.55894468898132e-13	22.739989602368
FAM50A	0.729601737529667	6.61626848194127	9.004849204152	8.97786363987404e-15	1.07849280333079e-13	22.7235042521932
CRAMP1L	0.716893740119989	5.96217241334866	8.98937749351333	9.72789684376344e-15	1.16393704387213e-13	22.6918385551856
SIRT1	0.898651673963133	5.73655761405112	8.97680363088388	1.03832449200671e-14	1.2393863729708e-13	22.662381329845
UBTD1	0.965017083652631	3.41825943749515	8.91432246345522	1.43535373642914e-14	1.6733906604208e-13	22.6549645174175
ANKRD9	1.43492514398849	3.45193454110547	8.91653871431406	1.41896901241096e-14	1.6555741018153e-13	22.6324152611421
RNF181	0.655193775566845	5.54481434668242	8.96479912837734	1.10499612927337e-14	1.31063363958681e-13	22.6255139568301
YPEL3	1.08776679878053	3.76466548461503	8.91694383958694	1.4159941528121e-14	1.65462089315163e-13	22.6254954756923
NUDT19	-0.548634976600061	6.3331217591378	-8.97204488066295	1.06426002485418e-14	1.26784543737821e-13	22.5830571017134
SNAI3-AS1	0.987055400042613	2.97842031685526	8.89424562254676	1.59264843703155e-14	1.83821744277216e-13	22.5722471821309
ANKRD13C	-0.636228134828745	5.70416805916362	-8.94796901119311	1.20571811622565e-14	1.42559553017672e-13	22.5597886353694
ITPKC	0.88257011126857	4.98123859250098	8.93144976376763	1.31347745416682e-14	1.5432846206392e-13	22.5451229903446
IFIT5	-1.2934608561421	2.83017798541214	-8.87956322612171	1.71845596447536e-14	1.97280846808578e-13	22.5214346190376
GTF3C3	0.579283449122385	6.16112138701713	8.95320507341059	1.17343812903454e-14	1.38977103262239e-13	22.5074665944909
DPH2	-0.776640687692243	4.97547705720968	-8.93942211506825	1.26032271957739e-14	1.4878149337401e-13	22.4934993049706
NAA25	-0.646546570540979	6.34680510386788	-8.95223020186442	1.17938214534515e-14	1.39555573636743e-13	22.492296477171
SMCHD1	-0.59879629318915	7.71630608371488	-8.96592759012554	1.09855107615201e-14	1.30401920628447e-13	22.4831504632129
PRIMPOL	-0.835823839263413	4.33358583535807	-8.90066085520557	1.54060339714832e-14	1.78225736606928e-13	22.4750807907488
ZFP62	-0.522972075188647	5.73813884831718	-8.93340724809954	1.30022260432709e-14	1.52890701852589e-13	22.4692890321747
VLDLR-AS1	1.46991075438696	2.53421579223573	8.8645321620131	1.8575209465382e-14	2.11788417108714e-13	22.4649753904657
STX4	0.662833332511389	4.81453978491478	8.91679993696311	1.4170501255947e-14	1.65462089315163e-13	22.4526889614609
DYRK1B	0.705713517678505	5.38676640617201	8.92549779498587	1.35461398891864e-14	1.58665239138864e-13	22.4305750052262
GCFC2	-0.70234378821994	5.88306285080509	-8.93093857714084	1.31696102366236e-14	1.54616784451243e-13	22.4251041225579
RPS6KA3	-0.624930668329936	6.60381718764855	-8.93713990514612	1.27531602318885e-14	1.50315113062825e-13	22.423261728787
RWDD4	-0.89824245164407	4.20650624123179	-8.88215999526648	1.69550539290616e-14	1.94795018973825e-13	22.3997015696856
FDXACB1	-1.5328495706193	1.78005594413194	-8.85998460708344	1.90176484679227e-14	2.16340158632066e-13	22.3968624413528
DBT	-0.770466457812435	7.66608023201409	-8.94684786796376	1.21274419027641e-14	1.43277472550673e-13	22.3895613626336
ACTR5	-0.76030914979561	3.73934704980225	-8.87625361776644	1.74815625917623e-14	2.00384079296108e-13	22.3885325847352
GK5	-0.831919772596192	6.18640564771971	-8.92689135177466	1.34486879668473e-14	1.57646759180467e-13	22.386967575984
CHFR	0.577325318722951	5.14034848585133	8.90824373987709	1.48126860284979e-14	1.72024202168541e-13	22.3757005935032
TTC21B	-0.74365610482844	5.89868848875743	-8.92203531021687	1.37913322875041e-14	1.61411259258895e-13	22.3746770582061
CENPI	-1.00743456825351	3.68370851418954	-8.87224866109838	1.7847818567046e-14	2.0411488469365e-13	22.3708201529002
RNF111	0.81309594809033	5.79944761653576	8.91789717992394	1.40901823356436e-14	1.64780512423695e-13	22.3628042491071
DVL3	0.429847164739359	7.32008775167461	8.93803171694636	1.26943607886487e-14	1.49739608485742e-13	22.352850724558
PTGFR	-1.81785009075448	4.79932144112245	-8.8894332933513	1.63283720710957e-14	1.88171016899135e-13	22.3408879652398
ACTR2	-0.689530339535675	7.6572747898802	-8.93616010256623	1.28180743341607e-14	1.50961728785692e-13	22.3385298926592
METTL21A	-0.717548111961698	4.30300724470747	-8.87560138403182	1.75406947871004e-14	2.00908522443249e-13	22.3338299348825
ZNF746	0.793229457370304	6.09391374440769	8.90990256428497	1.46859550284962e-14	1.70684443272368e-13	22.296799601108
SYNJ2BP	-0.903270086258837	6.42196523977329	-8.9115287428551	1.45627677881491e-14	1.69383827348448e-13	22.2952140350932
TRIM16L	0.833782357845626	6.42971488515434	8.90517495452948	1.50500173783325e-14	1.74375818636605e-13	22.2933619250751
KAT6B	0.719358078170747	5.94713286133803	8.90728174901164	1.48866793120312e-14	1.72749904597728e-13	22.2906834571463
PALLD	0.705429362789573	6.19064292852654	8.90609967263451	1.49781058098219e-14	1.73676630764699e-13	22.2847265079934
ATXN1L	0.674579908271349	6.34636479386017	8.91364821798775	1.44037575983857e-14	1.6779427781021e-13	22.278599570256
GPR89A	0.848194843103312	3.22988111869729	8.84237640398966	2.08321601069011e-14	2.35199786590396e-13	22.2693697651654
RB1	-0.794861039211039	6.15341142453428	-8.90023310642318	1.54402020747982e-14	1.7848350604709e-13	22.2621308565251
OTUD6B-AS1	-1.09243217300169	5.86593729913203	-8.88437061372748	1.67620869543171e-14	1.92873178318793e-13	22.2611832571068
GNAS	0.451894717554513	9.96499864259561	8.93423645930419	1.29464801304443e-14	1.52354502851686e-13	22.2417168419394
ARID5A	-0.856061177527693	3.6027402663243	-8.8485874156083	2.01732171505477e-14	2.28447231321738e-13	22.2306841292526
MARCH1	-1.40246210139526	3.18279782086139	-8.82024185217716	2.33598853396925e-14	2.61185434296964e-13	22.2301594020879
NUDT21	-0.643176699936985	7.36883326766243	-8.91325748263462	1.443294113769e-14	1.68003910173298e-13	22.2268542420344
ARHGAP28	-1.1389699599732	2.94736395280657	-8.82487683322957	2.28064281697255e-14	2.55377573002683e-13	22.215776787061
MRPL35	-0.534800931754567	5.68983406313076	-8.88600446785409	1.66208752154785e-14	1.91394986377014e-13	22.2055835530203
LYAR	-0.75914988065228	4.44191527752487	-8.86279671523006	1.87428296620092e-14	2.13537428076426e-13	22.1848774091844
C5orf15	-0.643941144186028	7.00407131075245	-8.89753291072193	1.5657641790592e-14	1.80857807021177e-13	22.1733345639569
POLI	-0.759129125850969	5.34990963450297	-8.86084160514889	1.89334736652044e-14	2.15545898829954e-13	22.1682445368803
CDCA7	-0.962509640115694	3.74549539786046	-8.84689333155365	2.03508576531737e-14	2.29938659533526e-13	22.1572202759075
SYNCRIP	-0.63908197104349	8.33712120097991	-8.90441932247819	1.5109035365537e-14	1.74924653083195e-13	22.130136172918
LIN54	0.829107946515872	5.62102851655941	8.86480957163809	1.85485544444681e-14	2.11645207855724e-13	22.1159993255425
PLD3	0.621268630947529	7.5889771080093	8.89111008964323	1.61872041482922e-14	1.86687448149582e-13	22.1017754820299
SLC30A4	-1.50299845194481	6.44001612784193	-8.87639598442262	1.74686819347873e-14	2.00384079296108e-13	22.0833039421728
TRIM35	-0.755249196665297	4.55392463243638	-8.82887008165483	2.2340095962526e-14	2.50904174250778e-13	22.0635982289329
TOPBP1	-0.53742696065867	6.3289012279617	-8.87053638117823	1.80067334408963e-14	2.0577557789079e-13	22.0581654230579
SAV1	1.03515991690513	5.80290893973443	8.8523093379593	1.97883501911998e-14	2.24427391594454e-13	22.0471190513596
GRPEL2	0.932553399520676	7.09976287489282	8.87373098378605	1.77113756538465e-14	2.02708854282134e-13	22.0367891678452
THEM4	-0.518793285962894	5.85057304299995	-8.85839107070471	1.91751597314573e-14	2.17966842185892e-13	22.023164122383
NAGPA	0.80582862766512	4.01440651589779	8.81223024495069	2.43483019512561e-14	2.72034302157783e-13	22.0209265918186
ZNF850	-1.07249427398599	3.44107114370248	-8.79227802296072	2.69948799627453e-14	3.0048563196485e-13	22.0157423320236
SHMT2	0.582801101577783	9.16426241476216	8.8828694687157	1.68928831437741e-14	1.94229351674512e-13	21.9997339800169
GLYATL1	-1.07220284416492	5.99757723175156	-8.84693374586511	2.03466017294681e-14	2.29938659533526e-13	21.9732629955422
PTPRU	0.679959509489349	5.86400155854594	8.84836485521138	2.01964661710498e-14	2.28538158270146e-13	21.9608726318575
TM9SF3	-0.620451603619815	8.27657036602188	-8.86653312354929	1.83837987545257e-14	2.09924807679056e-13	21.9585312178559
BCCIP	-0.533072191600433	6.66457244728867	-8.85473714461658	1.954125626564e-14	2.21887051153863e-13	21.9471775241016
ARL5A	-0.770431652448235	5.80510392732019	-8.82689523347615	2.25695185300513e-14	2.53102233194362e-13	21.9027652998512
SCOC	-0.96305476892275	8.04427257648795	-8.85049915332146	1.99746098567328e-14	2.26368861591472e-13	21.8878907881083
COMMD8	-0.915821011474056	5.05555175377827	-8.79887419288368	2.60896307111375e-14	2.90840307912725e-13	21.8812280381897
LDHD	0.74358732701747	5.95796701037752	8.828329182518	2.24027012102771e-14	2.51419253642393e-13	21.8734364306815
RPL36	0.557460130688115	9.25267010781341	8.85465481360368	1.95495850210816e-14	2.21887051153863e-13	21.8463984506331
EIF1AX	-0.686328360026944	6.49671417962908	-8.82974139328956	2.22396144238992e-14	2.50337368957474e-13	21.8428138733407
C3orf33	-1.08396609462508	3.1886191144805	-8.74763825412953	3.40009668093413e-14	3.75134840271175e-13	21.8399901957705
TRAM1L1	-0.901973124111308	4.19485276927081	-8.76069574269595	3.17823862348519e-14	3.50914935075395e-13	21.8053944016022
API5	-0.593693477648758	7.58327196066923	-8.83117872773926	2.20748417782284e-14	2.48855723830238e-13	21.7931761338301
METTL18	-1.33730799027213	3.82860209866842	-8.73813388588882	3.57123055197684e-14	3.92286744465868e-13	21.7743435505932
VTA1	-0.949396127849378	8.22828244552684	-8.83021138674715	2.21856009867581e-14	2.49916717492242e-13	21.760782526364
GARS	0.664347079792678	9.32821364989574	8.83608816650516	2.15211604586478e-14	2.42796202439561e-13	21.759752878368
UPF1	0.557980505048763	7.64516283438155	8.82583038204865	2.26941980063235e-14	2.54310505420115e-13	21.7568063377335
ATP5SL	0.597436696740903	4.80307774859095	8.78096945209199	2.86203051699116e-14	3.18106959608729e-13	21.7379986053589
CTNNA1	0.448344862978763	9.05959923183132	8.82917382603267	2.23050162146441e-14	2.50697697214892e-13	21.7346091419178
TIMM9	-0.628277672650156	5.00272396101836	-8.77402847646352	2.96659078065261e-14	3.29241146801771e-13	21.7216391717691
RCOR1	0.466545926950835	6.52888013319234	8.80221954189022	2.56421520248993e-14	2.86064305204969e-13	21.6818433075763
CALR	0.435938743459566	10.4929892587392	8.8243422708085	2.2869586639918e-14	2.55893973908352e-13	21.6637634814547
RPP14	-0.56280376384422	5.43947942333336	-8.77089418492505	3.01504616330162e-14	3.34124968178134e-13	21.6582330193629
PCNT	0.46730448948055	6.80355891152513	8.79683520595883	2.63661784408393e-14	2.9370514500567e-13	21.6334034012934
PCAT1	-1.52879957377437	2.40427182883495	-8.7132630519616	4.06077683766388e-14	4.43144076993902e-13	21.6290818588188
GADD45B	3.38494636838964	3.25575169103933	8.69604568354843	4.43831573603006e-14	4.82940210813242e-13	21.6038284139243
LPP-AS2	-1.29364687273212	3.08932941196463	-8.69376590920424	4.49086114325848e-14	4.88303916923747e-13	21.5836322674531
LIN52	0.817569963863953	4.11226230795595	8.72014150119778	3.9190555879062e-14	4.28300863959239e-13	21.5587950583792
UBE2K	-0.673910714990638	7.87098955319188	-8.77892671552396	2.89241526380727e-14	3.21246357998002e-13	21.5218918394676
WDR43	-0.710152514369999	6.79521990720784	-8.76781179632498	3.06346855060605e-14	3.39005047554844e-13	21.5020319024591
PPP3CA	-0.791347940751518	9.74610029466682	-8.78679991865786	2.77704418054314e-14	3.08889595666932e-13	21.4957344306146
DDX56	-0.399805667742189	6.73504554142472	-8.76780363232396	3.06359782586523e-14	3.39005047554844e-13	21.488885281188
CDC37	0.556969962393736	7.6807473910479	8.77146682861894	3.00613469947729e-14	3.33383446435384e-13	21.4647141436647
IST1	0.401895440882067	7.21155864934992	8.76096545246351	3.17381150017714e-14	3.506839844493e-13	21.4449896008875
ESCO2	-1.00759575155729	5.0223807984318	-8.72587333317305	3.80473245555561e-14	4.16412992366057e-13	21.4317750102491
PPP2R5E	-0.603903023091363	6.18813594580501	-8.73944376131663	3.54714455825527e-14	3.89926227575119e-13	21.4243031374196
AK3	-0.812173647032695	6.69404427828824	-8.74423993045185	3.4603263785881e-14	3.81219815853843e-13	21.4182470925913
STEAP2	-1.695107668196	9.36877403519625	-8.76654310294997	3.08362343089466e-14	3.40969730768146e-13	21.4124227748867
MEX3A	-0.829513751661922	3.8251347083514	-8.69927717405562	4.36488292206853e-14	4.75639201435276e-13	21.4021446915836
MRPL42	-0.783995549958489	6.71336335309708	-8.7466885185726	3.41682317393873e-14	3.76703500586373e-13	21.4016617392751
GPR108	0.594678849464901	5.71009038463228	8.72954083468754	3.73333328292659e-14	4.09494029046207e-13	21.3967671164402
TNFAIP8	-0.968357101407178	3.98803681115717	-8.68055924758803	4.80768577773885e-14	5.20491778215765e-13	21.3956070940317
LOC344887	3.64204587641798	0.780997825007556	8.8081802821749	2.48637152717893e-14	2.77586281428393e-13	21.3933536661051
HDHD1	-0.838391574403146	4.00209597759298	-8.68220037580593	4.76713433060381e-14	5.1647394739067e-13	21.3775965383103
GRM2	3.01580243728201	-0.267321992366279	8.82945759150984	2.22722934750185e-14	2.50517422337736e-13	21.3775001499161
VIPAS39	0.49184803792039	5.43276115966366	8.71532680575251	4.01772778663428e-14	4.38765094138912e-13	21.3689883133758
KANSL2	0.503956672467745	5.70040922693418	8.72652030060171	3.79203910870741e-14	4.1532647159993e-13	21.3559235611158
MAST3	-0.812046800095792	4.81936331986597	-8.7004451051423	4.33864169425914e-14	4.73123047792268e-13	21.3555100308688
ZNF609	0.57505189996073	7.12913884943568	8.74229167597905	3.4953344059855e-14	3.8451239150387e-13	21.3509106497589
ACADM	-0.789741946306262	6.35373449899537	-8.72763976627382	3.77017509065831e-14	4.13233205557118e-13	21.3508593580088
INAFM1	1.55555398764601	1.96753970227794	8.64332063554279	5.82613252256729e-14	6.23114002556058e-13	21.3497513562198
TOR1AIP1	0.567343689424018	7.08520687550469	8.73482413605031	3.63281912699428e-14	3.98760321717442e-13	21.3390607174619
GDI1	0.512127997141221	7.62065777052823	8.74356150001749	3.47247719656783e-14	3.82277988150018e-13	21.3362338783789
CBLB	0.933834232191868	4.84199949541352	8.67137257071635	5.0411152284618e-14	5.44977582941557e-13	21.302639217013
ZNF800	-0.880031824417894	5.37138625006321	-8.69101799085556	4.55502128910172e-14	4.94206645066123e-13	21.2994080797037
SLC9A1	0.992007906115905	6.82794523334113	8.72403684730969	3.84099508239345e-14	4.20075616585725e-13	21.2921118294334
IRS2	2.2560583996214	3.77960182461102	8.63380032438183	6.1193412572298e-14	6.51688144103281e-13	21.2383263682734
CKS1B	0.665411770605544	4.78973796023398	8.68495096823025	4.69993165130207e-14	5.09560820764996e-13	21.23656155154
PIGX	-0.588236456397876	5.75863008088646	-8.69261660598966	4.51758548688298e-14	4.90854295738313e-13	21.2247454440593
ZNF620	-1.45031837016741	2.04711422769911	-8.62213555655952	6.49871278079687e-14	6.88185268804272e-13	21.2222843670116
KIAA1279	-0.415104726055601	6.19713442715577	-8.69821136165068	4.38896775625228e-14	4.77916895053548e-13	21.2105596255464
IMPA1	-0.773829273184806	5.43721605951282	-8.67099459756258	5.05095761407899e-14	5.45648773618778e-13	21.175910501314
C2CD5	-0.651574169006579	5.42897805178249	-8.66529500584344	5.2017175172702e-14	5.59519987387746e-13	21.1365395991073
ZNF436	0.924056157378788	4.35313787630802	8.6418257597926	5.87122784662956e-14	6.27490087864693e-13	21.1285971217813
ZNF493	-1.19801254462814	4.44911354308981	-8.62114174984973	6.53209767400113e-14	6.90890346697779e-13	21.1223909408758
SLC35B4	-0.714333472775969	5.64034885759934	-8.66877125687889	5.1092420845162e-14	5.50756490603699e-13	21.0874095244972
LATS1	-0.695429286442776	6.5368802120151	-8.67680681087993	4.90170297496347e-14	5.30287981787114e-13	21.0819125256277
RAB39B	1.47160647075361	4.88702028915635	8.62711444478448	6.3339997307685e-14	6.73116347892568e-13	21.0758680225341
FLJ10038	-1.13346559726136	3.56305882664144	-8.60340111130478	7.15765321740451e-14	7.51078411687954e-13	21.0511225886128
ARHGAP32	-0.55455829310268	6.24644645938702	-8.66670180493967	5.16409451347912e-14	5.55871277522599e-13	21.041238186103
FAM73A	-0.933911014363982	6.22176005683755	-8.65605800788443	5.45562595566845e-14	5.85573119015851e-13	21.0368833026671
NFKBIB	0.945756911223504	4.26375270826863	8.62099090540783	6.53717989989131e-14	6.90890346697779e-13	21.0230248944228
ZNF213	1.0873641618274	5.61083086546018	8.64043731903118	5.91342389726613e-14	6.31101444501408e-13	20.9936648243641
ZNF48	0.707029297106526	4.64269150663997	8.63133455205666	6.19765083192863e-14	6.5909295249462e-13	20.9861043861644
HBEGF	1.66929152680928	3.10454507748973	8.57616188536808	8.23623955149069e-14	8.57665555514454e-13	20.9786746808813
GTPBP4	-0.572086428284897	6.88496240058456	-8.66934333000732	5.09418155393452e-14	5.49922575225598e-13	20.9728688493177
MED29	0.361790443256233	6.9528129043097	8.66675056242953	5.16279543208009e-14	5.55871277522599e-13	20.9722675540258
TTC39C	-0.722118777616366	4.36058076491398	-8.60413093188532	7.13077896887652e-14	7.49305647282364e-13	20.9625563099419
TOMM70A	-0.458631208905107	7.55190758409851	-8.66917318687014	5.09865615331075e-14	5.50010206883005e-13	20.9611179613939
GPBP1	0.702562648465361	7.1140024014018	8.66331106873076	5.2552400378525e-14	5.64872472501025e-13	20.9479752070642
ZNF549	-0.693307861973528	4.22403598242223	-8.59504217932602	7.4727468957404e-14	7.82501864619511e-13	20.9467177450494
OTUD1	1.55595895441699	3.9088091892708	8.57305557725611	8.36909642106023e-14	8.70896409276788e-13	20.9427627569172
CFAP97	-0.7344801081585	7.22923921376184	-8.66172700992156	5.29836844461945e-14	5.69100862406335e-13	20.9421018606285
UFD1L	0.465710754723274	6.28573956801184	8.65239488419385	5.55970577752168e-14	5.95467488981922e-13	20.9411718962886
TPCN2	0.708980895470847	4.19647907503727	8.6054609605514	7.08206151931091e-14	7.44707533431181e-13	20.9382016767737
F2RL1	-0.68144797515761	4.6967300785134	-8.60774176449425	6.99928903487909e-14	7.37035933714898e-13	20.8901360577822
MSX2	0.951281729874934	2.94931822503098	8.55736062202913	9.07373215655822e-14	9.39015589682138e-13	20.8636256632424
REEP3	-0.716109427832887	7.12876314823711	-8.64053287159998	5.91051030406956e-14	6.31101444501408e-13	20.8608553568406
EID1	-0.915654825425559	8.57134871593455	-8.65500699427643	5.48528800627899e-14	5.88336319302038e-13	20.8544839158343
DUSP22	0.729208677723971	5.03083176664847	8.60377831847109	7.1437507071782e-14	7.50143780552363e-13	20.8519499054171
NFE2L1	0.504757579613228	8.81082516260305	8.65315878889942	5.53783900269866e-14	5.93548825585461e-13	20.8412053773433
UAP1	-0.620584362459585	7.60034521378185	-8.64396335326802	5.80685017472521e-14	6.2149438505826e-13	20.8261365344252
RMI1	-0.763578234813785	6.16771466679291	-8.62050253744044	6.55366095695838e-14	6.9205184901327e-13	20.8171301651126
EXOC5	-0.744595486320706	7.21799161861173	-8.63446405766781	6.09843094782893e-14	6.4992220803832e-13	20.8170992120874
PELO	0.531982626621191	6.2986521744297	8.62567036998237	6.38133997773302e-14	6.77188700393208e-13	20.8125602819086
RPL7L1	-0.667900364060266	7.07722806696951	-8.63774153852506	5.9962161906164e-14	6.39482828965169e-13	20.8115220395267
KIF3C	0.771692439979941	3.79910515002033	8.56470410570182	8.73697159595583e-14	9.07291600863573e-13	20.8077004041838
CIC	0.834475262137706	5.81720176368747	8.61846879949673	6.6227403453061e-14	6.98364248771885e-13	20.7884756794281
WIPF2	0.497939677043278	6.25398855493979	8.61951482471691	6.58712016563709e-14	6.95096250226328e-13	20.7873459878349
ATP6V1C1	0.672826380184227	6.75141098387231	8.6257019542096	6.38030080890666e-14	6.77188700393208e-13	20.7816891489467
CIAO1	-0.351239238151523	6.47631516947092	-8.62374866311675	6.4448853812023e-14	6.82966823458953e-13	20.7753983431785
NOL10	-0.617247407831104	5.67873650641939	-8.60570658866724	7.07310078694658e-14	7.44286485051085e-13	20.7534864583236
ZNF302	-0.641324429864833	5.59447555407669	-8.58631309140756	7.81655377040048e-14	8.16794512291813e-13	20.7363465473289
ZBTB11	0.574187545560414	6.00835257454368	8.60309867458829	7.16881942619729e-14	7.51724807987281e-13	20.7197252987451
PHOSPHO2	-1.52361274671599	2.38762202225696	-8.51791992676297	1.1116360649103e-13	1.13321976583116e-12	20.718739469636
SRP9	-0.853642521318164	7.97559798936821	-8.62096477683471	6.53806061972259e-14	6.90890346697779e-13	20.7073985819216
SGPP1	-0.84340015714221	6.04005405312458	-8.59052846593797	7.64860126735096e-14	8.00358164672767e-13	20.7044322505456
PPAP2B	1.10415328848606	4.47944839307132	8.55374870232813	9.24408279904682e-14	9.54014758147677e-13	20.695565369245
SLC35G1	-1.09573776473348	3.16511334679549	-8.52567675834459	1.06813508142491e-13	1.09035461472988e-12	20.6943567115726
HSPA5	0.725426336994046	10.7254462798672	8.63323818628013	6.13710677376482e-14	6.53116905137155e-13	20.6893516929748
TXNDC15	-0.461018371469814	5.92862342769418	-8.58997130022199	7.67059241289834e-14	8.0210038768859e-13	20.6830949371318
LPAL2	-1.32826715217562	1.50791558608719	-8.50956765154691	1.16045135207584e-13	1.18218029191118e-12	20.6798267623232
TARDBP	-0.351271663106695	7.87924653022138	-8.61261917073898	6.82550421393569e-14	7.19240500185672e-13	20.6603657514535
CPSF4	0.532146622235837	5.3207663994745	8.58288209449118	7.95596323060018e-14	8.30120179580198e-13	20.6561406446077
MZT1	-1.25198709411764	4.92829380399957	-8.55075816160659	9.3875355574178e-14	9.66826021469038e-13	20.6531907271343
NOL9	-0.587529363500339	5.4062537288268	-8.57135430386383	8.44276266669972e-14	8.77346188257183e-13	20.6108494243234
ALAS1	-0.615216498030618	6.66842958025798	-8.58348939347914	7.93110805453386e-14	8.28188585166067e-13	20.6010451889776
OSBPL6	1.30804091345952	3.39334259507738	8.50274488133203	1.20190758830876e-13	1.22192581896034e-12	20.60010189386
CDS2	0.395754818291464	6.19379484237943	8.58276749104068	7.96066235079572e-14	8.30120179580198e-13	20.5981934794248
MMGT1	-0.754457371957534	5.81391094990001	-8.56293793880941	8.81681006125398e-14	9.14317816849376e-13	20.5728394921163
SETD5	0.703619645680945	8.34971069723909	8.59824722349215	7.35032989287249e-14	7.70220193101e-13	20.5716296011652
IRX2	1.00252578941966	2.59768363214996	8.49336221052747	1.26133787674027e-13	1.28061186998864e-12	20.5687282300234
FCGR1A	3.47294336614104	-0.222831391759378	8.69141932165865	4.54559409915854e-14	4.93540426557951e-13	20.5660011362455
DENND1C	0.582724788722969	5.40287531099683	8.55185956791635	9.33444618881429e-14	9.62018146679721e-13	20.5657011105194
WDR35	-0.699455345046813	4.75887662779036	-8.54897228964257	9.47425721696439e-14	9.75088734543779e-13	20.560618375856
ZMYM1	-0.740966148397563	4.95534265910857	-8.53996986714087	9.92371656515339e-14	1.01785879742038e-12	20.5554621882706
MIEF2	0.855347040983258	4.98445874820962	8.54368825626383	9.73555138876921e-14	9.99925031831453e-13	20.5511910268601
GNG12	-0.701415484334622	6.78825092578446	-8.57282205593498	8.379170000316e-14	8.71340836043941e-13	20.5434954360325
BRCC3	-0.657806725398348	5.59106203928138	-8.56123764122131	8.89435756762008e-14	9.21087401623332e-13	20.5411826197656
CHTF8	-0.495410254236724	6.91179674244778	-8.57861635676344	8.13274969460705e-14	8.47476540001523e-13	20.538417670808
IPO11	-0.608437711816437	5.23585665207832	-8.55402086658986	9.23113632993431e-14	9.53333859217975e-13	20.5356391967311
CAAP1	-0.923714504885267	5.34827272380855	-8.54094718210902	9.87391239774663e-14	1.01344271062586e-12	20.5204116284154
DPH5	-0.481898070021027	5.92773261957984	-8.55563095537926	9.15491538524635e-14	9.46764527719416e-13	20.490653297361
ZNF490	0.801842790243585	4.25538875934167	8.50748009344252	1.17298212883628e-13	1.1941355692614e-12	20.4876788161905
C9orf106	2.68353562574214	1.07533390502843	8.53731540659196	1.00602550164199e-13	1.03045558885785e-12	20.4868036168038
SLC4A11	1.04941104180542	3.29540898654231	8.48569623674412	1.31206054806541e-13	1.32800924973948e-12	20.4819480374766
MTSS1L	0.667924085726691	5.99741300800534	8.5616259971761	8.87658568722554e-14	9.19881371148231e-13	20.4799849815387
PITPNB	-0.504217675581523	5.61048484445233	-8.54744368667011	9.54911959779851e-14	9.82120410140701e-13	20.4587006174028
TMEM238	1.39856358001258	3.69916746237306	8.49779870524181	1.23288067484061e-13	1.25256672621155e-12	20.4436692326731
RAI2	2.8167316506058	0.452914786191397	8.62443894885165	6.42198734140737e-14	6.81020917504047e-13	20.4315706324133
C3orf58	-0.956363355717109	3.62474071728554	-8.47314801893316	1.39950810916196e-13	1.4104036085353e-12	20.4198624307373
TRIO	0.602739735439836	6.46745790045119	8.55298840719383	9.28034489413561e-14	9.57099305840249e-13	20.4147099473725
PPARGC1B	-1.14440728881083	3.027400214901	-8.47379814557709	1.39483806272145e-13	1.40664125922265e-12	20.4020820462041
PLCD3	0.810389900916086	3.63013348234321	8.48717493195222	1.3021209374217e-13	1.31934197006237e-12	20.4017408346706
WDR92	-0.916057872685133	2.8919686482645	-8.45952795980504	1.50100599051549e-13	1.50461321452474e-12	20.3951758019332
IKBKAP	-0.436256593139913	5.93839258272531	-8.5387683953805	9.98528689048321e-14	1.02347486653581e-12	20.3947982287379
U2SURP	-0.645148264387123	7.26994051184358	-8.55436245629866	9.21491295185938e-14	9.52313371542467e-13	20.3929817966455
CSE1L	-0.624586572871912	8.01406448472021	-8.56331177433617	8.79985063934652e-14	9.13189752594522e-13	20.3892936663647
TRIP11	-0.572037557449125	6.93321257590693	-8.54605069667783	9.61785351075969e-14	9.88512582597999e-13	20.3878928608226
CCDC58	-0.785499451851556	4.66021930716648	-8.50522141520165	1.18669192532293e-13	1.20727411589763e-12	20.3759750662461
ARHGEF26-AS1	-1.23730116590555	2.9488795882776	-8.45468731942118	1.53881777830576e-13	1.53840797330488e-12	20.3732611147713
IMPACT	-0.66838972669921	5.99380504394703	-8.53070489560833	1.0408470974533e-13	1.06467030077376e-12	20.3648422292994
MFSD7	1.17496133793846	3.39994370428856	8.47044445237957	1.41909623294248e-13	1.42822714704184e-12	20.3641464907818
ARMC1	-0.651306030548309	6.17289067400885	-8.52300662057341	1.08291460222804e-13	1.10469060238154e-12	20.3209129810702
SQLE	0.652841078188832	6.29734460039231	8.53000663004555	1.04459468832565e-13	1.06777629951654e-12	20.3176991499207
LPAR6	-1.34972285047546	3.04351117136273	-8.44339488979969	1.63075524416161e-13	1.62599075340842e-12	20.3106282502391
LSR	0.658688963425091	6.6861955479898	8.53332178276247	1.02692103976473e-13	1.05114153599912e-12	20.3010128917363
INPP5J	0.770699676600935	4.43140271627613	8.4795997132191	1.35384506854895e-13	1.36897895955092e-12	20.2840609064223
HSD17B1	-0.654922115236061	4.77224259953094	-8.48563943330685	1.31244387760615e-13	1.32800924973948e-12	20.2812628172705
NCSTN	0.390089138782369	7.22123049877067	8.52948823106642	1.04738562693603e-13	1.069900855379e-12	20.2578177879233
TPM3P9	1.05080762934008	3.72650588437301	8.46592776092136	1.4524320243792e-13	1.46079834414455e-12	20.2540868558199
PIK3CA	0.814946468185847	4.5163393827473	8.46383448430353	1.46814500593964e-13	1.47462644877523e-12	20.249215520636
GLYCTK	1.10639672903669	3.39817935145113	8.4392563623933	1.66580192803733e-13	1.65653521532507e-12	20.2194762862826
ZNF639	-0.587648552156903	5.43346866451058	-8.48955379190097	1.2862876835987e-13	1.30417932862378e-12	20.2118027580217
PPP1R3D	-0.831181028032059	4.20684247162009	-8.43687703226391	1.68628959854469e-13	1.67579911394752e-12	20.1992910231836
PPP2R5B	0.677920385194533	5.03673557992153	8.4718918217742	1.40857589858e-13	1.4185899190528e-12	20.1947417388601
CNPPD1	0.550490978510139	6.10755197725293	8.49313802721729	1.26279310620925e-13	1.28122305965123e-12	20.1620359027586
POLG2	-0.959809493878428	3.47159855429073	-8.41379882631183	1.89850135345316e-13	1.87059687161763e-12	20.1049227665605
ZFYVE26	0.618410296909058	5.95577750612556	8.47805352706234	1.36465141194164e-13	1.37897749675072e-12	20.0951469629539
ZNF222	1.8103449459978	2.08619450528918	8.39426546552209	2.098760103252e-13	2.0490885377394e-12	20.089053561829
TMEM5	-0.478835893899104	5.2683364505825	-8.45915332731136	1.5038990298884e-13	1.50650752720509e-12	20.0741242564529
LRR1	-0.833550114436451	4.34737001435967	-8.43100188654375	1.73795991397908e-13	1.72258785929438e-12	20.0506165886858
WDR20	0.696967675103457	5.00217749586318	8.45241614874375	1.5568841366771e-13	1.55543394519916e-12	20.050095343306
GNL3L	-0.555984763261151	5.84975695988433	-8.47381685753589	1.39470387940382e-13	1.40664125922265e-12	20.0472978128631
CEP72	0.927585784184145	3.33844312281017	8.40935726507918	1.94229628189017e-13	1.90998827562952e-12	20.0333405234067
SIK2	0.702983961990967	5.76403070225195	8.46336433796104	1.47169733368093e-13	1.47720636113321e-12	20.0332633797261
HKR1	0.499144344997214	5.73536256403774	8.46387480536462	1.46784074633541e-13	1.47462644877523e-12	20.0278086135165
NOS1AP	1.32382211300953	1.65646357687191	8.37739858882013	2.28852022503167e-13	2.22100781285085e-12	20.0096411600347
RUVBL2	0.637316199787673	6.47149320864746	8.47761300940807	1.36774589963167e-13	1.38117501202886e-12	20.0009996104638
DOCK9-AS2	2.04359351958986	0.961853623516569	8.41898789587851	1.84857994984392e-13	1.82740464297935e-12	19.991977160343
FXN	-0.665494690740569	4.09213447765273	-8.41687243764216	1.86877188033825e-13	1.84493613117418e-12	19.9654982256598
TMEM185B	-0.386562511592941	6.17506498538482	-8.45999166752685	1.49743275764341e-13	1.50203408742641e-12	19.9594944690108
POGLUT1	-0.684484386016929	4.19394146151795	-8.40977534700684	1.93813135072595e-13	1.90714157028184e-12	19.9592286003525
PARP9	-0.553353004511629	5.48652648593436	-8.43400287769129	1.71137298210502e-13	1.69847830134098e-12	19.9397846671356
CEP41	-0.579213402665577	4.34213953809122	-8.40433229124662	1.9930578928045e-13	1.95478493261609e-12	19.925229624125
ALG6	-0.857136102190144	4.90425207693843	-8.41395542915388	1.89697528967017e-13	1.87059687161763e-12	19.9245651246963
CEP85L	1.14467329056502	3.51957313321646	8.37730343789972	2.28963778256068e-13	2.22100781285085e-12	19.9200148111008
S100A13	0.565061651618023	4.32124932224106	8.40865914249317	1.94927085464475e-13	1.91559235296764e-12	19.9167349001889
LOC339803	-0.780733959397849	3.457872896093	-8.37228897650013	2.34930855314403e-13	2.27448209116768e-12	19.9163548911576
ELOVL7	-0.791712233706543	6.27607426481195	-8.44232320168111	1.63975963054455e-13	1.63280043847857e-12	19.8953314686918
CKS2	0.872234480747411	6.69161048696592	8.45549152249353	1.53247081307258e-13	1.53308339301118e-12	19.8851671670252
GAB1	1.07786158747539	4.13695431438177	8.38084773944836	2.24837421802536e-13	2.18521600374555e-12	19.8822831472404
ZFAS1	0.624847109756879	6.57673978749599	8.44782214333204	1.59407619214714e-13	1.59153245354265e-12	19.8783117647122
STXBP4	-0.898829639091467	3.7538029003361	-8.37557656636234	2.31001475845771e-13	2.23788268470974e-12	19.8734909087778
HOXC13	0.765726096827658	4.26273561458968	8.39628890461199	2.0770748763143e-13	2.03088588822159e-12	19.8713799080492
EDRF1	-0.547961572706148	5.52973930374291	-8.41848820456874	1.85332978772489e-13	1.83089474292611e-12	19.8592766417063
DSC2	-0.6920795185898	7.91207621410056	-8.45879983747469	1.50663389075998e-13	1.50824096691013e-12	19.8530479226419
DENND1B	-0.753766783148848	5.61119743116778	-8.41304767594923	1.90583817881246e-13	1.87659449790478e-12	19.8507163302259
RNF19A	0.810567594290275	5.80726306741914	8.42125963973017	1.82713817464625e-13	1.80739834192939e-12	19.846613142636
PLEKHF1	-1.67775167001711	1.41264580249223	-8.35434795126907	2.57576594995602e-13	2.48093017989349e-12	19.8440784780625
MRPL32	-0.499830826950557	6.15480089971437	-8.43531002051244	1.69991951660255e-13	1.68822694849893e-12	19.840498866249
SPCS3	-0.819425093587617	7.47909114735511	-8.44377876700576	1.62754187885159e-13	1.62386504005552e-12	19.836086030006
CMPK1	-0.762797752834486	7.44152290161375	-8.44073321237967	1.65321012364627e-13	1.64510293019697e-12	19.8106063311974
SCARB1	0.589041408336408	7.00199250589207	8.44250146646152	1.6382584134268e-13	1.63238807803695e-12	19.8089605657442
NCK1-AS1	-1.08022299948373	2.619581409958	-8.33502298493459	2.84405462209578e-13	2.71668729041922e-12	19.8078775405542
MT1F	1.97158293170884	5.11658730308506	8.38848562890203	2.16195236541905e-13	2.10530977426281e-12	19.7892074456613
PIGK	-0.685941708311722	5.95026249923893	-8.41385512538056	1.89795258943371e-13	1.87059687161763e-12	19.7883755982471
DROSHA	-0.531896202698767	6.48755727422405	-8.42683000212679	1.77560497622379e-13	1.75873907143644e-12	19.7771920142214
FASTKD3	-0.995871018979296	3.74392647936184	-8.34677556230585	2.67775161092859e-13	2.56927272777659e-12	19.7567571024613
PTOV1	0.627981910938715	7.00967401863313	8.4315222577356	1.73332044352679e-13	1.71912415984136e-12	19.7552931858788
HMGN2P46	-1.59140800736592	3.17297177613511	-8.343079928335	2.72897479602276e-13	2.61341106741568e-12	19.731088733454
VPS36	-0.731079220703714	4.40846741706412	-8.36082778564183	2.49157181076901e-13	2.40291858127857e-12	19.7310019077447
LARP6	1.18040564993256	3.88921091538814	8.33774610878295	2.80462878122761e-13	2.68073238567243e-12	19.7193821889414
RABL3	-0.711083382492994	6.06683672281316	-8.40452883157463	1.9910478652609e-13	1.95408985259854e-12	19.7124660667244
MRS2	-0.426742203720984	6.10987933634596	-8.40806810947659	1.95519504420812e-13	1.92015753981878e-12	19.7092288153705
NUF2	-1.07520435705097	4.82698376773678	-8.37592647921185	2.30587127263692e-13	2.23531071852266e-12	19.7061858656651
CDV3	-0.443720356440504	7.75526738631179	-8.42240559178364	1.81641631266382e-13	1.79797675352405e-12	19.6986437032517
MPZL2	-0.740330106099888	4.44447870999218	-8.36706301484426	2.41314435343308e-13	2.3347793563886e-12	19.6912640066682
TP53BP2	0.557188530479971	5.91175951874549	8.39819847988061	2.05681462122191e-13	2.01468547633843e-12	19.6847244896956
GTF2A2	-0.617201156186973	6.11487629145625	-8.39684996137659	2.07110163319626e-13	2.02735737445079e-12	19.6828835766772
DNAH8	-1.02371445191706	1.81826667752025	-8.3204449588188	3.06469304027043e-13	2.9107799299621e-12	19.6811507038157
NRARP	-1.14034832320257	4.45274252125899	-8.35638766141439	2.54896241098907e-13	2.45668931729216e-12	19.6705021717858
UTP14A	-0.562211444626733	5.37741208670056	-8.38780849358342	2.16947853770938e-13	2.1112695866652e-12	19.6675765301203
ABHD16B	0.904773071977499	3.67117259654	8.34498239530614	2.70248504863026e-13	2.59134837102375e-12	19.6646689169919
ASXL2	0.766478942793332	6.36695572100634	8.39505490914278	2.09027293196525e-13	2.04213001603059e-12	19.6269064646129
ATP6V0C	0.86199246995017	4.38121371655746	8.34697275168866	2.67504553913849e-13	2.56831737952068e-12	19.6241146929861
CASP2	-0.552317657030623	5.67025960045109	-8.37900459685118	2.26973923610547e-13	2.20455396955755e-12	19.6162778870666
UBP1	-0.375853258707778	7.07555798346319	-8.40005958924332	2.03725797315916e-13	1.99683196638107e-12	19.6116381470931
ZNF816	-1.01623558724629	3.23846151867466	-8.29817299125496	3.43511407031494e-13	3.23193439096799e-12	19.5944346927304
COPE	0.637797248569646	6.68379010704129	8.3934431986746	2.10763663892086e-13	2.05508258246985e-12	19.5938483339972
FUBP1	-0.543253596897516	6.83786430356156	-8.39403363482014	2.10125898700827e-13	2.05019525334088e-12	19.5722269702008
ZNF30	-0.745505501246719	3.88379433558787	-8.32169212851645	3.04516857836312e-13	2.89589939029136e-12	19.5662144952381
KBTBD3	-1.35116557220143	3.00300846296661	-8.28611049411467	3.65400499926108e-13	3.42500243875807e-12	19.5639273045966
RBL2	-0.632595820631153	7.2600919267418	-8.38523220374719	2.19835252094323e-13	2.13798325482406e-12	19.5353737831835
SMUG1	-0.503589498101439	5.06959215735877	-8.3500965437907	2.63253850793082e-13	2.53236375625171e-12	19.5342903749414
ZNF227	0.963932861463067	3.54549326361271	8.30588565098552	3.30205023727578e-13	3.11650448541377e-12	19.528612547145
TMEM88	1.31622541708131	2.11447493636924	8.28143161135907	3.74259933622535e-13	3.50367030129425e-12	19.5265952490035
DHX33	-0.455789391292708	5.9484072092872	-8.36682824133218	2.41605233325063e-13	2.33608769066912e-12	19.5023260728697
FAU	0.602234952981062	8.42780970747501	8.39138479962656	2.1300217448576e-13	2.07556174696831e-12	19.4984564045458
RBM33	0.905683969054405	6.13165133516858	8.36551202621462	2.43242013002161e-13	2.35040030066953e-12	19.4899527784311
C6orf203	-0.838953267608732	4.33562229055707	-8.3088466783725	3.25233899643368e-13	3.07151713021687e-12	19.4798905472534
SEMA3B	1.11731626217096	4.7512472394829	8.32396700306098	3.00987378480071e-13	2.86960411127412e-12	19.4680204282137
TYRO3	0.549598029195124	4.95139330821241	8.33924041020155	2.78322576099036e-13	2.66366590357114e-12	19.4410641592489
YOD1	-1.21289685139705	5.44321539992964	-8.32004205018058	3.07102717777888e-13	2.91495221880706e-12	19.4378288845214
LYPLAL1	-0.573250102494287	6.12556403274346	-8.34973386938651	2.6374388895195e-13	2.53545341645486e-12	19.4358052522968
PEX3	-0.569630735626654	4.8461134850135	-8.32169991941749	3.04504700171972e-13	2.89589939029136e-12	19.4327508879975
RPGRIP1L	-0.607629183453706	4.83682311150194	-8.3224412192415	3.03350113048968e-13	2.89005675441722e-12	19.4251657448207
ACO2	0.490380267288147	6.81899086545207	8.36272758221667	2.46741083773297e-13	2.38114660278909e-12	19.4179098221486
AKIRIN1	0.481624725174348	7.45719123398778	8.36517296548318	2.4366543750568e-13	2.35297762674296e-12	19.4128565102431
ACOT7	0.675320017731133	5.54668151992677	8.34880179154282	2.65007463812556e-13	2.54597061843208e-12	19.4087687523397
MEAF6	-0.65768314772238	6.7008302008579	-8.35388420143842	2.58189907003518e-13	2.4852433612595e-12	19.3970424479589
ATP9B	0.54893072917787	4.85284060786133	8.31674985673977	3.12327458356683e-13	2.96267158223876e-12	19.3872592603622
PPP1R3B	-0.828229253751186	5.22221440752012	-8.30220348571969	3.36492473073045e-13	3.17185874178584e-12	19.3849974812462
GNPDA1	0.769916572699722	6.6623558300739	8.34459490015352	2.70785964623818e-13	2.59484495519544e-12	19.3725475204431
RANBP3L	-1.24081913218923	2.39256077227434	-8.24968837012591	4.40280165591652e-13	4.08858810545718e-12	19.3669444016574
MRPL44	-0.540920274194689	5.33154087591681	-8.31634367173621	3.1297817989071e-13	2.9669699174488e-12	19.3388829389163
DSCC1	-1.09820780309751	4.25147208507207	-8.28700662518125	3.63727657934034e-13	3.41145191226574e-12	19.3221545457979
ZNF180	-1.00840366390954	3.62736635005053	-8.25909766055916	4.19585592567407e-13	3.91335233415664e-12	19.3178169168687
ZNHIT6	-0.535731717042273	5.35935815410309	-8.31297752384107	3.18423060333366e-13	3.01288007181211e-12	19.3130339312881
UBA6	-0.591422839731839	6.65134384506382	-8.32993498092352	2.91920415695993e-13	2.7849281843018e-12	19.2900504342917
UBA5	-0.451764762204604	6.08554488164768	-8.32062070053284	3.06193427562371e-13	2.91000032169403e-12	19.2862829385183
NHLRC2	-0.921584106274898	5.26369230924514	-8.29067989379821	3.5694992954367e-13	3.34997508876735e-12	19.2831793724557
ROCK2	-0.75957731161227	5.70863590274222	-8.30492778122007	3.31829281331514e-13	3.12986714100127e-12	19.2694299529585
NAA60	0.553226450685538	6.3179516002035	8.32233354403534	3.0351754806313e-13	2.89005675441722e-12	19.2566168606486
QSER1	-0.713209316892261	6.19189213743182	-8.31235799512711	3.19435399865044e-13	3.02055539318231e-12	19.2421213443406
RIOK1	-0.767800171510486	4.34505039370116	-8.26896740822176	3.98918180075244e-13	3.72986014446443e-12	19.2355116450141
ACBD6	0.516791435399803	5.18055619602521	8.29369295975195	3.51484347497522e-13	3.30074356599299e-12	19.232620104644
CD3EAP	-1.2783592382678	1.63545925470071	-8.21922457327554	5.14506712356739e-13	4.73396617202744e-12	19.2304139931355
RPS28	0.973394555994396	8.62380294234637	8.33855311296231	2.79304971167295e-13	2.67136525289688e-12	19.2192943259925
ARMCX6	0.671051747579521	3.84524921981088	8.25169300409931	4.35787710725738e-13	4.05188127817813e-12	19.2109064100825
C1orf116	-1.09131053296446	7.0545757501865	-8.31431437598088	3.16249449274746e-13	2.99608941975368e-12	19.1754786879282
TERF1	-0.631175052241758	5.2033396669194	-8.27500347338205	3.86781256350419e-13	3.61863386003607e-12	19.1700517009677
BLOC1S6	-0.725961962295133	7.60826887020495	-8.31373043336021	3.17197068784697e-13	3.00317224771186e-12	19.1513808885135
EXOSC2	-0.515036310219217	5.72678188006167	-8.29729185446791	3.45065178693504e-13	3.24248981430641e-12	19.1401450096565
WDR44	-0.672828503555881	4.89970521541538	-8.26329261554095	4.10674164741769e-13	3.83500202597164e-12	19.1320879545419
ATG9A	0.538686989482304	6.21896879267397	8.29730261433686	3.45046162913372e-13	3.24248981430641e-12	19.1313365442595
KMT2C	0.790144302598923	7.86089623423238	8.31206713700893	3.19911780570327e-13	3.0231562599396e-12	19.126337049891
OR2B6	2.88267276087317	0.245564429156985	8.33254757831035	2.88037253152796e-13	2.7496296206881e-12	19.1185647127821
CCDC14	-0.593187685887089	6.19329107720301	-8.28422787195119	3.6893984967089e-13	3.45602045081602e-12	19.08933117287
LINC00938	-0.639873608154599	4.82910996370837	-8.2460426959722	4.48568718226053e-13	4.15995333317999e-12	19.0749667990185
ZNF160	0.689941321684853	5.44411888387503	8.25476997743642	4.28980715188563e-13	3.99106221764031e-12	19.0490141511667
TKT	0.489207126982013	9.30936259671186	8.30207710131445	3.3671038236275e-13	3.17192164464181e-12	19.0209197453818
ZNF767P	0.909730194662514	4.34083745272583	8.22852805205447	4.90605844293601e-13	4.53071178223414e-12	19.0189141304178
SUV39H2	-0.638270552513991	4.47092246058907	-8.23669117785612	4.70546685850349e-13	4.34814094444852e-12	19.0136074273367
SLC26A2	-0.75088548822742	5.51065406604969	-8.24594356820171	4.48796243989849e-13	4.15995333317999e-12	18.9909179739038
ETNK1	-0.733068604740661	6.59561928723484	-8.26508625193096	4.06921641944611e-13	3.80232444022419e-12	18.9798252305057
RPL13	0.562632446513961	10.5926556223721	8.29895461124668	3.42138951002201e-13	3.22103980454486e-12	18.9668931561502
IRAK2	1.13922781059899	2.8105908137465	8.17174462787203	6.55762833459699e-13	5.94761492686153e-12	18.9558079755145
TSNAX	-0.757742096306603	6.40932911653564	-8.25653447713914	4.25125078534234e-13	3.96166890823907e-12	18.9548535522479
UBA3	-0.549275302948547	6.73475673899714	-8.26004100958988	4.17564988759414e-13	3.89692720398469e-12	18.9271235654829
KCTD5	0.429960461372916	6.2295312857387	8.25645697397576	4.25293705386346e-13	3.96166890823907e-12	18.918576428503
DENND6A	-0.588010853639341	5.38772767882549	-8.22743085193603	4.9336607871423e-13	4.55340199014928e-12	18.9124385325686
TARS2	-0.574926305427604	5.80259145861393	-8.2472681042669	4.45765530054066e-13	4.13696860277618e-12	18.9099887935315
NCEH1	-0.896960541743448	3.24742318417578	-8.1719715253355	6.55003496909313e-13	5.94651300458903e-12	18.8978700536603
NDUFA5	-0.843374728367383	6.38706807378374	-8.24483758405826	4.51342588401678e-13	4.18097489663146e-12	18.8920531330882
PDGFB	-1.15440311918352	3.19476529594464	-8.15597324222919	7.10747338744149e-13	6.41766809295378e-12	18.8712517949828
SPATA2L	0.880998325869109	4.77583781662819	8.2151682456455	5.25286986696642e-13	4.82428709005307e-12	18.8615535860451
ASCC3	-0.46749530415709	7.15409570365439	-8.25142442373141	4.36386951426832e-13	4.05494211796121e-12	18.8483553935558
C4orf48	1.5771578177189	3.26103790855018	8.16586650200216	6.75742834100639e-13	6.11630765331838e-12	18.844457774279
DCAF16	-0.599179138259169	6.54549376793342	-8.2424197624428	4.56959410109345e-13	4.22778958854092e-12	18.8380545194894
YARS2	-0.62002862931415	5.22913367111522	-8.21490113036238	5.26004721906395e-13	4.8279259805296e-12	18.8351456096742
CEBPZOS	-0.720184554032757	5.46427142267322	-8.2137980367263	5.28979072219149e-13	4.84929777072207e-12	18.825719993823
TSPYL4	0.521134295019388	6.96960290059181	8.24433468553849	4.52505179466588e-13	4.18916015713334e-12	18.8049203761274
NUCKS1	-0.69545225214635	9.18723571603708	-8.25600705005507	4.26273939468171e-13	3.96833817424306e-12	18.7956636754312
SOWAHC	0.672584354607777	4.74003563880042	8.17970726856108	6.2963188232652e-13	5.72636644716027e-12	18.7622854417084
SLC25A17	-0.545801877095666	5.75381477277075	-8.21071542689721	5.37379975546325e-13	4.92030348341684e-12	18.7544676810425
NR4A2	3.96698706547169	-0.139666414231692	8.39625735794148	2.07741124421175e-13	2.03088588822159e-12	18.7485146587714
SNORD10	-2.35161761070637	-0.0496485629185603	-8.2387375105334	4.65647561582501e-13	4.30551957187366e-12	18.7456520897315
LBR	-0.874940495757121	6.52456106058044	-8.22011346495492	5.1217392738115e-13	4.71828447457383e-12	18.7372902498404
GNB4	-0.876993685176394	4.59320346517223	-8.17998759610719	6.28731062960985e-13	5.72183372207403e-12	18.7306944800963
ATP8B1	-0.685643432109304	6.256743950888	-8.21106265150588	5.36427102339056e-13	4.91457557579211e-12	18.7278220621186
BCAR1	0.724532098820169	6.41990142921934	8.21724510445112	5.19739644285982e-13	4.77918585339761e-12	18.7046529290079
XPO1	-0.589050754916181	8.06548351274939	-8.22506001855461	4.9938329625349e-13	4.60610539099656e-12	18.6742767142235
SP2-AS1	-1.14659155237869	2.42509569603671	-8.11176992961279	8.90529663783711e-13	7.94073244143480e-12	18.6702442242667
TDG	-0.464963839573315	6.38843711365591	-8.20295631052362	5.59117926594744e-13	5.1162186384806e-12	18.64870384922
EDF1	0.507730374174778	7.92103042261647	8.21969700104658	5.13265571251127e-13	4.72544194844079e-12	18.6473284784746
GPRASP2	1.7685102547779	0.826382903849311	8.12839892411126	8.18124954684464e-13	7.32119446933368e-12	18.6422683636578
GPT2	0.433730109443303	7.61235106488783	8.21670972727133	5.21164047661553e-13	4.78935088108071e-12	18.6397904533945
PNPLA2	0.671058706672584	6.39923879993537	8.20108551604095	5.64488755250044e-13	5.1590767795707e-12	18.6345312660945
ZNF518A	-0.732845238435762	5.93560391413356	-8.17958431103913	6.30027405643226e-13	5.72636644716027e-12	18.6341875792496
CHST10	-0.726153446915603	3.6037200159983	-8.1323820806385	8.01670071774094e-13	7.18250465260131e-12	18.627029750276
CALML4	-0.559142366986514	4.18629701189977	-8.15029861913011	7.31633624454063e-13	6.59436404850073e-12	18.611775717319
SRXN1	0.942275091412828	8.94437464496432	8.21445809793584	5.2719729663352e-13	4.83591606979166e-12	18.6096114344813
DNTTIP1	0.778493261843709	4.70069459973608	8.16188973950761	6.89602400296747e-13	6.23423819557854e-12	18.6069367167866
SFXN1	-0.479632507654435	6.91871793304875	-8.20179401640215	5.62448721092675e-13	5.14356272589988e-12	18.597026100487
ZNF610	-1.05994316677186	3.74821033313565	-8.11087399858822	8.94606780737114e-13	7.96762480400267e-12	18.5956256963194
ACKR3	-1.38686866024021	5.61415517082552	-8.15929208339521	6.98807946963558e-13	6.31365832226521e-12	18.5804303104822
MBD1	0.503734172347721	6.36217203612951	8.18771847495742	6.04387363606563e-13	5.51700951484264e-12	18.5664335541111
SHC1	0.393684082274997	7.67498101434064	8.20040482004677	5.66455665874837e-13	5.17390406251615e-12	18.5646827917408
MED13L	0.744327151092563	6.65476595559085	8.18589152823539	6.10054198200986e-13	5.56535470242164e-12	18.5562038384352
PQBP1	0.568271211047216	6.04857102041176	8.18119006248259	6.2488152126025e-13	5.69024919541777e-12	18.5377924834903
NDUFA7	0.57557522979008	6.16408892859109	8.1820404943606	6.22173141601079e-13	5.6724662381796e-12	18.5341530516047
ELP2	-0.378611740518935	6.5179824382754	-8.18157013116522	6.23669665408627e-13	5.68266000957278e-12	18.5277735423097
SLC30A1	2.29463356965786	5.48117190469349	8.15226769860212	7.24317844144474e-13	6.53234639499906e-12	18.5119657531812
MON1B	0.517677256162161	6.16081248319997	8.17045482597933	6.60095965418172e-13	5.98189560453789e-12	18.5091442068963
PVRIG	1.76076742428216	1.57130716251664	8.0736556308396	1.08143618392738e-12	9.51866690378289e-12	18.5039597319464
LOC100507577	-1.61449553019964	2.44455082071168	-8.06186455665479	1.14836247662941e-12	1.00547002618467e-11	18.4513699162616
MEPCE	0.521936664631277	6.7430763558563	8.16373769830885	6.83127175660951e-13	6.17942028296677e-12	18.4178739186379
ME1	0.550279763064426	8.47234358432923	8.17169858041392	6.55917043079562e-13	5.94761492686153e-12	18.415696529483
THOC2	-0.472088923563137	7.43875194080527	-8.16709304328998	6.71524360548441e-13	6.08179119300084e-12	18.4060199416222
SKA2	-0.746901688396548	5.94347472088557	-8.14286245151445	7.59930682095838e-13	6.83300546248569e-12	18.3930750336337
UBAP2	0.62459039543435	6.40027079738717	8.1556542792938	7.11905430766395e-13	6.42426198821405e-12	18.392172670005
UBXN8	-0.585412502125898	5.05036823820384	-8.12392885434198	8.36991793300905e-13	7.48556805729981e-12	18.3842848412355
CYHR1	0.662621469825257	5.97773045436065	8.14502014371268	7.51609636776792e-13	6.76223505442799e-12	18.3804350048685
TUBE1	0.83641086220491	5.19894255885536	8.12022446389927	8.52954476538496e-13	7.61925307537302e-12	18.3786137075035
RHBDD3	0.616360348845809	5.76340197590995	8.13844685851184	7.77246023730383e-13	6.97616634329673e-12	18.3718591176179
CLN5	-0.587425225711032	5.54088852907034	-8.1225178721923	8.43036542583984e-13	7.53514090681018e-12	18.3701853898454
ERVMER34-1	-0.931801993789746	2.45796858843757	-8.05627961421086	1.18148503380621e-12	1.03206394808807e-11	18.3590140178814
PARPBP	-0.910025977082681	4.48328435582322	-8.09948661881971	9.48074338757907e-13	8.42383684662055e-12	18.3455448315928
NAF1	-0.643738928664792	4.38132877415496	-8.09397012001944	9.75107532159262e-13	8.64376763258591e-12	18.3432070931032
TMEM218	-0.466541747938139	4.87713997832102	-8.10675614908445	9.13586020169153e-13	8.13183620560759e-12	18.3356821039009
MALT1	-0.535160338577996	6.07139234359117	-8.13823267332027	7.7809584218254e-13	6.97962196309021e-12	18.3259805046816
ZNF330	0.699117024639611	5.53302965401496	8.11949124779644	8.56149722178881e-13	7.64324864936866e-12	18.3112867981314
SYPL1	-0.58334410621487	7.28657392618681	-8.14187125934893	7.63783834098558e-13	6.86354162347334e-12	18.298056325074
PPP1CB	-0.72185226578552	8.33152432084103	-8.14548033240233	7.49846703042247e-13	6.7504185209127e-12	18.2803390143155
CANT1	-0.612662785837723	7.56058590460229	-8.14151367914762	7.65178654523879e-13	6.87196332316422e-12	18.2706956800418
UBAP2L	0.335189511565369	8.32972852549899	8.14707376543928	7.43774158730251e-13	6.69976770695468e-12	18.2616746181603
SHPK	0.51725020057616	5.1134914956119	8.10491968281444	9.22178977568608e-13	8.20345943552738e-12	18.2487245907519
SCAF11	-0.54871118728754	7.65897195902382	-8.13461866949638	7.92575262051645e-13	7.10525978207015e-12	18.2443886859531
HIST1H2BO	3.70132619801911	0.382670538962815	8.22322090249226	5.04101263405862e-13	4.646767692635e-12	18.2296093645182
ZNF697	-1.33818656427439	2.88830825588738	-8.01317506738071	1.47121602667862e-12	1.267457249375e-11	18.2109667896372
PFKFB4	0.865004805185288	4.284563885827	8.0690405111259	1.10715659266787e-12	9.72225929561445e-12	18.2054612019893
ADPGK	-0.473017402975485	6.05447312080161	-8.11098903651986	8.94082239774479e-13	7.96762480400267e-12	18.2040100770411
LRFN2	-1.79155050646068	1.29508350353742	-8.04295956423377	1.26436812065659e-12	1.10062328694373e-11	18.2002043886084
ERGIC3	0.594911952405742	7.85293809932841	8.12932526032919	8.14268414340555e-13	7.29102833019546e-12	18.1932721960424
C4orf27	-0.798213961805192	5.12388842830307	-8.07697364235201	1.06331277382267e-12	9.37013181439034e-12	18.1862857767706
USP48	-0.447989676867892	5.56082790464653	-8.09126037096974	9.88665937544595e-13	8.75342436212832e-12	18.1768694941437
FOXD1	2.18118087789404	1.20852329320387	8.05562852614321	1.18540776326746e-12	1.0348885449549e-11	18.1734243418313
PCMTD1	-0.755686949862429	5.96193802104805	-8.08329606652722	1.02961112675967e-12	9.11057199730299e-12	18.1538365365401
COX15	-0.420968334716361	5.73381647673375	-8.09326586456593	9.78613426475158e-13	8.66953345837816e-12	18.1514998286486
ARL8A	0.626720348572757	5.31264311561121	8.08086201309033	1.04245816000046e-12	9.20797160621587e-12	18.1441511304061
BZW1	-0.572287117155724	7.5697633120977	-8.11423675515654	8.79399143915315e-13	7.84614233216421e-12	18.1430686026209
ZNF518B	-0.626984320706487	5.78147599889699	-8.08261950940469	1.03316613435756e-12	9.13126702384530e-12	18.1389243267907
LACC1	-1.44888857350536	2.4258177203107	-7.9990116537498	1.58106126389183e-12	1.35586613013134e-11	18.1380100236782
ZNF236	0.626848260660154	4.77890029394013	8.06835467709902	1.11103038102953e-12	9.75057405116276e-12	18.1351580833382
CCDC137	-0.612035520012825	5.46631441991572	-8.08288994226937	1.03174366701667e-12	9.12406531444191e-12	18.1081115263838
DHODH	-0.619111252517402	4.3485066850925	-8.06411197483806	1.13529586599925e-12	9.95189884637757e-12	18.1059575452456
MFSD5	-0.611221960474708	5.03975532686393	-8.06141038785434	1.15102115280837e-12	1.00714880891507e-11	18.1015272267829
TIPRL	-0.584030585110369	6.09759423141224	-8.08069850147314	1.04332687474708e-12	9.2102271318061e-12	18.0872221504766
NCBP2	-0.453047099474469	7.08635392745584	-8.09920948847467	9.49414432541622e-13	8.43075524485215e-12	18.0863973880163
NXT1	-1.00028518954547	3.05050077267702	-8.00660412349662	1.52120015737081e-12	1.30751812038237e-11	18.0792924105657
PRDM15	-0.64937793983584	4.44877511413193	-8.05002582615938	1.21970323652692e-12	1.0629752640562e-11	18.0658058888484
DAB2IP	0.54605597038743	5.31909584011419	8.07082076648232	1.09716378519627e-12	9.64579121692459e-12	18.0657767411709
FBXW4	0.515028923145827	5.90963517808564	8.08019354729323	1.04601417548507e-12	9.22852459405629e-12	18.0608685024793
BHLHB9	0.826852829304467	4.44429720289026	8.03125411929222	1.34196379621717e-12	1.16344851986126e-11	18.0585201039942
RNF146	0.699993630332221	5.50158932592856	8.06130801642901	1.15162127391261e-12	1.00714880891507e-11	18.0502575352688
PSMC3	0.472273792251267	7.40125511067084	8.09779663950912	9.56275765493482e-13	8.4866648313535e-12	18.0464844791554
FAM20B	-0.532587183973715	6.31338927066612	-8.07839240542986	1.05565582393267e-12	9.30811970180446e-12	18.0378081799959
ULBP3	0.953357944812796	2.35316298211372	7.99031872753842	1.65247998397126e-12	1.41066739279775e-11	18.0354202872313
ZNF112	1.08972441621113	3.01661808022809	7.98703856578861	1.68025480454295e-12	1.43356284914869e-11	18.0305813454611
TTC14	-0.82441391816109	5.93065497561162	-8.05788691835139	1.17185640954299e-12	1.02424888508135e-11	18.0283179169302
LAG3	2.03111456916578	0.687091990656993	7.98357252391362	1.710108136809e-12	1.45737705915573e-11	18.0210150437056
UGCG	0.754772098430252	4.10474975624423	8.0179708380273	1.43576971963218e-12	1.23905276494234e-11	18.0205863594231
ERI1	-0.670779750635132	5.02382971128635	-8.04233176520613	1.26841417737545e-12	1.10350563658573e-11	18.0193763261405
MCTS1	-0.499089733144966	6.10306103571662	-8.06999171937549	1.10180612420246e-12	9.68093666531545e-12	18.0141456510752
FGFR1OP	-0.893374455464866	3.57392137581266	-7.99886010118725	1.58227969088855e-12	1.35613652045562e-11	18.0109830052136
APPL1	-0.758037394320143	6.6442591470353	-8.07529069013828	1.07246719729258e-12	9.44525949240202e-12	18.0089726224257
AMIGO3	0.965993586757505	3.28772561793696	7.99792988474563	1.58977877220503e-12	1.36178653984202e-11	17.9815813646226
LYSMD2	-0.901240253392437	3.42348055161349	-7.99318194123741	1.62860918608877e-12	1.39187225602214e-11	17.9691790280646
AGO2	0.903528861180084	5.66780698730418	8.06303255780179	1.1415530925291e-12	1.00009108736388e-11	17.9653207452126
MAD2L1	-0.819668992934545	6.02067241922574	-8.06582986247654	1.12540779883995e-12	9.87098335711486e-12	17.9635443085304
FOSB	3.6660516454214	0.914344520538026	7.97418743303135	1.79361677663391e-12	1.52077637029559e-11	17.9539594577959
NUP35	-0.708609844048686	3.97582017050376	-8.0102268537043	1.49343732203286e-12	1.28512635115447e-11	17.9421835488002
TCAF1	-0.619390596960245	5.7248091263947	-8.04909437508157	1.22549978561947e-12	1.06740746988759e-11	17.9398481754439
SLC25A34	1.71647194379427	0.948614354992747	7.97139933770587	1.81919770279728e-12	1.54159552512438e-11	17.9168418321388
GJC1	-1.01851306779696	2.62250806015189	-7.95732617730373	1.95396299287614e-12	1.6428168141673e-11	17.9064197243054
RIF1	-0.756196669170102	6.34004718702154	-8.05322358198397	1.20000990365764e-12	1.04641978590726e-11	17.9003417120231
FGFR1	0.721921873484038	3.75115922929175	7.99179962045609	1.64009056136654e-12	1.4008873645893e-11	17.8927595485231
ENTPD1	-0.531844971636214	5.05258935907968	-8.02479200226151	1.38681186980851e-12	1.19956031319381e-11	17.8794697601233
ZNF221	1.54712941244614	1.44041807732547	7.94627230297969	2.06673773076666e-12	1.73568980789665e-11	17.8727695039916
AVPI1	0.954123567978777	2.7087649173883	7.95754992421976	1.95174460942972e-12	1.6418709834844e-11	17.8597089485587
KLF2	2.0726684578919	0.769311315949792	7.97976985037512	1.74346798429945e-12	1.48160244777819e-11	17.8500364616915
ODF2L	-0.671840284010812	4.57117108203366	-7.99395545244128	1.62221941808589e-12	1.38799126962836e-11	17.8450528023285
CCS	0.650995914025836	5.23698298675726	8.0234930499562	1.39600514383149e-12	1.20681711224949e-11	17.8359838465868
ZNF561	-0.3820139509866	6.28413288257596	-8.03795309552443	1.29699435868495e-12	1.12641222035935e-11	17.8282393209151
EMB	-0.942413103791677	6.09141192586354	-8.03269311941032	1.33217498072416e-12	1.15562908784252e-11	17.8265625352315
MT1G	1.73967169139115	6.8092748307979	8.04086844814572	1.27789506615358e-12	1.11111015132381e-11	17.8235828851421
BCKDHA	0.610785218999401	5.01610605740258	8.01345554521559	1.46911921517244e-12	1.26637739007057e-11	17.7995436051707
FBXW2	-0.310766107730895	6.78024785618101	-8.03833515440478	1.29447530825684e-12	1.12487507111023e-11	17.7970093980328
EMD	0.511190937680914	6.60042119923083	8.03611964087944	1.30915098569897e-12	1.13631278619975e-11	17.7961816074312
CASP9	0.65870121849683	3.67194322821283	7.9643714093677	1.88530055467495e-12	1.59213736228226e-11	17.7922694733988
MARK1	0.704565466010048	4.29900159667126	7.968193025224	1.84906458260415e-12	1.56602108135273e-11	17.7824777321902
MTMR2	-0.509420171904511	6.18989659876457	-8.01578970054309	1.45178430243223e-12	1.25215353735338e-11	17.7513821921397
THAP6	-0.784659195063765	5.16040966968001	-7.97788740677674	1.76022083691892e-12	1.49414788508618e-11	17.7483897824449
STX19	-2.67390456328258	2.58599420993395	-7.92399696200861	2.31403128615855e-12	1.92134696276588e-11	17.7419622087259
LPIN2	0.581170086590468	6.86463337294897	8.02782975684821	1.36554669851533e-12	1.18252879036368e-11	17.7416334381067
SETD6	-0.557009975609943	4.97677891775743	-7.99379661489214	1.62352949497837e-12	1.38832112167399e-11	17.7275349742794
MAPK8IP1	0.586083688535633	5.79657507518124	8.01048576404925	1.49147256436841e-12	1.28417156115573e-11	17.7260395100625
UBXN7	0.813015448658336	5.73530809703569	8.00976558849472	1.49694404261866e-12	1.28740617090273e-11	17.7193042167486
PSMD3	0.487524715854004	8.20710332195359	8.03084825541801	1.34473760155607e-12	1.16518060155603e-11	17.6807225270625
USP11	0.579889436739085	4.8540337898623	7.97837601246796	1.75585715780202e-12	1.49128682587981e-11	17.6752067337416
LUZP6	-0.550269490499577	8.60475933232764	-8.02687835964707	1.37217164032908e-12	1.18758094243121e-11	17.6612632982369
TMEM175	0.728418198306056	5.1076120339382	7.98072634870562	1.7350164521596e-12	1.47595063567315e-11	17.6594536759878
FBXO42	0.852605426757948	5.55680060636238	7.98372092744977	1.70881918161718e-12	1.45710555543235e-11	17.6583407196119
HSPA7	4.03115063634557	-1.47111438534596	8.07159440423247	1.0928492690449e-12	9.61348835616768e-12	17.6553308479218
DDIAS	-0.912829447034054	4.48301677322241	-7.96134878821946	1.91445996356799e-12	1.61412301027159e-11	17.6412116656753
VCL	0.598537755781845	7.95233102978779	8.01965781070674	1.4235040501328e-12	1.22988128980404e-11	17.6401799671993
PPM1M	0.795694310277996	4.19918613626998	7.94021976953088	2.13120539445846e-12	1.78612303984884e-11	17.6393912584206
SERPINH1	3.38860829552524	-0.770978269958583	8.0552801261439	1.18751215063794e-12	1.03612332678555e-11	17.6388624875796
TWISTNB	-0.761311626775551	5.51933452279872	-7.98167143295372	1.72670579043709e-12	1.47068713268311e-11	17.6386565458048
TUBA1A	0.87614371555657	2.84976700629853	7.91152442916821	2.46512297062119e-12	2.03274500422008e-11	17.6318164361678
SLC16A7	-1.33952702433113	3.56445871746724	-7.93254002754243	2.21589044922423e-12	1.84957259508344e-11	17.6265253019734
EXOSC6	0.701382239750583	5.48169139239885	7.98063358403856	1.73583432511906e-12	1.47595063567315e-11	17.6172481057108
STK3	-0.627027168379839	5.19597585941541	-7.96341655109368	1.89446408782927e-12	1.59816139004744e-11	17.6112596185285
PTRHD1	0.587881734740805	4.63634969466851	7.96074584560234	1.92033001640692e-12	1.61816360978487e-11	17.6057109634129
STYX	-0.744813787697402	5.76361680985269	-7.97733544213984	1.76516334092107e-12	1.49749676425259e-11	17.5958225182547
RPL28	0.669164547210809	8.97843890367316	8.01916181952971	1.42709945506587e-12	1.2322786323904e-11	17.594558998893
ADAT3	1.18497415031631	3.69028764068211	7.93195345472898	2.22249449779848e-12	1.85199652491354e-11	17.5914016629866
ZSCAN20	0.91623877536986	3.63168252057509	7.91722464272003	2.39489100685012e-12	1.98354568995374e-11	17.5852304101377
UBE2N	-0.534665460986702	6.9206686883873	-8.0003136183263	1.57063231262388e-12	1.34846282483478e-11	17.5847229571841
CDK1	-1.00332487363978	7.28572040063451	-8.00506105418876	1.5331808028823e-12	1.31706195286502e-11	17.5793552616373
MTHFD2L	-0.78857990889292	4.85906290873886	-7.94528280579744	2.07714304067825e-12	1.74345332022497e-11	17.5785859552572
ZNF737	-0.862412535341179	5.33938299245226	-7.94725803349431	2.05642356458784e-12	1.72799419394802e-11	17.5639485626632
ADRBK2	-0.645083407158275	4.51007202326192	-7.93871908320272	2.14749665566457e-12	1.79647965356319e-11	17.5519114613818
CMC2	-0.63596733263885	5.31582938964899	-7.96736815535143	1.85682679976081e-12	1.5706478712e-11	17.5516587628258
RFT1	-0.399084953443895	5.23723777073876	-7.96727922690979	1.85766556955994e-12	1.5706478712e-11	17.5501468744601
FAM114A2	-0.526816267945765	5.48945785021485	-7.95764651652543	1.9507876998466e-12	1.6418709834844e-11	17.5382254253939
STAU1	0.297135434056572	7.42588604450438	7.99490374936465	1.61441980163036e-12	1.38210534442882e-11	17.5371407556569
ROCK1	-0.565563420823176	6.55846640537674	-7.98133485260727	1.72966098378108e-12	1.47236900977645e-11	17.5370047726532
TNFRSF12A	1.80551871990403	4.00071279237325	7.92394208658127	2.31467544994904e-12	1.92134696276588e-11	17.5365198940545
TIGD3	1.24334777632528	1.59461852610468	7.87521021850714	2.96318525050356e-12	2.42480597937665e-11	17.5328780589084
CLU	1.17114729979626	5.56258692855931	7.96774070626154	1.85331700486123e-12	1.56873777592989e-11	17.5278205723848
COMMD9	0.424283051486926	5.52689983125396	7.96427091466819	1.88626289790899e-12	1.59213736228226e-11	17.5232487024216
ZNF462	-0.726485034534815	4.7336199039769	-7.93735752740418	2.16238463750346e-12	1.807926933004e-11	17.5081853055814
SCAI	-0.734543667134787	5.39237332996873	-7.94018809216594	2.13154800706521e-12	1.78612303984884e-11	17.5024324027167
FBXL12	0.689582314757081	3.79108250241084	7.91576263977847	2.4127122651852e-12	1.99355852779579e-11	17.5017914960857
SNX27	-0.488227806207641	6.2094590193687	-7.96588645620162	1.87085139744092e-12	1.58090627934569e-11	17.4882266687482
TTPAL	-0.422473429518532	5.72570606363309	-7.95831156293121	1.94421194558277e-12	1.63736884884301e-11	17.4816722250972
PSAP	0.519242787438984	9.99850289834937	7.99921999060044	1.57938783491257e-12	1.35520501308841e-11	17.4740409228907
NPTX2	1.54899036092987	1.37362255832431	7.86111214713614	3.18245551647614e-12	2.59716043670683e-11	17.4603717938503
NCK2	0.583144397335914	4.77146196567032	7.93207213669857	2.22115671558064e-12	1.85190945259072e-11	17.4483020402893
TGIF2	-0.935872368617744	3.69020566289974	-7.90301105782421	2.57384590851271e-12	2.11658653681418e-11	17.4473445423243
WNT5A	-1.43267125059699	2.27873799051535	-7.85751131662482	3.24099919636308e-12	2.64206536007535e-11	17.4413787595225
DSN1	-0.60114568141095	5.10614184970291	-7.93065237670867	2.23721287292651e-12	1.86219448447142e-11	17.4089976955378
P2RX4	0.629745121892531	4.26674558412582	7.90646890476855	2.52912295913787e-12	2.08323150600188e-11	17.4046218087961
MRPS10	-0.421146175468062	5.7889226612409	-7.94005859172307	2.13294921356065e-12	1.78630035643205e-11	17.4006653029358
PMAIP1	1.1284094796794	4.77785774580435	7.92332471170384	2.32193489890067e-12	1.92630798021505e-11	17.3880754920518
ALOX12	1.81920627657105	1.93458625369083	7.84418755050533	3.46708298108444e-12	2.81110788574319e-11	17.3803427402776
EMC2	-0.558847634008913	5.71331761787456	-7.93213427214591	2.22045664465144e-12	1.85190945259072e-11	17.3798367109107
HYPK	1.45131129490121	1.68094528340548	7.84301517275839	3.48771124806706e-12	2.82630718299919e-11	17.3749954650176
WTH3DI	-2.16460915002676	1.47652075590062	-7.90217819469178	2.58473492115511e-12	2.12437764510483e-11	17.3640229643816
ZNF202	-0.632555875238139	4.63108058093026	-7.90350800941969	2.56737040467051e-12	2.11241830117985e-11	17.3537340248125
FANCD2	-0.483453716527482	5.98539422262474	-7.94469470481966	2.08335202856787e-12	1.74768793636732e-11	17.3482481885914
GRIN3B	2.96971101805326	0.175159652250202	7.92066093485238	2.35351754146047e-12	1.95035427166504e-11	17.340645504521
FAM221A	-0.709819036216096	3.141323031737	-7.85205089114456	3.33182550006249e-12	2.71169060753053e-11	17.3371487179783
RFK	-0.726947654634685	6.35167138855158	-7.9343113168509	2.19606621574319e-12	1.83404506649609e-11	17.3354409419381
B4GALT4	0.395713310707017	5.36897802178071	7.91623822060141	2.40690069515457e-12	1.99088010247815e-11	17.321455560203
ENPP5	-0.798581986920688	4.52465349511526	-7.86988464966929	3.04419167059388e-12	2.48702840727082e-11	17.2909377118327
TRUB1	-0.888035390988252	6.67557090176573	-7.93642632232088	2.17262598371504e-12	1.81547867398248e-11	17.2891190368472
MIR4697HG	-1.03452012748338	2.93189383042015	-7.8500741554625	3.36532563236441e-12	2.73747181449534e-11	17.2889704550685
LNP1	-1.20190075694091	2.32304906507532	-7.82439513921004	3.8321750638138e-12	3.08216072620396e-11	17.2840071842553
SNX8	0.663930764574582	5.59014743537501	7.91278342162355	2.44943689574655e-12	2.02203102949588e-11	17.267966349075
TAF10	0.536789433025823	6.0271107338795	7.92396617358709	2.31439267891211e-12	1.92134696276588e-11	17.2654210413788
FAM122B	-0.653083895742949	5.75065809095586	-7.9164089195024	2.40481816040324e-12	1.9906697627682e-11	17.2644631332287
PTPRR	-1.39032244617853	2.80794524798135	-7.82131733794295	3.89228325659366e-12	3.12882898185281e-11	17.2479714036915
LOC389641	-0.839735070099256	3.17875602474961	-7.83936059821214	3.55280040223627e-12	2.87285141841571e-11	17.2422035794002
GMPPB	0.628848472180043	6.15860382647445	7.92235185989732	2.33342021544449e-12	1.93476741883569e-11	17.2309530825357
ABCB9	0.716514211280997	3.62471691550954	7.8591504876134	3.2142173619527e-12	2.62165605144388e-11	17.2273932687566
IP6K2	0.449858092367923	7.00306478054733	7.93077125006094	2.23586411152265e-12	1.86210402099967e-11	17.2255971172361
DCUN1D1	-0.761281025502966	6.05433340365835	-7.90738901965572	2.51735312089325e-12	2.07467477844857e-11	17.2213402627195
PLEKHA1	-0.564926037472302	5.5144966868625	-7.88866642787529	2.7679262483744e-12	2.27121205167159e-11	17.2056005141369
SPTLC3	-1.23570052874767	1.89880282339421	-7.80725579868128	4.17903927458328e-12	3.34323141966663e-11	17.2000710893533
ZFYVE16	-0.559388147947856	6.70742418090922	-7.91617078239336	2.40772393853245e-12	1.99088010247815e-11	17.1967798790094
DPY19L1	-1.20100378245799	2.79460375997107	-7.81266534220119	4.06631896274068e-12	3.26348720173779e-11	17.1801243735358
THRIL	-0.912986350470999	4.71696081826172	-7.87956034907803	2.89860890008868e-12	2.37455053157292e-11	17.1757757926215
LRRC58	-0.802499195328847	8.1419006871971	-7.92685134406704	2.28076928357305e-12	1.89634726257657e-11	17.1718654383705
SND1	0.324797674079081	8.58861911912984	7.93019934356475	2.24236050003202e-12	1.86544516722886e-11	17.166786340109
TBC1D32	-0.899617032937226	3.9160881656328	-7.83065872568679	3.71268420349527e-12	2.99411616604845e-11	17.1651443098033
MIR616	3.13110071758052	0.110211961269502	7.91246311592286	2.45341822084538e-12	2.02420483539638e-11	17.1534166438773
LINC01004	2.21007292818888	3.9945067085849	7.82938566823743	3.73666675005478e-12	3.01018175530164e-11	17.1516975087734
RPL8	0.490281989743579	10.5708786848782	7.93989927181103	2.13467432591959e-12	1.78674858851776e-11	17.1493550763859
ZNF580	0.916494763187245	4.6492608963013	7.85423512664437	3.29519419871297e-12	2.6833316750474e-11	17.1129462192516
MCMDC2	-1.04667824705377	2.8103296817494	-7.79571019564784	4.43011064676431e-12	3.53655191237708e-11	17.1111168071255
PKD1	0.943606879302326	7.83335211981519	7.91568858952185	2.41361840938515e-12	1.99355852779579e-11	17.111099476392
DCP2	-0.678938976477712	7.21119639591164	-7.9011730596615	2.59793725289355e-12	2.1340604917642e-11	17.1044504458119
ROMO1	0.780606187073972	5.50502148134541	7.88337035765635	2.84320086475717e-12	2.33043145115686e-11	17.0863632221362
MIR17HG	-2.37121861394699	1.60637825674165	-7.79581817396055	4.42769447465894e-12	3.53650320380205e-11	17.0825452631145
SAR1B	-0.445381793388152	7.27273363184077	-7.8951827683772	2.6780209742216e-12	2.19864204204e-11	17.0584540729606
BIK	0.792106884255805	3.24352393035661	7.80782612609465	4.1670102317687e-12	3.33716403414607e-11	17.0453613835788
TCP11L2	1.48976188699398	3.36695467569765	7.78499915376434	4.6764134227681e-12	3.72327804646266e-11	17.0422909895827
ZCCHC6	-0.661158463116551	6.08203678626469	-7.8709724550196	3.02746826869574e-12	2.47471222225015e-11	17.0352333325552
AR	-0.990962289310909	8.46276416868889	-7.90519937249509	2.54545230867266e-12	2.09553244885026e-11	17.0332560077099
MSL1	-0.407612084319506	6.87527378094317	-7.87752592719925	2.9286332480681e-12	2.39783843255129e-11	16.9880647009734
UFSP1	-1.00729836033605	3.05812234584293	-7.78104012198804	4.77085661172441e-12	3.78642615653561e-11	16.9648543571812
ANGEL2	-0.524921623297224	5.25010179504744	-7.83229675133759	3.68205111653508e-12	2.97256341752101e-11	16.9607944190564
SPSB2	1.05027042407845	3.40027040397456	7.78435624180567	4.69162283320729e-12	3.73143053302122e-11	16.9517614271085
LARP7	-0.772309930147156	6.0911963660583	-7.85487331444226	3.28456706830906e-12	2.67612908831953e-11	16.9509831421098
PALB2	-0.748722101211192	4.23507196492871	-7.80803154232999	4.16268613556438e-12	3.33547998994849e-11	16.9439129126625
CCDC117	0.534052860789607	6.50292841780345	7.86425051219336	3.13228884699588e-12	2.5576100775688e-11	16.926207433644
HEIH	0.845219267025326	5.41840998057326	7.82904738256799	3.74306541055639e-12	3.01371958203296e-11	16.9237424118876
DDX21	-0.547053619470645	8.6894039545908	-7.88404957482262	2.83343434249713e-12	2.3236947070965e-11	16.9231436143984
AMACR	-0.820641584545247	5.98858361967217	-7.84620844180295	3.43180920339678e-12	2.78702255263419e-11	16.9118414179364
SMG1P7	1.58161018567614	1.88381452677735	7.74745032769444	5.65230519052235e-12	4.43211565226546e-11	16.9054153818875
MRE11A	-0.533597502800244	5.73019360000425	-7.84220661196074	3.50200910113577e-12	2.83636292678828e-11	16.9047013047207
MUS81	0.625529794139235	5.64119552856924	7.84024539261797	3.5369320093825e-12	2.86310356080256e-11	16.9006819643676
SUPT5H	0.498944199415025	7.93810300923715	7.87284910032884	2.99883201262452e-12	2.45263951533605e-11	16.8997551938384
ANAPC1	-0.548746653901822	5.56238821569623	-7.84848873882956	3.39243576975107e-12	2.75653763628691e-11	16.8995839944269
MYCL	-0.943373150813569	2.8805712529018	-7.74350537232171	5.76590861784171e-12	4.51457615767997e-11	16.8699715493913
PPIG	-0.62830156815061	6.61376616960756	-7.84905943795471	3.38265207540882e-12	2.75007599157222e-11	16.8636161919229
SGOL2	-1.13558264382977	5.1926502752478	-7.80976685244038	4.12633464694371e-12	3.30988467192878e-11	16.8529415150734
EPB41L4A-AS1	0.717772289435549	4.59688091839684	7.80686594362888	4.18728174086424e-12	3.34804167309997e-11	16.8515775027329
PLA2G6	0.789714249458614	5.9553052320724	7.83254477005136	3.67743481199518e-12	2.97043362759116e-11	16.8398504916508
LINC01137	-0.877413156051608	3.27259305677765	-7.75905518994783	5.3308517344638e-12	4.20420533848258e-11	16.8352932546173
MOB2	0.850581015238094	3.88068890452757	7.78272846978018	4.73035127822571e-12	3.7582515763935e-11	16.8256044900117
NUDCD2	-0.592369952983153	5.64680261900495	-7.82051522639343	3.90810148448366e-12	3.13986366458034e-11	16.8140488990342
C6orf1	0.79508270503583	5.02553609395923	7.79664282251836	4.40928490106253e-12	3.52367334083847e-11	16.8073321674702
PAPD7	0.475764165590494	5.47826978345525	7.82475791689429	3.82515122337815e-12	3.07816027707644e-11	16.8052099968408
CLP1	-0.699370871187314	3.67660115502386	-7.76108481468671	5.27652786475635e-12	4.16792963793694e-11	16.7980184510667
TIGD2	-0.950060397203407	4.51696251527131	-7.77200951458118	4.99343465872501e-12	3.95263125120795e-11	16.7975277275676
PTPN9	0.399790051305319	5.8058495300356	7.81810589441813	3.95600047130772e-12	3.17664722337737e-11	16.765064673072
CIZ1	0.388758415664469	6.60276064288101	7.83053409092033	3.71502536934718e-12	2.99435431809539e-11	16.7575293372221
PAX9	-0.887420999283649	3.05879705231283	-7.72832710018701	6.22455332880102e-12	4.85295393485338e-11	16.7570584091693
LOC101927021	0.733340760541867	4.20894009583182	7.77433694277207	4.93510224756443e-12	3.91264494981138e-11	16.7502640274393
ENDOD1	-0.893867308499395	7.99903083542484	-7.8443231153488	3.46470552092155e-12	2.81069789854986e-11	16.7491745077443
VPS13A	-0.707127743761357	7.34816119783587	-7.83588494372583	3.61582258549556e-12	2.92223853303559e-11	16.7415731272992
USP9X	0.396897367265822	7.93043438925265	7.83965644614406	3.54748664286011e-12	2.87010018476225e-11	16.738793588557
MIR3189	2.66305888943528	0.561070513904781	7.76597137955186	5.1479825316112e-12	4.07067433884538e-11	16.7159961930812
RPS5	0.617323846008718	9.63320044140882	7.84540487766435	3.44579214366025e-12	2.79686566644337e-11	16.7009061071791
HM13	0.369212748598244	7.78372831158095	7.83065597010303	3.7127359491091e-12	2.99411616604845e-11	16.6978767235056
C1GALT1C1	-0.805689235921555	5.08965017970774	-7.7824624627597	4.7367103272807e-12	3.76131371097022e-11	16.6831971705533
ANKMY2	0.86890270907353	4.50822811441995	7.7486138214198	5.61922657893553e-12	4.40847995346374e-11	16.6715710229532
RIN2	-1.37808125108342	2.2602749842073	-7.69540794784967	7.34757630604866e-12	5.67547354998079e-11	16.6536683864417
NR4A3	4.53348832174148	-1.14753624076362	8.10250761933924	9.33587469468832e-13	8.30002927267258e-12	16.6377466245628
PLXNA3	0.856666519546056	4.95835410491505	7.77343576114175	4.9576078244946e-12	3.92841367243329e-11	16.6224081914491
LHB	4.59427139053596	-1.99969376405631	8.17947688066823	6.30373184413688e-13	5.72636644716027e-12	16.6193533319184
GLS	-0.620983172973532	6.32292457945799	-7.79331852212252	4.48396502297911e-12	3.57574183669964e-11	16.6063044820096
AIMP1	-0.486773626672864	6.41127771311344	-7.79544726858366	4.43599950400724e-12	3.53937133645977e-11	16.603350148336
AKR1C3	2.00908327263937	1.72873069089169	7.70099694430796	7.14363791361345e-12	5.52362857419256e-11	16.5845086058302
TOP2B	-0.570621953607342	7.94765558330485	-7.80864359790802	4.14982853428819e-12	3.32695276406148e-11	16.5834583775723
C1orf226	0.673645576980127	3.17996373889864	7.70864374016914	6.87369250608284e-12	5.32312360347292e-11	16.5665107259395
CKAP2L	-0.859387121586361	4.91974968338579	-7.75390226221923	5.47128158057203e-12	4.30365448998793e-11	16.559860576351
ZNF212	0.912942256658492	4.54509064700603	7.74348548146621	5.76648712735095e-12	4.51457615767997e-11	16.559065639924
METTL22	0.734399725400359	4.1990539860996	7.73563563970491	5.99935469207478e-12	4.68955283998932e-11	16.5579349075435
RALGAPB	-0.430099538492785	6.96708206830432	-7.78474390410957	4.68244600703536e-12	3.72610541821107e-11	16.5227162178496
LRPAP1	0.48970604579862	7.10812403403249	7.78859220372759	4.59231009713676e-12	3.65825614952815e-11	16.4997802270491
LOC101927151	-1.26392546866212	1.69590580530946	-7.66104482795473	8.73484554557221e-12	6.69196126083226e-11	16.4858869879426
DNASE2B	-1.16381637638538	3.42207088128556	-7.6812696465286	7.88965914027507e-12	6.07232812149516e-11	16.4695861147609
ADAR	-0.330432872080738	8.70536762787436	-7.78907421910695	4.58114240387564e-12	3.6512969393098e-11	16.455386279699
ZFYVE27	0.546300159251415	5.52765179287459	7.75094499861129	5.55352789258146e-12	4.36149449973866e-11	16.4444404377604
CETN3	-0.809729356087724	5.27175856466107	-7.73309755603291	6.07662820305367e-12	4.7474843442796e-11	16.4412848169942
TMPO-AS1	-1.03064822217053	2.44002196418443	-7.66404053647353	8.60420338913767e-12	6.60197844104708e-11	16.4351306841305
RAB29	-0.639876853010287	5.95488060300397	-7.75241690151288	5.51243947026279e-12	4.33272907999619e-11	16.4316341378075
HARS2	-0.378352000323035	6.04591197038268	-7.75619185659122	5.40843645804145e-12	4.26091720115165e-11	16.4315941198152
ZFP91	-0.581760084422046	7.1521347475729	-7.76683119392615	5.12568849120611e-12	4.05518115826928e-11	16.4255440028777
KATNB1	0.563339524684151	5.81694133967515	7.75480181001563	5.44650459072415e-12	4.28865825560115e-11	16.4167932986446
POGK	-0.412542644683046	6.54402031853165	-7.7607751115898	5.28478151190798e-12	4.17225442601526e-11	16.4164513822104
RASSF3	-0.709946241423728	8.66844774946795	-7.77901664515739	4.81985635315846e-12	3.82329440037123e-11	16.4094602691318
TRIM28	0.492782766456809	9.01063555222345	7.78412382678497	4.69713317894816e-12	3.73383545871284e-11	16.4076378375707
GNPTAB	-0.567270055472591	6.80727057335032	-7.75993489985622	5.30723798197299e-12	4.1877816887707e-11	16.4063225835536
BCL2L13	0.391319019565858	7.07148627200453	7.76410159329239	5.1967971671763e-12	4.10711085591154e-11	16.4046297427706
PCYT2	0.581408474144416	6.31292593167292	7.75813531997988	5.35565514572345e-12	4.22154948389414e-11	16.3989711339096
FOSL1	3.34929524765844	-0.843132666268571	7.80739107800195	4.17618291679967e-12	3.34272722167718e-11	16.3934469543227
HIST2H2BF	1.70452195332384	1.3117944080587	7.6411861717703	9.65211324548404e-12	7.3459773185093e-11	16.3779647389893
DPYSL4	0.782739469722238	3.5611873345804	7.68800068214762	7.62679914792247e-12	5.88509845864357e-11	16.3663876131476
RPL37	0.561083426176491	9.64696908300226	7.77322809718449	4.96280834202173e-12	3.93046044640287e-11	16.3399554865591
AP1S3	-0.675876211799421	5.13621903489789	-7.71572451121935	6.63277559640252e-12	5.15516347596171e-11	16.3393186198707
DOCK6	0.549320250638758	5.45367447377855	7.72997915894683	6.17292473435075e-12	4.81770466793195e-11	16.3353740766259
EPB41L4B	-0.580936622127841	6.72535210433367	-7.74600669870226	5.69361723022271e-12	4.462179349114e-11	16.3338584036234
ZCCHC14	0.456353210231387	5.65278836415028	7.72922052261058	6.19657988710332e-12	4.83365421219446e-11	16.3253867305721
CECR2	1.49329772336587	1.18547215693581	7.63379261541439	1.00175342062306e-11	7.60097491868408e-11	16.3213259760353
SMAD1	0.906450971743983	6.0462424517514	7.72706960052352	6.26413887318984e-12	4.88128226880221e-11	16.3169841508752
CACYBP	0.616677837228932	7.54235252942535	7.75452218011742	5.45419470344031e-12	4.29246266597797e-11	16.3167228783994
TSPAN33	0.490218263450007	5.04635236256213	7.71155752679634	6.77351853884436e-12	5.25096305520325e-11	16.3148540720455
ATP2B1	-0.683746177671958	6.70844578722508	-7.73754003985449	5.94201587480743e-12	4.64715158208898e-11	16.3089176571887
PPP2CB	0.393665631719477	6.74119887521201	7.73963851286829	5.87946415496054e-12	4.60062708446522e-11	16.3018826231581
CASP8	-0.532917130158463	5.06302386620774	-7.69754342344488	7.26898047401985e-12	5.61765366947411e-11	16.2896993115872
PSME3	-0.360460442764737	7.80706412596272	-7.75069926973489	5.56041703577724e-12	4.36462217507742e-11	16.2877180022086
MAT2B	-0.515096500387221	5.6231085645996	-7.70914555081041	6.85633630273217e-12	5.31242239018711e-11	16.2817521112637
YWHAB	-0.385786997450657	8.61138105743039	-7.75236025258478	5.51401523166804e-12	4.33272907999619e-11	16.277292460338
SNORA73A	-2.43261809196167	0.319788913998802	-7.68667068006575	7.67803930446957e-12	5.92159415490062e-11	16.2700591991539
ALG13	-0.46497268554756	5.60741834288001	-7.71207814940238	6.7557732292497e-12	5.24261968012472e-11	16.256393556655
SERPINB5	-1.05703346091341	2.99374970950082	-7.63102729878795	1.01577102662159e-11	7.70344330088374e-11	16.2481140277415
LINC01351	-2.13045036348804	0.848108546542161	-7.64412670261169	9.51048718959822e-12	7.24185981942226e-11	16.2467430754896
DNA2	-0.64661190386436	4.42803071479088	-7.68184885654656	7.86669035929057e-12	6.06086313161145e-11	16.2383956243255
PRPF4	-0.423731312895843	5.74728804075759	-7.71354596551931	6.70599130159128e-12	5.2093722392496e-11	16.2221879083419
EIF3F	0.423493479987486	7.66600104905541	7.73280441979355	6.08561637137543e-12	4.75203408385718e-11	16.2096856215866
METTL25	-0.890985957162301	3.14453900143783	-7.62252722354002	1.06008975249744e-11	8.00719704401489e-11	16.2087491216654
RTN4RL1	-1.27348576656452	1.82496880956256	-7.610999697653	1.12327591801031e-11	8.44622492981612e-11	16.2031726031096
NAT1	-0.860926763749909	3.42268636659638	-7.62434521257111	1.05045225974252e-11	7.94239231233317e-11	16.1997466226963
NDUFS7	0.706365178650009	5.76457578400764	7.71184911082632	6.76357426307445e-12	5.24596235197965e-11	16.1960495628279
LMNA	0.59163242141728	7.20462277272506	7.72386666308679	6.36609937717429e-12	4.95816121616437e-11	16.1850364932236
CXorf40A	0.882700901782294	4.4458924385985	7.65882232872047	8.83303948476219e-12	6.76373895477762e-11	16.1850277535768
GNA13	0.696154495490958	6.83909978193899	7.71658115364021	6.60420391179555e-12	5.13561501499337e-11	16.1813935937928
PSMC4	0.375737527743562	7.24867537339582	7.72101610545853	6.45822811228599e-12	5.02470224528945e-11	16.1640964591364
SCML2	-0.665930384908851	4.40741685897033	-7.6532365600079	9.08469571852249e-12	6.9422794355895e-11	16.1501047011112
SRSF9	0.597559950235553	6.67294777654433	7.71292725218275	6.72693077588773e-12	5.22293653209566e-11	16.1395913164192
FAM198B	-1.10910114155766	6.82014282913654	-7.70836374349318	6.88339575870574e-12	5.32789024292399e-11	16.1376658760781
CCDC15	-0.986739559228008	3.84109845595547	-7.62394297791885	1.05257705547682e-11	7.95445247359835e-11	16.1351257018439
RPS6KA6	-0.718635004204858	5.92311629980987	-7.68957323157306	7.56665260748394e-12	5.84168923156703e-11	16.1231482970752
INPPL1	0.601614220119582	6.97702875999637	7.70610278459233	6.96224923622852e-12	5.3861480953739e-11	16.1031567397334
PRKCZ	0.604806471080406	5.08807217070415	7.66976576652587	8.35990249948265e-12	6.42142587520642e-11	16.0956246387894
LOC729218	1.19242338255342	4.58425464745289	7.6516116567565	9.15923067692517e-12	6.98856747178396e-11	16.0904837799704
PANK1	-0.57983079337067	4.10561058276015	-7.62517618108724	1.04607616680765e-11	7.91328953188092e-11	16.0685018752441
TMEM126B	-0.536128067347519	5.57756001202979	-7.66368972580439	8.61940126950461e-12	6.61026197461089e-11	16.0550679865887
KLF9	-0.740581185872037	6.44375287642379	-7.67854687614994	7.9985273175312e-12	6.15296548155986e-11	16.0402081932964
CXCR4	1.8563990554884	-0.498214636756011	7.59976177320435	1.18847158742069e-11	8.87423637827402e-11	16.0326461184378
MRPS17	-0.526019427307743	4.837269271106	-7.65340347686369	9.07707337956422e-12	6.93998644946723e-11	16.0310689284729
RFPL2	1.33633509071529	1.61701258104222	7.56571185819775	1.40983813180937e-11	1.0367350336557e-10	16.020579409296
STARD4-AS1	-2.78221591273062	1.39521456076963	-7.6101859511053	1.12787509505203e-11	8.47270658252432e-11	16.0201413524018
SNORD78	-3.07725347480543	-0.175683779516611	-7.7231042085698	6.39061287316012e-12	4.97467303801826e-11	16.0112701480752
ZPLD1	-1.17763735813541	2.79000623864146	-7.5724819061796	1.36278498398435e-11	1.0065705518696e-10	16.0029005566468
MPLKIP	-0.66488399271171	5.60263495207405	-7.65298733630912	9.0960884729305e-12	6.9474498733227e-11	16.0005720926759
CPNE1	0.422252239918987	6.84704601800076	7.68312677916812	7.81624854683126e-12	6.02509179564775e-11	15.9940151030917
PALMD	-1.39058059332952	1.20416242409151	-7.55759877041869	1.46835456148648e-11	1.07765455011148e-10	15.9843632651829
STK17A	0.803554523556755	4.76193758863064	7.6339301282128	1.00106139385349e-11	7.59956415070981e-11	15.9819514625766
FNBP1L	-0.436809546294256	6.58518733604439	-7.66922977279352	8.38247845289267e-12	6.43513785524726e-11	15.9614893091739
CTNS	0.556153721100777	5.14526938117371	7.64069432252619	9.67600602011074e-12	7.36043092188363e-11	15.9555376552718
SMC4	-0.748136580902264	7.48768054325343	-7.67784333642041	8.02689965240026e-12	6.17162955353007e-11	15.9504388435443
SLC25A24	-0.813978230527584	4.61823947460111	-7.60608363314655	1.15134709590812e-11	8.61845862021747e-11	15.9239572582178
SMC2	-0.661021091018924	6.57918264419188	-7.66155615802738	8.71240793955992e-12	6.67817854111443e-11	15.9068703600297
BACH1	0.970640027040303	6.07692836272501	7.63654794274946	9.8797754277777e-12	7.50403175637379e-11	15.8938491916995
CCAR1	-0.38212464232305	7.88396752173584	-7.66975534932616	8.36034069394549e-12	6.42142587520642e-11	15.8929099133415
TMEM19	-1.07459009947257	4.89995948043771	-7.60953384120522	1.13157421819529e-11	8.4916134234985e-11	15.8785567145994
TLR5	-1.86774579977244	1.32961871360302	-7.59860023696903	1.1954207230509e-11	8.91412011924245e-11	15.8782991922935
XRCC2	-0.82258545158282	4.11957811188328	-7.60151806579997	1.17804030466472e-11	8.80072299246041e-11	15.876974435731
RPS6KA2	0.489907721642357	6.86976292566208	7.65581278080178	8.96775626790336e-12	6.86339592858495e-11	15.8743110853724
ABCD4	0.435928106519741	4.85355582751173	7.61268887063049	1.11378832666344e-11	8.38328095898659e-11	15.8473481909527
MKL1	0.885261025202039	4.81968192952049	7.60908759344439	1.13411251933064e-11	8.5021635498097e-11	15.8404828379796
NUDT14	0.606990828288161	5.09147236293783	7.61246619778086	1.11503444678089e-11	8.38845553750596e-11	15.8374511095912
PTPN20	-0.905152688974285	3.33818608527075	-7.54727469932013	1.54631622516299e-11	1.13265777741695e-10	15.8373677315008
VAT1	0.578901863134105	7.1130200862216	7.64675395301018	9.38569662280844e-12	7.15409241056302e-11	15.8141743676574
OTUD7B	0.608928288581945	6.61776285297299	7.63746918735632	9.83413672774167e-12	7.47693149892501e-11	15.8029904837967
CBX3	-0.709171969055872	8.14791596952922	-7.65182079587871	9.14960343228818e-12	6.98477097810063e-11	15.7868721772161
WRB	-0.858865346902766	5.63954686853412	-7.60913418607599	1.13384723173129e-11	8.5021635498097e-11	15.7778479342385
CIRBP-AS1	-0.862748091188071	2.7507675451124	-7.53322517693801	1.65905022265511e-11	1.20992220220442e-10	15.7754251366903
CAPZA1	-0.45636453984756	8.31114330446318	-7.64891378110647	9.28432695754622e-12	7.08041917696872e-11	15.7727345126936
C2CD2	-0.694872375064382	5.51167059021215	-7.6101769199553	1.12792624257233e-11	8.47270658252432e-11	15.7725432088401
SKIL	1.30879580522186	5.88537884085914	7.61466221950095	1.10280534519935e-11	8.30894383517988e-11	15.7709299799567
DGAT1	0.507993320641468	5.28524579810688	7.61416812836473	1.10554515194228e-11	8.32540922846804e-11	15.7682495787289
PHGDH	0.431044873069581	9.24160437153123	7.65544760473213	8.98424089886512e-12	6.87250949247879e-11	15.7673434944666
[truncated: 13,017 more rows]
