# Supplementary material for: The transcriptomic response of cells to a drug combination is more than the sum of the responses to the monotherapies
Source: eLife. 2020 Sep 18;9:e52707. doi: 10.7554/eLife.52707 (PMC7546737; doi:10.7554/eLife.52707)
Supplement: Source data 6. [file elife-52707-data6.zip › LNCaP/DE_limma_TMW_9.csv]

	logFC	AveExpr	t	P.Value	adj.P.Val	B
SEC24D	2.58190287790654	6.95795148475889	38.6475231465623	9.67129710110027e-65	1.45224197270122e-60	137.336245355786
ARMCX3	2.12440452728367	7.09479876587203	35.2124123285362	1.00805801560094e-60	7.56849958113188e-57	128.17009751108
DDIT4	2.979988454321	9.29730938279806	34.5093074511078	7.35706468119044e-60	3.1768978618407e-56	126.230898083257
TRIM16	2.46895117640881	7.01976816602199	34.4602284272392	8.46270075077438e-60	3.1768978618407e-56	126.05156877392
GCLM	3.07987246838332	7.36663496752429	34.3541091509022	1.14611691738107e-59	3.44201832627881e-56	125.757152362725
ESRP1	2.43700900423092	7.37223497210529	34.2821644550439	1.40839121156077e-59	3.52473373879943e-56	125.562340473233
INSIG1	3.67000028647159	8.28307822877681	34.0412114388112	2.81577552730368e-59	6.04024075971315e-56	124.876896463257
ME1	2.18065552934055	8.47234358432923	33.3565959845232	2.06173518541355e-58	3.86987694302124e-55	122.906224014807
SQSTM1	3.15326561984165	10.0356146664611	33.254620004759	2.78149263177974e-58	4.2769187279929e-55	122.615703781821
TMCO3	1.92207815178177	7.14698493502492	33.2465550979921	2.84824102823182e-58	4.2769187279929e-55	122.567571466754
TRIB3	3.70881418364696	8.65755459136636	32.8787909229518	8.4413203210796e-58	1.15231696310301e-54	121.503169669919
GOLPH3L	2.24036683542118	6.74326284322276	32.5764838652512	2.0774106963032e-57	2.59953325130741e-54	120.581970969119
GCLC	2.16450335705087	6.22062015522295	32.3457043926043	4.15049512664074e-57	4.79414114012595e-54	119.864467633712
LPIN1	2.76503550910144	7.60495056874482	32.1907785221554	6.62012040827481e-57	7.10055200361819e-54	119.437009079183
HMOX1	9.45451986383102	8.09908799650029	31.7208410116424	2.75937623841824e-56	2.76231957307256e-53	117.816587188459
NUPR1	2.0885037602993	8.08178778588057	31.5585012691342	4.53629225398719e-56	4.25731028036698e-53	117.529537933776
BAG3	3.34056745828602	7.59227406443493	31.5060504551652	5.32899601662949e-56	4.70707083445344e-53	117.368086887186
GTPBP2	3.60176952890406	7.62029312911535	31.2868772243209	1.04697902365876e-55	8.73413167736662e-53	116.691297147469
TES	2.47007593847656	6.78184422587473	31.2409533062405	1.20670711727343e-55	9.53679688051466e-53	116.53965743895
SPIRE1	2.99616948604802	6.71318768027115	31.2102140848472	1.32714203175403e-55	9.96418237440925e-53	116.439476319425
TUBB3	4.34283976369391	6.20668955784321	30.9312152814977	3.15799768114338e-55	2.25811872285948e-52	115.487409391094
ZFAND3	1.77456791733317	7.19824743810549	30.6824371996319	6.87741534496903e-55	4.69414858272977e-52	114.815099390492
TMEM39A	2.30569462377012	5.66317755189757	30.4026542638951	1.66029934363774e-54	1.08395891061149e-51	113.888498472071
DBNDD1	2.35697006818235	7.47774924109012	30.2469334782996	2.71917259110285e-54	1.70129565116668e-51	113.446030931853
VEGFA	2.66562547702	7.6712279635746	30.2308702812476	2.86145721819521e-54	1.71870566353677e-51	113.396409455645
ABHD4	2.16053305455992	7.6287354629928	29.7530459340786	1.31759267247998e-53	7.60960444998439e-51	111.873326586606
LDLR	2.8168394850119	7.22029136273969	29.2211357208002	7.37842014182087e-53	4.10349469813267e-50	110.15392708907
MAFG	3.06529179825001	6.53642251778699	29.0216812954721	1.41663230221047e-52	7.59719666071157e-50	109.4887969275
MCFD2	1.69898978776386	7.17054491142346	28.7356785317041	3.63185212109236e-52	1.88054798104562e-49	108.565676994294
HERPUD1	2.84641318088438	8.34033559735188	28.6232515327472	5.26885733684822e-52	2.63723872567043e-49	108.192876297621
AARS	1.39592247573767	9.82860415560559	28.4210543424121	1.03172513035965e-51	4.9975434056389e-49	107.513448720439
STX3	2.01721713952131	7.8186658237774	28.2882716126024	1.60727134838033e-51	7.36113595218685e-49	107.081059119939
DNAJB9	4.1114058274661	5.99268817849321	28.2863334529253	1.61772433685513e-51	7.36113595218685e-49	107.041889332335
HSPA5	2.31815350453968	10.7254462798672	28.2370562769936	1.90779999186491e-51	8.42574255230693e-49	106.891564979406
MAP1LC3B	3.55164756707153	6.87429820809902	28.1558861326931	2.50454602226091e-51	1.07452180200771e-48	106.636636851505
STX5	2.05830582306951	6.1485376462777	28.1319055771318	2.71455242255667e-51	1.13226997714197e-48	106.552645501471
AZI2	2.04649341375692	6.38660441344106	28.0625367985252	3.42753863617226e-51	1.3910248692098e-48	106.324091829446
DDIT3	5.83617632249098	6.62520834165039	28.038917249521	3.71118367761912e-51	1.4665035290297e-48	106.188531271715
NAT10	-1.52574927172943	6.53881867925356	-27.8558565312937	6.88475164187194e-51	2.65080591421408e-48	105.62732958786
DNAJB1	4.60680785021874	8.18537542356797	27.8218940200129	7.72371756592074e-51	2.89948357424664e-48	105.508923626446
ADM2	1.99003453637841	7.13857717165746	27.7979496245652	8.37648457107318e-51	3.06783639803012e-48	105.434911806255
DNAJB4	4.15626921106052	6.14063789689588	27.7821735833528	8.83669039581522e-51	3.15932721389432e-48	105.356032813814
TP53INP2	2.15367927790317	6.74736439517426	27.5992767363862	1.64554658819093e-50	5.74640176006396e-48	104.760718554089
TRIM16L	2.44937713690479	6.42971488515434	27.4974065785189	2.32966739306789e-50	7.95051944870623e-48	104.412459137008
DNAJB2	1.74764075150671	7.05363186842534	27.3184387627419	4.30100488960387e-50	1.43519754271759e-47	103.803038883765
RB1CC1	2.57223603465832	7.64330347785742	27.0346513941768	1.14419276718077e-49	3.73504317217096e-47	102.822969191495
CBLB	2.63248659385534	4.84199949541352	26.9194051846732	1.70614488403081e-49	5.45095139970353e-47	102.341890418962
RRP1B	-1.22307114658343	6.47437924370733	-26.8829501421332	1.93650463317481e-49	6.0580319941152e-47	102.302500491374
MBNL2	2.59696623495667	4.61731045271458	26.5146582744736	7.01165121584137e-49	2.14871336034845e-46	100.949186651808
WBP2	1.91753394718908	7.84772571630618	26.4733389342266	8.10720182130824e-49	2.43475485097529e-46	100.866119852471
SELK	1.94267211250963	5.96571679423501	26.4415595231337	9.06595881839072e-49	2.66930269837167e-46	100.763227322392
NCOA7	2.18227651163847	6.51089075508523	26.3001990160643	1.49232246596097e-48	4.30936810555191e-46	100.266079666599
DNAJC3	1.51742141955132	7.25456363449407	26.2865468080948	1.56607291300426e-48	4.43700959654187e-46	100.212202781827
CTDSP2	1.47696919454191	7.25926113694523	26.2786361767736	1.61047686757524e-48	4.47831863768701e-46	100.184029680767
FXR1	1.52616079372656	7.71882130649814	26.2185568829507	1.99187253751675e-48	5.38809278971865e-46	99.9666921967705
HSD17B7	2.20210345041566	5.18377826626915	26.2160810223898	2.00941126947419e-48	5.38809278971865e-46	99.9459129922277
GOLGA2	1.24809671091819	6.92674000270202	26.1301940570997	2.72462100472472e-48	7.177703334552e-46	99.6613351282171
CTAGE5	2.5993425059957	6.56298071870709	26.1080891560802	2.94707872951027e-48	7.50056511903835e-46	99.5868609765945
HSP90AA1	2.32423873772699	12.1330875110188	26.1135647965487	2.89032290157772e-48	7.48294632587776e-46	99.5495972176164
GEMIN4	-2.61352317471261	5.73292332919182	-26.0494356959748	3.63025738185226e-48	9.00512417771371e-46	99.348400504045
RIT1	2.58365658973169	6.19270559275461	26.0233674357477	3.98316067562899e-48	9.64695817826532e-46	99.287293682342
NATD1	3.24408511636068	4.32972210869249	26.0472818157464	3.65818177171375e-48	9.00512417771371e-46	99.1231514470362
SLC3A2	2.47303905913332	9.35015984154183	25.958005579555	5.02781138012543e-48	1.1983748521264e-45	99.026982537519
ADCK3	-1.69744880850617	6.44546069524462	-25.9319009680349	5.51860361603042e-48	1.29480237341114e-45	98.9623828910693
TNFRSF1A	1.51281682843656	6.82203984760087	25.905698931836	6.05982679730162e-48	1.37870241194365e-45	98.8645599601422
P4HA2	3.19146647285691	4.92443165078256	25.9105795990258	5.95510722577885e-48	1.37572138618916e-45	98.826554096434
EIF4G1	-1.12286603751055	9.98084393636985	-25.7138234462797	1.20479052605117e-47	2.70016933420661e-45	98.1479012878527
VIMP	1.52025466024738	6.05259767249459	25.600069751826	1.81389221159488e-47	4.00550080136892e-45	97.7758859185954
EIF2AK3	2.02400627744493	5.91502092451735	25.5422262184397	2.23455145591869e-47	4.86290212493842e-45	97.5682008943875
WDR3	-1.88718786411806	6.51101782139512	-25.4846811853592	2.75073437910967e-47	5.9007182052444e-45	97.3609288327318
POLR1B	-1.82447814873305	5.7553208188769	-25.378557112512	4.03912733104704e-47	8.31800846995417e-45	96.9706070555977
EIF3B	-1.33307882484534	8.55563986871982	-25.3801140698839	4.01639311563502e-47	8.31800846995417e-45	96.9598440455835
SERP1	1.47290618339015	8.5960898165402	25.3782392836932	4.0437840856863e-47	8.31800846995417e-45	96.9477680889558
QSOX2	-1.92174171036703	5.43776399669378	-25.2916696572635	5.53678434759791e-47	1.12351829410176e-44	96.638319184779
RALGPS2	2.05214356261107	5.14260343988539	25.2194369798795	7.20082957906519e-47	1.42273232841109e-44	96.3920128804714
LOC646762	1.97514787399196	4.48529429812937	25.2329056497011	6.85622122668173e-47	1.3727069058647e-44	96.383879429738
ATF6	1.61425537038346	6.80005234435732	25.2151609870918	7.3138452300444e-47	1.42629480486165e-44	96.3770346368847
KIAA0513	1.90116404660542	5.91605873094083	25.1823392823937	8.24302005260122e-47	1.58688703987e-44	96.2667492725033
CBX4	1.93806896572717	7.66253958913901	25.1159320649533	1.05032628926423e-46	1.99641766577109e-44	96.0060562427818
NRP1	-2.85946469733376	6.66047024611455	-25.1045678786511	1.09484677087402e-46	2.05502738893053e-44	95.9814083114625
UBE2H	1.76169595388885	8.05546991854866	25.0390920366449	1.39105121007155e-46	2.57876851486845e-44	95.719187853483
NOL6	-1.59546438546324	6.90341654535945	-25.0094689022666	1.55043877741136e-46	2.80498658814566e-44	95.6295027442301
ANKMY2	2.53264724511467	4.50822811441995	25.013923366509	1.52534428338425e-46	2.79324021454852e-44	95.5949310441321
NFX1	1.51967854749157	7.04390371078206	24.8558453851017	2.72526652374041e-46	4.8717383476769e-44	95.0583426362902
ZFYVE9	1.22070911523772	6.14320345977865	24.8400068719598	2.88884736162712e-46	5.10340376261092e-44	95.0140338881701
PDCD11	-1.52701908458506	6.80893562706951	-24.7429035655366	4.13219029634304e-46	7.21499645231245e-44	94.6527260061228
RNF144B	2.66902981490874	5.40282879366205	24.7063369914164	4.72968778541596e-46	8.1633323891731e-44	94.5226607910128
CPEB4	3.22195930024134	7.0505935315365	24.6843598875894	5.1299461530475e-46	8.67208336625733e-44	94.4298773463495
OSGIN1	3.93903219302423	5.46328758968415	24.6838328201345	5.13995351356488e-46	8.67208336625733e-44	94.4058284111329
LRIF1	3.05785652483764	5.86896430277534	24.6699475806703	5.41079665826709e-46	9.0276136245043e-44	94.3908982670043
HYOU1	1.23251669409266	9.26477740592003	24.6640257161485	5.53064022137437e-46	9.1261641279294e-44	94.3242145467811
GABARAPL1	1.93040204123754	6.48173614621184	24.6109324914656	6.73206009996098e-46	1.09165126305419e-43	94.1690753294618
RNF103	2.08554891544429	6.8897702003151	24.609773777442	6.76102606979489e-46	1.09165126305419e-43	94.1616079293829
TULP3	2.23960097205526	5.59850321325984	24.5769802036362	7.63502178425354e-46	1.2196541182165e-43	94.0479710388041
SRPR	1.13075870663891	7.96926710855571	24.5608058550582	8.10716856206599e-46	1.28144466450508e-43	93.9572371093783
TFE3	1.48517321167099	6.96665464157639	24.4794190824374	1.09692390096717e-45	1.71577180176281e-43	93.6710165860336
ATF3	5.40027691645497	7.30534811382174	24.4711962203379	1.13099334211418e-45	1.75082433249346e-43	93.6515234463097
SLC33A1	1.49208829788811	6.86647537317388	24.3905513737445	1.52722399350476e-45	2.34008117208852e-43	93.3390375549686
CDKN1A	2.87729926944169	8.98263807180801	24.3386993967557	1.85324237885013e-45	2.78282875608135e-43	93.1135549827821
SH2D4A	-2.40988037714227	4.69665597530123	-24.3542295192479	1.74884600043753e-45	2.65259308510808e-43	93.108161465442
STK40	2.11712651747742	7.29980444735113	24.2941312035687	2.18905984962495e-45	3.25454680217507e-43	92.9751649652123
YPEL5	1.96246717364269	5.84370081318027	24.2786208645862	2.31979459422652e-45	3.41510153204956e-43	92.9398595389308
RAB39B	3.79944649220648	4.88702028915635	24.2466824052908	2.61432312793979e-45	3.81132777564503e-43	92.7867751551877
PRNP	1.46376526872537	7.37828859435053	24.2355455290954	2.72565736115423e-45	3.93542989760499e-43	92.7515749046471
MARK1	1.94619306691317	4.29900159667126	24.135779648649	3.96259425362541e-45	5.66688717261326e-43	92.3501183973089
ARFGAP3	1.09226403879406	6.81327974473827	24.0820536041239	4.84938536865397e-45	6.86965761280265e-43	92.1851853338558
RBM12	-2.13667718963006	6.55458424952433	-24.076236692771	4.95667964695761e-45	6.95602818492669e-43	92.1829724314137
GRHL2	-1.24400380475751	7.10021193663524	-24.0454318779236	5.56607165459343e-45	7.73890110790508e-43	92.0514081579111
MYBBP1A	-2.38217782705243	6.38228595609245	-24.0294644325259	5.91110935587262e-45	8.14323101722782e-43	92.0073726079529
HSPH1	2.82485309887217	8.54453092036575	24.013811119936	6.27028031800428e-45	8.5595026595593e-43	91.8946629241822
TCF12	1.46379654880678	6.12501210886346	23.9461922525523	8.09251346617436e-45	1.09474938926193e-42	91.6862233334425
NOP56	-1.77064115823397	7.51123693536341	-23.900817359541	9.60623122055328e-45	1.28792114292704e-42	91.495321605201
FICD	3.43912534890654	3.73490582094616	23.8496982541359	1.16564580490743e-44	1.54896791207875e-42	91.1318408963123
DVL2	1.57039061768337	6.83635485481416	23.7860511982077	1.4836880499165e-44	1.95430348750405e-42	91.0706502816731
RAPGEF2	1.84810119671416	6.32712163015569	23.7827961395645	1.50212560700188e-44	1.96138418389045e-42	91.0669032883546
LMNB2	-1.96858123788732	6.88176950313663	-23.7054150812295	2.01540405879241e-44	2.58660746554076e-42	90.7737902160364
FAAH2	2.38985391037912	3.65137404869234	23.7176299003527	1.92394372614783e-44	2.49051198205482e-42	90.7118977101404
ATXN1	2.46000872234596	5.31463671279326	23.5883123882333	3.14839519432883e-44	3.97279850739847e-42	90.3366747389176
FTH1	2.03043733743546	11.6550602860358	23.5982861093037	3.03084594352627e-44	3.85687988881275e-42	90.2889267907319
KDM3A	2.27184463857211	6.43346206584365	23.5588766079462	3.52280730274693e-44	4.40820620483732e-42	90.2188691469695
NDEL1	1.89881967384515	5.99597182931151	23.4989939694676	4.42886489055041e-44	5.49618472698389e-42	89.9932777165356
ALPK1	3.01056234498222	4.55903065980808	23.4564895932066	5.21138184258244e-44	6.41427129083753e-42	89.8149162354718
SEPHS2	2.66618380565349	8.28921713498275	23.438626201929	5.58052933901086e-44	6.81278280931602e-42	89.7196041589097
FAM129A	4.37916576446584	4.70960633955465	23.4275331319166	5.82291740861637e-44	7.05136514578899e-42	89.6390294662901
PTPDC1	2.71458831042347	5.03649018864352	23.4022849400238	6.41490430204836e-44	7.70609623996465e-42	89.6285008908548
DNAAF5	-1.86589864725322	5.64156640823504	-23.3860318834001	6.82770957013887e-44	8.07282574056734e-42	89.5695254755829
SMIM14	1.87352912133911	6.9418291941642	23.3903255241418	6.71612356795795e-44	8.00391361082989e-42	89.5617497114568
KNOP1	-2.2049953697288	4.94562663440371	-23.3540757902269	7.71907553993436e-44	9.05544049278549e-42	89.4102559364971
CTH	2.55878021839352	5.115332598332	23.3408806196332	8.12052362334245e-44	9.45254129675273e-42	89.3956202979741
KIAA0895	1.97512978741588	4.73824638054698	23.3092614723698	9.17024653533228e-44	1.05923401518884e-41	89.2681278147422
TUBE1	2.24016627089224	5.19894255885536	23.2210898416507	1.28784455873266e-43	1.47620411404043e-41	88.9372708202023
HMGCS1	2.01441031968742	8.01092711096575	23.2005822591234	1.3938624813581e-43	1.58562416818736e-41	88.8120664246714
CLIP1	1.52328530646715	7.34697770045077	23.1547514284884	1.66369752320455e-43	1.86433447824176e-41	88.6431196870151
GKAP1	2.05301494479658	3.75874873295962	23.169833081557	1.56954022270813e-43	1.7720463146004e-41	88.6345012480625
NSUN2	-1.17643364446	7.01836717965808	-23.148770703	1.70259387870102e-43	1.89060076954805e-41	88.6322254111262
OSBPL6	3.19420168134136	3.39334259507738	23.1472969913361	1.71231822495028e-43	1.89060076954805e-41	88.4362455987573
GCN1L1	-1.47112481539599	8.44454291594569	-23.1000628594112	2.05549330609031e-43	2.25294069228118e-41	88.4187829819769
UMPS	-1.39783385251402	5.90117854437778	-23.0680017861512	2.32715753403234e-43	2.53221721239345e-41	88.3452607324696
RRS1	-2.21431823832838	5.1510255808117	-23.0066300797467	2.95229835054824e-43	3.18933180085125e-41	88.1002410847855
PRKCD	-2.26291818531655	5.80422194172746	-22.9694239593885	3.41110843763323e-43	3.65865744996433e-41	87.9662431417684
AIM1	-2.145858081994	4.56901317756297	-22.9591042876808	3.55065179087088e-43	3.78131824763951e-41	87.8722115124618
HECA	2.32157561343155	5.28163458303545	22.9399121927597	3.82564875366393e-43	4.04548885105758e-41	87.8523464921509
MKRN1	0.977705850419598	7.01404923103086	22.9177956512338	4.16927994168802e-43	4.3780354968103e-41	87.7331750609185
ALDH1B1	-3.38592803606094	5.84157259434605	-22.9072689374222	4.34359806572863e-43	4.52940753854035e-41	87.7115689735099
TTC39B	2.01835438270058	4.51413909280892	22.817296109217	6.16754277149096e-43	6.38702222460057e-41	87.3658068804245
DEDD2	2.9665036874167	4.46364651475266	22.8088791041978	6.37348193043402e-43	6.55508251146556e-41	87.32444888198
XBP1	1.78170527153525	8.43078054526475	22.7093586970186	9.40377004790786e-43	9.60591911832547e-41	86.8920820737973
OSER1	2.61796533530297	6.53374417076399	22.6709183468135	1.09315369696209e-42	1.10910783199883e-40	86.7847126980465
SESN2	2.89684739480087	7.10016023583952	22.6536793455318	1.16956669625801e-42	1.17867204771881e-40	86.7027630140541
SMPD4	-1.26485759517244	6.90676930580775	-22.6149627280143	1.36138508957211e-42	1.36283723366765e-40	86.5577837255674
BYSL	-2.10276325297282	4.80660292496552	-22.5667752577732	1.64503402863922e-42	1.63588284596334e-40	86.3772965712096
TSR1	-1.36569240360045	6.50678236308161	-22.5288249184651	1.90980183624645e-42	1.87435191980894e-40	86.2279522371233
ATP6V1H	1.14587770074989	6.56147949291769	22.5317675615307	1.88781816316088e-42	1.86496562750156e-40	86.2279469684886
ICMT	-1.53459143766214	6.87105956682885	-22.4500091342976	2.60508857590459e-42	2.54013052310282e-40	85.9164303564828
SETX	2.88549653326516	7.80671312715167	22.4397799816371	2.71234360411877e-42	2.62764848770629e-40	85.8376306533401
ARHGAP21	1.28499376821892	6.42370565736875	22.3813150919427	3.41659384475705e-42	3.28869058800461e-40	85.6411394346984
SH3GLB1	1.30574881033609	5.48805745756601	22.3608553950401	3.70437995220431e-42	3.54299167912738e-40	85.5872069280729
CYP2R1	1.45166116313642	4.93898374593648	22.3467440446146	3.9169857294649e-42	3.72262390592689e-40	85.5351842972358
TRIM5	1.49161503123752	5.83187891225289	22.3366675229596	4.07628618051496e-42	3.84965492368633e-40	85.4771789350776
CCPG1	2.48753682364714	4.47191739182381	22.3341060586461	4.11781072399331e-42	3.86456536446772e-40	85.4686306044179
GTPBP4	-1.54237011952243	6.88496240058456	-22.3130718707912	4.47532639694778e-42	4.17400628425887e-40	85.3688801284297
EXOSC2	-1.50826108040534	5.72678188006167	-22.2286928884741	6.253127603933e-42	5.79610889510234e-40	85.0638378989055
EEF2K	-2.59314456202022	5.08664229562501	-22.1502770578488	8.53932977210086e-42	7.86666109557463e-40	84.7094395576471
DDX5	-1.31489602137852	9.27662148173204	-22.1277414795549	9.34053820478993e-42	8.55228790750766e-40	84.5851546450923
URB1	-1.84176566656585	6.15150403446662	-22.0927194326921	1.07386849567277e-41	9.71398152471225e-40	84.5195990085771
HNRNPAB	-1.25579885832907	6.99528154086491	-22.0999648301487	1.04330992770487e-41	9.49475265116141e-40	84.5189630023316
IMP3	-2.04257799018851	6.03720750649501	-21.991660222696	1.60732926998811e-41	1.42814534426873e-39	84.1261285467568
C10orf2	-2.88322583975198	4.00193512402822	-22.0423281981451	1.31287582135139e-41	1.18048762475524e-39	84.1207399148939
SEL1L	1.4991731967973	8.08081880563845	21.9922329314413	1.60365444205352e-41	1.42814534426873e-39	84.0573798753849
ZFYVE1	2.07300275397688	4.88464466396943	21.9646180237107	1.790859167969e-41	1.58185536860133e-39	84.0188818531631
NOLC1	-1.08458618191817	8.37246477254147	-21.9531921148884	1.87461776410643e-41	1.64615557577908e-39	83.8977861267876
ZNF554	4.99795967232816	4.91192939456223	21.9257134782028	2.09257490025223e-41	1.82686655245276e-39	83.8188047206555
LINC00963	1.53730842237184	6.29004399636404	21.9045150536123	2.27802284913165e-41	1.97727116199774e-39	83.7459237362874
UBE2B	2.34660010242344	6.39548109141144	21.9000082890289	2.31953560676613e-41	2.00173256731036e-39	83.7253061396568
LARP1B	1.39106513156828	5.63317671823907	21.8627305028803	2.69348058200794e-41	2.29802866019495e-39	83.5950769220118
FAM102A	2.39603680461622	6.79417648964189	21.8638726749716	2.68116724843155e-41	2.29802866019495e-39	83.5781263845306
GEMIN5	-1.83885109911222	5.01515533082604	-21.8434059548807	2.91066346233387e-41	2.46929505934494e-39	83.5340658079674
DNAJC11	-1.1468065818944	5.99318443589988	-21.8356407778157	3.00282637343269e-41	2.53317083277895e-39	83.4913332952814
NRBP1	1.06292437481241	7.28053615446019	21.7958323899133	3.52356669265121e-41	2.95585907580171e-39	83.2873313367523
PFAS	-2.11530269561811	5.37836215480948	-21.7754099516872	3.82511166988328e-41	3.19099315749819e-39	83.2662723851999
UTP20	-1.69883380137976	6.09549023738211	-21.7484303195316	4.26371823616282e-41	3.5372371842111e-39	83.1426505075119
MT2A	4.18415774288407	6.45013702405701	21.7445274625483	4.33123200524065e-41	3.57350438410405e-39	83.1148354003698
PNP	-1.70937331573817	6.11209111057622	-21.7125137099248	4.92727766141768e-41	4.0210870306439e-39	82.9988407736151
NFE2L2	1.44078140811598	6.84278558398231	21.7167920555153	4.84306957548562e-41	3.97396353800503e-39	82.976546756723
TMEM109	-1.41429381015711	6.64390485681534	-21.6755238676105	5.71967751153879e-41	4.64252310882521e-39	82.8308191693842
PPM1M	1.98920122861938	4.19918613626998	21.6632990659539	6.00884489467656e-41	4.84263499662076e-39	82.8026569457922
GRWD1	-1.90567906893167	5.00998995660815	-21.6585612391132	6.12483426361394e-41	4.89204847353335e-39	82.7928270039693
IPO9	-0.955749074816205	7.25879823777156	-21.6623985697351	6.03071886233405e-41	4.84263499662076e-39	82.7538224054276
PRMT6	-1.72874430137966	6.25315152022199	-21.629344449924	6.89166306131853e-41	5.47540807030471e-39	82.6636686172261
DPH2	-2.3086934999658	4.97547705720968	-21.612235618335	7.38488140904782e-41	5.83638838096116e-39	82.6015375681641
NEDD4	1.8360378798767	4.62381829633955	21.5977801593192	7.82922987850002e-41	6.05998535337919e-39	82.5528954427646
KLHL24	2.76274936910113	6.30857047814562	21.6009200439358	7.73047700334752e-41	6.05998535337919e-39	82.5487362937157
CLK1	2.81519340864261	6.40821426877316	21.5998166611117	7.76503583262207e-41	6.05998535337919e-39	82.5350756554188
ARNTL	2.14698003506868	3.78896181880281	21.5984486601274	7.80809886213688e-41	6.05998535337919e-39	82.5233450478765
PES1	-1.27724079344923	6.55255246502648	-21.5958389496864	7.89091771238402e-41	6.07641130098248e-39	82.5040117888245
NOP2	-2.08453642276117	5.99678011870492	-21.5792991758935	8.43677923705973e-41	6.43079578800452e-39	82.467613165867
NOP16	-2.06048132149524	5.05378879721578	-21.5757638878266	8.55830204330661e-41	6.49047795365112e-39	82.4635242232998
CCDC9	2.27337299406906	4.06796338000795	21.5805791171355	8.39321204571555e-41	6.4302281672686e-39	82.4634949131952
SAT2	1.21557996367165	6.31150015256816	21.5357648528022	1.00624577739603e-40	7.59285758461244e-39	82.2664896099733
RNFT1	2.8765793101603	5.0211119955182	21.5131961572769	1.10259255349494e-40	8.27826489164004e-39	82.2107261924972
TTF2	-1.75492288090768	5.46100555935847	-21.4921997859032	1.20055744901895e-40	8.96894062411372e-39	82.1263579318421
PSME3	-1.01288490115052	7.80706412596272	-21.411720612577	1.66452821812126e-40	1.23735424372816e-38	81.726455455206
HIST2H2BE	1.45612464933144	7.04293759046112	21.3979097087137	1.76066753020643e-40	1.30237357800885e-38	81.6881031182793
TBRG4	-1.77250622212462	6.34069181702581	-21.3878176787493	1.83443901519876e-40	1.35029099275611e-38	81.6786277820766
IFRD1	2.38259376456887	7.02133659373693	21.3544623812905	2.10115147402951e-40	1.53906783092815e-38	81.5124659067358
ULBP1	2.90328581499415	4.83614882010603	21.3374501236255	2.25189396071976e-40	1.64147765602757e-38	81.4989987187937
ERN1	3.48076100108082	5.45741179335439	21.3202422471176	2.41545931999308e-40	1.75219986227131e-38	81.427967122381
EDEM2	1.45747513750539	4.61751623232229	21.3065779079873	2.55382791408737e-40	1.84366730567e-38	81.3757621330287
FBXL20	1.97642816974892	5.13367161923248	21.3026171295918	2.59540871200257e-40	1.86472044112108e-38	81.3543837596032
WBP5	1.80113091501425	5.71092075536772	21.3003939151255	2.61904642249249e-40	1.87274290857844e-38	81.3284493551671
ZNF165	4.12458138098813	4.44433544701069	21.2851062417189	2.78756789523332e-40	1.97693144648066e-38	81.2665480177712
NUCB2	1.91704963454018	6.55453028385371	21.2847971086398	2.79108595267647e-40	1.97693144648066e-38	81.2374193414595
CSNK1G1	1.28077920766974	6.0269831959294	21.2602665713265	3.08499853493161e-40	2.1748515493208e-38	81.1454166354358
USP25	1.58623162893144	5.81732110203626	21.2457549688952	3.2733486241983e-40	2.28616757864938e-38	81.0977379055778
ASNS	1.00139180501291	8.83053929244701	21.2491702070558	3.22800446126858e-40	2.26503341076678e-38	81.0380337434254
PRSS16	1.8468692796869	4.37424749071674	21.2046434777896	3.87226893327628e-40	2.66612164082854e-38	80.9518708590488
KCMF1	1.3746596956928	6.46339468458491	21.2103186460246	3.78343977210376e-40	2.63019127860695e-38	80.9350458390274
CAD	-1.88525211851959	6.61656542469463	-21.2036275989808	3.88838997963139e-40	2.66612164082854e-38	80.9181587358645
P4HA1	2.00123867152446	6.64949978539461	21.20612438426	3.84888883963292e-40	2.66336012976627e-38	80.9119730027745
ABCF2	-1.14333208754196	6.63673681109388	-21.2004005145248	3.94005059262094e-40	2.68926362267255e-38	80.8946201106849
HSPA13	2.36220826887246	7.12984283201964	21.1951834570533	4.02503384699141e-40	2.73483747721371e-38	80.8534724868384
GLYR1	-0.650917127650041	7.66454796233602	-21.1806320587939	4.27195377488143e-40	2.88953413890178e-38	80.785588160183
ZFAND1	1.37624591531986	6.58090106503428	21.1756049039409	4.36075882267167e-40	2.93637464041425e-38	80.7838067977517
AKAP1	-1.92870157541631	6.65789044736765	-21.1060686440269	5.7982120560671e-40	3.86959787706238e-38	80.5223730849766
TSC1	1.80168132937796	6.80269904175019	21.1075260855245	5.76365743188612e-40	3.86370892844652e-38	80.5071451752451
TOX4	0.953021465559419	6.9443465852838	21.0986728461067	5.97680225047748e-40	3.97113551297212e-38	80.460998659032
SLC7A11	2.15850257168428	9.90229467857052	21.0870462095854	6.26882582918887e-40	4.14681447802203e-38	80.3558576749126
LARS2	-1.60956033422986	6.54461091115823	-21.0532909750784	7.20068808948648e-40	4.70111010224909e-38	80.3092130999445
JADE1	1.50683259613775	5.57233550500339	21.0500642833029	7.29676753483942e-40	4.74321477502808e-38	80.3081957132296
UGDH	1.6296673605759	7.94452762825301	21.0638314617691	6.89561883536265e-40	4.54143036981603e-38	80.2968611124036
RHBDD2	1.81731575040727	6.83354617167659	21.0558727984915	7.12472887485614e-40	4.67183095130305e-38	80.2866721675304
TMF1	1.49964143708827	6.89213573502272	21.0487000715717	7.33777628468946e-40	4.74931244357314e-38	80.2561214441193
ANAPC7	-1.07839702695151	6.33313145675813	-21.0123598834819	8.51993887904041e-40	5.49022259619519e-38	80.1356422566808
CYB5D1	-1.07710188824628	6.24714006718262	-21.0113436661727	8.55562125406017e-40	5.49022259619519e-38	80.1323865725163
KIAA0391	-1.43793572476543	5.39855177901452	-20.9959411623049	9.11525134322439e-40	5.79977178685837e-38	80.1060468090921
KHNYN	1.01802346948373	6.64107650874909	21.0051160591435	8.77760213938865e-40	5.60870100957702e-38	80.0866514799772
GNL3L	-1.50453406910819	5.84975695988433	-20.9906480151896	9.31596599864239e-40	5.9024702715449e-38	80.0723342514158
PNPT1	-1.79668400315796	5.55510772503111	-20.9521308878158	1.09170404802908e-39	6.85900752519025e-38	79.9238591932984
OAS3	-2.62659055783676	4.52694507097421	-20.9635632126272	1.04148577392194e-39	6.57098755513103e-38	79.9209317487887
EIF2AK4	-1.41369170771019	6.74208383670748	-20.9400419453053	1.14746268197813e-39	7.16768908270798e-38	79.8315000547702
DHX15	-1.09904486450758	7.94307112966558	-20.9394254928971	1.15038163887362e-39	7.16768908270798e-38	79.7878741805947
LEO1	-1.28565250489647	6.57110404802333	-20.9226226575799	1.23289055359029e-39	7.65003493913714e-38	79.7595614603794
PNPLA8	2.01434405026208	6.1486218525675	20.913076779325	1.28239363708594e-39	7.92445384958129e-38	79.7275970163465
ARHGEF2	2.28312126600063	5.59013050838173	20.8740845528389	1.50628315436258e-39	9.24250152579341e-38	79.5914185805865
GALK2	1.2309252644611	5.37777173424137	20.8738086746526	1.50800004916049e-39	9.24250152579341e-38	79.5864179817597
RCC1	-1.17422439542051	6.71019697681233	-20.8699539796973	1.53219646373112e-39	9.35262686966933e-38	79.5338279924318
TMEM135	1.8722150396027	6.22733181154247	20.8637480163495	1.57197636027914e-39	9.5565979862152e-38	79.5173691747794
TUBA1B	-2.03736136902341	9.22165335514484	-20.8608238016234	1.59107933729724e-39	9.6337287616352e-38	79.442993558418
TEAD3	1.46638883871085	4.98926907022272	20.821444291861	1.8723171972682e-39	1.12910502145298e-37	79.3834175892872
WIPI1	2.18326529988452	4.10715367676247	20.8118202513803	1.94835136586474e-39	1.170257764393e-37	79.3454923571369
JMY	2.24663731245175	7.05588287559849	20.7768930314933	2.25137878248899e-39	1.3468806293966e-37	79.1334389000302
GOLGA5	1.36706299802667	6.59179174314537	20.7654772254495	2.36038172366585e-39	1.40648777629232e-37	79.0964200272132
MT1F	4.60727242992196	5.11658730308506	20.7451519831334	2.56778300117518e-39	1.52402488322713e-37	79.0748390033652
RAPH1	2.07249135400425	6.05455773017609	20.7434640069296	2.58581157876545e-39	1.52868293963551e-37	79.0266574500029
FOSL2	2.44338226177686	5.95922088840438	20.7245739753841	2.79647782878166e-39	1.64674161086217e-37	78.9634193225202
CSNK2A2	1.17810440004745	4.9892613145355	20.7165196325932	2.89148012711575e-39	1.69029754369066e-37	78.9539456936648
GAS8	2.1730759896219	5.50805026277642	20.7163965117905	2.89295730373269e-39	1.69029754369066e-37	78.9355610903619
ADAMTS1	-4.42109727497634	8.07165006916115	-20.7137029492785	2.92546494842545e-39	1.70266595602933e-37	78.8961894140005
CTPS1	-1.51039979135936	6.18092813762533	-20.7025400344502	3.06415484537592e-39	1.76887909550621e-37	78.8659297725288
FHDC1	-1.92537180193724	4.94820480361845	-20.6950916233163	3.16035996050393e-39	1.81129638041706e-37	78.8655214706395
CEBPG	1.80892281351392	7.42863427994775	20.7099618254109	2.97122645350661e-39	1.7226230280253e-37	78.8470057622118
CCAR2	-1.05568939113807	7.45564705165333	-20.701722379745	3.07457008475706e-39	1.76887909550621e-37	78.8167451289521
APTX	1.13713152164298	6.44743957988052	20.6731168711546	3.46228888834621e-39	1.97679581549075e-37	78.7153403909479
FAM86C1	-1.95953458156972	3.70310443110197	-20.6704964838361	3.50017940645677e-39	1.99085961997556e-37	78.6307276705438
DHODH	-1.91357732231967	4.3485066850925	-20.6336169755579	4.07996885333521e-39	2.30318843239404e-37	78.6002649363165
LOC100129034	-2.01424377004379	6.05477283818739	-20.6261701434349	4.20830185703459e-39	2.35790524944893e-37	78.5677790746352
PMPCA	-1.62461132370054	6.44766289967222	-20.6300818928761	4.14039088950815e-39	2.3285434305938e-37	78.565996040459
RANBP9	1.37880030346899	6.90748410293362	20.6358449796021	4.04234451675661e-39	2.29056019862707e-37	78.5516044250097
TMEM177	-1.88171178540636	3.95332618588013	-20.6195430061125	4.32592408694013e-39	2.41479836763914e-37	78.4923967774367
MTHFR	1.59758762114534	6.49343003929766	20.6137093015765	4.43220127828335e-39	2.46496053313714e-37	78.4783279017739
KLHL12	1.00781311238699	6.90955935629097	20.5617127747803	5.50361842113699e-39	3.04953262774144e-37	78.2404546738672
ZNF213	2.45661578789897	5.61083086546018	20.5471059242042	5.84909346321792e-39	3.22904365601766e-37	78.2332748167937
YARS	0.880706203749446	8.51620932228602	20.5344348567968	6.16643172334672e-39	3.3917633244606e-37	78.0882983017652
DDX56	-0.95887904705115	6.73504554142472	-20.5070503699077	6.91276899574841e-39	3.78839924234154e-37	78.0224972692946
FBXO42	2.07355641461693	5.55680060636238	20.4793498987753	7.76038122862361e-39	4.23745034650953e-37	77.9489159140377
RNF114	1.07735743253131	6.91933866477306	20.4262282834744	9.69003855493713e-39	5.2719427152513e-37	77.6751358953272
SURF6	-1.42992532299021	6.16989605893251	-20.4140080682078	1.01984107438197e-38	5.52849587470023e-37	77.6660986274746
TACC2	1.33928798563137	7.14236543094497	20.4129123463374	1.02452856023115e-38	5.53392836706151e-37	77.6138075176457
SMAD9	1.7819957592222	6.10569744014302	20.3929058626814	1.11403490047963e-38	5.99582367942728e-37	77.5631129112231
BTN2A1	1.54554904378939	5.57032795996997	20.3677219568508	1.23798969826081e-38	6.63916189610157e-37	77.4846793819609
MMACHC	-1.57779554722626	4.35207373465454	-20.3265994394705	1.47097571277306e-38	7.86055918256238e-37	77.3338023969678
APBB2	1.22626026589237	5.58593107183922	20.3072547928007	1.59538401042941e-38	8.49513698603123e-37	77.2269928686281
RSRP1	1.77679470499326	4.79995763564547	20.2426260167971	2.09319293673088e-38	1.11014138797929e-36	76.9896570958671
DAG1	-1.6342934362564	7.83835452832498	-20.2418962173329	2.09962809127676e-38	1.11014138797929e-36	76.8954620280939
AMD1	-2.41533395037569	9.28014605190019	-20.2366499414869	2.14647831408966e-38	1.13093046892527e-36	76.8423529028812
ITSN2	1.36817894988135	6.6052497444528	20.2242433586836	2.26150335553004e-38	1.18736833519717e-36	76.8375669878907
GTF3C2	-0.907449120872164	6.30573389334324	-20.217473917991	2.32686181679361e-38	1.213199897256e-36	76.8285198140097
CHD2	2.15556363700289	8.09404783918758	20.2234045018029	2.26950104973928e-38	1.18741560149425e-36	76.7927975680997
CAB39L	-1.75149294278576	6.54095299471142	-20.2040558038184	2.4620891955823e-38	1.27926406092954e-36	76.7776610837554
APEX2	-1.35824839511312	5.13287458027708	-20.1792407315217	2.73338018808214e-38	1.41532541049108e-36	76.7201075032485
PCDH1	1.92702213298425	5.62245842698902	20.1564290681202	3.00926389284353e-38	1.5528215331594e-36	76.5986823394068
NCAPD3	-1.44886631355333	6.74743189314071	-20.1370395252512	3.26571006787127e-38	1.67364854536365e-36	76.4767709579553
FAM120AOS	0.995931850406531	6.96357406562531	20.139764451914	3.22838224817367e-38	1.66018451501972e-36	76.4701368500046
FNIP1	2.15307307125332	6.6316041327566	20.1182953679054	3.53453147803029e-38	1.80525594129601e-36	76.4026491640672
ADAM17	2.5015163240679	5.34742676691511	20.0852312661237	4.06422162596254e-38	2.06176864646802e-36	76.3054684696771
CALCOCO2	1.08380727368809	7.2936520402671	20.1013854739512	3.79612366794155e-38	1.93229128806137e-36	76.297127224514
CXorf40A	2.13620417750159	4.4458924385985	20.075483883832	4.23513239810377e-38	2.13405194932638e-36	76.2874858915272
TUBB4B	-2.0803024771377	8.24643229735987	-20.0820817384097	4.11867223694109e-38	2.08235630673089e-36	76.2121257182728
HERC4	1.25773093399759	5.98996471073868	20.0509612376844	4.69782109546338e-38	2.35928032004944e-36	76.1239741745523
MT1G	4.16438584166188	6.8092748307979	20.0321988426559	5.08593107833892e-38	2.53722063363247e-36	76.0154359544441
C9orf72	1.99909078624216	5.72772459363459	20.0034110323932	5.7451554563119e-38	2.83780441881511e-36	75.9479445838612
XPC	1.54465575923116	6.93121455276637	20.0141690528622	5.48928944262148e-38	2.72036865578892e-36	75.9371794047654
TRERF1	-2.62936034846274	4.01141655692858	-20.0151099193501	5.46746520314251e-38	2.71852508246318e-36	75.9321672962408
BTN2A3P	2.97819393833667	2.25876727784803	20.0345622398417	5.03531832393733e-38	2.52034466507477e-36	75.8116318273073
UBC	2.27536884919015	10.2995892278152	19.9987536871975	5.85961768167714e-38	2.88485308551029e-36	75.7928955996667
ZC3H6	2.74483772211375	4.65883622118192	19.9547614498112	7.06078943912231e-38	3.43122376109581e-36	75.7775894036907
TNKS	1.32468469496378	6.91845937439789	19.9695747888328	6.63089652149732e-38	3.23277734307804e-36	75.7512949695082
HSPB8	5.00479261116315	3.78392611016434	19.9815738479188	6.30206365810004e-38	3.09254208790949e-36	75.737771334745
NCL	-1.30886419355395	9.95771603608955	-19.9791451360088	6.36726989466205e-38	3.11436236932395e-36	75.7239561441338
ABCD1	-1.97813367413893	5.80734076080797	-19.9388878381368	7.55266082162471e-38	3.64664806744426e-36	75.6929418853545
FUBP1	-1.34159366321573	6.83786430356156	-19.9457929256163	7.33459055999666e-38	3.55278102738419e-36	75.6630086939505
PPP2R5B	1.50819857258819	5.03673557992153	19.9183916153003	8.23917516460285e-38	3.96536712409219e-36	75.6124121629913
MTAP	-1.74383225750829	5.55259301753386	-19.9072815085222	8.63722192744654e-38	4.11734998293769e-36	75.566603913526
ATP1B1	-1.91774650385001	6.91808466024277	-19.9108822677115	8.50613912694955e-38	4.08077268786819e-36	75.5369761024611
HBP1	2.41953205437765	6.30158655066712	19.9074827695953	8.62984180013333e-38	4.11734998293769e-36	75.5229755543276
CIAO1	-0.832789129409622	6.47631516947092	-19.8960338865036	9.0599288832376e-38	4.30518645919924e-36	75.4627197951883
FTSJ3	-1.34288205565164	6.50448485905469	-19.8877457115418	9.38469079690046e-38	4.44544217685354e-36	75.4343710718498
FAM21C	1.36757361886267	5.76515390255632	19.8695937307991	1.01375011617997e-37	4.78694080017558e-36	75.3767828706981
MAGEF1	-1.27737111902501	6.63036329465499	-19.8624099024374	1.0451968661107e-37	4.91996117288974e-36	75.3226129543401
ESRP2	-1.9919586237504	6.76906829269414	-19.842650634619	1.13685233420665e-37	5.31806063876854e-36	75.2415431703107
HEIH	2.01643371536536	5.41840998057326	19.8320589717777	1.18927194718608e-37	5.52882586964278e-36	75.2363934377733
RAB3GAP2	1.35900834875937	6.78030859594697	19.8457591767821	1.12191388637231e-37	5.26458091180205e-36	75.2265695789823
COLGALT1	-1.4728961426371	6.59888772061739	-19.8332735117228	1.18313954894644e-37	5.51739859222975e-36	75.201787964654
MAK16	-1.99889079075648	5.19214587876197	-19.810375922721	1.30430117468087e-37	6.00012805393758e-36	75.1668577979215
ZNF419	1.77205910267096	5.37722899280268	19.8146615326601	1.28071014147598e-37	5.91727491827792e-36	75.1591830845837
TMEM201	-1.73370022182865	4.775659506405	-19.8077226147793	1.31912566366581e-37	6.03902163585542e-36	75.1577587817514
TMEM263	1.56174592240673	6.82971740763251	19.8188469461724	1.25808532662558e-37	5.83068187179311e-36	75.117532460621
GDF15	2.77976317185296	10.0819525044933	19.809956352439	1.30663417264091e-37	6.00012805393758e-36	75.0093785674035
FANCD2	-1.28023116257639	5.98539422262474	-19.7583885736455	1.62785945610672e-37	7.42976826531871e-36	74.9008278556492
TMEM203	-1.38628785511794	5.43407221104137	-19.7189244015505	1.92650511504713e-37	8.71337373721315e-36	74.7698886441042
SNX9	1.42781559662885	5.52731884895255	19.7242476205754	1.8832059565721e-37	8.54326907670292e-36	74.766204979922
SNX3	1.05047296543059	7.29900817826516	19.7343824449375	1.80345859032449e-37	8.20628308857954e-36	74.7366022375983
GZF1	2.11636629890255	6.09772119467282	19.69428447524	2.14036002080467e-37	9.65154536708797e-36	74.6051012666637
KDM7A	1.95250982315424	5.36239777701427	19.6771914549459	2.30260939303514e-37	1.02904710255404e-35	74.5713271650729
RPL7L1	-1.59183767703462	7.07722806696951	-19.6839789714329	2.23674905499417e-37	1.00259772566544e-35	74.5472920175475
SWT1	2.37673854312856	3.12309503162037	19.6880932107759	2.19775452719658e-37	9.88068322765984e-36	74.5231235813415
MSMO1	2.1904390439153	7.26151821259622	19.6622585263497	2.45446231427242e-37	1.0904202991454e-35	74.4404725781294
MRPL16	-1.36103874739759	5.59952663089761	-19.6345762505366	2.76315119579126e-37	1.22393741463131e-35	74.3982552815986
FAM86EP	-2.01632795398733	3.3879077091822	-19.6629417085936	2.44729981821555e-37	1.0904202991454e-35	74.3963421896512
PIGA	2.95365919352029	5.26513736532114	19.6270903596696	2.85314925355816e-37	1.25638971235863e-35	74.3677335564619
CYLD	1.47429364235336	6.32610172150476	19.6281393874369	2.84036181701652e-37	1.25443744248e-35	74.3169485092436
HIST1H2AC	2.1521365744998	5.12517021300893	19.5986601559946	3.22268135798779e-37	1.39860645293482e-35	74.2570520515833
METTL13	-1.29981956327666	6.00917621517127	-19.5987560765886	3.22135685958146e-37	1.39860645293482e-35	74.2260103314159
THAP5	2.02565676357165	6.31255500384718	19.6053452446395	3.13167143504768e-37	1.37099645098181e-35	74.2169209266903
AHCYL2	1.1815599361155	5.53715378771493	19.5942599465635	3.28403383327909e-37	1.41356951119451e-35	74.2057497097706
DKC1	-1.14739408271504	6.97089339238598	-19.6054338082743	3.13048327080227e-37	1.37099645098181e-35	74.1989393377496
TSPAN5	1.81563950159554	3.928107145922	19.5821749915924	3.45865411436298e-37	1.47963390829842e-35	74.1943874192373
ATG13	0.974248034653471	7.07579107558553	19.6046462199991	3.141065454488e-37	1.37111159490092e-35	74.189762939452
TFAP4	-1.79359114541117	4.15678082208915	-19.5827582797966	3.45001511282846e-37	1.47963390829842e-35	74.1845734019386
CREB3L2	1.22400682528857	6.65156215721206	19.5945172669376	3.28041383599136e-37	1.41356951119451e-35	74.1560700229693
C6orf106	1.13593252239845	7.36640777609377	19.5941628643886	3.28540063536816e-37	1.41356951119451e-35	74.1364180706706
CCDC149	1.23131742346024	5.03245921914073	19.5666813115632	3.69627672613499e-37	1.57233119885674e-35	74.1131321524217
DNAJB11	1.05176266829547	6.96585842231121	19.5781238634464	3.51925877040691e-37	1.50128379819404e-35	74.0773494603439
KDSR	1.25377521896982	5.77052817460411	19.5582546025001	3.83234739500871e-37	1.62560814925002e-35	74.0448186784954
ZSCAN30	1.2600485612337	5.29155928254245	19.5415801641611	4.11664578120613e-37	1.7412831845237e-35	73.9920921776103
PRKAB2	1.53469824186271	5.41787698698463	19.5024603294166	4.86985440750363e-37	2.04833988187884e-35	73.8188673237976
SEC31A	0.71725922838769	7.87942817311957	19.5103620567921	4.70727702895839e-37	1.98551887266402e-35	73.7631575785786
ARHGEF5	1.23396590652521	4.8442718285573	19.4661220189657	5.69343170442672e-37	2.37479362426866e-35	73.6952622715578
KDM1A	-1.07995776908963	6.50114412515004	-19.4712600750329	5.56897121372624e-37	2.32935018789173e-35	73.646566838096
BCL10	2.44641841236337	5.13025532561045	19.4542487250417	5.99186189888262e-37	2.48546404070777e-35	73.6318861401177
TCP11L2	3.36971036464247	3.36695467569765	19.4763400125981	5.44861115927125e-37	2.28537277004517e-35	73.6183777503796
SIPA1L2	1.39048562836225	5.56084833827015	19.4471125222113	6.17875428525311e-37	2.55592766797137e-35	73.5730650573477
UCK2	-1.34488317021562	6.09890098901782	-19.4387409031142	6.40549704430214e-37	2.64244350596816e-35	73.529170995396
MDM2	1.93477212307146	8.51533940459837	19.455438215006	5.96126798265592e-37	2.47962326946153e-35	73.5048328931332
GOT2	-0.991587686838738	7.93225669981011	-19.4377594565854	6.43262205004445e-37	2.64636308776623e-35	73.4530271608804
TSFM	-1.18927988968563	5.55707860722186	-19.3989637367094	7.6028023022433e-37	3.1022738959371e-35	73.3859090196804
LRRC47	-0.940661206863307	6.63873283518837	-19.4086224560948	7.29280979860088e-37	2.99204458840959e-35	73.3714565148721
TSPYL2	2.2842071960658	6.29130348791675	19.4050139702651	7.40710526857178e-37	3.03065647719002e-35	73.3644078092132
WASL	1.34969396122797	6.36836432045509	19.3844882884236	8.09240749116575e-37	3.29310544410149e-35	73.2666372819699
NIFK	-1.58948116434091	5.58423484949427	-19.3660757984018	8.76132896831737e-37	3.55567880508794e-35	73.2444598181825
GPATCH4	-1.38208435411793	6.05077145111275	-19.3578371312249	9.07840378842887e-37	3.65472684415678e-35	73.1819263982409
PGAM5	-1.16994230229012	6.55674338340456	-19.3627505939909	8.88793922714301e-37	3.59733949958974e-35	73.1740081395702
ENDOD1	-2.32154146665233	7.99903083542484	-19.362059661001	8.91447740589625e-37	3.59838152491769e-35	73.1446000707291
ERRFI1	2.5653383812278	6.54934566930498	19.3363465161151	9.96095285904862e-37	3.99929593934423e-35	73.0595570545889
PGM3	0.841192953696451	6.74104371289408	19.3301938554722	1.02291779405747e-36	4.09603562548453e-35	73.0134975799059
SF3B3	-0.929448654055077	8.44289123521756	-19.3248498268472	1.04680452262475e-36	4.18053635950353e-35	72.9527963720636
USP10	-1.13003174167839	7.14836837585855	-19.3126288272543	1.10356209925773e-36	4.38388584191907e-35	72.9439817273724
ISG20	2.4875003018286	4.26106453763919	19.2861450330555	1.23742293132102e-36	4.88977440439906e-35	72.9307541217382
HMGCR	1.54232892387047	7.97229175175392	19.3138514872105	1.09774695761793e-36	4.37235233835301e-35	72.9105778163581
CDK13	1.37769035577379	6.48509445718393	19.2945382088932	1.19331874635442e-36	4.72793517025277e-35	72.8673149192633
CCDC163P	2.27399493969999	2.81177814411892	19.2667550404009	1.34569182294018e-36	5.28976660033239e-35	72.7514044653608
TPP1	1.56567055741225	7.69127789978035	19.2737411835025	1.30562537266427e-36	5.14574031389152e-35	72.7474578338908
VIPAS39	1.04837540499191	5.43276115966366	19.2421646177878	1.4968296052435e-36	5.85322743550428e-35	72.6966356425381
TCOF1	-1.41040565565539	6.00948024117969	-19.2379978150133	1.5240831483894e-36	5.94432014447151e-35	72.6616310968835
CHORDC1	1.79860010822014	7.26401792512083	19.2542193849989	1.42071473460814e-36	5.57009202477175e-35	72.6549730785946
PIK3CA	1.73039885935647	4.5163393827473	19.2060176855288	1.75058627649557e-36	6.77494936284987e-35	72.5846676924726
ANAPC1	-1.47191563403702	5.56238821569623	-19.2117922365263	1.70731564410825e-36	6.64172324143252e-35	72.5770977234498
DENND1C	1.25251881729285	5.40287531099683	19.2078486037642	1.73674838036798e-36	6.73876322470428e-35	72.5597505404064
GADD45A	3.58495201303898	5.30291457373726	19.186171384701	1.90789709429138e-36	7.3647770611515e-35	72.4752747110284
SIRT2	1.08025485006807	6.51085890733781	19.18321116479	1.93255117588879e-36	7.44081755311439e-35	72.3952343057079
CRTC3	1.39625865606586	5.26026766296503	19.1689115822874	2.05623768617378e-36	7.85660689455102e-35	72.3875422891197
SLC1A4	1.41148047862603	5.07944132032652	19.1637781903807	2.10255817664465e-36	8.01320141636957e-35	72.3771100879722
DEF8	1.56341225654646	6.66222450432011	19.177739361182	1.97897037479639e-36	7.60005604806718e-35	72.3648671546505
DNAJC27	2.09222937667903	3.74578719499023	19.1536066357043	2.19746617116134e-36	8.35370937371105e-35	72.343072676224
ERP44	1.26728768444763	6.59350545140313	19.1710126601925	2.03757642587398e-36	7.80516520686828e-35	72.3313178421013
CNNM2	1.55229599961405	5.18195043420307	19.1408279039187	2.3228389111012e-36	8.78583100480999e-35	72.2845994472941
SLK	1.4750009438258	7.14903390178847	19.1435946643034	2.29509702251367e-36	8.70282244698617e-35	72.1938299641208
TMEM2	2.07207709042991	6.24856582224231	19.1246830467699	2.49158791941435e-36	9.37686320750023e-35	72.1694373045908
EFTUD2	-0.97597629401488	7.22847381700606	-19.1292774293858	2.44234780862174e-36	9.21464690810654e-35	72.1392807260896
UBE2T	-1.65165165885046	5.49149803190604	-19.1070494823947	2.69003541223082e-36	1.00732099127327e-34	72.1304601183672
FAM206A	1.26714412459897	5.36037375982961	19.0968422204983	2.81210178733219e-36	1.05041095618359e-34	72.064080087455
GARS	1.41995166351392	9.32821364989574	19.1143909752503	2.60555068343346e-36	9.7812372656092e-35	72.0118977843511
ZMYM5	2.29194414495808	4.23276259993988	19.0725590390724	3.12539289508859e-36	1.15878764722593e-34	72.0069014259885
ATG14	1.60287863079084	5.21238960203116	19.0784922691844	3.04574214467834e-36	1.13205109021015e-34	72.0040283797268
NOL11	-1.64644299915365	6.3008250253928	-19.0820117636676	2.99946341796113e-36	1.1176164437743e-34	71.9865447908749
HDAC5	1.62057901141623	5.4268978143799	19.0662476800252	3.21242303208466e-36	1.18812177955131e-34	71.941659410631
UBL4A	-1.83468377571944	5.83348126091566	-19.0557151055264	3.36312907788934e-36	1.24080457576379e-34	71.905210718373
SLC29A1	-2.16458026713942	5.08681264342282	-19.0433785281052	3.54872483244595e-36	1.30606990401981e-34	71.8742109288048
BEST1	2.72583828862172	4.21706602179226	19.0394149262903	3.61051673094945e-36	1.32556281740677e-34	71.8655942504898
CYP39A1	1.71646154128351	3.60010402766251	19.0265351982541	3.81888786104087e-36	1.39524136548393e-34	71.7968620514586
PDE4DIP	1.17360538018093	4.76344260098027	19.0253818376042	3.83812774145717e-36	1.39886713994468e-34	71.7894617044689
ZNF473	1.83986494137107	4.96115069429309	19.0099503688139	4.10513622212416e-36	1.49255993974374e-34	71.703600630412
SARS	0.917891939447591	8.72988867275998	19.0351898770207	3.6775777393258e-36	1.34689042277357e-34	71.6827849229774
SLC19A1	-2.13895785429427	5.30683842421257	-18.977010907003	4.7393384185021e-36	1.71484110101753e-34	71.5777671208208
KIAA0930	-1.58498122680959	6.66032670982788	-18.9861725395191	4.55364177441239e-36	1.65163006967576e-34	71.5472671609828
DNAJC6	2.15788268657165	3.03390405325833	18.974496620234	4.79162064806119e-36	1.72959076084824e-34	71.4398044097004
MYH10	-1.33451707408484	7.82110572859483	-18.9637787212069	5.02108167376539e-36	1.80374551227897e-34	71.4058104486588
F11R	0.976219495375035	7.86323856071296	18.9670747896669	4.94936180944061e-36	1.78224501032519e-34	71.4040053354031
PTCD3	-1.13291002754723	6.86710004890371	-18.9246381617997	5.95714469848684e-36	2.1349041716582e-34	71.2601538864212
BEX2	2.15436650100988	5.96330235017739	18.8984857080489	6.67867232144052e-36	2.38211267407959e-34	71.1870332791139
DDX23	-1.04387254485477	6.97509572034418	-18.9011092977424	6.60248477364909e-36	2.36054550859797e-34	71.1530040950168
SFXN1	-1.13878254003903	6.91871793304875	-18.8947483686574	6.78873333077879e-36	2.41563079845911e-34	71.1290500024128
PPM1K	1.34953086592731	5.90255870600157	18.881256027294	7.20148623672945e-36	2.55644249008817e-34	71.0989332162621
KLHL1	-1.98951234524912	4.78949223298591	-18.8454667059421	8.42295715545621e-36	2.94823134373731e-34	71.019985612704
DUSP22	1.52012806828218	5.03083176664847	18.8466802938342	8.3783052231076e-36	2.93945400070523e-34	70.9959846988637
RGS3	1.46339830822353	6.11439071284804	18.853799392103	8.1211265801765e-36	2.86260180112512e-34	70.9688302003045
GOLGB1	1.05542902482198	8.46251349466312	18.8680963991988	7.62839202915178e-36	2.70160223372036e-34	70.9573022511543
CENPBD1	3.27844308114392	6.61794291860921	18.8475003305436	8.34826831368981e-36	2.93577510534815e-34	70.9397201087783
NBR1	1.0593108178318	8.05450156287672	18.8584816561768	7.95632540095896e-36	2.81111016990117e-34	70.926329042655
PATZ1	-1.52283952052931	5.43640364198499	-18.8130180717526	9.70993466762168e-36	3.3829322266591e-34	70.8598468628438
UBIAD1	-1.45254935308089	5.38548660607092	-18.8025938416109	1.01640425787588e-35	3.52478668274001e-34	70.8110745347591
FEM1A	-1.45764725850389	6.2837392444033	-18.8076252013576	9.94225389869442e-36	3.455853808861e-34	70.7859577718333
DEGS1	-1.80203909250272	8.06382243282061	-18.8217303510743	9.3461049934697e-36	3.26374680423119e-34	70.778675020445
TMEM185B	-0.888774366945085	6.17506498538482	-18.783974438911	1.10290210000631e-35	3.8159396160587e-34	70.6749880219398
COX18	-1.54459964042346	5.19162026184889	-18.7670256837355	1.18806806018314e-35	4.08238672579177e-34	70.6661766889539
RFT1	-1.0021978010484	5.23723777073876	-18.758313149326	1.2343932740596e-35	4.23188342540617e-34	70.6143290067312
FEN1	-1.33784945502687	6.18702241310182	-18.7686896431364	1.17942170212263e-35	4.06197162364069e-34	70.6010877699314
TIMM21	-2.32470956102805	5.13785885254676	-18.7493183982824	1.28412776781217e-35	4.39236049236164e-34	70.6001389815466
LARP6	2.44079152333533	3.88921091538814	18.7389885093078	1.34373848050985e-35	4.54449932958016e-34	70.5452831412361
OSBPL9	1.45242471661463	6.04538562584282	18.742209043058	1.32486081847603e-35	4.50092987561901e-34	70.4867918844268
UBB	1.72152083525411	10.042017363741	18.7699300141809	1.17301764524103e-35	4.04920297952626e-34	70.4846508903777
ANKRD12	1.85058994566598	6.40700647269071	18.7424372669995	1.32353322075804e-35	4.50092987561901e-34	70.481653359239
TOMM5	-1.34023206174134	5.0739879449585	-18.7243850321998	1.43279495788513e-35	4.83265189118085e-34	70.4787253870253
FOXA1	-2.79733630865594	8.36407166415439	-18.7467864495902	1.29848800194756e-35	4.43138541755558e-34	70.4726951823732
SYNCRIP	-1.3679295848876	8.33712120097991	-18.7396472878699	1.33985504508893e-35	4.54159443725855e-34	70.4023700422855
UBE2G2	-1.33416652421023	6.57012282719536	-18.7239753180078	1.43537742638962e-35	4.83265189118085e-34	70.3954914467694
VPS37A	1.07418072721097	6.44298186140357	18.7139602375256	1.49998141980748e-35	5.03886375835105e-34	70.342587826797
OTUD1	3.12043764526445	3.9088091892708	18.6921504723259	1.65098021025787e-35	5.53373188331075e-34	70.3158253839969
FHOD1	-1.7902644810948	5.59495886652534	-18.6890913772709	1.67334977798663e-35	5.59621832210405e-34	70.3131629408624
DIXDC1	2.95708781951303	4.06613196627185	18.6751658649147	1.77909854747152e-35	5.91038579398946e-34	70.2794314479092
NDC1	-1.52476298085231	6.52774029198921	-18.6834437341918	1.71545271839315e-35	5.72427511542036e-34	70.2245827400871
CPEB2	2.14129957249033	4.50342084306404	18.6595853641847	1.90541137802206e-35	6.30212714810114e-34	70.2113835881411
MEF2D	1.70783162479913	6.15072012103961	18.6776168779729	1.760009707429e-35	5.85993475981239e-34	70.2010138275598
MTO1	1.2773411936639	5.99529148327507	18.6694963383617	1.8240560306372e-35	6.04636321325568e-34	70.1543046031479
SETMAR	-1.25533694598465	4.9214107323256	-18.638570036427	2.09020829285476e-35	6.89814675285869e-34	70.1073328751321
ZNF568	1.56192787712063	4.72422167416971	18.6229101071676	2.23955448341274e-35	7.32661222721692e-34	70.0301090313648
DDX19A	-0.900707360178808	5.66512166045637	-18.6278338587616	2.19147463793593e-35	7.20069653462712e-34	70.0137198232507
SNHG16	-1.35185426885829	6.19146898333908	-18.6287587583961	2.18255968251799e-35	7.18713074401099e-34	69.9982720171579
NOP9	-1.01168848411291	6.14856997380719	-18.6260707729223	2.20857038558088e-35	7.24102465281276e-34	69.9823014512139
PLAGL2	1.74557542687322	6.02089139384722	18.6160721329897	2.30809287206859e-35	7.53441794934391e-34	69.9325250538876
TOM1	1.43425460671169	5.70502665313343	18.5933962368782	2.5508550711629e-35	8.29083111441172e-34	69.8539239688808
GFPT1	1.46749453715362	7.80202610602707	18.6136839257277	2.33252457270343e-35	7.59765487716156e-34	69.8530491106513
CBX2	-1.53397343694794	5.66398254910275	-18.5581094858722	2.98077175956889e-35	9.56394631232616e-34	69.7304096568051
RBM23	0.939663064517543	6.91812079398158	18.5746543567056	2.7707958277099e-35	8.96686856657152e-34	69.7041101336083
ILF3	-0.796701619606248	8.88719611079809	-18.5821461512354	2.68067533090421e-35	8.69395696951567e-34	69.6924841492022
POLR1A	-1.78198633940034	6.18856493307595	-18.5529484635214	3.04949462782042e-35	9.74281092156413e-34	69.6807116559784
FOXRED2	-1.06679390028427	6.92510344222454	-18.5636511040952	2.90871516503308e-35	9.3929606275563e-34	69.6776695011638
RALGDS	-1.41858899798978	6.48494595072226	-18.5532567381007	3.04534529812826e-35	9.74281092156413e-34	69.6529169551116
SRXN1	2.08948238477112	8.94437464496432	18.5615295724532	2.93609158032959e-35	9.46101956442685e-34	69.5999045123997
SLC31A1	1.31824133530634	8.11717055575202	18.5479625461975	3.11740012634958e-35	9.93861577436631e-34	69.5526623580841
PRDM15	-1.76249682646332	4.44877511413193	-18.5024556304593	3.81200335506029e-35	1.21273394872003e-33	69.5208341153021
PCDHGC3	-2.66126551866598	3.42409616247297	-18.5603750322118	2.95109867595453e-35	9.48901450067093e-34	69.4999180426776
FASTKD5	-1.33737962168812	5.47627953741883	-18.4779182193788	4.24918382871785e-35	1.34045681453839e-33	69.3825776419524
ANKRA2	1.44408871391265	5.20587459055452	18.4812956236303	4.18613643068283e-35	1.32334788722386e-33	69.3790464230365
UBQLN4	-0.924532842436443	6.53979751137538	-18.4898162611824	4.03122977080527e-35	1.2770663763378e-33	69.3563686080234
ODC1	-0.96677118069112	9.16658553382563	-18.5007074252194	3.84159532206723e-35	1.21956438385119e-33	69.3263026467899
PCNA	-1.83050413608557	6.9343544601054	-18.4760338282011	4.28477500711756e-35	1.34885076534334e-33	69.2936757910363
ABHD3	1.46655889155876	5.99739973424365	18.4512250335774	4.78231257885895e-35	1.4991900977901e-33	69.2111628536153
ACBD3	1.04725834202919	6.80367495722888	18.4609824521413	4.58004111774088e-35	1.43878446493718e-33	69.2082908337531
URB2	-1.70160709364407	4.39372538016746	-18.4264599865965	5.33700349761185e-35	1.65922245383312e-33	69.1864785277918
LAS1L	-1.13804152595886	5.92493518519208	-18.4318877109474	5.21013677906821e-35	1.62651588096649e-33	69.133316773588
RNASEL	2.04313711873496	3.95276454982642	18.4152596580758	5.60871306926147e-35	1.7329307705356e-33	69.1325833743907
G3BP1	-1.263771582756	7.74785039775776	-18.4448800764044	4.91864424538241e-35	1.5387158747638e-33	69.1177220309851
TUBA4A	-1.98167144130642	6.38724074674741	-18.4282502130183	5.29481907613238e-35	1.64952288894614e-33	69.1168985963461
SRSF2	-1.16570116708706	7.27300742459889	-18.4222446044521	5.43767453203228e-35	1.68354888191746e-33	69.0331559740376
SARAF	1.01570855324584	8.80753090093997	18.4258872565545	5.35057044693769e-35	1.6600034262648e-33	68.9998187745121
YIPF5	1.05410585873252	6.32574209513736	18.4044944315432	5.88298425783486e-35	1.81022318884525e-33	68.9839694067099
AGPAT3	-1.40454490869286	7.41561188911925	-18.4073998590634	5.80765799480334e-35	1.79071442402396e-33	68.9702935933387
RIOK3	1.25751485188174	6.49292110652203	18.3888573749529	6.30560741080623e-35	1.93629858651669e-33	68.9007952933588
ADAT1	-1.43522975259088	5.1464743909282	-18.3615296580492	7.11891529425957e-35	2.18158432772657e-33	68.8809900850859
CA12	-2.49833575282088	4.5555574077155	-18.3374959213894	7.92107226562473e-35	2.41263328885641e-33	68.7841437454134
CREBRF	3.65261652687695	5.16459805187924	18.3349707628388	8.01046640414664e-35	2.43000330352861e-33	68.7787073432177
ARHGAP44	1.05979232966814	5.27728110878103	18.3402436872426	7.82493772544289e-35	2.38819644075712e-33	68.7565817351966
STX6	0.972075953338916	6.34724395961159	18.3409288367017	7.80115023574363e-35	2.38578557922457e-33	68.6896170912842
ELAC2	-1.05891255037889	6.90445449707304	-18.3350577869213	8.007368802399e-35	2.43000330352861e-33	68.6562631535403
SCO1	-1.14582730007364	5.53351163613255	-18.3081850567942	9.02357615618465e-35	2.73181491050945e-33	68.6165683617724
POLR1C	-1.38940704609118	5.22077315111605	-18.2914026738313	9.7230860057828e-35	2.92588896719107e-33	68.5560538657784
PANX1	-1.66505213964639	4.72614765445628	-18.2777037226832	1.03343583396293e-34	3.09741965724299e-33	68.530476644746
SEH1L	-1.41092766257328	6.40139253708016	-18.2919996620753	9.69729067179714e-35	2.92588896719107e-33	68.4963787428099
SUCO	1.32997718239028	7.48615553005035	18.2916547716174	9.71218467058028e-35	2.92588896719107e-33	68.4355230563571
PELI2	2.16713645156124	3.95447816161674	18.2559153768801	1.13872949782968e-34	3.38597270087335e-33	68.4231881268142
ZNF544	-1.03284053136833	6.27538610819517	-18.2737667767576	1.05170840888328e-34	3.14590706529708e-33	68.4172339037062
SPAG9	1.41110985031267	7.12403827409946	18.2794583165671	1.02539547727214e-34	3.07946769734368e-33	68.3947079237451
DFNB31	2.04517640533013	4.26420487191854	18.2403168835684	1.22068315199929e-34	3.61534086990558e-33	68.3546804064304
MCM3	-1.75284581455802	6.67686453523221	-18.2634225678424	1.1012838429797e-34	3.28112662424269e-33	68.3519389998518
SSR2	0.871740003098042	7.89403408936137	18.2708899696084	1.06526585242014e-34	3.18012565406377e-33	68.3310068449436
BET1	1.70389034978223	5.15230238920901	18.243251957914	1.20482145209382e-34	3.57541480724126e-33	68.327595655629
FKBP5	-1.36925926559738	6.49470679615061	-18.2379770727497	1.23347835638613e-34	3.64604547234136e-33	68.2445982874153
CHMP7	-0.941207744675566	6.09414626604521	-18.2177026788235	1.35015674705521e-34	3.97528504191786e-33	68.1829175752091
AZIN1	1.31560591624301	8.40865078862396	18.2359760883499	1.24452772006087e-34	3.67147902641139e-33	68.1592010824726
CNNM4	0.98736468141569	6.01551885197322	18.2105388440306	1.39398881676613e-34	4.08830782667192e-33	68.1282955305855
SERINC1	1.08534118663118	8.23682777907744	18.2163323346744	1.35843258393544e-34	3.99182459498525e-33	68.0814569068438
PLA2G4F	-1.52123103128573	5.70570678970229	-18.1436585632743	1.8790183563935e-34	5.48936568863907e-33	67.8876655610257
EFCAB7	1.70729797173736	4.05549086308775	18.1308881215224	1.98938649557337e-34	5.78926891812591e-33	67.8773300054336
ARL8B	1.25272216823728	7.39842694092556	18.1591728523699	1.75319005794073e-34	5.13175475829202e-33	67.8489598792689
JMJD6	1.65566233338537	5.12336261421627	18.1390504594512	1.91811470547062e-34	5.59270105191201e-33	67.8457086212313
MARVELD1	-2.38626278687825	5.65872998712929	-18.1245534841162	2.04653126355081e-34	5.94404515541178e-33	67.8244536919278
CPEB3	2.38249616701552	3.90649910575807	18.1158667364156	2.12759033640588e-34	6.16754758522599e-33	67.8123340942287
LOC90784	-1.94729027812387	4.52625801068565	-18.0933832894503	2.35271900151597e-34	6.75495765330091e-33	67.7126191054303
ZBTB42	-1.80767506399582	5.25831126728412	-18.0960758146009	2.32454206681825e-34	6.69967824862627e-33	67.7050294578923
ELF1	1.45065092717425	5.79797492064433	18.1058536135475	2.22504400710991e-34	6.42524246360815e-33	67.6759779572594
NACC1	-1.14146661321783	7.50125782815014	-18.1112968958092	2.17152226842813e-34	6.28277040129417e-33	67.6423712142541
CEP57	1.2732602508729	6.05989230927318	18.093992127173	2.34631766646019e-34	6.74948392328855e-33	67.6002269769993
BEX4	2.07990708420458	4.58923517555354	18.063654221668	2.68764582272405e-34	7.62905286843561e-33	67.5682601802475
CCNF	-1.72724606304052	5.43141964185884	-18.0678375423019	2.63776133980121e-34	7.50163338607101e-33	67.5630374675722
SLC4A4	-2.38313824493392	6.37917095465343	-18.0792664197756	2.50617447150998e-34	7.1409328015548e-33	67.5584758639192
TIMELESS	-0.98126750505989	6.96489764493572	-18.0834909039278	2.45922541393638e-34	7.02048076343512e-33	67.5282118614921
VLDLR-AS1	2.76058774927973	2.53421579223573	18.0885008828276	2.40469245945025e-34	6.89100419295896e-33	67.5249221651915
THADA	-1.25693258874865	4.78579947339674	-18.0510531203876	2.84372071935385e-34	8.05685100411649e-33	67.5126636483475
MOK	2.2146614733467	3.49739259652136	18.0468113472675	2.89828506380187e-34	8.18057302970845e-33	67.5016017541276
RNF11	1.376909141196	8.22134954125849	18.0852289493515	2.44016745340606e-34	6.97934371054199e-33	67.4927451706622
KCNN2	-3.43215611214854	6.02653810336723	-18.0382099221538	3.0121863576123e-34	8.48611451142708e-33	67.4512743424205
C9orf114	-1.34426896700103	5.3424923814106	-18.02370599804	3.21454635103358e-34	9.02236037516266e-33	67.3655247403751
TARS2	-1.35415944864627	5.80259145861393	-18.0214088821412	3.24782811109825e-34	9.09876621571853e-33	67.3287295240688
DNAJA1	1.64539181378963	8.73676115358622	18.046986739969	2.8960081430702e-34	8.18057302970845e-33	67.2985371472706
KPNA2	-1.14300351562988	7.62729148647251	-18.0334995017714	3.07646045974718e-34	8.65096072351379e-33	67.2822577394035
RCL1	-1.21049681434767	4.97995842586492	-17.9994272874419	3.58438067354011e-34	9.94880964766697e-33	67.2611158130085
HSPA4L	1.74573567750096	5.31892829885501	18.0053530131429	3.49034163626103e-34	9.72374211690087e-33	67.2390774569965
LIN54	1.62376419929742	5.62102851655941	18.0005239110995	3.56678741915675e-34	9.9183110900107e-33	67.2151281149855
CLASP1	1.01821208162679	6.65499004180224	18.0128140807651	3.37545956022605e-34	9.4211711443038e-33	67.2117736131545
NUP205	-0.890805080054888	7.3478344449268	-18.0153000172932	3.33803354356528e-34	9.33406176725814e-33	67.2077085104365
CCDC86	-1.60239144228257	5.7376389839104	-17.9900935410216	3.73770238459927e-34	1.03361581965272e-32	67.173235406412
HILPDA	-1.95447794530798	3.95236856073731	-17.9728641142133	4.0382746438745e-34	1.11059948813955e-32	67.1621804495196
POLR3H	-1.79986766630452	5.80182308884921	-17.9811971963523	3.88997957820266e-34	1.073748774748e-32	67.1590972080637
GTF3C3	1.13871150385078	6.16112138701713	17.9943769734981	3.6665373734419e-34	1.01580673800007e-32	67.1539404724845
NBR2	2.35278249794154	5.29050016737953	17.9721644720767	4.05098137174732e-34	1.11205733598095e-32	67.1266649519742
CCDC28A	1.6326240302341	4.17683328720963	17.9540192601229	4.39496289487228e-34	1.20209039762117e-32	67.0895737962564
RNF185	1.03119162375294	5.97245887656975	17.9740057018409	4.01762746433908e-34	1.10694851384432e-32	67.0827868464949
NCOA5	-0.979407497361701	6.00606521697177	-17.9458409952417	4.55946703967283e-34	1.24255820449596e-32	66.9661607784443
SOS2	1.52562850774037	5.51500044603089	17.9400547970173	4.67958514492455e-34	1.2729827995686e-32	66.952779620199
CRYAB	3.34050879278778	1.97640971228113	17.9625447601944	4.22982775250935e-34	1.15903455349782e-32	66.9301475749151
UNG	-1.67619957647724	5.58491074683267	-17.9305177071838	4.88456052547613e-34	1.32633925588697e-32	66.9225193121451
NREP	-1.90177084801075	4.60434720236321	-17.9103475895368	5.34832463168812e-34	1.43925524497184e-32	66.8959421148169
TFRC	-1.53453041405952	8.69312267884588	-17.9517884415266	4.43923373941844e-34	1.21199152420195e-32	66.8874882412083
MYO10	1.37415132535276	6.53719537247863	17.9207309376007	5.10430090252971e-34	1.38101229463759e-32	66.8115773874376
ZBTB21	1.96988739723443	6.98309336579657	17.9225037234925	5.06377186174038e-34	1.37251982447461e-32	66.8038590486054
GUCY1A3	-2.54741965778378	7.14167496533311	-17.9117164909485	5.31549341910236e-34	1.43298831564167e-32	66.801567337508
GNL3	1.21387626281487	8.97695778571001	17.9119940699812	5.30886083972008e-34	1.43298831564167e-32	66.6895169342775
CLIP2	2.366612339483	2.76541178686609	17.889102432325	5.88482866798411e-34	1.58079762573255e-32	66.6787882909589
LRRC20	-1.65666113403839	5.42004789699566	-17.8706504305216	6.39457738550311e-34	1.70552351724183e-32	66.6784069271899
WDR77	-1.38951652162659	6.10229394502723	-17.8767693514545	6.2207941627881e-34	1.6650881488133e-32	66.6555802044392
ZFAND2A	3.43157371562339	4.7766922339549	17.8467682372409	7.12090251921541e-34	1.89252163236351e-32	66.5937247254906
PPIF	-1.59041050047493	7.39211037712799	-17.8728317364698	6.33207282161312e-34	1.69185774892069e-32	66.5768484001884
CCNG1	1.27045914748011	8.61157465073711	17.8804757723802	6.11784749067147e-34	1.64045710571291e-32	66.560441369276
MT1X	4.53695869431754	6.71466919111856	17.8580695328911	6.76739045330446e-34	1.8017577135961e-32	66.5325306569764
AHI1	1.27776694739256	5.19775929726866	17.8377241913046	7.41714971030304e-34	1.96084366285054e-32	66.5045357875881
ROCK1P1	3.97893690690162	2.81268124206253	17.8455315602274	7.16069762566646e-34	1.89973561037116e-32	66.5026126448932
CHAC1	2.13862254742776	6.19043413186866	17.8366323823408	7.45374204713738e-34	1.96705431598972e-32	66.4616287804127
OPA3	-1.60046303320716	4.28173375176312	-17.808114388116	8.4766482228509e-34	2.2213848117684e-32	66.4387889799905
TIMM8A	-2.00860155713135	4.11515106703005	-17.8033199948936	8.66199500479734e-34	2.2660020381888e-32	66.415536619166
TOR1AIP1	1.14022674376244	7.08520687550469	17.8361558263491	7.46977087539072e-34	1.96782595552398e-32	66.4132703429023
MKNK2	1.89116494719814	9.19817636084331	17.8409074246407	7.3114910960063e-34	1.93632011106932e-32	66.3732221019941
NUP50	-1.1491110152214	6.34045699092963	-17.8111782318398	8.36029808299945e-34	2.19472440584475e-32	66.3477279515088
KIZ	1.29329083497008	4.39331834418625	17.7904353041009	9.18056663733545e-34	2.39332271920537e-32	66.3460996583481
DNAJB6	1.21999061297558	5.89271806684207	17.7997701692455	8.8018508072716e-34	2.2985842038607e-32	66.2887539456895
SERBP1	-1.09548079337342	9.06007200584829	-17.8210159769418	7.99745975499027e-34	2.10314983679394e-32	66.285276786763
E2F4	-1.24831411142018	5.83919887068127	-17.7870542815325	9.3217439180706e-34	2.42591519365248e-32	66.2709055452782
SAV1	2.00453670498473	5.80290893973443	17.7819107855733	9.54071586076734e-34	2.47860535234053e-32	66.228223101073
BAZ2A	1.11826926857364	7.52962444258592	17.7777517377693	9.7215567859708e-34	2.52122446801619e-32	66.126272299797
SMAD1	2.00581103137107	6.0462424517514	17.7591511845462	1.05734941676656e-33	2.73744117968392e-32	66.108918978521
PUS7	-1.86257627894154	4.831351328276	-17.7292357375791	1.21041424265274e-33	3.12832706844639e-32	66.0684793327288
HIP1	-1.28672581372529	5.97731933620745	-17.7239636176509	1.23961495428398e-33	3.19280585823812e-32	65.9690623169536
ITPKC	1.66757850516871	4.98123859250098	17.7131123478583	1.3019673750793e-33	3.33623585395746e-32	65.9661494492535
KDM4C	0.98013211541793	5.43286111456788	17.720283588708	1.26041664974061e-33	3.24082472816868e-32	65.9643962824284
E2F3	-1.61560597032978	5.38053229066567	-17.7044981192054	1.35370545948912e-33	3.45701380606951e-32	65.9353270615114
SCFD2	-1.73070945179661	4.31761831120118	-17.692433158603	1.42966626530957e-33	3.63862180337093e-32	65.9191799530261
MARCH5	1.00960083460743	6.8890588987825	17.7254986901147	1.23104024281069e-33	3.17616843402841e-32	65.9086267002862
RAB5A	1.50209173125109	6.35752899822793	17.7184348291663	1.27099912100364e-33	3.26244834204967e-32	65.8999277864031
SLC9A2	-2.13384676936651	5.94937417148043	-17.6855823654312	1.47469315083214e-33	3.74053924879991e-32	65.8489176247412
ATF7	1.06822254707146	5.90647431556322	17.688483872081	1.45545134177935e-33	3.69797924672737e-32	65.78673106767
EIF1	0.938233778340903	9.69732498475581	17.7064472422258	1.34182057664453e-33	3.43250047340618e-32	65.7500263564541
TTC33	1.57250424940699	4.7598459157728	17.6596326430713	1.65857824913142e-33	4.16475100149789e-32	65.7415158091897
SETD5	1.42929241973574	8.34971069723909	17.6975390415041	1.39700972011158e-33	3.56154464468514e-32	65.7381948171218
C16orf72	1.3546189286987	6.62104009951101	17.6779979644182	1.52620815135489e-33	3.86467817887774e-32	65.7142282320024
PRUNE	1.08638876120934	5.93346125794126	17.6660092777294	1.61135729037902e-33	4.05975521347841e-32	65.6855992460309
SLC9A1	1.96484275652439	6.82794523334113	17.6723486352294	1.56575311443439e-33	3.95813952295401e-32	65.6744477659742
NAA15	-1.66365774658548	6.65371544000228	-17.6660544042137	1.61102798095892e-33	4.05975521347841e-32	65.6724152070788
LTV1	-1.47869613249052	4.90336371923004	-17.6346059514654	1.85776227391956e-33	4.65712158684075e-32	65.6347252079404
DUSP3	1.10501554508071	7.5628548537765	17.6606121434311	1.651235232529e-33	4.15325766359388e-32	65.5972212303999
ZNF425	2.14482766923189	3.44054700672223	17.6221788813929	1.96544211043229e-33	4.88627131295552e-32	65.5895788407661
ASB3	1.62769178931931	3.75380178372663	17.6057613674169	2.11739068985469e-33	5.25532869402612e-32	65.5270845622393
MRPL17	-1.45292225957959	6.11893172114456	-17.626287914135	1.92915990509889e-33	4.81450900486872e-32	65.5186732009881
KIAA1841	1.65449566738253	3.4743924541865	17.5971826520842	2.20143596817508e-33	5.44592462901433e-32	65.4863204070094
BRPF3	1.07378099071906	6.58819434229933	17.626020018602	1.93150471535361e-33	4.81450900486872e-32	65.4689453978096
NOC2L	-1.13519101664908	7.86050567931456	-17.6312795951845	1.88598930739704e-33	4.72000257331232e-32	65.4584198134686
NASP	-0.957541050532744	7.30152737134616	-17.6258071017887	1.93337035824177e-33	4.81450900486872e-32	65.4490590436903
FGD6	1.79991937429335	3.67653122049732	17.5865191226263	2.31060158787314e-33	5.70657786899721e-32	65.4416149678241
ZNF292	3.01477255561606	6.1142568514651	17.5993926062414	2.17946939582754e-33	5.40048060193833e-32	65.4008545503445
CAMKK1	-1.85940282550364	4.83464262187577	-17.5587788355248	2.62079850840563e-33	6.44090186615695e-32	65.3045986168725
TDP1	-1.16775165236025	5.12343865106362	-17.5556099212158	2.65880183601474e-33	6.52362228261394e-32	65.251063387554
ARIH1	1.10667413380276	7.11301877002647	17.5805844323828	2.37369940160537e-33	5.85278657052647e-32	65.2479600194805
MEX3A	-2.05734280823149	3.8251347083514	-17.5404374025247	2.84858608425513e-33	6.94389101317777e-32	65.2277216026258
GOLGA1	0.689697142753474	6.50533398419144	17.5598638294061	2.60791266517312e-33	6.41974042299009e-32	65.1730072364343
TGM1	3.10162545167335	2.97537462339467	17.533614008044	2.93832370193658e-33	7.15103220555585e-32	65.1651979829164
SUGT1	1.28014079637279	5.12592421480723	17.5436138984972	2.80775621493007e-33	6.85549062168941e-32	65.164662139856
CEP164	1.50879822017764	5.7655748183357	17.5449731487448	2.79046513380021e-33	6.82436880279216e-32	65.1384071484032
TNFRSF10B	1.87298742522719	8.16045310305607	17.5551671566208	2.66415567401749e-33	6.52609487782164e-32	65.0973680242152
GINS1	-1.44117544201142	5.65363137252162	-17.5250636364559	3.0548003600123e-33	7.42247284885837e-32	65.0839857334665
CCDC51	-1.31159264025246	4.85637741081011	-17.5091735517157	3.28374488004191e-33	7.96586641659278e-32	65.0682403602982
ZSWIM4	2.77031929000598	3.4003876373352	17.5067490095116	3.32016495393966e-33	8.04122531425129e-32	65.045252463952
FAM214B	1.33691490234266	4.94263795371917	17.4906620750964	3.57232844161439e-33	8.58273342068506e-32	64.9653823780934
NUMB	0.724185251503713	6.32683946422775	17.5029702533365	3.3777393001916e-33	8.16749329012513e-32	64.9276137972927
YIPF4	1.31449981600802	5.97549251217203	17.4979792285735	3.45532678760061e-33	8.34166994254193e-32	64.9264407961802
ZNF410	1.11926769045919	6.40509282712671	17.4971470768994	3.46843623634521e-33	8.35987777286672e-32	64.8892090407488
IVD	-1.56427073311527	7.84250948311936	-17.4937173943838	3.52299661256396e-33	8.47777518177251e-32	64.8431880149679
LYSMD3	2.04778751383794	6.08409110060831	17.4699269294026	3.92599858162351e-33	9.41737934531287e-32	64.7889635206652
AMPD2	-1.61651512809738	5.81808074947536	-17.4388201208543	4.52377277652483e-33	1.07823765098884e-31	64.6948974341786
TRAPPC13	1.06719641090419	5.7502765600416	17.4449275084293	4.39958758156231e-33	1.05030535969379e-31	64.6898868257948
DSC2	-1.45629667327684	7.91207621410056	-17.4622262084904	4.06614153498474e-33	9.73798744646425e-32	64.6845048675615
SDC1	-1.96081107371447	5.647810851443	-17.429061551104	4.72956201079187e-33	1.12371998661473e-31	64.67466490788
TBC1D15	1.76679668872887	6.20629442409616	17.4450894267439	4.39634228959434e-33	1.05030535969379e-31	64.6634706635357
NOS3	3.46137930804498	3.67691123813049	17.4084295649893	5.19619765980208e-33	1.22875754424548e-31	64.6142585918712
MCPH1	2.1881058796314	6.00013671714926	17.4292901612543	4.72463495466867e-33	1.12371998661473e-31	64.6124530155538
OSER1-AS1	2.69114082753651	3.03582539031284	17.4084346973756	5.19607599979548e-33	1.22875754424548e-31	64.5507293904708
PPP2CB	0.872648491217507	6.74119887521201	17.4245395709582	4.82809021775566e-33	1.14531757835417e-31	64.550160521628
DOCK3	1.90558925680118	3.9749374781166	17.3812894601031	5.88134168330547e-33	1.37775704705951e-31	64.5115733548862
MOCOS	1.5838249886173	5.61516306450028	17.4011253878523	5.37227578924864e-33	1.26442152431595e-31	64.498458497351
DDX18	-1.10152408865581	6.91798004656693	-17.4061856293811	5.24966423663007e-33	1.2375032680885e-31	64.4679363397896
TUB	-1.52409254744815	5.72612491153554	-17.3877865925806	5.7094677761725e-33	1.33958387698447e-31	64.4675811031479
STC2	1.38200806669417	7.77865206668907	17.406561382235	5.24067269006757e-33	1.23732611814551e-31	64.4362122143822
RRM2	-2.45449539433314	6.73483977980525	-17.3918683625356	5.60408312153786e-33	1.31691568314574e-31	64.429858502266
FBXO11	1.085718647694	5.94222880045124	17.3807488127864	5.89587635717852e-33	1.37901058223353e-31	64.3923873852645
SPIN4	-1.85977426654469	4.80611659211628	-17.3382175466134	7.16022583446544e-33	1.66436456858101e-31	64.3039903633307
ARCN1	0.749313202865588	8.48350739278848	17.3717760713211	6.14244419934237e-33	1.4344469999584e-31	64.2540622879559
SMUG1	-1.12785572506406	5.06959215735877	-17.3302304400411	7.4264892559963e-33	1.71827677454608e-31	64.2520087954881
MRPS16	-0.753469491705499	7.39451149642018	-17.3571855858239	6.56573675160278e-33	1.52854423352042e-31	64.2242757214639
ARHGDIA	-1.05948041800807	8.0894941437756	-17.3574728472728	6.55712601580473e-33	1.52854423352042e-31	64.2081977054001
LCMT2	-1.24144249303696	5.05027445790847	-17.3194074244844	7.80326112465296e-33	1.79990428644837e-31	64.1959184117002
CCM2	-1.61495944655486	5.02454166623623	-17.312307669742	8.06080643174616e-33	1.85361515128791e-31	64.1729731379304
TMEM86A	1.62664599710996	3.7132178217674	17.3057849555525	8.30495159685092e-33	1.90018349845378e-31	64.1705685188693
BTN2A2	1.71215210195131	4.87913290114965	17.3128529362822	8.04072710210634e-33	1.85183371419063e-31	64.1603240335009
CCND1	-2.70772642875588	7.58167760708807	-17.331419009298	7.38624421797791e-33	1.71160251816599e-31	64.1311005547715
JOSD1	1.56125188366806	6.69483166562478	17.3318798129186	7.37070046272285e-33	1.7106404659698e-31	64.1295176032108
PAK1IP1	-1.40742384260568	5.14377985578485	-17.3065249779917	8.27688254741719e-33	1.89749111957277e-31	64.1219009510951
MOSPD1	1.72147495730929	4.96980595660839	17.2991941486855	8.55920398555366e-33	1.95326758430203e-31	64.0867638316486
PLA2G6	1.68591749688269	5.9553052320724	17.309118781819	8.1792509398882e-33	1.87797602619818e-31	64.0615093612236
QTRTD1	-1.19350800887206	5.32256810093986	-17.2939983543549	8.76515038758336e-33	1.99723062549244e-31	64.0556488973624
XPOT	0.985699273750173	9.53968451388439	17.3296414785089	7.44651320493675e-33	1.720259112082e-31	64.033459701445
SCYL2	1.23687740994181	6.63158774677424	17.3055486315399	8.31393552533385e-33	1.90018349845378e-31	64.0090153329311
DBR1	-1.32735672614402	4.57625632576826	-17.2659816435673	9.96471099655598e-33	2.26712273218613e-31	63.9803722155545
DCUN1D2	1.21975216770164	4.39966888791643	17.2585090745631	1.03116849650618e-32	2.34251530159407e-31	63.9329527054812
C2orf42	1.90050118174757	3.59075679302184	17.253235520635	1.05638442188021e-32	2.38895609622789e-31	63.932100283477
TARSL2	-1.44997038079484	4.82291727658859	-17.2568562300945	1.03900586457756e-32	2.35675408799043e-31	63.9261913953545
LRP8	-1.93679916021512	5.21088453780893	-17.254932569182	1.04820287073104e-32	2.37402930722434e-31	63.9101441039573
CLSPN	-1.84651708880694	4.606054908957	-17.2073915753817	1.30346190463619e-32	2.92567772197565e-31	63.7033380445965
B3GALT6	-1.94842884498635	5.89605156009804	-17.2161322187947	1.25223719412527e-32	2.81490923757261e-31	63.7010343159408
FASTKD2	-0.954906841235601	5.89709613669709	-17.2228044520105	1.21450147735552e-32	2.73828140900457e-31	63.6819600923178
GPR158	-1.94326978183209	6.19310152516177	-17.2198698414692	1.23095555958158e-32	2.77121869305502e-31	63.6717107017716
MRPS27	-0.857621236547944	7.57476626867205	-17.237000597994	1.13797539284908e-32	2.569599774289e-31	63.6671115785556
SGTB	1.4119428344752	4.8245182509424	17.1990892105764	1.35406935104201e-32	3.03473214555923e-31	63.6390341120624
CHST14	-1.60826055090911	4.60921885803081	-17.1503291294408	1.69384039536892e-32	3.77930273058838e-31	63.4591976122943
AR	-2.22333495313383	8.46276416868889	-17.1893242563274	1.41612814022766e-32	3.16908795136491e-31	63.4314260940512
RAP1GAP2	-1.19768966061682	6.39294658106908	-17.1606910114792	1.6150988534802e-32	3.60897684283612e-31	63.3765668461378
THNSL1	-1.71111041452168	4.95632747611362	-17.1298690958588	1.86084584099449e-32	4.13962387383307e-31	63.346378324434
MAFB	-2.47381879386383	5.51933565158371	-17.1265208629451	1.8897119447584e-32	4.19142017171229e-31	63.3250268570072
DDX47	-1.05259350400643	5.96243912190438	-17.1381989478203	1.79094134805826e-32	3.99002600629715e-31	63.3000336674424
NIP7	-1.2921044179327	5.35281356137817	-17.1241978574708	1.91000354541588e-32	4.23017894365263e-31	63.274633436601
CDKL3	2.58199960149163	2.28465621443774	17.1281320925356	1.87576525722159e-32	4.16664069562714e-31	63.189907421402
MARC1	-1.64826666724203	7.02972644308117	-17.1226496980111	1.92364839645944e-32	4.25412434775184e-31	63.1786498765916
ZNF189	1.33257837277889	5.39380026008336	17.10390222186	2.09687724969679e-32	4.61681946942038e-31	63.166454641575
BRAF	1.79130141714582	5.03849313493772	17.096600946743	2.16851400227236e-32	4.76058571025171e-31	63.149542926094
PNPO	-1.238322943387	6.94202455817695	-17.1159438536133	1.98389244867679e-32	4.38090132490157e-31	63.1422705839886
SNX25	1.10241294452976	5.46274992446741	17.0906246790867	2.22897931159435e-32	4.88618296976654e-31	63.1001011268371
RPF2	-1.24222991451033	6.63335932959421	-17.1028706517497	2.10685228402452e-32	4.63199032165624e-31	63.0902760017951
PPRC1	-1.60496202575075	5.8784223670482	-17.0885973463449	2.24987395298213e-32	4.92479697929733e-31	63.0784285032085
HSPA8	1.78730688695694	12.2377368924927	17.1152359653675	1.99036172721744e-32	4.38873299499222e-31	62.9882477186533
ATR	-1.13505722247137	6.02238403548702	-17.0682346862248	2.47098876087022e-32	5.39307663273652e-31	62.9741698846308
MXD1	3.21518477437778	4.83792121044675	17.0423773369644	2.78356982078189e-32	6.03146961455423e-31	62.9444060765836
CEP85L	2.1660374843579	3.51957313321646	17.0336006248036	2.89847489265052e-32	6.2623739551137e-31	62.9287577231693
SFPQ	-0.895532475606776	8.53637297950742	-17.0812602190162	2.32715455508344e-32	5.08654334776315e-31	62.9265600167685
KIAA1467	-1.24323535559549	5.27941561594542	-17.0426924952023	2.7795300829299e-32	6.03141961347911e-31	62.9258794430433
PTEN	1.02844294244073	6.70777567922009	17.0621728593514	2.54094363702934e-32	5.53770822258818e-31	62.8941067772431
DNAJC7	0.862441689228735	7.31692976623586	17.0588261595153	2.58041543963475e-32	5.61558235384861e-31	62.8448378236026
BRIX1	-1.63595453342234	5.60768849185062	-17.0254632765955	3.00926890498939e-32	6.47380829187976e-31	62.8117661941863
ZNF773	1.87063444343254	4.93648312452308	17.0208658282778	3.07373887420195e-32	6.60304190772769e-31	62.8062755971521
FAM13A	1.14729806695477	5.36799002896491	17.0261977412206	2.99909626825997e-32	6.46118071222263e-31	62.7862713423936
TMEM41B	1.24126604401521	6.55748785910084	17.0368389490849	2.85553334865932e-32	6.17848541260351e-31	62.7804404970459
NQO2	1.71156060696396	6.15270471688201	17.0282756345796	2.97050356918745e-32	6.40877609122396e-31	62.7653638025694
CTNNA1	0.859705003308054	9.05959923183132	17.0501581569746	2.6855398811927e-32	5.83589968972352e-31	62.7632231889331
TBC1D20	1.00058120892443	6.67308014820123	16.9848000445639	3.63015925715798e-32	7.76502441673565e-31	62.5385336418774
GOLGA4	1.46011345786089	7.67137050631994	16.9933560125951	3.48961182688388e-32	7.47503725998407e-31	62.5323647456169
BEND3	-2.30056672747485	3.137048297774	-16.9715976941842	3.85828914802036e-32	8.21788224775514e-31	62.5301974218148
ACSL1	1.616293513991	9.10340620786639	16.9963790567843	3.44127241229855e-32	7.38202093472501e-31	62.5161160869115
WHAMMP3	2.03799979479268	2.71446567986133	16.9523001451671	4.21794776724234e-32	8.90811584710421e-31	62.5010152102323
BCCIP	-1.05016603622069	6.66457244728867	-16.9743328130866	3.80987220178187e-32	8.13784366741915e-31	62.4975705429446
ATF2	1.17896369412293	5.80362660346822	16.9632874378512	4.0092276904977e-32	8.51521400290148e-31	62.480435792413
CLPB	-1.17849758005411	5.61146723963284	-16.9518623665142	4.22648680286804e-32	8.91361317863292e-31	62.4762845869887
HNRNPR	-0.960763121233668	7.36564956005124	-16.9717797242224	3.8550477212303e-32	8.21788224775514e-31	62.4545539219498
CDKN1B	1.64245900809666	7.08280204236793	16.9697105202	3.89205622189293e-32	8.27806178866066e-31	62.451493643307
LNX2	1.42405595249656	6.10665836629561	16.9577812918577	4.11249332134697e-32	8.70990122896278e-31	62.4322750231127
UBAP1	1.23113190745662	6.96208329539737	16.9581103545745	4.10624737799921e-32	8.70895630339494e-31	62.4011376391615
LAD1	-0.921892864859229	7.34861251080765	-16.953977715645	4.18538648511768e-32	8.85179767049676e-31	62.3682588921981
FAM111B	-2.85284847027668	5.37239196293751	-16.9127081935353	5.06497675263975e-32	1.065205755149e-30	62.3409998265147
TMEM164	-1.13986618650355	5.71593502667753	-16.9136636688311	5.0426454988749e-32	1.06199670141803e-30	62.2962793824546
ZNF585B	1.14950329982883	4.83841664637887	16.9027609982273	5.30345405652198e-32	1.11069269334357e-30	62.2823031923557
SLC6A9	1.60802486605349	5.8614859909969	16.9089903337602	5.15282086390783e-32	1.08216444884531e-30	62.2367762792265
UHRF1	-3.66037544422289	3.71980381810399	-16.9007799093489	5.35228161673462e-32	1.1193573921572e-30	62.2293117186345
RRAGC	1.49689292364804	5.93763732102689	16.9046440201853	5.25745892447803e-32	1.102597810195e-30	62.2234625656571
TMEM55B	1.4146207410202	5.63184721035169	16.8986745976298	5.40466661472767e-32	1.1287409441829e-30	62.2001658223185
AGO4	1.09979807612927	5.73083684695024	16.8978872597145	5.42438963005e-32	1.13128659284487e-30	62.1816473762865
SLU7	1.29434957701425	6.37452467044003	16.8903037430881	5.61810536762803e-32	1.16844141551665e-30	62.108023541302
P3H4	-1.54121144794363	6.05127367105119	-16.875600934131	6.01373120366965e-32	1.24726778666165e-30	62.100409868961
CNOT6L	1.23768196799692	5.80057326928635	16.8759370707226	6.00438057975835e-32	1.24705088223584e-30	62.0754321885594
AFF4	1.28111998041895	8.70611147851329	16.8936285609887	5.53233286778875e-32	1.15219847909453e-30	62.0447600510187
ZNF490	1.50017954450011	4.25538875934167	16.8318874640867	7.36346911645388e-32	1.51881665182241e-30	61.988876932195
ZNF641	1.33786426782566	4.75779036347725	16.8399112072875	7.0946871392368e-32	1.46538957472874e-30	61.9885409497273
EIF4A3	-1.04667447530618	6.76750329797808	-16.8455011040105	6.91328823291596e-32	1.42988892707253e-30	61.9039695115253
RUNDC1	-1.03959673603584	5.9086170800726	-16.8192737183748	7.80687133014008e-32	1.60806556781047e-30	61.8388824716584
NAIF1	1.6978241557137	4.95601741755398	16.8069865840395	8.26461071431851e-32	1.69306131631933e-30	61.8202279411563
TMEM69	-1.01861342905985	5.60176029175481	-16.8097899842927	8.15785220881494e-32	1.67347416349133e-30	61.8046599016277
STK24	0.765384949070389	6.11585396656006	16.8148180304941	7.96983797370691e-32	1.63938475360525e-30	61.7735074633467
HSP90AB1	0.965706642512473	11.7264866526892	16.8477688440097	6.84103424767569e-32	1.41689614155997e-30	61.7568320828444
FZD7	2.65469263727022	3.02979726888239	16.7923499820554	8.84525227204111e-32	1.80954098252002e-30	61.7342293099536
GOT1	1.13056668565954	7.24362402926095	16.8129094495187	8.04068700035021e-32	1.65169570447686e-30	61.7104183133153
KIAA1324L	1.07000957659727	5.45325731881067	16.7825182351951	9.25815537983619e-32	1.88886496173397e-30	61.6656840930343
ERO1LB	2.10184209204612	4.26970149271348	16.7556115972758	1.04900447470244e-31	2.13150895698672e-30	61.647308289374
C18orf25	1.05963243578757	6.12509974783213	16.7869851445283	9.06820857789595e-32	1.85262884361477e-30	61.6451090519943
MRTO4	-1.31429305199138	5.06458746943601	-16.7526820893394	1.06337540155272e-31	2.15778986888049e-30	61.5777336257221
MCM6	-1.65594944284325	6.50256431554122	-16.760577813594	1.02508715007204e-31	2.08856290983469e-30	61.5191393547938
SAT1	1.75822365319077	7.7034347765658	16.7584193324745	1.03541427136994e-31	2.10674535215325e-30	61.4614133927444
GREB1	-1.86917078349638	4.37889365284744	-16.7140496986238	1.27250062029437e-31	2.56481467306582e-30	61.4484999705961
TRMT10C	-1.52652589301663	5.79178891399503	-16.7296819968502	1.18330759245223e-31	2.3979145490233e-30	61.4312719010016
CDCA4	-1.29189703516161	4.60280636978052	-16.7097705841456	1.29807420352491e-31	2.61285284720241e-30	61.4127677797812
BACH1	2.03973286360076	6.07692836272501	16.7156964778012	1.26279443276575e-31	2.54868852906792e-30	61.3415363283315
FARSB	-1.16437070318477	6.79257415960218	-16.726336856392	1.2018495266581e-31	2.43220653535014e-30	61.3378865019942
ELAVL1	-0.778543176841711	7.03174634470622	-16.7156951002246	1.26280252106189e-31	2.54868852906792e-30	61.2790415267289
SMCO4	-1.81070585090298	5.48393249632868	-16.6883212974053	1.43426915126712e-31	2.86015744693586e-30	61.2786793555338
CLIP4	2.64571061138125	2.51602935574914	16.7050290530908	1.32701563082786e-31	2.66753235776588e-30	61.2730381305464
DNAJC25	1.41565060356174	4.87817498836738	16.687314184711	1.44100607330947e-31	2.86978079533356e-30	61.2639291223741
FLVCR2	2.77909182913824	3.88912822640841	16.6685642366369	1.5724087759304e-31	3.12732320256568e-30	61.2503235991616
STEAP3	-1.76024436823514	4.05728704467787	-16.6662810065025	1.589212271077e-31	3.15656236276353e-30	61.236957009726
BCL2L13	0.831551572896127	7.07148627200453	16.7007684341104	1.35357493174924e-31	2.71365569761636e-30	61.2007694500538
CD276	-1.09771382980232	7.18437797053833	-16.6952829723129	1.38855842132609e-31	2.77637726426532e-30	61.1857613223303
SEC23B	0.683939746545277	8.03451556901166	16.7035992612123	1.33586953261637e-31	2.68174022750901e-30	61.1777660257093
COPB2	0.68995692890072	7.60704850050064	16.6964596696349	1.38097821494755e-31	2.76490251675366e-30	61.1612979730556
ID2	1.84573832402353	5.50589900121654	16.6652052120871	1.59719209266709e-31	3.16822146149128e-30	61.1359642523229
PBRM1	1.183192828921	8.09083017512762	16.6929521695259	1.40369707533695e-31	2.80291426639091e-30	61.1255185239884
CRB3	1.15287211241643	5.43084255229716	16.6530078441479	1.69053623565675e-31	3.3489567433538e-30	61.0808402620339
FKBP14	1.34268147709174	4.46716095146976	16.6422003797144	1.77781978521504e-31	3.51722554608551e-30	61.0664161526921
PXK	1.46913465127678	4.64163161817144	16.6348965667821	1.83936022569611e-31	3.63418857224379e-30	61.0410143483394
HOXC13-AS	2.15288238042527	3.27294570167197	16.6253633431053	1.92292070873071e-31	3.78434827815207e-30	61.0383955223332
SOX12	-1.65174200790696	6.18057880867753	-16.6241808871472	1.93354788248455e-31	3.80028206850628e-30	60.9299094342817
FAM174B	-1.57324182734221	5.2285271018513	-16.6100788772128	2.06493520886463e-31	4.04791998646361e-30	60.9277371195096
MCM2	-1.61738546782176	7.0059770569288	-16.633861994018	1.84824889339151e-31	3.64695208714415e-30	60.9074592852928
C12orf49	1.50155521425428	5.93451493004753	16.6131196653691	2.03586515586942e-31	3.99615048111571e-30	60.8722075684733
CPT1A	-0.969859602148123	7.76177506517409	-16.6267596567468	1.91044713342761e-31	3.76473414114817e-30	60.8392979433096
FURIN	1.2292590285296	6.47557834581772	16.6021148955358	2.1430653877895e-31	4.19560232895008e-30	60.7680336545983
AGPAT5	1.6941479094194	6.88909948547296	16.5982809760524	2.18173134871096e-31	4.26573931409423e-30	60.7213871294649
RBMS2	1.23959092756845	4.40817405452891	16.5495626415356	2.73875504796968e-31	5.31332633078976e-30	60.6652550906674
SART3	1.10739368461472	7.01487630105502	16.5786820583976	2.39063162930859e-31	4.66810462232741e-30	60.6229401328922
TMEM125	1.21019297323592	5.88287085383752	16.5600135837833	2.60830432048741e-31	5.07993484778716e-30	60.5988012736149
MEF2A	1.36468682861056	5.6934949789819	16.554590486346	2.67519705075197e-31	5.19673465900279e-30	60.5962623010148
NEBL	1.60874114599131	6.15688998194072	16.5589865727117	2.62084186000981e-31	5.09774111009161e-30	60.5940828025811
NR1D2	1.59131975592376	6.9379360893542	16.567178323631	2.52250084515058e-31	4.91920424555599e-30	60.5864312288972
RNF19A	1.5394411825115	5.80726306741914	16.5467066732204	2.77553203931444e-31	5.37772762610912e-30	60.5594279655001
RAB8A	-0.877135710562435	6.28243975259942	-16.5381578895874	2.88861244037031e-31	5.58961396966502e-30	60.4936920032838
LOC100287015	2.16848512407764	3.67181622536792	16.5030077622445	3.40440051971866e-31	6.5792121240792e-30	60.4829377765134
USP30	1.10699570396609	4.97235166568684	16.4998173340424	3.45557433961003e-31	6.66952497218306e-30	60.3915249945931
TXNIP	-4.55389353594556	6.26709835508204	-16.4583455090774	4.19563539912728e-31	8.01547851823095e-30	60.2613612029187
TRIM11	1.12256824799954	6.26518833705741	16.4884922696289	3.64355496879391e-31	7.02331468695885e-30	60.2427373098008
GNPDA1	1.48816553533576	6.6623558300739	16.4816678475266	3.76176304509196e-31	7.2418761391155e-30	60.2013333303716
RPTOR	-1.34841122347028	5.80975811970348	-16.4577606870538	4.20713902546108e-31	8.02724264375141e-30	60.1700533018884
LMNB1	-2.68325519641799	6.74383071958625	-16.4601552506081	4.16023725669064e-31	7.9579774071932e-30	60.1470920897359
PSMD10	1.05829957344416	6.98098560649546	16.473810376065	3.90265060410253e-31	7.50348290284297e-30	60.1387184504038
CLK3	1.61670546956729	6.3089509092447	16.4642870412326	4.08054186120732e-31	7.81548680967974e-30	60.1357600450641
TERF2IP	1.07495206733986	7.2265226604127	16.4734302178452	3.9096000174835e-31	7.50723195173046e-30	60.1310520111002
NFE2L1	0.952997319582279	8.81082516260305	16.470056570793	3.97181924006497e-31	7.61696522462523e-30	60.0716607757891
MYC	-3.34484970712995	6.87108080325288	-16.4244102869389	4.91846095769962e-31	9.37253930721034e-30	60.0036334592865
CSRNP2	1.55769505882201	5.50950066652178	16.4105408351879	5.24880783675185e-31	9.97672132616023e-30	59.9400701810137
TRIM14	-1.61338694228472	5.34009491929174	-16.393067686669	5.69694942687177e-31	1.08148410358921e-29	59.8967559691041
ZNF674	1.96383491004851	3.68231888707363	16.3744695976148	6.21631564484123e-31	1.17561959348786e-29	59.8853946137102
GINS4	-1.13877529127685	4.97578896569004	-16.3866120663856	5.87208795043488e-31	1.11332414979457e-29	59.879057996476
TPD52L2	0.863342447885756	7.29067167320039	16.417509536988	5.0801260214484e-31	9.66833616452081e-30	59.8634952328668
MSH6	-1.2660291562192	5.78476784338119	-16.3846202265049	5.92721135548541e-31	1.1223582057247e-29	59.8089792157182
SCYL3	1.71036678085015	4.43186751587759	16.3654228664658	6.48591338472751e-31	1.22244574382167e-29	59.7955946842808
FAM65B	-2.8066166351054	3.0244813109359	-16.3653431399118	6.48834082196238e-31	1.22244574382167e-29	59.7852606200273
JADE3	0.975587339004666	5.15201983976062	16.3717109680376	6.29730797592669e-31	1.18943869894988e-29	59.7749691341364
CLCN5	1.27314416725991	5.12838389583421	16.3514209337925	6.92655285312854e-31	1.29849085696103e-29	59.6959455862587
RHPN2	-1.56270803684588	5.99226111416556	-16.3517250803246	6.9166686377485e-31	1.29825870330539e-29	59.6822186548194
ATXN7	1.59302136268701	5.60596776997053	16.3533489896909	6.86413405392164e-31	1.29001047501486e-29	59.6613348490953
GCNT1	-2.83060250669259	5.04593786032334	-16.3233229500535	7.90374883898852e-31	1.47431916231368e-29	59.6445776515007
COA4	-1.30339740595251	6.32210964232566	-16.3471585392751	7.06657690031787e-31	1.32308876228396e-29	59.6017140955802
LAMA3	-1.48327679928485	7.61516963943829	-16.3565442802727	6.76193285583405e-31	1.27239578650632e-29	59.5800528164211
CALCOCO1	1.31988941324503	5.3160282283201	16.3238283150377	7.88500328686359e-31	1.47265185765602e-29	59.54379616439
RNF146	1.36544081127773	5.50158932592856	16.3228482472764	7.92139785419055e-31	1.47577804191719e-29	59.5276918784902
IPO4	-1.06877166985956	6.74475704776611	-16.3399088007098	7.31130877019963e-31	1.36720563503509e-29	59.5260305295491
ZFAND2B	1.48712267973104	4.19799636569838	16.3028348741967	8.70267847940673e-31	1.61133686864083e-29	59.5260264438058
BICD2	-0.989836099718247	5.48493519317282	-16.3132785734555	8.28576569329658e-31	1.53983982240769e-29	59.5009260424825
ABCE1	-2.52058251512225	7.11026929306543	-16.3198972931113	8.03200411574542e-31	1.4945300347216e-29	59.4646416426021
SLC46A1	-1.60070314045644	4.77459569650614	-16.2791910842771	9.72618188586749e-31	1.78761746876605e-29	59.4175078487753
ERCC6L	-2.23319694238944	4.1833941571136	-16.2733629650829	9.99655209683657e-31	1.83282327577653e-29	59.4131879232455
FANCI	-1.29402312390264	6.77202836531977	-16.3129994054901	8.29664444428386e-31	1.53995566100577e-29	59.4062372494152
TMEM167B	1.13881369707393	6.1594025807658	16.3041509396497	8.64900068318727e-31	1.60337523776222e-29	59.3836320855473
AGO3	1.04492763866376	4.85766815946312	16.2837065992991	9.52176985100113e-31	1.75219235395384e-29	59.3817719767483
THRIL	-2.36989900102965	4.71696081826172	-16.2630618033754	1.04930506820007e-30	1.91916746700272e-29	59.3605072318536
MED13L	1.45255067293205	6.65476595559085	16.2984221382031	8.88511585710179e-31	1.64308989790936e-29	59.3336700291218
PPIL4	1.11744138054402	5.68901593628276	16.2890700601532	9.28457751792855e-31	1.7148489054024e-29	59.3315324549988
ALG3	-1.28619154715276	6.20797308400905	-16.2837377942565	9.5203728233033e-31	1.75219235395384e-29	59.3190372163752
MPDZ	1.02108473971041	5.4068578774659	16.2774326896423	9.80697108638484e-31	1.80026256519749e-29	59.2937995305242
QKI	1.3571502844461	6.33135088537016	16.2881249940216	9.32593637401051e-31	1.72037175174621e-29	59.2897445962878
C5orf28	1.38764716384695	5.18734718726797	16.2661110285186	1.03435531651587e-30	1.89413163814662e-29	59.268790376966
SMAP1	1.11294557689407	5.13214492972205	16.2624450592832	1.05235516262472e-30	1.92240451605508e-29	59.2615752936265
CDC7	-1.93613658854942	4.99310628658905	-16.2450793696705	1.14199599127124e-30	2.08109366564671e-29	59.2361357768782
NSMCE2	1.36088472660949	4.65289774861063	16.2381313705001	1.17997707480373e-30	2.147701303667e-29	59.1873630881269
SLC5A6	-1.14510221229886	6.19657249447574	-16.2527055233249	1.10172127771487e-30	2.01013933246251e-29	59.1548247744552
RABGEF1	0.897903273373177	6.10273996968059	16.2375259042208	1.18334641893766e-30	2.15122637127941e-29	59.0774870247456
PAK4	-1.62893465281971	7.18198137302398	-16.2354146951428	1.19517090071756e-30	2.17009507196794e-29	59.0342201812898
MED24	-0.975021903537363	6.64501728520715	-16.2288123857266	1.2329215347704e-30	2.23593596209086e-29	59.0231636493674
ACTL6A	-1.03510044584651	6.01746149851135	-16.2211247237269	1.27839184310362e-30	2.31560095489071e-29	59.0198290170357
CHST10	-1.74822859008934	3.6037200159983	-16.1927020317982	1.46164889624661e-30	2.62537318493291e-29	59.0170005258594
PDHB	-0.868556933713073	6.64476032782026	-16.2149095901837	1.31638269167115e-30	2.37867659423994e-29	58.9542741592624
EDEM1	1.25215219075317	7.0293986490133	16.2194986439167	1.28822366859009e-30	2.33059838645166e-29	58.9480866770808
ELF3	2.28521851023629	6.69572823600711	16.2088548695266	1.3544846478133e-30	2.44458431148611e-29	58.9360906911702
NOP14	-0.913822440236435	6.18436149902686	-16.2048184325376	1.38049990489815e-30	2.48854580695685e-29	58.9229222938085
SLC25A37	-0.922182049970131	6.39218260244231	-16.1980470169235	1.42527594523329e-30	2.56310701720038e-29	58.8850629491422
RNF41	0.961987207007326	7.49074287749171	16.2012520409174	1.4039035069946e-30	2.52769964760562e-29	58.8365709488175
NLN	-1.16531611999628	6.57185741647062	-16.1833944525367	1.52723001516326e-30	2.73662123003479e-29	58.8144489084331
ZNF184	2.12721129970019	4.48030059286048	16.1541752713759	1.75296823175951e-30	3.12248765932394e-29	58.8006565550349
RAB11FIP5	0.927812619391935	5.22037066189638	16.1510222138642	1.77925157980727e-30	3.16180375412851e-29	58.7382765703364
EEF2KMT	-1.60711748915663	3.80506977801796	-16.1260452676628	2.00196028040547e-30	3.54498060973685e-29	58.7247092474276
PELP1	-1.25107662777664	6.69462266555838	-16.1636625780668	1.67621478390655e-30	2.99643347561199e-29	58.7147311806683
MED11	-1.5826091977497	3.77241588620588	-16.1226846936572	2.03399212479762e-30	3.59322655834836e-29	58.7081889365014
NEAT1	2.60618248224987	11.1888551731986	16.189902059899	1.481073981287e-30	2.65708565149409e-29	58.6920031676677
GLTSCR1L	1.06255664488238	6.36098224442788	16.1606875936361	1.69991192175254e-30	3.03518161914817e-29	58.6914289552591
FNDC3A	1.10409512163302	6.81105480687494	16.1641385998247	1.67245399746956e-30	2.99327404362371e-29	58.6882236026085
ZNF841	1.60382994029871	5.21664719232532	16.1314116543279	1.95185803573267e-30	3.46034241612299e-29	58.6417091958501
ZFAND5	1.10440058810952	8.06994798921149	16.1535972416724	1.75775719077935e-30	3.12730829108326e-29	58.6013162584647
EPB41L1	-0.914362143967399	5.70205279151407	-16.1179599912862	2.07989998193783e-30	3.67000918082003e-29	58.5689678793116
ERBB2IP	1.22409101500445	7.5624446066165	16.1359834405245	1.91017018408507e-30	3.39043918253209e-29	58.5314133873173
PCNXL4	-1.18266942449124	6.10853862802554	-16.111082896799	2.14859037524177e-30	3.78232509667414e-29	58.5045172329465
GABRB3	-1.03672353989018	6.24379069667625	-16.1114396595884	2.14497146154082e-30	3.7803863223588e-29	58.4959713950785
DARS2	-1.68388115207544	6.44201187871353	-16.1028511027252	2.23381844389931e-30	3.92315997118035e-29	58.4652892113003
NEK6	-1.72485788810681	5.78654004425687	-16.0933908185484	2.33597331668427e-30	4.08346627745413e-29	58.4551290687282
LYST	3.08875713740421	5.44605981052447	16.0833691823417	2.44931972310991e-30	4.26670359190469e-29	58.4356328114485
LRRC45	-1.72546022717131	4.74130043073407	-16.0741924610866	2.55795526826858e-30	4.43536446978303e-29	58.4308218207549
FAT1	-1.28580994925763	7.51507018185315	-16.1095209454337	2.16450684616484e-30	3.80588229531747e-29	58.4228343501332
SLC38A2	1.2877256520123	9.39939619865966	16.1228956563098	2.03196622479841e-30	3.59322655834836e-29	58.4197687034914
REV1	1.12827036686798	5.93667247870923	16.0978100568539	2.2876811629955e-30	4.01306312424537e-29	58.4153501238878
CDCP1	-1.25542612023416	6.52034606207895	-16.0879289588918	2.39707785450225e-30	4.18540942595417e-29	58.3808812247655
GFM1	-1.32226938780831	7.09069672124656	-16.0954303490964	2.31355983475557e-30	4.04899935649064e-29	58.3782443257648
VKORC1L1	-1.05344603272687	6.30801254849071	-16.0849878894469	2.43064421461515e-30	4.23908867905471e-29	58.3667322945418
TFDP1	-1.18359486053758	6.17563063919967	-16.0825487433467	2.45884040442613e-30	4.27337355472948e-29	58.3592729373696
SLC26A11	1.10228155940239	5.56055985952082	16.0761696196895	2.53414701387462e-30	4.39916203009725e-29	58.350288129101
RAI14	-1.23440214371638	5.63155984345061	-16.0708472339823	2.59875067695301e-30	4.495718913033e-29	58.347083138164
PHF12	-1.12613833199874	6.71770923850152	-16.0829090614443	2.45465456405943e-30	4.271042054915e-29	58.3328234735981
SHC1	0.766565408429745	7.67498101434064	16.0954841282871	2.31297176208363e-30	4.04899935649064e-29	58.3326460065396
PKNOX1	0.905435710494794	5.49012442926015	16.0615276706381	2.71588747301197e-30	4.6929535436994e-29	58.2849861657458
PVRL1	-1.19707326124143	5.71658794469522	-16.0528725732125	2.82942352451874e-30	4.87791316236205e-29	58.2640192197108
PMEPA1	-2.44280469357339	5.75133408342932	-16.0470006877128	2.9091556198134e-30	5.00961935632087e-29	58.2593150054369
ATIC	-1.01819319164737	7.38787400534054	-16.0723906074889	2.57984840409199e-30	4.46816650932473e-29	58.2410464105431
LCA5	2.19192407963676	2.88422773958906	16.0312128447354	3.13491857361167e-30	5.37373713485763e-29	58.2390108426519
CCDC174	2.18034698555284	4.90616927613037	16.0353455082072	3.07417327961006e-30	5.28166887489985e-29	58.2128174058965
NUP188	-0.882715385769827	7.34169010127585	-16.0605954038157	2.72789332168878e-30	4.70828116304353e-29	58.1888302659814
TTF1	1.43060980278283	4.96052167717132	16.0338237325887	3.09640269261913e-30	5.31378089512787e-29	58.1843494038483
ZNF569	1.50768942882249	4.43759641672074	16.0175271575658	3.34483308187681e-30	5.71399471643483e-29	58.1605984079607
CENPB	-1.42285995023058	6.5420677643857	-16.0383524722587	3.03071957717452e-30	5.21297653732561e-29	58.1425733908219
KCTD11	1.14413032804869	4.12545489652409	16.0049197302687	3.5506986638973e-30	6.05190591794346e-29	58.12501171125
F2RL1	-1.40244132058724	4.6967300785134	-15.9997072201058	3.63949292194746e-30	6.1891988353299e-29	58.1029095205949
ZER1	0.879391793735325	6.7190537302794	16.0292504984379	3.16418395344853e-30	5.41771792987265e-29	58.0589197870331
COASY	-0.976071703222947	6.50510748443676	-16.0185864420491	3.328092556325e-30	5.69187218972394e-29	58.0295416107617
LSG1	-0.768362463071317	6.432599874409	-16.0152927398583	3.38042315889059e-30	5.76823115385239e-29	58.0183939955178
C6orf132	-1.87028973884089	5.0193181466565	-15.9765417090469	4.06192486017938e-30	6.83021989926692e-29	57.9929126336547
TESK2	1.01908294851173	4.4831297181561	15.9765924732279	4.06094722211044e-30	6.83021989926692e-29	57.9686859246448
BET1L	0.884258076859472	6.96975856852019	16.0044634198763	3.5583840624436e-30	6.05812869406498e-29	57.9302985673022
TXNDC12	1.1309531364834	6.38480145095263	15.9967150914701	3.69146857891297e-30	6.26340024643584e-29	57.9135319860631
CYP20A1	1.18133598896848	5.13600085783757	15.9737369532979	4.11630939937755e-30	6.90620133419591e-29	57.9039890336989
PRKD2	1.32856765608698	4.56386508240796	15.9640963811454	4.30888657609424e-30	7.21318180898898e-29	57.9014122019938
LMAN2L	1.09280880841723	5.2989767408128	15.9775196682163	4.04313247525844e-30	6.81388072373522e-29	57.8905442760583
NUP155	-1.1097125462481	6.30638053162285	-15.9835633518982	3.928921360856e-30	6.64377062551955e-29	57.879741410636
EIF2S2	0.69159165604889	7.99290549678967	15.9986151103743	3.65837791296312e-30	6.21427632817356e-29	57.8649084483199
VPS11	1.16378011370931	5.7607629214785	15.9750002214763	4.09172444666533e-30	6.87263247104324e-29	57.8599439804397
LETM1	-1.09944953418232	7.14583696919759	-15.9869361320122	3.86660001992628e-30	6.54575714760011e-29	57.8471535848556
HNRNPM	-0.76876586548987	8.58568320153889	-15.9926176207536	3.76385799962015e-30	6.37901712441266e-29	57.8247472455641
HYAL2	-2.11426240638132	5.32087208270002	-15.9437382643497	4.74584794174827e-30	7.92699140081112e-29	57.8090418597228
NUP62	-1.0004065342731	6.55544960327779	-15.9677679771064	4.23449816765049e-30	7.09656523274998e-29	57.7849634731915
UBXN4	1.0485833174192	7.83956023385476	15.979229458957	4.01048704866719e-30	6.7664576991895e-29	57.7787761051653
KIAA0100	-1.1039212881049	8.69689931204786	-15.9814734033339	3.9680447149054e-30	6.70238013937227e-29	57.7731706249649
GPATCH3	1.6381021891985	4.53857806336664	15.9134627663075	5.47947344912714e-30	9.11182428705351e-29	57.6707266530555
ALDH18A1	-0.927154931677832	7.38236560994829	-15.9500997221578	4.60472163191091e-30	7.69983296489691e-29	57.6623294692194
PURA	-1.36061167458706	6.39450553573065	-15.9334553191283	4.98322738002478e-30	8.30501024844085e-29	57.6482074356544
SAP130	1.30970055740917	6.12394035876963	15.9346851546575	4.9542197708004e-30	8.26584045314875e-29	57.6446223191079
DMGDH	5.42555012460529	1.60708391876025	16.159796463769	1.70707554265711e-30	3.04435229792628e-29	57.5907687364828
XRRA1	1.36066536282531	3.90201615326525	15.8845059486865	6.28768471348059e-30	1.04442338116841e-28	57.5660302925652
COG2	-1.10247087120763	5.01033733473769	-15.8787561388682	6.46190745672969e-30	1.07217682177075e-28	57.4852908222937
MYO1B	-2.16184540193849	4.39196978367368	-15.8622131981267	6.99072212070042e-30	1.15608682119425e-28	57.4788752127233
U2AF2	-1.00282703480138	8.03489414925466	-15.9144182285427	5.45466408488293e-30	9.08062482246142e-29	57.4700478667403
TRIP13	-1.34859541363654	5.0926281436171	-15.8726125830472	6.65342887674332e-30	1.10152026475389e-28	57.442266354889
PRR15L	-2.64521178450531	4.05053847625814	-15.8540041586882	7.26907584639976e-30	1.19947739461032e-28	57.4398335279891
TRAPPC6B	0.962067751472311	5.79799787764174	15.8762553477427	6.53918989571403e-30	1.08380215755013e-28	57.3795666681511
RRAGD	1.34380298122246	5.40335852325754	15.8615958134799	7.01127863465791e-30	1.15821078083634e-28	57.3671752163136
CALML4	-1.18781143033648	4.18629701189977	-15.8147390803849	8.76269369806466e-30	1.43646952587488e-28	57.2413322936154
MRPS23	-1.06323815861998	5.91576278854614	-15.840140803278	7.76469640722149e-30	1.27845045231182e-28	57.2259678732722
DOLK	-1.27614390524053	5.62661255175969	-15.8290948075847	8.1838132369114e-30	1.34598181342236e-28	57.2224829473773
PRKDC	-1.30879054732223	8.85265119057455	-15.852285113789	7.32876227353049e-30	1.20799883972924e-28	57.1528979900171
PODXL	-1.42700927906806	5.72785927478773	-15.8148586336269	8.757706718075e-30	1.43646952587488e-28	57.1500505554523
PGPEP1	1.19933164754712	5.59658966912807	15.8027881537306	9.27589379043841e-30	1.51894025253242e-28	57.0677160162721
NFIC	-1.16052196505772	7.51498458916399	-15.8193166782832	8.57376922131852e-30	1.40857460204944e-28	57.045012797614
ZNF654	1.86268923754929	5.24125220064046	15.7882072450302	9.94314594044568e-30	1.62113224149547e-28	57.0199798550342
ZNF140	1.2295773287906	5.41542388515413	15.7920915826662	9.76081256480401e-30	1.59313436383801e-28	57.0060683810779
TM4SF1	-2.23879448068989	4.10715761355622	-15.7506049714147	1.18953041104042e-29	1.92894364662127e-28	56.9484878465791
CCNE1	-1.41892310767838	3.77057170013243	-15.7473313568593	1.20824999183265e-29	1.9550734781637e-28	56.9367535613269
MCM4	-1.39890865363969	7.28442116532678	-15.7930319102937	9.71718069591642e-30	1.58773868694103e-28	56.9146518947669
STIP1	0.996874400555267	8.74459261789647	15.8011552798307	9.34832142465178e-30	1.52913283782757e-28	56.8976536602321
DNAJC1	0.901838718491405	6.05054126469354	15.7761372871849	1.0531864112456e-29	1.7152545717206e-28	56.8956800275955
MBD4	1.18568567537815	5.77983359668913	15.758980637077	1.14295217609664e-29	1.85742098227999e-28	56.8151779516513
MTERF4	-1.28847876462908	5.80460856296175	-15.744357287498	1.22551333799451e-29	1.97874282616404e-28	56.7955298643849
ANAPC5	-0.818677543726212	7.74406083263599	-15.7695575114504	1.08674289101393e-29	1.76798821792689e-28	56.7915071012611
WDR5	-0.930472839624341	6.12871133229074	-15.7506046249646	1.18953237664578e-29	1.92894364662127e-28	56.7770775182518
YWHAH	-1.05723831176777	5.46824361037978	-15.7315112065853	1.30297497620709e-29	2.09929959685897e-28	56.7553646253983
PLCG1	-1.15927491830053	6.39426261612826	-15.7454558101741	1.21910813442374e-29	1.97051967131398e-28	56.7496552214943
SHROOM3	-1.22812053187033	7.16840238425597	-15.7492707497188	1.19712445894815e-29	1.93916082800059e-28	56.7217004755657
SIAH1	1.86986790597599	4.38388839248918	15.7104908009351	1.44049194222292e-29	2.31837374109533e-28	56.7160025325093
NETO1	-2.48430073424755	8.23967192860912	-15.7393675563222	1.25503573957427e-29	2.0242337986517e-28	56.6472790369988
CCNA2	-1.97045782081247	5.78179546194476	-15.7030388212859	1.49267146256896e-29	2.39721440448508e-28	56.6201897905389
BAZ2B	1.80162479802839	4.83886107697609	15.6936179545968	1.56136624773028e-29	2.50218522688558e-28	56.5957350649341
FBXO30	2.05865645462543	5.29951455244377	15.6963401905044	1.54119609653684e-29	2.4725000625638e-28	56.5931875384054
NRBF2	1.86514161382939	4.64225802866855	15.6697900418027	1.74964179428841e-29	2.78311665074521e-28	56.5007921314629
ARL5B	1.72417490514016	5.76069710783751	15.687927853688	1.6043878053243e-29	2.56838883632726e-28	56.4984007440471
PIK3C2B	-1.29870699108669	5.74866965439327	-15.6785615548331	1.67781557952621e-29	2.68022114278357e-28	56.4949878619511
DDX11	-1.26216827325894	5.16155111638991	-15.6704369712211	1.74424035041597e-29	2.77746692490417e-28	56.486664274629
LRP12	1.37173699713342	4.32518813643971	15.6574143074064	1.85627116773965e-29	2.93717258743716e-28	56.4758086037872
AFG3L1P	2.3787984385285	5.76303378660864	15.6810566459628	1.65793121029583e-29	2.65127742851993e-28	56.4680056110346
MRPS17	-1.16481467617183	4.837269271106	-15.6590207957388	1.84206884932413e-29	2.92085594946685e-28	56.4555116379899
EIF5	1.29038307845015	9.00784437334584	15.7065559312609	1.46781163066545e-29	2.35981364518976e-28	56.441556417286
TBC1D14	-1.14973091540772	6.00269158930702	-15.6688198073037	1.75777416634521e-29	2.79014131943337e-28	56.4246753957699
PHF20L1	1.07441580564893	6.06901124545834	15.6779451905871	1.68276445024479e-29	2.68527003027373e-28	56.4221957273666
GEMIN8P4	2.17399446206999	2.43370627824388	15.6388275003987	2.02881876025211e-29	3.20007799411194e-28	56.3905274028081
KDM4A	0.736049751876062	6.83639524542281	15.6772833416362	1.68809486479287e-29	2.69091640018362e-28	56.3800286255405
TMEM181	-1.48822611835282	6.27405116801228	-15.657419248559	1.85622731665006e-29	2.93717258743716e-28	56.3525914930353
PPFIA1	0.736402261716007	7.04687767016926	15.6693604706289	1.75323772413253e-29	2.78588546725651e-28	56.3308332922869
RPS6KA4	-1.3886658406902	5.14451897689392	-15.6338923438398	2.07728391678257e-29	3.26281331531455e-28	56.3243070702317
MYD88	-1.1540784122494	5.52776477961224	-15.637222611518	2.04445336408615e-29	3.21797816720311e-28	56.3041294032262
MCTP2	-1.49089988408469	5.99618701968421	-15.6409407000838	2.00841544093383e-29	3.17456486958552e-28	56.2779926773772
FOXJ2	1.03241766389519	5.83082580571814	15.6324888698631	2.09127795661543e-29	3.28136152523901e-28	56.2146652856357
SRSF10	-0.941405302635545	6.51244222352939	-15.6352769165258	2.0635705895542e-29	3.24466764112522e-28	56.2005996234384
POLE3	-0.876686591260611	7.08315538514859	-15.6396501324025	2.02085144716019e-29	3.19086281078416e-28	56.1886946716314
FXN	-1.36842023980998	4.09213447765273	-15.5857146015558	2.61608006026315e-29	4.0792376100635e-28	56.1577181571687
UBE3C	-0.868429652524651	7.84647496046462	-15.637250495889	2.04418068712746e-29	3.21797816720311e-28	56.1547553331792
AAK1	1.19570457045602	7.10562975256012	15.6264508935063	2.1525717479524e-29	3.37401016359637e-28	56.1153198357705
HIST1H4H	2.42494498777927	3.87229219612221	15.5684040390243	2.84228327778671e-29	4.39997172157168e-28	56.0838673036756
SDCBP	1.1152142119176	7.49099440361155	15.6156053442271	2.26724089307598e-29	3.55004058920009e-28	56.0601440757022
GEMIN6	-1.86865430954851	3.03672096777911	-15.5695893374395	2.82618590044752e-29	4.38409168193388e-28	56.0538455411436
GPNMB	2.63182143544445	4.48592450399077	15.5626416572238	2.92186449842613e-29	4.51385980538753e-28	56.0416598674918
PGD	1.14764500530039	8.61367700918984	15.6072761242074	2.35945824847126e-29	3.69058594365047e-28	55.9887816250795
TRANK1	2.43171251437251	2.57461531560098	15.5612097826619	2.9419844395411e-29	4.54027115561656e-28	55.9777730538483
HSPA9	0.77585797693895	9.4276334541023	15.6059147277414	2.37488558626766e-29	3.71085140097765e-28	55.9500122966446
KIF21A	1.00985183818594	6.85562778591929	15.5889191641642	2.57623430234234e-29	4.0212821501011e-28	55.9448418818603
ZCCHC8	1.53539564795417	5.68613084574364	15.572858035774	2.78226741641133e-29	4.32489932969281e-28	55.9316408694416
PIGM	-1.3817334738524	5.76128672915297	-15.5628379546203	2.91911703423745e-29	4.51385980538753e-28	55.9301124649937
TFB2M	-1.35370366126302	5.24998999977267	-15.5469842215007	3.14959918450144e-29	4.84573579451573e-28	55.8841239928
ISCU	1.21808484603069	6.59397494522807	15.5726002586495	2.78570586982402e-29	4.32576621936685e-28	55.8837885381353
CSE1L	-1.15098215551165	8.01406448472021	-15.5825721036305	2.65575575599867e-29	4.1368079286386e-28	55.8832092775718
VAMP4	1.35710886421835	4.38184472480528	15.5356426764861	3.32562960611384e-29	5.10088398012312e-28	55.8761015263907
RNPS1	-0.848713256236706	7.5277159261388	-15.5761673121972	2.73850254772644e-29	4.26128023385079e-28	55.8734876717751
RRAS2	1.08156304413146	5.10143807361419	15.5435253420857	3.20226768292178e-29	4.92172482361856e-28	55.8552509240032
RPS6KA2	0.982232889722734	6.86976292566208	15.568747064694	2.83761523813426e-29	4.39727868068359e-28	55.8551902142796
BRWD3	1.46154727127685	4.58490115616995	15.5342583331338	3.34778234875865e-29	5.12962242336325e-28	55.8524972306353
RFX5	-1.11506348333703	6.56541377294632	-15.5578468444328	2.98978808635053e-29	4.60930779308414e-28	55.831287990425
SH3BP4	0.939315167495327	6.54043591944999	15.5518582548467	3.07685673596509e-29	4.73867494843608e-28	55.7932059958089
ASCC1	0.94740614909277	5.76699342052337	15.5421075961086	3.22411076608596e-29	4.95022978154875e-28	55.7869432761031
SLC25A22	-1.45057822364579	5.89925306291583	-15.5290429606342	3.43258106056441e-29	5.24884289261051e-28	55.7554068538752
AP5Z1	2.31528724568868	5.91578228337596	15.525031113033	3.49927786197271e-29	5.33995491619738e-28	55.7284051758324
MRPS25	-0.940112473125637	6.16408240047868	-15.5326735114557	3.37332540291066e-29	5.16349176861432e-28	55.7242710239131
ZMYM6	1.07805900005084	5.6767733973508	15.5265963595274	3.47310209321976e-29	5.30540193609237e-28	55.7193746871186
CCDC88C	-1.25676752301364	5.64665956587602	-15.5160028398976	3.65417681218485e-29	5.57067198089013e-28	55.6989742722612
ZCCHC7	1.12623509118784	4.77448215067144	15.5032860879273	3.88412505919872e-29	5.90922207587922e-28	55.6748458835798
LRRN1	-3.45553224524363	4.5173715338718	-15.4730911860491	4.49012110582623e-29	6.78989511833703e-28	55.6387470633026
OSBPL1A	0.930265109077387	6.17148551494671	15.5139271791772	3.6907528952901e-29	5.62072469327344e-28	55.6254386076938
MPC1	0.937582585198086	4.99794491138961	15.4895991436817	4.14790104800984e-29	6.29776361343941e-28	55.6079032475856
METTL1	-1.60613515437839	3.99131933070312	-15.4567471968404	4.85690767046964e-29	7.30774805408539e-28	55.5556969382288
MIPEP	-1.15182544717512	4.51132045667646	-15.463524681972	4.70128844414487e-29	7.102067130511e-28	55.5366435986682
TBC1D23	1.21405186177904	5.81504651134165	15.4796605710654	4.35065817382161e-29	6.59227882321951e-28	55.4886833694565
TBL2	0.718735541227328	6.23164005648414	15.4838460428355	4.26408312404666e-29	6.46762345360452e-28	55.4774431331867
SYF2	1.28788487749394	4.82186789800093	15.4544404841868	4.91104531497254e-29	7.38180745241518e-28	55.4591851008188
ADPGK	-0.935474196705993	6.05447312080161	-15.4627929355152	4.71784596309384e-29	7.1199170835997e-28	55.4152150678477
MORF4L2	0.937300083783402	9.18513841521493	15.4926252470713	4.08807238364897e-29	6.21320798713288e-28	55.4127298900314
NUP210	-1.35387453068486	7.4457952438972	-15.4782564454613	4.3800961112789e-29	6.63019387166975e-28	55.4127008667388
CASP3	1.26018001204661	6.2335579951702	15.458693596531	4.8116933494529e-29	7.24697967255614e-28	55.3639273287765
POLR1E	-0.856430891636744	5.54112165200626	-15.4471979611994	5.08499878184111e-29	7.63563417081261e-28	55.3620516969081
SLC25A25	1.90648844685852	6.4943086650999	15.4599977432122	4.78163534806273e-29	7.20893939623594e-28	55.3558232604024
SORBS2	-1.94720473156292	3.29671920849383	-15.4031563338754	6.28457175381917e-29	9.3434781638959e-28	55.2866739922365
N4BP2L2	1.03133240716042	6.07775750461073	15.4428926261639	5.19132766953139e-29	7.78751011844988e-28	55.2861106460388
PDSS1	-1.65036182190654	3.67383991816628	-15.3973856374805	6.46153689676392e-29	9.57812813838174e-28	55.2775856265766
HEATR1	-1.28098827441557	6.34346016162356	-15.4377211052905	5.32200795558672e-29	7.96762427328915e-28	55.2740634552296
FYCO1	-0.975909052604369	6.56258036646784	-15.4389813101485	5.28986197264871e-29	7.92740193426079e-28	55.2671165575547
LOC389765	2.39939635214887	2.35341472284535	15.4051452826059	6.22471400566375e-29	9.27284776875466e-28	55.259616843574
MCM10	-1.96164515969162	4.96158020147667	-15.4026012875275	6.30137899555729e-29	9.35919950517194e-28	55.2276448780101
ING5	-1.46428719566243	4.8117610665429	-15.3937049348151	6.57701776046404e-29	9.73009839321458e-28	55.2133934840417
RBFA	-1.03370385192639	4.71425961030222	-15.3997245546831	6.38921542143839e-29	9.48028248698803e-28	55.2128562094465
EAPP	0.990162693115217	5.85910529431752	15.4202093573466	5.78957761783604e-29	8.65037786163443e-28	55.1987743583966
PACSIN2	1.00571099425453	7.71662090827788	15.4306407878457	5.50630226985388e-29	8.23532219961413e-28	55.1636405042465
DPY19L3	1.02075130213633	6.36897043145161	15.417125149529	5.87610536305343e-29	8.77093420791354e-28	55.1482609072858
NCAPH	-1.38484808155765	5.46529998781544	-15.3962200620111	6.49788421552838e-29	9.62250782843927e-28	55.1412114574041
DFFB	-1.45535023564661	3.93462687038759	-15.3700854355157	7.36909157891957e-29	1.08378334132278e-27	55.1329982308918
TOMM22	-0.784922303728512	6.41132395589402	-15.404564305484	6.24213911525333e-29	9.28958978737801e-28	55.1006923180774
PGM2	-0.875579213644745	6.66548972388667	-15.4061096108508	6.19589900338672e-29	9.23908832520904e-28	55.0987936148868
MLLT10	1.23198490919981	5.50643273017712	15.3926263590559	6.61124914566552e-29	9.77111389481432e-28	55.0917479575861
PRPF4	-0.878408763488572	5.74728804075759	-15.3892818387095	6.71853904026745e-29	9.91991958983836e-28	55.0725500134473
FTSJ2	-1.09096236718847	5.60611546361571	-15.3729197085699	7.26919569465257e-29	1.07013963285199e-27	55.0160047543526
MTHFD1	-1.0788710449526	7.14407201688946	-15.3886723973185	6.73827719511374e-29	9.939289819433e-28	54.9794570589299
FASTKD1	-1.56820773541635	4.59381810500592	-15.3406042720203	8.49367587460265e-29	1.24067156549643e-27	54.9656370463464
HPS6	-1.50669744403311	5.03934909211651	-15.3414531212157	8.45900051702687e-29	1.23680965690044e-27	54.9498370760102
CREB3	1.11921807432409	5.73587598801955	15.3602479119428	7.72665263216546e-29	1.13414873826585e-27	54.9339585609021
MRPL20	-0.785588028947292	6.84434237718362	-15.3734468112725	7.25076826806747e-29	1.06847435047401e-27	54.921979775081
ATP11A	-1.48016831267887	6.34427279574974	-15.3562800335577	7.87576131080076e-29	1.15433620127819e-27	54.8979021382003
GNA13	1.3625081382866	6.83909978193899	15.3671347409911	7.47455731537281e-29	1.09821871475184e-27	54.8867946843135
BSDC1	0.824378934709594	7.14882339004118	15.3496081168444	8.13303511516166e-29	1.19030853108448e-27	54.7941312366065
SDCCAG3	-0.933622656924973	6.10396249769012	-15.3286249857389	8.99854334194367e-29	1.31314020235788e-27	54.744303304152
TXNRD1	1.20392827270846	10.4299524355075	15.3561799587873	7.87955917894341e-29	1.15433620127819e-27	54.7357205792172
MPZL3	1.54184243923625	6.1613317141681	15.3251812577844	9.14918557586478e-29	1.33253317756727e-27	54.7254114874157
SLC37A3	-1.18840856832515	5.38725952587141	-15.30137166783	1.02624277110167e-28	1.49177748798284e-27	54.7085078358063
RBM8A	-1.05085070072415	7.17978921819976	-15.3263474164733	9.09789143817323e-29	1.32634891102533e-27	54.6884685131927
INTS6	1.32426648950202	6.24717619051419	15.3134341269642	9.68238538400964e-29	1.40882460199892e-27	54.655803835573
KBTBD6	-1.07009036285382	5.33623881694687	-15.2890804346688	1.08894231177362e-28	1.57681366958464e-27	54.6366007657242
ADRB2	-1.59791039938364	4.22821110065889	-15.2640059670391	1.22905040822356e-28	1.769455506221e-27	54.6293482379786
PQLC2	1.65907288337558	3.76104687004682	15.2617933469709	1.24225195074101e-28	1.78333224592037e-27	54.6225649683877
GNAI1	-2.37586947711864	4.45561900907223	-15.2535167429963	1.29291048879079e-28	1.85074775020806e-27	54.5874462247555
ICA1	0.749021546412513	5.91123849515103	15.291257092467	1.07756476558428e-28	1.56184483783915e-27	54.5713272228412
INCENP	-1.45553245697907	5.76121752255912	-15.2765802561821	1.15665946698425e-28	1.67003832271495e-27	54.5546080099003
SESTD1	1.17967861791414	4.67730169525629	15.2623328049124	1.23902020765406e-28	1.78039497015631e-27	54.5502708785995
DHX37	-1.36192643715457	4.91475552864095	-15.2630166233231	1.23493578323428e-28	1.77622564377834e-27	54.5465565062848
ZSWIM6	2.27877277532361	4.1947934926658	15.2510717819482	1.30826893763024e-28	1.87094917785292e-27	54.5438558074913
GRPEL2	1.58512150610658	7.09976287489282	15.2985498528286	1.04030858037877e-28	1.50930180125291e-27	54.5432856045819
MYCBP2	-1.37593065686472	8.02068614636938	-15.3011296796933	1.02744147099481e-28	1.49207554433831e-27	54.5323487343967
CMBL	-0.908095825213818	6.45678400236768	-15.2794223343121	1.14090043539525e-28	1.64887015764149e-27	54.4929489256988
LPCAT4	-2.14795089740154	2.6486963663619	-15.2686519939073	1.20178709661965e-28	1.73186516725918e-27	54.4914491368547
IGSF9	-1.870012770046	4.37558122942285	-15.2375809167842	1.3963721068895e-28	1.99314862709626e-27	54.486414235717
ZSCAN26	2.08224751457132	3.5030921157916	15.2303649133842	1.44592037384909e-28	2.06191266227141e-27	54.4789203782034
SLC35B2	-1.5698268933146	5.85467905457813	-15.2569272985661	1.2717887136481e-28	1.82399038434956e-27	54.4667780478686
GLOD4	-0.720269775679787	6.28635219423072	-15.2686678527124	1.20169508441198e-28	1.73186516725918e-27	54.4542185411001
ZRANB1	1.07163869642773	5.98439010385816	15.2565745696117	1.2739570080744e-28	1.82535672072951e-27	54.4045518390943
TFAM	-1.32707196805333	6.88924146885696	-15.2486557535919	1.32362577855976e-28	1.89110986592325e-27	54.3293802268142
CIR1	1.33700213683294	4.95157635377398	15.2171839749533	1.541034391319e-28	2.19338127204229e-27	54.3038470840727
PIGU	-1.07343298345713	4.84043228880901	-15.2031010725443	1.64961856383453e-28	2.34348839683437e-27	54.2748005927383
MANEAL	-1.17436731119924	5.04191697511136	-15.1988686801619	1.68373096044532e-28	2.38743192653889e-27	54.2395558485993
GHR	-1.5545734970371	5.01967705333022	-15.1878404069429	1.77598541010451e-28	2.51586763378578e-27	54.2006062676963
RPL36A	-3.29367998969324	1.87967025854112	-15.2883215530517	1.09293736438155e-28	1.58107393675851e-27	54.1836045209961
IARS2	-1.37557894354432	7.87875760990795	-15.2232185451704	1.49673225305396e-28	2.13234644325031e-27	54.1669471209102
ZNF517	1.27569493366341	4.03025538762588	15.1548891646843	2.08303395369993e-28	2.92052640978134e-27	54.0910704879372
FOXO1	1.83239935644943	3.8084333008791	15.15354086847	2.09667633833473e-28	2.9369115575032e-27	54.0889641409495
DIEXF	-1.39838051768566	4.99384560654034	-15.1596337185999	2.0357328427475e-28	2.86490762574475e-27	54.0553339553495
SRSF1	-0.936197419465474	8.59299241776705	-15.2070198070386	1.61865377947958e-28	2.30167662430543e-27	54.0544213612144
CACYBP	1.19477558610653	7.54235252942535	15.200827176479	1.66785854140342e-28	2.36716104515252e-27	54.0429029594754
HIST1H2BN	2.81376550856478	2.01424320444187	15.157232579542	2.05953465606212e-28	2.89298151500737e-27	54.0297281295097
DROSHA	-0.986266360137856	6.48755727422405	-15.1796414003091	1.84785048909604e-28	2.61053519118754e-27	54.0217467107501
ZKSCAN8	1.36115029235921	5.58811088161057	15.1612957983668	2.01941922287634e-28	2.84728629584142e-27	53.9768737726699
ADIPOR2	0.775251584587363	7.01125327438586	15.1797768319321	1.84663999464274e-28	2.61053519118754e-27	53.9738733434902
PDGFA	2.07562610975315	2.64123655937787	15.1268777767237	2.38569434802336e-28	3.31086749814407e-27	53.9652711582238
ETV6	1.33445200369194	4.46874494272937	15.1399012122888	2.23983794873847e-28	3.12714956349958e-27	53.9611675831337
NUP93	-1.37556150044245	7.74465930635953	-15.1796215429417	1.84802804224318e-28	2.61053519118754e-27	53.9508022276093
PHLDA3	1.60692718699467	6.4531681167176	15.1674838172448	1.9598294092683e-28	2.76586451217789e-27	53.9455645481173
C15orf39	-1.92170367580394	4.50736510439242	-15.1190896737025	2.47744083136882e-28	3.42868677639025e-27	53.925504406806
WDR36	-1.24270070696159	6.00577983429852	-15.1512259883815	2.12030863185728e-28	2.96724645069608e-27	53.9210043554122
UBALD2	1.68767231100042	4.9321007902623	15.1300288132529	2.34955150731804e-28	3.26674679943404e-27	53.8870870726629
PIK3R1	-1.5362050454411	6.09557868836085	-15.1398108520898	2.24081841390886e-28	3.12714956349958e-27	53.8688788430305
HCFC1	-1.29811165702885	7.50431803665706	-15.1584371957555	2.04755887641554e-28	2.87885244272058e-27	53.8682304719047
FGD4	1.49888679780833	4.628024131209	15.1200360211531	2.46610592834808e-28	3.41614821218402e-27	53.8553192042821
CDK19	-1.17342440575553	7.71356377030881	-15.1568192266167	2.06366023681678e-28	2.89606748748045e-27	53.8503861659379
VRK3	0.847485530432816	5.22072963483376	15.1280478771998	2.37220835795211e-28	3.29519710481118e-27	53.847189583666
DHRS4-AS1	-1.06361576065484	4.8793782686097	-15.118570807101	2.48367778038977e-28	3.43415336559234e-27	53.8448545599142
DERL2	0.959090089708457	5.5625941222114	15.1323149727377	2.3236738695755e-28	3.2337615222934e-27	53.8276681569666
SH3BGR	1.72151031390589	3.47257330747313	15.0933563040554	2.80657195195802e-28	3.86283083690207e-27	53.8111438336967
LDOC1L	-0.869188487717819	6.61589086796536	-15.1351673876125	2.29178791572554e-28	3.1923457646136e-27	53.7930244210435
SPC24	-1.93167983352492	3.6609404367047	-15.0873824296055	2.88906306677381e-28	3.96909158377635e-27	53.7926578015855
OSBPL5	-1.41470716983565	5.80186810061101	-15.1211476939833	2.45285739231014e-28	3.40093320433324e-27	53.7891746442044
BRF2	1.65716299744805	4.71064273005435	15.1014162575829	2.69901323229263e-28	3.72161457264519e-27	53.7872706809582
GPBP1	1.21406570161361	7.1140024014018	15.1427444830765	2.20920591822479e-28	3.08877430801336e-27	53.7839616836475
CSRNP1	2.61728916802265	5.02972264259469	15.1078300206189	2.61638999880119e-28	3.61100296158076e-27	53.7666826135898
HSPD1	0.978131663144721	11.0139586070672	15.1603242470888	2.02893915535991e-28	2.85802536180904e-27	53.7603841831555
NFIX	-1.57496902536247	9.02451599348766	-15.1390949008062	2.24860220172094e-28	3.13509848291938e-27	53.7261007254961
NFATC2IP	-0.762247108160325	5.99994698698763	-15.1112616660696	2.57323174496513e-28	3.55470541696379e-27	53.716682321895
GTF2E1	-1.1221138891434	5.62278454268067	-15.081937664004	2.96636898286929e-28	4.06785357504705e-27	53.6268087988847
HSD17B7P2	2.66331351291678	2.9509171084644	15.0510181951234	3.44650422857314e-28	4.70479159056857e-27	53.6158911577476
SAPCD2	-1.78691465065298	6.46203528134666	-15.0865143318927	2.90125143872138e-28	3.98219301680441e-27	53.5779926731535
NUDC	1.05601041664926	7.54021123072292	15.1001158038582	2.7160830404069e-28	3.74171586557339e-27	53.5565121277873
JAG2	-2.02876230835557	6.268903507017	-15.0751272714515	3.06599784319237e-28	4.19681163294227e-27	53.552136043863
XPO6	-0.863972474947166	7.75380686971137	-15.0891180300514	2.86484875314713e-28	3.93942938436422e-27	53.5145247645709
SMAD2	0.724209604973751	6.66015657544104	15.0808528941208	2.98201739307118e-28	4.08558149401066e-27	53.5057910993344
KRI1	-1.13426311638157	5.92363835513373	-15.0618804319129	3.26952203250182e-28	4.47132448452162e-27	53.4869881769328
LYAR	-1.40773018595126	4.44191527752487	-15.0221388145799	3.96531664262408e-28	5.38852440775051e-27	53.4181523918986
CDCA7	-1.91284409174087	3.74549539786046	-15.0117697507174	4.17017171490634e-28	5.64646514617074e-27	53.4149808592762
SEPHS1	-0.750063787587868	6.65977971259222	-15.0524765813381	3.42219375853254e-28	4.67585636743627e-27	53.3893939424682
FLCN	1.56950959262986	6.11538075334095	15.0452300499673	3.54471296534872e-28	4.83446048026125e-27	53.3844707816175
ASB13	-1.29662567790429	4.66330935139361	-15.0083448375101	4.24014624187561e-28	5.73603927639677e-27	53.3661204568201
TMEM184C	-0.878602735329298	6.64065878436241	-15.0450137976146	3.54843618017695e-28	4.83514679505781e-27	53.3541298936801
FBRSL1	-1.70152165306745	5.65208772238811	-15.0206839171898	3.99343850586682e-28	5.42183296601232e-27	53.3345663840351
MBD6	1.68355788308939	6.82561752274537	15.0426688104548	3.58906307064764e-28	4.88607171975023e-27	53.3113945657502
PJA2	0.947066091973263	7.51135034968453	15.0377987875211	3.67493601989555e-28	4.99844558648113e-27	53.267136129706
TSEN2	-1.22291207108044	4.71260228242128	-14.9957095384528	4.50866247938567e-28	6.0883161682064e-27	53.2611057876201
DHX33	-0.842998914896071	5.9484072092872	-15.0155793849348	4.09369938392257e-28	5.55293495474086e-27	53.250979471188
ZNF829	1.81974060969859	4.87555264712005	14.9924969739745	4.57961708425853e-28	6.17302783996644e-27	53.213783072515
ZDBF2	1.51606145673018	4.22875975787935	14.9776892697988	4.92145759634333e-28	6.62191821386125e-27	53.2112080813157
GRIN3A	-2.52627692466255	3.64011524406086	-14.9602860153264	5.356150974269e-28	7.18106812764494e-27	53.1811241216275
SASH1	0.961258098143642	6.88384025589823	15.0132929166664	4.13942581677449e-28	5.6098933271377e-27	53.167821674489
PPAP2A	-2.054133930321	6.74951392089721	-14.999305466227	4.43055020989986e-28	5.98822159782685e-27	53.166108405716
UTP15	-1.16318117112987	5.15512191841716	-14.9771489379943	4.9344051017032e-28	6.63339543484112e-27	53.1443534703894
TET2	1.34053870848856	6.3054367058749	14.9927572156634	4.57382769466048e-28	6.17076340188875e-27	53.1044357568813
NFRKB	-0.940439801250078	6.45093959006087	-14.9905098552328	4.62406642574827e-28	6.22735259632611e-27	53.0968799639269
HS1BP3	1.06712953243322	5.55611048271143	14.9695250238171	5.12078215397391e-28	6.8716411817759e-27	53.0652547285536
LINC01128	-1.41720607096133	4.60433312807834	-14.9322245901255	6.1398325028661e-28	8.17337986374445e-27	52.9935595654344
FERMT1	-1.97197998107448	3.48226949005239	-14.9211540199758	6.47982952912877e-28	8.60310523513684e-27	52.9901807392577
NETO2	-1.4663879654866	6.0214272889255	-14.9575387490771	5.42821427960737e-28	7.26471173106811e-27	52.9852197748367
SRPK1	-0.936699644784484	6.90584903925613	-14.9720768202194	5.05762523864885e-28	6.79296069620315e-27	52.9838828431976
PARD6B	1.9623100410554	3.56363550157219	14.9144828874743	6.69378405389473e-28	8.85584681526725e-27	52.9593313945324
BIRC2	1.18711816622414	6.08897305961873	14.9579059040983	5.41852734369009e-28	7.258216466802e-27	52.9464808938716
NFYA	-1.0125069268453	6.22389399008312	-14.9502301504527	5.62470559628289e-28	7.51428640869963e-27	52.9397069197204
THSD4	2.72342887158072	2.39682519785714	14.9304296310458	6.19371576447104e-28	8.23780654732481e-27	52.9293563906035
NDN	-1.21282626589975	5.04448681384427	-14.9202701508272	6.50777692771078e-28	8.63257759244744e-27	52.9073054744109
TBC1D24	-1.73794095470728	5.07581385739426	-14.9197707916802	6.52361987404272e-28	8.64595551885485e-27	52.9062068971605
KAT2A	-1.23392524147091	6.92604382583338	-14.9560095914907	5.46874677579775e-28	7.31244003431693e-27	52.8957981864999
MCM7	-1.11613876875941	7.63196662227199	-14.9469186805818	5.7160722789375e-28	7.62955923026894e-27	52.8216437178531
GTPBP1	1.04268183363959	6.45762686201424	14.9294770534348	6.22250415580536e-28	8.26877189412153e-27	52.7884030361259
NOL9	-1.07682821045735	5.4062537288268	-14.904431347142	7.02963823678423e-28	9.28382126328514e-27	52.7739982474581
VTA1	-1.63617219250561	8.22828244552684	-14.935864662585	6.03200231707045e-28	8.04409829423889e-27	52.7623719169441
KMT2C	1.40271659793278	7.86089623423238	14.9344694269548	6.07310673425699e-28	8.09172765941464e-27	52.746494385725
MTMR3	1.12073347174201	6.27150342461956	14.9113008630629	6.79832374756625e-28	8.98623498181821e-27	52.7131730247565
RNF19B	1.62675180878978	4.81109516869385	14.8776653002911	8.00892502538208e-28	1.05395228161094e-26	52.6787603743333
GATA2	-1.19324413599447	7.71878000725564	-14.9160159602779	6.64399586732713e-28	8.79772856647127e-27	52.6772948623707
WASF1	1.03914345100065	4.30743322841885	14.8736624651077	8.16672616510657e-28	1.07101799209817e-26	52.6710561790978
CHAF1B	-1.03299358229208	5.20701804463886	-14.8799547560407	7.92005049848185e-28	1.04322349372985e-26	52.6648283952696
SEMA6A	-2.14534968731956	5.51360644945617	-14.8589711092983	8.77315261193872e-28	1.14654185918948e-26	52.6144146220113
ASF1B	-1.26479475800379	5.21667084470839	-14.8698248876836	8.32094556459003e-28	1.09029073820143e-26	52.6095854824181
MKI67	-1.81340939444364	7.39131593976904	-14.893103503234	7.42848198713366e-28	9.80194073100167e-27	52.5894082848088
MAPRE3	1.03753839970499	5.00415799159824	14.8591021745021	8.76754727768754e-28	1.14654185918948e-26	52.5688566209834
DLGAP4	1.30788513897569	6.14193647746768	14.8774959138824	8.01554012786156e-28	1.05395228161094e-26	52.5515002403726
NUDT19	-0.934041917234532	6.3331217591378	-14.8747177481889	8.12482364189507e-28	1.06645412418441e-26	52.5481500718976
MNX1	1.88022113262242	3.52199095027893	14.8315831810547	1.00271254164744e-27	1.30474276649723e-26	52.5463193533871
WIPF2	0.846677615095117	6.25398855493979	14.8759682220658	8.07545019998819e-28	1.0609007891778e-26	52.5380145604312
CDK2AP2	0.998065042025368	6.64426588559907	14.8801903787814	7.91096027886605e-28	1.04294099690476e-26	52.5345649781978
POLR3B	-1.43364058430005	5.36857979107709	-14.8492296093831	9.2000143265605e-28	1.20023818529655e-26	52.5248844990139
ALG2	0.604594856210744	6.32799000028059	14.8692204965173	8.34549938318313e-28	1.09255465333808e-26	52.496688308162
SLC30A4	-2.9184351663705	6.44001612784193	-14.8345410729762	9.88344584163744e-28	1.28716238298376e-26	52.4240918991427
BZW2	-0.826986488122722	6.45727854649784	-14.852006376204	9.07625585986651e-28	1.18512224340657e-26	52.4088090625815
AMMECR1L	0.916912984768245	5.78595726801296	14.8433550989688	9.46745462115496e-28	1.23405641138249e-26	52.4051955153664
APTR	1.31360200307191	3.55672883763832	14.7970019510129	1.18710792070867e-27	1.53009549676922e-26	52.3725735444026
LOC100272217	1.41064454523298	3.44997127531277	14.7923072559377	1.21464066391082e-27	1.56290010362338e-26	52.3599456637825
RNF115	0.976221835717414	4.95223508883102	14.8117803327285	1.10446507708917e-27	1.4297109997906e-26	52.3457618627898
SLC48A1	1.19845123553793	5.88804216039048	14.8155382959692	1.0843882848887e-27	1.40736166688753e-26	52.2919699852259
CROT	-1.63158117451066	4.87538255969214	-14.7912495536847	1.22093176641499e-27	1.5683072202299e-26	52.2873599913646
CCNE2	-2.31287594540705	4.70526312983131	-14.78130786218	1.28168784595931e-27	1.64213521287756e-26	52.277384188849
CSGALNACT2	1.15986654892114	5.10776468891535	14.7998536226485	1.1706909174013e-27	1.51023151337611e-26	52.2603738768887
CHCHD4	-1.06824512992137	4.8400209994124	-14.7916358304047	1.21863044639638e-27	1.5666913341685e-26	52.2542049239055
RABGAP1	0.761818412107224	7.05707689192152	14.8268400918907	1.02619155492428e-27	1.33413786915524e-26	52.2521412147354
KNTC1	-1.21479449506229	5.83695581025501	-14.8047338372278	1.14312315272283e-27	1.47593613596612e-26	52.2350386159283
UBE2N	-1.0127070788955	6.9206686883873	-14.81762746318	1.07338600888689e-27	1.39428757002124e-26	52.2319066089048
PPIL1	-1.1833629750911	5.62552918982131	-14.7960547337966	1.1926120535503e-27	1.53587157771109e-26	52.220666427732
CNST	1.03763582969874	6.29486324673277	14.8112631301922	1.10725730221073e-27	1.43209092592561e-26	52.2180195933022
SRSF8	-0.862947422217319	7.18242445471449	-14.8125904436261	1.10010573946498e-27	1.42529661637672e-26	52.1913242575284
TRAF3	-0.805378350590256	6.12910421048396	-14.7899154915008	1.22891334414051e-27	1.57721049364222e-26	52.141205330653
STARD7	-0.889779113795341	7.86826874399694	-14.807202522441	1.12942724683768e-27	1.45950770555203e-26	52.1390621604454
HEXA-AS1	3.03294070149916	1.67215639908281	14.812973920421	1.09804822240462e-27	1.42385942207494e-26	52.1222885939917
SNORA33	-2.69913229055405	1.984442051456	-14.7823878472074	1.27494333541779e-27	1.6348889090208e-26	52.1009638663587
ESPL1	-2.22803585956154	4.72012281349881	-14.7452335705892	1.52881200344027e-27	1.94054446691962e-26	52.09761239575
GRPEL1	-0.751219762442448	6.29867398208569	-14.7791823973082	1.2950662760005e-27	1.65786148341206e-26	52.0679649310418
ATP5G1	-1.06987146643212	6.41779695550586	-14.7736270163339	1.33070031114302e-27	1.69913230205132e-26	52.0464411993759
MRPL14	-1.22288851795899	5.00132637307436	-14.7475371688049	1.51168908786323e-27	1.92043344698428e-26	52.0441188159899
B3GALNT2	2.84241785562802	6.90985719192654	14.7762913709509	1.31348895774652e-27	1.6800127929746e-26	52.0290706839695
PTK2B	-0.816492654954525	7.00015806136042	-14.7758512636275	1.31631648751096e-27	1.68219645757146e-26	52.0261918179907
CHERP	-1.11975326047611	5.84193911361543	-14.757370192754	1.44073932794314e-27	1.83495689129721e-26	52.0175925878685
PNKD	-1.28176040717017	5.9744954424273	-14.7574351375177	1.44028202095872e-27	1.83495689129721e-26	52.0094071182125
HERC3	-1.55232262184978	7.32323529113373	-14.7673948765741	1.37184934920833e-27	1.7501860516323e-26	51.9837891052981
HIST1H2AK	2.83858206098754	2.38582228904569	14.721505447868	1.71694100279288e-27	2.1701671799611e-26	51.9603128495415
FIGNL1	-1.55346815683776	5.58928128395094	-14.7366265290471	1.59453176635662e-27	2.02054759524144e-26	51.9355178973747
OTUD5	0.950307447809076	6.22299287189943	14.7498099982865	1.49498374207709e-27	1.90081929475271e-26	51.9236968439865
RHBDD1	0.879820250551202	5.58846928318283	14.7299217241044	1.64768805287784e-27	2.08438785189668e-26	51.8681543144425
SURF4	0.713299425935679	8.6480778156599	14.7544008242291	1.46180464978491e-27	1.86020835772629e-26	51.849863881045
COQ10B	1.18671324958726	5.8706839849191	14.7163942645555	1.76041805495259e-27	2.22324958058605e-26	51.7890024418629
JAK1	2.55888807306624	3.90342657694779	14.6788665827459	2.11541771480008e-27	2.65135252574566e-26	51.7864570913233
PSME4	0.716539723150994	7.57688608305288	14.7346515471221	1.61000802973948e-27	2.03843849701248e-26	51.7826210812888
LCA5L	1.74937856998134	3.05067972292538	14.6676466829799	2.23492140629299e-27	2.78734051801458e-26	51.7649206993235
LHFPL2	1.74077060149556	3.90145496818586	14.6665402728539	2.24706723444336e-27	2.80016278775117e-26	51.7339648654191
PCYT1A	0.918189257040268	5.45076933242645	14.6957754013263	1.94733585586885e-27	2.45163894785913e-26	51.7139412830668
ABCA5	1.61566968717865	4.50991690712286	14.6713218970721	2.19504752215785e-27	2.73988641668514e-26	51.7080197663864
MTMR1	-0.776978034795883	5.84658726854249	-14.6938175383305	1.96608989487166e-27	2.47052768714584e-26	51.6946661335738
ZNF449	1.36142809632649	3.91535805167906	14.6595099867388	2.32580846456987e-27	2.8910877403958e-26	51.6899322594994
SPATA41	2.47972158109253	2.00919414480626	14.6758867693463	2.14651514323303e-27	2.68153672136333e-26	51.683793491222
STK36	-0.883817593988757	6.06619490407948	-14.6927091937222	1.97678687903873e-27	2.48189228893358e-26	51.6621833391716
ST14	-1.40749308304179	6.966915699526	-14.6957275011894	1.94779253116405e-27	2.45163894785913e-26	51.6615376235328
KANSL1L	1.58550081648199	4.45651043981468	14.6602776742142	2.31707701165169e-27	2.88262041482699e-26	51.6389042759957
MTA2	-0.734076551500178	7.46581846748636	-14.702011502491	1.88879092888236e-27	2.38336845278131e-26	51.6299572698991
SLC30A5	0.835895208765014	7.22372495446026	14.6953027262933	1.95184700547573e-27	2.45468464273229e-26	51.6014972860721
XRCC5	-0.877963569077812	8.69903668261525	-14.7015119646975	1.89341474814472e-27	2.38719696541907e-26	51.5895555648086
AKR1C3	3.56470328557561	1.72873069089169	14.7442129220696	1.53646077891708e-27	1.94860600136983e-26	51.5728545122295
DNAH8	-2.64845570594805	1.81826667752025	-14.6787084791549	2.1170562589032e-27	2.65135252574566e-26	51.5596227264221
SMARCD2	-1.13919018368587	7.32421164246852	-14.6848085479181	2.0547518772671e-27	2.57762357469029e-26	51.5575574429288
MKRN2	0.840717185960203	5.50844830570269	14.6624291763181	2.29278155305991e-27	2.85476018248322e-26	51.5518300920371
ZNF211	1.37234367387779	4.35746725952758	14.6306919283808	2.67863773945295e-27	3.30776515589026e-26	51.5105546751783
SRSF6	-0.650910603414988	8.20471466910349	-14.6768377604572	2.13654098410595e-27	2.6712988690537e-26	51.4824208565419
RAN	-0.87685140979306	8.77450038169385	-14.6774507262441	2.13013678779564e-27	2.66551116712827e-26	51.4696433244661
SNAPC4	-1.61548924472747	4.88288853189519	-14.6265748281527	2.7332585807776e-27	3.37209597708088e-26	51.4691773596887
ARHGAP42	2.40275371239046	2.29338558054831	14.6185005450473	2.84364986692025e-27	3.49429184956419e-26	51.4615679199975
ZXDB	1.28542326706199	5.40597988848711	14.6396065911371	2.56409704853388e-27	3.17677238290303e-26	51.4602352492663
PPP3CC	1.14852517288317	4.99852310864664	14.635746084351	2.61308226342248e-27	3.23479334439834e-26	51.4599981951862
DLEU1	-1.42253867656476	3.98094673898335	-14.609052429078	2.97852616826954e-27	3.65404811623655e-26	51.4510892470417
PSD4	-1.59869895419954	6.19863542122386	-14.6414480970905	2.54105662292998e-27	3.15082627992705e-26	51.429006258181
SSBP2	1.10303513720687	4.59144133820297	14.6152751756939	2.88898932262943e-27	3.54710250765359e-26	51.4084878866017
KIAA1551	1.34361263597571	5.39367979492304	14.6320134293672	2.6613391779778e-27	3.28910856761437e-26	51.4071843095005
ZNF222	2.95529540380713	2.08619450528918	14.6263723490285	2.73597352369977e-27	3.37209597708088e-26	51.4070320344897
WASF2	0.615772467177105	7.84014853575017	14.6591267231205	2.33017995787881e-27	2.89412590963675e-26	51.4061713944576
GAB1	1.78262331119545	4.13695431438177	14.6009087156277	3.09992927872689e-27	3.79678124383059e-26	51.4045191246051
PALLD	1.1373649892138	6.19064292852654	14.6350776386759	2.62165904587747e-27	3.24273741621879e-26	51.3802144385576
SP1	0.800366649959837	7.05517875538606	14.6478857813299	2.4621324564098e-27	3.05548603020244e-26	51.3730757253122
CORO1C	-0.982989532925454	6.04497974329594	-14.6262608266553	2.7374700293431e-27	3.37209597708088e-26	51.3624083354948
CPT2	-0.832546379310521	6.37992440249011	-14.6204545265739	2.81653094070431e-27	3.46664168898491e-26	51.3021556790852
DDX58	1.58963738445628	3.2882880755027	14.5733130176918	3.54951896865199e-27	4.31575520917233e-26	51.3008216020582
MON1B	0.91060245198147	6.16081248319997	14.6199603403904	2.823365006191e-27	3.47220711981688e-26	51.2904036709687
USP31	-1.13644275002439	5.48424103656646	-14.5962325797864	3.17187370652123e-27	3.8817323208739e-26	51.2763621462489
RRP15	-1.24001861844791	5.1529065047782	-14.587145737173	3.31651222542164e-27	4.05543547043415e-26	51.2347910968913
FAM134A	0.842652761409902	6.74036342392898	14.6027703987244	3.07174484255744e-27	3.76533229027285e-26	51.1815554298325
ARHGAP28	-2.76160156552704	2.94736395280657	-14.578134069813	3.46649954795387e-27	4.22507769578534e-26	51.1365304173465
WDR75	-0.959321703503632	6.07658964247483	-14.5785100235104	3.46010814746356e-27	4.22071356152013e-26	51.1089110198967
FOXP1	1.39469146925574	5.49699812951662	14.5733241076329	3.54932572350987e-27	4.31575520917233e-26	51.1061529548727
SLC35A4	-0.780698731082062	7.13751640598856	-14.586924363692	3.32011740072764e-27	4.05654051174339e-26	51.0877571216259
TEX2	-0.648461581587373	6.50862523027952	-14.5797481510486	3.43914294512338e-27	4.19855044422542e-26	51.0826293449238
ACTR5	-1.38548582636153	3.73934704980225	-14.5262459781967	4.4727594416103e-27	5.38596277267203e-26	51.0723726144028
SOWAHC	1.15199024876084	4.74003563880042	14.54490634762	4.08089204053576e-27	4.93784648514786e-26	51.070220606185
ZNF585A	1.43754147592597	4.61361133302564	14.5397451443362	4.18569110400407e-27	5.05650342861828e-26	51.0437349720577
ANKHD1	1.56257194136308	3.56516988120546	14.5232410636574	4.53930648765581e-27	5.45734397266931e-26	51.0397859865761
NIPBL	1.1515654757051	6.94026552893713	14.5748641607096	3.52259229329605e-27	4.28996316919169e-26	51.0236412386094
MCUR1	0.856306719407054	6.48742655971112	14.5622171553319	3.74826210593783e-27	4.55371389828175e-26	50.9905417739561
CEBPB	2.32491806502879	5.66217179809038	14.5394989961849	4.19075619462753e-27	5.05855265422243e-26	50.9819064180952
SPATA13	-1.29483522654424	6.07206700640456	-14.5430023357006	4.11924287278117e-27	4.98023759884719e-26	50.9574726447475
RBM15B	-0.648824075816162	7.33523974904025	-14.5585570724202	3.81624218760537e-27	4.632553976482e-26	50.9389681011411
FAM13B	0.866107190474822	6.43597217701051	14.5497264473726	3.98540086854782e-27	4.83008712204311e-26	50.9314826537686
FAM126B	1.30364914364004	5.06228942455713	14.5263316583908	4.47087640296373e-27	5.38596277267203e-26	50.9257440531839
PXDN	-1.65669077238968	4.24230639382662	-14.4994779119771	5.10184695985115e-27	6.11407294087189e-26	50.9179050058015
DCAF5	0.89549501714201	6.43269171946771	14.5482106048452	4.01518677719156e-27	4.86226166502487e-26	50.9171998703986
DLAT	-0.883453210637717	7.09094056972913	-14.5509178779507	3.96214546704476e-27	4.80578161010857e-26	50.9112632164261
MRPL57	-0.920199532335577	6.34037277663711	-14.5356326235487	4.2711290259927e-27	5.15142758669127e-26	50.8819926935759
AMZ2P1	1.50116966372223	4.0681025384854	14.4960252688694	5.18921487238948e-27	6.21381583124406e-26	50.8755758203056
KIAA1107	1.67877689225679	3.70347440247085	14.4753581315574	5.74453932143947e-27	6.85691593408068e-26	50.8126128840027
MORC4	0.844094111341228	6.54428355293416	14.52608108463	4.47638563685503e-27	5.38601015408775e-26	50.800303202701
PAQR4	-1.90296934740941	3.6363997848492	-14.4673622645701	5.97507432052746e-27	7.12077111087622e-26	50.7853890113959
WDR47	1.22465708847813	5.02047264025524	14.4899883538375	5.3456045941264e-27	6.39598395102805e-26	50.7614536551767
FEM1B	1.02220636207159	6.93518212278702	14.5190532277869	4.63371320557981e-27	5.56638699959891e-26	50.7518134972181
PDPK1	0.709082061724175	6.67281476294805	14.5066604069989	4.92480209653464e-27	5.91133719277092e-26	50.7004097529372
AHNAK	-2.00954646295102	7.22354134383278	-14.4995589102853	5.09981516560468e-27	6.11407294087189e-26	50.6951772205036
PDE3B	-1.82128523702864	4.75055965324726	-14.458331289018	6.24665233834485e-27	7.40329372632883e-26	50.6905298829953
ABTB1	1.67663214542343	3.41542138362453	14.44404520801	6.70181585961166e-27	7.92397377542745e-26	50.677337365543
C15orf65	2.2105353876219	2.18780806016594	14.4598863228811	6.1990210602746e-27	7.35264614858479e-26	50.6570359664154
SPRED2	1.241076949485	5.07680726103229	14.4646870304646	6.05426324626636e-27	7.18882945802741e-26	50.6286858205401
SH3BP5L	0.819425388100804	6.39055759729185	14.4858563034523	5.45536920070053e-27	6.52211973867191e-26	50.6198233188493
SLC35B4	-1.26307485970633	5.64034885759934	-14.4655817684165	6.02766166943673e-27	7.17774525204297e-26	50.6140486439937
THEM4	-0.872246546499253	5.85057304299995	-14.4739369807735	5.78485054423883e-27	6.89954851249327e-26	50.6068397330965
CTBP1-AS2	-0.961016991020448	5.75428056397473	-14.4646247383052	6.05611964864457e-27	7.18882945802741e-26	50.5820348227475
HIST1H2BJ	2.71635852984276	2.12376101238956	14.443612117308	6.71612299248284e-27	7.93464223879798e-26	50.576546454666
ADGRA3	-1.36699832620744	5.30504449881188	-14.4486950262502	6.55012502519706e-27	7.75072319766423e-26	50.5720730048943
SLFN5	2.38652427655449	5.98540046470198	14.464667468002	6.05484617622461e-27	7.18882945802741e-26	50.5587845594028
UBE2D3	0.737457077621299	8.69688987821924	14.4831657490849	5.52805608555876e-27	6.60376214643996e-26	50.511313417821
CCDC85C	-1.36361169802198	7.17777403473288	-14.46498032494	6.04553029866962e-27	7.18882945802741e-26	50.5000414278298
FAM98A	-0.719210044043444	6.31987432650746	-14.4575444298691	6.27089405818414e-27	7.42616286890323e-26	50.4978461415168
LGALS3BP	-1.68731758015198	4.29834962830418	-14.4090395685749	7.96306854608328e-27	9.31257299750674e-26	50.4873002481491
SMPDL3B	-1.52077334892921	4.86957419793063	-14.420281459549	7.53397237318995e-27	8.85905474986847e-26	50.4650207332511
SNRNP40	-0.847278631372182	5.94899992363865	-14.4381976847448	6.89759986545216e-27	8.14263833173188e-26	50.4309716540603
PAPD4	0.899789467026561	5.54844858363708	14.435078445282	7.00437650939154e-27	8.25570782300026e-26	50.415072531677
CLCN6	1.42330917547037	4.74211055588089	14.4124458320885	7.83052296064963e-27	9.16470247678213e-26	50.3937771926712
C16orf70	-0.902843537710885	6.07881835865715	-14.4310333585171	7.14532350380069e-27	8.41522962612323e-26	50.3931405235291
WDR12	-1.08941885377806	5.51058492374383	-14.4185890278119	7.59705463596643e-27	8.91229471981812e-26	50.3791140366893
FGF13	1.78738496715696	3.53621692994559	14.3851690035225	8.95738656146661e-27	1.0467246428559e-25	50.3789423602412
TESK1	1.13135310033735	5.47595426062515	14.4193040292792	7.57033979946187e-27	8.88789854798432e-26	50.3636834555377
CCNB1IP1	0.877710503056401	5.36414125535874	14.4165176227431	7.67498508376981e-27	8.99668821373048e-26	50.3539107217425
LINC-PINT	3.78570399371781	2.9127025592005	14.3803056825079	9.17478432776759e-27	1.07129519024695e-25	50.306926372891
WAC	0.943895746901354	7.89744257150763	14.4357164052244	6.98240384755277e-27	8.23627464060113e-26	50.3025767095218
AADAT	-1.29064238283737	6.04671125785296	-14.413294616178	7.79784120542092e-27	9.1335712590172e-26	50.294616855006
GPR137C	2.25157289696137	2.98234646705579	14.3655929757614	9.86527869389032e-27	1.14923991363427e-25	50.2942963595931
ITCH	0.872738232983158	6.7533377570723	14.420316161368	7.53268444754996e-27	8.85905474986847e-26	50.2699487298955
KCTD7	1.43092691764035	4.2261397507483	14.3630587902325	9.98937812261472e-27	1.16279458828824e-25	50.2280273266854
FDFT1	1.08036675441741	8.5063379988421	14.4193620896172	7.56817461929286e-27	8.88789854798432e-26	50.2137542185605
FAM83D	-1.74877057376503	5.67480946655819	-14.3791803948645	9.22583689837964e-27	1.07641932296868e-25	50.1885777692218
MCF2L	-1.34760257077907	4.85525878505749	-14.3593583898586	1.01734097958036e-26	1.18146884372611e-25	50.1556673322048
MAGEE1	-1.86238916937864	3.87429206456386	-14.3233758409301	1.21504836790946e-26	1.3991691942123e-25	50.0875500871152
SLC7A2	-2.48619318704364	4.24422151726396	-14.323984946778	1.21139967464953e-26	1.39603818223618e-25	50.0713047720766
SETD6	-1.0621056292158	4.97677891775743	-14.3437175070297	1.0989663118324e-26	1.27429174814481e-25	50.0648388802092
SKIL	2.39011007185636	5.88537884085914	14.3610603518989	1.00883470124876e-26	1.17340525747106e-25	50.0467910285473
C20orf194	1.46486825366856	3.16672621375828	14.3112308704032	1.29014918684114e-26	1.48110704813505e-25	50.0191694218248
FAM76B	1.31589353749727	5.14676875662536	14.3431784995015	1.10189360995739e-26	1.27670018882101e-25	49.9987521510488
C5orf51	1.29490069895725	6.84032389090939	14.3658853597694	9.85106062701507e-27	1.14847458365884e-25	49.9986936819362
FAM105A	-2.37034999108834	3.29019789291176	-14.314211192261	1.27129872072205e-26	1.46058313621747e-25	49.9914622228464
TTLL7	1.04217445969777	4.9193973075358	14.3286479269267	1.18382949865776e-26	1.36636308622943e-25	49.969986319423
RRM1	-0.806089780644572	7.62414254519397	-14.3597353280127	1.01545088045908e-26	1.18018656509083e-25	49.943845931808
KIF16B	1.06239715588024	4.17357715132763	14.3073673152681	1.31500465973451e-26	1.5084881566519e-25	49.9429895736655
TFG	0.559228949864354	7.55721645860413	14.353426039055	1.04755769819568e-26	1.2156202779062e-25	49.9110739326568
TMEFF2	-2.4702428862113	6.05640526932268	-14.3201476873884	1.234570906662e-26	1.42056066930549e-25	49.889219755958
HIST1H3E	2.35207084780113	2.54399916507374	14.2883507426482	1.44453645385177e-26	1.65328958773157e-25	49.8803093444828
SLC2A12	-2.08378146055803	4.66425061248408	-14.2846847165992	1.47094418503996e-26	1.68223136957807e-25	49.876979570556
SZRD1	-0.779550271475447	6.51086188388791	-14.3291039621416	1.18116723092091e-26	1.36433901073141e-25	49.8589907126956
PRIM1	-1.37184708790313	4.47710809253784	-14.2918137693032	1.42002853701457e-26	1.626479672907e-25	49.8549928769987
ZXDC	0.80344048782049	6.19093640061809	14.3283813817847	1.18538834114297e-26	1.36711146932434e-25	49.8542065681748
UBR2	0.818983281822526	6.39302804700222	14.3304469841447	1.17336174860101e-26	1.35636643702793e-25	49.8483262547932
SC5D	1.19829307213695	7.23609097455152	14.3375848814504	1.13273836485746e-26	1.31142631354662e-25	49.8481673218171
MARCKSL1	-1.13731384113433	8.27835699696347	-14.3355610952698	1.14411051806304e-26	1.3235719213586e-25	49.8065907538179
WNT10B	-1.81484594752509	2.66830664461125	-14.2639460834644	1.62973025849801e-26	1.8546372671527e-25	49.777752191727
LRFN1	-2.45807417273703	4.00751834734884	-14.257295318601	1.6842140272094e-26	1.91157655575029e-25	49.760482474954
HSD3B7	-1.29826389511127	4.92072206730623	-14.276495950854	1.53169575283636e-26	1.74771606569839e-25	49.7380744871621
NKIRAS1	1.21190088270647	4.52821764118202	14.266942303228	1.60576681102499e-26	1.8294532954743e-25	49.6968738267011
GABPB1	1.01317825243213	5.17521379606743	14.2794971386939	1.50914303166531e-26	1.72329214931455e-25	49.695440146617
APLN	-2.99299878213239	2.38319782364309	-14.2638702055149	1.63034176387957e-26	1.8546372671527e-25	49.6795176006978
NRF1	1.30142631579944	4.81927412508504	14.2688638886617	1.59058478911241e-26	1.81353236091967e-25	49.6742161398212
CAMLG	1.08949740704513	5.826990078457	14.2821258793714	1.48966330044253e-26	1.70234277925761e-25	49.6602415281241
KDM6B	1.54462966429431	7.54947746251436	14.3005854221024	1.35980381127279e-26	1.55868809389864e-25	49.6539241015729
WDR4	-1.56709790203325	3.96226285859276	-14.2262951945378	1.96333119644232e-26	2.21664520644947e-25	49.5791893386162
UTY	1.60287090379663	4.49623736663975	14.2380212564849	1.8526677022263e-26	2.09485378137275e-25	49.5723106331741
PLXNA2	3.03351347686879	1.39730089200988	14.3186090712552	1.24398640302343e-26	1.43029860856047e-25	49.5676106398535
OTUD7B	1.11849090776612	6.61776285297299	14.2598056533852	1.66343735916442e-26	1.88942325152896e-25	49.4905773688731
MPZL2	-1.38265471163898	4.44447870999218	-14.2129463421749	2.09741585166945e-26	2.36270040725195e-25	49.4865011864953
CACUL1	0.990070492111598	6.19750747086685	14.2504502566285	1.74220106961742e-26	1.97440688765096e-25	49.4771296376852
LATS2	2.16530101523156	4.08697167161829	14.2065405923414	2.16498848658111e-26	2.43152334439057e-25	49.4753400794346
IDI1	1.48429871267183	7.09237671856238	14.2554411516459	1.69972715676536e-26	1.92772681163056e-25	49.4559761894571
ZNF77	2.63938253361805	3.70889785669692	14.2003999231416	2.23181714302902e-26	2.49538095455873e-25	49.4423503299098
ADAR	-0.608643396515809	8.70536762787436	-14.2626404928448	1.6402842973205e-26	1.86453512555372e-25	49.4320706605062
AGL	-1.5921335220943	5.12110120367483	-14.2084822820899	2.14427829763413e-26	2.41006608662232e-25	49.4155929702421
SUPT16H	-1.19676356445061	7.60804662592608	-14.2473314162266	1.76928294220942e-26	2.00207631199824e-25	49.3968859100629
MLLT1	-1.13974528339635	7.81029423331986	-14.2484410670638	1.75959936904034e-26	1.99262022062668e-25	49.3962359833785
MRPS12	-1.18000397954681	5.44781210204432	-14.2194581213186	2.03089547399458e-26	2.29120408997014e-25	49.3902903289874
ZWINT	-1.09579890779461	6.67587160005263	-14.2359553905182	1.87169905850031e-26	2.11478051636122e-25	49.3772497693986
FBXO34	1.12336946177324	5.25086493663597	14.2114049811683	2.1134791896913e-26	2.37722872752094e-25	49.3520247625357
EIF1AD	1.09729209191228	5.07593661456249	14.2050491423404	2.18103273331797e-26	2.44405877041064e-25	49.3310209095391
PARP10	-1.45124845716247	6.10818891949765	-14.2118169476681	2.1091738073701e-26	2.37416445963039e-25	49.3106444648015
FAM120C	-1.16918819829183	5.7164027534826	-14.2037429711535	2.19518191987471e-26	2.45807991863077e-25	49.3080321154882
DCTPP1	-1.22679351854323	5.90774366494698	-14.2052598365996	2.17875896949878e-26	2.44333418117951e-25	49.2832746822236
SLC45A3	-3.01715923248399	6.80365998028996	-14.2018483546209	2.21586951372908e-26	2.47939617124857e-25	49.2732615295549
LRRFIP2	1.1166037728479	6.14371960081343	14.2053617739393	2.17765974008979e-26	2.44333418117951e-25	49.2511855104075
CLIC4	1.24017217074008	7.58135702103155	14.2134567203371	2.09212400339092e-26	2.35850856118003e-25	49.2175410819723
SOCS6	1.16380809870241	5.16278796108226	14.1771235183801	2.50450223187223e-26	2.79610449916679e-25	49.2134486059154
HDHD1	-1.5401113779499	4.00209597759298	-14.1434818874434	2.9588526994948e-26	3.28139823748995e-25	49.1923427599007
PELI1	1.39965539146259	3.39545038627117	14.1410105294589	2.99532675794097e-26	3.3193967968444e-25	49.1784429397374
C1RL	-1.49332439044256	5.13889333113926	-14.1572126747346	2.76417855663738e-26	3.08143320018314e-25	49.1654043362404
SLC25A30	-1.46599518772098	5.27711766964635	-14.1549082242294	2.79592867465822e-26	3.11451520613263e-25	49.1550545091587
CECR5	-0.96479367098241	5.75311988872228	-14.1755980345574	2.52350012684877e-26	2.81522124106695e-25	49.1550509408386
LDLRAD3	-1.05862849017244	4.16851326691288	-14.134207860008	3.09807498940602e-26	3.42567702805014e-25	49.1173814627059
FAM216A	-1.26420324288357	4.45236064564699	-14.1462843908288	2.91803082652667e-26	3.24091352745004e-25	49.1162362102419
WDR45	0.905070495991047	4.85711543050695	14.1483829704053	2.88783328465551e-26	3.20974867523221e-25	49.0859878384709
B4GAT1	-1.95898579382383	4.5057305462408	-14.1247399014173	3.2469999544529e-26	3.57717911343102e-25	49.075542375588
ARID5A	-1.53100523286264	3.6027402663243	-14.1089786244003	3.51103741367234e-26	3.85392820202513e-25	49.0224116234285
PDCL3	-1.07166315870636	4.85881122010425	-14.1259406983809	3.22772101934603e-26	3.56116523339456e-25	49.0073030899512
HNRNPU	-0.686298735400023	9.43220950976021	-14.1799791264213	2.46932469582007e-26	2.75888241312754e-25	48.9983215808565
MAF	-2.16392465939811	3.64953015087327	-14.0959707172821	3.74512342721169e-26	4.09889018826609e-25	48.9728652135396
ZMIZ1	-1.05666443059957	6.97587265361651	-14.1544082994033	2.8028647194504e-26	3.119927103578e-25	48.9643953143922
B4GALT2	-1.22839090902097	5.99180301418456	-14.1404469888954	3.0037069249862e-26	3.32622884849505e-25	48.9607119867981
ARAP2	2.51889457454761	2.73469335358607	14.0862496271402	3.93024194399289e-26	4.29836220182063e-25	48.9238405973745
ZBTB40	0.990312757704633	5.94487812843951	14.1350072292691	3.08581996873359e-26	3.41464057851905e-25	48.9164099698097
RUVBL1	-1.33980792595139	6.94861417197395	-14.1452037927551	2.93370361213431e-26	3.25591230153797e-25	48.9145614083422
NAPB	1.05043878899035	4.60071700606586	14.1106905007881	3.48134560062039e-26	3.82693159142868e-25	48.9105515554567
TONSL	-1.28826607673593	5.55440779528041	-14.1249369030224	3.24382915781987e-26	3.57630973816616e-25	48.8988455512882
CTCF	-0.788109239869055	6.44401836645354	-14.1294102179803	3.17266105847652e-26	3.50299106280025e-25	48.8734552067886
NEK7	1.15448643347041	6.48437112051122	14.1327919393952	3.11990238523243e-26	3.44727404096028e-25	48.8653872962181
INPP5K	0.803780836107808	5.29369354630923	14.1128425837559	3.44437613163185e-26	3.78906608004278e-25	48.8628824930968
AGPAT9	4.04283159910888	1.73618980321239	14.1489346301301	2.87994740318838e-26	3.20335483009457e-25	48.8250087758435
PLEKHH1	-1.52343034896297	6.37972124026654	-14.1159819689846	3.39115231986013e-26	3.73325097030936e-25	48.8194263948971
PRRG4	1.21628859894283	5.65242252921852	14.0971679598731	3.72293855608661e-26	4.07758171832214e-25	48.7352195214807
PKP4	-0.803210293456814	6.73256202344751	-14.1052664986511	3.57629951599195e-26	3.9226963865694e-25	48.729596755786
SMEK2	1.01253982747031	6.37986152827563	14.0986120764884	3.69635466901793e-26	4.05142056277177e-25	48.6984481670113
LINC00665	-0.954040026260786	5.64646115806665	-14.0805502185324	4.04302148414848e-26	4.41206472427134e-25	48.6899972582989
TRUB2	-0.829308056782861	6.04334033113601	-14.082886940842	3.9963946316466e-26	4.36752997007317e-25	48.6665745373729
CTIF	1.27756309480831	4.01071293469491	14.0400308892599	4.94426297532481e-26	5.36050923014277e-25	48.6400479443721
C9orf152	-3.02307915063988	3.96796477905711	-14.0222889238702	5.3999932105447e-26	5.83354662226901e-25	48.6083805565596
VOPP1	-1.31619474954274	4.40064216551311	-14.0312904793379	5.16373247506694e-26	5.58233310623507e-25	48.6072174684263
KLHDC8B	1.08983038700945	4.78124915914599	14.0496877939638	4.71265584663622e-26	5.12791595602098e-25	48.6023463857341
PMM2	-0.826197996554508	5.70544464572288	-14.0627823636734	4.41590527546774e-26	4.81548537519416e-25	48.5903213654631
PLEKHG3	-1.50071448376631	5.0051321659337	-14.0351626262307	5.06532173862745e-26	5.47988985786958e-25	48.5618501462486
RAB33B	1.40861733554514	4.60910109649363	14.0383745721018	4.98512082387629e-26	5.40090723602643e-25	48.5562676792371
RRP9	-1.16409266472846	5.40201554152345	-14.0509638131074	4.68287862185974e-26	5.09920996271544e-25	48.5545825697182
PTBP1	-0.742979523313915	8.29840158230258	-14.081354637673	4.02690878728884e-26	4.39767726181304e-25	48.5446070778603
PITPNB	-0.856440991406969	5.61048484445233	-14.0452694958709	4.81723848334464e-26	5.22656452788318e-25	48.5145111094952
SENP5	1.12702650944863	5.80333027608591	14.0459308785591	4.80143621775163e-26	5.21318627951978e-25	48.4907093392029
ZNF485	-2.04713535164685	3.25818907487483	-13.9902712488185	6.33188116501519e-26	6.81573674364646e-25	48.4501551272984
PRDM4	1.08255244017008	6.34513903070483	14.0460063942451	4.79963525358086e-26	5.21318627951978e-25	48.4481227110168
IPO8	-1.02387103572197	6.88303034406083	-14.047536293841	4.76329462593211e-26	5.17926372939874e-25	48.4423644324498
CBX5	-1.10026827386482	8.03743865910625	-14.0548989478424	4.59223291136195e-26	5.00413420878164e-25	48.4249383044822
HBEGF	2.57786057853157	3.10454507748973	13.9842229205709	6.52527774503601e-26	6.99383087933339e-25	48.4232522062319
E2F8	-2.74223591331445	3.10167523157223	-13.9874704242698	6.42071191657425e-26	6.90146099780093e-25	48.4180827999422
ACSS2	0.89727615595188	6.47807275042287	14.0369349480947	5.02090868769326e-26	5.43575810053367e-25	48.4034574163103
NUP85	-0.86362000173268	5.6026424920353	-14.0091929989437	5.7632438456168e-26	6.22148595152997e-25	48.3315750065409
ZNF462	-1.41026537882971	4.7336199039769	-13.9806528927015	6.64220322538414e-26	7.10900382269196e-25	48.3302524627047
GDF11	-1.32662982267976	4.12065253003894	-13.9709521859793	6.97065903872296e-26	7.45522906876524e-25	48.3073704068846
FOXD1	3.57067634507614	1.20852329320387	14.1096371589322	3.49958540919996e-26	3.84416784963764e-25	48.3046760358484
ZNF181	1.38639355873797	4.74682091672133	13.9864573574354	6.45314960161524e-26	6.93136583818701e-25	48.301505640866
PHACTR4	1.0404488494946	6.28781823893798	14.0077840958622	5.80375753595971e-26	6.26072005459562e-25	48.249906525664
LRRC37B	2.37229055449753	3.28921237217693	13.9460389501015	7.89091628302212e-26	8.39164298200143e-25	48.2294152774844
RAPGEF5	-2.37591895744188	2.83219054899358	-13.9699678148218	7.0048873320549e-26	7.48650449666451e-25	48.2223744192527
AIF1L	-0.860732782269819	6.45595732333653	-13.9965768667872	6.13638362164505e-26	6.61478366565844e-25	48.2033320992187
BARD1	-1.96101402320366	6.74226537643797	-13.9880342901976	6.40272831939749e-26	6.88706077679604e-25	48.1734203953571
PPAP2B	1.72554168909942	4.47944839307132	13.9506448215395	7.71203512524549e-26	8.22471018754874e-25	48.1630644187843
FMR1	0.977768319406327	6.09246545421328	13.9814110666098	6.61719679848416e-26	7.08729152111542e-25	48.1427608288691
PHF3	1.27968661553945	6.61960549758952	13.984824259387	6.50578712999575e-26	6.9829091882785e-25	48.1246926478548
IER5L	2.60120456338809	4.06478963746966	13.9318563544271	8.46833562037655e-26	8.98026325392473e-25	48.1205997334064
ARSG	-1.29803408575167	3.99721234612014	-13.9344606923268	8.35921204354614e-26	8.87708119136413e-25	48.1174740636399
RELL2	1.43632710882374	2.88804519586131	13.9227793509522	8.85997431700309e-26	9.36911086930411e-25	48.1173972016365
GNS	0.819066628041242	8.34404705565795	13.9960147521627	6.15356234326584e-26	6.62854319558679e-25	48.1154081253506
TLCD1	-1.53945629451371	4.69809416994415	-13.9365111998811	8.27428888804672e-26	8.79311549489806e-25	48.0959145863642
LINC00999	2.18964845475219	3.52182877567502	13.9191443899068	9.0218643074872e-26	9.52688568503712e-25	48.0862957647502
PA2G4	-0.698802590222773	8.2946866138048	-13.9845502804261	6.51466008412365e-26	6.98743827308576e-25	48.0536482657018
EPB41	0.746232653595253	7.65923373906924	13.9698105406765	7.01037164485556e-26	7.48703702838913e-25	48.005553697725
MED13	1.12330137316173	7.40452684270338	13.9669845589608	7.10965476819118e-26	7.58767420036665e-25	48.002281532769
SIDT2	0.930233923049255	5.89473846476851	13.9489312470025	7.77810558036468e-26	8.2775360308119e-25	48.0004762456803
ZNF596	2.10270859447701	3.58524504238426	13.9038026724153	9.73852305282943e-26	1.0269217848405e-24	47.9952934143706
FAM155B	-1.33397316974622	5.44067922595503	-13.930183111148	8.53919940983879e-26	9.04902034849254e-25	47.9908382683396
LINC00662	1.24544846534172	3.63807674932083	13.9060809173435	9.62858976400828e-26	1.01604289456324e-24	47.990509892928
MGAT4A	1.62710174679073	3.90322047294143	13.9030560781811	9.77482237126261e-26	1.03002619457459e-24	47.9881846740972
MTR	-0.826164827559921	6.32980639944018	-13.9489380064417	7.777843842401e-26	8.2775360308119e-25	47.9707541776011
RAB6C-AS1	-1.99634893689114	3.31632391208265	-13.887177743215	1.05798331742735e-25	1.10863066953867e-24	47.9452863927104
SPTBN2	-1.38984766161149	7.02320241580706	-13.9504058396941	7.72121563851872e-26	8.22865677984366e-25	47.9436603192299
ZNF160	1.13046321808539	5.44411888387503	13.9241736938659	8.79865160970186e-26	9.31738734635283e-25	47.9373771561459
ERVMER34-1	-2.05638059391144	2.45796858843757	-13.8896059303979	1.04525452949784e-25	1.0991275920826e-24	47.8817282479169
CEP120	1.06387620502838	4.66258154633145	13.9024836918445	9.8027437192326e-26	1.03224403708273e-24	47.8715401751294
NAPA	0.77491347568299	7.16198594361824	13.9322450848002	8.45195716119057e-26	8.96922888568463e-25	47.83684612525
IMMT	-0.578839133348557	7.15740136917522	-13.9232097440955	8.84100012036901e-26	9.35563479968013e-25	47.795974346592
KIAA0319L	-0.547822592590381	7.15845591145107	-13.9210801834172	8.93528365603198e-26	9.4420984784642e-25	47.7927304521843
IQGAP2	-1.7301505538539	3.83199630670109	-13.8581865663582	1.22253846900444e-25	1.27572186591874e-24	47.7897636918454
NCBP2-AS2	-1.40841059273566	4.94999426897451	-13.8692186769208	1.15708876960189e-25	1.21079058984961e-24	47.7525429194147
SNX11	0.993688295045936	5.04547835153632	13.8786177581183	1.10411020591464e-25	1.15615891576111e-24	47.7389814277356
ZNF618	-1.64434624308969	4.89147284645741	-13.8595598644054	1.21419272851258e-25	1.26789415934248e-24	47.7259037572603
CNPPD1	0.886444433231	6.10755197725293	13.8956769051026	1.01409874888246e-25	1.06711330155704e-24	47.7201144874901
GAB2	1.89892221568107	2.74658055356583	13.8402260554366	1.33714174056939e-25	1.39047925044252e-24	47.7111827307418
CLU	1.98567759909633	5.56258692855931	13.8886541027321	1.05022567011169e-25	1.10281039597183e-24	47.7007753069524
RNF26	-0.925964173048026	6.50097255564425	-13.8883646560463	1.05174207532712e-25	1.10363095758994e-24	47.6821652242724
LPXN	1.21725426889114	4.16716547633269	13.8378471240172	1.35310958050595e-25	1.40611027410915e-24	47.6154909220857
AIDA	-1.3982424848189	7.41840152178324	-13.888011117806	1.05359723832112e-25	1.10480559571438e-24	47.609684610661
SMARCA4	-1.00600123836808	7.81429826954084	-13.8888393860228	1.04925612759312e-25	1.10256333183613e-24	47.6019019147478
FAM107B	1.00064689117695	5.68860461820828	13.8667883104368	1.17119831486945e-25	1.22470152479664e-24	47.5793477376283
SERPINB8	3.32223235702722	3.18520232598577	13.8129859274133	1.5318866454306e-25	1.58640068053696e-24	47.5769124742761
CDCA3	-1.5380219412761	5.10495134177123	-13.83148539086	1.39675787993548e-25	1.45046447614877e-24	47.5333748192363
FNDC3B	0.909208405265256	5.67542258864372	13.8481384010252	1.28538136574439e-25	1.3403671241679e-24	47.5042169552532
TNKS2	0.967973214883352	7.2378326325593	13.8661363178137	1.17501277980395e-25	1.22783520539569e-24	47.5004553355581
TOMM40	-1.20146076633598	6.06734812668134	-13.8468131236333	1.29390852448521e-25	1.34645394342827e-24	47.4860739810739
DIMT1	-0.969992432338313	5.37420925724983	-13.8289922465368	1.41424670219659e-25	1.46761081411085e-24	47.4590412621405
VPS9D1-AS1	-1.38085677665073	4.45926987813282	-13.8032372935387	1.60830070224369e-25	1.65981053916778e-24	47.4283098571821
ULK1	1.34603332779188	6.95200837254464	13.8471951548879	1.29144463083745e-25	1.34482195399827e-24	47.4260756014855
TMED5	1.17347520264109	7.14541263187063	13.8477388723847	1.28794607155118e-25	1.34210952188845e-24	47.4072624855016
ZNF227	1.52641957437249	3.54549326361271	13.7776540988696	1.82753986552824e-25	1.87191941478664e-24	47.3645464293566
CCDC130	1.3636523948983	4.6554648508048	13.7989773791723	1.64288266162042e-25	1.6943355801437e-24	47.3549985749249
POLA2	-1.11627028801925	5.22382230874885	-13.7974454334951	1.655500717512e-25	1.70617699204943e-24	47.3208078275715
HSPBAP1	1.937550095226	3.68295762528638	13.7704859507294	1.89418597437357e-25	1.93622168762379e-24	47.3196903819616
RAB17	0.940869486276882	5.6307657104744	13.8075766242075	1.57382544338388e-25	1.62646681747092e-24	47.3192967824998
MR1	1.2149009743473	3.73501243915421	13.7678414030029	1.91938544540991e-25	1.9606457039643e-24	47.3107817780912
SCMH1	-0.672436928913145	6.35723744504433	-13.8133053394967	1.52944560262463e-25	1.58496585017332e-24	47.296260606931
HEATR3	-1.11047658940899	5.00281795823456	-13.7846485628656	1.76477876059228e-25	1.81134093431673e-24	47.283052155754
SNX2	0.624621854980672	7.01251356793162	13.8183650485822	1.4912946905081e-25	1.54649731164845e-24	47.2738994392144
TMEM223	-1.23763927619771	4.33704499234539	-13.7641672140643	1.95495597310851e-25	1.99562331014259e-24	47.2648542910365
CNEP1R1	1.21329400438221	3.7402368406699	13.7566541109695	2.02976607264855e-25	2.06917633040669e-24	47.2633550872971
PDK3	-1.57164389472866	5.46194915331091	-13.7792208692307	1.81328925082408e-25	1.85986006764852e-24	47.2544541819593
STX2	-1.24040348380531	3.92773944161971	-13.7546468586211	2.05023502679117e-25	2.08862477356148e-24	47.2532789833162
TAGLN2	-1.03129830097329	6.82315108180573	-13.810438280537	1.55149710352152e-25	1.60449590265008e-24	47.2483022244728
MGAT1	1.14872716616552	6.91894544084493	13.8112977482143	1.54485335031881e-25	1.59872625143951e-24	47.2442862575409
UXS1	-1.61557401212037	4.63296893407551	-13.7574413316459	2.02179452494649e-25	2.06245017571987e-24	47.2432743264803
IPO11	-1.02762916468589	5.23585665207832	-13.7766313566949	1.8369028673134e-25	1.88022722941908e-24	47.2216682288556
HMGXB3	-0.753185989549537	6.83175074732225	-13.7941937419756	1.68260712961506e-25	1.7317360286703e-24	47.1746757481646
MTHFD2	0.888935730699114	7.82208397240244	13.8045037461504	1.59816130784818e-25	1.65048075644074e-24	47.1702539212416
PRPS1	-1.08380194633371	7.12453387581646	-13.7930659409134	1.69211232111582e-25	1.7403259324572e-24	47.1607359699227
URI1	-0.958620520151924	6.83318319737067	-13.7878949749814	1.73638872742199e-25	1.78464155585001e-24	47.1457326278016
PIK3C2A	1.08719415092438	7.63128066037044	13.7956598782826	1.67033053518264e-25	1.72028006284654e-24	47.1323981535388
RUFY1	0.794996059397309	5.94978978211579	13.7778950213745	1.82534125118188e-25	1.87094363329332e-24	47.1264987027148
TRIM25	-0.872448898619744	7.29198604110775	-13.7852943966805	1.75909401094039e-25	1.80674115378118e-24	47.1107862321166
KIF20A	-2.10577928993919	5.45661281381022	-13.7376819718534	2.23172656834048e-25	2.26276881500342e-24	47.0572806009563
TBC1D16	-1.14780095578879	7.3637908097942	-13.7741380468111	1.8599309883657e-25	1.90250161589232e-24	47.055026201869
KRCC1	1.35116705636344	5.07034794164051	13.7426247878205	2.17724285123293e-25	2.21200802801852e-24	47.0464103923119
NFATC4	1.83537718041808	1.93350821601194	13.7108645563562	2.55210470952111e-25	2.57370076011881e-24	47.0319105470081
RAB3D	-1.29262541096406	6.51472250012065	-13.7544825328393	2.05191988989899e-25	2.08892400452361e-24	47.015862843563
TYSND1	-1.1224465928082	5.9997961368111	-13.7445595654762	2.15628169899517e-25	2.19368062277178e-24	47.0002274607495
CLN3	0.905983676792846	5.82817078389982	13.7411476089532	2.19338407626572e-25	2.22690029000717e-24	46.9687251075464
SLC35G1	-2.31741246525643	3.16511334679549	-13.6932243857647	2.78764348981152e-25	2.79247862861973e-24	46.9365419575351
RANBP1	-1.00680202837384	6.6542407438731	-13.7439036326401	2.1633651951293e-25	2.19939687001094e-24	46.9253549620881
RNF14	0.709589728904811	6.80103792788632	13.7385553016508	2.22200140334705e-25	2.25443061301752e-24	46.8878673722546
NCOA3	1.16807296672699	5.90974874017118	13.7236139102813	2.39440745253652e-25	2.4228047376879e-24	46.8725054770644
EIF2B5	-0.8806067286396	6.37814630109256	-13.7288969307591	2.33196388924397e-25	2.36280497711791e-24	46.8714884274538
SHQ1	-1.00899618960155	4.62710455067413	-13.6935929264242	2.78250600591386e-25	2.78919293623515e-24	46.8714116978315
ARID5B	-1.3047110391699	5.06901390241087	-13.696040069562	2.74863296274336e-25	2.76076739588992e-24	46.865180437483
STYK1	1.05768455737834	4.74049473639568	13.6943464859235	2.77203090553614e-25	2.78054883617439e-24	46.8477868622803
HEY1	3.8712149833818	1.85415772912069	13.6870988251779	2.87444269646993e-25	2.87559170754114e-24	46.8475680727572
PCDHB5	-2.02949525510442	3.85637631771476	-13.6632008993905	3.23982614282624e-25	3.21329123914655e-24	46.8373216532492
KIF9-AS1	2.06151549718162	2.32451994039268	13.6637182247036	3.23144275872027e-25	3.2070948093155e-24	46.8269856779823
SMCR8	1.28309960823246	6.86900401720867	13.7226425682309	2.40606982133439e-25	2.43296595536412e-24	46.8065965561115
CYSTM1	1.21819489864215	4.8268448015689	13.6825591111385	2.9405168755527e-25	2.93192572399066e-24	46.7891261621748
NBPF11	1.53407093060099	4.21510580763291	13.6728791798591	3.08654340021202e-25	3.07344401177611e-24	46.7865539483545
ZFAS1	1.00287236442567	6.57673978749599	13.7168370697666	2.47697223379802e-25	2.50297544163601e-24	46.783330135144
INTS10	-0.770020529391613	6.71190073695612	-13.7142074685522	2.50977424470449e-25	2.53441627831087e-24	46.7819566169247
TUBA1C	-1.17723470033934	8.17447422809559	-13.7258346069627	2.36795754967588e-25	2.39765681496514e-24	46.7818684040921
TP53BP2	0.894486387826473	5.91175951874549	13.7055570652733	2.62078983985608e-25	2.64119330438113e-24	46.7758908083078
ADNP2	1.25924262705688	6.58493726422788	13.7116225312293	2.54244424306095e-25	2.56568163668032e-24	46.7592870827918
NCS1	-0.975034499895083	6.01670621139917	-13.6973860122721	2.73017940800197e-25	2.74590582656112e-24	46.747881141446
MIR4697HG	-2.47634861956729	2.93189383042015	-13.6532432216372	3.40551703569442e-25	3.36872488853672e-24	46.7321800957109
GLYATL1	-1.7864085603506	5.99757723175156	-13.6773718188043	3.01788551842343e-25	3.0070715955306e-24	46.69208064609
SIGMAR1	-0.897621109874744	7.42487367069214	-13.7037312085816	2.64484519908846e-25	2.66364825684187e-24	46.6919393348682
PRMT5	-0.709161905342889	7.52794083598872	-13.7027825899539	2.65743048343875e-25	2.67452923185766e-24	46.6758236889815
ATG2B	0.857383378692003	6.69906714512364	13.6963530233621	2.74433106374183e-25	2.75829151627492e-24	46.6737819808386
EZH2	0.852194662978295	5.9716882011959	13.6866513425579	2.88088888903329e-25	2.88012167494833e-24	46.6552116549677
TMEM245	-0.805577209053549	7.39842916585829	-13.6950042031701	2.76292045999792e-25	2.77326294300326e-24	46.6536244021452
PNO1	-0.951773118870166	4.62296394752471	-13.6528267258368	3.41262976467772e-25	3.37353841648458e-24	46.6516726075864
NSRP1	0.905769633170056	6.33509314285857	13.6876539048791	2.86646664045517e-25	2.86952420487166e-24	46.6483022890713
DUS1L	-0.886863897500116	6.69926391886159	-13.6841901316917	2.91660412573866e-25	2.91194997021887e-24	46.6236461448371
GTPBP3	-1.05095200760347	5.12423682946065	-13.6565238264055	3.35001021530384e-25	3.31600220125263e-24	46.6232987468224
ZNF512B	-1.29578548157926	5.97892671061436	-13.665191821683	3.20768195482591e-25	3.18561853397261e-24	46.6006492426796
EIF2S1	-0.840386760969862	7.50284543056423	-13.6856584612382	2.89524368380219e-25	2.89254685003151e-24	46.591633302763
PPM1B	0.931429412232198	5.34650284645456	13.6570927901536	3.34047637655882e-25	3.30874625794243e-24	46.5903164975566
FAM160B1	1.06614214896029	6.70071217430145	13.6724889065529	3.09258121322354e-25	3.07581957954149e-24	46.5659154529848
HIST1H2BC	1.6627242366166	2.90535112487066	13.5999163949239	4.44899919549912e-25	4.37213167013185e-24	46.5227535341923
USO1	0.858360835883205	7.67684435206773	13.6724601984928	3.09302581586818e-25	3.07581957954149e-24	46.5166187314961
SACS	-1.59260478810974	5.65205410839167	-13.6361084540725	3.71079868367218e-25	3.66106130315516e-24	46.5152769617349
PTRH2	-0.929116487518832	5.28316913467432	-13.6369155434966	3.69582089680432e-25	3.64868156386678e-24	46.5065771799876
VEZT	0.810968766029918	7.17287005409124	13.6661904639954	3.19167929455168e-25	3.17182371191185e-24	46.5054022290943
TBC1D8B	1.2575166337418	4.11854827922182	13.6074270401522	4.28455644817462e-25	4.21881309021575e-24	46.4706560204658
GXYLT1	1.40040760864424	5.82002701244428	13.6413611180834	3.61440227153043e-25	3.57064898087506e-24	46.4578038537891
DENND2C	1.82096318889204	3.14893049409269	13.5837759635273	4.82415140978806e-25	4.72533969793722e-24	46.4391486537216
PRPF19	-0.728723809159466	8.34663229515563	-13.6591028080636	3.30701311948575e-25	3.27776297044212e-24	46.4352157392119
PUS1	-1.57048985455687	4.43019854710884	-13.592158747519	4.62550680073867e-25	4.5337212871992e-24	46.3981412625038
CNP	-0.81489991685332	6.45839703538316	-13.6236647205203	3.94959434315242e-25	3.89154256278062e-24	46.3455859875136
OGFOD3	-1.0405895582549	5.33091235542285	-13.5988581310646	4.47267336830659e-25	4.39252212547363e-24	46.3390656520827
SIAH2	0.931085344123145	5.31971324350936	13.6033629930557	4.37276480122468e-25	4.30284641252882e-24	46.3200993686492
RBCK1	1.01714399109663	7.54641359897765	13.6300544681512	3.82510773581477e-25	3.77136032573832e-24	46.3115009411944
COG8	-0.996392551809627	4.9683261933198	-13.5804361786834	4.90565951340344e-25	4.80204584441109e-24	46.28197391656
SLC25A19	-1.65817250126659	3.02923851698275	-13.5469382640327	5.80373212241326e-25	5.6407017184568e-24	46.2606204384366
CGRRF1	1.26587759909815	4.06102090744143	13.5636368736998	5.33710728399659e-25	5.20740760081174e-24	46.2537533267205
IL20RB	4.32170227955081	0.555154194497671	13.6828141972958	2.93676405542613e-25	2.93012950540059e-24	46.2201350544529
DDX28	-1.44833754267395	4.59541967714476	-13.5586451135617	5.47250569613831e-25	5.33604841124759e-24	46.2150959283408
C2orf49	0.981015040187464	5.15009874360529	13.5741257790989	5.06345985144812e-25	4.95005944852506e-24	46.1833898819358
RORA	3.28534737927312	1.94257644938843	13.5787163795321	4.94816944408615e-25	4.84050243468389e-24	46.1819211310755
SEC24A	0.919578086599126	6.98429870770317	13.5973410946438	4.50683143353555e-25	4.42317521607646e-24	46.1638896531455
RAB7A	0.679472101159966	8.46005501583128	13.6031677694664	4.37704764578989e-25	4.30424017348926e-24	46.1464932680619
TNPO2	-0.85763145833455	7.69614074268859	-13.5928620060558	4.60922003194539e-25	4.5207085564789e-24	46.1211452945707
IMPDH1	-1.17883190336962	6.1749550753721	-13.571853120927	5.12153072489304e-25	5.00357224235484e-24	46.1118830507729
USP43	-1.18519426723603	4.22144765897733	-13.5273703817332	6.40293556659485e-25	6.20700325810125e-24	46.061845637038
ERCC3	-0.715477700271733	6.33146766157944	-13.5582025562115	5.48467496489607e-25	5.34444382043344e-24	46.0303630278113
C16orf91	-1.05233483665869	4.56388818163644	-13.5223865284723	6.56523275166276e-25	6.34794172562575e-24	46.0085984674666
NKX3-1	-2.00583320211758	7.74594844250421	-13.5706702354173	5.1520198885764e-25	5.03008651800151e-24	46.0027947410192
CC2D1B	0.787738671310261	6.2925670974672	13.5534096035858	5.61822308740444e-25	5.47102709990046e-24	45.994155306392
BUB1B	-1.96252157557291	6.04958900325397	-13.5370817392533	6.09816860377697e-25	5.91920489685294e-24	45.990486655173
NFS1	-0.941096407211146	4.97834643850814	-13.5120219794815	6.91609916748249e-25	6.68289222000754e-24	45.9420763191177
TNFRSF19	-1.63903832838701	4.40563886011166	-13.5015730766893	7.28888462357248e-25	7.02953702681852e-24	45.9372976997579
EPN2	-0.821756670780276	5.8832566454212	-13.5292694282577	6.342159144953e-25	6.15205825068568e-24	45.9222596994756
SLC25A11	-0.92244541822125	7.06918892773721	-13.5464924636373	5.81673569825111e-25	5.64968326293264e-24	45.9163298423463
HM13	0.635297497913922	7.78372831158095	13.5509918395731	5.68682430468612e-25	5.53065762688904e-24	45.9034875094944
NPEPPS	0.678668607735561	7.97649829905266	13.5514787550013	5.67294134668805e-25	5.52073151405494e-24	45.9012875118719
RAB36	-2.32050128070675	2.63813111761884	-13.4831680495944	7.99526868815428e-25	7.69102848310856e-24	45.9007172160535
BTD	-1.81255565056126	4.38806600393754	-13.4765552722668	8.26551914878184e-25	7.94082121165119e-24	45.8835404840145
FYN	2.73324868156243	1.47514740981985	13.5240957107388	6.50911377245008e-25	6.30179577092911e-24	45.8641393585401
TMEM248	-0.659150938923299	6.63432955399847	-13.523662131545	6.52330407828352e-25	6.31146482213307e-24	45.8335470808204
CASP2	-0.923937540171931	5.67025960045109	-13.5047831735672	7.1722600349014e-25	6.92150749897683e-24	45.8317420901859
ZNF112	1.74125298348094	3.01661808022809	13.4591595338841	9.02106350265362e-25	8.62804392075457e-24	45.8233965852899
NDST1	-0.828501557945166	7.14262359801522	-13.524871284326	6.4838078307478e-25	6.28134570235542e-24	45.8063383044895
CHIC2	1.49075405903621	3.76468161155287	13.4658285497265	8.72354195068094e-25	8.35412665378986e-24	45.805582642424
ZDHHC14	-1.3344072774677	3.8039682161271	-13.44639028555	9.6194599423404e-25	9.17116257105926e-24	45.7340551012749
SYNE4	0.95150351611985	6.00531952323266	13.4971407861125	7.45304813246114e-25	7.17403658698952e-24	45.7214216431
KLHL21	1.09768770367601	7.24775409123551	13.5053274054434	7.152674350113e-25	6.90704553320237e-24	45.7073425319268
B4GALT4	0.660881570692079	5.36897802178071	13.4773717193721	8.23166255730276e-25	7.91335755188593e-24	45.6926606661189
EXPH5	1.31262295059626	5.47142776766043	13.4706718927752	8.51366153181769e-25	8.16354671531127e-24	45.6594681743535
FLNB	-1.01611679609173	8.57329917979522	-13.500989063573	7.31030594622288e-25	7.04567099412598e-24	45.6410655741368
TCTN3	-0.901849256908249	5.97268495001045	-13.4736238299956	8.38823705221906e-25	8.04841965342629e-24	45.635506311663
MITF	2.04920832574324	3.680424971935	13.427211672007	1.05939376837627e-24	1.00555352882036e-23	45.6195526455201
POLR3C	1.05705273814833	5.00117365141683	13.4531125581347	9.29963237369911e-25	8.88316028775228e-24	45.6064484236879
PPARGC1B	-2.36334453773861	3.027400214901	-13.4154260941538	1.1241329291144e-24	1.066328494225e-23	45.5926065561066
ZNF239	-1.24169925704175	4.42787472504802	-13.4340730316865	1.02344143925128e-24	9.73274012146753e-24	45.5782474728797
LAMTOR3	0.919088822817173	6.27285068403678	13.4689705024458	8.58680525344457e-25	8.22842805907618e-24	45.5628568915716
SNRPD1	-0.954431342691745	6.43774762072155	-13.4650898180941	8.75600743435875e-25	8.3798730168471e-24	45.5448177217022
UAP1	-0.977966938495133	7.60034521378185	-13.4761024860566	8.2843556065765e-25	7.95382888672332e-24	45.5427857706505
STXBP5	0.873619715440319	5.66887118619181	13.4404266039825	9.91242885954019e-25	9.43849281895089e-24	45.4761109710709
ZNF16	1.49103004842216	3.97373446515956	13.4046026305851	1.18708074041064e-24	1.1217875643805e-23	45.4715777519486
MARK4	1.08378723683516	4.2390297545749	13.4091784679877	1.16004759333378e-24	1.09693165374685e-23	45.4674796566125
TAB2	0.850141048571273	6.58963275030519	13.4489637469726	9.49573732596767e-25	9.05895754045302e-24	45.4469632665282
COBLL1	0.918924805807245	7.29319350002443	13.4528820046079	9.31042264310661e-25	8.88781350342587e-24	45.4334482895935
ESCO2	-1.69675338589395	5.0223807984318	-13.4109858410385	1.14954103290473e-24	1.08836747478546e-23	45.431313493478
MAML3	-1.13091263652382	5.28880964169016	-13.4092891373184	1.15940149221935e-24	1.09693165374685e-23	45.4276930714675
MRPL49	0.688436859834836	7.53308721290738	13.454021883348	9.25719678358967e-25	8.84825378118285e-24	45.4215947742794
CSTF2	-0.776867220116172	5.0366454411705	-13.412375302648	1.14152885507266e-24	1.08146355127893e-23	45.4207028579875
AGPAT6	-0.780970177671564	6.95796920612327	-13.4436231072678	9.75430212576891e-25	9.29381984267424e-24	45.4159876614465
UCK1	0.740479516447114	6.08632910237013	13.4353578212515	1.01684678347033e-24	9.67615418288366e-24	45.4010506577504
SMOX	1.2082114794719	3.48581849464683	13.3775104305159	1.36060517242698e-24	1.27932669186998e-23	45.3960824373118
ZBTB11	0.883593477016225	6.00835257454368	13.4276309753318	1.05716076023603e-24	1.00406868916535e-23	45.3735917460994
TXNL4B	1.11450553770589	4.97368282589967	13.4033596092754	1.19453289235731e-24	1.12741080525691e-23	45.3466130385352
ING4	1.06365220646446	4.87343501841889	13.3957057805998	1.2414653346577e-24	1.17023499467796e-23	45.3380785131103
MIEF2	1.30041297851364	4.98445874820962	13.3866497579786	1.29939287268962e-24	1.22253655240021e-23	45.275928334913
CCDC71L	1.3180280440289	3.44662135779499	13.351785941254	1.54889437675017e-24	1.44910890724489e-23	45.254634807854
NIT1	0.965480985258	5.21448977113403	13.3884806149972	1.28746680175851e-24	1.21207532885303e-23	45.2496457887018
PRPF38A	0.687444437623563	7.0199272159492	13.413256892873	1.13647435580333e-24	1.07735473022367e-23	45.2345028210345
AP4E1	1.14533420554272	4.53534138988938	13.3668013606693	1.43602500973142e-24	1.34770947163294e-23	45.2205343134745
DNMT1	-1.15108445459287	7.11362761882201	-13.4022106472271	1.20146290409763e-24	1.13323913115138e-23	45.1844558720301
EFNA5	-1.34630512265471	6.87143664827561	-13.3945767225807	1.2485435639852e-24	1.17616876767891e-23	45.1835878365575
FAM53C	1.63649223248011	7.58741650217392	13.4041695383954	1.18967189870307e-24	1.12352913402046e-23	45.165635043663
WDFY2	1.17656741474792	4.27102295326966	13.3495348989886	1.56656644833913e-24	1.46381840623898e-23	45.1646157249464
DGAT2	-1.36208856174616	5.25895114511593	-13.3567647841119	1.51051491952206e-24	1.41584844141968e-23	45.1411974204091
HIST1H3D	2.72840293623155	2.27778482567521	13.3244191061706	1.77801809864049e-24	1.65419577256416e-23	45.1138766770513
WDR19	0.755032074322992	5.19824674215383	13.3594548628284	1.49017716788826e-24	1.39765773597815e-23	45.0987374651274
INF2	-1.22540832930247	5.17405638164688	-13.3486032661029	1.57393943159996e-24	1.46979319060355e-23	45.0872334137247
METTL3	-0.778955391796743	5.91241550207753	-13.3562367177695	1.51453984884786e-24	1.41873551904551e-23	45.0437714468218
SNX16	1.57687555643715	4.234676680245	13.3217388660581	1.80221148475844e-24	1.67462918658e-23	45.0393232134205
ADCY7	1.4913662806459	3.29552533142242	13.3118685838436	1.8941908824053e-24	1.75900867595535e-23	45.0382609349196
KIAA0226	0.837463497030766	5.53385920397187	13.3508228012288	1.55643099336197e-24	1.4552532874423e-23	45.0256895113386
PREB	0.684800135932078	6.86117580530207	13.369421040738	1.41719650302451e-24	1.33087071228368e-23	45.0192183642311
DHX9	-0.779719593641858	8.34326891095492	-13.3765911403538	1.36692031585817e-24	1.28446029179764e-23	45.0120451943977
CENPI	-1.72654634042691	3.68370851418954	-13.2895223032009	2.12022526450146e-24	1.96284232871479e-23	44.9629590562808
ANAPC2	-1.06039508189476	5.97328619216369	-13.3392471747058	1.64994340348326e-24	1.53981045038562e-23	44.9629328158526
FNBP4	1.24950473785186	6.94125596990221	13.3539124662532	1.5323836989552e-24	1.43455571218898e-23	44.9344068435525
L3MBTL2	-0.765638435611444	5.88700855314673	-13.3271014911083	1.75413175150818e-24	1.63298464852119e-23	44.9012567353601
DCUN1D5	-0.838693872699852	6.39494415315147	-13.3337006915489	1.6967286018655e-24	1.5824892351312e-23	44.8848016453946
BAHCC1	-2.0905065979055	4.26530308342643	-13.273742889706	2.29596710979595e-24	2.113810062581e-23	44.8739033428783
ETV1	-1.71129327485531	6.86314375058671	-13.330426852925	1.72496646260926e-24	1.60782721306895e-23	44.853530874979
NR2C2AP	-1.09387824718724	4.1095314203862	-13.2802196366331	2.22212938533947e-24	2.05338429847739e-23	44.8395541585148
WDR25	1.06434614749576	3.64051335450008	13.2670709184144	2.37460696010479e-24	2.18219694693596e-23	44.8120632604134
HEATR6	-1.11498476424982	4.68210008402352	-13.2784384943985	2.24219425418871e-24	2.06937854461572e-23	44.8086202318984
MICALL1	1.09332345823694	5.89102953205445	13.3111949056716	1.90063791570365e-24	1.76379762026994e-23	44.8023425171303
TTLL12	-1.13795265405939	7.42002300454925	-13.3276581004727	1.74921570538593e-24	1.62941830223791e-23	44.7996948373507
FUT1	1.46147229905304	3.79079258370281	13.263669301884	2.41573541786725e-24	2.21592443706137e-23	44.790423385152
TMUB2	1.18701370138755	4.38513276417629	13.2762906245361	2.26663241978096e-24	2.08936478916089e-23	44.7773642739831
NCAPD2	-0.982653019933046	7.57687584224625	-13.323213427422	1.7888606403745e-24	1.66325271677173e-23	44.7768128992705
UAP1L1	1.47662738391706	5.96604658361656	13.3038768548869	1.97210632248469e-24	1.82684445024245e-23	44.7717954640015
RPUSD1	-1.36056796413152	5.14106749159923	-13.2791084654095	2.23462566676701e-24	2.06366168586553e-23	44.749695103486
FAM43A	1.23549665479441	6.53503857119285	13.3048776197718	1.9621757958387e-24	1.81876739199469e-23	44.7470011110138
SLC6A8	-0.941345172152285	7.13358794301748	-13.311084447651	1.90169708791758e-24	1.76379762026994e-23	44.7364903966357
ARIH2OS	2.19444837110795	2.71820307924468	13.2405998970333	2.71418236912447e-24	2.47908530746794e-23	44.7346435887757
RBMXL1	-1.07312415587563	4.64229640596673	-13.2636800154435	2.41560476567886e-24	2.21592443706137e-23	44.7222824243089
ITPKB	-1.07902883488943	5.066331499133	-13.2677729708016	2.36620644233772e-24	2.17580869186425e-23	44.7070852812584
PLAG1	3.73100356730629	0.870861440898502	13.4277844686892	1.05634451033145e-24	1.00392842829981e-23	44.6453195337297
C9orf78	-0.710377890647391	6.10417941754309	-13.2782522635918	2.24430264950049e-24	2.07005212437957e-23	44.6310881382484
NCEH1	-1.71455612097305	3.24742318417578	-13.2179146956894	3.04374198952805e-24	2.76998967968201e-23	44.6204268667479
MAPK8IP2	1.19921166806125	4.92324583541017	13.2515307940379	2.56841692462833e-24	2.35023452408403e-23	44.6139989066189
MFAP3L	0.977222649880659	4.64981244309038	13.2472749062985	2.62421181756383e-24	2.39869872361405e-23	44.6111192577233
TBL1X	0.66517734362724	7.0004823250321	13.2875172196341	2.1417854053367e-24	1.9815803848759e-23	44.604963552045
SNRNP70	-0.909409736389323	7.11385189112951	-13.2807944411794	2.21569266072793e-24	2.04869710551051e-23	44.5823264943017
MAST3	-1.32274785403887	4.81936331986597	-13.2365004874587	2.77096528495929e-24	2.52941122911542e-23	44.5823080269293
VANGL1	-1.49670727715782	5.70321770577706	-13.2472474930787	2.62457512180201e-24	2.39869872361405e-23	44.5705349264236
MRPL3	-0.73788390542969	7.36104818416715	-13.2760215811548	2.26971234179547e-24	2.0909202775706e-23	44.5375140907352
RAB1A	0.708032582718609	7.05561346560765	13.2693889592749	2.34698326127277e-24	2.15945469676911e-23	44.513377211306
CCDC59	1.12962820067635	5.78658420239047	13.2557204285945	2.51465376151334e-24	2.30384630157928e-23	44.5092652176266
C9orf41	-1.40317337088212	4.44044448583659	-13.2086478777132	3.1896598346603e-24	2.89401402279511e-23	44.4950922264212
NAMPT	1.02296974318885	7.09667414910393	13.2640910501427	2.41059753750125e-24	2.21391636838647e-23	44.486560027888
LOC145837	-1.90929111225192	2.97220270160555	-13.1882289310417	3.53644929152956e-24	3.18365243175108e-23	44.4593523056001
ATP6V1C1	1.02335526954111	6.75141098387231	13.2536722791685	2.54079385986009e-24	2.32637564632068e-23	44.4504617794827
DPP3	-0.927452009112764	6.24516360098569	-13.2340027513509	2.80614569675423e-24	2.55996863805963e-23	44.3990433363233
ADGRE5	-1.27076004277531	4.64950068086005	-13.1971227643591	3.38097400433683e-24	3.05262566451261e-23	44.3973715399902
LMO4	0.951464168266854	5.58607991018873	13.2275178213984	2.89959289022415e-24	2.64361182996999e-23	44.396531032226
TYMS	-1.06811432006856	4.65205164288457	-13.2008656828166	3.31761185208646e-24	3.00214215964658e-23	44.3828703135489
PPAPDC2	-0.940314873881619	6.27751018140197	-13.2260872158873	2.92062475757939e-24	2.66117119901773e-23	44.3787963162102
SPRY1	-2.76431350019812	1.75292518092813	-13.2570294638875	2.49808839507672e-24	2.29006687060269e-23	44.3470399563851
ARHGAP12	1.16610683860729	5.13500092491674	13.2045410619293	3.25655292344153e-24	2.94936059700832e-23	44.3431438168285
UGT2B17	-2.96313014671045	7.0034022764312	-13.2114270213707	3.1451764385078e-24	2.8553790447783e-23	44.3391463918122
KDM5A	1.21742845861089	6.35082696110526	13.2194822860758	3.0197293963707e-24	2.74980331206201e-23	44.3032576899404
KIF22	-0.99968303481699	6.40031142625732	-13.2162308366257	3.06974916601088e-24	2.79196568605811e-23	44.3005331114117
SLC16A6	-2.82981924401468	3.37597504149662	-13.1528183905454	4.23000099572071e-24	3.78532151083088e-23	44.2961638406443
ATG4A	1.09332640415351	5.3262841611794	13.2006061984068	3.32196583534023e-24	3.00316911399572e-23	44.2939210617359
PRPS2	-1.06044255593158	5.72563802646365	-13.1967063976848	3.38809714167475e-24	3.05559559635964e-23	44.264582423365
BOD1L1	0.857806000813887	6.73126213942105	13.2142484390472	3.10065329494159e-24	2.81666121457005e-23	44.2548168864689
ACKR3	-2.87987582244735	5.61415517082552	-13.1563290774246	4.15554084011935e-24	3.72090645529112e-23	44.2537208659238
ESCO1	1.35617007550785	5.94028026793918	13.2007930163895	3.31883057073344e-24	3.00214215964658e-23	44.2408365574453
SIK3	1.56047203842645	4.54638432413231	13.1719311604937	3.84022085721462e-24	3.44678759067153e-23	44.2299779464053
SORBS1	1.51368499675015	3.36471326691775	13.1443170413785	4.41590656998045e-24	3.94228615070312e-23	44.2159746569638
DANCR	-1.44452763453206	7.38216547164089	-13.2067976531342	3.2196244375924e-24	2.91943723157533e-23	44.2132701222505
PIK3CB	-1.02781882905372	6.72231076454053	-13.1988365445159	3.35181283318032e-24	3.02832861029095e-23	44.1962720283208
LINC00674	0.703648323055046	7.11927203377655	13.2046941603242	3.25403412168344e-24	2.94885795843081e-23	44.1893994960663
TARS	0.673130253435842	8.74794086272562	13.2143795866661	3.09859918717183e-24	2.81649911589421e-23	44.1720011222895
PTGFRN	-0.988838850411138	6.43468831963849	-13.1858118553868	3.57992947662069e-24	3.22086405158396e-23	44.1660963188603
PROM2	-1.25919454486825	6.89978404971578	-13.1927655266696	3.45626745544642e-24	3.11520480858244e-23	44.1624261137407
SLC25A15	-1.08491197850459	4.90265365141814	-13.1601646619623	4.07569264286196e-24	3.65158715544243e-23	44.1598114764742
SUPT20H	0.87467164210699	6.00319078634234	13.1886462942406	3.52899529175252e-24	3.17884782849165e-23	44.1559943509909
SMURF2	0.977260066576072	5.06523895126306	13.165559173311	3.96599007349545e-24	3.55542131006613e-23	44.1473133541995
ZNF10	1.65318840232394	4.39082596376676	13.1521955965493	4.24334936297758e-24	3.79274607348043e-23	44.1413589741324
RBMX	-0.814979644966387	7.36761000895635	-13.1970176354035	3.38277111464371e-24	3.05262566451261e-23	44.1321394408037
DET1	1.31936896880098	3.2308183740279	13.1219267331265	4.94573314950092e-24	4.39698809786298e-23	44.1159411496699
STK17A	1.33444384975412	4.76193758863064	13.1525664678433	4.23539538102154e-24	3.78789142593326e-23	44.1026014447001
MAP7	0.663710686863845	7.03231958493193	13.1847577511406	3.59905914714065e-24	3.23613605709366e-23	44.0817673961906
PEA15	0.841854276096545	7.40592238078811	13.1837550512356	3.6173511543352e-24	3.2506370397066e-23	44.0668302952121
HMGCS2	-2.48012158753742	5.59334545282527	-13.1414338973471	4.48079913854726e-24	3.99072834308574e-23	44.0539709371704
BCHE	-3.88302020165629	5.00551886307563	-13.1055638833051	5.37287731679482e-24	4.762640247284e-23	44.0487742596832
OSBPL11	0.954245544418047	5.18453864576142	13.1457015840317	4.38507996362139e-24	3.91709463020457e-23	44.0319264199886
E2F5	-1.72429791073664	2.59879438275862	-13.1010774004875	5.49633321278438e-24	4.86919997186845e-23	44.027922814013
MRPS6	0.866047595962995	5.0233999849844	13.1426968996416	4.45225504203239e-24	3.97001554104266e-23	44.0121980746407
RAB3GAP1	0.602159111171322	7.03993509764963	13.1690074801192	3.8974231490633e-24	3.49603978532464e-23	44.0076418172331
PRKAB1	1.02083923045915	4.90019322423594	13.1248660295848	4.87269628277961e-24	4.3346212904158e-23	43.956041706007
KAT6B	1.0456335580671	5.94713286133803	13.1425011217582	4.45666767830347e-24	3.97159180162641e-23	43.9444170585706
ERI3	-0.704362563970635	6.28232638663448	-13.143477307319	4.43470897524767e-24	3.95671954678069e-23	43.9318536799365
ZFYVE21	-1.14359274937572	5.30009558792851	-13.1212279402859	4.96325810227486e-24	4.40734971400114e-23	43.9304776634972
UGDH-AS1	1.318870212051	3.63880322544065	13.0891836857825	5.83757177235543e-24	5.16236617984035e-23	43.9265443050415
ZNF229	0.848291868280707	5.01273582235248	13.1171614342995	5.06648539847259e-24	4.49635607230877e-23	43.921005744976
LINC01512	6.58265517947354	0.874436683707452	13.5002441843713	7.33771950478501e-25	7.06755587452545e-24	43.8872950737445
LINC00847	1.14907631639851	4.99588400175693	13.1078049725274	5.31225481835461e-24	4.71168448626183e-23	43.8792967064675
PHLPP2	0.943514464503687	5.56485787162548	13.1213941598661	4.95908385749584e-24	4.40624871030518e-23	43.8745401228063
THAP1	1.49694615856486	4.18377099689659	13.0863720891416	5.92129819535127e-24	5.22717305710727e-23	43.8269705852015
AASS	1.01009409925034	4.79015486430185	13.0922155000916	5.74861836923467e-24	5.08969654672334e-23	43.8117239971971
UBN2	1.09477103114617	6.57281148913155	13.1258733446986	4.84791596787764e-24	4.31513373880561e-23	43.8081677009067
STK17B	1.74524393241	4.25784016759994	13.0832935864837	6.01435578948917e-24	5.30620249911689e-23	43.8080562307946
ZNF204P	1.33746041776826	3.96751933887043	13.0572338336974	6.86327693410936e-24	6.03036667305946e-23	43.7373306922907
AMMECR1	-1.05785579321013	5.90835140435797	-13.0903679332059	5.80266271398598e-24	5.13451875740798e-23	43.7201697679745
NMNAT1	0.837742413454326	5.08293221688402	13.07794968429	6.17939143122041e-24	5.44860491668854e-23	43.6969579323323
CCDC84	1.6737718245588	4.45113634913792	13.064767049227	6.60621131666667e-24	5.81470510733099e-23	43.6922475730696
PWP1	-0.733647026519034	5.98708124848469	-13.0875930361758	5.88479261923985e-24	5.19800270414739e-23	43.6751816187133
DFFA	-0.66276489446319	5.7191851246368	-13.0696552851341	6.44459580053498e-24	5.67578009037145e-23	43.6046659141906
UBTD1	1.36102812768809	3.41825943749515	13.020566674805	8.26534610925026e-24	7.21583937072686e-23	43.6046224329612
METTL8	-1.06651580828388	4.98589877911923	-13.0514900550235	7.06600498964676e-24	6.20123500435627e-23	43.5867871377344
ZBTB43	1.25518918074049	5.88630969596821	13.070160605167	6.42811681172611e-24	5.66458932188259e-23	43.5832775308317
ARHGEF39	-1.92336404590441	3.67073555812218	-13.0099563684482	8.72231274474031e-24	7.60593775696983e-23	43.5698118256652
ALDH3B2	-1.43120361003505	4.88807460621417	-13.0306442576246	7.85358597679635e-24	6.86834286706895e-23	43.5454077977839
TGS1	1.15470224205941	5.52093728661065	13.057334093931	6.85979055391027e-24	6.03036667305946e-23	43.5301216989518
TMEM261	-0.949089214510442	6.04234183001795	-13.0552149091787	6.93386131144723e-24	6.08882230717495e-23	43.5226255654573
EXOSC1	0.861282706320812	4.89322931478488	13.0344554885978	7.70328382918302e-24	6.74475276845552e-23	43.4979489065013
CCSER2	0.94622661271657	5.12237821496328	13.0338677761865	7.72627157593116e-24	6.7609378778661e-23	43.4830598860872
NPHP3	1.1521738155271	4.61452213288615	13.0218702146979	8.21088813027242e-24	7.17246632717688e-23	43.4697736835119
SLC25A36	1.03716246234153	7.31551444347359	13.0629746321259	6.66648637852654e-24	5.86432099941151e-23	43.4669333444836
SRGAP1	1.38870760745919	3.98316429513878	13.0072943490375	8.84088644597535e-24	7.695927586827e-23	43.4568866888412
MARS2	-1.40855278693404	5.0003707327623	-13.0143954310647	8.52812350352919e-24	7.44092402841338e-23	43.4258315766867
C14orf28	1.66895071712574	2.31706508726596	12.9816462997934	1.00695562035607e-23	8.74014196258195e-23	43.4216146941575
SAMD8	0.973922863311762	6.11488678119556	13.0391542785469	7.52194664098124e-24	6.58982209807318e-23	43.42070592022
KIF18B	-1.57588665096515	4.90570104631773	-13.001848992484	9.08850101770241e-24	7.9068905725272e-23	43.3830421914254
CREBBP	1.21909575791551	7.18355645602916	13.046893480075	7.23256336052369e-24	6.34370160173036e-23	43.3820759921121
BRI3BP	-1.79683679494385	3.50050796663879	-12.9672956366735	1.08303599109536e-23	9.37341120592963e-23	43.3645937110718
FAM86C2P	-1.75735742627791	3.09464585230948	-12.9640517250082	1.10101804612488e-23	9.51259319943104e-23	43.3487585689395
CAMKK2	-0.86016457727983	6.41508169416039	-13.0261032387774	8.03651603162195e-24	7.02423310423953e-23	43.3465234680176
WNT7B	-1.94235688313143	4.11645321073288	-12.9662564877389	1.08876401417776e-23	9.41755785535323e-23	43.3245650737984
TELO2	-1.25612495558484	5.77924546280022	-13.0076631027533	8.82436510615481e-24	7.68600153329586e-23	43.3077327201743
KIF23	-1.21437501387755	5.03432878647856	-12.9864930482943	9.8249125736681e-24	8.53272916172355e-23	43.283843544913
OPTN	2.34666848908385	3.83995080049734	12.9543208669317	1.1567770008295e-23	9.98859312504645e-23	43.2795047481351
USP8	0.939244821002696	6.20942416865938	13.0095992111714	8.73812834387632e-24	7.61530674472704e-23	43.2467080943075
SERPINA3	3.76280875493462	1.16402844710518	13.0404507236091	7.47267219723222e-24	6.55047552327139e-23	43.2404722511401
YEATS2	-0.627312548126493	6.06214235612178	-12.9994122168269	9.2015503431608e-24	8.00060682993066e-23	43.2264644577549
ALS2	0.89886663777913	5.68716791914297	12.9947935508999	9.41971104811032e-24	8.18555446171439e-23	43.223397438593
SAMHD1	-1.96918168798265	5.07451023945165	-12.9645314356342	1.09834009532651e-23	9.49491932724403e-23	43.2144908578939
ZFP37	1.5975948943627	3.37223344234142	12.9438638502906	1.21986031159408e-23	1.04970902228634e-22	43.2044905028437
NDST2	0.826684946911924	5.59892169310552	12.9812509043682	1.00897817961893e-23	8.75263798102709e-23	43.159962294443
RAI2	4.10384600271216	0.452914786191397	13.1826562874699	3.63750280293714e-24	3.26679079479091e-23	43.1532948882972
HK2	-1.39185794268664	6.01647119683507	-12.9797511772964	1.01668683573872e-23	8.8144165851343e-23	43.1445821515019
DCUN1D3	1.58556157901852	3.39268731413944	12.9294798191341	1.31231378120786e-23	1.12668403308275e-22	43.1426613168143
BBC3	2.63147476935057	4.23658884704849	12.9340800497049	1.28200536383042e-23	1.10129247959254e-22	43.1096255924603
LEPR	3.54920978600958	0.576899126855361	13.0880349321198	5.8716359417861e-24	5.18943409663685e-23	43.0856406225347
SLC10A7	1.01913806055568	4.87342909879261	12.954101956389	1.15806345317704e-23	9.99395449017615e-23	43.0675600455707
ZNF677	1.30612799022798	4.17679215414758	12.9265681299127	1.33186786422429e-23	1.14281873423954e-22	43.0312549850258
ARHGEF34P	1.23809508320783	3.33346325654336	12.9061922663321	1.47713927660976e-23	1.2624202263843e-22	43.0273383920104
TRIM65	-1.0241872291341	5.36813613538857	-12.9449502177185	1.21314908969951e-23	1.04513176884268e-22	43.0126138039784
ALKBH2	-1.22139328919022	4.06887152072912	-12.9130501118419	1.42655155258373e-23	1.22127127215492e-22	43.0090414783255
PPME1	0.575676238112737	6.69485860098473	12.9675052839426	1.0818840393257e-23	9.36884125404543e-23	42.9962403529951
FANCG	-0.833719921026435	5.41791371899405	-12.9432379117577	1.22374405952871e-23	1.05244792656834e-22	42.9954393821772
EMC1	-0.727521320726283	6.27266355064055	-12.9531218782298	1.16384061799266e-23	1.00380417689706e-22	42.9742676823756
OSBPL2	0.601228236270181	5.90222459242199	12.9474956316193	1.19756910978415e-23	1.03230182276227e-22	42.9527517930381
COPB1	0.697066134300045	8.23828849447219	12.9693314836487	1.07190145625113e-23	9.28775087539932e-23	42.9512863472978
FOXN3	0.840543265345562	6.54672426113975	12.9441779835333	1.21791587937171e-23	1.04863674567922e-22	42.9008995965462
UTP6	-0.789396554907829	5.93184721547644	-12.934399839003	1.27992474708809e-23	1.10013451644389e-22	42.8940077139018
RAB3IP	0.891893284673128	5.2518652887668	12.9211681526066	1.36890988952207e-23	1.17326203773193e-22	42.8932241133878
DCAF13	-1.49697279116502	5.6471674676027	-12.9060451445399	1.47824403871487e-23	1.26264576139605e-22	42.8299471300773
C7orf60	1.48278254283427	4.31653717391087	12.8811713755449	1.67746478372882e-23	1.42955795643995e-22	42.8047917283494
SYT4	-2.28398105176082	7.40916224789453	-12.9220055329948	1.36309872747718e-23	1.1689486288862e-22	42.7589768950564
ZNF644	1.17564448271511	6.69713131514613	12.9164559483792	1.40207780355142e-23	1.20100401016133e-22	42.7472993836972
IFRD2	-1.04098560056373	6.37928102718104	-12.90874922165	1.45807046035492e-23	1.24683291757913e-22	42.7407295336075
CLDN4	-1.61892579614699	7.35638252118611	-12.9090337264238	1.45596406053311e-23	1.24574110159346e-22	42.7352001352469
CCDC137	-1.01627784212703	5.46631441991572	-12.8921047359213	1.58677642272502e-23	1.35457844022961e-22	42.7334638398463
ZNF365	1.86120525422009	3.34644929709605	12.825572331605	2.22572515859001e-23	1.88290078768381e-22	42.6320021154754
ARHGAP9	2.58096231156251	1.86734505825492	12.847166996772	1.9941361665488e-23	1.69462075138069e-22	42.6226713741999
DIS3	-1.18328739158794	4.76058252786946	-12.8462959529094	2.00299178290593e-23	1.70118351878481e-22	42.6079448951813
ISG20L2	-0.681323767945501	6.1583559455083	-12.8820960941742	1.66959725597619e-23	1.42366112411917e-22	42.6058536895099
ACTR3B	-1.28915041864927	3.95685566625327	-12.825597564417	2.22543937938939e-23	1.88290078768381e-22	42.6049455513848
CANT1	-0.981455576417299	7.56058590460229	-12.8915018344714	1.59164660881707e-23	1.35796394761348e-22	42.5897974465532
SCAMP1-AS1	1.10692752679598	4.00479525224114	12.8305498994545	2.17005751730381e-23	1.83995390625827e-22	42.578570937211
CDK6	1.93302190014204	2.95110119148566	12.808963877768	2.42204741212629e-23	2.04093512572886e-22	42.5619508380261
C1orf116	-1.75742795730769	7.0545757501865	-12.8759925559427	1.72221892661363e-23	1.46686553613331e-22	42.5582326848672
MAFF	4.85369754808359	2.49231257978251	12.8300453913473	2.17563557136925e-23	1.84364242323254e-22	42.5560994556255
ECE1	-1.11932862151935	4.42133457869858	-12.827152565049	2.20789877634285e-23	1.86992713060148e-22	42.5531268265939
SEC22A	0.813069452901206	5.01715319277223	12.8411968380123	2.05563023383923e-23	1.74490353823232e-22	42.4985832772504
GLT8D1	0.631638305512123	5.9063604790407	12.8568946480747	1.89786773597143e-23	1.61463920245592e-22	42.4902702637094
SLC4A11	1.52087804897311	3.29540898654231	12.7949653211489	2.60095629589667e-23	2.18556014209202e-22	42.4682608564322
SKA3	-1.3101405941889	4.3041291868652	-12.8108613999045	2.39876579979786e-23	2.02245183884136e-22	42.4618795266614
TATDN3	0.89049535756536	5.16040928005014	12.8329815419864	2.14337285854021e-23	1.8183551889175e-22	42.4507363752756
WDR26	0.788723705994305	7.67234225499212	12.8602477533318	1.86577647612113e-23	1.58823693681603e-22	42.4180620784208
LINC00161	-3.74047290526445	2.5352840070855	-12.792080159927	2.63944729182626e-23	2.21666334083127e-22	42.3893331636069
FARSA	-0.882387672321511	7.32373681875643	-12.8518543306798	1.94715175067872e-23	1.65563027679455e-22	42.3879112401417
PPM1F	-1.13734657966205	4.69446513305515	-12.7956235519229	2.59225402559727e-23	2.17946732633643e-22	42.3560282294648
DPM1	0.951707819484224	5.93963928084841	12.8242980235482	2.24020557686183e-23	1.89331282888047e-22	42.3139441545579
ZNF529	1.09733462296386	5.14556896485236	12.8054768036481	2.46542481723455e-23	2.07632187636534e-22	42.3111884222313
GOLGA7	0.998110377451431	6.25086685938645	12.8242674044669	2.24055467296257e-23	1.89331282888047e-22	42.3047065657764
OSGEPL1	-1.1205330634113	3.75065645009072	-12.763713447829	3.04969896006036e-23	2.54979284990348e-22	42.2974750268012
VPS37D	2.82224371590192	1.21950538918753	12.8122611786619	2.38173528133786e-23	2.01035058935184e-22	42.2802525150632
RAB21	0.808284269270471	6.29170836753091	12.816088104828	2.33579137099498e-23	1.97267959656134e-22	42.263801667563
RELL1	1.20323768012096	4.42338780525844	12.7740974291075	2.89257901039507e-23	2.42112410368408e-22	42.2399974163335
STK38L	1.0455719128219	5.79111525538858	12.8008769086389	2.52383982537919e-23	2.12313606822935e-22	42.2265731244119
MTF1	1.0483179479207	6.03218404937805	12.8042439986725	2.48094607215917e-23	2.08822232172322e-22	42.2163883487901
BHLHB9	1.2677774697187	4.44429720289026	12.7574948220029	3.14786390019482e-23	2.62747772792248e-22	42.1784113001851
TXLNGY	-1.06564934526664	5.91471737059859	-12.7860980267529	2.72108593392974e-23	2.28267186502173e-22	42.1520218158392
TARBP1	-0.992909815035482	5.27072019919973	-12.7627797140549	3.06424018918265e-23	2.56052480137823e-22	42.1008156760322
PTGES3	1.03101502087346	9.61149509653751	12.8109794288895	2.39732508582965e-23	2.02237266791112e-22	42.0949921671522
MAD2L1	-1.35712427046676	6.02067241922574	-12.7756364849623	2.86999298102119e-23	2.40355909665445e-22	42.0933578835687
EPB41L4A-AS1	1.13651155305996	4.59688091839684	12.7525942102664	3.22745197825509e-23	2.68942391262366e-22	42.0865325833104
ZDHHC3	-0.726874287328977	6.67240381139387	-12.7789819022372	2.82150661060757e-23	2.36559147207612e-22	42.0638816754037
POLH	1.12123242226082	6.16012286379944	12.7783593482957	2.83046685326369e-23	2.37177959088212e-22	42.0609312664379
NUP35	-1.21870984063257	3.97582017050376	-12.7217853483064	3.77618173711362e-23	3.1275865948427e-22	42.0487827081154
TCAF1	-1.02195812194216	5.7248091263947	-12.7553405959085	3.18260400607325e-23	2.65352480595203e-22	42.0401857898438
SH3PXD2B	-0.989060714001313	4.89944508410819	-12.7376885540001	3.482153276428e-23	2.89043745709469e-22	42.0379339197602
EGFR	-1.28397021670261	5.20297717168371	-12.7397763220808	3.44529874977466e-23	2.86142732448099e-22	42.0370873421139
ZNF692	-1.30600689494369	5.30919843627969	-12.7464554886364	3.3300023498998e-23	2.77180239945096e-22	42.0217824220951
SLC7A1	0.753668910824924	8.30280658252368	12.787209378365	2.70572990622074e-23	2.27105870720015e-22	42.0209331029102
GABPB1-AS1	-1.22678390233896	3.82168721783712	-12.7047851778667	4.11809837255164e-23	3.39579160693221e-22	42.0043831317686
ARMCX6	1.00280225876868	3.84524921981088	12.7155042716179	3.89906026460635e-23	3.22402472099829e-22	42.0021836225245
PPP1R15A	4.7918395379506	4.50457146433927	12.7101678671792	4.00660518443835e-23	3.30748672069963e-22	42.000527930738
CLCN4	1.08687064378127	4.62021314993537	12.7273415388954	3.67072663774742e-23	3.04192225123705e-22	41.9800102269172
COX15	-0.678513808915644	5.73381647673375	-12.7472681251465	3.31624131499142e-23	2.76187906743822e-22	41.9769972011885
AMER1	-1.01647525412829	4.49823983447266	-12.7180729061179	3.84833174498818e-23	3.18558707181602e-22	41.9694489631787
GNPNAT1	-0.989918845063446	6.97179137224408	-12.7646889792283	3.03458075611e-23	2.5385662748606e-22	41.9682125749364
MYO5B	0.971901816322764	5.25654528911231	12.7369106086067	3.49598696389408e-23	2.90031714087478e-22	41.9626505467463
PIK3R3	-1.02992653291211	7.39022833194285	-12.7618402519531	3.07894083646802e-23	2.57137795330388e-22	41.9532885591795
TMEM80	-1.05893685825399	4.60146238206597	-12.711995375931	3.9694442577109e-23	3.27861248480676e-22	41.9500538290347
RBBP7	-0.850560819373854	6.87256096008917	-12.7564747483107	3.16426642595433e-23	2.63970136956279e-22	41.936562532969
SEC22B	0.79842682377839	6.50816544574119	12.7439763818488	3.37233809746047e-23	2.8039329386194e-22	41.8812752563192
ARHGEF17	-1.59152716089364	3.47622982170852	-12.6684606074221	4.95640757281355e-23	4.06252271361181e-22	41.8448380022477
FAM129B	-1.20500725533025	7.38937631902943	-12.7430851932455	3.38768854437628e-23	2.8151373094828e-22	41.840708131323
DCTN4	0.581397674861906	7.71050133407186	12.7446746400729	3.36035959338988e-23	2.79552131048989e-22	41.8276102152422
HIBCH	0.97167666557374	5.08995912545158	12.7035472935551	4.14417618807403e-23	3.41541984852468e-22	41.7828366051724
AFMID	-1.30232215369863	5.13506773756456	-12.6844420097976	4.5683268748062e-23	3.75879432066246e-22	41.7540943248931
TMEM120B	-1.28957310501977	4.76883809487613	-12.6764132947744	4.75932252584515e-23	3.91165774756928e-22	41.7416001601817
ATF4	0.700036254944886	9.48506763517002	12.7363890229273	3.50529284180133e-23	2.90643165723295e-22	41.7334506737306
PODXL2	-0.916162342551327	7.17576540762143	-12.7173830774069	3.86188992342847e-23	3.19504898568606e-22	41.7199512382361
DGKE	0.860527889682787	5.31197066868921	12.6888313686832	4.46717912487931e-23	3.67758562166599e-22	41.6826776189872
DCAF6	-0.919282965579622	7.56653244130747	-12.7084791969596	4.04125314934504e-23	3.334255895086e-22	41.6588128024356
APEX1	-0.654667225434443	7.90502282516888	-12.7131668740074	3.94580486747687e-23	3.26088089653455e-22	41.6568710914083
GPRC5C	1.41788404229591	4.31263854002477	12.6492547963746	5.46680549919877e-23	4.45896531102492e-22	41.6359306226427
ZXDA	1.43532003402103	3.68681388658822	12.6350278249209	5.87860360862887e-23	4.77926972318197e-22	41.6305973990455
SAMM50	-0.848451479236147	5.56872937177799	-12.6746468186942	4.8024091886173e-23	3.94275431253567e-22	41.6216766036015
SHB	1.60556220780395	4.8546536083106	12.660385679806	5.16490267334626e-23	4.22649474348597e-22	41.6173164881724
BRCC3	-1.00908467682803	5.59106203928138	-12.6695828320114	4.92810782114694e-23	4.04153288052116e-22	41.6018994512162
CLDN8	-3.44306796254194	2.17518842231542	-12.6965843015866	4.29397925495992e-23	3.53693869953254e-22	41.5742683249209
ARID4A	1.35439158961167	4.89676909785805	12.6514955701402	5.40463794120428e-23	4.4154539349904e-22	41.5583400127437
ATG12	0.917913692324071	5.73081771166137	12.6698459282182	4.92149667212997e-23	4.03831661359037e-22	41.5499060543172
NFE2L3	-1.75185191439196	3.65706869274075	-12.6069292218452	6.78561577550177e-23	5.47516423884656e-22	41.5323799575056
AKIRIN1	0.726182280628132	7.45719123398778	12.6828226265753	4.60622122778573e-23	3.78789802609149e-22	41.5195174387475
EBNA1BP2	-0.731999832706759	5.8031930327741	-12.6619408843124	5.12407422201928e-23	4.19537069344829e-22	41.5177815206876
HOXB13	-1.94020147459618	8.08781733695293	-12.675055569116	4.79240455909203e-23	3.9366929354117e-22	41.4829696275806
C1GALT1C1	-1.41821679188988	5.08965017970774	-12.6256195841796	6.16787972187335e-23	5.00091154987312e-22	41.4739744575853
NFXL1	0.748615153078624	5.36807852255155	12.6494578890166	5.46114149731105e-23	4.45676634367515e-22	41.468149721077
MIS12	0.860248466304301	6.10397270466219	12.6601792710464	5.17034595572171e-23	4.22864460082338e-22	41.4642051878876
ARF6	-0.731500499622772	7.35692697397771	-12.667639164207	4.97722565488902e-23	4.07736063468705e-22	41.4549725683243
ZFYVE26	0.909543975069272	5.95577750612556	12.6511423172939	5.41439121383602e-23	4.42101677362489e-22	41.4512580434101
NFIA	-0.944841690132317	6.14211323802193	-12.6461893232781	5.55301709364364e-23	4.52436813229261e-22	41.4350205790032
ZNRF2	1.03544352043077	4.53332286914916	12.6135418774092	6.56026821929739e-23	5.30759631362983e-22	41.4144608448522
PPP1R14C	-1.60569245804436	2.73195189777766	-12.5782382117173	7.85683741745743e-23	6.30562643829721e-22	41.4071079589264
KIAA1683	2.83516424075643	2.86191879485096	12.5754079203501	7.97129937678446e-23	6.39407219240361e-22	41.3949886062968
CLUH	-0.929677564500295	7.78060264346901	-12.6579286026044	5.23007400729764e-23	4.27516555762555e-22	41.3877824811907
BRI3	0.856678695101574	6.38061637489507	12.6401008385774	5.72831224012186e-23	4.65960653291819e-22	41.3807479129602
RTCA	0.53186893004617	6.76932463630602	12.6476690983656	5.51123177523589e-23	4.49276093034431e-22	41.3698345979785
CLN6	-0.80104420543148	6.00183100296048	-12.633123583243	5.9360337014158e-23	4.82334859634522e-22	41.3616457927152
KCTD21	0.828083588113122	4.52242279478905	12.602409657992	6.94408643535649e-23	5.60002158503293e-22	41.3518854101626
SERTAD3	1.16743874337042	4.91370835619944	12.612578505407	6.59262499173586e-23	5.33090236273051e-22	41.3486607151334
LRRC37BP1	0.842612000177185	4.81441526562956	12.6090330492901	6.71309122411352e-23	5.4195579473811e-22	41.3409826990341
AK2	-0.50659110753146	7.46806929800169	-12.6455209112012	5.57199552186674e-23	4.53736902149408e-22	41.3282229706575
BRAT1	-1.03576531746844	6.14301902459726	-12.6244792572838	6.20389820239615e-23	5.02740072353915e-22	41.3192859127274
BIRC5	-1.12395348069049	6.53960587102737	-12.6288339386765	6.06747591727714e-23	4.9221619867009e-22	41.3080847841003
RNF220	-1.08423185568455	5.79346640147162	-12.6112401541852	6.63784207503585e-23	5.36457678141757e-22	41.3015691005394
NBPF12	1.44242654774794	4.60751648860512	12.5924785454943	7.30546962322254e-23	5.8849942485896e-22	41.2932705890635
SYNGR2	-0.915076372810142	8.12997721324395	-12.640978751444	5.7026975349246e-23	4.64128488804486e-22	41.2887551239169
OSGIN2	1.39960557162069	5.90185606346519	12.6172394685453	6.43754957181215e-23	5.21111829489657e-22	41.2838759218407
SALL2	-1.57309424638261	3.81842135831406	-12.5569994426903	8.75771212932626e-23	6.99871236476653e-22	41.2677587397326
ATAD2	-1.21736292342015	7.21491874723826	-12.6289660841378	6.0633834861934e-23	4.92150088803676e-22	41.2610137785874
CLSTN1	-0.966471903509446	7.97936784075202	-12.631190627107	5.99490550500787e-23	4.86855062537578e-22	41.2524530794279
MMP16	-1.96004965750168	5.36648590061518	-12.5819279638619	7.71008948135316e-23	6.19447317560187e-22	41.2189117497839
USP7	-0.609194930257549	7.65693201488421	-12.6193063117844	6.36995968052532e-23	5.1591863302464e-22	41.1930278754832
BPHL	-0.885939683071085	5.14794360078493	-12.5740939272674	8.02500670857938e-23	6.43371600299135e-22	41.1625813135543
METTL4	0.948727736029794	4.27223260982572	12.5631782037221	8.48543729273634e-23	6.78473516441581e-22	41.1571400034153
HNRNPD	-0.923523346323459	7.7814248262866	-12.6107561859617	6.65426974868061e-23	5.37496043820269e-22	41.1337626170501
ADCY1	-1.82090704858778	4.2105779643546	-12.5390246420584	9.60066468653279e-23	7.63982940821285e-22	41.118102423602
GM2A	-0.89881754080699	6.09222219914288	-12.580036463085	7.78497103663674e-23	6.25129011155815e-22	41.1147277116545
PARP4	0.893482631788661	6.64098255606104	12.5923782735893	7.30921302185642e-23	5.8849942485896e-22	41.0984544322744
DYRK1A	1.12789581073092	6.75485758266752	12.5911596511714	7.35486131249452e-23	5.91857435522067e-22	41.0901801063248
MCCC2	-1.74783678986547	6.86163364274319	-12.5848832084459	7.59453965538718e-23	6.10490403989796e-22	41.0768515855683
TIRAP	1.0025981270505	4.49795174500718	12.5458808375458	9.26993469980172e-23	7.39624545442204e-22	41.0719604361557
SLITRK3	-3.05066074441982	4.59253110201078	-12.5210921517991	1.05227556288968e-22	8.36472729081598e-22	41.0686839415753
SPSB2	1.61266627376329	3.40027040397456	12.5186874143111	1.0652984445465e-22	8.45929214347452e-22	41.0562653713845
HIPK1	0.668408340508034	7.3352971806956	12.5863969811366	7.53602573962286e-23	6.06111207853117e-22	41.0283785437999
STX18	0.754131672778558	5.17023154031526	12.55331407697	8.92426758594154e-23	7.12802138672862e-22	41.0140887109382
LGALS8	1.97943897164192	6.69035838927605	12.5716956218372	8.12397124791147e-23	6.50610945379407e-22	41.0094049121134
GHITM	0.794905832404437	9.38649167847765	12.5950197202754	7.21124059505254e-23	5.81234507650611e-22	41.0085646674595
LZTFL1	0.967514835944081	4.96438459758903	12.5437631481857	9.37084948328833e-23	7.46090539984398e-22	40.9865828509252
AKAP5	-2.17742235798822	3.58249746331907	-12.4930486500892	1.21461088002565e-22	9.57406665326258e-22	40.965573953872
PPP1R12B	0.882556923602276	5.4661284887817	12.5446172629416	9.33001620337536e-23	7.43628043046095e-22	40.9389584637852
RFFL	1.58642265183679	3.68733182271892	12.4990361019794	1.17796334831366e-22	9.30963033593576e-22	40.9311262977223
UHRF1BP1	0.734960303050266	7.45583655875548	12.5674804651372	8.30088323830663e-23	6.64424641292177e-22	40.9266016781578
GDPGP1	-1.6753719838464	2.81760468906509	-12.4837902543739	1.27354347147229e-22	9.99139434045342e-22	40.9219004838697
INPP5J	1.10664594692472	4.43140271627613	12.5115364483186	1.10498767878572e-22	8.76055701406885e-22	40.8962581267972
IER5	2.52718878189698	4.14034906893803	12.4972822372481	1.18858188419202e-22	9.38367275132878e-22	40.880410284481
TRAF6	1.23524657740341	4.06693512423773	12.4970611997205	1.18992692106156e-22	9.38935504291141e-22	40.8785395230931
SMIM13	1.18578509905079	6.05791033243251	12.5440177934638	9.35865675179822e-23	7.45515065172425e-22	40.8736285589329
UVRAG	1.04912138971474	4.70895166630546	12.513645457241	1.09313047881061e-22	8.67112903846813e-22	40.8732600206968
RBM39	0.636784971923188	8.67676015046601	12.5644265296765	8.43146797024039e-23	6.74517437619231e-22	40.8714775021987
H2AFX	-1.75580102912387	7.26590907101405	-12.5456661532787	9.28011524901292e-23	7.40043603713107e-22	40.8651412979193
CSTF1	-0.772575943873528	5.48216896931225	-12.5228986046184	1.04259784415979e-22	8.2921870910505e-22	40.8562456511126
RIMS1	-1.52081482981769	4.81816205304177	-12.5005100084312	1.16911340132938e-22	9.24942404339407e-22	40.8539579910256
RTKN	-0.866542698959432	4.78193249788837	-12.5069886299441	1.13099719841435e-22	8.96203373688124e-22	40.8491653227727
CAMSAP2	0.978899652330947	7.073645957584	12.5485307477161	9.14519199721589e-23	7.30059558905868e-22	40.8456177514375
WRAP53	-1.02877678580526	4.54886748032914	-12.4938922326338	1.20937913345455e-22	9.53783459451344e-22	40.8188567678212
RUNX2	-3.63284837441204	2.12231605822051	-12.5732810500906	8.05841333598826e-23	6.45705094200639e-22	40.8141524435772
ZNF330	1.05710070360149	5.53302965401496	12.5201422723019	1.05740045437369e-22	8.40101863644201e-22	40.8118802001894
LOC285074	1.91622932760054	2.37688814964458	12.4533701224664	1.48813763212973e-22	1.16263656004475e-21	40.7783862401705
ZNF341	-1.73814264485826	2.81776347496174	-12.4552727184722	1.4737110652254e-22	1.15196488055308e-21	40.7752736894137
AKIRIN2	1.10599878884923	4.38595629134347	12.482982370736	1.2788200088496e-22	1.00275515680864e-21	40.766197101577
CBR3-AS1	1.5926469163092	3.98388362955257	12.4730785570159	1.34531527692678e-22	1.05269693581722e-21	40.7522639350729
LEPROTL1	-0.925839656986032	5.39402955370699	-12.4923363658188	1.2190460119326e-22	9.60398474038818e-22	40.74088386247
HS6ST1	-0.92923889777091	5.38664004375433	-12.4903037880805	1.23179164937078e-22	9.69422610427237e-22	40.7248772236435
PI4K2A	0.639600840018151	6.02551330556146	12.5057671119641	1.13808724368244e-22	9.00870745974463e-22	40.7030266286145
FEM1C	1.5435302091174	6.23643012708694	12.5068083827151	1.13204061245471e-22	8.96557058893452e-22	40.6976838955306
POLD1	-1.19855945184659	5.47550086895569	-12.4900350541151	1.23348676820644e-22	9.70248156699211e-22	40.6868207177538
TEF	-1.35666693885729	3.93299570461365	-12.4421263709351	1.5763335502751e-22	1.23026115337478e-21	40.6648735596053
SMC1A	-0.818827126833455	7.84037724779176	-12.5175293261423	1.07162764011798e-22	8.50505319450928e-22	40.6644865756678
CFAP36	1.02312910179785	5.26449918308577	12.4815352386879	1.28832655769162e-22	1.00968223331406e-21	40.638095956887
EIF4E	-0.940820454491373	5.90058506684251	-12.4864030950541	1.2566272701982e-22	9.87415755588493e-22	40.63127237054
RBM47	0.78650845103806	7.45146922986378	12.5002337766496	1.17076691808805e-22	9.257628247504e-22	40.5876146484313
SLC44A2	-1.04386825404602	7.0207959802748	-12.4906705188261	1.22948215652451e-22	9.68112431167908e-22	40.573415012804
TK1	-1.10731427951378	6.629102681302	-12.4853511812753	1.26341035607201e-22	9.91707783940268e-22	40.5657041631061
CCDC93	0.749635351281344	6.2276310751013	12.4806021766804	1.29449361608444e-22	1.01398623573938e-21	40.558649116069
ZNF57	1.62254527107305	3.88659746717823	12.4358594826647	1.62774728846883e-22	1.26972744330638e-21	40.550989677266
TUBG1	-1.1777425475659	6.53797095199828	-12.4796928023592	1.30053260430282e-22	1.01818548416116e-21	40.5405552220589
FDPS	0.989160203608834	7.41229365755239	12.4897933883699	1.23501314444317e-22	9.70940176804117e-22	40.5377008089048
IL23A	2.26410135537588	1.08729159886055	12.4252662899963	1.71850790955623e-22	1.33652097305756e-21	40.5067498008482
SUV39H2	-1.01333020089346	4.47092246058907	-12.4305381442738	1.67272216344182e-22	1.30277987584244e-21	40.4978143542425
CHD4	-0.728742751881306	8.17096883307051	-12.4859819525589	1.2593385395248e-22	9.8902863543433e-22	40.4941639862368
ZNF286A	0.868298984334443	4.54623051170653	12.4342512051064	1.64121071447268e-22	1.2795649059461e-21	40.4915904292167
ANKFY1	-0.625910087012423	6.93262291677706	-12.4726854498224	1.34802504665739e-22	1.05426792190663e-21	40.4892666514104
PFKP	-1.0557645311181	5.94601432073827	-12.4502282780942	1.51227166729862e-22	1.18087734561394e-21	40.4422202426795
ZNF551	-1.35422233192069	3.75209147909755	-12.3973095835222	1.98316937361796e-22	1.53580563766103e-21	40.4414003201674
PSEN2	-1.00340061034664	4.89027563093795	-12.4122335032221	1.83716551236947e-22	1.42715350924676e-21	40.392365075395
NFKBIB	1.32230365275285	4.26375270826863	12.407281353525	1.88437743194909e-22	1.46156051230101e-21	40.3801793984765
VASH2	-2.17529098653803	3.02892397555505	-12.3717025901597	2.26132550061572e-22	1.74401970812766e-21	40.3651879483156
ACBD6	0.76049423583698	5.18055619602521	12.4252428003469	1.71871470363223e-22	1.33652097305756e-21	40.36425754099
ID4	4.09119403800434	0.733907904945023	12.4985195748341	1.18108066786665e-22	9.32935681677306e-22	40.356066666065
C6orf1	1.22609811796975	5.02553609395923	12.4116419177333	1.84274247408311e-22	1.43074565619607e-21	40.3535504046769
DCBLD1	-0.955203861478729	4.30377998601915	-12.3920373077531	2.03748535464573e-22	1.5770556745031e-21	40.3344703751978
SLC4A1AP	0.767479109315549	5.97347727171676	12.4328537736582	1.65299973880411e-22	1.28808739376661e-21	40.3218706484433
BEND3P3	1.63587738083901	3.31073190174494	12.3709906069323	2.2695948261006e-22	1.74949876328165e-21	40.3165746635546
FBXO5	-1.91413035547356	4.05341594801879	-12.3791341565237	2.17679483788742e-22	1.68141724720769e-21	40.3140778531221
MOV10	-0.770960819334935	6.28537045107821	-12.4265325965483	1.70739667936154e-22	1.32909634718988e-21	40.2951908375051
FLRT1	2.45891948988675	1.98725573874123	12.3497086584689	2.53128578904221e-22	1.94423465003876e-21	40.250850193192
GINS2	-1.05603412672346	4.78156315882334	-12.3743050901218	2.23135505368411e-22	1.72178969610075e-21	40.1658010962583
THUMPD3-AS1	1.8366910674511	5.33533865116863	12.3867912261863	2.0930125231318e-22	1.61836642880263e-21	40.1640697314688
ARF4	0.740004858663172	8.54098674302339	12.4249738009549	1.7210846538693e-22	1.3376711781833e-21	40.1605157740724
ZNF91	1.21754153044902	6.43881044048597	12.4015180415351	1.94085717727359e-22	1.50381379638494e-21	40.129981421747
ZNF319	1.14837022038144	4.75025947344767	12.3657436552606	2.33147821990876e-22	1.79535779231538e-21	40.1135180078335
TMPO	-1.40525313657496	7.55423149003693	-12.4047729900686	1.90875360438525e-22	1.47970284581564e-21	40.104942606213
ZFP36	2.22488755768681	4.12984553687558	12.3396743551894	2.66496750487906e-22	2.04482125974778e-21	40.1009189831595
PARP1	-1.61386382356298	8.67047737935533	-12.4106791998538	1.85185447945202e-22	1.43707735728432e-21	40.0975467048572
TOMM40L	-0.990188108845408	4.5350248136804	-12.3480311942879	2.55315618860504e-22	1.9600303337471e-21	40.0920252741528
GADD45B	4.66099685684469	3.25575169103933	12.3171658800423	2.99116482145871e-22	2.28112396947811e-21	40.0869544051623
KAT7	0.731021521337684	6.37362787931532	12.3894842008003	2.06432169615235e-22	1.59700435803316e-21	40.0681619093807
LDOC1	-0.924371967075558	5.59196769829963	-12.3577142279504	2.42947116960393e-22	1.86794362943025e-21	40.0376974539382
PEX26	-0.654066627823537	5.67091944170698	-12.3648709879418	2.34193351778547e-22	1.80248455679481e-21	40.0327489370737
CDK17	1.18808696332859	4.57233827457624	12.3388152480608	2.67673685701009e-22	2.05280289299609e-21	39.9927437200983
EPB41L5	0.69239135076952	6.61821346330154	12.3761438644364	2.21042017511704e-22	1.70651256295925e-21	39.9904771784677
AZGP1P1	2.54676705492354	0.866439030395475	12.3177459115018	2.98227599742557e-22	2.2766576704292e-21	39.9891353628711
ZC3H11A	0.788544285265536	7.50581412346713	12.3839781457943	2.12341016292378e-22	1.6410255793342e-21	39.9861703772001
ZNF266	0.748177006497524	6.24100568105854	12.3684858628792	2.29892794342618e-22	1.77120071823948e-21	39.9695206632686
SERTAD1	2.62404231478885	3.86073885022199	12.2972296037162	3.31338655508771e-22	2.51281881369682e-21	39.9100923373281
PRKAR1B	-1.36040570932508	3.94420322352618	-12.3009028707655	3.25150586206734e-22	2.46963136190203e-21	39.894769658766
WDR35	-1.05475265679072	4.75887662779036	-12.3191640134191	2.96065537214726e-22	2.2624529805681e-21	39.8914850340051
SNRK	1.21699290547535	4.47083538057353	12.3124931593317	3.06374910661436e-22	2.33292376191284e-21	39.8886179065907
BTG1	0.990808111576663	7.07925931754749	12.3594331907988	2.4081508117629e-22	1.85249962036023e-21	39.875860951982
CHMP4C	0.843546218233571	5.18982783108644	12.3281664000822	2.82702263757444e-22	2.1625355030982e-21	39.8717904785854
EFCAB2	1.39937366147532	2.75517631952138	12.2760131934016	3.69463363288239e-22	2.79067498145684e-21	39.8659809818845
AARS2	-0.760753886390484	5.56139221430258	-12.3303096510352	2.79610981998432e-22	2.14107012018789e-21	39.8646223003031
MIR29C	3.63000484566902	2.33937689952494	12.2898263821688	3.4417153522105e-22	2.60619252288416e-21	39.8589147311605
BLCAP	-0.769005773118743	5.7969099975252	-12.3281957589491	2.8265968780177e-22	2.1625355030982e-21	39.8537370718558
FAM219A	0.899944265404494	4.9031338887447	12.3101554698191	3.10072220654176e-22	2.3598806210558e-21	39.8466012324599
HARBI1	1.49835600694488	3.17410733203538	12.2783587552059	3.65040892580664e-22	2.75865830044854e-21	39.8448806278033
CLMN	-1.21223375257986	4.84808098527492	-12.3061573302544	3.16499729016398e-22	2.40635945868872e-21	39.8396078443304
TBCEL	0.927164515801635	5.78667866871894	12.3328856694597	2.75940331660609e-22	2.11511996948224e-21	39.8387711697944
MCM9	1.13558188366807	4.80266000631126	12.3095896516491	3.10973829638316e-22	2.36554357945742e-21	39.831452676206
ZNF331	0.745613606562011	5.53989393314337	12.3318162992188	2.77458207597106e-22	2.12566961493783e-21	39.8276536404657
SEL1L3	0.886647092072918	8.75085321345689	12.3516341051846	2.50641375955008e-22	1.92611612146387e-21	39.7872953560457
VWA5A	1.84629448943525	3.70933046493865	12.2681312528941	3.84721931448135e-22	2.89718381275085e-21	39.7798176363925
NACC2	-1.05852190909319	6.06661375823233	-12.31761784541	2.98423629373803e-22	2.2769965542058e-21	39.7778344657405
R3HCC1L	0.993355403889229	4.54414694511797	12.2906159204825	3.42779521571458e-22	2.5969612996554e-21	39.7742935741363
SLC25A17	-0.842512420186514	5.75381477277075	-12.3131730928014	3.05307845806055e-22	2.32597798712518e-21	39.7719046888364
LIG1	-1.07472204461652	4.76646416432422	-12.2940662255378	3.36762331232416e-22	2.55266187066429e-21	39.7672323307695
CTDSPL	-0.911416476083707	5.73110745272552	-12.3057832096091	3.1710796927568e-22	2.40976379890871e-21	39.7496306432451
EMD	0.776570168745136	6.60042119923083	12.3241897031114	2.88529076829152e-22	2.20598402121515e-21	39.7291518046242
HMG20A	0.973928906283379	4.45992922555197	12.2693222074213	3.82376470591886e-22	2.88096592193064e-21	39.6550288257452
DMTF1	0.775888712828091	5.71731249243292	12.2982900035702	3.29540253206365e-22	2.50044287122121e-21	39.6535613283282
ERLIN2	-0.682170296304686	7.37626877011216	-12.3142550201707	3.0361758402014e-22	2.31427494499819e-21	39.6486943454104
CDC25A	-0.962609635477931	4.71894853688787	-12.2733801514188	3.74491915937427e-22	2.82581437674192e-21	39.6430745945476
DCP1A	0.692074151775079	6.52919224377535	12.299673957399	3.2720783162006e-22	2.48400040425016e-21	39.6043137262686
SFXN2	-0.864326448206914	5.67443094726723	-12.2849986217727	3.52807410022223e-22	2.66889474503461e-21	39.6039721830816
FNBP1	0.587354700017062	5.90419838836064	12.2843058577213	3.54064326702386e-22	2.6770543452986e-21	39.581343131364
TRIM47	-1.92895513195749	3.52146091650742	-12.2120797841801	5.13088244568405e-22	3.82738851487291e-21	39.540961653209
MAPKAPK3	-0.788941875740288	6.37320633546148	-12.2753532196737	3.70717378144944e-22	2.79873914038435e-21	39.4988256397033
MINK1	-0.791096222322006	6.86965667602526	-12.2696166003497	3.81798908263107e-22	2.87805843698736e-21	39.4439062410896
PAICS	-0.936083054517121	9.03217662917822	-12.2873857699086	3.4851046390426e-22	2.63771830946894e-21	39.4424458675017
ZNF197	1.09998544815866	5.17012122313557	12.2422540447392	4.39403628195682e-22	3.2924575254423e-21	39.4419082049717
ZNF578	1.81649388506974	2.2127397792141	12.1890980529148	5.77419418206555e-22	4.29446755016821e-21	39.4317654098733
BMS1	-0.70575431536046	6.71916348743942	-12.2628787961068	3.95239447178184e-22	2.97489500693114e-21	39.418703436379
RAVER1	-1.02721262652119	5.72462506597086	-12.2450012763775	4.33246592854713e-22	3.24794350389734e-21	39.4174146014299
PTGFR	-3.35515324425447	4.79932144112245	-12.1913258275806	5.70844541228351e-22	4.24977770504954e-21	39.4004478058336
DTYMK	-0.90732925718783	5.19730207929641	-12.2349790012269	4.56135509891807e-22	3.41442214184216e-21	39.3974618804312
[truncated: 13,017 more rows]
