# Supplementary material for: The transcriptomic response of cells to a drug combination is more than the sum of the responses to the monotherapies
Source: eLife. 2020 Sep 18;9:e52707. doi: 10.7554/eLife.52707 (PMC7546737; doi:10.7554/eLife.52707)
Supplement: Source data 6. [file elife-52707-data6.zip › LNCaP/DE_limma_MW_0.csv]

	logFC	AveExpr	t	P.Value	adj.P.Val	B
LRRC26	1.65164657758425	4.45944477819281	9.30606942118568	1.87717081286851e-15	2.81875969260336e-11	24.2513330426517
PRR7	0.938194284645165	4.5362364196721	7.80585637427835	4.20870161317058e-12	3.15989317116847e-08	17.0530291960901
NR2F6	0.744891093696	6.20726659430112	7.59206695673295	1.23526582394582e-11	6.18291720412347e-08	16.1277120473959
C4orf48	1.42983331144638	3.26103790855018	7.47964897261566	2.1689828086368e-11	6.51388917089804e-08	14.912586377913
MESP1	0.766097736340577	4.03894250804103	7.34247339545246	4.29726487032006e-11	1.07546215487877e-07	14.7751037616797
TMEM160	1.67672964452622	2.76454777840326	7.51079160870348	1.85620334989185e-11	6.51388917089804e-08	14.5864467401931
C17orf89	0.67054711872009	5.72102159096554	7.12395715076267	1.26696104723597e-10	2.37808588566192e-07	13.8844793969851
PDF	1.45790237391716	2.8420452709608	7.20622229795381	8.44306957361844e-11	1.81115903882078e-07	13.6111215337588
METRN	0.706511452366756	6.01307564821151	7.00607437243577	2.2604537647781e-10	3.40773558611796e-07	13.3384587104074
CST3	0.654969350722493	6.30468039073936	7.00526758872576	2.26940302751596e-10	3.40773558611796e-07	13.3377333147366
ANKRD9	1.12127247445158	3.45193454110547	6.95325617550102	2.92682875605003e-10	3.99538732734975e-07	12.6284174850615
C20orf24	2.00788784632893	4.08370882130041	6.82911458476726	5.35742929808451e-10	6.70392986166975e-07	12.1084490919963
CTU1	0.897445108203276	2.87832445655871	6.59687791787067	1.64259352260832e-09	1.89732187196051e-06	10.9689046331576
ZNF580	0.75558555820512	4.6492608963013	6.4872380898206	2.77346544125259e-09	2.97473979041778e-06	10.8523765187654
TRAPPC5	0.898779708287117	5.52246622964563	6.46567840276891	3.07313404917741e-09	3.07641205882987e-06	10.8405144519868
PRELID1	0.548017964441302	6.30473031525915	6.41177970240429	3.96934422766443e-09	3.52927522488889e-06	10.6048277633709
TAF10	0.435058716725583	6.0271107338795	6.40473449957465	4.1041020459394e-09	3.52927522488889e-06	10.5719530713667
STUB1	0.512087365307178	5.82022714519019	6.21596666051732	9.98304993670605e-09	7.88976199208305e-06	9.72590959794831
CDK16	0.337910379416316	7.37312300034812	6.19278011689977	1.11262083306026e-08	8.35355721461644e-06	9.61356553749106
SDF4	0.411855656393515	7.75524833650156	6.14758698224444	1.3737325943804e-08	9.82284220819812e-06	9.40763007801416
GCSH	0.574369084856832	4.29646498932361	6.12287288856777	1.54115736808959e-08	1.05190995632879e-05	9.27720611365598
RPS2	0.371008562269658	11.0842924196227	6.06625900613267	2.00413386345855e-08	1.30843800407364e-05	9.00922837549635
MEX3D	0.591160901560745	4.58624738544906	6.05363135146116	2.12475295751118e-08	1.32938710041616e-05	8.97482929629101
C1QBP	0.32873279087463	7.89311195758403	6.04467527494209	2.21460387372762e-08	1.33017967071576e-05	8.94540425529548
PGP	0.50108564767959	5.35302348588716	6.00693829345943	2.6360747051345e-08	1.46604806564073e-05	8.8040423726292
ATP6V0C	0.620162434141498	4.38121371655746	5.97814501328139	3.00984861621793e-08	1.6141388150403e-05	8.60861855836408
CYC1	0.4293879499056	7.56003022173029	5.92151573846222	3.90335641271401e-08	2.02113103080392e-05	8.40576166822843
ATP5D	0.55304644084625	6.84566637987393	5.89597133240876	4.38734404572096e-08	2.19601193968487e-05	8.30312818150535
PDXP	1.52864811320566	0.573886298630461	6.3983249366917	4.23061761108151e-09	3.52927522488889e-06	8.20115761296391
NUDT3	0.910123528853253	2.16085174336579	6.02902789746748	2.38064292565384e-08	1.37491285275454e-05	8.08965493473074
ENDOG	0.766037851915562	3.45053714600645	5.84562819495663	5.52013912874572e-08	2.67388416636276e-05	8.01691406249787
SOD3	0.690327030519492	3.22040725615915	5.83263106392782	5.85649202185093e-08	2.74815888125355e-05	7.81670076053973
TMEM238	0.956732531659252	3.69916746237306	5.76318279615597	8.02489609404287e-08	3.54417175729846e-05	7.64941997479498
UBE2M	0.331285446611045	6.80318487012353	5.72884661980872	9.37106418009283e-08	4.02045427795068e-05	7.58315364592937
CCDC85B	0.69769977973413	5.86202865666844	5.71282062949449	1.00729707659621e-07	4.2015480283802e-05	7.52510729163307
PTMS	0.3779040632409	7.99605609567775	5.6613366324866	1.2695316929046e-07	5.15223997315014e-05	7.27714683947585
PTGES2	0.409890649604241	6.54884487739366	5.64995944143486	1.33594914374265e-07	5.27910851116832e-05	7.24721878545538
RPS14	0.39957106991605	9.80106647895965	5.63678489677714	1.41712391988026e-07	5.45629045664668e-05	7.14557790934027
GADD45GIP1	0.452310748558711	5.99771411819612	5.61210623623754	1.58240163835832e-07	5.94033575039712e-05	7.09764229595043
TGFBR3L	0.86312482414955	1.73334729468807	5.81123919195685	6.45443469392234e-08	2.93696337466478e-05	6.99659938382349
ABHD16B	0.602088661271606	3.67117259654	5.54808802113295	2.10432110238202e-07	7.70694772521179e-05	6.77745629940242
SRSF9	0.430541310044299	6.67294777654433	5.53588264135585	2.22143739083611e-07	7.94216758590357e-05	6.76191698390289
GDI1	0.323349534913848	7.62065777052823	5.5063321013782	2.53207258463298e-07	8.84223300717415e-05	6.62630102541151
RALY	0.295950939967772	7.04927136259987	5.48672210197149	2.76129387770101e-07	9.42354292444509e-05	6.55345333580088
SDF2L1	0.626869753856467	5.14819173521621	5.46724262101339	3.00906429064405e-07	0.000100409131974024	6.5078417553776
NCBP2-AS2	0.450911973857547	4.94999426897451	5.4490995751858	3.25933815094894e-07	0.000104317869681815	6.42918135807334
HES4	0.893778163295669	4.54470015372673	5.44869509439694	3.26514376334928e-07	0.000104317869681815	6.42639818779632
MAZ	0.300964733341056	8.92529723586967	5.43733731992925	3.43236116190993e-07	0.000107375698348416	6.3099752156783
IER3IP1	-0.4130955890993	6.31546767023098	-5.40781340150286	3.90722556132341e-07	0.00011973652863027	6.24700646693596
MAF1	0.329314730229118	6.53087005611429	5.40219339359826	4.00463540863981e-07	0.000120267210592271	6.21268273857356
SLC39A3	0.355899710389734	6.14464583032848	5.36410402403844	4.73035200447555e-07	0.000136598010960009	6.05858700325629
CRELD2	0.382073992054886	5.80546951826239	5.3311695303687	5.46035863400491e-07	0.000153342741910355	5.93883854735628
LTBP3	0.526100219243869	6.3641810500389	5.32890323810124	5.51445662170962e-07	0.000153342741910355	5.90635818936511
MRPS34	0.398125276832466	6.55772186376841	5.30877578131225	6.01847531291119e-07	0.000161381116604776	5.8119779652419
HAGH	0.392128150312828	5.95254909271554	5.29712669919345	6.33046779839256e-07	0.000166768955194145	5.79408170451194
MZT2A	0.527240782148017	5.33316279292105	5.26500768218724	7.2748396715684e-07	0.000181616962238203	5.67322980889624
SAC3D1	0.503868697645393	4.56983469624288	5.26175291036492	7.3778867185205e-07	0.000181616962238203	5.66641148982497
SPR	0.328103373237412	5.40475357824495	5.26267472935232	7.3485578126973e-07	0.000181616962238203	5.66364732109471
EEF1A2	0.382810022398461	9.57210983128051	5.27251330243668	7.04253928920574e-07	0.000181616962238203	5.61481302461203
EXOC5	-0.445822106074568	7.21799161861173	-5.22615432801437	8.60226263940164e-07	0.000206061994893234	5.47559459685593
SND1	0.214026140451862	8.58861911912984	5.22499287966114	8.6453820446682e-07	0.000206061994893234	5.43933902078404
CITED4	0.819783160269941	1.96783284549652	5.31273293895293	5.91595173328767e-07	0.000161381116604776	5.40773344794504
PFN1	0.334722026985466	9.28625606002379	5.2184415856504	8.89258338269304e-07	0.000208642237616435	5.39281292986616
H1FX	0.586481190556474	6.98897156425638	5.20625556476072	9.37088676524643e-07	0.000216481901026062	5.38891594474797
RPL13	0.352989578352402	10.5926556223721	5.20099719510361	9.58495139772741e-07	0.000218072166951931	5.30461162884894
ZMPSTE24	-0.372100583336879	7.33590944522258	-5.16965994827073	1.09632112596866e-06	0.000245706836232022	5.24046524677631
OBSL1	0.538755143127073	3.16495353061415	5.15227263584759	1.18094584720728e-06	0.000260190612956909	5.16170937647678
RBM15B	0.223542225308504	7.33523974904025	5.14938545503773	1.19560151132304e-06	0.000260190612956909	5.1479512000149
ICE2	-0.340860279564825	6.46737175872568	-5.12239490157745	1.34147430246212e-06	0.000283712367968608	5.06970167493777
GRINA	0.320647689211578	8.47739781104389	5.12573290743659	1.3225342351356e-06	0.000283702486782802	5.03468759231069
GDF1	1.02621945706461	1.12646188628752	5.37159194391538	4.57820258540195e-07	0.000134796647102737	5.02335536221443
NAA50	-0.335908196403263	8.26793108725792	-5.11384827946655	1.39118205891808e-06	0.000290138747176581	4.99056778924436
RILPL1	0.449530222307656	3.66278750802269	5.08397247032972	1.57945607441567e-06	0.000324891950868845	4.93825380375309
DEXI	0.385013353255569	5.0957838528831	5.07636930570778	1.63120266074716e-06	0.000331001880456477	4.91587802737119
TMTC3	-0.503146757963452	6.31441477515087	-5.07005509045131	1.67542933749964e-06	0.000335443292425262	4.88160978942628
ZFP91	-0.37602507391076	7.1521347475729	-5.05586730032007	1.77910999973787e-06	0.000351514681000841	4.78939019449055
EXOSC6	0.446464632214423	5.48169139239885	5.02911012414895	1.99192115334727e-06	0.000383470359470033	4.73291299142827
TMEM54	0.431748576967352	6.64648508093634	5.02191395071312	2.05326269280508e-06	0.000388932215966077	4.65597899990793
UFM1	-0.395006818060726	6.45788482308492	-5.0099297299452	2.15952432493732e-06	0.000395456308088522	4.63464043526498
CDC37	0.319598551813859	7.6807473910479	5.01974665255056	2.07209491724069e-06	0.000388932215966077	4.61873588332733
TRIM28	0.317862202802461	9.01063555222345	5.01628045634515	2.1025637611673e-06	0.000389778980712199	4.57870992198085
CTXN1	0.512105503208682	4.50880540146607	4.98718225132318	2.3761441655373e-06	0.000419331372341601	4.57016317061532
PKN2	-0.396908867277972	6.52179798199676	-4.99675542657398	2.28251846776187e-06	0.000412943341107376	4.56985006810342
JMJD8	0.369562249779796	5.33669592765979	4.98464240588426	2.40160482294737e-06	0.000419331372341601	4.54332148956007
SCOC	-0.536977018869061	8.04427257648795	-4.99288793741188	2.31990197510044e-06	0.000414710095929859	4.51421763127968
MRPL36	0.346933872717598	4.82915137671456	4.97113779997839	2.5415054973521e-06	0.00043367325622999	4.49921705306511
DNAJB14	-0.493006789993867	6.4190936525543	-4.96590781112442	2.59778942465114e-06	0.000438296696635523	4.46204014403265
PSMD3	0.302310841556288	8.20710332195359	4.97263939042808	2.52556621753334e-06	0.00043367325622999	4.4239465726102
ACOT2	0.424452686839434	4.95100850594701	4.94849416902255	2.79407123097005e-06	0.000457760880591926	4.42265385873082
C1D	-0.46490169234389	3.79445768936419	-4.94759332843949	2.80460848524622e-06	0.000457760880591926	4.39623625513777
C6orf62	-0.41162341711389	7.98277615410018	-4.95022818278744	2.77389655717041e-06	0.000457760880591926	4.35825993573073
TMX3	-0.372713666570267	6.45240716488454	-4.93955573523979	2.90035266162361e-06	0.000468297801795056	4.33922321884566
CLPB	0.301281306918338	5.61146723963284	4.91769388881362	3.17714021439079e-06	0.00050633177472792	4.26458725796729
ARPP19	-0.333676109449317	8.10027505378171	-4.91572063051504	3.20335099887802e-06	0.00050633177472792	4.20240879750549
POLR2G	0.341758111019856	5.96376252504674	4.90108177377238	3.404474071096e-06	0.000527526510505857	4.19594900286561
BROX	-0.414339673602897	7.35094076623291	-4.90085366449848	3.40770321783885e-06	0.000527526510505857	4.1624052619731
FCHO2	-0.45670008137056	4.93689054158391	-4.87716454175643	3.7597691923633e-06	0.000558977170223042	4.15913507989727
SLMO2	-0.480248258783088	6.57050460686182	-4.89376598151844	3.50953451937859e-06	0.000537746636152949	4.15870412618944
CSTB	0.33744837337775	7.00172569726248	4.89091073446795	3.55138749206975e-06	0.000538662975564842	4.13353641502848
MRPL42	-0.431303736442647	6.71336335309708	-4.88233174722236	3.6800806605473e-06	0.000552600911987782	4.10193787668553
ZNF444	0.430776949048908	5.07080014949712	4.86892960823941	3.89024628344304e-06	0.000568113712533669	4.10043181129643
TMED5	-0.433262673091534	7.14541263187063	-4.85789123151608	4.07206323122949e-06	0.000581572482353161	4.01527598645832
YES1	-0.362699759380221	7.0444248913479	-4.85364798589352	4.14412996881914e-06	0.000581572482353161	3.99846659710922
RPS16	0.353909286214854	9.6057096876778	4.86851746218674	3.89689080920138e-06	0.000568113712533669	3.98392346043598
GPX4	0.360684404722343	7.50179315410047	4.85370300320837	4.14318768028439e-06	0.000581572482353161	3.96916128592879
CYCS	-0.340422715073521	8.15997118192218	-4.85792911967272	4.07142526146074e-06	0.000581572482353161	3.96844724151365
MAP9	-0.474170019010577	6.30125661036214	-4.84143300571856	4.35857462652146e-06	0.000606003301776354	3.965222377042
FLII	0.295803894793681	7.73317568695381	4.8388322153638	4.40560638415445e-06	0.000606922802426269	3.90715873433071
TRADD	0.434806243666769	4.17063297532204	4.80624524501898	5.03833928700141e-06	0.000645510481494163	3.88924657479353
DEK	-0.435874209908467	7.58746756512416	-4.83247021495958	4.52274197324004e-06	0.000617395395183385	3.88332725608144
DHPS	0.284898988580992	6.16936025490048	4.82100115481942	4.74159478122131e-06	0.000635712386025171	3.87956330315717
CLDN3	0.584437797417627	4.80434372618417	4.80459601748507	5.07260500907773e-06	0.000645510481494163	3.8536772769888
UBE2K	-0.367126252882664	7.87098955319188	-4.82333880487719	4.69616916014669e-06	0.000635294379358222	3.84832700831033
DDX41	0.320460587266335	6.62083110317869	4.81038453654377	4.95332484568231e-06	0.000645510481494163	3.81633913049442
TUFM	0.299835064613136	8.12342920741433	4.81664265327165	4.8274321106818e-06	0.000641493102424761	3.80544343248348
EIF3G	0.2729247148334	7.20428310077774	4.80687405401831	5.02533389706618e-06	0.000645510481494163	3.79160380996139
NPEPPS	-0.245738892296065	7.97649829905266	-4.80494335472292	5.06536968559704e-06	0.000645510481494163	3.78174478593506
PDAP1	0.245362164933034	7.4685025308338	4.79056702641516	5.37337703847784e-06	0.000678038904283892	3.72071203264536
PPM1G	0.268589637290045	7.34246606965816	4.78306874876889	5.5411620988072e-06	0.000687653636989164	3.68940330057972
PCNP	-0.426389428697795	7.34700895714191	-4.77391366194394	5.75292381806857e-06	0.000702324423187948	3.67331979777229
RPL8	0.295926124017436	10.5708786848782	4.78842193419465	5.42086633868749e-06	0.000678331074514428	3.65201757321752
TMEM63B	0.324600940966742	6.3806214977227	4.76335515117464	6.00690605568319e-06	0.000727416946226925	3.65119196648577
GLO1	-0.340569012893848	8.51854593041276	-4.77534363103311	5.71933794077459e-06	0.000702324423187948	3.63865029930306
SLC35A3	-0.463283448541214	6.39291260913163	-4.75529664705344	6.20803905327636e-06	0.000739840590666649	3.63221552144305
MRPS26	0.343044580546898	6.1720166146337	4.75189905204412	6.29478449691416e-06	0.000739854332301865	3.59781092492104
IMPA1	-0.402372401145382	5.43721605951282	-4.73363716283243	6.78156259133824e-06	0.000781378643591452	3.59040642809258
EIF4A3	0.278752747275888	6.76750329797808	4.75143604105238	6.30669649271702e-06	0.000739854332301865	3.58231719312718
PTBP3	-0.435350012653111	6.64682729123586	-4.74274250333871	6.53446005982532e-06	0.000760631412855325	3.57352973474448
EEF2	0.326574146576471	12.2896525059699	4.75725708528605	6.15851511796753e-06	0.000739810104091203	3.50255103698351
PCSK1N	1.05082595696053	3.17141677079746	4.73236613159591	6.81676893383592e-06	0.000781378643591452	3.49322483193348
C8orf82	0.457837102718115	5.40339077357509	4.70756761643319	7.5402110852386e-06	0.000830709864346989	3.47590093710307
TMEM68	-0.384632827276681	5.12681277881545	-4.69585635084534	7.90722313786124e-06	0.000860397555348727	3.45364671982695
RNF126	0.408578956842237	5.55333943896951	4.70715268164072	7.55292752778012e-06	0.000830709864346989	3.45088985387218
MAP3K2	-0.366011842663919	6.82230323901832	-4.70809112921568	7.52419668165034e-06	0.000830709864346989	3.44726801582851
U2SURP	-0.351833705835369	7.26994051184358	-4.7073199943591	7.54779742112417e-06	0.000830709864346989	3.4125337489751
SMCHD1	-0.311932664624067	7.71630608371488	-4.70870333991293	7.50551081013749e-06	0.000830709864346989	3.40440118851074
COX4I1	0.293360858765208	8.20260923707471	4.70630191939016	7.5790657575611e-06	0.000830709864346989	3.38309025106679
C3orf17	-0.283371023444582	5.98435807148525	-4.67866767886659	8.47741898427135e-06	0.000909263739055846	3.36108385847584
C19orf81	1.22748200005611	1.11704549905725	5.03065113145787	1.97901927179672e-06	0.000383470359470033	3.34374757133311
SIGMAR1	0.296612249752147	7.42487367069214	4.68562738599325	8.24190130475441e-06	0.00089036251792944	3.31061238333342
MFSD12	0.350293464409394	5.68679310747192	4.66901328891561	8.81495079582691e-06	0.000932818922826868	3.3077764186209
CLPP	0.344597091135625	6.1440541342685	4.66881862856266	8.82188856968796e-06	0.000932818922826868	3.28648185338757
USP16	-0.286951732795116	6.54065533778154	-4.66296751582515	9.03291164269349e-06	0.000935435870528865	3.27404575461615
CEP44	-0.366815257331643	5.05434681957964	-4.63771341735268	1.0001172626544e-05	0.00100412937338902	3.24997870040576
TMOD3	-0.3546369912669	6.88652278494259	-4.65908622900461	9.1755811893831e-06	0.000943702240683401	3.24989253818855
DYNC1LI2	-0.226051397471487	7.81403789811254	-4.66709924956811	8.88339810630275e-06	0.000932818922826868	3.24841589314643
GNB2	0.292101318578839	8.07303355443441	4.6644254202747	8.97987874175814e-06	0.000935435870528865	3.22388800937783
SEPT5-GP1BB	0.446218699506849	5.46368885058535	4.63758445954117	1.00063659541781e-05	0.00100412937338902	3.21126433434538
PPP3CB	-0.306769052670868	5.78875505322136	-4.63449726270676	1.01314745544743e-05	0.00100412937338902	3.18813193196504
GUK1	0.314578493699821	7.3945188290557	4.64963231940484	9.53228504966907e-06	0.000973719675549869	3.18385647798374
WDR75	-0.291132044107652	6.07658964247483	-4.63300945038009	1.01923077196984e-05	0.00100412937338902	3.15890050572266
CEP57	-0.35304412994636	6.05989230927318	-4.62008949649767	1.07356583512118e-05	0.0010333759346269	3.14774589926812
CDC27	-0.317166267257186	6.9084531362042	-4.63196991124268	1.02350217837791e-05	0.00100412937338902	3.14050844298761
TMED7	-0.537731454752712	7.50904340973182	-4.6328525357211	1.01987441734021e-05	0.00100412937338902	3.13638616154703
POLR3G	-0.413640345575671	4.08980199285541	-4.60137365154792	1.15727712048134e-05	0.0010726958790832	3.12278048486273
LACTB2	-0.458216598430734	5.04002108243347	-4.60247835049018	1.15216539053074e-05	0.0010726958790832	3.11756267729771
C11orf58	-0.247367129038608	7.73647335559902	-4.63044297986896	1.02980769513792e-05	0.00100412937338902	3.10943512861936
PPP4C	0.283320334648713	6.50675137953504	4.62184555794855	1.06601930396215e-05	0.00103273199150294	3.10647758437812
COMMD2	-0.314544027427348	5.38333589544456	-4.60242561028484	1.15240893568848e-05	0.0010726958790832	3.0973709998492
COMMD8	-0.447556338116859	5.05555175377827	-4.59067418636922	1.20793563972641e-05	0.0010841061409069	3.06761048304157
RUVBL2	0.349195793333131	6.47149320864746	4.6110174531772	1.1133833694197e-05	0.00106487673090485	3.05422741450233
VBP1	-0.30911519514441	6.75776700995674	-4.60748068983607	1.1292904988176e-05	0.0010726958790832	3.05073563958922
TBX1	0.455509513517868	4.5201833278517	4.58502390126359	1.23554703794504e-05	0.00109498668414762	3.0429521330392
COPS2	-0.368531228510385	7.41258443404116	-4.60200035365354	1.15437451875747e-05	0.0010726958790832	3.00945685286865
ARMT1	-0.371506307309172	5.65266567044159	-4.57596845706467	1.28107659802147e-05	0.00110555437907416	2.99312626637
PSMC6	-0.259743632705344	6.94207125756065	-4.58964809192325	1.21290511236254e-05	0.0010841061409069	2.98116526481999
BCLAF1	-0.373232583946514	7.94122975777072	-4.59691809996568	1.17811780820464e-05	0.00107508898240488	2.97274158759091
TPD52	-0.348349969180108	8.06544171687806	-4.59472741252643	1.18849740995745e-05	0.00107508898240488	2.96556833889935
TMEM147	0.31193399944846	6.20112797187355	4.57982535680119	1.2614895897728e-05	0.00109498668414762	2.95461904490296
PRDX2	0.28999961168901	8.66423588860937	4.59480672912981	1.18812006413781e-05	0.00107508898240488	2.94429014233903
IRAK4	-0.276457989183284	5.12780227156007	-4.5540758691149	1.39795546446124e-05	0.0011793089468736	2.93663811949846
SMARCA5	-0.290119176765016	7.17841561335844	-4.57984040582971	1.26141373472377e-05	0.00109498668414762	2.9309290488561
MTMR6	-0.358431772550797	5.73408140186646	-4.55595687026625	1.38752137471436e-05	0.0011793089468736	2.9165440468983
XPO1	-0.325518201072526	8.06548351274939	-4.57981555452712	1.26153900078275e-05	0.00109498668414762	2.90212641866742
C9orf172	0.647214516407816	3.71325341051329	4.53843840062135	1.4876852534607e-05	0.00122087987175299	2.89678678465332
UBA52	0.344383106858908	8.98011434264106	4.58130047975957	1.25407513729419e-05	0.00109498668414762	2.88781188786096
DCK	-0.388610000184405	5.84345832039341	-4.55414015460591	1.39759761783136e-05	0.0011793089468736	2.88587227979177
LMAN2	0.296892576649667	7.21090472293311	4.56415935300699	1.34289511548314e-05	0.00115228074594827	2.87071471327074
FKTN	-0.292016073615028	6.18628477889321	-4.54816214660599	1.43125606444019e-05	0.00119398561464633	2.85653183621996
PTPN12	-0.355181828810226	5.7942126196911	-4.53483114156402	1.5091611589716e-05	0.00122494940341176	2.83823673279031
TMEM167A	-0.359946999744125	7.30046126417087	-4.55151819816981	1.41226490911823e-05	0.00118472457404019	2.82432412989285
KIAA1033	-0.382399165082646	6.48817215275144	-4.5372469213325	1.49474586781569e-05	0.00122087987175299	2.80870595857082
TAF6L	0.314419814640056	5.25593203700725	4.52242162351839	1.58535445091828e-05	0.00125031401692458	2.79093423401751
HOOK1	-0.35474328535696	6.46815814996919	-4.53244172006918	1.52355132328833e-05	0.00122998100379019	2.77822063094127
ACTR2	-0.346772511321742	7.6572747898802	-4.53873272853747	1.4859460615644e-05	0.00122087987175299	2.76427388851374
KIAA2013	0.295486686083363	6.28931788516023	4.52568272773117	1.56497892893318e-05	0.00124337161888152	2.75101282229422
TM9SF3	-0.314762199741188	8.27657036602188	-4.53703301405403	1.49601689133291e-05	0.00122087987175299	2.74411414535547
UBLCP1	-0.344061929606991	5.58506162962909	-4.50581376384982	1.69316330546844e-05	0.00129717041810787	2.73185035910065
CUL4B	-0.348480688026943	7.41926209331444	-4.5279268734425	1.55110468077978e-05	0.00123890361098879	2.73040603224933
USP1	-0.393722887841744	6.52663325274617	-4.5191703531107	1.60592365830018e-05	0.00125596612776226	2.72924817229391
SLC25A32	-0.332265358397238	4.57311601237595	-4.49481768744458	1.76840555873916e-05	0.00132111332686702	2.7146973226172
UBXN4	-0.306649547403075	7.83956023385476	-4.52162507950955	1.5903701200892e-05	0.00125031401692458	2.70956881348217
SEPT10	-0.353259152483347	5.69556940187126	-4.49613109667451	1.75925129908609e-05	0.00132111332686702	2.70473578367877
TCAIM	-0.290501676907611	6.47199418064944	-4.50970711633423	1.66727149563548e-05	0.00128388455274166	2.70042826082247
USF2	0.287244049865547	6.86046754478677	4.51431038535456	1.63715198122965e-05	0.00127375513731318	2.69312903059339
RPL28	0.378948851392629	8.97843890367316	4.52825101561901	1.5491105509799e-05	0.00123890361098879	2.68865460528605
ZFPM1	0.673031385188186	3.31711647892321	4.4810683286862	1.86704077022589e-05	0.00135184063888621	2.68663129218913
MAP3K10	0.370251439696107	5.02212502624516	4.47910421337791	1.88155762871083e-05	0.00135184063888621	2.66540110189046
ARFIP1	-0.34035211081959	5.92106550161275	-4.49140088951187	1.79243619956422e-05	0.00132587300357913	2.66027425653365
MTCH1	0.247117290348484	7.88516842378805	4.51058133249235	1.66151055065401e-05	0.00128388455274166	2.6518752918712
CREB1	-0.297718180160548	6.57390153466156	-4.49693249796585	1.75368816248066e-05	0.00132111332686702	2.6512167538286
FAM76B	-0.469985012123055	5.14676875662536	-4.46899068843733	1.95804973299427e-05	0.00137333692710577	2.6365028668533
NDUFA5	-0.447333038712989	6.38706807378374	-4.49146238682524	1.79200090900059e-05	0.00132587300357913	2.63468857248924
SMARCAD1	-0.297033241191438	6.25543626224091	-4.48739920342904	1.8209815736212e-05	0.00133448958581681	2.61577605692896
SRPR	0.210653526513032	7.96926710855571	4.49611845216218	1.75933921074892e-05	0.00132111332686702	2.60182370633427
GABPA	-0.439294707282071	5.72141143833842	-4.46918770179866	1.95653137442562e-05	0.00137333692710577	2.60021003736108
ERGIC3	0.330103735538341	7.85293809932841	4.49572724076026	1.76206122726039e-05	0.00132111332686702	2.5956724146824
LSR	0.349648694924427	6.6861955479898	4.48459203518239	1.84126758198298e-05	0.00134215893257555	2.59185110326571
TMEM41B	-0.349874433029003	6.55748785910084	-4.46535035118456	1.98631097854681e-05	0.00137333692710577	2.55858064498547
CCDC14	-0.313750396813803	6.19329107720301	-4.46662504666706	1.97637053965088e-05	0.00137333692710577	2.54503547278026
PICALM	-0.222076296733233	7.52981546299865	-4.47586539033548	1.9057343023854e-05	0.00136044355527049	2.53847364366507
GOPC	-0.267124333202177	5.67794729883349	-4.45656570610525	2.05614068304078e-05	0.00137834859359555	2.53810973400598
CMPK1	-0.39984807694459	7.44152290161375	-4.47507873873242	1.91165150614061e-05	0.00136044355527049	2.53384558038072
OMA1	-0.289344132034597	5.51108613888953	-4.45050162085866	2.10572086741972e-05	0.00140531131311887	2.51634076934018
POLK	-0.394289214443027	5.47902582964055	-4.44226709241194	2.17489754008063e-05	0.001432338844432	2.51316901532996
GTF2H3	-0.286543833988958	6.4596710917794	-4.46233051021343	2.01005358622234e-05	0.00137333692710577	2.51018965751278
CCDC138	-0.52747305786507	3.93288686169395	-4.42945570311083	2.28690371782846e-05	0.00147382601832241	2.50547590923615
TBCB	0.31461199608146	6.2650868954517	4.45977330250664	2.0303729210008e-05	0.00137333692710577	2.50394889419297
HP1BP3	-0.250714281907178	6.98293820253082	-4.46056428954979	2.02406672179517e-05	0.00137333692710577	2.49548013062071
OSBPL8	-0.438191870184294	7.73588360885613	-4.46724450213374	1.97155720910058e-05	0.00137333692710577	2.49043675987135
TRAP1	0.24775276515426	7.84129265965665	4.47041777393318	1.94707703196136e-05	0.00137333692710577	2.48919379217398
GAPDH	0.29401952545887	11.7909978458862	4.48727714563231	1.82185911755758e-05	0.00133448958581681	2.47666339656381
MATR3	-0.282515830920664	9.07647870775672	-4.46376183312512	1.99876627347799e-05	0.00137333692710577	2.44878436177717
LINC00998	-0.409983791819778	5.79878916342549	-4.43509967181458	2.23689069819533e-05	0.00144780822086643	2.44860209793925
ORMDL1	-0.336873476883561	5.51442875513196	-4.42432623964473	2.33329213358539e-05	0.00148460655414908	2.44489045667663
HIRA	0.238203558288322	6.15668339042304	4.44115879430413	2.18437397026456e-05	0.001432338844432	2.4425082062927
AP3D1	0.270271459601538	8.20500504550889	4.45681309001147	2.05414217693672e-05	0.00137834859359555	2.43987424592465
USP33	-0.284343035094823	6.80886359181645	-4.43940573462489	2.19944481137238e-05	0.00143595057772033	2.43248116157664
MRPL19	-0.346083168790326	6.76298307678161	-4.44394336242545	2.16064005215243e-05	0.00142925863537978	2.42860120012241
ICAM3	0.324966887699152	3.96858291452322	4.40743637373462	2.49253985670592e-05	0.001559499103679	2.41524853691014
PRMT1	0.434260490920151	7.20611450104338	4.44416129914755	2.15879303459909e-05	0.00142925863537978	2.4031659305947
RMI1	-0.380908439824243	6.16771466679291	-4.42506475802321	2.32655781684712e-05	0.00148460655414908	2.39605271855801
VWA1	0.495219889044016	6.06067612867098	4.42663328860343	2.31231703475849e-05	0.00148383558093733	2.37800025254557
IFITM3	0.399531384383007	5.55247589418644	4.41153297926839	2.45297813424428e-05	0.00154764368335345	2.35168577900253
NOC3L	-0.429179163742067	3.8845195221798	-4.38294950014087	2.7421615254961e-05	0.0016404899389183	2.33702896775365
TTC36	1.01758025698384	1.32108908555839	4.59904056076627	1.16814516851787e-05	0.00107508898240488	2.31132587922921
SIL1	0.292156618038803	6.78582430863805	4.40609035653089	2.50567240850221e-05	0.001561210659173	2.30085092994574
TCEA2	0.358446539666401	4.31420353128879	4.37340322921329	2.8458659762771e-05	0.00164538111497788	2.29843371450348
RARS	-0.235640150588122	7.21875877249277	-4.40994141426405	2.4682757087623e-05	0.00155077941601568	2.29604460185336
SEC13	0.265062085762289	6.92787346925004	4.40407380898519	2.52547201654443e-05	0.00156704495043104	2.28863289014963
SLC35A5	-0.337024631835867	5.88900813404659	-4.3871359199052	2.69784104807341e-05	0.00162693900312732	2.27844466694453
CIZ1	0.219754790101883	6.60276064288101	4.39710949270004	2.59501867096986e-05	0.00157951257291415	2.27705387192782
EIF5A	0.286645802101521	8.74185864569955	4.41726103818258	2.39867527041335e-05	0.00151976826415725	2.27260485864768
LRP3	0.38355797510301	6.55317505426319	4.39767487732544	2.58930446802971e-05	0.00157951257291415	2.26197210517471
PREB	0.228188653370438	6.86117580530207	4.39576281825479	2.60867819714111e-05	0.00157951257291415	2.25581408059286
SASS6	-0.423574289408458	4.87002814965703	-4.36790500573538	2.90730008849881e-05	0.00164538111497788	2.24784560381139
NUDT21	-0.31429164917127	7.36883326766243	-4.39820876404967	2.58391974661486e-05	0.00157951257291415	2.24769943229631
PIH1D2	-0.59432440385112	2.34601398522513	-4.43785905583111	2.21282470393896e-05	0.00143843185083755	2.23325036045546
STXBP3	-0.340662244069036	6.08958001740411	-4.37499840312244	2.82827783279101e-05	0.00164538111497788	2.23173975765713
PPP1CB	-0.386069746405929	8.33152432084103	-4.39678627648924	2.59829079849244e-05	0.00157951257291415	2.22603503908174
SREK1	-0.312767935954501	7.24689356687053	-4.38442695541582	2.72644055198489e-05	0.0016376092531442	2.21333823013626
ZNF252P	-0.239377317106909	5.8062531578875	-4.36819665997667	2.90400944980839e-05	0.00164538111497788	2.21286545966253
ARHGAP5	-0.371761363502083	7.03491170114916	-4.37872824326878	2.78756115065769e-05	0.00164538111497788	2.20842330589865
UBE2O	0.274782110101275	6.91944561084467	4.37981569259207	2.77579682492603e-05	0.00164538111497788	2.1995672847721
YIPF6	-0.310154585495915	7.12452034909057	-4.37648279507539	2.81200530275273e-05	0.00164538111497788	2.18905773324864
IBTK	-0.281900292024672	7.63017787728994	-4.37789454892612	2.79661281939023e-05	0.00164538111497788	2.17405805867796
SLC25A36	-0.36395150283181	7.31551444347359	-4.36828631087702	2.90299866974854e-05	0.00164538111497788	2.17210189798011
ACADM	-0.384733483150173	6.35373449899537	-4.36404589725794	2.95118094134592e-05	0.00165354227668844	2.16556774339076
BTF3L4	-0.342172544758214	6.84360883433248	-4.36808456089516	2.90527380187402e-05	0.00164538111497788	2.16440798448084
CLUH	0.31159953707726	7.78060264346901	4.37879247044995	2.78686498985035e-05	0.00164538111497788	2.15182380565461
C19orf43	0.329089271779664	6.85246992231341	4.3685003968254	2.90058630297158e-05	0.00164538111497788	2.14916559942101
TMEM259	0.349914687444999	7.62243275904487	4.37209752736127	2.86034086491616e-05	0.00164538111497788	2.14504938796279
ZDHHC20	-0.404734348654902	6.85929640766954	-4.36074581838538	2.9892108932903e-05	0.00166028274158813	2.1412685213832
EDEM3	-0.341192173614663	6.91985073669794	-4.360128133078	2.99638134636643e-05	0.00166028274158813	2.13713171228166
REPIN1	0.260146066115253	7.92684150656802	4.37284581280611	2.8520367844722e-05	0.00164538111497788	2.13476430822705
PRPF40A	-0.307718870119333	7.46376529118952	-4.36682522770829	2.91951417781862e-05	0.00164538111497788	2.13157519456241
RRM2B	-0.454059577065911	7.11067678335109	-4.35828123339451	3.01792024979287e-05	0.00166606950260624	2.13006982212413
KLHL35	0.512789769329391	3.2009969273832	4.32172582040098	3.47623922934625e-05	0.00180179107662044	2.12107473309426
TMEM161B	-0.330536658317843	5.34582623388103	-4.33220776300174	3.33838044260089e-05	0.00178938197533919	2.11610179085054
MFN2	0.186982096296113	7.98790919201574	4.36628376000227	2.92565768313195e-05	0.00164538111497788	2.10836508206531
RPS12	0.450386650588069	8.17238040644767	4.36205692585612	2.97404554857944e-05	0.00166015866012896	2.09403737996274
RDH14	1.03709553835735	1.51893743319356	4.4617312856708	2.0147972823837e-05	0.00137333692710577	2.09382708003602
ETNK1	-0.377179954658414	6.59561928723484	-4.34525136759974	3.17417230524932e-05	0.00173953909984029	2.09272050199526
RP2	-0.35772347087726	4.89778703742589	-4.31703111007005	3.53974672085129e-05	0.00180179107662044	2.09043566698683
TSR3	0.367931251947039	5.13807798821329	4.32885367188718	3.38191037503927e-05	0.0018008073117585	2.08805458957211
G2E3	-0.431249611759716	6.17894297739868	-4.33419491974018	3.3128458980807e-05	0.00178299978514623	2.06424613050467
MZT1	-0.577512992649789	4.92829380399957	-4.30993524210528	3.63786063463224e-05	0.00183926314106525	2.05801910269306
GCFC2	-0.33008717154665	5.88306285080509	-4.32787291196273	3.39474178268991e-05	0.00180125238900607	2.05145526458667
GMFB	-0.459599802381771	7.47624371517545	-4.34336301427148	3.19745394002235e-05	0.00174592612230457	2.05047518195449
RAB11B	0.360011015562711	6.03676857590595	4.33142141328873	3.34853712753272e-05	0.00178938197533919	2.0460711531092
HSF1	0.286479188240579	6.35042586191148	4.33515984310884	3.30051478746548e-05	0.00178275287944538	2.04520204654421
CRIPT	-0.462096741119722	3.62041648292332	-4.30714517451314	3.67715134031734e-05	0.00184248332920802	2.04491183688028
KRIT1	-0.252125067691457	5.95800538562044	-4.3205681168153	3.49179731994903e-05	0.00180179107662044	2.03909875742272
BRI3	0.299981572195535	6.38061637489507	4.32293277117692	3.46009039614414e-05	0.00180179107662044	2.03775180296229
H3F3A	-0.581281105881098	3.87099783734542	-4.29056094880033	3.9192626786907e-05	0.00187921882039908	2.0194732960581
CEBPB	0.736488176373412	5.66217179809038	4.29897827074288	3.79452254503014e-05	0.00185403356454281	2.01780198216553
TWF1	-0.421728276798723	6.9540643042247	-4.32369997582436	3.44986288520729e-05	0.00180179107662044	2.00491168052243
SNRNP48	-0.262259202572149	6.7746607636252	-4.32183730285788	3.47474457269542e-05	0.00180179107662044	2.00275994974444
POLR3F	-0.306046345445369	4.90777614940542	-4.2949165084353	3.85423095666345e-05	0.00186093672171249	2.00218666430786
ZNF33A	-0.250109417302593	6.43996887486005	-4.31703758074387	3.53965842509751e-05	0.00180179107662044	1.99980107281723
RPS11	0.225119352970722	10.0136147770998	4.34724581339578	3.14976000609834e-05	0.00173248337917848	1.99716824891458
SDHD	-0.234547622980567	6.77457373585317	-4.31942711531729	3.50719654731673e-05	0.00180179107662044	1.98171356923063
SCAP	0.291368766191878	6.94983565329656	4.32073402663832	3.48956359041352e-05	0.00180179107662044	1.97497266284927
ZNF76	0.292691947727047	5.93651169101135	4.30616877199593	3.69099763102439e-05	0.00184248332920802	1.97468370165998
CENPQ	-0.444085638546381	4.03354006104652	-4.27938497296634	4.09099510838998e-05	0.00192571732124088	1.97259251392038
USP45	-0.423391886456487	4.80595467929742	-4.28248046721759	4.04271745319801e-05	0.00190897626657929	1.97031022351457
SCAF11	-0.289376064199129	7.65897195902382	-4.32130169263294	3.48193121343209e-05	0.00180179107662044	1.96496255898645
CALR	0.21465987590623	10.4929892587392	4.33941864052835	3.24661621974266e-05	0.00176634743317593	1.96272869912607
OST4	0.361507821256793	5.82435838537175	4.3029093484555	3.73758362014436e-05	0.00184616959342394	1.95949363059841
PI4K2B	-0.390584221655761	5.69513561737845	-4.28904427893511	3.94215455797623e-05	0.00187921882039908	1.94628165790381
PIGQ	0.321986956974587	6.10548061639168	4.30329282418082	3.73207347666522e-05	0.00184616959342394	1.94614721928895
FAM58A	0.372078099636473	4.13674030022373	4.26679845248414	4.29307054364669e-05	0.00196893192498146	1.92555478323882
PNPLA2	0.355821202874625	6.39923879993537	4.29716963214173	3.8209989776769e-05	0.00185403356454281	1.92377764335997
PITX1	0.419464823460583	5.67018526317367	4.29673754914107	3.82735044941327e-05	0.00185403356454281	1.92350320923558
TMED2	-0.266970085469712	8.86819530889098	-4.31793926853454	3.5273751353443e-05	0.00180179107662044	1.92239104561893
SACM1L	-0.234649859647122	6.49835041921883	-4.29774351742884	3.81257874412982e-05	0.00185403356454281	1.91972454804496
NUDT8	0.438645143189446	5.20480649745513	4.28941469320289	3.93655185883638e-05	0.00187921882039908	1.91844544327288
RPS5	0.340886176064091	9.63320044140882	4.32270078699976	3.46318869348662e-05	0.00180179107662044	1.91478189295425
SSR4	0.251296664471235	7.02307153913398	4.30358431997739	3.72789021999587e-05	0.00184616959342394	1.9147745666239
FBXO28	-0.312477564448628	7.37487114397684	-4.30600602915136	3.69331034957121e-05	0.00184248332920802	1.91302645244481
PSMD4	0.268740656218038	7.53634381248886	4.306306537318	3.68904095459746e-05	0.00184248332920802	1.9101867708569
RANBP2	-0.2671663009782	8.2871988357384	-4.3117868907595	3.61200852796084e-05	0.00183236216404932	1.90738888192751
IDH2	0.304087806666792	7.18981360181756	4.30149548918851	3.75796703245652e-05	0.00185015190030712	1.892658516171
BIN1	0.273795129918009	5.35552390344935	4.27659817004933	4.13493246452437e-05	0.00192826540022664	1.89257992748148
COMT	0.340216755837761	6.86600674279528	4.29672149688817	3.82758660767363e-05	0.00185403356454281	1.87991412032609
MYH14	0.298137543492416	6.91672296958566	4.28470181662839	4.0084113807345e-05	0.00190475649661738	1.86355941341098
ZNF518A	-0.367098910442924	5.93560391413356	-4.26553226667273	4.31392250478757e-05	0.00196893192498146	1.85019346452998
XIAP	-0.356024154228742	7.36714376973606	-4.2835336461721	4.02641729820606e-05	0.00190727703942783	1.84762539649466
VPS26A	-0.361462226369709	6.92805421101451	-4.27411320637565	4.17449355497295e-05	0.00194068715855956	1.83832695463276
PRAF2	0.333875624821884	4.72107101311321	4.24465007677482	4.6721946199331e-05	0.002064362739478	1.83590341293389
ACTN4	0.33094903960766	8.58317964267027	4.29331807617451	3.87797518151196e-05	0.00186639985017896	1.83500950832679
SUZ12	-0.355329011697464	6.86083833468589	-4.27727624942104	4.1242001082312e-05	0.00192826540022664	1.83379713759884
GTPBP10	-0.330792590500038	5.84221052329068	-4.26794152455389	4.27432935347435e-05	0.00196893192498146	1.83024192785578
C19orf24	0.354799717433352	5.90621654673969	4.26570828743135	4.31101791850866e-05	0.00196893192498146	1.80767682782157
ZBED5	-0.260322774258017	5.92325298143356	-4.25966306993307	4.41185734401735e-05	0.00200146374253065	1.80749223198331
EPN1	0.293196287983232	7.32993334733682	4.2773297850503	4.12335391113322e-05	0.00192826540022664	1.80412648714157
AASDHPPT	-0.329510658700957	6.224567061306	-4.26185007696049	4.37511704762126e-05	0.00199081083597215	1.8039246899628
ARHGEF18	0.231049973771585	5.74656764056494	4.25334964981574	4.51959089194112e-05	0.00202564222426685	1.79678095599892
ZNF680	-0.462547346211224	5.97818007571464	-4.25181871499099	4.54609369724247e-05	0.00202564222426685	1.7931621338283
ACTL10	0.565824317254812	3.33037297293311	4.22653519779893	5.00601101019404e-05	0.00216628995184651	1.79196526748461
NDFIP2	-0.335622089447907	6.14367067679034	-4.25258515182222	4.5328068867821e-05	0.00202564222426685	1.77634685538088
SHISA5	0.300849102906616	7.39552013904011	4.26558003892985	4.31313401033391e-05	0.00196893192498146	1.75990378620805
SNRPD2	0.300378806192617	6.74314510300058	4.25835823213036	4.43391890794854e-05	0.00200541344342636	1.75357186960259
DCTN1	0.254713773803146	6.8496914264095	4.255781219863	4.47780186178663e-05	0.0020191793620597	1.75329715836325
PLXNB2	0.342739262226111	8.36320068815782	4.27006499257608	4.23972280352984e-05	0.00196492832153716	1.75151917202663
PCMTD1	-0.379846511623713	5.96193802104805	-4.23411134507111	4.86370130742587e-05	0.0021288596596152	1.74173054875681
THAP6	-0.39044388958748	5.16040966968001	-4.21326931947296	5.26488801130686e-05	0.00225235209053515	1.72369133818834
SDHA	0.341979912943443	7.07351199475501	4.25312547501552	4.52346239184757e-05	0.00202564222426685	1.7202893508955
SRF	0.263556434482757	6.15515386819482	4.23780055000849	4.79581934846957e-05	0.00210934270293854	1.71863135269767
FAM83F	0.328286194676295	4.47617584402677	4.20268405753367	5.48063320520267e-05	0.00229155071716233	1.6918195659255
BZW1	-0.297024363532548	7.5697633120977	-4.24453554442052	4.67423635736894e-05	0.002064362739478	1.68950328646264
ABHD12	0.239053214620921	6.19881490615028	4.22256286050118	5.08221772242983e-05	0.00218767661764856	1.67215727115718
SVIP	-0.482023881234007	6.85314731070602	-4.2326330806909	4.89115997980318e-05	0.0021288596596152	1.66798047062491
MAN2A1	-0.307398052810164	5.53180671705502	-4.20350881090354	5.46352280563493e-05	0.00229155071716233	1.66668807069914
REEP3	-0.345229070179035	7.12876314823711	-4.23123724921539	4.91722419659765e-05	0.00213401845480088	1.66447611820732
DENR	-0.332088527120215	7.09514280755725	-4.23296693995159	4.88494556830936e-05	0.0021288596596152	1.65742426087732
EIF4E	-0.302186925529424	5.90058506684251	-4.21906474065789	5.15024897676989e-05	0.00220960396100505	1.65318381836612
CCNC	-0.334006977364608	6.83196682601698	-4.22244112160566	5.08457072162592e-05	0.00218767661764856	1.64250216950497
C1orf233	0.413733587499949	5.23400928478721	4.21241388504964	5.28201561331433e-05	0.00225325984231614	1.63875434199709
USP22	0.193036393111258	9.20520996081782	4.23734363885514	4.80417690733206e-05	0.00210934270293854	1.61587825167515
RANBP3L	-0.529246614383117	2.39256077227434	-4.18108970218772	5.94739464735626e-05	0.00236471699453967	1.61420296064064
CHM	-0.355283715580753	5.70612326491029	-4.19114288891608	5.72553399867387e-05	0.00233626680771975	1.60853113256966
NAPG	-0.25532975609072	6.0176575268277	-4.20170962031259	5.5009152955347e-05	0.00229155071716233	1.60796224997235
XAB2	0.355654818145782	6.11307341237792	4.20131630024745	5.50912232881994e-05	0.00229155071716233	1.57989754916388
NUS1	-0.298943049408384	6.38688223917303	-4.19968132437905	5.54336404063267e-05	0.00229849820421473	1.57752222027273
ERI2	-0.372531876088114	6.13584927503581	-4.196887013672	5.60235976786488e-05	0.00229849820421473	1.57731664772687
MMGT1	-0.353977377740339	5.81391094990001	-4.18606456756252	5.83659355600195e-05	0.00234965921814813	1.56300517948485
PTK2B	0.223583337838472	7.00015806136042	4.20734206483146	5.3846690367482e-05	0.00229054363330909	1.56192288715521
EIF2A	-0.278527748091046	7.27612983473547	-4.20461294081279	5.44069675280737e-05	0.00229155071716233	1.55821329644912
RNF220	0.322962081539093	5.79346640147162	4.19324392369297	5.68018174785173e-05	0.00232407654293574	1.55403441993589
VAT1	0.320280715904617	7.1130200862216	4.19899456159737	5.55780797343939e-05	0.00229849820421473	1.54809552368448
SLC25A24	-0.416998654123927	4.61823947460111	-4.15673862380232	6.5195241167899e-05	0.00247840947184094	1.53779296712104
UQCRC1	0.269603776426042	7.77115103555804	4.20179132847103	5.49921184349316e-05	0.00229155071716233	1.52222145802794
DNM2	0.232413019515413	7.36188986782552	4.19767983646456	5.58556005956749e-05	0.00229849820421473	1.51956425667735
CTSZ	0.318400474671117	6.42468348067995	4.18531103589626	5.8532480301783e-05	0.00235006343372079	1.51351616958869
SEPT7	-0.277280638462418	6.91130115010546	-4.18774558149596	5.7996037992582e-05	0.0023492072217701	1.51219525065898
DTD1	0.245451677630498	5.31766200614792	4.16616922559979	6.29194916231295e-05	0.00242878942471186	1.51114141963999
CUL5	-0.390367272624227	6.90760732180623	-4.1870017873582	5.8159427153184e-05	0.0023492072217701	1.51091642667089
DLD	-0.265665889602525	7.92051473936403	-4.19728961485602	5.59382269790469e-05	0.00229849820421473	1.50455178308229
TRMT10C	-0.344022009143708	5.79178891399503	-4.17838038036651	6.0085837247253e-05	0.00236504533595271	1.50288654982967
RPL36	0.265471175802265	9.25267010781341	4.20475969207704	5.43766982001256e-05	0.00229155071716233	1.49825126715172
RPS15	0.305445146081093	8.991539232607	4.2033628838282	5.46654647940744e-05	0.00229155071716233	1.49791811035338
ASCC2	0.245340196551076	6.4407156115522	4.18088360782068	5.95202811208556e-05	0.00236471699453967	1.49752919260004
UBA6	-0.292551007402649	6.65134384506382	-4.18118075396728	5.94534870183492e-05	0.00236471699453967	1.49725860106867
MLST8	0.28097583777361	7.06930408002503	4.18868876268498	5.77894832908527e-05	0.0023492072217701	1.49370222869854
UGGT2	-0.371273297309121	4.64342955182022	-4.14529918655958	6.80618665452841e-05	0.00252974501991086	1.49357548074406
CLTB	0.295788695232544	6.2857275888956	4.17494038638032	6.08714604890828e-05	0.00238032773620851	1.49294951603929
PPP3R1	-0.267678530381004	6.13152134988429	-4.17066665131184	6.18612350309188e-05	0.00240027985846066	1.49034687550476
ZNF865	0.436284006170438	4.2609415792669	4.14121991787006	6.91130478583671e-05	0.00254988090083843	1.48772347199638
NRAS	-0.321822116217314	6.94699437539638	-4.17865804513445	6.00228507339078e-05	0.00236504533595271	1.48312534635402
RPF2	-0.290139527484659	6.63335932959421	-4.17658459263496	6.04947354500078e-05	0.0023717727089225	1.46038169133655
API5	-0.278582608731329	7.58327196066923	-4.18085207973843	5.9527372398508e-05	0.00236471699453967	1.45671447659292
BLZF1	-0.339672506246065	5.76852286059424	-4.15319171726079	6.60714377204529e-05	0.00249252142193169	1.4552453282437
ENPP4	-0.362614074769328	5.18017811493409	-4.1402715192834	6.93596614302203e-05	0.00255083244394053	1.45202416785775
OTUD6B	-0.377035780425961	5.55631087066267	-4.15231440168296	6.62898988689989e-05	0.00249252142193169	1.43929130480049
EEF1E1	-0.412027867985905	3.90155430579758	-4.1241218924683	7.36909104735913e-05	0.00260362990981517	1.43726910028144
ACAA1	0.283423986190215	6.60539864625265	4.16707709278388	6.27044778238252e-05	0.00242672793557361	1.43602161809369
YWHAZ	-0.266141783444459	9.668067611784	-4.186825299944	5.819826095488e-05	0.0023492072217701	1.43261345207608
PPP2R1A	0.267385588247846	8.51426287599569	4.17995670830279	5.97290977826369e-05	0.00236504533595271	1.42552149251666
BIRC2	-0.358016130506946	6.08897305961873	-4.14132703866013	6.9085246000631e-05	0.00254988090083843	1.42187759944993
PKP3	0.369474955154048	7.17417323030293	4.1712198103386	6.17322613132574e-05	0.00240027985846066	1.42026835282263
ZNF678	-0.425978587627837	5.47846338940341	-4.13981532247389	6.94785874781351e-05	0.00255083244394053	1.4168220066361
RAB11FIP2	-0.385972885163961	5.35795177327638	-4.1329800464075	7.12840695056624e-05	0.00257200150639538	1.41536376324867
DCAF17	-0.293962316054804	4.85504436260617	-4.12803118618417	7.26192651731951e-05	0.00258400683848507	1.41263905580238
CDC42BPG	0.262115383070802	5.83176813998128	4.15079137593976	6.66707959286437e-05	0.00249658022858981	1.41093368496858
SENP6	-0.261565353536173	7.50013451105723	-4.16332796454484	6.35969813090975e-05	0.00243646039364838	1.40731041658192
ARF1	0.245637018673104	9.45304445581182	4.17802896531274	6.01656445347587e-05	0.00236504533595271	1.40247870996024
ZDHHC24	0.391662572832848	4.79395245519262	4.12445277016775	7.3599623493438e-05	0.00260362990981517	1.4016780674679
KRAS	-0.329891267480201	6.85109744341924	-4.15423143074386	6.58134321675284e-05	0.00248930603886047	1.40126923240731
BTBD2	0.369896771533768	6.97754363415167	4.16329456711183	6.36049863019556e-05	0.00243646039364838	1.40008792115081
NUPL2	-0.24563744318859	5.25889550111733	-4.13061403907201	7.19194506147768e-05	0.00257261910414062	1.39274903887892
MRPL2	0.291120885514337	5.24459487695157	4.13245181691975	7.14254547260837e-05	0.00257200150639538	1.38194496216454
SMC4	-0.401184822010219	7.48768054325343	-4.15813206252254	6.48540783007869e-05	0.00247169756285435	1.38039607742845
MRPS10	-0.214356711090444	5.7889226612409	-4.13311257872126	7.12486382245374e-05	0.00257200150639538	1.3772479975305
IREB2	-0.281468562068221	7.44520668897955	-4.15577785616718	6.54314733244965e-05	0.00248110859454707	1.3754578740319
MSRB2	0.302036553014476	4.92491908116762	4.11543237004948	7.61275313723457e-05	0.00262968235898332	1.36661129577615
CPSF3L	0.292322056655258	7.05804984884933	4.15188765011239	6.63964150754314e-05	0.00249252142193169	1.36263147263657
C10orf95	0.956751361570718	0.60308713193312	4.39963014460557	2.56963645599923e-05	0.00157951257291415	1.36084196800729
ECHDC3	0.319183814246146	5.04391176748507	4.12595352259172	7.31869354301817e-05	0.00259804969839151	1.36016766280167
RPL23A	0.295403691629033	8.85903943788803	4.16361498556199	6.35282254190778e-05	0.00243646039364838	1.35973784858934
TP53I13	0.38174294536782	4.79329091233182	4.10789023416376	7.83048671021472e-05	0.00267841887108392	1.35780089739008
TCEA1	-0.368988432752947	7.0602707514023	-4.14163035045428	6.90065834133124e-05	0.00254988090083843	1.35665108235552
LARP4	-0.312166494076501	7.62932041409979	-4.14785456362592	6.74112072633413e-05	0.0025180265877272	1.35472436723618
NADK	0.228845560407531	7.15546909765288	4.14605967788313	6.78676003998802e-05	0.00252878384020993	1.34940557243441
RPL18	0.218848000348384	8.72720673210131	4.1589525310073	6.46540008112874e-05	0.0024703421785809	1.34861827522165
TXNDC5	0.899925089784192	1.26718205189964	4.24776636386635	4.61696932275357e-05	0.00205113643048721	1.34710458734124
CRIP2	0.382938672414273	3.57539352784144	4.09617560179376	8.1805554271733e-05	0.00272370776706063	1.34662968783457
RPL7A	0.24799352665354	11.0453259825035	4.1724876502778	6.14376267700389e-05	0.00239622702228287	1.34455226893699
TOLLIP	0.262763172374388	6.59868851940101	4.13528669837039	7.06698133324778e-05	0.00257200150639538	1.33910344787721
POMP	-0.301509089833934	6.68154892672756	-4.13291037569958	7.13027020977401e-05	0.00257200150639538	1.33213894821227
ELOVL7	-0.376328714362876	6.27607426481195	-4.12822046542229	7.256775968792e-05	0.00258400683848507	1.32632134960536
ERBB2IP	-0.327370364112614	7.5624446066165	-4.13382063063263	7.10596331296719e-05	0.00257200150639538	1.3191996304963
HS2ST1	-0.376076603750041	5.22490580722846	-4.09889350081823	8.09802438412981e-05	0.00272370776706063	1.31268736202805
SLC30A7	-0.33744592501613	5.80039247485594	-4.10346901914758	7.96088482101301e-05	0.00271067225560842	1.29521406229422
DPP7	0.299717894703163	7.42682305584849	4.1332188465397	7.12202407144001e-05	0.00257200150639538	1.29322854101592
MOB1B	-0.4351337666575	6.32716281734168	-4.11632979012582	7.58723535312255e-05	0.00262968235898332	1.29134871039374
ETFB	0.38600828847742	7.03673992501043	4.1304763943033	7.19565812292928e-05	0.00257261910414062	1.28973736589866
UBE2V2	-0.34333101631231	6.70240054826478	-4.12153118663158	7.44094319257698e-05	0.00261283584860268	1.28798906879122
ZFYVE16	-0.287416366524026	6.70742418090922	-4.12079758043816	7.46141119666588e-05	0.00261283584860268	1.28491816392369
CBX3	-0.379998839825969	8.14791596952922	-4.13718106173384	7.0169148739439e-05	0.00256990228651565	1.28270869939457
NUP133	-0.189980235975689	6.71313944173656	-4.12200881376828	7.42764608997562e-05	0.00261283584860268	1.28083349784227
POLR2E	0.27322589268791	7.79004930210778	4.13110639200056	7.17867854234884e-05	0.00257261910414062	1.27252108635233
IFITM2	0.424725187515344	3.99370747805074	4.08149210399792	8.6405570366105e-05	0.00281445996663217	1.27146310935427
TXLNGY	-0.324152666638983	5.91471737059859	-4.11250303368247	7.69662155674345e-05	0.00264467893125995	1.2700593152922
FAM89B	0.305074507475269	5.45283577471234	4.09868251767577	8.10440236981486e-05	0.00272370776706063	1.26851387159053
PTOV1	0.309193088846296	7.00967401863313	4.12067816239254	7.4647481289994e-05	0.00261283584860268	1.2612521768196
VPS54	-0.28151420003659	5.24684752422542	-4.08014403014303	8.68400962042403e-05	0.00281639499914227	1.25404893986405
RNF138	-0.406579683036941	5.71893588573087	-4.09479045315691	8.22292599356876e-05	0.00273149471547984	1.25267604775407
CD2AP	-0.431223606851208	7.25386503708862	-4.11546995839435	7.61168267848471e-05	0.00262968235898332	1.2446137505707
NDUFAF3	0.271275594294093	6.70455969190344	4.11349796996992	7.66803716504899e-05	0.0026409001392288	1.24352644514676
TRIP11	-0.271020008309174	6.93321257590693	-4.10626743885211	7.878109357466e-05	0.00268858386617521	1.23233751893902
CCNG1	-0.30149748150414	8.61157465073711	-4.1189236611925	7.51393991548399e-05	0.0026239377156025	1.23000424087087
SREK1IP1	-0.305759770731558	5.02883503029461	-4.07327919314163	8.90855147083394e-05	0.00285002489402475	1.22844084834735
IDUA	0.53966315718024	4.65149929116549	4.07369346035421	8.89484499980274e-05	0.00285002489402475	1.22536949090675
GMPPB	0.328653656545097	6.15860382647445	4.09883029616476	8.0999345455346e-05	0.00272370776706063	1.2237929276321
MIER1	-0.426091551643159	5.66628269822219	-4.07418324916641	8.87866587487547e-05	0.00285002489402475	1.21966209728469
HSPBP1	0.309522195224397	5.59236422323294	4.09111590470575	8.33634883019185e-05	0.00274064258796672	1.21803798263717
TOP1MT	0.257650892289438	4.60992013382973	4.07211267597351	8.94725570448454e-05	0.00285002489402475	1.21304724278544
PRKCSH	0.231023986857572	8.06365081371262	4.11524985202834	7.61795302449217e-05	0.00262968235898332	1.21206399186618
GPS1	0.270719016504278	7.06491208008363	4.10901489336842	7.79764442322782e-05	0.00267327462692212	1.21024634980932
TDG	-0.229487927607112	6.38843711365591	-4.09753056390882	8.13931073320286e-05	0.00272370776706063	1.20787818357225
LONP1	0.320451688629257	8.5917596636017	4.11648077553332	7.58295021036184e-05	0.00262968235898332	1.20412202413633
EMD	0.26299140100873	6.60042119923083	4.09422365798736	8.24032436143026e-05	0.00273149471547984	1.20263748969106
TIMM10	0.277324328550707	5.21036650958563	4.08289617126257	8.59552110246543e-05	0.00280587706249176	1.20127795623658
TRAM1	-0.375150561010654	7.61822567898794	-4.10179299607299	8.01085898188366e-05	0.00272151715999921	1.19862069600287
TBK1	-0.318527572740763	6.40972080540248	-4.08034977828958	8.67736421177895e-05	0.00281639499914227	1.17625717390181
PTRHD1	0.301606799654071	4.63634969466851	4.05352466623339	9.58615292097386e-05	0.00292572504596227	1.17158758841527
ATL2	-0.252964361098562	5.45447688037456	-4.07244760662131	8.9361264845623e-05	0.00285002489402475	1.17094887124217
NXPH4	0.357091177312863	4.64947790982267	4.05733372180369	9.45177143769007e-05	0.00291319600758084	1.16795973362002
ADRBK1	0.27379933999197	7.65664776470282	4.09792165447014	8.12744314960897e-05	0.00272370776706063	1.15820403682563
SUPT5H	0.260393607730567	7.93810300923715	4.0967800962358	8.1621300874265e-05	0.00272370776706063	1.15452019839332
AAMP	0.216170967571897	6.86390405932044	4.08826067839103	8.42551499323031e-05	0.00275637327098794	1.15081740159603
HECTD3	0.251330368213115	5.84303964308281	4.07177400897371	8.95852257578371e-05	0.00285002489402475	1.1405747513636
HSPB1	0.391186352087049	8.40441268495778	4.09638913933896	8.17404213066022e-05	0.00272370776706063	1.14055265209623
CEBPA	0.312363870480346	5.15328848711045	4.05924058603486	9.38517762261235e-05	0.00291220848573766	1.13761557983042
THAP9-AS1	-0.321482672890436	5.62309014655491	-4.06211425032773	9.28566807983854e-05	0.00291220848573766	1.13621665869095
FGFRL1	0.617000338493022	7.21247633381721	4.09096858034231	8.34092742874794e-05	0.00274064258796672	1.12932577311738
ZNF316	0.339353155236831	6.01300851705003	4.06800553151327	9.08481378757481e-05	0.00288409225865166	1.12906096502686
FAM96A	-0.27502112377957	5.85072322642608	-4.06433538421032	9.2094475094256e-05	0.00291134871161126	1.1274305985711
RNF187	0.304781660919341	9.64603470331231	4.09854169704247	8.10866203312136e-05	0.00272370776706063	1.12578271922778
SBK1	0.284594923401702	4.43208684301642	4.04083709653996	0.000100470823250141	0.00296982260221282	1.12181296264119
CAPNS1	0.245646230667255	8.55090190772278	4.09213968812186	8.30459778326834e-05	0.00274064258796672	1.11829586905575
LZIC	-0.281846888996012	5.0105081584964	-4.03738370863817	0.000101761683519071	0.00299031984290093	1.10203936289702
ZNF260	-0.332519599337276	5.86753750603573	-4.0467938202323	9.8280977029477e-05	0.00294690692061349	1.09589853547718
RPL37	0.296060124782423	9.64696908300226	4.09305825986116	8.27620837235977e-05	0.00273734680439106	1.0955395467679
RBM41	-0.342061966269207	5.29723035222615	-4.0437312736191	9.94010788163855e-05	0.00294981541404515	1.09475858328733
CHIC1	-0.470383397974988	4.65291298918582	-4.02072697213378	0.000108214017343721	0.00305440166246864	1.0923126072935
PRKCZ	0.320569327123128	5.08807217070415	4.03816690529697	0.000101467543920326	0.00298752282256394	1.09079652393964
ARL13B	-0.408502051133583	4.38885591519063	-4.01730795144864	0.000109586014854911	0.00308504868556633	1.08730099591818
YIF1A	0.304808194053893	6.27266030082837	4.06236901082679	9.27689512852145e-05	0.00291220848573766	1.08589975322602
FAM8A1	-0.289520245612186	6.57803022789015	-4.0596413435659	9.37123913102564e-05	0.00291220848573766	1.08570161097342
MGST1	-0.285726784149946	8.37010620699623	-4.07557066596774	8.83298840804811e-05	0.00284626939775216	1.07752622901837
GNAS	0.207177182585173	9.96499864259561	4.08886572501069	8.40654395385879e-05	0.00275617170330008	1.07682893894098
LDOC1	0.271155456447426	5.59196769829963	4.04869302628461	9.75924382016155e-05	0.00294266677115554	1.07457501495593
LDB1	0.220446939367234	6.60685503650887	4.0623911531784	9.276133007889e-05	0.00291220848573766	1.07336555613557
STX12	-0.265579610035036	6.23219545983218	-4.05116638038424	9.67026680067708e-05	0.00293901018795882	1.07195432388326
TOMM20	-0.200702585367818	8.52480159487492	-4.07748800321188	8.77023488825343e-05	0.00283822946297443	1.06926385118445
CBFB	-0.29894340066014	6.34401009216315	-4.0545296493502	9.55052106657681e-05	0.00292078664634862	1.06890087206175
GAMT	0.303804029718215	6.24325194186598	4.0568852525384	9.46749901238312e-05	0.00291319600758084	1.05990310475603
CHKB-AS1	0.498194217032189	1.85015299808818	4.03459075300028	0.000102817272024952	0.00299769103292977	1.05988784837747
SMIM15	-0.347283132789739	6.24982840750517	-4.05018645862292	9.70542544510781e-05	0.00293901018795882	1.05915992411948
RPL38	0.286059620816355	8.63037657870697	4.07570936019331	8.82843461969377e-05	0.00284626939775216	1.05757009057944
ZNF770	-0.361209905396605	7.27959526158703	-4.05941758479852	9.37901909582732e-05	0.00291220848573766	1.05655265359503
CECR5	0.251972415799901	5.75311988872228	4.04957171239691	9.72754437543644e-05	0.00293901018795882	1.05163007740947
COPG1	0.227495128169343	8.32860244671846	4.06708852886733	9.11580182314255e-05	0.00288782447629343	1.04290992557742
ZNF639	-0.269144901333462	5.43346866451058	-4.03271673675131	0.000103531416082829	0.00299899253428723	1.04261385003015
GTF2F1	0.222642092030458	7.21091487911804	4.05919646005254	9.38671355285714e-05	0.00291220848573766	1.04159088123297
USO1	-0.261966865732707	7.67684435206773	-4.05549813094809	9.51630338531423e-05	0.00292078664634862	1.03360294722969
CD46	-0.276725773600892	7.39445513997275	-4.05711465938926	9.45945071018938e-05	0.00291319600758084	1.03004288246743
ZNF787	0.400238530249307	5.15253601296976	4.02642399960214	0.000105964323824743	0.00302630261200092	1.02943028037498
LMAN1	-0.325457991186586	8.20913938317814	-4.06071435305691	9.33401699221227e-05	0.00291220848573766	1.02653626315625
TMEM261	0.271489434451444	6.04234183001795	4.04506490880107	9.89118186302785e-05	0.00294981541404515	1.02585226863129
PPP2R2A	-0.209820184139047	8.00347219030047	-4.05825217919223	9.41963967681944e-05	0.00291319600758084	1.02538884163089
SSX2IP	-0.384237897832282	6.55460938176665	-4.0466815780529	9.83218145463077e-05	0.00294690692061349	1.02391084892389
KIAA1279	-0.189339050664251	6.19713442715577	-4.03684615954132	0.000101964039079764	0.00299041408363619	1.021424391423
ZCRB1	-0.294756355717416	6.06248902783378	-4.03009061146684	0.000104540162260754	0.00300723194733233	1.01664785386448
APLP1	0.289975506210703	4.94540063636091	4.01193889924654	0.000111774165230728	0.00312629898791045	1.01339799706566
SEP15	-0.297168597504678	7.16136156870241	-4.04695702038318	9.82216282381221e-05	0.00294690692061349	1.01198763936838
RPL22L1	-0.400072903972358	8.50396083833045	-4.06007745656057	9.35609348648237e-05	0.00291220848573766	1.00636331803222
TMEM167B	-0.302767471197863	6.1594025807658	-4.0235588966945	0.00010709006938047	0.00303408392795687	1.00558185438035
CCDC110	-0.512814802241961	2.79473004510838	-3.99838480430789	0.000117485579910411	0.00319594831147595	1.00535562360922
FYTTD1	-0.260833254295751	7.19258848709944	-4.04436576077842	9.91680213498352e-05	0.00294981541404515	1.00262500529497
DMWD	0.319947521580019	3.83113850436514	3.9914783329444	0.000120502111031892	0.00322541835874312	1.0024859556441
NBN	-0.307567375831288	6.34335031675061	-4.03966017999527	0.000100908978585665	0.00297691399301051	1.00228330595157
ATP13A2	0.32604770127446	5.78783790588983	4.02614559050994	0.00010607321664549	0.00302630261200092	0.995953731235477
PTP4A1	-0.308798152222547	8.70145822941324	-4.05495631818217	9.5354318246624e-05	0.00292078664634862	0.994720049517152
P4HTM	0.307700302974906	5.97716537867518	4.02793861572264	0.000105373790472753	0.00302541651575307	0.99316215308114
PQBP1	0.282946730705906	6.04857102041176	4.03098539761078	0.000104195405651457	0.00300306758399669	0.990577344766313
GTF2A1	-0.342618967996398	7.56207300713469	-4.04397477850999	9.93115735785981e-05	0.00294981541404515	0.986737313860702
CPSF2	-0.233521324958572	7.65586056804371	-4.04513119901578	9.88875595001185e-05	0.00294981541404515	0.982104577142829
G6PC3	0.282908880664925	6.40524451935097	4.03404083408326	0.000103026343174358	0.00299769103292977	0.982074053815882
MARS	0.175872423714692	8.34364247130031	4.05180008279078	9.64759512989753e-05	0.00293850483713065	0.981470388152806
RPS28	0.475786929827372	8.62380294234637	4.05005366493473	9.71019935912106e-05	0.00293901018795882	0.967941798035649
NDUFS6	0.300149469040625	6.06032828730365	4.02375928485076	0.000107010962898896	0.00303408392795687	0.964499302910421
RABAC1	0.436710346428292	4.16810967071787	3.98072563937536	0.000125346396509669	0.00325128219098437	0.959050088881966
FAM98C	0.303709271258112	4.23054359627193	3.98315041908482	0.00012423799957588	0.00325128219098437	0.957917195201896
FARS2	0.331085246742003	3.94084930429969	3.98038864063674	0.000125501188836902	0.00325128219098437	0.95648705106519
RSL24D1	-0.347426831999729	7.41457634142825	-4.03239479655986	0.000103654576804413	0.00299899253428723	0.95645905970034
EIF3K	0.238479258843392	7.17921341501871	4.03477058389339	0.000102748991083115	0.00299769103292977	0.956122721208025
APOOL	-0.269501499548609	6.17142894474383	-4.01688673430056	0.000109756189266418	0.00308504868556633	0.955046012018292
RPRD1A	-0.262990929217952	7.12932962407254	-4.03151359542146	0.000103992404636109	0.00300298066926117	0.953752943085719
RTN4R	0.594088224001831	2.62266277903726	3.98262533508646	0.000124477224422411	0.00325128219098437	0.951759356820326
UBE3A	-0.2675061391585	7.83077293262363	-4.03438449591007	0.000102895640333465	0.00299769103292977	0.9473342669132
SCAI	-0.351479824688388	5.39237332996873	-3.99344259919253	0.000119636728410475	0.00321947153012848	0.945606182631305
ASNA1	0.286965083382232	6.85107689148654	4.02494035916878	0.000106545849235861	0.00303009937902593	0.935880997946955
SPCS3	-0.384804002595202	7.47909114735511	-4.02683616187879	0.000105803313116771	0.00302630261200092	0.934777765990972
CNNM2	0.346287868954072	5.18195043420307	3.9802168427204	0.000125580170400409	0.00325128219098437	0.934555683504139
ORC2	-0.26158909347963	5.43775807626564	-4.00275578237911	0.000115613926524464	0.00317378193910667	0.931034558689294
TRAPPC6B	-0.260093002383437	5.79799787764174	-3.99706937855505	0.000118054493518768	0.00319983082071808	0.93020411981067
DCAKD	0.246399295208079	5.67053558167857	4.00516647114228	0.000114593903542151	0.00315732487264026	0.926947349742687
WDR1	0.263661449272208	8.2568337095073	4.03355778601436	0.00010321032658662	0.00299769103292977	0.924483738798945
CENPB	0.326025338731669	6.5420677643857	4.0229798163358	0.000107318985336253	0.00303484347233367	0.921373701429641
RB1	-0.34571018281182	6.15341142453428	-4.00735593392033	0.000113674949298111	0.00314934139974251	0.921176877222011
ZBTB45	0.312095178221001	5.69066397304772	4.01112019720902	0.000112111476456132	0.00312629898791045	0.919204005368615
TBKBP1	0.278949572720475	4.46448026918707	3.97707659015061	0.000127032252816313	0.00325510019049183	0.917124319663135
SNX13	-0.233757974858309	6.42621584495525	-4.00415714690578	0.000115019922276167	0.00316325852179291	0.908947775333892
ZMYM1	-0.324722533362197	4.95534265910857	-3.97771129682274	0.000126737470663311	0.00325510019049183	0.898851289168769
NUDT12	-0.373974855009236	5.72744482186301	-3.98833538208148	0.000121899238588693	0.00325122374182561	0.888504843896482
TNIP2	0.278472093072739	5.08155124579538	3.97492275442731	0.000128037468994769	0.00326022119542858	0.885835513231418
DCP2	-0.339726011784745	7.21119639591164	-4.00832447469264	0.000113270688740918	0.00314934139974251	0.883424629762603
HMGA1	0.208097788522222	6.97136749690099	4.01086058016179	0.000112218643745587	0.00312629898791045	0.881078179087594
POLR2K	-0.262040129209363	5.866609135368	-3.99230735169107	0.000120136148855798	0.00322136502003334	0.879441587444678
OCIAD1	-0.279348994427825	7.81909704568631	-4.01118049471705	0.000112086600266252	0.00312629898791045	0.866732644802167
MBTD1	-0.320872022235684	5.61890374897945	-3.97665750210948	0.00012722725243401	0.00325510019049183	0.862205580220832
GRHPR	0.248336633433546	6.98132316868533	4.00650803239106	0.000114029988488869	0.00315335968167377	0.861792615360287
DR1	-0.273492409760784	6.88490202018771	-3.99913325280384	0.000117163051586856	0.00319594831147595	0.860273286969351
EEA1	-0.400831564573362	5.85186971419656	-3.98612523139398	0.000122890969742712	0.00325128219098437	0.859503631837534
ZNF771	0.438432294136987	4.05686023655736	3.94625899251657	0.000142160215491999	0.00347102080622416	0.857478544816876
CEPT1	-0.236751663696452	5.44520971218448	-3.96993613120094	0.000130394027933527	0.00330184944932519	0.851990620934711
HOOK3	-0.286640410870156	5.96899340269444	-3.97909893626091	0.000126095272927576	0.00325334470494928	0.846149233890231
RPL19	0.178697314662731	10.4731416156433	4.02579420072453	0.000106210806907598	0.00302630261200092	0.843273689475471
NAP1L1	-0.244924944594574	9.31691347065373	-4.01649134460059	0.000109916159215369	0.00308504868556633	0.841065689661242
PGRMC2	-0.295254841875641	7.13868134528869	-3.9925788991341	0.000120016508098747	0.00322136502003334	0.830937629589724
ANKRD13C	-0.271221394077892	5.70416805916362	-3.97077594913881	0.00012999426898099	0.00329728706590972	0.830816704562654
ZBTB33	-0.336446061728813	6.11970545828148	-3.97661468644398	0.000127247190451432	0.00325510019049183	0.825823860407481
C19orf60	0.388152211336367	5.09397784574622	3.96346291896499	0.000133514980888833	0.00334624732823546	0.821299332390971
FAM96B	0.347449737767864	5.87483704253199	3.98094645994943	0.000125245066823387	0.00325128219098437	0.82083754329412
INTS1	0.302344566048811	8.16180942772661	4.0053517034296	0.000114515884171635	0.00315732487264026	0.819571070375307
GIT1	0.226262868325404	6.13048688313509	3.98097692980979	0.000125231091025421	0.00325128219098437	0.817409690785539
PSMC3	0.23401310447414	7.40125511067084	3.99608967348266	0.000118479920433005	0.00320101653714469	0.817154517763481
KCTD9	-0.318253785999999	5.49242894104996	-3.9552819163652	0.000137561489293974	0.00341394660339474	0.815169873598002
TLCD1	0.351141106488027	4.69809416994415	3.96621854519636	0.000132177775115047	0.00333571875355666	0.815113592348687
RAB5C	0.188537020989659	7.35222079592561	3.99461793066742	0.000119121765686052	0.00321136882143941	0.811022213672159
PIK3C2A	-0.326094213804031	7.63128066037044	-3.98945023032893	0.00012140189515669	0.00324372038731825	0.81080772825451
CDK1	-0.493946549407367	7.28572040063451	-3.99729970533721	0.00011795468872919	0.00319983082071808	0.810045208389343
UHMK1	-0.375195216141201	8.71974940777269	-4.00218583434591	0.000115856351784382	0.00317463317225233	0.809609831860394
NDUFS8	0.323796288921103	6.28817258651058	3.98189294717222	0.000124811631003685	0.00325128219098437	0.804414560594099
SUCO	-0.303098816483623	7.48615553005035	-3.98062506264905	0.000125392574915438	0.00325128219098437	0.794071140252869
AHCY	0.242401625201399	8.79003187461059	4.00115407890806	0.000116296442056425	0.00318088774848684	0.793938030317189
HERC4	-0.268893703611558	5.98996471073868	-3.95846463989412	0.000135973513121411	0.00339165826084902	0.792065716347857
POLR2L	0.403718705370489	6.55300395992491	3.98352678261725	0.000124066801237914	0.00325128219098437	0.791452031081151
SEC62	-0.279122615692385	7.18792203369968	-3.98100308462334	0.00012521909562533	0.00325128219098437	0.787722192357641
FAU	0.287877277243807	8.42780970747501	3.995987007708	0.000118524586750962	0.00320101653714469	0.787522067702256
CGGBP1	-0.301332314766525	6.82612376464715	-3.97479201939591	0.000128098728376589	0.00326022119542858	0.786615911646608
ZNF146	-0.286404170670688	7.17519239684007	-3.98467313035895	0.000123546744620317	0.00325128219098437	0.781443310574446
TIMM8B	0.295415460269728	6.32947716700643	3.97537805474714	0.00012782434434654	0.00326022119542858	0.780240183785547
COMMD10	-0.316506130805901	5.49431237771099	-3.94847741199049	0.000141016127816926	0.00345432002495752	0.779461331942456
SCAMP1	-0.45520847310096	7.17639241933786	-3.98087734606598	0.000125276773238423	0.00325128219098437	0.778911615906314
PSMG3	0.279262960518253	5.11802378507708	3.95669148520403	0.000136856031140568	0.003402367820541	0.774835800660528
LIMK1	0.284558327877676	5.66492214885912	3.95759238191161	0.00013640696371961	0.00339682747464952	0.766647033586467
MRPS31	-0.280787745596762	4.30275675054707	-3.92921629266671	0.000151249882850305	0.00362227789614063	0.765756153526916
CCDC186	-0.410477001205814	6.73371597864359	-3.96306882809006	0.000133707272039243	0.00334624732823546	0.763711949099773
TMEM33	-0.313147303887444	7.75193628128712	-3.98083862923523	0.000125294538172657	0.00325128219098437	0.756787348209945
THOC2	-0.228402494216414	7.43875194080527	-3.97803252786871	0.000126588527897233	0.00325510019049183	0.755096092472479
NME1	0.29951730149872	5.64720211725365	3.95962450022574	0.000135399182022511	0.00338295194217974	0.754165243091777
AES	0.256555359354222	7.64305844086459	3.97974180043426	0.000125798811465232	0.00325128219098437	0.753301467821291
GPX1	0.32248065914134	7.61222910504085	3.97994615981395	0.000125704709280509	0.00325128219098437	0.750307493855535
DDX6	-0.239466626665102	8.59466101651481	-3.982133490713	0.000124701704812991	0.00325128219098437	0.749195625140564
GNB2L1	0.244205168143871	10.46364691552	3.99871684419875	0.000117342389590036	0.00319594831147595	0.74898876167537
NANS	0.223697916730304	6.69958845089149	3.96563842403928	0.000132458219232372	0.00333571875355666	0.747480705379908
PIGK	-0.311387828201078	5.95026249923893	-3.9527813349605	0.000138821529869407	0.00342189232839476	0.746906670116983
YME1L1	-0.22968369067096	7.41262485409785	-3.96823362560795	0.000131208039209734	0.0033168685467565	0.735211998835962
PPP1CC	-0.255779357527267	8.04478226486545	-3.97252549981993	0.000129165228852146	0.00328180215980344	0.720602680971204
NOS1AP	0.656408337176457	1.65646357687191	4.00778595981161	0.000113495290178336	0.00314934139974251	0.719004457819525
PURB	-0.269798677158754	7.5277512652173	-3.96494597628786	0.000132793708919749	0.00333571875355666	0.714584731722223
AIMP1	-0.243653907646531	6.41127771311344	-3.95224317040479	0.000139094148275654	0.00342189232839476	0.713560004534998
PUS7L	-0.341012785890625	4.94018134002471	-3.91679031697855	0.000158224148884664	0.00369544218291122	0.703375882803957
CDC42	-0.254878026287165	7.0992938701604	-3.95485371576929	0.000137776481197204	0.00341394660339474	0.70085938513953
SSR3	-0.226689445956254	8.13044154836844	-3.96484584557804	0.000132842289199979	0.00333571875355666	0.700210984000144
YIF1B	0.276361001904919	6.49311974830931	3.94635787111731	0.000142109033438461	0.00347102080622416	0.686568146825077
THAP5	-0.455098786861502	6.31255500384718	-3.92437823437985	0.000153929701146784	0.00364955250849733	0.684869684818474
CEP70	-0.322455565365472	5.94857193852405	-3.93076894767538	0.000150399341924093	0.00361343442933148	0.681022372857965
OTUD6B-AS1	-0.449973850268673	5.86593729913203	-3.92486019745398	0.0001536607211344	0.00364955250849733	0.680617791878317
ATP6V0D1	0.303034832509733	7.27999180821687	3.95286296035322	0.000138780225433109	0.00342189232839476	0.680383209675417
TIPRL	-0.276731654992977	6.09759423141224	-3.92863648747875	0.000151568674654296	0.00362413251370846	0.661805297865888
EXOSC4	0.370160383327044	4.65774216300418	3.91504263322379	0.00015922934050413	0.00370696689391363	0.655973373246836
EMC2	-0.267477269595383	5.71331761787456	-3.91958558393084	0.000156629009591697	0.0036749081375452	0.655456300071668
RABL6	0.215399980467981	7.61391300247142	3.95156380802832	0.00013943902356298	0.00342189232839476	0.654668739176326
POLR2I	0.439542539329722	4.97947875408478	3.91504195565463	0.000159229731391468	0.00370696689391363	0.653828248405948
PRPF4B	-0.250019395251365	7.05618296551756	-3.94520417284657	0.000142707313373849	0.00347872243120408	0.652455130206437
KTN1	-0.253338003792562	8.45252126825564	-3.95236335440893	0.000139033222270115	0.00342189232839476	0.64867442833651
FAM195A	0.335845141371607	5.21283190741406	3.92067483872945	0.000156011583356178	0.0036673886850345	0.647955799914226
ARF5	0.253921679216192	6.71320192146941	3.9370972196926	0.000146979721779077	0.00355402174272886	0.647079056157267
SSR1	-0.254236908530926	8.45448616779485	-3.9515137945635	0.000139464444923921	0.00342189232839476	0.643125724229784
SEC23IP	-0.219453002723027	7.05601096965657	-3.93757300078477	0.000146725645643243	0.00355360047577248	0.631021855646819
PAF1	0.242610181037626	6.47847281551947	3.93083802949727	0.000150361605344	0.00361343442933148	0.630108026547551
ANAPC11	0.440420392805417	5.99664402712109	3.92465990750229	0.000153772446948114	0.00364955250849733	0.625687097756284
DSTN	-0.247236589859328	8.32691349561695	-3.94193193630047	0.000144417329179723	0.00351470115877264	0.620787187138812
LAMTOR3	-0.283633889906907	6.27285068403678	-3.91194875696371	0.000161023762388813	0.00373408839320062	0.616909859277962
NUFIP2	-0.275772820773982	8.26633097306861	-3.94004835244757	0.000145410512606302	0.00353314604740491	0.614689851654719
ITGB3BP	-0.347412422486048	4.37505377634607	-3.87779944474369	0.000182155620984432	0.00401275235401862	0.614352645119967
ZNF738	-0.362789570921765	3.85513431053418	-3.8701874328392	0.000187213821940015	0.00405490655057793	0.612437636924091
P3H4	0.315231444094057	6.05127367105119	3.92707487857432	0.000152430480430661	0.00363456351479687	0.612188495027123
PSMB6	0.224957910611003	6.98211082041615	3.93028090421492	0.00015066619780615	0.00361406330073028	0.610212126490695
EXOC6	-0.332797535743521	4.69724551402905	-3.87796622209858	0.000182046269036709	0.00401275235401862	0.60899003937623
RIF1	-0.360053651606536	6.34004718702154	-3.92058169499305	0.000156064289407102	0.0036673886850345	0.602385630906821
ARL5A	-0.328254390624427	5.80510392732019	-3.90996172549789	0.000162186381190752	0.00374099953910958	0.602135922715963
CD276	0.246675244731965	7.18437797053833	3.93165332282033	0.000149916926100749	0.00361343442933148	0.594065396143811
BLOC1S6	-0.339456443288262	7.60826887020495	-3.93091572691273	0.000150319173216138	0.00361343442933148	0.593043382968787
NUPL1	-0.341353813401588	7.32383863803922	-3.92409128891878	0.00015409005663208	0.00364955250849733	0.592848445569119
RPL41	0.302847986684103	8.52405253053628	3.93779904294636	0.000146605081823445	0.00355360047577248	0.586074345671207
VPS51	0.320061609060532	6.83404510858237	3.92347828637839	0.000154433158858824	0.00365191860381748	0.585284375468238
IGF2BP3	-0.516060931968545	2.49041825593713	-3.8813566001687	0.000179836798695181	0.00398881738435278	0.581302447147737
IDE	-0.222147778494527	6.74907079350911	-3.91425707140527	0.000159683143803074	0.00371176793706959	0.57916673025348
VPS4A	0.161205977291876	7.32409162038436	3.92300807240218	0.000154696835247622	0.00365240200955706	0.578115488707502
ZWILCH	-0.332206049970951	5.71005556562307	-3.90557857522363	0.000164779359562565	0.0037891682437848	0.576173076014578
SRP72	-0.209976661884318	8.12350441226375	-3.92696912284442	0.000152489012674616	0.00363456351479687	0.565508866869868
ARRB2	0.239908872194941	5.68696943573665	3.89698289919622	0.000169979644005935	0.00384493415092105	0.562400447577674
SNRPB2	-0.280548737339903	5.75456082015916	-3.89412862737368	0.000171740796599073	0.00385479790991281	0.562033119828207
LYRM7	-0.370071001430042	6.13910471575072	-3.90424184999688	0.000165577975220681	0.00380171081943998	0.556058664604916
RPAP3	-0.335252654016858	6.13158473286474	-3.89830725627212	0.00016916834732054	0.00384493415092105	0.550168948032328
PSMA3-AS1	-0.332528993271295	5.16799182011276	-3.87633819636825	0.000183116408214626	0.00401899404910794	0.544856036467879
SPIN1	-0.190237655550361	7.2496627374281	-3.91127528159976	0.000161416921400777	0.00373408839320062	0.544693994432577
ACO2	0.230881407655012	6.81899086545207	3.90873078568149	0.000162910620939021	0.00375194153990849	0.543312555994265
NT5DC1	-0.277928375084914	6.36873615200661	-3.90068775112172	0.000167719341140868	0.00383329319112827	0.543109159673502
LUC7L3	-0.30273246627854	7.2370254735982	-3.91089712251833	0.000161638083083405	0.00373408839320062	0.54155775101182
TMUB1	0.350135037302246	5.01021066630674	3.87224285738054	0.000185834947899117	0.00403834671150961	0.539218810290366
EIF3D	0.225577249151533	7.78179736283257	3.91675832239422	0.0001582424962448	0.00369544218291122	0.531187943554127
THUMPD3	-0.189120143562405	6.51846244188116	-3.89800990652735	0.000169350180615492	0.00384493415092105	0.525110709514783
UBA1	0.207277377158345	8.76474302230779	3.92183330892727	0.000155357472546973	0.0036622414564605	0.522932494718934
MRPL4	0.271670870871647	6.5062662796931	3.9037566595902	0.000165868760545193	0.00380257298984215	0.518508145201351
FIZ1	0.283560501307483	4.68874895973002	3.85923245893934	0.000194728940590166	0.00413806733320616	0.516983480182328
SLC38A2	-0.321280715254451	9.39939619865966	-3.91678375205931	0.000158227913385562	0.00369544218291122	0.515982236830401
BBS10	-0.322884795364458	5.25494266668429	-3.87265922492927	0.000185556810753643	0.00403834671150961	0.515283440966119
CLN6	0.232027326809362	6.00183100296048	3.89524294847908	0.000171051173525379	0.00384506649948666	0.515024524852778
PEX1	-0.277134185315012	5.24256798806588	-3.86538849209189	0.000190471233431071	0.00409758745157731	0.514179255771907
SRSF11	-0.21701418729393	8.30348689847083	-3.91171854445678	0.000161158052122426	0.00373408839320062	0.513483325940657
LOC441666	-0.468783489370441	3.43047483329772	-3.83644032614146	0.000211295614178785	0.00432578958825127	0.512270575911049
LRRC40	-0.38254460839192	5.27519083990802	-3.86850415227645	0.00018835030174869	0.00406360363657805	0.511890065677251
MGRN1	0.263349724225874	6.87586659396524	3.89769373347222	0.000169543729091824	0.00384493415092105	0.497655945788124
NDUFB10	0.313962914149965	7.00747245142959	3.90105925274889	0.000167494278930541	0.00383329319112827	0.496762145088425
APOA1BP	0.214589575433612	6.91446469157623	3.8975385937088	0.000169638776580274	0.00384493415092105	0.496525225926122
CNOT7	-0.249637905800077	7.31218772639863	-3.89920435684023	0.000168620886169482	0.00384493415092105	0.493658026757418
MACROD1	0.344681516699933	4.73887488089031	3.85640456031235	0.000196715060338871	0.00414869851973102	0.493553868581719
ROMO1	0.389119276711743	5.50502148134541	3.87249853556667	0.00018566410559772	0.00403834671150961	0.491569537768246
SH3GL1	0.224898688121024	7.09653735070707	3.89691544950119	0.000170021062613983	0.00384493415092105	0.489451002091333
SCAF1	0.30268654970617	7.15879695281235	3.89578442612654	0.0001707170219338	0.00384506649948666	0.4841403084222
RAB11FIP5	0.230481131986162	5.22037066189638	3.8528675685534	0.000199226371036656	0.00417972871328798	0.483202054252656
ATP11B	-0.277333061786715	7.72379174947537	-3.8962028996155	0.000170459204092378	0.00384506649948666	0.481990680864024
CHMP2A	0.233681184502424	6.95388958641564	3.89104677489524	0.000173661905698501	0.00388629981515453	0.48056460360721
TCEB2	0.322181776744666	6.91112374788729	3.89111698273811	0.000173617913604838	0.00388629981515453	0.480365657779452
ODF2L	-0.304129554257441	4.57117108203366	-3.8418516862832	0.000207244943978244	0.0042854963611182	0.479731048987844
PPIL4	-0.287203852744324	5.68901593628276	-3.86088726757807	0.000193575594709509	0.00413475267447793	0.479022828875427
CHURC1	-0.2980954638052	6.24379397843168	-3.87327611193197	0.000185145454178606	0.00403834671150961	0.476570125050516
C16orf87	-0.419661898939301	4.12178733258176	-3.83073316168055	0.00021564934158242	0.00438903872406356	0.475649846460263
ANKRD54	0.273538005716231	4.74008773300437	3.84570189682708	0.00020440801650534	0.00425713006358416	0.473075245466942
MBLAC1	0.489255547486437	2.9140568525476	3.82714068641081	0.000218433531743596	0.00442048236207794	0.471027673794178
CCDC124	0.302072760674602	6.53225022577427	3.88603843785519	0.000176827691743456	0.0039512568738389	0.469924540733415
FAM98B	-0.294345688179098	6.51291177683163	-3.88152494422969	0.000179727759722829	0.00398881738435278	0.467633690756066
ACTA2	0.348420362807432	4.12547613131513	3.85735878140993	0.000196042734022673	0.00414616576631613	0.463742577199433
SLC25A39	0.230521103123885	7.74072453035423	3.89534310995045	0.000170989315837606	0.00384506649948666	0.463151169157802
NDUFB5	-0.310668250988853	6.23379922758796	-3.87125149823953	0.000186498784714318	0.00404691582553497	0.461523558986104
MPST	0.303598762808596	5.62341135712095	3.86366666947077	0.000191653078745615	0.004112799158194	0.461231044553591
SAYSD1	-0.203274696699263	5.54122787267801	-3.86356058910271	0.000191726119521564	0.004112799158194	0.457357868552625
MMADHC	-0.225914252527312	7.02074952919315	-3.87890042179653	0.000181434892592563	0.00401275235401862	0.45395652477176
FAM50A	0.318136107897026	6.61626848194127	3.87724546299202	0.000182519303262834	0.00401275235401862	0.452676626778041
ANGEL2	-0.24646379154967	5.25010179504744	-3.8439092043764	0.000205724282823065	0.00427860918403205	0.450263610226719
BRWD1	-0.265589870733915	7.30921001478383	-3.88279778139429	0.000178905361526866	0.00398582033929885	0.450133626639184
ANKRD13B	0.331262060583734	4.04866090239674	3.83623636030397	0.000211449757443822	0.00432578958825127	0.444158195514992
LYPLA1	-0.402006083972434	7.09644518693317	-3.88281842112265	0.00017889205551131	0.00398582033929885	0.443949225863245
SNX6	-0.301051977229152	6.43117405188081	-3.86782927229088	0.000188807796133365	0.00406762965098796	0.440297049670759
FAM200B	-0.244792493540353	5.16071566755699	-3.8388570172404	0.000209477371884429	0.00431483157231357	0.438871873255269
MANEA	-0.456881439262365	6.81610144314552	-3.87765784262646	0.000182248515275962	0.00401275235401862	0.437133620337576
VPS35	-0.245708718609444	7.79000429501871	-3.88193882780267	0.000179459949034159	0.00398881738435278	0.426718404712362
FBXW5	0.342799415739744	7.09862961317385	3.87747082146365	0.00018237127473231	0.00401275235401862	0.419414576537217
ZBTB44	-0.276954418857174	6.24156469932196	-3.85554348565492	0.000197323642479705	0.00415569679589796	0.415975860094897
SCAMP4	0.21699966143346	7.20037132692975	3.87559616757551	0.000183606147954718	0.00401899404910794	0.413513612284879
PCBP4	0.288182518290659	4.98301445455613	3.83557196411069	0.000211952604916589	0.00433017729990136	0.408912773329171
ELMOD2	-0.441104520443633	6.5532535904019	-3.85991933929165	0.000194249415521834	0.00413737478507215	0.406903635742228
IMP4	0.313645218242973	5.64703448604876	3.85995519694958	0.000194224413491752	0.00413737478507215	0.406512844881052
EMC8	0.252583421343501	5.24536088445951	3.84112023504248	0.000207788116325182	0.00428591532244359	0.400144808677526
TCEAL8	-0.29312601499606	6.44674279994275	-3.85152382210953	0.000200188430674821	0.0041866705780127	0.399436371834146
TFAM	-0.322511563168537	6.88924146885696	-3.86948548884212	0.000187686948113628	0.00405511829190538	0.397746561614681
YDJC	0.358622117538317	5.00809435960369	3.84167809102765	0.000207373732506112	0.0042854963611182	0.397537642148579
SMEK2	-0.29402609334362	6.37986152827563	-3.847199333667	0.000203314690935535	0.00424613824629763	0.393827293439338
CDV3	-0.202484838510822	7.75526738631179	-3.86990046265891	0.000187407108823993	0.00405490655057793	0.385864215530967
MYDGF	0.258573264354359	7.01317253622148	3.86130717367648	0.000193283971335738	0.00413440472019578	0.384500637222834
NDUFB11	0.226594184419397	6.54175982300792	3.85773490614958	0.000195778325595496	0.00414616576631613	0.38250193828183
PAFAH1B2	-0.221620628073015	6.89636289463351	-3.8590834936243	0.000194833085014435	0.00413806733320616	0.381654689558993
KLC1	0.153849828485872	6.69159842624561	3.85482625252375	0.000197831930573584	0.00416056620377163	0.377526116536298
SYNCRIP	-0.275449701815768	8.33712120097991	-3.87383633077546	0.000184772638659843	0.00403834671150961	0.366201688907867
CTBS	-0.311381668970813	6.03661404273682	-3.83049239328899	0.000215834877250102	0.00438903872406356	0.35808955806151
ZMYM2	-0.232201194184277	7.20825825213339	-3.85276479332745	0.000199299797463652	0.00417972871328798	0.358056167648681
CFL1	0.21179078325599	9.52586013866802	3.87566678191388	0.000183559488721833	0.00401899404910794	0.349650149236497
HMGB1	-0.348659438054129	7.93464934991489	-3.86245599666677	0.000192488255482898	0.00412325769519429	0.347882580456251
CSK	0.295196796062738	5.68022594987248	3.83727716208	0.000210664310835762	0.00432578958825127	0.346780330424166
ABHD8	0.343764472029794	4.92938936934505	3.81132114622984	0.000231106011978295	0.00456016803661771	0.344009909587716
DTWD2	-0.429038826037422	4.99437301995654	-3.81519742982098	0.00022793767436534	0.00452754128053058	0.340027119500864
CTSD	0.315542397416865	8.34781003689763	3.85824062611526	0.000195423349728987	0.00414474155300914	0.33950793035373
WRNIP1	0.219700516062275	6.40115135032644	3.84278736909276	0.000206552081324932	0.00428422381974278	0.337968928092993
APPBP2	-0.227257942087833	6.64578622080149	-3.83631102729006	0.000211393316882675	0.00432578958825127	0.331257554632175
STAM2	-0.313260404566852	5.16658671745535	-3.79918621763683	0.000241297841053594	0.00470562127436463	0.325427706656499
REST	-0.278791597805531	6.67855310877315	-3.83506946856514	0.000212333674120624	0.00433206854700446	0.325255432098476
TRIOBP	0.274820088317389	5.31802171800326	3.81518848310849	0.000227944939270186	0.00452754128053058	0.323638124582897
MRPL41	0.296438942416575	6.62412849965474	3.84153168473779	0.000207482409065859	0.0042854963611182	0.319765785474025
ATP13A1	0.255475853980606	7.12535994083513	3.84651299851436	0.000203815112515092	0.00425067740212031	0.31776550924734
FADD	0.292053107223095	5.21278823747791	3.81620631597733	0.000227119851100861	0.00452754128053058	0.317558644197472
PRIMPOL	-0.327668517377347	4.33358583535807	-3.78777530792645	0.000251270500607231	0.00479835265907557	0.312320799667354
PSMG2	-0.241653501843872	5.53842710147078	-3.81547542780554	0.000227712044354499	0.00452754128053058	0.310708781909998
NKPD1	0.520686780108855	2.19235461373093	3.79111711443531	0.000248310027602022	0.00476822448140107	0.307376829795561
SSB	-0.321722323666827	7.33524723343342	-3.84277007526831	0.000206564867174599	0.00428422381974278	0.306390524468536
C19orf48	0.313670601197268	8.23696514967449	3.8568994182064	0.000196366118991614	0.00414716405454018	0.305930099823023
ZMYM6	-0.287740385786047	5.6767733973508	-3.80338846480095	0.000237721019727967	0.00465400108505234	0.30199608305823
ACTR10	-0.275693793026253	6.3906600936184	-3.81994383528323	0.000224114412416175	0.00450468644430168	0.301253470729033
PAFAH1B3	0.316084697122682	4.23314241815474	3.79131575935	0.000248135098674231	0.00476822448140107	0.300417185413588
C6orf120	-0.22854462526492	6.20883303497212	-3.82732879522743	0.000218286901215366	0.00442048236207794	0.299233781517737
NCBP2	-0.212912349377589	7.08635392745584	-3.83749483157449	0.000210500397039552	0.00432578958825127	0.299016249433169
KIF2A	-0.232177711304653	5.79554862159848	-3.81573886269276	0.000227498430268171	0.00452754128053058	0.291195747444535
CFAP69	-0.409105426635586	4.45734654105775	-3.78947899706716	0.000249757050150948	0.00477751829944795	0.288705011126471
DTD2	-0.346293760952418	5.23313720851481	-3.80545272694944	0.000235982514668059	0.0046259966582971	0.287133100475093
DDX21	-0.26540426756714	8.6894039545908	-3.85213043201426	0.000199753579632573	0.00418340272212373	0.286364486772072
PSKH1	0.249629674643093	6.61364600617279	3.82771074226164	0.000217989462342096	0.00442048236207794	0.286301350130352
SNX4	-0.270675593928062	6.17948042830708	-3.81884467026249	0.000224994328264935	0.00450468644430168	0.286000146084386
FAM126A	-0.333795484315993	4.78905053879053	-3.78186020210948	0.00025659309614193	0.00484045468802414	0.28145780943458
FAM173A	0.42757792451924	4.35833729042259	3.78753427896104	0.000251485318506425	0.00479835265907557	0.277370470614065
THUMPD1	-0.285956279845201	6.84039963681952	-3.82287027595909	0.000221787646212085	0.00446916536600673	0.263243582195184
NINJ1	0.273904649351474	6.59482331802492	3.81801211925141	0.000225662998736201	0.00451205804130864	0.250958589130418
CMTM6	-0.334515290493563	6.92846110493469	-3.81907588422353	0.000224808961637876	0.00450468644430168	0.24883996868646
PIM3	0.398482844430319	5.78436800069526	3.8028205716929	0.000238201427770192	0.00465733416588177	0.245863727281182
ZBTB41	-0.42025630945678	6.06645468465454	-3.79329493917689	0.000246398600144702	0.00475653449708239	0.243514991707142
NME7	-0.235276215655108	4.59864348319726	-3.76870854758133	0.000268814068612639	0.00499513432940929	0.243428871573451
IPMK	-0.418703769208397	4.14936785697819	-3.75336589240184	0.000283770120550923	0.00507895100236521	0.243052297414216
RPAP2	-0.295038289770419	5.28621203669425	-3.78582863148023	0.000253010481069859	0.00481865359739914	0.240965056397766
FDX1L	0.273139780786238	4.51275102540171	3.77496120525681	0.00026293645749435	0.00492231179573055	0.240799819716027
BRI3BP	0.361726579378502	3.50050796663879	3.76106568854215	0.000276168166028332	0.00504349349706012	0.237693928428958
PDS5B	-0.273866239587191	6.60281013720232	-3.80708503151578	0.000234616372202415	0.00460522803266859	0.232889272073461
AP2M1	0.245804579630176	8.26377987750038	3.83027451515867	0.000216002904707177	0.00438903872406356	0.232220656236661
METTL6	-0.241679436514949	4.76084309266533	-3.76514977644749	0.000272214921862429	0.0050215961507202	0.230636709691309
KPNA3	-0.237673486033662	5.61857368194158	-3.79036588769651	0.000248972627274883	0.00476858797341792	0.229374590370949
ABCA2	0.344976097230718	7.64623095091621	3.82656249931065	0.000218884814948372	0.00442365327222712	0.227577419009179
ATP13A3	-0.31539442478935	7.43050974964209	-3.81921405212178	0.0002246982603952	0.00450468644430168	0.226981633564123
DNPH1	0.376386222680424	5.77308768673701	3.80019863041052	0.000240431455020838	0.00469482279400898	0.226753418644423
ZFAND1	-0.263360743145635	6.58090106503428	-3.79877989979011	0.000241646387529815	0.00470630629720843	0.224702150291299
AKR7A2	0.243955144124195	5.14282232329767	3.78226741430514	0.000256223264503855	0.00483955791168538	0.223234733387578
RBBP8	-0.293164485069337	5.31557551187859	-3.77953294548894	0.00025871647760876	0.00487438723685462	0.210758718236176
MTMR2	-0.235609356901606	6.18989659876457	-3.7932444928145	0.000246442717017188	0.00475653449708239	0.208053527192845
HDHD2	-0.224669132503967	6.25802600799462	-3.79538102024943	0.000244580822599771	0.00473917205135359	0.207813815127103
UQCC3	0.295262709313834	4.5833640553317	3.76647353776844	0.000270945152900994	0.0050202011443626	0.205101562081448
COX6B1	0.25274868505256	6.94576897303772	3.80900713533438	0.00023301733217013	0.00459184811006125	0.203334104576033
MAPK8IP2	0.357690986733737	4.92324583541017	3.75370235198755	0.000283433823264512	0.00507895100236521	0.197827139553975
TAOK1	-0.298064498415303	7.43579869896689	-3.80785826482527	0.000233971851353591	0.00460461509819859	0.195906637812122
CRAT	0.269035986764228	5.59081253502856	3.78405620410519	0.000254604673740983	0.00481865359739914	0.191110421684713
C20orf27	0.294223106262302	5.69948836857935	3.79250515120804	0.000247090156190012	0.00476290858196305	0.190303624845754
WDR18	0.284360086656803	5.87280814954805	3.79110742507159	0.000248318563163002	0.00476822448140107	0.187125205739146
CHML	-0.404836690335983	5.4713207977879	-3.77872741212236	0.000259455327796657	0.00488218195763734	0.183147261985134
SRP9	-0.372394888475026	7.97559798936821	-3.81144148897822	0.000231007020826111	0.00456016803661771	0.182266800282824
LRRC58	-0.381701053854632	8.1419006871971	-3.81370346358203	0.00022915386270614	0.00453356311251041	0.18221620542185
C4orf27	-0.350796092868203	5.12388842830307	-3.76239324512625	0.000274877194734387	0.00503877842798952	0.176727370434278
LEMD2	0.225700445111382	5.95439133705469	3.77630303220914	0.000261691137302383	0.0049135818772182	0.176301327530956
YBX1	0.163765721599102	9.42306704492944	3.82256453098416	0.000222029659232886	0.00446916536600673	0.176078694380257
CALM3	0.281908705068538	8.36826813424628	3.81471122891626	0.000228332798535162	0.00452925403276618	0.175108973063987
YIPF5	-0.230800808626304	6.32574209513736	-3.77620873417175	0.00026177846975057	0.0049135818772182	0.17405105660963
TBL1XR1	-0.264909281593516	8.86804625587818	-3.8141756339141	0.000228768818640072	0.00453191633337641	0.171887483664789
CNOT6L	-0.302211044277416	5.80057326928635	-3.76379347973305	0.000273521763510767	0.00503333676578147	0.170951894392789
PDS5A	-0.239990827431896	8.10498893643177	-3.80719997019287	0.000234520459448834	0.00460522803266859	0.166798279598075
IDH3G	0.335161123447486	5.33197897384128	3.77464903487092	0.000263226982683246	0.00492231179573055	0.166641478131757
SMC3	-0.258764524137637	6.95979734589203	-3.79724605114749	0.000242966470673714	0.00472588668864831	0.1652693512935
RBPJ	-0.227357695820712	7.05280997318529	-3.79502217977347	0.000244892599388322	0.00473917205135359	0.165013479461644
FTH1	0.33659349256893	11.6550602860358	3.82380494567988	0.000221049362762812	0.00446139412801933	0.159102426700947
CYHR1	0.311500106543598	5.97773045436065	3.77561127373278	0.000262332441318019	0.00491783263274828	0.155865681365383
MALT1	-0.245033217620433	6.07139234359117	-3.78510925541716	0.000253656369114487	0.00481865359739914	0.1536117581719
CPSF1	0.315569377724793	6.72459974452239	3.79065640936848	0.000248716181162699	0.00476858797341792	0.144357602768088
MAEA	0.253443796261019	6.53959286666683	3.78517941973883	0.000253593303507937	0.00481865359739914	0.138896333456841
EPT1	-0.284449520146711	7.73480088826559	-3.79499994767706	0.000244911928066754	0.00473917205135359	0.135594875287805
ROGDI	0.28307235444691	6.48887389625723	3.78438182044194	0.000254311086920673	0.00481865359739914	0.134614160273824
SRM	0.288255969689897	7.1459443866052	3.79574556725857	0.000244264474334431	0.00473917205135359	0.131155538983119
FZR1	0.302180320304124	5.73051374393148	3.76881899160694	0.000268709174274297	0.00499513432940929	0.12903507231668
NEDD1	-0.323204760728734	5.43730166648832	-3.75845556290165	0.000278723179107439	0.00504349349706012	0.12766050104499
PICK1	0.25147168070218	5.34278584174568	3.762102210652	0.000275159717031927	0.00503877842798952	0.124608004651984
KGFLP2	-0.525963247872242	2.24633496619598	-3.76542307502007	0.000271952307967865	0.0050215961507202	0.122730124585371
TMEM175	0.346412086085122	5.1076120339382	3.74239653367919	0.000294944153616205	0.00518604380644138	0.121135700989202
RAB18	-0.284236172389646	7.54268731709999	-3.78445689990061	0.000254243438397712	0.00481865359739914	0.118149082175828
GCC2	-0.345992258011357	6.7469174790998	-3.76987588018211	0.000267707358633187	0.00498746116282374	0.115266250435214
PTPRU	0.293722348586068	5.86400155854594	3.76392519964686	0.000273394585614157	0.00503333676578147	0.113123062403892
KIAA1143	-0.274541533476095	5.90119406795762	-3.75982483960963	0.000277380026770089	0.00504349349706012	0.108055163318103
ABHD17A	0.367116194286589	5.50540083662314	3.75364334575403	0.000283492773643012	0.00507895100236521	0.103900081210408
FAM171A2	0.554966369925173	1.62932962812814	3.74926778418825	0.000287896798547579	0.00510396496693088	0.103166520309609
COPRS	0.209738725683911	5.51024651329118	3.75335605313511	0.000283779960774135	0.00507895100236521	0.10290454315332
ZDHHC21	-0.367329050029481	5.5664094122351	-3.75141839955999	0.000285724133496919	0.00508462134753486	0.100734487595636
SOCS4	-0.343654153452727	5.9092553571813	-3.75211872860482	0.000285019992570643	0.00508296936869452	0.0967854990817258
SPRYD3	0.246634592817656	6.00441357732877	3.75865791472954	0.00027852429952674	0.00504349349706012	0.0963072724706118
YIPF3	0.182426208261568	6.75565926564154	3.77053546990373	0.000267083939383932	0.0049857653715464	0.095840870663257
SUMO1	-0.263741923098223	6.66095970710118	-3.7662738552359	0.000271136329786765	0.0050202011443626	0.0951244733077212
TSNAX	-0.335344336212717	6.40932911653564	-3.76253088731414	0.000274743674339945	0.00503877842798952	0.0937779837036992
FAM204A	-0.376643265133431	5.25655985925086	-3.73384767730024	0.000303940958191337	0.00528850223430026	0.0918675899200894
FAM107B	-0.290844699655257	5.68860461820828	-3.7405041369878	0.000296913640919756	0.00521177766200371	0.0797696718105172
PJA2	-0.245247969217386	7.51135034968453	-3.76838962256822	0.00026911718650054	0.00499513432940929	0.0761838723665074
PTPRS	0.323647116389235	6.92629966978672	3.77032331972112	0.000267284305014308	0.0049857653715464	0.0659042417432145
DNAJC3	-0.2287258941751	7.25456363449407	-3.75779412744449	0.000279374206505804	0.00504823475919512	0.06344433303481
DTWD1	-0.322320459327437	4.88511230513276	-3.7136481069192	0.000326245364246438	0.00551057411645051	0.0631120378497245
VAC14	0.235638606514181	5.4984859215167	3.73605113042011	0.00030159743806556	0.00527216196739517	0.0623669412229004
MCTS1	-0.227243242569378	6.10306103571662	-3.74948329990508	0.000287678367679132	0.00510396496693088	0.0592222570994005
LYRM5	-0.412274409839164	4.85652334689776	-3.71040424243764	0.00032996891200699	0.00554850300413994	0.0580882326861207
LARP7	-0.356847314039014	6.0911963660583	-3.74694763639194	0.00029025832893304	0.00513370914871441	0.0574961966318135
THEM6	0.30266762515063	6.21306719516432	3.75891928954711	0.000278267609323434	0.00504349349706012	0.0571580570905157
C2orf69	-0.356763381206482	5.17644815946982	-3.72379172743895	0.000314857373462854	0.00540473303609987	0.0569287246012644
DDX18	-0.230249366912841	6.91798004656693	-3.76560114551433	0.000271781328752907	0.0050215961507202	0.0529714492550761
DCUN1D1	-0.348298654836109	6.05433340365835	-3.74400154296218	0.000293283491318483	0.00516288969008012	0.0516439822599661
TRAPPC2L	0.281592852678441	5.16283293105859	3.7289729122208	0.00030918718487943	0.00534879581584047	0.0512596310381488
SRSF10	-0.218571663610327	6.51244222352939	-3.75962776188088	0.00027757296484737	0.00504349349706012	0.0510814001329702
SNRNP200	0.214084975337295	9.18675178566284	3.78384462311951	0.000254795615099555	0.00481865359739914	0.0485409228782396
DYNLRB1	0.244283670312376	6.7533970944218	3.75600102548097	0.000281146368390865	0.00506142525330464	0.0465251657113237
ZNF579	0.491392148994342	3.65283743465852	3.68813583428428	0.000356639977132139	0.00580206489340866	0.045382288297966
RBM18	-0.235159133291536	5.91832376115029	-3.73817667849193	0.000299353041881225	0.00523902712924065	0.0451094249369151
WBSCR16	0.21737178392514	6.61746244331462	3.75840189795289	0.000278775945828443	0.00504349349706012	0.0438623680607124
FAM188A	-0.24820260982754	5.69043364955038	-3.7348995251468	0.000302820098757892	0.00527931003435186	0.0432798189578465
LOC102546298	1.46595711520745	-0.552710705604762	4.33723158675627	3.27418839606304e-05	0.00177491743520876	0.0417117919005046
C11orf54	-0.268480378591996	5.50217514780185	-3.72474889166263	0.000313802492608402	0.00539754665407533	0.0413704717075127
CHMP2B	-0.321803261543664	6.41950618639258	-3.7399918401982	0.000297448951540835	0.00521177766200371	0.0395544356077853
NAA15	-0.33066502812713	6.65371544000228	-3.75971334289389	0.000277489165819006	0.00504349349706012	0.036704440116111
EIF3J	-0.219853204353368	7.2084084295586	-3.75901741529257	0.000278171300330844	0.00504349349706012	0.036647128090344
POLRMT	0.32277996051111	5.86513994488763	3.74868893976898	0.000288484252749456	0.00510834851330877	0.0339302150200531
ATP6AP1	0.197895319072211	7.71763586527063	3.76229246890956	0.000274974992233651	0.00503877842798952	0.0315813531214753
SCLT1	-0.364734060887835	4.1288470019194	-3.68859347403753	0.000356071849352559	0.00580206489340866	0.0305876708252297
VPS26B	0.221418057802601	6.66816644897697	3.75237022700151	0.000284767527816884	0.00508296936869452	0.0286157004369141
AP2A1	0.260578573972592	6.91159851748095	3.75672042087504	0.000280434095029728	0.00506129611894999	0.0276597279255855
C1orf216	0.23024439495811	5.19850085159577	3.71654995674937	0.000322948226789387	0.00549194855432552	0.0109715391670493
GLMN	-0.38886143319726	4.63545874600092	-3.70726272358679	0.000333613389860061	0.00560351080776139	0.0106867257265932
FAM43A	0.358825748166391	6.53503857119285	3.72947389447757	0.000308644089382318	0.00534555899211637	0.0105035348570572
CXADR	-0.337232355316743	5.85184527828385	-3.72776203595966	0.000310503597953196	0.005353067769076	0.00812884681814197
LIN7C	-0.40897473350148	5.80038375106332	-3.71878308580422	0.000320432460687111	0.005473963401226	0.0053993824658507
KCTD13	0.283445916600265	4.3586384376306	3.68940878556729	0.000355061822834556	0.00580157202586721	0.00508296386239593
DICER1	-0.256719829627486	6.76770298328349	-3.74400603378798	0.000293278857258494	0.00516288969008012	0.0041675281685718
GPAA1	0.24948057033286	7.30134287743695	3.7528137382948	0.000284322829961801	0.00508260906512666	0.00391785429745184
GRK6	0.26663563080975	5.78002727103474	3.7353647341305	0.000302325620289374	0.00527874594682004	0.00194992269281702
NDUFB7	0.321664862728431	5.77639170543074	3.73076774941535	0.000307245658144322	0.0053390465261667	1.32937659991228e-07
SPRYD7	-0.24955115820112	4.56918317109063	-3.68973785422599	0.000354654935131894	0.00580157202586721	-0.00044516568625852
GNPDA2	-0.29322793027937	5.1469303672572	-3.70653075896743	0.000334468011484862	0.00561158844743764	-0.00451132475818294
MORF4L1	-0.25090862809992	8.4105867566211	-3.75592481902332	0.000281221921005506	0.00506142525330464	-0.00860418510223138
TRPM7	-0.269101461491868	7.25591565377623	-3.74010770946737	0.000297327796946229	0.00521177766200371	-0.0110088597878457
CD151	0.342359674224803	7.04608626257834	3.7460455852616	0.00029118142726019	0.00514397683734001	-0.012205400659087
KRT8	0.242969348056544	9.06502668100817	3.75924915578745	0.000277943976114941	0.00504349349706012	-0.0194613520875446
TROVE2	-0.339500782739985	5.18393321506471	-3.69433734407391	0.000349013826793437	0.00577030225294427	-0.021655835402294
GNG12	-0.29832873575938	6.78825092578446	-3.73047924808265	0.00030755695558965	0.0053390465261667	-0.0234197812968233
PAPOLA	-0.240720572423548	8.33469789245462	-3.75112840468485	0.000286016190374061	0.00508462134753486	-0.0241419032821382
ELL2	-0.342623757846213	6.75675928572092	-3.72978544599078	0.000308306805304069	0.00534555899211637	-0.0299163809480367
RLIM	-0.245337125245658	7.13447505104088	-3.73467306505595	0.000303061084816949	0.00527931003435186	-0.0301938401866408
GCN1L1	0.230166951199186	8.44454291594569	3.75569240863525	0.000281452456480379	0.00506142525330464	-0.0334342059104982
PRMT7	0.267806679351223	5.27586509341068	3.71449592908403	0.000325278763932592	0.00550389169314379	-0.0366029523120028
EFHD2	0.289456471355834	4.11108304508791	3.6810175416581	0.000365588258683473	0.00587673616983709	-0.036870494547447
RPS6KA6	-0.336655721476077	5.92311629980987	-3.71768817380015	0.000321663617639119	0.00548252086545858	-0.0384667402719074
THNSL2	0.183118104780136	6.47500646290452	3.72286898960814	0.000315877499327615	0.00541416095231462	-0.0400737018363353
MYO9B	0.270925150202238	6.07946822327006	3.7161745601827	0.000323372971717749	0.00549220663359276	-0.0454805220756951
CAST	-0.228298153734986	6.83913176603434	-3.72215025888018	0.000316674259389716	0.00541592332459678	-0.0513558110466894
TSPAN9	0.239405614518854	5.26040212820026	3.69603701003679	0.000346950863587726	0.00575851886785555	-0.0544279476701481
CANX	-0.19043712712141	9.95790178593837	-3.75101699705699	0.000286128465547879	0.00508462134753486	-0.059659739746361
ADAMTS7	0.493659991059724	1.2834408581671	3.66749772569315	0.000383172963749118	0.00608859812027169	-0.0658283370880781
TIAL1	-0.179801156656762	6.91799575715408	-3.72371674070095	0.000314940157604381	0.00540473303609987	-0.0668672742212015
ERGIC2	-0.258846057602883	5.98712798607535	-3.7057322291271	0.000335402721700436	0.00561472382280239	-0.0687024496384741
HIAT1	-0.231923225168533	6.83748878925135	-3.71673773091364	0.000322735967175874	0.00549194855432552	-0.0694363908891633
ZBTB6	-0.398334724623052	5.19967322627028	-3.6765263422824	0.000371343141828081	0.00594405887717258	-0.0706653706440905
CAPN7	-0.220702380680789	6.50075979872702	-3.71075603441333	0.000329563158086355	0.00554789280473621	-0.0722465895178068
NAA10	0.265683623770891	6.10204453572915	3.71517352761108	0.000324508189890058	0.00549979117312541	-0.0743761462180936
C2orf49	-0.291873930654087	5.15009874360529	-3.67310196480111	0.000375788619513951	0.00599664390076672	-0.0745039169680313
TAF1D	-0.388505365632625	5.74386245965147	-3.69494642079203	0.000348273228318042	0.00577030225294427	-0.0747548391158555
CHEK1	-0.288799160748444	5.53930550777671	-3.69964950797822	0.000342604556970233	0.00570349226991687	-0.0774342092989819
DDX49	0.275478414698058	6.39907003085291	3.71305396187648	0.00032692437150923	0.00551530634232146	-0.0848728401694174
FAM127B	0.277267465951578	5.95872221568917	3.70596130924683	0.000335134321325201	0.00561472382280239	-0.0859047841925404
BCAP29	-0.378943724023769	5.90806216972736	-3.68824183901188	0.00035650830322863	0.00580206489340866	-0.0965138706821982
STYX	-0.331310109577438	5.76361680985269	-3.692332197404	0.000351462523995769	0.00577749043487509	-0.101089951647931
CAPZA1	-0.220865395439603	8.31114330446318	-3.72819102186699	0.000310036615307009	0.00535116070741385	-0.102277135762712
C10orf88	-0.362550674571474	4.17093172271056	-3.64067767837684	0.000420455920418679	0.00643871287928201	-0.10397113980977
N4BP2	-0.381898358614098	5.39507339475438	-3.676248780361	0.00037170160400007	0.00594405887717258	-0.105103264143606
GLS	-0.289061379173966	6.32292457945799	-3.70250791224125	0.00033920217564678	0.00565311861211105	-0.106307312288101
C5orf24	-0.331163646475386	7.19558281572445	-3.71589033144523	0.000323694916804049	0.00549220663359276	-0.106374202022429
LZTFL1	-0.311904089173504	4.96438459758903	-3.65817542812615	0.000395761821869744	0.00620786732894316	-0.107382015797824
VAMP4	-0.372015642928766	4.38184472480528	-3.63906500579924	0.000422803843809558	0.00645205540512635	-0.107399878650166
MDH2	0.192043827258892	8.36107970132646	3.72826963026988	0.000309951116605074	0.00535116070741385	-0.110623611085196
MTHFD2L	-0.340996432093847	4.85906290873886	-3.65982176638602	0.000393510480491855	0.00618738573305308	-0.117084499220105
GSK3A	0.185993376518589	5.62948157539788	3.68703931543591	0.000358004727768904	0.00580698615678536	-0.119211908394349
CFAP97	-0.310562279986294	7.22923921376184	-3.71276060834968	0.000327260119273336	0.00551530634232146	-0.120011754115876
IFNAR1	-0.220994145402962	6.73099720806154	-3.7042556272374	0.000337137673561202	0.00563748252360247	-0.124103926320864
GNAI2	0.290201389855404	5.70471717079259	3.68760043642421	0.000357305727195695	0.00580660476143999	-0.124249672615656
CHMP1A	0.274535947157108	6.57664506331741	3.70354841733416	0.000337971630842387	0.00564287961568662	-0.12492306467404
CTNNAL1	-0.245899861282783	6.46152469216558	-3.69346571117741	0.000350076275468316	0.00577030225294427	-0.124992675608272
GULP1	-0.320889282042922	8.94280333469532	-3.7263169625055	0.000312081584538821	0.00537410214843456	-0.125422259571922
C12orf4	-0.298966701588399	5.13496074261025	-3.66575367100886	0.000385498907320608	0.00611813586853288	-0.130369674993785
NDUFS7	0.342429844082324	5.76457578400764	3.68909469471608	0.000355450603609339	0.00580157202586721	-0.130567120375598
STAP2	0.275801757869297	5.83029610757592	3.68934697169075	0.000355138303993054	0.00580157202586721	-0.134747360875405
RAD1	-0.222160288738745	5.6412277195881	-3.68361555448786	0.000362297953948245	0.00584677420248094	-0.135297684381372
PC	0.248111934554236	6.20792756610013	3.69307148286714	0.000350557814023971	0.00577190365721924	-0.1354819438101
PSMD2	0.211553125200449	8.83113424561973	3.72256825428926	0.000316210652316191	0.00541416095231462	-0.136737983268254
GOLGA4	-0.333048668746938	7.67137050631994	-3.70334487277706	0.000338212017455911	0.00564287961568662	-0.136987258639402
RTCA	-0.159693908134297	6.76932463630602	-3.69594648932966	0.000347060440557357	0.00575851886785555	-0.137206204696583
ITCH	-0.233154325171455	6.7533377570723	-3.6918519693521	0.000352051395039339	0.00577749043487509	-0.142028485407833
ZNF672	0.255292714584392	6.01771291238439	3.68412498239638	0.000361656079913951	0.00584677420248094	-0.142587563306429
RPS21	0.418407794621663	8.54874768850764	3.71781129473148	0.000321524952502178	0.00548252086545858	-0.146597549615641
TBC1D9B	0.244576698702074	7.96105328752671	3.71431641004031	0.000325483206147555	0.00550389169314379	-0.147446133646871
NAA25	-0.260365096613563	6.34680510386788	-3.68696080285685	0.000358102635933887	0.00580698615678536	-0.161826986000451
MAPK1IP1L	-0.245557417938277	7.20751037943156	-3.69765823663109	0.000344993887103301	0.0057369083153302	-0.162998340858816
PRRG1	-0.291056758540009	4.96175579172875	-3.65912459611622	0.000394462364555226	0.00619586492276284	-0.163536212928456
SPRTN	-0.270441821282073	4.61135727723391	-3.63615784334649	0.000427067834880256	0.00648417655061872	-0.171012676237252
SLC52A2	0.29195925289966	5.78203426412029	3.68075193482994	0.000365926233271023	0.00587673616983709	-0.171112523421683
ALG10B	-0.402042377065403	5.62854082486171	-3.66342648624741	0.000388623380246724	0.00614270387135243	-0.175413428467146
TFPI	-0.350853203186151	7.02073867054626	-3.69362787688156	0.000349878376873578	0.00577030225294427	-0.17670424878639
CASP8	-0.241960514271446	5.06302386620774	-3.6478785792	0.000410121810586751	0.00632927965855154	-0.178244122945905
WRAP73	0.259550523488334	4.80671410405059	3.65200614490393	0.000404307228480928	0.00627380292329134	-0.179568684663058
SYNJ1	-0.280596989032056	4.91883213697585	-3.63618174381942	0.000427032614203204	0.00648417655061872	-0.186550352935015
WDR36	-0.280122918342157	6.00577983429852	-3.67730024148913	0.000370345405999592	0.00593501239753455	-0.188684602380361
SPAST	-0.323417666678986	5.56699552926036	-3.65474069591131	0.00040049810929071	0.00625143410510322	-0.194454314467397
TXNL4A	0.21808021381695	6.56093342527404	3.68345290700508	0.000362503115510772	0.00584677420248094	-0.194706415146197
RNF123	0.24012994078444	6.17155447511572	3.67162175356518	0.000377725781646414	0.00602115747049103	-0.195865286287195
PGLS	0.280255243215272	5.3610195869871	3.65501721607172	0.000400114826189957	0.00625143410510322	-0.197135556773639
POLR2A	0.207770829590681	7.93844358250728	3.69377458361212	0.000349699435020294	0.00577030225294427	-0.203878449963719
ATP5J	-0.2632918320746	6.58595399858708	-3.6747993447618	0.000373578837603636	0.00596772321857043	-0.206191667436686
USP11	0.266003467835429	4.8540337898623	3.63451138081342	0.000429500758201484	0.00650139454148537	-0.207117440690712
TRDMT1	-0.363538799360582	3.50647993730733	-3.60265619513317	0.000479235209580233	0.0069815063590082	-0.207214660975805
KDELR2	-0.206631069720375	8.22144365020577	-3.69196038719746	0.000351918367880338	0.00577749043487509	-0.208224898187892
TRMT13	-0.273817844234178	4.72279013545203	-3.63557050067818	0.000427934230864343	0.00648854082890818	-0.211367037890698
RHOQ	-0.300859301183626	4.77272410735459	-3.61963203844596	0.000452090472974936	0.00674140073703241	-0.213581325955111
PVRL2	0.268128936335755	5.64643959531554	3.65507349115428	0.000400036866166999	0.00625143410510322	-0.213614047458218
UFL1	-0.317860522537347	6.98022465082791	-3.67102900839105	0.000378504161825627	0.00602716701375781	-0.220710253519304
TRAPPC8	-0.217459332654213	6.4617761793049	-3.66549371330244	0.000385846741309313	0.00611813586853288	-0.222149756614182
POR	0.266298782866904	6.53426567239365	3.66835308448982	0.000382037088477713	0.00607697978875141	-0.223731590246532
AKAP9	-0.27047194712817	7.4960091743525	-3.67938960919819	0.000367664401792601	0.00589834258260437	-0.225596386654242
STARD3	0.23550374060745	5.82675143601404	3.65579366744491	0.000399040447959625	0.00624816617993924	-0.2260769919732
EIF3E	-0.265330248883032	8.56690587251362	-3.69096557298282	0.000353140780938338	0.00578904144822062	-0.227871593136387
PMS1	-0.3128003121844	4.75687402166378	-3.63216608297788	0.000432988993519893	0.00652889333003458	-0.228153160125588
ATP5J2	0.239056588902783	5.93843802070058	3.66043260898726	0.00039267825334956	0.00618304611873345	-0.232814199740204
PRKAA1	-0.383075359030075	8.00778231821926	-3.68359991327429	0.000362317678800042	0.00584677420248094	-0.235565084877627
OXR1	-0.288454438770366	5.809749860126	-3.64562506181289	0.000413329718583889	0.00636570159410838	-0.238377148464676
APPL1	-0.336236668999649	6.6442591470353	-3.66425280203959	0.000387511233186992	0.0061380471282024	-0.241633740990038
SCFD1	-0.220387005211518	6.73991200434745	-3.66117894244364	0.000391663693450262	0.00618304611873345	-0.251196222920092
SMARCA4	0.258240035514586	7.81429826954084	3.68138379969926	0.000365122694631453	0.005876401267509	-0.255675263292737
ZNF714	-0.366854003228753	6.00862114427298	-3.64829251334528	0.00040953513980368	0.00632672804453915	-0.261581300049225
EIF3I	0.172380266409528	8.61675341640519	3.68281392093235	0.000363310191699629	0.00585350411862835	-0.263778125440525
ZC3H7B	0.208400244721935	6.81617389440739	3.66379285452789	0.000388129908663238	0.00614136850209397	-0.268934094434947
ACAP2	-0.325449123485054	6.71653378928598	-3.64937080522576	0.000408010601548356	0.00630966755185387	-0.271306439663248
UHRF1BP1L	-0.294560534047413	6.35772681281732	-3.64197831469889	0.000418571296381103	0.0064266529513892	-0.271314678071694
RPLP2	0.290806416346886	9.40971675056987	3.68606329518621	0.000359223667563577	0.00581888089766415	-0.271699283791857
ZYG11B	-0.242178982375862	6.27019690364581	-3.64380800226053	0.000415933613655356	0.00639269103648805	-0.273037452947276
ESD	-0.254580846631907	6.7992745549133	-3.65796290139533	0.000396053336516219	0.00620786732894316	-0.274470226738207
TXNL1	-0.195092950827154	6.82309719522551	-3.65305831441138	0.000402837554909914	0.00627380292329134	-0.276942588807721
NPRL3	0.24651040535865	6.24822324430635	3.65443221345258	0.000400926105584408	0.00625161620088833	-0.278364368436611
TRABD	0.323073599297153	5.91189488431012	3.64971137575138	0.000407530205428741	0.00630873563372988	-0.279774576612764
B4GALT7	0.298020403712777	4.78077010113162	3.61475288419073	0.000459739579831502	0.00681485639758127	-0.28058951844225
TM2D1	-0.293868677905635	4.52841010590852	-3.59652104844025	0.000489419272816344	0.00705967319943344	-0.281005524874647
TRAF7	0.22150037013833	6.3553372645218	3.65196194737357	0.000404369074739959	0.00627380292329134	-0.289393874945347
RPLP0	0.232331477722392	11.4596452650942	3.6945238877676	0.000348786843021725	0.00577030225294427	-0.289839019945811
RPF1	-0.244334570838294	6.36480068115088	-3.64738974011051	0.000410815669532985	0.00633347853563378	-0.292688612814994
METTL25	-0.374271073466815	3.14453900143783	-3.57056848792565	0.000534806413416344	0.00742891128941704	-0.29332342507216
TMEM263	-0.309042858840428	6.82971740763251	-3.63347115048927	0.000431044629697926	0.0065164723103319	-0.299104126607341
NAA38	0.309960417118112	5.98415363473532	3.64054877658773	0.000420643136292998	0.00643871287928201	-0.301616766277155
AP2S1	0.238938654577014	6.93811402101831	3.65011592976149	0.000406960252733476	0.00630641398869543	-0.30995417373614
RNF11	-0.288348989162951	8.22134954125849	-3.65272065381211	0.000403308647962373	0.00627380292329134	-0.317936730850058
RAP2C	-0.273835041805317	4.97831474521192	-3.59536027244698	0.00049136898782732	0.00706742980959295	-0.319394345850655
MTERF3	-0.321077186204451	4.51951617357455	-3.59465816724687	0.000492551851582193	0.00707766373527101	-0.321476760428768
CARHSP1	0.203983731418107	5.55173418458446	3.62220340732228	0.000448107921282923	0.00669531198605411	-0.322980318393351
PLEC	0.371653334630681	7.92139168099667	3.6603264829939	0.000392822722247717	0.00618304611873345	-0.32407462760735
RNF181	0.268065420595515	5.54481434668242	3.61115104481105	0.000465464610630251	0.00687934704057465	-0.325442673971426
DERL2	-0.246940866884017	5.5625941222114	-3.60485548303974	0.000475633540939794	0.00696112402607402	-0.328359366615178
NDUFV2	-0.218878921442573	7.83368380292504	-3.65191268793078	0.000404438014767316	0.00627380292329134	-0.329163488233315
FPGT	-0.358731964646919	4.91608196344393	-3.58963515265341	0.000501093182591576	0.00715219972358649	-0.330074029043579
AFTPH	-0.258861025377089	5.72628568049701	-3.60865170399686	0.000469476814524935	0.00691565807483701	-0.330892451216805
PARVB	0.253464194007004	5.44122045695954	3.62145403450865	0.000449265113347406	0.00670592936582967	-0.331117976740425
FIBP	0.20942846451117	6.33848197311764	3.63537736112986	0.000428219496633458	0.00648854082890818	-0.333968865062558
ARL1	-0.239213197851515	7.42960471211939	-3.64459630263743	0.000414802056014456	0.00638183163228799	-0.334264621974036
PPP5C	0.242373299209956	5.95138790397261	3.6321208116547	0.000433056590084872	0.00652889333003458	-0.334343710511672
C5orf15	-0.259342984270123	7.00407131075245	-3.63924189308012	0.000422545705084336	0.00645205540512635	-0.340644515383852
GYLTL1B	0.348340226344749	3.40889310002933	3.56724198249592	0.00054090355801366	0.00745460438526051	-0.348204196618277
GAK	0.237050296238396	6.72299229941387	3.63325588379084	0.00043136477600359	0.0065164723103319	-0.353557551252573
RNF141	-0.28030853832804	6.32758096859623	-3.62253242866873	0.000447600733490659	0.0066943950339599	-0.356184818548022
DNA2	-0.285564002519146	4.42803071479088	-3.58732737229198	0.000505064194915495	0.00717643260884074	-0.356354766100528
CNNM3	0.200207925991897	6.1572141131986	3.6230389960072	0.000446820919756017	0.0066893947468159	-0.358178913216443
FIS1	0.313318236707722	6.23684707029031	3.62645954158435	0.000441588861132297	0.0066375358746372	-0.359011810800873
CLTA	0.204259332760574	7.3100633516092	3.63632356850676	0.000426823672334291	0.00648417655061872	-0.359222082851224
SNTA1	0.301245019602131	5.67125077885552	3.60847378791983	0.000469763667843217	0.00691565807483701	-0.360190729380682
COPS6	0.201982573318526	6.95266104171729	3.63638139064867	0.000426738514192579	0.00648417655061872	-0.361236609880536
FAM199X	-0.265643724225165	6.96762543924674	-3.62838861188964	0.000438663786398892	0.00660017576810197	-0.364264491560555
BIVM	-0.376514345989948	3.92816538452635	-3.55979196255409	0.00055479773705811	0.00753240761271662	-0.365939743901627
SEC61G	-0.241395580744864	6.37731110979221	-3.61821236718639	0.000454303595304792	0.00676097402090858	-0.369784265276714
CYB5R4	-0.340672400494237	4.29190774202185	-3.55761024140064	0.000558929999303419	0.0075646504121088	-0.374499331501975
ZRANB2	-0.324418481576377	6.88471411733098	-3.62446774804715	0.000444628408963389	0.00666987031867558	-0.376488579781487
GTF3C3	-0.244458044632701	6.16112138701713	-3.60285530365847	0.000478908080182542	0.0069815063590082	-0.376808340016098
OSTM1	-0.308891727341293	6.00675715153346	-3.59408771748761	0.000493514892205827	0.00708472239136014	-0.378364205551625
TMEM161A	0.254361387332865	5.97632268816344	3.61282572022285	0.000462794418547089	0.00684662166394393	-0.380689040483787
PQLC2	0.41976319604142	3.76104687004682	3.53925332641061	0.000594868156687532	0.00786100877450906	-0.385608942741297
PSMD5	-0.25635682631567	4.73393682015301	-3.57647277019027	0.000524144063020588	0.00735565163581042	-0.392294962492045
ATG9A	0.23705733878114	6.21896879267397	3.6100401764193	0.000467243871879726	0.00689207660132217	-0.392944986439128
GPBP1	-0.304068470608013	7.1140024014018	-3.61764450546451	0.000455191700742234	0.00676748374093603	-0.392984806475847
PTBP2	-0.440216883460853	4.3712487865232	-3.55496657219175	0.000563976160163163	0.00758841041309145	-0.395271650716825
ACOT7	0.295913614545146	5.54668151992677	3.60437722818599	0.000476414570939495	0.0069657655279722	-0.396368804945234
KIF5B	-0.248153212913989	8.97537328184693	-3.64123278754136	0.000419650585653723	0.0064366426906806	-0.397802584311649
CTDSPL2	-0.33295210852024	5.87584479765677	-3.59853117154831	0.000486060230467359	0.00703148402764726	-0.398925222457088
SUPT6H	0.166631491749553	7.81984579284306	3.62940521247949	0.000437129689909139	0.00658369049516111	-0.404008631949918
PNPT1	-0.266030983816303	5.55510772503111	-3.60590318628632	0.000473926784698154	0.00694969199123777	-0.405391321960717
BLVRB	0.379742137736195	7.20700180372777	3.61593710843793	0.00045787188402252	0.00679907094547709	-0.410123793987998
BAG4	-0.284993707467547	5.18297879700027	-3.57173145921766	0.000532690167390523	0.00741599225494995	-0.41035549139529
MAN1B1	0.226982852931899	6.80932119259543	3.61906410387701	0.000452974597847544	0.00674788349333206	-0.411739247815078
OAZ1	0.201099242564354	9.23568606907254	3.63729134852905	0.000425400481208084	0.00648417655061872	-0.418379112962104
CENPV	0.307844115693122	3.23806846246109	3.53200557325532	0.000609649169965028	0.00793283529999555	-0.419439901500868
TMEM121	0.562058888499598	0.851038324316516	3.53939936794898	0.000594573826306377	0.00786100877450906	-0.419441276173438
MTMR9	-0.216842736138661	5.7447816042524	-3.58936912143429	0.000501549434532271	0.00715219972358649	-0.419968975118874
AP5M1	-0.264773244472274	5.72369720181778	-3.58556613132895	0.000508114768144221	0.00720476993243968	-0.421041232072037
EEF1A1	0.216609384525745	12.8266267704822	3.66067609684651	0.000392346984498976	0.00618304611873345	-0.424136342870441
TMEM125	0.27297407353033	5.88287085383752	3.58716954453379	0.000505336854102493	0.00717643260884074	-0.427121303541736
BCKDK	0.258122132748195	6.0432409695883	3.60260455327019	0.000479320090136413	0.0069815063590082	-0.427156618514516
RPL26	0.223172860485615	9.73839288489655	3.63923923432941	0.000422549584001337	0.00645205540512635	-0.428664887951195
EIF1AX	-0.274943994555486	6.49671417962908	-3.6072453303648	0.000471748833725918	0.00692451660530633	-0.430048859059543
GJB1	0.492573784342325	1.76051741352126	3.52315073631769	0.000628178094221052	0.00805723066479076	-0.43103774353929
IDH3B	0.226567980297874	6.41468478020973	3.60514797137671	0.000475156480096633	0.00696092654159126	-0.431201758957012
KATNB1	0.264043215778378	5.81694133967515	3.5922141483555	0.000496690416724214	0.0071167016197813	-0.434259576595343
AGFG1	-0.199695889755722	5.90244767397236	-3.58378518878372	0.000511217169976436	0.0072364475971657	-0.434873553232116
KRT18	0.180596867321327	8.41977830926022	3.62487386508386	0.000444007057380872	0.00666720997363118	-0.436303422425344
TFB2M	-0.278696524779365	5.24998999977267	-3.58699510933337	0.00050563836575343	0.00717643260884074	-0.436546212884057
HSD17B12	-0.275222505552363	5.87607759723551	-3.58345485537847	0.000511794575665289	0.0072364475971657	-0.437149501339523
PIK3CB	-0.270765518540718	6.72231076454053	-3.60786508637024	0.000470746329140539	0.00691738902464791	-0.438490470249144
STX16	-0.168291475366547	6.62242024023681	-3.60045796341624	0.000482860913134926	0.00700329988810272	-0.438868732984187
CNOT6	-0.224292673934625	7.20450557354696	-3.6106453965644	0.000466273703619278	0.00688452894154088	-0.440256243267378
NDST2	0.234756954567382	5.59892169310552	3.57535286306399	0.000526150903663777	0.00737003915057396	-0.440668103150338
MPP2	0.196791144915596	6.27915546868193	3.60136102271831	0.000481368303356336	0.00699079210369849	-0.44415483512625
BCKDHA	0.275157530937038	5.01610605740258	3.56873017547291	0.000538167779034374	0.00745460438526051	-0.444978761095817
DBT	-0.307258174761166	7.66608023201409	-3.61571484175472	0.000458221883112867	0.00679907094547709	-0.445727118312447
UBE2S	0.395388283429902	6.32278770111731	3.59913997409846	0.000485047192007061	0.00702359559805017	-0.445758445243833
PIK3R2	0.267117547407175	7.13639999846657	3.61346810421182	0.000461774017890461	0.00683826297104849	-0.450885301467323
RTCB	0.211967132032114	6.50531898309515	3.59788792926904	0.000487132749671923	0.0070382011177653	-0.451338835964063
SAMD1	0.30990485366795	4.82396855013024	3.56759253473656	0.000540257949482569	0.00745460438526051	-0.452785688761739
SCP2	-0.296258448736332	7.00813826727825	-3.6025858128556	0.000479350896119969	0.0069815063590082	-0.453191637319377
SLC33A1	-0.233078145649188	6.86647537317388	-3.59143758650591	0.000498012271145481	0.00712883914539614	-0.455407033028992
LIFR	-0.338181760616971	5.66468753467371	-3.56283833274185	0.000549076047559641	0.00751588507762587	-0.456405870796498
DPY19L3	-0.251284630747254	6.36897043145161	-3.58200383961547	0.000514338184439332	0.00726349801019855	-0.461918825745645
PHGDH	0.204432144441151	9.24160437153123	3.62344172055143	0.000446201880008356	0.00668679384252043	-0.46432329915902
POLI	-0.287086161637282	5.34990963450297	-3.56087876377201	0.000552750077187782	0.00752548476472716	-0.466665467116252
FKBP3	-0.286435541145684	6.89909030598906	-3.59769073953002	0.000487461984714699	0.0070382011177653	-0.468505012441851
NPB	0.905302146690228	0.478599931459432	3.7454035274258	0.000291840163959505	0.00514955570154633	-0.470844959774701
PPP4R2	-0.325215760954639	6.18062169601425	-3.58163741565102	0.000514982407154852	0.00726349801019855	-0.472204155897406
TXNDC16	-0.287786775146649	5.18860442013899	-3.54594394738978	0.000581524164857593	0.00775503273490374	-0.476044230440781
ATP5I	0.260248186780689	5.16010565323711	3.56349853331452	0.000547843429600234	0.00750585487123824	-0.476623024483431
PPP1R35	0.336645781653467	4.13456916213581	3.53691095691505	0.000599607771794234	0.00786100877450906	-0.48146219973114
CCP110	-0.293107998008055	5.22901076501813	-3.56075376075156	0.000552985233610168	0.00752548476472716	-0.483238798153447
NAA35	-0.198767152768662	5.7243349303234	-3.56754318234268	0.000540348797239808	0.00745460438526051	-0.487043077124943
SCARB1	0.252877001314062	7.00199250589207	3.59573526892249	0.000490738317673655	0.00706742980959295	-0.489701842360011
LAGE3	0.256782754099766	5.12693261298821	3.5586381680283	0.000556979459302056	0.00755062661227192	-0.489828216016584
NRGN	0.463496167995145	2.02901506287399	3.50646622406514	0.000664543040849012	0.00833891453132991	-0.494406193586179
NSL1	-0.278148298759678	5.7161156105214	-3.56670110527258	0.00054190111612688	0.00745846669089022	-0.496114944634097
TXNDC9	-0.32042350129455	5.31032762878531	-3.54642893239446	0.000580567960637759	0.00774916310838809	-0.498138554711245
TUBA1C	0.298601040294745	8.17447422809559	3.60783027688649	0.000470802582791034	0.00691738902464791	-0.498789686009554
EIF2S1	-0.217244171251526	7.50284543056423	-3.60026574228014	0.000483179187804636	0.00700329988810272	-0.499310358557087
RAD21	-0.228290320732012	7.95703772709471	-3.60141648314883	0.000481276778671055	0.00699079210369849	-0.501555947469885
PRPF6	0.193576694582809	7.35960234938802	3.59546018688615	0.000491200876583685	0.00706742980959295	-0.503310180885606
BBX	-0.262217589932811	6.90390022871203	-3.580909225602	0.000516264927780955	0.00726544906800265	-0.504235799383442
GFER	0.299405432695883	5.19571724854199	3.5490684861879	0.000575389743742486	0.0077074508403543	-0.504554459555961
PFKL	0.339641554714168	7.69204248808658	3.60135083060735	0.000481385124881742	0.00699079210369849	-0.505084080451077
SHOC2	-0.308112462105116	6.54408966758241	-3.57119001009293	0.000533674450180625	0.00742005142954839	-0.505927588948337
BRD9	0.204488194610699	5.27511743449482	3.55855062230343	0.000557145330740362	0.00755062661227192	-0.507847179329583
AP1M2	0.230820285698049	7.15671213088556	3.590302450145	0.00049995047216728	0.00714296507142139	-0.509975286848313
MFAP3	-0.231629059824806	6.67500290284035	-3.57658332169364	0.000523946350712763	0.00735565163581042	-0.511079046949852
DVL1	0.297876427276459	7.11476459267432	3.59239737899779	0.000496379007723016	0.0071167016197813	-0.513411549118259
DGAT1	0.239361726237852	5.28524579810688	3.55505374711404	0.000563809079433948	0.00758841041309145	-0.513621695576825
ARPC5	-0.261638319158595	7.29571978756257	-3.5873767965518	0.000504978839429526	0.00717643260884074	-0.516183769066036
SMPD2	0.255979697410099	4.68873186572753	3.53458742427603	0.000604344465456875	0.00789803002027888	-0.516927917086348
UTP15	-0.2488588771756	5.15512191841716	-3.55319678650327	0.000567378283924428	0.00762735211406376	-0.525699663078424
PNRC2	-0.251784292560363	6.4887702690425	-3.56531650102209	0.000544462713415525	0.00747994550881498	-0.527895788832675
CCDC58	-0.30563672097739	4.66021930716648	-3.53528476270605	0.000602919193592109	0.00788626708273442	-0.528774629815951
MTFR1	-0.221239529639352	6.91905631540398	-3.57398478260681	0.000528612316407371	0.00739072862492838	-0.528966700408128
DOHH	0.333985762801467	4.91025038687614	3.53849557416851	0.000596397530676752	0.00786100877450906	-0.530422091319522
TOP2B	-0.260160560081039	7.94765558330485	-3.59110279369307	0.000498583176932423	0.00713021427125454	-0.532809411570324
TRIM33	-0.226192477308919	6.68021609220526	-3.57026041805507	0.000535368334086555	0.00742984371963374	-0.53409652164218
VPS29	-0.219837358051817	6.21697020287988	-3.5606657907145	0.000553150780007526	0.00752548476472716	-0.537375634434551
PRRG4	-0.335618488171809	5.65242252921852	-3.5386761146449	0.000596032808813197	0.00786100877450906	-0.537781263806184
LARP1B	-0.247217395490511	5.63317671823907	-3.53674686452025	0.000599941133163784	0.00786100877450906	-0.542686586787943
LYPLAL1	-0.238178128294216	6.12556403274346	-3.56050012177574	0.000553462671156342	0.00752548476472716	-0.542758855062909
ORC3	-0.28343302144381	5.0086001435557	-3.53086094072127	0.000612014976969334	0.00794297052218801	-0.544038392063469
MMP15	0.256026181324296	6.06214362064094	3.56790240702244	0.000539687867031839	0.00745460438526051	-0.545018782348309
UNC93B1	0.312336367457305	4.46544611780863	3.52522072216604	0.000623799623609482	0.00801281022080409	-0.545112194267304
GPT2	0.189866875853668	7.61235106488783	3.58361914068847	0.00051150733644319	0.0072364475971657	-0.548117252082221
MBNL1	-0.256257052417555	6.72489402728135	-3.57162221078851	0.000532888628335842	0.00741599225494995	-0.55113071554837
EHBP1	-0.250192131901932	5.26570250839122	-3.5332507343636	0.000607085384160054	0.00791318934769736	-0.553766206272495
ZBED3	0.441334399369597	3.39868776819364	3.4868931796366	0.00070973253507213	0.00860851675819313	-0.555509506330518
PRKRIR	-0.258661055076682	5.28587481127127	-3.5382380472199	0.000596918142582129	0.00786100877450906	-0.555863809420912
SLC25A40	-0.341146202738141	4.85576048670115	-3.520319237092	0.000634214298256037	0.00809809685596314	-0.563297566971924
ETF1	-0.221616227817337	8.05870283567919	-3.5812623725464	0.000515642573180052	0.00726349801019855	-0.564370642519494
NUDT14	0.283692102110432	5.09147236293783	3.52056847493219	0.000633680783758478	0.00809809685596314	-0.564955823806183
TEAD1	-0.275263603486188	6.07210896574913	-3.54783042526706	0.000577813090212831	0.00771925388134863	-0.565635778299884
WDR13	0.288753309374765	6.09007630224279	3.55747470673828	0.000559187663654819	0.0075646504121088	-0.566682172158316
TOR1AIP2	-0.196674180799786	7.33615014054999	-3.56845697555172	0.000538669027041851	0.00745460438526051	-0.567196798143181
SKIV2L2	-0.253669585304283	6.44379239589969	-3.56167473646795	0.000551254902719004	0.00752548476472716	-0.568730134606484
UBXN6	0.236364682029094	7.02631332506797	3.56712234876629	0.000541124053005724	0.00745460438526051	-0.56953223329744
DHX38	0.223857225100423	6.67094444262644	3.56397375100483	0.000546957799570095	0.00750056467428725	-0.573768523006981
CENPK	-0.339368206159706	4.12171975189954	-3.5006648070235	0.000677646126343989	0.00840953242411681	-0.57786082131044
HTT	0.201394567122015	7.5532277760044	3.57288977158445	0.000530590265442042	0.00741148225663043	-0.579724062405867
FKBP8	0.269613790255214	8.0488411590472	3.57711119219921	0.000523003268822637	0.00735338678337146	-0.580562600341164
ALKBH5	0.147671927503236	7.62498788960091	3.57199602257003	0.000532209850288485	0.00741599225494995	-0.58078288960047
ABHD13	-0.368869900572054	4.50129754791911	-3.49660600445443	0.000686957720300517	0.0084482859361446	-0.581548330738762
SYNGR2	0.252167540815888	8.12997721324395	3.58142275538855	0.000515360162996175	0.00726349801019855	-0.581592503596013
ERI1	-0.27804455355683	5.02382971128635	-3.5186358726602	0.000637828790514706	0.00812352596977848	-0.582637811871531
SLC1A5	0.24613194698911	7.99855639468785	3.57589801249433	0.000525173106665642	0.0073632113629237	-0.582967650244933
LRP5	0.384117415918974	6.18549461042158	3.56120130903001	0.000552143739335254	0.00752548476472716	-0.583964755085179
RTKN2	-0.40224427300343	4.19330876809763	-3.49662051182258	0.000686924224175428	0.0084482859361446	-0.584646732650174
DBF4	-0.369234385682288	4.99956844580166	-3.52084377159929	0.000633091980200498	0.00809753762750484	-0.585779826938909
SART1	0.252517393179651	6.10785096357563	3.54841901116028	0.000576659809255049	0.00771070676382353	-0.587525894218046
COG4	0.189335629976219	7.05370534551151	3.56538018784351	0.000544344638609978	0.00747994550881498	-0.587828600008473
PHB	0.315709160312679	7.54598319378516	3.57445877657688	0.000527758290275971	0.00738566494574463	-0.588495704713621
TMEM126B	-0.238201379345001	5.57756001202979	-3.52834534044641	0.000617244870620176	0.00797157658954665	-0.593459584318851
ITFG3	0.222759573703127	7.14469532481072	3.5606198792289	0.000553237197116138	0.00752548476472716	-0.596224715122304
RBBP9	-0.253399499325019	5.65355715932348	-3.53591979048106	0.000601624036973343	0.00787618704375913	-0.59684677240412
CDKN2A	0.301770946064341	4.40346236314225	3.49810314179474	0.00068350907915082	0.0084482859361446	-0.598769771090417
CREBZF	-0.260815070845946	7.04654339963173	-3.55566718845352	0.000562634669878891	0.00758395170817005	-0.600224691966985
COQ9	0.204749357524315	6.54141427615446	3.55598451537314	0.000562028066797245	0.00758395170817005	-0.60162785827704
EBLN3	-0.227623100856968	6.66661552568239	-3.54479029115325	0.000583804710023308	0.00777853728989351	-0.606031063733075
ALDH3B2	0.3166394015854	4.88807460621417	3.52578704633741	0.000622606750036155	0.00800645615210835	-0.608519232709072
RALA	-0.222281343404508	6.29325610304792	-3.53707980173499	0.000599264938138543	0.00786100877450906	-0.608686043048648
FBL	0.244012259580016	7.44240724199687	3.56505053553016	0.000544956072632098	0.00747994550881498	-0.610851355981151
SFT2D3	0.240092919206877	4.71706300387463	3.50650628959379	0.000664453384969434	0.00833891453132991	-0.611042315213282
CSE1L	-0.257797597708036	8.01406448472021	-3.56950121878525	0.000536755498654152	0.00744221659075785	-0.616130724652917
PHIP	-0.281683221278004	7.30252700142906	-3.552454984203	0.000568810033388704	0.00763293249451723	-0.61643810775502
MAN1A2	-0.30327235838359	6.3084955854679	-3.53415100497951	0.000605238068447147	0.00790283029200205	-0.618016651588357
PTPN20	-0.370738715313097	3.33818608527075	-3.45995890805449	0.000776666668394473	0.00916137210731454	-0.61844452764845
TMEM65	-0.411357669117844	5.3942165117306	-3.50190805461702	0.000674817788513339	0.00839524764897787	-0.618965622896846
DCXR	0.270551134543907	7.13003089294487	3.55576087472845	0.000562455514625918	0.00758395170817005	-0.622512965389702
DEPDC1	-0.427660461394672	5.38543982410008	-3.52138806708727	0.00063192936135602	0.00808955779209036	-0.624539535459382
NDUFA7	0.251850713340368	6.16408892859109	3.53901337280216	0.000595352054952475	0.00786100877450906	-0.625370498845949
REXO4	0.223869499928714	5.76653918313747	3.53706649461491	0.000599291951075753	0.00786100877450906	-0.625656264546977
TKT	0.211078484034161	9.30936259671186	3.5722516165733	0.000531746205768044	0.00741599225494995	-0.62881258036943
RPL3	0.226334716237657	11.3737246166055	3.58865289225232	0.00050277974294153	0.00716294176471538	-0.629138342613595
TWSG1	-0.280177763330923	6.33931867934877	-3.52715411419938	0.000619736095940603	0.0079856516563272	-0.629703566739962
CSNK1G3	-0.255618687806312	6.100644733877	-3.52743059162654	0.000619157051563747	0.0079856516563272	-0.630111552349955
CDC42EP3	-0.30232820305191	4.06642984907366	-3.4838972819133	0.000716899709140663	0.00867438746023268	-0.631916471003879
HPCAL1	0.279270505668838	4.90103695044466	3.50809160914217	0.000660915005031398	0.00833817988254899	-0.633466959316189
ACTN1	0.222713118488364	7.04112391493354	3.54854739888062	0.00057640853398703	0.00771070676382353	-0.634496279917134
C9orf69	0.236194027435229	6.20988681902697	3.53842674795803	0.00059653662654487	0.00786100877450906	-0.634861231309981
SDAD1	-0.214974650744235	6.2350004847931	-3.53839849034547	0.000596593743263718	0.00786100877450906	-0.635142060521524
ZNF605	-0.252022033950237	5.80072677466505	-3.52307873135519	0.000628330920915688	0.00805723066479076	-0.635446159240403
ZNF879	-0.371093886993441	3.16447003871886	-3.44978835126018	0.000803453285629358	0.00935970095966675	-0.640728338095108
ACADSB	-0.305252609980626	7.33759908435998	-3.55064740591316	0.000572313130239567	0.00767308389614048	-0.640898858904314
AMZ2	-0.198869120298294	7.02905935679854	-3.54093627321715	0.000591484688884764	0.0078599416710563	-0.641239930943611
EDC4	0.244720098441824	6.73274026127389	3.54262238823243	0.000588113072940458	0.00782206014461817	-0.642510067462583
AKT1	0.25493981665384	7.80070061637735	3.55698461081643	0.000560120319368839	0.00757044708878712	-0.645076864335429
ANKRD50	-0.311117707702789	4.5607044272825	-3.47289202738636	0.000743817447004637	0.00890331602089811	-0.647773788348072
RECQL4	0.252254706506905	5.92675737588015	3.53389375311531	0.000605765395923823	0.0079028437751452	-0.652023050394854
NUDCD2	-0.256990326478878	5.64680261900495	-3.51492824132253	0.000645858392145569	0.00819797938838365	-0.65223815546343
CEP290	-0.363006462599193	5.24390557325734	-3.49172255712255	0.000698321026470158	0.00852017765706591	-0.652763176541791
C18orf32	0.857625666329208	1.4494734227306	3.53818302553407	0.00059702942903999	0.00786100877450906	-0.653652821646901
ELK4	-0.337859213549697	7.11328288398453	-3.54351873275023	0.000586328103932077	0.00780523298638659	-0.654847350796638
MIB2	0.386274179577708	5.22908549472013	3.50637986521672	0.000664736327517442	0.00833891453132991	-0.659083050460997
MYSM1	-0.352952626866849	6.51788402834284	-3.52947102223874	0.000614899404493418	0.00795976677402859	-0.659363989177181
SYMPK	0.230894982588249	6.0230642232017	3.52698530602648	0.00062008989286611	0.0079856516563272	-0.659846232421045
SPTY2D1	-0.271311157944377	6.11891843936685	-3.51377036190102	0.000648385477702459	0.00820923805495794	-0.660216836783451
TBC1D23	-0.300113492551025	5.81504651134165	-3.49847339317681	0.000682658728962741	0.0084482859361446	-0.663661342880106
ZNF148	-0.262654964376543	6.33316519011704	-3.52000281925271	0.000634892227557901	0.00809986549618475	-0.663936973302031
IFT88	-0.258031441355717	4.80915626502119	-3.48467211691207	0.000715039539654902	0.00865889816730485	-0.664576072211938
DENND4C	-0.240896391236613	6.73357942506424	-3.52570864466706	0.000622771762497506	0.00800645615210835	-0.666267673518255
SNX8	0.297896114665398	5.59014743537501	3.50122346324062	0.000676373826484873	0.00840136388906961	-0.670250696357148
JUP	0.260657144776376	8.39315462766158	3.55276967329881	0.000568202237162207	0.00763159641612496	-0.672038953722973
RAD18	-0.244017134381317	5.0543430848036	-3.50119947758136	0.000676428405826129	0.00840136388906961	-0.672929059091328
PNPLA6	0.285854919412953	6.54345535816525	3.52914157599067	0.000615584965558746	0.00796177764240321	-0.674360121808306
FBXL16	0.347891580951571	3.68556775854737	3.46026566262281	0.000775871966235567	0.00916137210731454	-0.677600442873478
OLA1	-0.228466137253568	7.5037887820998	-3.53720666425916	0.000599007469829747	0.00786100877450906	-0.67993793001654
PHF10	-0.290301996021097	6.30368855569046	-3.51799115262968	0.000639218261347468	0.00813432323084202	-0.683308637853831
HDLBP	0.140977766277922	10.2187515902831	3.56032811387611	0.00055378667188489	0.00752548476472716	-0.684683917709066
RANGAP1	0.234963275155359	7.70873330937888	3.53968323799719	0.000594002111181687	0.00786100877450906	-0.687626742406249
CCDC117	-0.247539053719231	6.50292841780345	-3.51440448919027	0.00064700033470668	0.00819861352401309	-0.689860865439511
TIMM13	0.25668663499261	6.91272862621365	3.53041504601256	0.000612938925922421	0.00794809232439643	-0.698942829667035
SUN2	0.188961537366549	7.0822764180938	3.52826895125974	0.000617404340279885	0.00797157658954665	-0.701003351223056
TIA1	-0.25867372977533	5.59116143866127	-3.49706331414589	0.000685902576195001	0.0084482859361446	-0.702679287241156
COPE	0.270474556610333	6.68379010704129	3.5167822890995	0.000641831246285295	0.00815931035388936	-0.705273982595004
KRTCAP2	0.240595899787325	5.92460720823617	3.50371006842015	0.00067073802766222	0.0083652842386843	-0.707491293264756
ACP2	0.211225986257533	5.50885719918779	3.49231371477184	0.000696936096683977	0.00852017765706591	-0.710661373965277
RHOC	0.2058895498677	7.80264125596661	3.53137730165765	0.00061094665540051	0.00793596451340317	-0.71255067126567
LTN1	-0.405433717704923	5.61864416611928	-3.49429610166373	0.000692310744847673	0.0084968754950377	-0.712899670774136
ZC3H11A	-0.230398851757575	7.50581412346713	-3.52219822304455	0.000630202591854534	0.00807433627925571	-0.716622371506341
ARHGDIA	0.20932021521744	8.0894941437756	3.53736235161376	0.000598691644014509	0.00786100877450906	-0.717801558971691
EDF1	0.219000343608633	7.92103042261647	3.53148926083985	0.00061071525042702	0.00793596451340317	-0.717893922149151
GNA12	0.171761893657139	6.45933324607409	3.51315282137629	0.000649737077048998	0.00821942034453897	-0.720455307853135
DMAP1	0.206831562306715	5.48926805927551	3.48721482989629	0.000708967067630297	0.00860618390261644	-0.72188224448851
ERCC2	0.268919585993427	4.5158848836922	3.47498980779432	0.000738614161035598	0.0088657316084017	-0.723045285657308
SIKE1	-0.29001383087838	6.49749310651159	-3.50327603288992	0.000671718553315107	0.00837056082703705	-0.724319766370687
MAP2K2	0.225394833060568	6.80185935752532	3.51658042078831	0.000642268569412442	0.00815931035388936	-0.724775804386951
SMAD5	-0.276913033471427	6.75700095674367	-3.51224976931821	0.000651718354339147	0.00823754445181534	-0.725614474521828
RPS6KA3	-0.2391333705073	6.60381718764855	-3.50552098252947	0.000666661548798428	0.0083560849889459	-0.727737333524386
G3BP1	-0.234862970351594	7.74785039775776	-3.52949296608801	0.000614853766045872	0.00795976677402859	-0.729865562252587
NOL10	-0.243539951101389	5.67873650641939	-3.49717955447804	0.000685634620114151	0.0084482859361446	-0.731124393102594
RAD50	-0.232107726299307	6.60838621719563	-3.50769575248126	0.000661796875830269	0.00833817988254899	-0.740027105289787
SLC30A9	-0.255153251228715	7.64243870777311	-3.51893557361372	0.000637183859204225	0.00812220104398187	-0.74199659042629
SLC27A5	0.333924916345326	4.4722312927869	3.46184766536423	0.000771785645658987	0.00916137016222557	-0.744574339055633
FAM49B	-0.274897708196916	5.58441963359876	-3.48222226305055	0.000720936568213565	0.00870748066922636	-0.745100199722474
GPR160	-0.350462504732211	4.13476163002622	-3.43575220685432	0.000841851022022484	0.00962042233385816	-0.749728305631369
PPP6R1	0.190895525555129	6.91707548437988	3.50924516266364	0.00065835148729599	0.00831438682357997	-0.752486190269726
TUBGCP2	0.213016948664091	6.57528066459099	3.50764889628961	0.000661901333244433	0.00833817988254899	-0.753461148270539
GUSBP4	0.314229846475996	3.26931966180105	3.41191960156021	0.000911027894797611	0.0101108609521662	-0.757310287376232
NAA60	0.235052562236063	6.3179516002035	3.49336314518578	0.000694483925591653	0.0085060119304113	-0.75762679289912
DLEU1	-0.281599350701379	3.98094673898335	-3.44750940827656	0.000809573496432592	0.00938730163894348	-0.75902279918117
TRUB1	-0.383477172369816	6.67557090176573	-3.5045022821314	0.000668951822987006	0.00835688899664965	-0.760371564698924
NDUFAF1	-0.226978066649447	5.42223811214879	-3.46840817406112	0.000755055056410825	0.00901981442089495	-0.763792327012186
ZNF300	-0.27993319789261	5.02383807679116	-3.44703450968204	0.000810854369914621	0.00938810914130892	-0.764637411210693
KEAP1	0.281536177087029	7.06019053658378	3.50479122009752	0.000668301471143023	0.00835688899664965	-0.765631554858374
AQR	-0.191382061616729	6.37714112872493	-3.49736162652435	0.000685215107694871	0.0084482859361446	-0.766507535218169
TAF6	0.203096604604389	5.98572452104967	3.4902201360564	0.000701852491200396	0.00853192643623687	-0.769231366163851
CKB	0.397460315229802	9.34143691817812	3.5326735311908	0.000608272577501692	0.00792178753145308	-0.769388068242685
C19orf53	0.191225776825406	6.44113488067117	3.4977689506533	0.000684277467528925	0.0084482859361446	-0.772838667130316
CHID1	0.206864847753291	6.45204776770529	3.49934829249378	0.000680653322496296	0.00843987637539585	-0.773142411106684
ESCO2	-0.375092407037137	5.0223807984318	-3.4737723713768	0.000741629672635976	0.00889481722388324	-0.774554577019175
C5orf38	0.461918121857676	2.75384784090957	3.40200780413157	0.000941342042642911	0.010302618157672	-0.775769712441622
GNPNAT1	-0.264471213328192	6.97179137224408	-3.50490704547188	0.000668040934673643	0.00835688899664965	-0.776671339724859
MAP7D1	0.248532386486313	7.16446997689919	3.50192440878443	0.000674780657705259	0.00839524764897787	-0.777019967128387
RAB28	-0.279691841574918	4.48989764006705	-3.4277299328026	0.000864565405706537	0.00976113844517997	-0.778108633708401
FAM114A2	-0.220812836364309	5.48945785021485	-3.46449197788914	0.00076500057411375	0.00911256101560306	-0.779916478364127
VPS13A	-0.312822468113017	7.34816119783587	-3.50700052241631	0.000663348362378876	0.00833891453132991	-0.780449410156515
MRPS35	-0.22161820654763	7.35554595125027	-3.50385200272834	0.000670417678047205	0.0083652842386843	-0.783956660297699
UROD	0.287438873234724	5.91997694197724	3.47926148112435	0.000728124591512565	0.0087748947561418	-0.784437008024643
NDUFV1	0.275249688175135	7.39612067460978	3.50689726687896	0.000663579081354451	0.00833891453132991	-0.785865191181307
PRKAR2B	-0.319271582527586	5.03141808796721	-3.44863629925392	0.000806541714846226	0.00936661283072771	-0.78857495140032
LUZP6	-0.238879167728292	8.60475933232764	-3.51459243407349	0.000646590337537859	0.00819861352401309	-0.788802826924093
EIF5B	-0.237191869356147	7.741967655077	-3.50469534472151	0.000668517204740266	0.00835688899664965	-0.798349742516884
ALG3	0.250487917987634	6.20797308400905	3.49053377584136	0.000701113888956725	0.00853192643623687	-0.79999856774512
SNX10	-0.382419918513939	4.4016254356737	-3.40984118733475	0.000917307464600012	0.0101580301537122	-0.800146437649345
CLIC4	-0.317914257276587	7.58135702103155	-3.49058941143037	0.000700982947101807	0.00853192643623687	-0.802918418082288
CTR9	-0.155809853986445	7.02841654848461	-3.49165582004809	0.000698477537017057	0.00852017765706591	-0.804376108757305
AXIN1	0.244488451665863	5.35542899192243	3.46355417880236	0.000767400431386585	0.00913097058454909	-0.811145670709735
JUND	0.557119122635483	7.08453725601341	3.47715120969592	0.00073328893702832	0.00882297009488561	-0.818993110193819
ATRX	-0.266403701289268	7.4315261154113	-3.49010153419513	0.000702131982224573	0.00853192643623687	-0.826139701009216
RAB14	-0.191482764718205	7.26969164509045	-3.48635895398057	0.000711005613078688	0.00861699780951539	-0.828611665413671
TOMM70A	-0.183302592950401	7.55190758409851	-3.49221563114903	0.00069716570206131	0.00852017765706591	-0.830308853361707
RFK	-0.308263004314227	6.35167138855158	-3.46784909501493	0.000756467398298564	0.00902233078066023	-0.832138414378089
FAR1	-0.296252199804251	7.59490551099576	-3.4900380461645	0.000702281637932124	0.00853192643623687	-0.832392767468946
ZNF302	-0.245277387699269	5.59447555407669	-3.44562735566696	0.00081466088151084	0.00940995984366674	-0.833265558836504
BTBD1	-0.240280808365987	7.08522678897381	-3.48172148635385	0.000722147610876815	0.00870985423688856	-0.833274336327366
ZNF24	-0.311885178688418	8.24581178445861	-3.49170186000953	0.000698369561419474	0.00852017765706591	-0.833383113401047
TMEM182	-0.416247945016213	3.00446359030055	-3.38120659991603	0.00100806718099391	0.0107720806785093	-0.833594313016655
LAMTOR4	0.268106730067334	5.52197812450971	3.4505863314311	0.000801320581804958	0.0093523737435378	-0.83705820946554
PTAR1	-0.306615557995765	6.48036014990275	-3.46120704015098	0.000773437936713127	0.00916137210731454	-0.841698243500412
CDIPT	0.226141638143605	6.55626258001479	3.47278186834148	0.000744091634630017	0.00890331602089811	-0.842161294197759
RTN4RL2	0.37143802516589	3.86526803735282	3.39491968846901	0.000963598594307063	0.0104843620556028	-0.843684550188411
UBAP2L	0.144093207134526	8.32972852549899	3.49635735871044	0.000687532058882898	0.00844842994777872	-0.843735889570816
ORC4	-0.23751375642557	6.02220985973739	-3.45545926933482	0.000788412183923079	0.00925973321214041	-0.845003370342207
FAM207A	0.286173185612797	3.88733817051562	3.40867283247881	0.000920855280985585	0.010174807137071	-0.846471636953207
BOP1	0.286157993837729	6.61704438585994	3.48204255772651	0.000721370934504368	0.00870748066922636	-0.847060987566899
TM9SF1	0.199501761807747	5.99309303523541	3.45999688442656	0.000776568242322082	0.00916137210731454	-0.849515945368174
TSEN15	-0.215878209372617	6.12626513360992	-3.45687058253111	0.000784710324104535	0.00923449077331794	-0.850672090164364
IPO7	-0.22312475659241	8.40789953031442	-3.49377214504917	0.000693530432201939	0.00850126773056679	-0.85451410186417
PBRM1	-0.254494043510943	8.09083017512762	-3.48365845933348	0.000717473976132724	0.00867438746023268	-0.854777330835433
RFC1	-0.237838407049964	7.06465195095969	-3.47526708586112	0.000737928977464699	0.00886459322048794	-0.858436651671727
MPC1	-0.225161531960643	4.99794491138961	-3.41157208065818	0.000912075049104118	0.0101150066006997	-0.859490708919901
BNIP2	-0.237793558090191	6.6997609523922	-3.4626502864128	0.000769720226511734	0.00914408142507928	-0.859714607925741
GTF2A2	-0.246852097314265	6.11487629145625	-3.45598365735386	0.0007870348048705	0.00925459250582257	-0.860901451133997
TMX1	-0.332990329546869	6.09915249044542	-3.46132443293275	0.000773134910024929	0.00916137210731454	-0.861934935176323
UBE2W	-0.322763014488831	5.8919971912571	-3.44129671826965	0.00082648150374374	0.00950263879036447	-0.862554800093218
RPL9	-0.294292412259145	9.60797244722272	-3.49776819067913	0.000684279215825607	0.0084482859361446	-0.865306168645563
TUBD1	-0.269197788129758	4.06988143274189	-3.39270754992819	0.000970645232745582	0.0105142134027245	-0.869683817565391
SGOL1	-0.457625666025586	3.7415242272273	-3.38313320848269	0.00100170535119302	0.0107440053953675	-0.87008413551513
RPL31	0.200693034109776	9.59692695672076	3.49750036346579	0.000684895606160091	0.0084482859361446	-0.871238007342031
AEBP2	-0.292571342941987	5.55825808754154	-3.42984291711671	0.000858527405688284	0.0097075659064874	-0.871485429672688
SBF1	0.262196610095874	7.29673415757635	3.47568717942314	0.000736892022034182	0.00885922386138132	-0.873036521933306
MARCH7	-0.313201492202944	6.74587595659188	-3.45946705108486	0.000777942510564949	0.00916921879014385	-0.873967879161072
SNRNP25	0.239335660604673	5.69310204652968	3.45148281562281	0.00079893096767982	0.00933599020286395	-0.874920076455931
GCDH	0.234768028709699	5.39290308724581	3.44371713025772	0.000819855165706925	0.00944815438853046	-0.8753629469229
TWISTNB	-0.312862356928399	5.51933452279872	-3.44020544019868	0.000829485533289623	0.00952259538828515	-0.875458794850557
TOR2A	0.274403378819411	4.21712674604144	3.39971091553132	0.000948500795584175	0.0103583185065396	-0.875671902741278
THOC1	-0.296564216645907	5.73854008439801	-3.43950305760166	0.000831424455259883	0.00953756273505149	-0.876552199080408
THAP11	0.238209366421565	4.94086181403631	3.43603100443045	0.000841071813130881	0.00961883803958364	-0.876637960130782
ZNF644	-0.334783940993978	6.69713131514613	-3.44937481137795	0.000804560623751479	0.00936533513662962	-0.87763633771277
SDF2	0.238420446677325	5.26078534421776	3.42886435645782	0.000861318764963586	0.0097318002819362	-0.878541560217681
TAX1BP1	-0.210347533253982	7.85457446717192	-3.47277165970967	0.000744117048896319	0.00890331602089811	-0.881434568138117
ASF1A	-0.273351434440028	5.84750029044755	-3.43689032710697	0.000838674364985517	0.00959873038462082	-0.885846785527537
ABCA3	0.270567454437065	6.11382481677539	3.45384983163684	0.000792653778847103	0.00928431290418729	-0.889697405728443
ADM2	0.258800217510374	7.13857717165746	3.45534778726326	0.000788705299568965	0.00925973321214041	-0.891388143469872
PPP1R12A	-0.252270751848633	7.11663340302548	-3.46011868310752	0.000776252647200537	0.00916137210731454	-0.895671476164533
PWWP2B	0.309443760064712	5.58270176410538	3.43751597123966	0.000836932907958557	0.00958610567956193	-0.898772928759116
FASTKD2	-0.180541477463739	5.89709613669709	-3.44887754222003	0.000805894065807199	0.00936661283072771	-0.899959141768826
TPP2	-0.187982942236174	6.11466537209877	-3.44465019296787	0.00081731410162488	0.00943335015372728	-0.900068119505506
FAM57A	0.245113745212245	5.05960858100891	3.43198688400688	0.000852441413103188	0.00969274750151563	-0.902214737076812
PUS1	0.312865350430916	4.43019854710884	3.42429293393042	0.00087447223396956	0.00984338460666186	-0.903443885416745
EXOSC7	0.266125848916818	5.84069506903194	3.4486441126771	0.000806520730994154	0.00936661283072771	-0.903520340725438
MTA1	0.234077824179211	6.53865250729824	3.45879606355367	0.000779686186248851	0.00918256295899039	-0.903700837742883
SEPP1	-0.428432244354584	5.11068839370338	-3.4109454189098	0.000913966173181539	0.0101284989346819	-0.903796213531513
TMA16	-0.276220916264179	4.8743276498379	-3.41703522253236	0.000895743569133047	0.00999293122890181	-0.904930646555954
EBLN2	-0.655954031190976	0.363392898663062	-3.43795188916203	0.000835721557712939	0.00957953809970801	-0.90681547521463
ATG4D	0.309014071340256	4.99759875963084	3.40701522320129	0.000925910889262637	0.0102075845166765	-0.908195163695165
MCM2	0.314073245971253	7.0059770569288	3.46946900060862	0.000752382025512904	0.00899503861074982	-0.909031391565805
HOMER1	-0.336404757386884	5.46858990756594	-3.42374451028868	0.000876062852646398	0.0098465267929179	-0.910113276866198
RAB25	0.222255043868434	6.15871978884615	3.44701999410819	0.000810893550631171	0.00938810914130892	-0.914430514186208
VHL	-0.146208029592601	7.43546047081901	-3.46016898035114	0.000776122356180129	0.00916137210731454	-0.914499460059538
COX8A	0.24061929960759	7.46699944067871	3.46291789506136	0.000769032735150539	0.00914314770468765	-0.918660462710879
SERINC2	0.349716062458545	7.01753593459728	3.45048966550674	0.00080157864996891	0.0093523737435378	-0.918978731837038
MRE11A	-0.22664267934487	5.73019360000425	-3.43048987121528	0.000856686632323115	0.00970532753894124	-0.920228647390917
BAIAP2	0.199439575124803	7.15562424073506	3.45502635310299	0.00078955100865894	0.00926242027033018	-0.920589052595532
HSD17B10	0.253955464182509	6.62613635081468	3.4518659262997	0.000797911817503766	0.00933134256357987	-0.921759775290353
PHTF2	-0.313958968681126	5.8526719312535	-3.42716578399594	0.000866184240386822	0.00976473164688327	-0.923438871496157
NDC1	-0.262536800403295	6.52774029198921	-3.45265715716026	0.00079581085810402	0.00931402637980511	-0.926666318501269
PRKACB	-0.376083109140273	9.49817015478753	-3.47841652671742	0.000730188273759874	0.00879270819468987	-0.927306084905288
HMG20B	0.266014448072302	7.40639433075975	3.46105687967175	0.000773825709822359	0.00916137210731454	-0.92784604062299
DAAM1	-0.243618689112577	6.40234043616398	-3.43528840369965	0.000843148805759989	0.0096279258306403	-0.930368179518112
GATAD1	-0.207625453800997	6.03730907763526	-3.42537119997461	0.000871352802043986	0.00981562916391035	-0.930473788926228
HINT2	0.197297538382113	6.25370805883081	3.43171254537243	0.000853217897447978	0.00969274750151563	-0.932846031285247
ARMC1	-0.254788570583187	6.17289067400885	-3.4333215609094	0.000848673233017862	0.00967629253378604	-0.934395998390568
GLTPD2	0.4380051179783	2.617132340118	3.34408430324573	0.00113830362364778	0.0117433972606819	-0.936532313775148
COQ4	0.249885139273149	5.69890999135157	3.42988446497523	0.000858409078232445	0.0097075659064874	-0.939169167236241
PGM2	-0.18953769181773	6.66548972388667	-3.44575813617958	0.00081430639797349	0.00940995984366674	-0.940845471653548
PEPD	0.273041861075502	5.41285001574099	3.40914269481659	0.000919426953969712	0.010173997893006	-0.941032875997394
MKLN1	-0.224976770216221	7.28763716189335	-3.44670400956835	0.000811746903747423	0.00939074846430763	-0.943361223201112
PPAT	-0.298145159908541	6.36335962865239	-3.44289919024003	0.00082208882087231	0.00946465841763128	-0.944801744562996
SPIN3	-0.243004431943193	4.95532647098554	-3.39866905850804	0.000951764799171523	0.010386410046773	-0.944945770213264
C5orf51	-0.328903552703973	6.84032389090939	-3.43110911754388	0.000854928172379679	0.00970298553381917	-0.946549759723231
EIF4H	0.117912906154753	8.55372347911609	3.46439580165397	0.000765246366587337	0.00911256101560306	-0.946900522907745
BCR	0.244632890004277	6.0133801955135	3.43200578503789	0.000852387940357204	0.00969274750151563	-0.947953869332286
HM13	0.163363229564903	7.78372831158095	3.4538763777712	0.000792583643946539	0.00928431290418729	-0.948031191067536
ACOT8	0.259482487095869	4.29387187221211	3.37586847852806	0.00102589279863999	0.0108867888794191	-0.951200610980224
C5orf22	-0.278442750145659	6.18029403861863	-3.42091991756121	0.000884298318851523	0.00990942056408542	-0.954013647701295
SLC38A7	0.242590243635827	5.39360609315231	3.39842927403266	0.000952517504919912	0.0103870754203903	-0.958266612583433
ELAC2	0.190099560251159	6.90445449707304	3.44779818576923	0.000808795550789844	0.0093855285862908	-0.96093171641382
TPGS1	0.484297994562433	3.16350097472966	3.3390418580087	0.00115716459726121	0.0118365010847918	-0.966099256498357
ASUN	-0.24295391447554	5.35333501002625	-3.41362305152303	0.000905911358618269	0.0100764184896385	-0.966470847496596
CCNT2	-0.261439937602626	6.46461773259876	-3.4206872748345	0.000884979852652393	0.00990966254096073	-0.966508780810902
ALDOA	0.234134440789573	9.9819755290364	3.46798737154327	0.000756117853683686	0.00902233078066023	-0.973183422571706
CCNT1	-0.227836801071288	6.90867080921119	-3.43089436474053	0.000855537616327689	0.00970298553381917	-0.975041589855603
TMEM60	-0.269400156286915	4.1513461622018	-3.352917689816	0.00110595563526074	0.0115133965238961	-0.977695268687807
LIPT2	0.411589707856056	2.35639676826866	3.32809953971807	0.00119910558677966	0.0121169377463549	-0.98059034979881
FNBP1L	-0.19292348008614	6.58518733604439	-3.42744539785291	0.000865381527750332	0.00976301203658826	-0.981457074950175
MAPK8	-0.168744450724819	5.7728862710604	-3.40527373468962	0.000931250406667605	0.0102519472921706	-0.98259872161904
DNAJC10	-0.302534585082494	7.3926653963336	-3.43422415451931	0.000846133833929156	0.00965466994702143	-0.985964291565936
C11orf24	0.22517761274255	5.24070674809218	3.40388222005882	0.000935537658560395	0.0102730195416199	-0.986760134205952
RRAGA	0.17384231179621	6.7942235252516	3.43166804514604	0.000853343912959754	0.00969274750151563	-0.98790905585509
PODXL2	0.238729401866684	7.17576540762143	3.44071597819029	0.000828078867106575	0.00951372017480668	-0.988146159796169
ROCK1	-0.238307395218278	6.55846640537674	-3.42302853941593	0.000878143509800664	0.00985515915034886	-0.988502703380689
PLCD1	0.306296992250087	3.55407296489257	3.34323334307384	0.00114146624749675	0.0117549593343825	-0.989096946198661
SLC18A2	-0.482525164320827	2.84231890701433	-3.32508021614765	0.0012109266430597	0.0121790184006594	-0.99008816307692
CD164	-0.290245533447635	8.86232945639058	-3.45015698842623	0.000802467392863238	0.00935547389070992	-0.990585417461416
RHOD	0.255780498400799	5.11506997267329	3.39216935745812	0.000972366916861773	0.0105142134027245	-0.993575373332527
TLN1	0.189224484655496	8.13503995831096	3.44273134029495	0.000822547897909485	0.00946465841763128	-0.996700962883797
SPCS2	-0.209282838340171	5.96647252656477	-3.40165283864669	0.000942445044242743	0.0103071775559716	-0.998540347788577
PI4KA	0.199044289783341	7.17037680395646	3.43237557508405	0.000851342404799759	0.00969274750151563	-1.00312165594165
SNORA8	-0.438551401431667	2.5991929333948	-3.31995822095007	0.0012312299107532	0.0122890632173784	-1.00414202051974
TMEM184B	0.256455479387687	6.14824778428568	3.40362710108297	0.00093632568782081	0.0102730195416199	-1.00476627639715
ZBTB7A	0.294649306288824	5.09814129606348	3.38734937335369	0.000987914452287821	0.0106493348281076	-1.00677667332424
FAM73A	-0.34826212199588	6.22176005683755	-3.40354312158557	0.000936585225924191	0.0102730195416199	-1.00985001498455
MAP4K3	-0.305072498724504	4.74173756841131	-3.35711328983903	0.0010908950561924	0.0113914326590995	-1.01106436436746
CHMP4B	0.153754729965378	6.59790968989607	3.41760328166675	0.000894061282703158	0.00998689591437092	-1.01294379089216
TMEM106B	-0.397981219730449	6.31250603536611	-3.3971878273965	0.00095642346991297	0.0104221007432606	-1.01627533986742
RAB8B	-0.330843801322469	5.79178199410905	-3.38175795958413	0.00100624268023039	0.0107619231384185	-1.01627858238851
TSPAN33	0.216271159640063	5.04635236256213	3.37422405338065	0.00103144336015001	0.0109379615084834	-1.01742830399809
WDR45	0.223765431092164	4.85711543050695	3.36080214401831	0.00107781259590458	0.0113177859721001	-1.01930483191849
COX5B	0.217084343815395	6.8804153163926	3.42001059847766	0.000886965003863034	0.00991710089203821	-1.02314902816534
NHP2	0.238681347057887	6.86684537123693	3.42398779147488	0.000875356917504125	0.00984596215224115	-1.0268914291506
DARS	-0.245884752910344	7.02626202298058	-3.42027554050535	0.000886187250941222	0.00991578819682071	-1.02766107988497
MRPS2	0.254528210805715	6.24673670753545	3.41744237722624	0.00089453749366202	0.00998689591437092	-1.02818563171871
DYNC1LI1	-0.186857490559263	6.1792974275784	-3.40292411353128	0.000938500352327685	0.0102790089646627	-1.02865732803539
TMEM30A	-0.308175324198817	7.67494420583597	-3.42326796911927	0.000877447195333459	0.00985470986172567	-1.03332327442601
SOX12	0.297672703382728	6.18057880867753	3.4151980549708	0.000901204665814359	0.0100463914342008	-1.03360924645362
TBL3	0.297586316574302	5.6105573005657	3.40305017528239	0.000938110036437509	0.0102790089646627	-1.03749716401582
VAMP3	-0.198695916407431	6.41634774172866	-3.40447744216599	0.000933701516905324	0.0102638813893487	-1.03759477915078
CPD	-0.225659592040929	7.82668810190428	-3.42267184620473	0.000879181815868816	0.00985944297765956	-1.03805186182255
RAB35	0.190352559853355	6.21462467029593	3.40502047513937	0.000932029322004248	0.0102530053474108	-1.04109869766082
ZC2HC1A	-0.3320136262429	3.92727984216875	-3.31803126933072	0.00123895041694529	0.0123451091312876	-1.04294857311463
NEMF	-0.213452516140046	5.99854435811894	-3.39645143059145	0.000958747498815397	0.0104398494867382	-1.04423201324947
NDUFB9	0.182102696088845	6.87660425666505	3.41218372552726	0.000910232788871195	0.0101095085485872	-1.04712239141882
USP19	0.17090376180929	7.04475726242464	3.41254023095645	0.000909160616330184	0.0101050746223642	-1.05148501506858
DNASE1	0.255942785139963	4.66073327937631	3.35720622163309	0.00109056365450882	0.0113914326590995	-1.05295482306454
SEPSECS	-0.25185981889104	5.48972074373293	-3.36179455157214	0.00107431824002811	0.0112968926416401	-1.05309983094247
GNA11	0.195899981894033	7.10439467722296	3.41381525914761	0.000905335736123401	0.0100764184896385	-1.05731799608029
KIN	-0.322382591290397	4.19856999119316	-3.32632186104163	0.00120605228398548	0.0121544168431718	-1.0581626985552
UTP11L	-0.297592495618521	5.85085145546183	-3.3896157599421	0.000980575057733647	0.0105930324222507	-1.06029399493345
TAB1	0.249153789746772	5.44139897464964	3.38224637021644	0.0010046290730823	0.0107523237073441	-1.06046240849264
MICU2	-0.307710176304067	5.98227119639718	-3.38671868881336	0.000989965995446368	0.0106614922955708	-1.06120047793418
MRPL1	-0.273177084280781	5.46770095619459	-3.37646992533427	0.00102386969662987	0.0108795924486104	-1.06162463744146
NCLN	0.263510177289973	6.93348055757835	3.41438208491574	0.00090364020973465	0.0100660692799522	-1.06258516895682
CARM1	0.207368207466323	5.69129577144589	3.38474336191042	0.000996417413930847	0.0107025778881156	-1.07048652541306
SYPL1	-0.24137951723579	7.28657392618681	-3.40758654510413	0.000924165454167352	0.0101963765317979	-1.07198800359913
SLC27A1	0.311639921660032	4.4934166589297	3.33745757987503	0.00116315070165169	0.011881544854423	-1.07832292471396
PIGS	0.180429398809201	6.71044255368597	3.40046965812449	0.000946130372525596	0.0103399517276888	-1.07948882294235
DNAL1	-0.324864452398013	5.33938077111384	-3.3541330078916	0.0011015731765739	0.0114841709792684	-1.08985284561046
CEP57L1	-0.327894921587853	3.95272237972683	-3.30439167186387	0.00129490847552328	0.0127087226591225	-1.0943059222517
SECISBP2L	-0.262945409791602	7.20089022988357	-3.39472030208779	0.000964231752716266	0.0104843620556028	-1.09618663877883
WNK2	0.290292916564842	4.91459894553306	3.36238198107606	0.00107225485742349	0.0112910090736824	-1.10162908308693
DHX29	-0.240809830988751	6.4413690683447	-3.38071386711764	0.00100970030690748	0.0107758776179977	-1.101659664784
KRR1	-0.247442068533578	5.69384720967315	-3.36835161253738	0.0010514959417667	0.011103560521497	-1.10319161967498
SMC2	-0.288239170665372	6.57918264419188	-3.39242366958583	0.000971553012285341	0.0105142134027245	-1.103437272144
PSMB10	0.246203334373326	4.58546564040109	3.34580978786387	0.00113191599368218	0.0117115907005436	-1.10533149330778
CORO1B	0.26640578226389	6.96013177913084	3.39439422889035	0.000965268051510474	0.0104880355003483	-1.1058502291447
SCML2	-0.270909096873651	4.40741685897033	-3.32699731863035	0.00120340834615435	0.012144072396407	-1.10705143098418
SH3BGRL3	0.221039603855592	4.98510135249389	3.34398349877982	0.00113867783774327	0.0117433972606819	-1.11244388534779
DNM1L	-0.182399484320519	6.97925026806689	-3.39210320293349	0.000972578743765609	0.0105142134027245	-1.11284965493808
YTHDC2	-0.214179167363601	6.72878898432271	-3.38656630236078	0.000990462290378344	0.0106614922955708	-1.1134702926708
C10orf32	-0.329805770680741	4.97178037283113	-3.33158332964348	0.00118560042582453	0.0120420273688524	-1.11380036443386
SLC7A11	-0.363354142162425	9.90229467857052	-3.40870604674367	0.000920754245033985	0.010174807137071	-1.11706494044806
RPL13A	0.164937657201122	11.2819055222841	3.43036670782853	0.000857036781875072	0.00970532753894124	-1.11928105359135
SAR1A	-0.166491879171787	7.15310722269946	-3.38789017035142	0.000986158482139703	0.010638042936645	-1.12136108283555
MESDC1	0.344671710781176	4.27744991714336	3.31479167443997	0.00125203240062562	0.0124177797409474	-1.12232910773538
ZMYM4	-0.192315980407006	7.05829210515909	-3.38557237555717	0.000993705063618015	0.0106810846351382	-1.1287143781748
XPOT	-0.197435405348653	9.53968451388439	-3.40815317879991	0.000922437395686483	0.0101847940688443	-1.1323710788465
SPTLC1	-0.207648519067771	6.42857121352167	-3.36798414791231	0.00105276280195756	0.0111091259551614	-1.1352459430856
BAP1	0.181082218620486	6.92266677118387	3.38247506677655	0.00100387434241451	0.0107519095047762	-1.14008487758259
FOXK2	0.159652199119678	6.6227005565572	3.37804147689794	0.00101860108731625	0.0108333449386521	-1.14050311735167
PQLC1	0.259067779475571	5.76354279422617	3.35279234036187	0.00110640857645059	0.0115133965238961	-1.14222044810692
ST14	0.299314840360746	6.966915699526	3.38598061130398	0.00099237195445778	0.0106743963238811	-1.14280224997705
HMGN4	-0.19261552723295	5.84410310798824	-3.35675786442696	0.0010921634011272	0.0113967516548479	-1.14372784806258
VEZT	-0.207012787844737	7.17287005409124	-3.37628535996505	0.00102449012535529	0.0108795924486104	-1.14372967064521
RWDD4	-0.30405152006782	4.20650624123179	-3.30758572217934	0.00128159631611348	0.0126364493299218	-1.14421243280217
MDM1	-0.323053404277042	4.57368770151122	-3.31371004737451	0.00125642889813245	0.0124531592966052	-1.14476119411895
EIF3F	0.186291735833024	7.66600104905541	3.38813292032319	0.000985371225200291	0.0106371921765691	-1.14622556940222
HSPA13	-0.410066719659675	7.12984283201964	-3.35949804101974	0.00108242066884411	0.0113582311414138	-1.14986416860836
MAL2	-0.24084834769706	8.5566567931332	-3.39283040784065	0.000970252610335588	0.0105142134027245	-1.15179935691306
BAG5	-0.193527233534153	6.47024144308314	-3.37003553035592	0.0010457087892761	0.0110502203939268	-1.15246158747868
KLHDC3	0.2029683438855	6.96538078529883	3.37914936009472	0.00101490222361687	0.0108237015552777	-1.15349383461683
KLC2	0.203314127539659	5.87213505565981	3.35762003414148	0.00108908911422491	0.0113914326590995	-1.15430751729673
OVOL2	0.332044999016887	3.73875826474735	3.28824620012185	0.00136420259338575	0.0130574445382292	-1.15825940297506
MIS12	-0.24058252821452	6.10397270466219	-3.35160820471176	0.0011106959555597	0.0115420141651796	-1.15895769692658
MGAT4B	0.225242498080567	7.34655831344253	3.37873755412509	0.00101627563607782	0.0108256312288323	-1.16034169258975
UPF1	0.215237912889211	7.64516283438155	3.38283191736922	0.00100269774854623	0.0107469731564384	-1.16109109278809
PPIP5K2	-0.316971653493872	5.55403471366642	-3.34222410119394	0.00114522780678838	0.0117624765709537	-1.16141262213586
C1orf27	-0.264192011874232	5.47478981731108	-3.33355571413667	0.00117801764795718	0.0119926189842204	-1.16154067025326
C2orf76	-0.266950091761336	4.36228664610949	-3.29442100123981	0.0013373014294683	0.0129267270596414	-1.16237732502582
APP	0.214217839083513	8.60196145489124	3.39213421334161	0.000972479442989851	0.0105142134027245	-1.16368659973268
RPLP1	0.265160969388818	10.0822225240753	3.40680926436186	0.000926540869487889	0.0102075845166765	-1.1644369916883
RAB1B	0.228835297764169	8.5361511820139	3.39357971157845	0.000967861254098741	0.0105086078029983	-1.16490226836245
CRNKL1	-0.19831681818422	6.22923255511279	-3.35740028909252	0.00108987189994267	0.0113914326590995	-1.16659539654135
ZNF775	0.386532355720461	2.7499814523291	3.25890134617292	0.00149910577192119	0.0139125910204997	-1.17091282258174
SLC35F5	-0.302705488647764	6.9547846525013	-3.37121182470946	0.00104168393910052	0.0110154408658686	-1.17127324878885
CDK11B	0.218434706626268	5.70291191795266	3.34362055095177	0.001140026155817	0.0117492331885711	-1.17417246131748
MTPAP	-0.26564548976829	5.34618881392667	-3.34019843954335	0.00115281276471646	0.0118129809952621	-1.17489345353926
MED22	0.193799286229301	5.87136749866217	3.35399486978828	0.00110207048355926	0.0114841709792684	-1.17518947927434
MIPOL1	-0.292209127637466	5.35984580516158	-3.33779462795028	0.00116187475988765	0.0118765904659449	-1.17604667193714
PDK2	0.270638069605486	4.98573911906984	3.32317009856097	0.00121846128343932	0.012221470824639	-1.17747506589174
NDUFS5	0.239725182031333	7.54461410000435	3.37866282789663	0.00101652504213196	0.0108256312288323	-1.18021608693364
PGGT1B	-0.33300609007604	5.40110321366499	-3.33076031457351	0.00118877798588266	0.0120531331775922	-1.18070890708107
ARTN	0.479545489505109	2.55860319795389	3.25650807990474	0.00151064065726401	0.0139936953173821	-1.1851307876697
VPS4B	-0.251350737087824	6.18446082730182	-3.34565868872932	0.00113247400753792	0.0117115907005436	-1.18664527088981
CPLX1	0.405051721186166	3.92023625980948	3.28500618209187	0.00137851971650283	0.0131678448237955	-1.18737340898626
KIAA1586	-0.342029864576102	4.71787105924703	-3.30300727663262	0.00130071846234399	0.0127314571395943	-1.18832159784214
KIF20B	-0.404067375910729	5.39603404089556	-3.3348570284366	0.00117303968568024	0.0119581560897315	-1.18989188054461
DPY19L4	-0.325432742509268	5.53564198765591	-3.3327372412776	0.00118115871212774	0.012016449336931	-1.19019445035614
ZDHHC17	-0.252143170015596	5.33907391024815	-3.32228394826441	0.00122197167738862	0.012232751138445	-1.19044175223221
POLDIP2	0.148222391813759	7.86362727916097	3.37801421503821	0.0010186922651423	0.0108333449386521	-1.19310929965549
UBE4A	-0.195837076114054	7.40853532289484	-3.36689914654725	0.00105651178169553	0.0111408573833849	-1.19370480915307
C16orf52	-0.301071768582183	4.49252101246826	-3.28159582780999	0.00139374123679192	0.013220731782481	-1.19392428540845
ATP11C	-0.30922271253762	4.86181116574039	-3.31485293898878	0.0012517838096879	0.0124177797409474	-1.19431835271335
MPV17L2	0.231799079262686	4.75119599183872	3.31575142255238	0.00124814336990738	0.0124009994584829	-1.19623255172628
POLD2	0.192227554977205	8.1703318438719	3.38103756349147	0.00100862715996165	0.0107720806785093	-1.20024452600134
AIP	0.307877268844872	5.45259560056404	3.33376851919112	0.00117720224606607	0.0119924483900462	-1.20078092279455
CNIH1	-0.255909054127072	7.34915765535031	-3.36200020522905	0.00107359544547616	0.0112968926416401	-1.2014688650955
ZFP30	-0.261463247307523	4.88671734303124	-3.29062998083909	0.00135375797549673	0.0130141035595768	-1.20472307321432
GIPC1	0.2406116994607	6.76137428079058	3.35733790157405	0.00109009423571717	0.0113914326590995	-1.20613257709848
SUCLG2	-0.24491043020162	6.98572042447869	-3.35827566485864	0.00108675672908541	0.0113914326590995	-1.20898826842399
TTC37	-0.162096770304274	6.76004530460653	-3.35235767237449	0.0011079805654309	0.0115217702011845	-1.20955955620163
PPIF	0.28257947239404	7.39211037712799	3.37316742041663	0.0010350247570796	0.0109681946028986	-1.21000949284235
KREMEN2	0.424606588645281	1.88240101315974	3.24289971668777	0.00157782062230446	0.0144731548347732	-1.2121470561813
SMIM14	-0.2898486380933	6.9418291941642	-3.334950829194	0.00117268162904329	0.0119581560897315	-1.21244323237372
SLC27A4	0.221978789716117	5.86445095149067	3.34300310439481	0.00114232335229577	0.0117549593343825	-1.21401284621878
STAG2	-0.232237359277774	8.00953433700733	-3.36515885061654	0.0010625511504809	0.0111966793513131	-1.21800108590963
EMB	-0.377176994253582	6.09141192586354	-3.34284017527404	0.00114293024961364	0.0117549593343825	-1.21834560433902
RCCD1	0.2703796517226	4.17952693281573	3.29240674564063	0.00134602172263979	0.012957201243565	-1.22060787243792
PSME4	-0.166934881954656	7.57688608305288	-3.35784297563495	0.00108829548082017	0.0113914326590995	-1.22362961994343
INSIG2	-0.311656776254915	5.2296935306244	-3.29672578384557	0.00132738820647294	0.0129064799688014	-1.22383431206468
XPO4	-0.224028807803056	5.60032322653499	-3.33139903769466	0.0011863112622172	0.0120420273688524	-1.22421036384812
RPL10A	0.172202523080694	9.80781335380562	3.38375131216882	0.000999672316872416	0.0107298638385677	-1.22621457846823
YWHAB	-0.166709694797634	8.61138105743039	-3.37178488776184	0.00103972839607996	0.0110084101672066	-1.22908369314623
ITPR3	0.293092337784871	6.20802735904814	3.34923962780446	0.00111931860121726	0.0115995087066104	-1.22982314499711
SMC5	-0.372502695813674	6.35981442056981	-3.34007091832967	0.00115329183131688	0.0118129809952621	-1.23311838723652
SPOPL	-0.307557339416456	6.42449768242124	-3.32565720745539	0.00120865924213468	0.0121725199060324	-1.23731690867695
POLR2J	0.238078220397088	4.79476687942344	3.29608811407126	0.00133012402032569	0.0129064799688014	-1.2379510416711
KIF3A	-0.331485403369197	5.75624775462831	-3.32120641019017	0.00122625299527777	0.0122626073111292	-1.23827691888696
CIB1	0.190631421874348	6.58000120382987	3.34501318747381	0.00113486076904341	0.0117281963578499	-1.24079399821147
OPA1	-0.284396807477015	7.0121704576174	-3.34937527149759	0.00111882311019532	0.0115995087066104	-1.24110549325952
CCDC18	-0.370990309664159	4.07991409893652	-3.26628578431633	0.00146403131879393	0.0136547516546578	-1.2423659971787
ATE1	-0.219579678576263	5.99973258093219	-3.31904307049214	0.00123489090946468	0.0123128299445695	-1.24420593144557
PIGP	-0.224453020857921	5.40459795588772	-3.30482944980472	0.00129307628304972	0.0126990408543327	-1.24556956440052
CASC4	-0.256268552023757	7.50029981485852	-3.34963453785953	0.00111787661168007	0.0115995087066104	-1.24660533443034
IL6ST	-0.263489484824966	7.19697177932925	-3.34171474684956	0.00114713063669179	0.0117659246178715	-1.24695386418457
GNB4	-0.327548409783696	4.59320346517223	-3.29528032731727	0.00133359726644283	0.0129112163461673	-1.24844136485234
PSEN2	0.230540775235838	4.89027563093795	3.30495279804584	0.00129256048307441	0.0126990408543327	-1.24845914448504
NUTF2	0.248289751964396	6.74256899042582	3.34741568592369	0.00112600126646844	0.0116607138050277	-1.25040313128467
RPS4Y1	0.211748680863426	8.30628026983239	3.36146493884884	0.00107547765571727	0.0113011703836603	-1.25168397710277
SNX16	-0.465820971234165	4.234676680245	-3.23527286643113	0.00161668123667342	0.014659471890029	-1.25603045815603
PDLIM7	0.283870452181057	4.51141264903444	3.27575021063986	0.0014201982404334	0.013404408908095	-1.25779142509452
TFIP11	0.228458823619905	5.2468495947374	3.30325745925828	0.00129966670099168	0.012730460001364	-1.26137778969341
CAMK1	0.214200333139188	4.63806953091611	3.28126030628809	0.00139524723962839	0.013226661963548	-1.26267963092801
MTM1	-0.293410094135982	4.18475771462356	-3.25476716619017	0.00151908341279362	0.0140545634790567	-1.2630104643697
AP1M1	0.241322896077423	5.39711733493738	3.31111093668427	0.00126705268725883	0.0125336384399728	-1.2636467961521
IFT81	-0.260332149374288	5.17240438325869	-3.29543277989292	0.00133294111621624	0.0129112163461673	-1.26413478719309
NUP107	-0.188691565574601	6.0179618484558	-3.32394143841004	0.0012154133899946	0.0122159621580716	-1.26795779370055
C18orf54	-0.364227071396911	3.81425930903398	-3.24259787506981	0.00157934185768607	0.0144782645512906	-1.27135825397559
AACS	0.224287615570679	6.56861361322757	3.33487538305433	0.00117296961429788	0.0119581560897315	-1.27138724286085
TYSND1	0.247623116669873	5.9997961368111	3.32921334705878	0.00119477224025518	0.0120975724610059	-1.27372735392483
MRS2	-0.165930275377224	6.10987933634596	-3.3229791127612	0.00121921705482879	0.012221470824639	-1.27767959998766
PKM	0.222730871726712	10.1810573339944	3.37162139216379	0.00104028596345673	0.0110084101672066	-1.27851041267472
MTERF2	-0.250908615950777	5.01283403982987	-3.27497535296287	0.00142374024487124	0.0134120975639816	-1.28270078135339
PFKP	0.258919526847021	5.94601432073827	3.32732557129319	0.00120212543079767	0.0121392841081761	-1.28270989590118
LIMS1	-0.256446275991369	5.88011022905373	-3.30640911509313	0.00128648520540394	0.012650859099113	-1.28333177731768
CAPZA2	-0.263275132271488	7.01740808790369	-3.33125148093924	0.0011868806943195	0.0120420273688524	-1.28600262080635
B3GALT6	0.311635443169566	5.89605156009804	3.32644588323829	0.0012055664175311	0.0121544168431718	-1.28684144951527
NUP54	-0.231242677472713	5.88339349116387	-3.31636594478803	0.00124565918426009	0.0123987358232253	-1.28765724218635
ACTR6	-0.291751987447114	5.54914941615893	-3.29218707083922	0.00134697596838072	0.012957201243565	-1.28972363563809
PRKCI	-0.249313947883158	6.61151217901443	-3.3233494968398	0.00121775176599544	0.012221470824639	-1.29177093735312
NLRX1	0.211390803204745	5.90279875029016	3.31561664817447	0.00124868881068368	0.0124009994584829	-1.29209794837097
ZNF354B	-0.416217545812037	3.68068151123392	-3.22594194488974	0.00166543929688853	0.0149124844854372	-1.29253008100488
SEMA4B	0.28293214832145	4.74584410032904	3.2751331144106	0.00142301842202731	0.0134120975639816	-1.29323546123614
METTL18	-0.418676337762158	3.82860209866842	-3.23205100466401	0.0016333642454988	0.0147400196312815	-1.29371471331629
KIF11	-0.322365810493278	5.73290729451994	-3.31064334733407	0.00126897284760297	0.012544368847667	-1.29481811729271
DIMT1	-0.215106983791016	5.37420925724983	-3.30334425979568	0.0012993019797591	0.012730460001364	-1.29774691878662
SC5D	-0.291276944981637	7.23609097455152	-3.31984335281293	0.00123168887467731	0.0122890632173784	-1.29912613959725
WDR89	-0.234731961391971	5.43206231925489	-3.30162317905232	0.00130655158027107	0.0127562929319574	-1.29957596678839
PSMA2	-0.242564791648864	5.77499170104893	-3.30282999812066	0.00130146421878511	0.0127314571395943	-1.30047367135284
COG3	-0.177182297863244	6.04951853119601	-3.30668504191523	0.0012853371448634	0.012647852272129	-1.30068840844219
AP1S3	-0.274603387857813	5.13621903489789	-3.28784639908966	0.00136596169850499	0.0130645101049369	-1.30262830835651
CAMK2D	-0.246339968840165	5.29854735986285	-3.27511779231676	0.00142308851184208	0.0134120975639816	-1.304063270562
MFSD8	-0.276926812343691	4.23583899689165	-3.23251076759838	0.00163097377619179	0.0147400196312815	-1.30633879466168
SF3B5	0.256743296872505	6.45889641574612	3.32112239800029	0.00122658738554316	0.0122626073111292	-1.30685249067361
TUG1	-0.194529043315486	8.55901553526765	-3.34193507583526	0.00114630717524429	0.0117655150673057	-1.3092307707275
ZNF518B	-0.245420547118321	5.78147599889699	-3.29493697394776	0.00133507615340813	0.0129172058760158	-1.30982056190818
DBNL	0.227224555485869	6.47752527096148	3.3206846508576	0.0012283311146041	0.012271869605386	-1.31357289138092
ARL6IP4	0.219665880508681	6.91318558567152	3.32229564410354	0.00122192528389879	0.012232751138445	-1.31394496090502
RPS6KC1	-0.195466152092933	5.5403756615867	-3.27981710381629	0.00140174248085035	0.0132798517933432	-1.31570540398549
STXBP4	-0.312600916562576	3.7538029003361	-3.23387528437417	0.00162389838199548	0.0147071520531026	-1.3161120028404
CENPU	-0.281755788502802	6.49013678746391	-3.31604291370097	0.00124696444893343	0.0124002769305857	-1.31639281809675
HK1	0.195492047692343	7.23437269697229	3.32926297712576	0.0011945794927731	0.0120975724610059	-1.31746671793463
PLXNB1	0.270015011590965	5.75477766387907	3.30715133818707	0.00128339918525287	0.0126370637152505	-1.32060160719701
DPYSL4	0.334602277484094	3.5611873345804	3.22789149027794	0.00165514009846237	0.0148645835637027	-1.32100244040773
NEK7	-0.287537754161588	6.48437112051122	-3.29809106454136	0.00132154839458191	0.0128775929221557	-1.3218812476924
RPS6KB1	-0.224614095436344	6.11111712744603	-3.30087017499062	0.00130973530041235	0.0127790677524314	-1.32492002226703
MPZL2	-0.270106973308964	4.44447870999218	-3.2626109615806	0.00148138894123946	0.013790785084719	-1.32641370794569
PSMC5	0.164775451641629	7.55824186085783	3.32882844957538	0.00119626804973698	0.0121045559534033	-1.32749378725388
BCAP31	0.194719313428267	8.08269033687559	3.33180568090304	0.00118474332121755	0.0120420273688524	-1.33377680673138
SLC9A3R2	0.321367256468982	5.96802362403081	3.30897991529424	0.00127582585222236	0.0126038164453756	-1.33455117503562
COX6A1	0.265445508992397	6.91977947072722	3.31628558456871	0.00124598377445705	0.0123987358232253	-1.33679195033967
YIPF4	-0.269535032616379	5.97549251217203	-3.27358810760843	0.00143010221033752	0.0134547793350904	-1.33836601070677
STX17	-0.210138234713187	6.60861728196152	-3.298797679887	0.00131853538739736	0.0128565762189343	-1.34142528707453
SERBP1	-0.20163079791746	9.06007200584829	-3.34236834546852	0.00114468948131472	0.0117624765709537	-1.34144328411904
TMEM69	-0.184977606989356	5.60176029175481	-3.29310102481786	0.00134300999808857	0.012952240289851	-1.34217517769977
ARF4	-0.201647675064542	8.54098674302339	-3.32858509956366	0.00119721467475097	0.012105976805428	-1.34528184464315
MIER3	-0.282471829853623	6.1171610217922	-3.28217497609272	0.00139114528025754	0.0132044485008516	-1.34533011854588
GLTSCR2	0.228566849398733	6.72482313522694	3.30736905957486	0.00128249525697927	0.0126364493299218	-1.34592084580505
INF2	0.261587413676478	5.17405638164688	3.28974868449797	0.00135761066060708	0.0130344512018388	-1.34778690494769
MZT2B	0.288454002336548	5.24289252607747	3.2757397413416	0.00142024604240671	0.013404408908095	-1.3484823705631
GK5	-0.29584983253883	6.18640564771971	-3.29727662703741	0.0013250291463765	0.0128947748943549	-1.35003071487837
RNPEPL1	0.27419997057551	5.74226199479907	3.2959937080599	0.00133052950131224	0.0129064799688014	-1.35169706014827
TMEM123	-0.313270687679662	7.99497467228602	-3.32359770570546	0.00121677074175665	0.0122214243867678	-1.35377571210235
ADAT3	0.50100120029025	3.69028764068211	3.21030232340668	0.00175025117637678	0.0154689650762058	-1.35422690933512
RPL12	0.155765595998274	9.65501142070595	3.3391528676166	0.00115674623798404	0.0118365010847918	-1.35469355914901
CD81	0.25696851486631	7.91839042119059	3.32519893812565	0.001210459776388	0.0121790184006594	-1.35733330617072
ECE2	0.282353174568883	3.78343544897779	3.23971440830635	0.0015939432612295	0.0145487383945214	-1.35745032790735
CMTR2	-0.283374388042883	5.97355000620962	-3.28220557117021	0.00139100826762664	0.0132044485008516	-1.35843894429475
SLC25A1	0.278504522407407	6.66589645156498	3.30736984249414	0.00128249200755711	0.0126364493299218	-1.3592129724372
ADSS	-0.285491311287319	6.16336853172007	-3.29288487792002	0.00134394694867482	0.0129529572408864	-1.36071498695375
WFS1	0.309413354546589	5.78985164683607	3.28382745657033	0.001383763084795	0.0131869960946329	-1.36367329437611
RNASEH2A	0.220758488351387	5.66131705646183	3.29379965474825	0.00133998576439399	0.0129396953299937	-1.36437689109904
TMEM222	0.207037647343879	5.75546978686607	3.28337206515581	0.00138579380909235	0.0131869960946329	-1.36518705826402
NEURL4	0.278954552703846	5.79762923790168	3.29222164337293	0.00134682574674564	0.012957201243565	-1.36564833454824
DDX1	-0.144939042263375	7.37658336507837	-3.3126584062032	0.00126071736626626	0.0124791904890271	-1.36594983917829
RBMXL1	-0.234394790173215	4.64229640596673	-3.25374543747761	0.00152405890211683	0.0140832421379608	-1.365999047665
ORMDL2	0.238700008127936	5.34715073122262	3.27440653158334	0.00142634567698569	0.0134282173577536	-1.36869044473788
UHRF2	-0.217849274853879	5.32325649999453	-3.27266732902498	0.00143433960125724	0.0134612771577992	-1.36943489462909
ATF1	-0.292112371964025	5.29474851295548	-3.25953629976203	0.00149605930987451	0.0138929045127246	-1.36944720202564
NUPR1	0.22741798419236	8.08178778588057	3.30828478795658	0.00127869988695346	0.0126239036834275	-1.37006377969563
HAUS6	-0.251784729882504	5.83046959040455	-3.28289576747494	0.00138792074192606	0.0131971053806596	-1.37115171118652
PRKRA	-0.209414604207997	5.08969754865477	-3.25437385356017	0.00152099691974408	0.0140636020608849	-1.37388907831322
TMF1	-0.248903215740965	6.89213573502272	-3.28878907278183	0.0013618173716566	0.0130498083297993	-1.37450861790025
ALG10	-0.335088321175882	4.00801477136447	-3.21560779835124	0.00172103889498438	0.0153371632326916	-1.37575881542471
XRN1	-0.27989498327745	6.59481355885483	-3.28708517558439	0.00136931691147974	0.0130882639992233	-1.37878543464491
CDK9	0.19742450238252	5.84020581062986	3.2833951956797	0.0013856905961391	0.0131869960946329	-1.38168046200709
EHD1	0.242683003848564	4.64797038649312	3.24513127623478	0.00156661627424118	0.0144055786736102	-1.38277997940483
FMR1	-0.244364100801711	6.09246545421328	-3.26657078057097	0.00146269314209129	0.0136547516546578	-1.38454148067376
SRC	0.186580631332584	5.90357655288784	3.27658637459975	0.0014163852364598	0.0133932246288919	-1.38763099088691
TMEM214	0.150570240797568	7.05871545474905	3.29629428492882	0.00132923890272965	0.0129064799688014	-1.39119474458507
PPCS	-0.203457279170005	6.37213122167301	-3.28386444446364	0.00138359826714256	0.0131869960946329	-1.39258291055378
EFCAB14	-0.22740208506822	7.04498011963701	-3.29430968746182	0.00133778195595915	0.0129267270596414	-1.39284991152294
PIGX	-0.213171528841548	5.75863008088646	-3.26995248131551	0.001446901644955	0.0135537586404518	-1.39396828757709
IPO13	0.184605802072976	6.34810742171271	3.28884192587135	0.00136158535931009	0.0130498083297993	-1.39426418452154
RAB6A	-0.188819491802657	7.74360921588542	-3.30214775665552	0.00130433793437863	0.0127460939420808	-1.3943407014842
SNORD36C	-0.522700250098702	0.212694716874921	-3.18741039395024	0.00188167481402763	0.0162615921392268	-1.39545885306435
FBXL18	0.244212836006101	5.91921859712183	3.26764353885913	0.00145766633448473	0.0136206083874441	-1.39632982544573
SRMS	0.465092484288649	1.69026686679337	3.17548007561392	0.00195375631938026	0.0166858540775871	-1.39662204213989
CERS4	0.243060849925284	6.19883795975128	3.27884077926407	0.0014061525226167	0.0133132322065652	-1.39758205240421
HS6ST1	0.217295377673557	5.38664004375433	3.26858282369931	0.00145327822694598	0.0136050036507612	-1.39806810266066
NUDT16L1	0.283746776414329	5.76695911784469	3.27594352259917	0.00141931586381595	0.013404408908095	-1.39976224194879
EIF6	0.232594396058359	6.79204901929371	3.2933225846209	0.00134205021793245	0.0129513021031322	-1.40203723725785
OGFRP1	0.669761144562447	0.042422681924524	3.29004846732873	0.00135629897712247	0.0130301890214146	-1.40347797266438
C21orf91	-0.345203407248585	5.40469941404113	-3.23590847694704	0.00161340884231708	0.0146474892238412	-1.40359385107797
VPS37A	-0.198887583883881	6.44298186140357	-3.27025001923792	0.00144551988811929	0.0135492675655426	-1.40367437470894
ARHGAP29	-0.282099907326836	6.98591240564414	-3.28939549687219	0.0013591575362312	0.0130409645776663	-1.40510692702574
CROT	-0.301411142222729	4.87538255969214	-3.25493917297857	0.00151824728871155	0.0140545634790567	-1.4052548084838
UNC45A	0.219380433332768	7.38384591315074	3.29738319329143	0.00132457321513038	0.0128947748943549	-1.41039671978643
PIEZO1	0.308177703213381	8.49515200439717	3.31319098422941	0.00125854386642763	0.0124658936004467	-1.41302281023871
UACA	-0.246475013621392	5.29571489165293	-3.24414750547284	0.00157154646278135	0.0144263894398427	-1.41510589460757
NIPA2	-0.179089197858414	6.80495714402806	-3.28374833650531	0.00138411570459028	0.0131869960946329	-1.42135657364219
RSL1D1	-0.258285674346887	7.9049689722678	-3.30207182838637	0.00130465812393302	0.0127460939420808	-1.4228544704439
C19orf70	0.228926838704691	5.41985222765703	3.26057565265487	0.00149108504779391	0.0138615831347691	-1.42297937319196
ZNF451	-0.255901002928754	6.39045467783948	-3.26628215669834	0.00146404835934997	0.0136547516546578	-1.42433343368332
FBLN2	0.489026613263605	1.42077535786999	3.17241800796999	0.00197266713046493	0.0167922730334816	-1.42506558123693
TRAF4	0.276956335446465	7.20656488232944	3.29558704292817	0.00133227748127577	0.0129112163461673	-1.42595393320995
MTDH	-0.20925427972981	8.61724574550632	-3.30411080244461	0.00129608525206278	0.0127119635172924	-1.42812621672682
AKR1A1	0.24100815439619	7.58197020485878	3.29602547626153	0.00133039304156616	0.0129064799688014	-1.42957199128459
ATR	-0.203083313134871	6.02238403548702	-3.27294652068861	0.00143305353286564	0.0134576184174549	-1.43013528958242
SOS2	-0.309046842825475	5.51500044603089	-3.22294271466992	0.00168140064846115	0.0150464315478502	-1.4326598246323
BANK1	-0.321053871849348	3.77694238107088	-3.19350019550324	0.00184584324270974	0.0160307588967781	-1.43407994352544
ZBTB1	-0.20961818051665	6.03316875475456	-3.25844330368102	0.00150130702423368	0.0139244140061105	-1.44168129626977
TMEM135	-0.322670137172182	6.22733181154247	-3.24182388936929	0.00158324888590859	0.0145052259126317	-1.44237967430291
SH3YL1	-0.259772738247984	4.40616917585054	-3.19591750417156	0.00183179717546276	0.01596417085708	-1.44371390327847
COLGALT1	0.224029812560852	6.59888772061739	3.28378805421327	0.00138393868146796	0.0131869960946329	-1.44396664809871
WDR72	-0.29817555096367	5.79574777736006	-3.23659719948519	0.00160986998357122	0.0146242030691503	-1.44710283144442
KPNA4	-0.203765442451153	7.03095306361816	-3.27320688119019	0.00143185517964002	0.0134547793350904	-1.44766906323318
FPGS	0.317666315153135	6.62121679621568	3.27768427186226	0.00141139323007838	0.0133544302097397	-1.44895883210619
MBLAC2	-0.287365170314928	5.23031318856897	-3.24685253496018	0.0015580248689765	0.0143667304710658	-1.45223156459978
MRPL33	-0.298260500188127	5.45301995716798	-3.2402700022395	0.00159112006045146	0.0145375062491983	-1.45298428625633
PHF6	-0.290377268806744	6.27964252904865	-3.26365067032381	0.00147645858576805	0.0137534132282215	-1.45417846624739
HINT3	-0.273031692778425	7.16213901772196	-3.26833864817744	0.00145441776587498	0.0136071882693948	-1.45452890213626
MED17	-0.232316366168988	5.78826996033171	-3.24674416915395	0.00155856446039998	0.0143667304710658	-1.45519500689435
STK11	0.24166142112226	6.1711789332928	3.26798268749242	0.00145608048927379	0.0136142619096733	-1.45558142189456
SIPA1	0.28680606570642	4.22030746730453	3.20272842508438	0.00179275525751529	0.0156968005520989	-1.45628851228296
NKAP	-0.24077775289126	5.04539525562887	-3.21448790736029	0.00172716696743144	0.0153598979669759	-1.45729890912566
ZNF354A	-0.292146195841061	5.00017281729627	-3.20885438435815	0.00175830354505132	0.0155127414997007	-1.46030632969066
SUB1	-0.300488584717158	7.68106074124893	-3.2827406889372	0.00138861391192343	0.0131971053806596	-1.46043395441458
SIM2	0.246542313635158	4.63432133787876	3.21226834153254	0.00173937265843706	0.0154273005546905	-1.46058577596298
DDX3Y	-0.228590938946928	6.94037838019804	-3.27078314566415	0.00144304714969468	0.0135345384133762	-1.46607555250108
CNEP1R1	-0.323082627264239	3.7402368406699	-3.15081000187059	0.00211103517695516	0.0176107245650882	-1.46791385773336
G3BP2	-0.211200289823063	8.27167862371202	-3.28821190925637	0.0013643533884178	0.0130574445382292	-1.46808355863917
FZD1	0.210422337826436	4.9899568248801	3.21535763359633	0.00172240604169702	0.0153402426584357	-1.46821482558517
C12orf10	0.215688259767584	5.29033997424431	3.23401536051754	0.00162317367217531	0.0147071520531026	-1.47394968003082
C1orf35	0.301484009823864	4.73467554593986	3.20909977160954	0.00175693645614588	0.0155127414997007	-1.47571275353297
WASL	-0.242487797624173	6.36836432045509	-3.23935946064409	0.00159574934308583	0.0145487383945214	-1.47951705037161
DNAJC24	-0.254051878942393	4.23815921559983	-3.1736774988729	0.00196486819424192	0.016735371982267	-1.47976920327283
TMEM132A	0.267089091651366	7.11854440327974	3.27324313702139	0.00143168838036498	0.0134547793350904	-1.47990355951923
USP12	-0.275419847238343	5.21390061289815	-3.20200589385852	0.00179685991435735	0.0157144137879965	-1.48559302513077
UCK1	0.183170806624823	6.08632910237013	3.24474446412442	0.00156855306632677	0.0144145611040164	-1.48613072426743
PARPBP	-0.332200291711983	4.48328435582322	-3.20680885183021	0.00176973815928701	0.0155496712696628	-1.48863135708953
SH2B2	0.411183748606107	2.07370329742307	3.13718029388976	0.00220290026576315	0.0180758198856282	-1.4889457966482
NHLRC3	-0.316972956957252	4.14343392602306	-3.16858028535661	0.00199660883483538	0.0169480374583879	-1.49017909992924
CCDC91	-0.292127368833548	4.9544561696737	-3.20011474595194	0.00180764491373647	0.0157719907174125	-1.49144689192192
STK26	-0.328887863070691	4.89034237952197	-3.19473405421089	0.00183866126636702	0.015996558642167	-1.49616202278754
SLC41A3	0.206089146865893	5.48319687925903	3.22604533230855	0.00166489161657636	0.0149124844854372	-1.49651054094597
MPHOSPH9	-0.236076030751781	6.02683022993719	-3.2441046301479	0.00157176166246554	0.0144263894398427	-1.49750732043519
DNAJC25	-0.308517459328383	4.87817498836738	-3.17995132900957	0.00192644556837598	0.0164923071007604	-1.50140897811523
PPP2R5E	-0.21795998851635	6.18813594580501	-3.24140265844371	0.00158537902121082	0.0145158849893303	-1.5054249675104
ECI1	0.245131480051366	6.57756111347313	3.25294337539778	0.0015279753450394	0.0141107489428731	-1.50653893564665
WDR54	0.249891421633555	3.92817598176372	3.19135911711951	0.00185836797199615	0.01610228128534	-1.50793046157729
CCM2	0.246032316026808	5.02454166623623	3.23222102336408	0.00163247987773259	0.0147400196312815	-1.50881218437612
USP15	-0.228766960825851	6.48071050994754	-3.24607858700221	0.00156188245670924	0.0143708498590355	-1.50971578454202
METAP1	-0.168628471987796	6.56080101785754	-3.25128648359949	0.00153609567647228	0.0141770206993901	-1.51077983747769
RSBN1	-0.295904438995086	5.24966886278682	-3.19196462748078	0.00185481789499507	0.0160807999487563	-1.51565685336312
DYNLT3	-0.327066590274963	5.25538412400677	-3.19451296267912	0.00183994626607847	0.0159980504524808	-1.51615836928631
BLOC1S4	0.279464143877136	4.44247244610202	3.19711763764863	0.00182486070765333	0.0159129549280618	-1.51689933898307
YIPF2	0.230272540073281	5.76936189896383	3.22617431438987	0.00166420858770242	0.0149124844854372	-1.51864914069582
SLC30A6	-0.261024185632156	6.29498762711877	-3.23564388924888	0.00161477030098281	0.0146509914438416	-1.52038051818804
FAM20B	-0.209306444305015	6.31338927066612	-3.24099352779699	0.00158745052717474	0.014525994586262	-1.52063486930614
FGFR1OP	-0.316667633503604	3.57392137581266	-3.15132608085991	0.00210762778799406	0.0176005621206493	-1.52073989229023
C12orf5	-0.214648169980681	4.7817312584801	-3.18485648676819	0.00189689360770438	0.0163512187103485	-1.52133452380872
BLOC1S2	-0.297681387041624	5.30173365031544	-3.19472577148594	0.00183870939107487	0.015996558642167	-1.522287714023
HCFC1	0.266687659966028	7.50431803665706	3.26498669173908	0.00147014560725432	0.0137031076589267	-1.52921120212091
FAM127A	0.262875997145147	5.77935537353795	3.22716680431147	0.0016589615629557	0.0148899981048074	-1.53216605916386
TAF2	-0.252615416745312	5.73847948854114	-3.2143940189324	0.00172768165065412	0.0153598979669759	-1.53241061549701
PSMB5	0.168841228103537	7.62378519625783	3.2604337350956	0.00149176334215416	0.0138615831347691	-1.53266237268695
PLOD1	0.217826282014265	7.54507521378962	3.2566507292447	0.00150995080974453	0.0139936953173821	-1.53365606839725
PPFIBP1	-0.185594591422672	5.85198107774617	-3.22253887543624	0.00168356067397197	0.0150567880168929	-1.53445502836106
MCMDC2	-0.363069661741574	2.8103296817494	-3.12261744238501	0.00230515108165023	0.0185897683362298	-1.53612997132264
NIT1	0.239426083770205	5.21448977113403	3.19542030153444	0.00183467807143507	0.0159800034342628	-1.53826085518471
PDIA2	0.508623048984811	1.27586444882791	3.12471616300343	0.00229014822499776	0.0185185060563093	-1.53892721934171
CLGN	-0.352091807477533	7.10176934543384	-3.23813352757879	0.00160200196685665	0.0145880300390051	-1.53943700746822
FAM214A	-0.240362908797543	7.58355865453891	-3.24626316165052	0.00156096167260653	0.0143708498590355	-1.54553311682146
BMPR1B	-0.24351817513287	5.39350605275189	-3.20582228842712	0.00177527783423031	0.0155854960868596	-1.54627988205617
TECPR1	0.245956922951222	5.38686210115326	3.2025119639081	0.00179398404278779	0.0156984058196395	-1.547051239416
MRPS21	0.184581733217483	6.37541198833116	3.23826659394751	0.00160132218405284	0.0145880300390051	-1.54902729015195
USB1	0.169978455628288	5.82833285187598	3.21976005113991	0.00169849417154608	0.0151722715526092	-1.55624333036253
PTPN6	0.225640863430637	5.64739695758835	3.21198410138031	0.00174094152935491	0.0154294914931428	-1.55713077731026
PDCD6	0.24445592762122	6.63957597906336	3.24017293455948	0.00159161296441676	0.0145375062491983	-1.55776101930215
C4orf46	-0.262090930687644	4.39110710649121	-3.18146186574819	0.00191729971324357	0.0164360666145528	-1.55993013800549
ADCY6	0.220765619098924	6.40688361501168	3.23204930540802	0.00163337308658972	0.0147400196312815	-1.5616706252065
PPP1R2	-0.226762299275292	6.41695213090639	-3.2188208211913	0.00170356949810875	0.0151995244109334	-1.56234010224794
FANCL	-0.332043057321852	2.62083463493265	-3.11602729963397	0.00235285658346031	0.0188128298494356	-1.56276872458414
ACSL4	-0.512557161914391	1.81046529251413	-3.14560461074042	0.00214569110940993	0.0177812901208055	-1.56363034574433
RAP1A	-0.233108591408071	5.85614834599564	-3.20681777653846	0.00176968811957495	0.0155496712696628	-1.56368207285146
RETSAT	0.319489028280408	6.80578470145617	3.22866403831314	0.00165107528983696	0.0148547313074846	-1.56774638530126
TMEM230	-0.209092088021183	7.08144525391113	-3.2371834671705	0.00160686327749259	0.0146161541005603	-1.57015023651238
DOC2A	0.480964279965893	1.11706162545448	3.11088352383583	0.00239072715932216	0.0189964027729246	-1.57067528772392
MUT	-0.207113497825486	6.56163690844365	-3.22920918698118	0.00164821256402124	0.0148378656243063	-1.57142626935457
MED24	0.184417393095256	6.64501728520715	3.23699380238472	0.00160783540978033	0.0146161541005603	-1.57284112022016
MRPL10	0.186460435989525	6.0154544456447	3.21322770673543	0.0017340871448866	0.015398611808171	-1.57388718853698
CNPY3	0.190589587356771	5.62319719892004	3.20822006232363	0.00176184204383251	0.0155348327247146	-1.57487526234147
DNTTIP2	-0.24838334553775	7.04045481961954	-3.23129624974232	0.00163729557208813	0.0147608826297279	-1.57517806001035
RUFY2	-0.273257940553437	4.71675531705129	-3.15174718325553	0.00210485126776876	0.0176005621206493	-1.57604646240849
PPHLN1	-0.166932211694371	5.88720914366298	-3.21185134160658	0.00174167475232266	0.0154294914931428	-1.57684117436849
TBC1D32	-0.324006964821607	3.9160881656328	-3.13184481259139	0.00223986311804332	0.018259383594212	-1.57862166392718
GSC	0.485956544773418	0.812364504709569	3.11610196643183	0.00235231098003899	0.0188128298494356	-1.57898698616726
AATK	0.300683372278601	3.53848504620249	3.13339104222772	0.00222909236073066	0.0182210402224995	-1.58033150662557
NEK1	-0.256827401727943	5.45675306073413	-3.18782589308161	0.00187920962721499	0.0162547302777997	-1.58139028806652
NPTXR	0.201932301413896	5.43417328734745	3.20061010163839	0.00180481414089805	0.0157564471742588	-1.58225127598311
ZNF219	0.321764577661341	4.29759687971501	3.14865525445073	0.00212531722007368	0.0176773878623402	-1.584496747923
ANKRD52	0.200326566608089	7.13358675228206	3.23351768918836	0.00162574983638826	0.0147150449326137	-1.58868225393363
FAM53A	0.344603752970849	2.99109327022417	3.11418557219765	0.0023663516582212	0.0188805188628319	-1.58892684487221
TTC21B	-0.257528711533611	5.89868848875743	-3.21123185073176	0.00174509996507517	0.0154507199738023	-1.58910116971573
DESI2	-0.23575214420861	5.79910663767983	-3.19251747115966	0.00185158211844405	0.0160620202718405	-1.59321680440293
LUZP2	-0.298857098066114	6.85368664429627	-3.22105547257841	0.00169151722539481	0.0151189420574574	-1.59372170999845
RAPGEF1	0.171691220202285	6.27422788786783	3.20801497984881	0.00176298749418646	0.0155358099839811	-1.59990800363048
GATAD2A	0.158581998378469	6.94932451988157	3.22815903289886	0.00165373135100108	0.0148645835637027	-1.60102664414904
WDR24	0.279994095939118	4.86969277450589	3.18265099541584	0.0019101283426009	0.0164181380609589	-1.60191283850152
SERINC1	-0.197838580057764	8.23682777907744	-3.23121963042591	0.00163769515590881	0.0147608826297279	-1.60947092331022
MPHOSPH10	-0.268588659675153	5.33421751235022	-3.18467372135679	0.00189798709457495	0.0163512187103485	-1.61125162785931
POLR2F	0.233108916573475	5.12721870449167	3.18714486731759	0.00188325178010891	0.0162615921392268	-1.61178979659459
PSIP1	-0.265154666994525	6.72569913684011	-3.21629037265542	0.00171731378192984	0.0153130544830514	-1.61199732409271
UBE2A	-0.177854610988572	6.61198107935028	-3.20714039107065	0.00176788014593447	0.0155496712696628	-1.61244298486921
MON1A	0.251785088215366	4.20350949242692	3.15257849877473	0.00209938000816432	0.0175818684900142	-1.6143648026949
TOMM40	0.256925266692353	6.06734812668134	3.21892768814685	0.00170299130774671	0.0151995244109334	-1.61532184864595
SOS1	-0.242804840485197	5.19259512190569	-3.15735669595605	0.00206818818849349	0.0174275610765535	-1.6167648358555
NCOA4	-0.171592578836729	8.00259075368012	-3.23052328908778	0.00164133087780697	0.0147847777211455	-1.61692860271486
F12	0.28755008290824	4.27643715095958	3.17162178137107	0.00197761232698961	0.0168248309926776	-1.61844585068105
TMEM87B	-0.244737853427736	6.60344082838447	-3.21103354558284	0.00174619773579525	0.0154513289338253	-1.62011301174909
COX11	-0.251923277870199	5.7264883553463	-3.19028182895792	0.00186469971160725	0.016138858820162	-1.62045047850674
ADRA2C	0.728071758656487	0.471604746926689	3.23951655228213	0.00159494977746647	0.0145487383945214	-1.6210275410792
EHF	-0.225362898170898	9.22050144195755	-3.24616236638857	0.0015614644452131	0.0143708498590355	-1.6229960521901
IRF2BP1	0.293175522367856	4.3861035870696	3.15131486640851	0.00210770177652671	0.0176005621206493	-1.62345264424952
GATSL3	0.320400589778214	3.75379939271744	3.12109257338095	0.00231610891732096	0.0186480919584405	-1.62357161889488
IL17D	0.650685973418905	0.604530821276427	3.14452050790088	0.00215297497276385	0.0178219802596593	-1.62387498379454
LRP1	0.391038577355479	4.61694404124571	3.15764862168037	0.00206629655565549	0.0174213975742408	-1.62477629898769
DNAJC5	0.173695717692294	7.7725236653862	3.22669368506143	0.00166146088795198	0.0149035225170173	-1.62577849808506
ATG4C	-0.285583744911648	4.31585158958659	-3.12821711408551	0.00226532310097652	0.0183947656246289	-1.62994901802083
FBXO2	0.396900235278281	3.23766160799945	3.09286427240846	0.00252790037364154	0.019596774398865	-1.63076372202168
CASD1	-0.264045322849531	5.01812370597222	-3.15909422833047	0.00205695294606592	0.0173894380725481	-1.63141637479659
CEP135	-0.347187465616264	3.76553530088372	-3.10960900615277	0.00240019774945688	0.0190138487955119	-1.63401595939504
C5orf28	-0.302479682912757	5.18734718726797	-3.1458925551512	0.00214376032454097	0.0177764242917167	-1.63405079700173
NAE1	-0.252539397381583	6.74061514058818	-3.2126729953103	0.0017371414353999	0.0154166168995065	-1.63519985295696
DCAF16	-0.229341958936094	6.54549376793342	-3.2090300753374	0.00175732464366639	0.0155127414997007	-1.63629281721585
HAGHL	0.324014009846962	4.93717011650234	3.18286012797481	0.00190886969733637	0.0164167167097382	-1.63641846896148
HOOK2	0.224941079830882	6.83350291021729	3.21047084259288	0.00174931623378689	0.0154689650762058	-1.6375724554838
EFNB1	0.267468380941379	3.56009298672797	3.10233468822103	0.00245492106464076	0.0192870086140387	-1.63807374107542
NUCKS1	-0.270370106359385	9.18723571603708	-3.24039841544382	0.00159046820469645	0.0145375062491983	-1.63897551786797
SH3BGRL2	-0.317663401497478	4.49259273985776	-3.1152807239536	0.00235831840765016	0.018826427011842	-1.64084031174255
ANAPC2	0.233028384733108	5.97328619216369	3.20153787619949	0.00179952336711966	0.0157285464963148	-1.64589184310113
CENPM	0.273989158099503	4.54712163124235	3.15895150212564	0.00205787369838292	0.0173894380725481	-1.64673728256528
PLS1	-0.279318618732148	3.77151414956296	-3.10097059468551	0.00246531090973858	0.0193412270745217	-1.6474125305576
CBR4	-0.25045357975939	5.03647259402319	-3.16387025342024	0.00202636203355477	0.0171617892249625	-1.64748097562503
IRX4	0.352877338247369	3.96576221003229	3.12534871123384	0.00228564422603311	0.0185119922859294	-1.64769344811946
PLD3	0.22658247617482	7.5889771080093	3.21450578744844	0.00172706896749805	0.0153598979669759	-1.64797877204045
PTGES3	-0.265696884773536	9.61149509653751	-3.23695964156927	0.00160801056034401	0.0146161541005603	-1.64874786372505
MED4	-0.318061691311336	4.64195446398667	-3.1336002330594	0.00222763887653915	0.0182190769989716	-1.64977658025975
PRKCD	0.254027734965829	5.80422194172746	3.20415186922956	0.00178469431082038	0.0156504100594257	-1.65146426752565
MAPK3	0.214236733980805	5.70536480887559	3.17795235731334	0.00193861120683667	0.0165775546024256	-1.6556504198278
TEFM	-0.294871402112967	4.21879863640805	-3.11738810805123	0.00234293133631486	0.0187734562145699	-1.65889122098356
EBP	0.2210953923555	6.08768198282275	3.19302760945298	0.00184860096099429	0.0160454289192429	-1.65968355088679
GALNT1	-0.245477425689551	7.15261802361242	-3.20571321203542	0.00177589130291801	0.0155854960868596	-1.66045510303164
MFSD7	0.44887068017507	3.39994370428856	3.0838970517495	0.00259885189193646	0.020033039019157	-1.6605715609953
HIGD1A	-0.219228248587547	6.89852875630077	-3.20403189252321	0.00178537243152612	0.0156504100594257	-1.66240837060184
ANAPC15	0.335821396867439	2.95011740525691	3.07943169704633	0.00263486770836541	0.020155462816513	-1.66491925615119
CHORDC1	-0.314843955172649	7.26401792512083	-3.20276082300469	0.00179257141172676	0.0156968005520989	-1.66651756825178
SEC63	-0.205004326070023	8.05946179624668	-3.21345736207022	0.0017328241083913	0.0153965010719549	-1.66758593485411
BMPR2	-0.238374624164564	7.37558287146071	-3.20704593931851	0.00176840928745833	0.0155496712696628	-1.6681737073447
LYSMD3	-0.419171374417177	6.08409110060831	-3.15370932467182	0.00209195876688863	0.0175490798008937	-1.67020080455686
RBAK	-0.338991951031132	5.45971405389571	-3.13904517146477	0.0021901151281134	0.0180201771252171	-1.67272981042915
ZNF280D	-0.241146245086016	5.68841239372184	-3.16155869531837	0.00204111454568136	0.0172769876087662	-1.67530988339884
TTPAL	-0.164188669469821	5.72570606363309	-3.17379094538311	0.00196416712909366	0.016735371982267	-1.67537365237803
PLAA	-0.187479201416891	6.44735892531768	-3.18400005638874	0.001902022709007	0.0163765900220465	-1.67885461463482
SKP2	-0.229854372313347	5.30482601242042	-3.16918597585393	0.00199281233778636	0.0169253789955882	-1.67887213030464
ZNF638	-0.191359875904839	6.70065892495361	-3.19351035914634	0.00184578397613097	0.0160307588967781	-1.68019806732526
MTX3	-0.279831604179194	6.4478918168844	-3.18199270859731	0.00191409522846458	0.0164240308289281	-1.68229193472741
RPL32	0.165522930744235	10.0371117384666	3.23204082705917	0.00163341719941745	0.0147400196312815	-1.68301306157802
HEBP1	0.217441984854472	4.69731410589443	3.13507489407839	0.00221741770489032	0.018155258591403	-1.68448966157569
ASS1	0.213172649950163	6.38828572438007	3.18720636456762	0.00188288643766078	0.0162615921392268	-1.68449115196107
EXTL2	-0.244456045391908	4.68664919898951	-3.13796841456871	0.00219748866673386	0.0180511432273937	-1.68559526843797
ZNF517	0.278833218522399	4.03025538762588	3.0854541526162	0.00258640062172938	0.0199678106611252	-1.68579184926362
ADCY3	0.250915611376218	4.7752307147322	3.15534229938226	0.00208128513315752	0.0175084468120411	-1.68866155805979
GGH	-0.266039070364701	4.36597072048312	-3.11858772044681	0.00233421404995389	0.0187428262101689	-1.68947273710179
ERP29	0.199973958323144	7.58175978239551	3.20102253980121	0.0018024603630934	0.0157450522467775	-1.69094731219758
MAPRE3	0.228539889212728	5.00415799159824	3.12628282457558	0.00227900800628859	0.0184821267570292	-1.69214214915878
PTPN4	-0.2398546938277	5.26403950775421	-3.13376926029117	0.00222646509739446	0.0182190769989716	-1.69686622308751
SNX14	-0.244900982215281	6.36640064611924	-3.17474758362294	0.00195826464720042	0.0167075579217963	-1.70200055090821
MIF4GD	0.242488148978506	4.6722384321477	3.12975071652763	0.00225452731449588	0.0183337631533211	-1.7026906797995
DNAAF5	0.2129129031115	5.64156640823504	3.18139775735351	0.00191768704772885	0.0164360666145528	-1.70653287209392
MANBAL	0.196300533053479	5.74115264150172	3.1604881994276	0.00204798031682753	0.017325336584497	-1.70768157951187
CDK17	-0.340056012263824	4.57233827457624	-3.09320461136818	0.00252524322501842	0.0195873319039182	-1.70831138323785
CACTIN	0.235448173884277	4.6113923010376	3.12808286837601	0.00226627040527194	0.0183947656246289	-1.71061955512138
ASTN2	0.226450320240431	3.96602729555222	3.09535132278662	0.00250854268997885	0.0195803832267269	-1.71078312789955
MBIP	-0.399663798208683	4.06149648673427	-3.07766815386686	0.00264921877292054	0.0202240310595703	-1.71244062367814
C2CD5	-0.2244494233842	5.42897805178249	-3.14586871645772	0.0021439201113678	0.0177764242917167	-1.71347612020508
UCN	0.720266405074232	1.29846032466384	3.10896776640052	0.00240497578194093	0.0190369616982736	-1.71376564901245
EPM2AIP1	-0.278086750192368	7.22604768773783	-3.18482548435955	0.00189707905402563	0.0163512187103485	-1.71385630144451
WDR33	-0.163924058576495	6.56933492696129	-3.17770264563094	0.00194013595485429	0.0165811505396084	-1.71387073304634
RPS6KB2	0.204980478936273	6.54068930618313	3.18201457841555	0.00191396331619286	0.0164240308289281	-1.71798794653082
ARL2BP	-0.18006172905106	6.04948188955256	-3.15825877102704	0.00206234807965483	0.0174076552917914	-1.71820790873416
ISCA1	-0.249921801265258	5.48267010097596	-3.1475080295793	0.00213295782806866	0.0177246788855999	-1.72030888945351
TP53I11	0.273939467176593	5.65013200473774	3.15676732731596	0.00207201211451388	0.0174499909767473	-1.72088511238958
CLOCK	-0.206813689363661	6.25070281700722	-3.16396562071919	0.00202575552955142	0.0171617892249625	-1.72141802714978
CDC42SE2	-0.248088597108675	6.53638808100208	-3.17378994496587	0.00196417331035217	0.016735371982267	-1.72219191221557
POLR3D	0.192770494249538	5.29097627445292	3.15217255353169	0.00210205006110339	0.01759441678792	-1.72223411687905
ANP32E	-0.3079494907799	5.7961881875808	-3.15340129428938	0.00209397784828001	0.017556209586696	-1.72708051425752
P4HA1	-0.326268445525862	6.64949978539461	-3.15138544801798	0.00210723614710664	0.0176005621206493	-1.7297030008407
LAMP1	0.213225406278776	7.42720050635484	3.18331758750982	0.00190611921064003	0.0164024561988371	-1.7316658973086
UBXN2B	-0.234484065329646	5.88775485885412	-3.14290373954988	0.002163880418312	0.0179023847721063	-1.73275988205628
NAF1	-0.231324829809226	4.38132877415496	-3.10864779068645	0.002407363298706	0.0190458204917647	-1.73313610703121
TMEM56	-0.403268572536311	4.82194176502287	-3.09438923406795	0.00251601463715038	0.0195803832267269	-1.73501781187672
POLD1	0.269962821404261	5.47550086895569	3.16457636195728	0.00202187542299956	0.0171431289394474	-1.73775852908552
DND1	0.312694210182299	3.07321961771285	3.05542444859751	0.00283655777033044	0.0211786390057113	-1.73833146877654
UBL5	0.198863011876584	6.76247127816239	3.17534132260783	0.00195460957128901	0.0166858540775871	-1.7392495413571
MED21	-0.245271909128105	5.80268092581131	-3.13813861883541	0.0021963215893668	0.0180511432273937	-1.73976585618576
ZNF593	0.31495326633203	3.24183877881583	3.06878052928679	0.00272265185461938	0.0206585852698153	-1.74005145737603
GPR180	-0.259629408139839	5.19393431280453	-3.11719311824124	0.0023443511317588	0.018774814183728	-1.74415416327741
AZIN1	-0.23688148415588	8.40865078862396	-3.18649495472101	0.00188711681439971	0.0162856011982909	-1.74876810823078
PAPD5	-0.285134024167068	6.04527004176011	-3.14722248213016	0.00213486356205155	0.0177307031237644	-1.7499519097127
SCARF2	0.406001490014496	2.51540845107509	3.04852865122878	0.00289708002395654	0.0215146160433884	-1.75014660590752
MRPL28	0.20558311304866	5.91109049831387	3.15480681186644	0.00208477965286599	0.0175182155945359	-1.75160272489822
NOTCH1	0.35344378780903	5.91221420067016	3.15489959674381	0.00208417376060526	0.0175182155945359	-1.75341600437374
MOSPD1	-0.358094080327109	4.96980595660839	-3.08181157104846	0.00261561538834234	0.0200813067977971	-1.75629566659707
SMNDC1	-0.274548294169428	5.88151529378248	-3.13870584486622	0.00219243632231948	0.0180293668214399	-1.7576071259911
ZNF799	-0.389421460561556	3.03695002101089	-3.0360985755313	0.00300920333040492	0.0221500966712551	-1.75848941606234
FEZ2	-0.238204961849853	5.02809583445829	-3.10672227453192	0.00242177715809627	0.0191188543445444	-1.75858839285309
D2HGDH	0.29199382411363	5.66495012192998	3.14853909830789	0.00212608966964481	0.0176773878623402	-1.75923595353478
VWF	0.343759201534031	2.60717860162758	3.05766669869736	0.00281713183919159	0.0211088082321861	-1.76113995228075
GMNN	-0.278044515051701	5.35891887873132	-3.14126577551188	0.00217498117905554	0.0179513844120462	-1.76290806326088
KLRAP1	-0.551484991087059	0.848626138035016	-3.0639168983954	0.00276363105155204	0.0208850950528965	-1.76499069785357
GINM1	-0.239228088275971	5.36012439010255	-3.10969319940746	0.00239957105993896	0.0190138487955119	-1.76548223928347
EIF4A2	-0.155086567353125	8.93889418387767	-3.19027516375947	0.0018647389486535	0.016138858820162	-1.76611102893721
RABGGTA	0.200061504725447	5.43920849192291	3.13604591994814	0.00221071114411002	0.0181237100792703	-1.76752816254711
PSMD8	0.179258416651785	8.08727692247076	3.18242755940706	0.00191147392574801	0.0164203046161511	-1.76773911938678
CEP78	-0.227783561559726	5.11294171856033	-3.12223699806914	0.00230788046934779	0.018601789118479	-1.77155150934019
ATMIN	-0.154322079729273	7.24346567799261	-3.17084050726014	0.00198247587012167	0.0168566577948737	-1.77174079976845
SCML1	-0.272740756562871	5.39336312048186	-3.11805263190719	0.00233809867847118	0.018754748801241	-1.77289040816257
CAMSAP2	-0.256519153505764	7.073645957584	-3.15868355369186	0.00205960331735605	0.0173942651369058	-1.7736379910726
BBS7	-0.21971280064863	5.65882602599601	-3.12603719710131	0.00228075128060501	0.0184823320181138	-1.78131086054131
TPRA1	0.210775383795372	6.17356737685756	3.14114813596686	0.00217578047615371	0.0179513844120462	-1.78805004139114
GDI2	-0.154118406587878	8.43369015302162	-3.18035156168582	0.00192401832981516	0.016480923696808	-1.78926879419558
DHFR	-0.225283515858619	6.43154817119331	-3.15409300984588	0.00208944631482809	0.0175378009298259	-1.78961433774846
HCN2	0.45495303380237	2.11546481560224	3.01829892846515	0.00317676312046075	0.0229402260106272	-1.79255972761729
NTHL1	0.261294960056517	3.95287164735762	3.09071083781744	0.00254477321414872	0.0196767840286597	-1.79493245405523
NAALAD2	-0.494310958831276	2.03363406740032	-3.0166840861516	0.00319238373887053	0.0229912873970647	-1.79626999179763
B9D2	0.592431645248717	0.738465384257081	3.0812412292676	0.00262021732960091	0.020094577845397	-1.79664731033264
LMBR1	-0.211424696438741	5.78599261857801	-3.12473276914714	0.00229002987725099	0.0185185060563093	-1.79773222544797
HAUS3	-0.319736669253985	5.03301724506745	-3.10238003148911	0.00245457639882969	0.0192870086140387	-1.79820946265673
TMEM192	-0.20311309556015	6.4717194801911	-3.14260846844566	0.00216587762145199	0.0179090409491867	-1.80051829462585
SLC38A1	-0.223907389235858	8.1960655185796	-3.17032646852759	0.00198568190411543	0.0168743630289741	-1.80225994604407
MTAP	-0.235735403061033	5.55259301753386	-3.1357299044786	0.00221289168864307	0.0181280859774491	-1.80437596620434
DPM1	-0.24698715055573	5.93963928084841	-3.12138266079076	0.00231402060625673	0.0186412732958965	-1.80448755931996
VPS25	0.178394990035811	6.54559005261352	3.14935046721428	0.00212069944017659	0.0176546474623346	-1.80513428377778
IL17RA	0.187977211795623	5.06444640486735	3.0949152139256	0.00251192712333527	0.0195803832267269	-1.80536905066619
PON2	-0.21317356981726	6.33290924869427	-3.14221129045205	0.00216856682186832	0.0179115508235284	-1.80538604818073
RAB3A	0.292202957801654	4.30405153426002	3.09573998471137	0.00250553003473915	0.0195803832267269	-1.80562571243251
LRP10	0.21646154405518	7.15507361974599	3.15259739238717	0.00209925581469156	0.0175818684900142	-1.80809742386036
GDPD1	-0.23431280380828	4.2026522981028	-3.0820659778917	0.0026135650622986	0.0200813067977971	-1.80841170061702
RNF135	0.191065812184298	5.10677504841538	3.10250818693867	0.00245360249915996	0.0192870086140387	-1.80884513759358
MAPK8IP1	0.231949920182523	5.79657507518124	3.12025205570873	0.00232216960869117	0.0186568747159479	-1.81245132294776
KIAA1429	-0.1578455410335	6.54263063001473	-3.14052821445678	0.00217999701985059	0.017966429884784	-1.81249260274569
STARD10	0.272413636710451	5.60663321345585	3.11691073119647	0.00234640871618581	0.0187812757368049	-1.81314750206882
GEN1	-0.258174432082741	4.97324464518221	-3.09689146835633	0.00249662416955549	0.0195358564513003	-1.8139058445891
ZNF414	0.345612901189089	3.63148067701126	3.05371074721869	0.00285148810745812	0.0212496007055043	-1.81519529433615
TRAPPC1	0.27032146098582	5.87375129748757	3.13319007569789	0.00223048953131647	0.0182225412417019	-1.81766271795842
GAREML	0.355880258659267	2.80723078830118	3.02209634765209	0.00314030805906168	0.0228021594849469	-1.81841313526244
RICTOR	-0.344569848809702	5.35481840433977	-3.08752471758825	0.00256992913080817	0.0198508517634853	-1.81913291988538
DTNB	0.214012385561734	5.53034153320105	3.11556449328373	0.00235624101284074	0.0188198484302216	-1.82032630649018
IMPAD1	-0.228044036336585	7.7581597755762	-3.15773419120988	0.00206574238362709	0.0174213975742408	-1.82058639882615
SKA2	-0.277164378408754	5.94347472088557	-3.13020267472163	0.00225135488760676	0.0183232222180505	-1.82188889742453
ZNF664	-0.244759922367342	8.35477476481545	-3.16472136481726	0.00202095522016729	0.0171431289394474	-1.8219832603677
PPAN	-0.477675783464148	1.38973458943968	-3.00520741219775	0.00330546050355109	0.023540701604607	-1.82233099261147
CLTCL1	0.295653371446272	3.17408646076322	3.03167158383678	0.00305009620518298	0.022352486391912	-1.82250732465136
FAM126B	-0.311750631913085	5.06228942455713	-3.06792153010029	0.00272984829326437	0.0207027282685141	-1.82275766843489
FIGNL1	-0.29459377154173	5.58928128395094	-3.13269763916602	0.00223391651620003	0.0182307013082933	-1.82283892438544
ZNF107	-0.355916650126074	5.41740413551272	-3.11084723202832	0.00239099635327834	0.0189964027729246	-1.82473480440662
DCUN1D4	-0.222352596498236	6.17517180593071	-3.1262141723528	0.00227949512213759	0.0184821267570292	-1.8249572785701
DENND6B	0.357580283905427	2.87195383004151	3.01174238517217	0.00324062760621951	0.0232495289703737	-1.82587524989415
SRPK1	-0.1911606261287	6.90584903925613	-3.14930469284068	0.00212100319805885	0.0176546474623346	-1.82736437053151
DDX23	0.166620104052933	6.97509572034418	3.15418814786838	0.00208882376518857	0.0175378009298259	-1.82812994194756
RAB3GAP2	-0.226870097078677	6.78030859594697	-3.12967033963682	0.00225509193821152	0.0183337631533211	-1.82845229317894
ACOT11	0.333472926310062	3.06350448176672	3.02919933633574	0.00307315580839187	0.0224666541474256	-1.82897485547314
ZNF506	-0.273362436638948	4.8822866026972	-3.06621047746445	0.00274423551784369	0.0207817962078803	-1.82988165984981
RPUSD1	0.271753009922869	5.14106749159923	3.12062690174231	0.00231946490233327	0.0186568747159479	-1.83185876501052
PPM1A	-0.170031686963295	6.89286610256834	-3.13989533450637	0.00218430953748237	0.0179920965522958	-1.8321558537384
TRIQK	-0.345427638311196	5.69402461141569	-3.10225318554686	0.00245554070027721	0.0192870086140387	-1.83492235964045
RRAS	0.302003960949345	3.63920215959415	3.03887295708658	0.00298383501389435	0.0220281546551807	-1.83512745029658
FBXO31	0.257823676204885	5.72186503267906	3.11328811371415	0.00237295370367548	0.0189130959736682	-1.83589390817469
AKAP7	-0.343005460430088	2.93329119292943	-3.01556017239812	0.00320329738892069	0.0230588272253275	-1.83591485678702
EFCAB10	-1.94664522629267	-1.3333003233933	-4.04289882504679	9.97076459744678e-05	0.00295307694665209	-1.83698878396804
ITGAV	-0.287090645593625	7.12250127073541	-3.14095910655721	0.00217706540064322	0.0179521219418224	-1.83756261856437
PKN1	0.211505473737186	7.75154393754701	3.15546343303949	0.00208049538712106	0.0175084468120411	-1.83810740669106
RPS24	0.173045668201391	10.1849853618288	3.17959996491949	0.00192857878987456	0.0165011618853313	-1.8382609353524
ARFRP1	0.227942217500297	5.10334169717942	3.09651675544118	0.002499519065585	0.0195483220254294	-1.84116764697245
AP1AR	-0.258658792239593	6.15143661559398	-3.11761922409438	0.00234124952593062	0.0187699961993455	-1.84256424685355
DUSP11	-0.353535611806821	3.57822879908029	-3.01888870535389	0.00317107575004295	0.0229257936748411	-1.84449786438448
TRIM3	0.271203716744958	4.14482097547878	3.06187932747982	0.00278096808779284	0.0209528433548908	-1.84573023366782
BRIP1	-0.321817625446383	4.58176018186965	-3.0693013234829	0.0027182973585759	0.0206568588746841	-1.84699001271593
LANCL1	-0.250500579212722	7.15483017203062	-3.13772501980884	0.0021991586070402	0.0180549839493251	-1.84849696031728
TTC14	-0.300793374620695	5.93065497561162	-3.10511797706695	0.00243384758940925	0.0191845960118474	-1.84938954006393
CCAR1	-0.155962255926398	7.88396752173584	-3.15117195481179	0.00210864486248322	0.0176005621206493	-1.85112179707066
COA3	0.218534846859076	5.44423494401058	3.10994625754133	0.00239768834483058	0.0190138487955119	-1.85171692999143
DGKE	-0.224871855882254	5.31197066868921	-3.08284893932391	0.00260726433225002	0.02005670144112	-1.85234640968815
OGFRL1	-0.336163881208012	4.78165546676825	-3.06901973337394	0.00272065100505794	0.0206569235943008	-1.85387732478101
QSER1	-0.259114792824787	6.19189213743182	-3.12037032377458	0.00232131592784579	0.0186568747159479	-1.85645926970745
GOLGB1	-0.180362262382481	8.46251349466312	-3.14932794045644	0.00212084892226251	0.0176546474623346	-1.85890259426537
DGKB	-0.316073413934917	3.85581406983112	-3.03802427200381	0.00299157411629059	0.0220635937771215	-1.86244423138398
SMIM4	0.226255662586459	4.53587589823227	3.05721640808635	0.0028210230586789	0.0211230127606535	-1.86247049216995
HEATR1	-0.244251996358428	6.34346016162356	-3.13031589904847	0.00225056078280007	0.0183232222180505	-1.86303789333567
KLHL15	-0.313046883384777	4.86210828805818	-3.0586384821911	0.00280875103131324	0.0210881027430998	-1.86376444389084
STK38L	-0.273991438823164	5.79111525538858	-3.08446637261747	0.00259429291869744	0.0200184493664752	-1.86460112844914
USP37	-0.289476042029344	5.60574725124792	-3.09468969445283	0.00251367893357898	0.0195803832267269	-1.86643637960081
FSTL3	0.260877430801237	3.79328909095721	3.03006525629798	0.00306506075872385	0.022429314012182	-1.86824312698331
SLC37A1	0.201354019649974	5.41081778913733	3.09351969474813	0.00252278556527753	0.0195873319039182	-1.87038183475599
TRIM7	0.412589001300602	2.00415179921849	2.98459258767614	0.00351791001956342	0.0245013621770706	-1.87258323887573
PDXK	0.176384741343144	7.41545248466703	3.13904464072625	0.00219011875689406	0.0180201771252171	-1.87282682510067
KPNA1	-0.1671946442925	7.00899585242211	-3.12851556441793	0.00226321840521828	0.0183898742276828	-1.87361281531669
DOCK6	0.222725109619756	5.45367447377855	3.09442135927195	0.00251576480780501	0.0195803832267269	-1.8737496934661
NSMCE1	0.186362001779343	6.46925267921349	3.12312327637465	0.00230152676463795	0.0185705136473957	-1.8766720501889
WDR6	0.269208991958758	7.90529896166933	3.14662724351883	0.00213884125504832	0.0177539194504177	-1.87731584043658
LOC100507577	-0.466114657347616	2.44455082071168	-2.988364128086	0.00347812379368141	0.0243199843590279	-1.87767882699745
GAL	0.242064989241834	3.82116461685856	3.05020775059576	0.00288223399137224	0.021425557234874	-1.8798870342712
ATG4B	0.217797254236586	6.11962240634586	3.10721899677358	0.00241805119210243	0.0191001876384061	-1.88042162535461
SGMS2	-0.307131020917351	5.26415598821002	-3.06932210437825	0.00271812373803101	0.0206568588746841	-1.88043386402414
SLMAP	-0.193613967019277	6.46184987903917	-3.11102048070897	0.00238971153708804	0.0189964027729246	-1.88157185589632
STK25	0.22217116607886	6.83634859247131	3.13140523472506	0.00224293395412356	0.0182744960689741	-1.88232159416681
SLC25A11	0.205823169210613	7.06918892773721	3.13598221374902	0.00221115056374688	0.0181237100792703	-1.8857384864165
KRTCAP3	0.206452457311226	6.05997178265453	3.10648422336635	0.00242356469307044	0.0191188543445444	-1.88810243766727
NME3	0.28727318543565	5.92665442032656	3.10952950600267	0.00240078964546421	0.0190138487955119	-1.88872182676963
CCDC7	-0.426070965704019	2.54734630682797	-2.98070123834852	0.00355939989883327	0.0246303911893458	-1.88908156323787
CHDH	0.219291227810699	5.3184175715457	3.0992470514313	0.00247849690484153	0.0194345219441777	-1.89303154909227
IFT80	-0.259571093988302	5.46485931980246	-3.07197279005026	0.00269606179151698	0.0205227518784321	-1.89342458693359
RB1CC1	-0.320222064153309	7.64330347785742	-3.1112854277758	0.00238774792294677	0.0189964027729246	-1.89371990554767
NIT2	-0.188531656506459	6.41740735981099	-3.10782879465008	0.00241348430869842	0.0190741475681134	-1.89380856005543
THOC7	-0.199808408821305	5.9109889522855	-3.09802955047879	0.00248785081756331	0.0194773555143539	-1.89422979023414
INTS8	-0.201006331236774	6.35504603237513	-3.11006214455789	0.00239682662036265	0.0190138487955119	-1.89595001872301
WBP2	0.234733212787496	7.84772571630618	3.12337183492962	0.00229974777440361	0.0185692574548866	-1.89604124841785
WWP1	-0.183805001705746	7.35341474916286	-3.12424717177169	0.00229349295246529	0.0185355705996872	-1.89625467211629
POLE	0.203219648101856	6.7206625928446	3.11842921586613	0.00233536413420525	0.0187428262101689	-1.89877528328547
CERS6	-0.261712589366119	6.78996976584975	-3.11397200579879	0.0023679211857926	0.0188830082452797	-1.90058260310876
EVI5	-0.216113911359446	5.2874249387913	-3.06458868660186	0.00275793700108699	0.0208525589165772	-1.90075988725899
POT1	-0.228484404025187	5.79755793377466	-3.09450207960044	0.00251513716837173	0.0195803832267269	-1.90318738389578
NCOR2	0.298174099599618	7.4649853171763	3.13278138847562	0.00223333333945139	0.0182307013082933	-1.90466540252502
PES1	0.173430126150696	6.55255246502648	3.12474317375226	0.00228995572918112	0.0185185060563093	-1.90559267555214
ABCB8	0.193257846130654	5.64438164916821	3.09179514536137	0.00253626431013222	0.0196308270325156	-1.90619371513503
POLR3E	0.203481507968199	6.02180730829311	3.10639512354169	0.00242423406180158	0.0191188543445444	-1.91470534808501
C1orf52	-0.278233973756921	5.12030847362006	-3.04688338066288	0.00291169557705054	0.0215882779485098	-1.91509893855028
RAB40C	0.273851112376849	5.43756988340431	3.0835004262079	0.00260203235436826	0.0200369835042019	-1.91626627589866
SHISA4	0.295899542667318	3.82864050114673	3.00091778365598	0.00334866657516363	0.0237074857579713	-1.91648837825293
LRRC47	0.143844978221726	6.63873283518837	3.11579677388381	0.00235454181710226	0.0188162852185245	-1.91874309802595
RBBP5	-0.214811434115939	5.67515946843617	-3.07887913286966	0.00263935650175787	0.0201795199747434	-1.92112991736425
RAB26	0.345226627590406	5.16430342615032	3.08207027996747	0.00261353040364722	0.0200813067977971	-1.92145211498636
GSKIP	-0.226548902964667	5.17045507255549	-3.05023579484685	0.00288198663248527	0.021425557234874	-1.92192837726441
UBA3	-0.203495446713482	6.73475673899714	-3.10804816220568	0.00241184338535627	0.0190712165742547	-1.92253224818758
NOC2L	0.195069682496285	7.86050567931456	3.13193229776903	0.00223925242379075	0.018259383594212	-1.9264678195476
PPP2R3A	-0.300329640604356	4.52733277725492	-3.02033084006202	0.00315720848892176	0.0228806190490584	-1.92692940204579
HNRNPAB	0.168149336432226	6.99528154086491	3.12036378390141	0.00232136312625061	0.0186568747159479	-1.92772132030651
CHPF	0.316922755332074	6.52403374933705	3.1022149890129	0.0024558311447817	0.0192870086140387	-1.9293340966805
MAN2B1	0.191490394578223	6.75047459014069	3.10388436775727	0.00244316697656855	0.0192378580598602	-1.93035140439913
MIS18BP1	-0.394151558071305	4.80621195559551	-3.04427221225694	0.00293503171455231	0.0217319705255017	-1.93117415740036
MNAT1	-0.22778132593408	5.05877729532234	-3.04134319974654	0.00296141432406131	0.0218841523081224	-1.93125016786021
SENP7	-0.303588439738957	4.90253047132593	-3.03688411076203	0.00300200040169343	0.0221079146796609	-1.93362757881471
NUDT15	-0.25360627899247	5.13742789913978	-3.06475292645691	0.0027565465645772	0.0208525456995925	-1.93387778183783
MAD2L2	0.23356466906406	5.04088879037564	3.05524301092621	0.00283813508302819	0.0211786390057113	-1.93959914035291
RPS3	0.167971134542384	9.9972007714892	3.14232535805424	0.00216779417897297	0.0179115508235284	-1.94041315914265
DNAJC11	0.149094140419301	5.99318443589988	3.09823214772362	0.00248629201942534	0.0194773555143539	-1.94110099462747
NENF	0.207742618119847	5.38170771019211	3.06351068613415	0.00276707937134479	0.0209006357344635	-1.94435766733556
ADAM15	0.195701830106843	8.27666708919319	3.12331779418277	0.00230013444766176	0.0185692574548866	-1.94751141725227
OSTC	-0.226755042398135	6.97419812926678	-3.09543638560515	0.00250788305108398	0.0195803832267269	-1.95222221047717
EXOSC8	-0.201691445668333	5.43410693204533	-3.06235604185364	0.00277690287569526	0.0209333601878076	-1.95247897974393
WWP2	0.159662735375075	6.97634059665171	3.09807564636039	0.00248749607279883	0.0194773555143539	-1.95254892347167
PRKAR1B	0.269324031134227	3.94420322352618	3.04204453403536	0.00295507726413468	0.0218696107433447	-1.95923779795796
SLC4A7	-0.318553584806513	6.22507863801517	-3.08789971517244	0.00256695642166749	0.0198380945073387	-1.96065807305199
DHRS1	0.263671003534036	4.77049218561249	3.03544343496058	0.00301522283376123	0.0221835306574026	-1.96313117145252
BET1L	0.174522286295226	6.96975856852019	3.09163462123067	0.00253752232752483	0.0196308270325156	-1.9676024329251
ZNF568	-0.290879818771423	4.72422167416971	-2.99910909107592	0.00336703993596996	0.0238038943872528	-1.96779821231096
NDFIP1	-0.207250374953204	7.18606039225627	-3.09430649202727	0.00251665820641869	0.0195803832267269	-1.96790416075871
PSMA7	0.203930947620822	7.91798833751783	3.11220207475997	0.00238096588463043	0.0189581602975607	-1.96853408688505
RPS26	0.187889040683091	7.99397132889781	3.1121794839604	0.00238113281307935	0.0189581602975607	-1.96985145371754
MYBL2	0.218249098393952	6.33846664065937	3.09506288581072	0.00251078063812147	0.0195803832267269	-1.97216255025816
OXLD1	0.277875486522775	4.56473747045624	3.03932657894242	0.00297970606616992	0.0220084930101365	-1.97293410127553
TTC38	0.178474070898438	5.41807095807327	3.06057565937684	0.00279211336289048	0.0210157264446934	-1.97664861749607
MFSD1	-0.225128687382931	6.65973693592385	-3.08297473003984	0.00260625336977101	0.02005670144112	-1.97687702556811
KIAA0895	-0.301021938515488	4.73824638054698	-2.98633204159453	0.00349950851946193	0.0244298558476245	-1.97920486655418
DOT1L	0.270645277103096	6.60120209190608	3.09244288006065	0.0025311939282515	0.0196020670585995	-1.9802280847132
SRRT	0.189571785538137	7.20862601172974	3.10199664008611	0.00245749207095804	0.0192899638983303	-1.98029399592297
AK3	-0.27821472357537	6.69404427828824	-3.08359101065098	0.00260130565770016	0.0200369835042019	-1.98290906079701
RBM3	-0.152140089328627	8.42807905609546	-3.10971564106111	0.00239940404192132	0.0190138487955119	-1.98486664641296
FBXO18	0.126618599576751	6.3905655330842	3.07813425209752	0.00264541881040763	0.0202052944339171	-1.98696031054403
RHEB	-0.201143949295782	6.18878879652907	-3.06282854357476	0.00277287901879662	0.0209333601878076	-1.98812773612166
ATAD5	-0.382454113626959	4.04993413142236	-2.9940494787479	0.00341893284806579	0.0240462274691128	-1.98918050718465
CDC23	-0.176114221351782	6.19065372335454	-3.07191395887841	0.00269654964412271	0.0205227518784321	-1.99064997971231
TUBG1	0.273865272104882	6.53797095199828	3.09323854545219	0.00252497843149308	0.0195873319039182	-1.992185498001
TTC26	-0.206449989660302	5.10094957783093	-3.03469167362303	0.00302214382099048	0.0222126831208972	-1.9930172369716
TOPBP1	-0.183293671038963	6.3289012279617	-3.079561113924	0.00263381740461504	0.020155462816513	-1.99367984278632
[truncated: 13,017 more rows]
