# Supplementary material for: The transcriptomic response of cells to a drug combination is more than the sum of the responses to the monotherapies
Source: eLife. 2020 Sep 18;9:e52707. doi: 10.7554/eLife.52707 (PMC7546737; doi:10.7554/eLife.52707)
Supplement: Source data 6. [file elife-52707-data6.zip › LNCaP/DE_limma_TM_9.csv]

	logFC	AveExpr	t	P.Value	adj.P.Val	B
ESRP1	2.13333077103277	7.37223497210529	29.9246365754869	7.59735095279536e-54	1.14081821907175e-49	112.30316845601
DDIT4	2.44921005651706	9.29730938279806	28.2045613411832	2.12725333681014e-51	1.59714180527705e-47	106.761829657152
INSIG1	2.88822834476395	8.28307822877681	26.5458417690491	6.28469619343316e-49	2.9487608823943e-45	101.08763918716
SEC24D	1.79073170349165	6.95795148475889	26.482329819885	7.85498370376745e-49	2.9487608823943e-45	100.844802604733
SQSTM1	2.47266568198363	10.0356146664611	25.8810180642947	6.61850236961676e-48	1.9876686316433e-44	98.7742436017802
TRIB3	2.81531614402918	8.65755459136636	24.696007946242	4.91372859340547e-46	1.22974247597628e-42	94.4807004251763
MT2A	4.59197646639882	6.45013702405701	24.020656441612	6.11058225380446e-45	1.24801821455091e-41	91.9358061994121
DHX15	-1.2607527027379	7.94307112966558	-23.9982553798015	6.64900487240761e-45	1.24801821455091e-41	91.8851251019988
NUPR1	1.59226678182814	8.08178778588057	23.9141438580069	9.13421876854099e-45	1.52399365587124e-41	91.5700377871653
RB1CC1	2.26473173621973	7.64330347785742	23.7374608697604	1.78427389435872e-44	2.43569607251732e-41	90.9016649081678
KLHL24	3.01039449653077	6.30857047814562	23.6893438028451	2.14245004259826e-44	2.68091915330462e-41	90.6691816563244
NATD1	2.97136400259886	4.32972210869249	23.7590917291067	1.64354383633925e-44	2.43569607251732e-41	90.4093861643878
MT1G	4.7871545943607	6.8092748307979	23.2483208793332	1.15951033450668e-43	1.33932362945787e-40	89.0366359558711
CEBPG	1.9950854187659	7.42863427994775	22.9777576121125	3.30246188531715e-43	3.54212626213731e-40	87.9976868611308
TOR1AIP1	1.42474995211076	7.08520687550469	22.4896628980596	2.22815877446527e-42	2.23053547715803e-39	86.0956532433454
EIF2AK3	1.78483902100728	5.91502092451735	22.461959860251	2.48518021461177e-42	2.33234163141314e-39	85.9642910375956
GDF15	3.11164395342294	10.0819525044933	22.3205064268658	4.34552229832482e-42	3.83837428421444e-39	85.4271266258461
CREBRF	4.35561656220339	5.16459805187924	22.1022034892838	1.03404633323799e-41	8.62624429994538e-39	84.3895454576678
CTDSP2	1.2402057340412	7.25926113694523	22.0227000041556	1.41988253822991e-41	1.12215558916107e-38	84.253048677318
SPIRE1	2.13324295099449	6.71318768027115	21.9385580786461	1.98768455693834e-41	1.4923535653493e-38	83.9119878820242
ATF3	4.8564724530115	7.30534811382174	21.9103285526914	2.22557669753397e-41	1.5190572586441e-38	83.7965005388481
MT1F	4.84896379593581	5.11658730308506	21.921361515313	2.12936388969502e-41	1.5190572586441e-38	83.7669297843703
KDM3A	2.10468382427049	6.43346206584365	21.8114720062346	3.30892553454738e-41	2.16029677507667e-38	83.402577446156
SLC25A36	1.69497876911501	7.31551444347359	21.694281994808	5.30297659538139e-41	3.31789568984362e-38	82.940797970227
PNP	-1.6727739591704	6.11209111057622	-21.6557968384526	6.19355020767336e-41	3.72009399673693e-38	82.7709715512342
CDKN1B	2.06903733755001	7.08280204236793	21.6100617686921	7.45004469498782e-41	4.19771311914106e-38	82.6024382574737
DDIT3	4.54670759090716	6.62520834165039	21.6068352338959	7.54783259302136e-41	4.19771311914106e-38	82.5182427854231
GTPBP2	2.51031140977477	7.62029312911535	21.4960679907971	1.18187234960586e-40	6.33821257202914e-38	82.1429315368014
SMAD9	1.86734889514331	6.10569744014302	21.4744240927752	1.29032162953098e-40	6.68119641001281e-38	82.0512319492437
TMEM97	-1.03276770239178	6.75868050993758	-21.4166540284954	1.63148285259001e-40	7.90269242402953e-38	81.8213016169431
CBLB	2.1241398708577	4.84199949541352	21.4314214451126	1.53646269921783e-40	7.69050796381832e-38	81.7492964884502
ARHGEF2	2.32188087307937	5.59013050838173	21.3140809872673	2.47688975885206e-40	1.16228051934133e-37	81.3821101066506
RNF103	1.80860399674248	6.8897702003151	21.2812672370255	2.83157576828333e-40	1.28845277989523e-37	81.27148721398
ATXN1	2.22011008135443	5.31463671279326	21.2153383895208	3.70658118719217e-40	1.63700067961405e-37	80.9402620572463
TMEM39A	1.62861547658078	5.66317755189757	21.143481268549	4.97383372435545e-40	2.13391677728347e-37	80.6913537883783
GOLPH3L	1.46705429344977	6.74326284322276	21.0624842357514	6.9338737755283e-40	2.89219579481481e-37	80.3811967988291
RBM12	-1.7734020911846	6.55458424952433	-21.0221375168133	8.1841832696049e-40	3.32145124260506e-37	80.2129484814876
RANBP9	1.39607838545097	6.90748410293362	20.9626108953024	1.04557864888944e-39	4.13168657676943e-37	79.9721017105116
MT1X	5.26678135554958	6.71466919111856	20.9404010216556	1.14576586252626e-39	4.2067458956418e-37	79.881253634842
RNF19A	1.91905520291683	5.80726306741914	20.9397976212172	1.14861868487822e-39	4.2067458956418e-37	79.8710600057515
CNNM2	1.67840078661339	5.18195043420307	20.9425062075709	1.13586849446904e-39	4.2067458956418e-37	79.8442097151281
SLC3A2	2.00200948168325	9.35015984154183	20.9123036999442	1.28648924958977e-39	4.59950537424761e-37	79.7529017937876
STX3	1.47970749895284	7.8186658237774	20.5994068276557	4.70402236793047e-39	1.64268836922893e-36	78.4709467545956
LGALS8	3.15609412761845	6.69035838927605	20.5122149320205	6.76536618621081e-39	2.30883496936685e-36	78.1133165620558
LPIN1	1.78278195942291	7.60495056874482	20.4433147216164	9.02170695159932e-39	3.00218180349167e-36	77.8258065941891
SVIL	1.90891342521449	4.11248707877511	20.4387160089447	9.19688085779282e-39	3.00218180349167e-36	77.709884402361
HERPUD1	2.04609126715943	8.34033559735188	20.3685838843399	1.23352606344653e-38	3.94098454653469e-36	77.50657271184
PXK	1.75711737926301	4.64163161817144	20.3224330415309	1.49691785219055e-38	4.68285801426943e-36	77.2790324682132
COBLL1	1.37035794830597	7.29319350002443	20.3087643928713	1.58530544836946e-38	4.85815236994199e-36	77.2603659468704
SLC29A1	-2.29860100424213	5.08681264342282	-20.2823762525977	1.77109116575652e-38	5.21464802843135e-36	77.0921245876422
CCDC28A	1.81043642053077	4.17683328720963	20.2912976507386	1.70594684859827e-38	5.12329957571032e-36	77.0596171956336
NOL6	-1.25585058998004	6.90341654535945	-20.1943602200711	2.56470138187241e-38	7.4060684519608e-36	76.7842055801065
DDX5	-1.19250106265542	9.27662148173204	-20.1809377123169	2.71390455056557e-38	7.68905485496086e-36	76.7107363243349
GOLGA2	0.964920324482432	6.92674000270202	20.1343035156104	3.30362698583465e-38	9.18653015172094e-36	76.5322479323014
VEGFA	1.78874132805863	7.6712279635746	20.0304154865885	5.12446093493752e-38	1.39907100725494e-35	76.0918591129845
ZC3HAV1	-1.85988636486949	7.12221848714818	-19.9934998489434	5.99149857328518e-38	1.60657754600804e-35	75.9430858459556
IRF2BP2	2.8727634624696	6.78721991476656	19.9749632281836	6.48114204507536e-38	1.70738296401494e-35	75.8600951080347
HMOX1	6.0702715049069	8.09908799650029	19.9593977623461	6.92330593756538e-38	1.79242003376693e-35	75.7374261880566
DIP2B	1.37875907434044	7.08165945887384	19.8237079869466	1.23231286650969e-37	3.13634067856094e-35	75.2167720700799
AARS	0.976721313939395	9.82860415560559	19.8014866230575	1.35463863190505e-37	3.39020894944771e-35	75.0985775595516
TFRC	-1.69078113915698	8.69312267884588	-19.7710336081226	1.54239291581116e-37	3.79681508587219e-35	74.9821642847484
TMCO3	1.15207286232948	7.14698493502492	19.6745106799994	2.32915611713701e-37	5.54658919432371e-35	74.5857499452534
ZFAND3	1.14898473760006	7.19824743810549	19.6710360576621	2.36402309827329e-37	5.54658919432371e-35	74.5699899482888
EIF4G1	-0.853085856343322	9.98084393636985	-19.6770570084801	2.30393348212758e-37	5.54658919432371e-35	74.5656040125919
FOXP1	1.84561197658196	5.49699812951662	19.6462776420316	2.62816266485135e-37	6.07146008852429e-35	74.4714927709446
HDAC5	1.65852762595098	5.4268978143799	19.6385459972898	2.71659079289454e-37	6.18065565850066e-35	74.4327015798295
HBP1	2.37903307743878	6.30158655066712	19.609174962999	3.08070450193088e-37	6.9044565374618e-35	74.3139253951484
DNAJB9	2.89403648094838	5.99268817849321	19.5991164058502	3.21638622667762e-37	7.07364400996364e-35	74.2618930901336
TACC2	1.28355193208109	7.14236543094497	19.5966611621825	3.25040914149901e-37	7.07364400996364e-35	74.2514389551788
ZFYVE9	0.962336489937488	6.14320345977865	19.4961067940463	5.00466957097562e-37	1.07357311825386e-34	73.8308412370461
JADE1	1.39419784805623	5.57233550500339	19.4897254154945	5.1438584765717e-37	1.08788984343945e-34	73.8027045524453
NOP56	-1.40291168314064	7.51123693536341	-19.2857841720387	1.23935554199336e-36	2.58474483591283e-34	72.9107387734617
HECA	1.96204044119708	5.28163458303545	19.2390516499368	1.51714355859929e-36	3.07857130755769e-34	72.7098104414101
NCOA7	1.60956688165022	6.51089075508523	19.2213551561154	1.6380120451731e-36	3.27951851604257e-34	72.6488470411292
LARP6	2.48766827127324	3.88921091538814	19.2654380141126	1.35338268555635e-36	2.78388964470057e-34	72.6303600141276
THEM4	-1.17431832823967	5.85057304299995	-19.1836884637459	1.92855443045814e-36	3.78948764878462e-34	72.4890989149946
ALDH1B1	-2.39229451123184	5.84157259434605	-19.1819445834149	1.94319758228833e-36	3.78948764878462e-34	72.4800367267527
MEX3C	1.28396804999182	5.86485686164792	19.0999810769408	2.77398264274264e-36	5.34027222607994e-34	72.1269740606284
PRKCH	1.94794924572709	4.78716031625338	19.0850437307118	2.96016322264797e-36	5.62655834826353e-34	72.0483505194182
GEMIN4	-1.66651928669391	5.73292332919182	-19.0337598468235	3.70055839648915e-36	6.94594811021014e-34	71.8410963172563
FOXN3	1.21497265661385	6.54672426113975	18.9737337371703	4.80759859695493e-36	8.91245685578707e-34	71.5720279472846
PVRL1	-1.43033905020147	5.71658794469522	-18.9696882804755	4.89322794582473e-36	8.96057449201269e-34	71.5595567987362
PSME3	-0.886745348621804	7.80706412596272	-18.8845654215564	7.09796528254838e-36	1.26884579384222e-33	71.169044653014
SMAD1	2.12003583616264	6.0462424517514	18.8696396149983	7.57703887100069e-36	1.3385507727876e-33	71.1262681743647
OPTN	3.28302483940977	3.83995080049734	18.913593264143	6.25176988428027e-36	1.13104309135365e-33	71.0484712494923
TMEM109	-1.20039009680245	6.64390485681534	-18.8475891057192	8.34502310023682e-36	1.45707984736228e-33	71.0244624391024
GTPBP4	-1.27141174527564	6.88496240058456	-18.8233328062344	9.28069495148893e-36	1.60182661369607e-33	70.9135473326261
MBP	1.14423001503933	6.26349070509783	18.7847838947189	1.09899200480457e-35	1.87527999365289e-33	70.7509161285321
LETM1	-1.29551184095063	7.14583696919759	-18.7796079460659	1.12423733239898e-35	1.89680312171945e-33	70.7210424995819
ZC3H6	2.58431450321486	4.65883622118192	18.7687783582885	1.17896249804692e-35	1.96703343007473e-33	70.6115544628662
STX5	1.38991501589849	6.1485376462777	18.7331487233045	1.37866263707677e-35	2.27494485256535e-33	70.5314831723192
KPNA2	-1.18276796568222	7.62729148647251	-18.7174000339415	1.47746891506468e-35	2.41148622050121e-33	70.4404903638842
INPP5K	1.03918468013997	5.29369354630923	18.6236254739217	2.23250363492551e-35	3.60465318086467e-33	70.0538248921212
GABARAPL1	1.47210255270647	6.48173614621184	18.6193738550248	2.27473937805359e-35	3.63377515966518e-33	70.0308813305165
JUND	2.81851336640853	7.08453725601341	18.5850304199112	2.64677155678018e-35	4.18357070490645e-33	69.8643635711218
TRAF3IP2	1.33311589981079	5.04039147976711	18.5758804610799	2.75584071124885e-35	4.31059417917841e-33	69.8438325827045
UBE2G2	-1.30796019413451	6.57012282719536	-18.5606210901872	2.9478938729368e-35	4.50651319731595e-33	69.7685109391875
RRP1B	-0.815454623286794	6.47437924370733	-18.5591774258059	2.96674714318687e-35	4.50651319731595e-33	69.7591163775992
POP1	-1.88985427751666	4.76175089075964	-18.5588431748941	2.97112950542275e-35	4.50651319731595e-33	69.6916143717971
CBX4	1.44079335194899	7.66253958913901	18.5466399056149	3.13566782484073e-35	4.70851880578083e-33	69.6900067421398
YPEL5	1.50970590055464	5.84370081318027	18.4936171318555	3.96400268290956e-35	5.86191897307379e-33	69.4828833454829
VIMP	1.10810832001129	6.05259767249459	18.4926013644685	3.98185758693078e-35	5.86191897307379e-33	69.4749738006584
CHMP4C	1.2297025906518	5.18982783108644	18.4860097694022	4.09970645758304e-35	5.97681477350165e-33	69.4494433776227
GOLGA5	1.21704785891699	6.59179174314537	18.4791641883582	4.22581431911328e-35	6.10142575151971e-33	69.4050507059428
BHLHE40	2.88110744610102	5.12808083203357	18.4668330986068	4.46290923434044e-35	6.38238524408153e-33	69.358887822048
HEIH	1.87406404819071	5.41840998057326	18.4252964571581	5.3646017983724e-35	7.59951515135472e-33	69.1812819347902
TCF12	1.1325190677308	6.12501210886346	18.416169156189	5.58613937878982e-35	7.83938961793532e-33	69.135462803393
ANKRA2	1.42625115840542	5.20587459055452	18.3450145498369	7.6608029100268e-35	1.05536345410057e-32	68.8278079159192
NCS1	-1.33180462031207	6.01670621139917	-18.3259526470122	8.33809041322083e-35	1.13822514222658e-32	68.7429108810552
CCNE1	-1.68881979373398	3.77057170013243	-18.3520730064914	7.42429954925813e-35	1.03225261140426e-32	68.6778982410672
BZW2	-1.02346449131492	6.45727854649784	-18.3094455087605	8.97313040637141e-35	1.21387861425291e-32	68.6584943536722
ATF6	1.17828844092897	6.80005234435732	18.2854310464521	9.98494589443216e-35	1.33869596027494e-32	68.5462465403635
IRF6	1.70121283876843	7.06191539247202	18.2283618126126	1.28749198928101e-34	1.71088316026936e-32	68.2829251461325
YPEL2	1.70734235442064	4.98712135609503	18.1490859254516	1.83399829619264e-34	2.41572968558147e-32	67.9570892829954
CTPS1	-1.28081486246741	6.18092813762533	-18.1359715206434	1.94469244637894e-34	2.53926102389793e-32	67.8931374055764
MEF2D	1.65468863826223	6.15072012103961	18.130839215319	1.98982146957803e-34	2.57578958510204e-32	67.8710159640338
MEF2A	1.47821022127983	5.6934949789819	18.0894843196154	2.39413161129675e-34	3.0726735277976e-32	67.6925847238179
SIAH1	2.11188040109369	4.38388839248918	18.0622342542264	2.70479332378378e-34	3.44196411440147e-32	67.5501761074187
HS1BP3	1.26274062236077	5.55611048271143	17.9941488015712	3.67029361307125e-34	4.59276074115649e-32	67.2701151382868
NR1D2	1.71928742920944	6.9379360893542	17.9955030536599	3.648056058617e-34	4.59276074115649e-32	67.2510492287839
EDC3	0.984635929881367	6.50483328344611	17.9915777078002	3.71288840097898e-34	4.60766382058681e-32	67.2362144834627
ABCF2	-0.951919231092166	6.63673681109388	-17.9844131020169	3.8342259882386e-34	4.71924077372056e-32	67.2061786335828
WDR77	-1.37595512633531	6.10229394502723	-17.9682989974603	4.12191389530834e-34	5.03208610178455e-32	67.1500829025068
TUBA4A	-1.88189848570427	6.38724074674741	-17.936672865627	4.7512614372079e-34	5.7075953392891e-32	67.0064671202434
ATP6V1H	0.913390326088877	6.56147949291769	17.9129124498053	5.28697602043913e-34	6.30073269229476e-32	66.8861331240218
ABTB1	2.01949607487584	3.41542138362453	17.9651915181739	4.17984229113342e-34	5.06165418094028e-32	66.8730340387038
SAV1	2.00927947195525	5.80290893973443	17.8843179137119	6.01294021559174e-34	7.10947325018312e-32	66.7757683324587
CTAGE5	1.80270364341562	6.56298071870709	17.8805612095403	6.11549477732836e-34	7.17423981065334e-32	66.7478961227696
CEBPB	2.8150975209775	5.66217179809038	17.8527811492466	6.93056116777585e-34	8.06738810041257e-32	66.6389134767033
RRAGC	1.56809675077004	5.93763732102689	17.829139228011	7.70982735663858e-34	8.90544366056038e-32	66.5289219798364
FAM129A	3.37317888717052	4.70960633955465	17.7881710007791	9.27487444285292e-34	1.06314133308305e-31	66.2528670296029
CBFA2T2	1.3897662398475	6.99926157536821	17.7112098124821	1.31322032450906e-33	1.49388760551728e-31	65.9632752685529
CACUL1	1.21353874652147	6.19750747086685	17.6732581257093	1.55931779370568e-33	1.76050496167553e-31	65.8172059130593
KLF6	4.11495729613631	4.84292511091674	17.6303997087802	1.89352781884351e-33	2.12188162147419e-31	65.6307584458904
ANAPC7	-0.883911303435811	6.33313145675813	-17.6285216791979	1.90971959147689e-33	2.12417402856422e-31	65.6127517622354
CDC14A	2.36706403552263	3.94432496548793	17.5868685394991	2.30693962323274e-33	2.53448242102749e-31	65.4257945001892
PTEN	1.05565148125752	6.70777567922009	17.5863514642681	2.31236075972807e-33	2.53448242102749e-31	65.4141418220406
ZFYVE1	1.67978973830825	4.88464466396943	17.5795970828633	2.38436389311215e-33	2.59446436369362e-31	65.3967641888358
GTF3C2	-0.773434756318967	6.30573389334324	-17.5548390685936	2.66812985701205e-33	2.88234805272611e-31	65.2800979402821
MKRN1	0.749937891545661	7.01404923103086	17.5363296217496	2.9022735752599e-33	3.11289571472162e-31	65.1834188764245
FNIP1	1.87965071122154	6.6316041327566	17.51433592649	3.20753204727342e-33	3.41590788807501e-31	65.0972019350537
ERN1	2.87853676482302	5.45741179335439	17.4915070485333	3.55861620548486e-33	3.73679587003921e-31	65.0127163224453
ADM2	1.2670267954318	7.13857717165746	17.4926334646754	3.54041902886264e-33	3.73679587003921e-31	64.9841639489989
JUN	4.09412672630562	6.83319513857423	17.4719391658336	3.89018618808204e-33	4.05659970834999e-31	64.8952342197847
CPSF6	-0.877563403363824	7.22312014992836	-17.456123466672	4.18077017914138e-33	4.32954793172324e-31	64.818324294564
MRPS25	-1.05429621164575	6.16408240047868	-17.4443912197119	4.41035351599735e-33	4.50516111538886e-31	64.782609193203
UBALD2	1.91458124651606	4.9321007902623	17.4254092438933	4.80898206730612e-33	4.87916721099113e-31	64.7136023317308
OTUD1	2.91952768117945	3.9088091892708	17.4517429275267	4.26504991044871e-33	4.38657462022588e-31	64.638157120218
YPEL3	1.97491333502587	3.76466548461503	17.4075705168769	5.21660129535318e-33	5.25721376181364e-31	64.5611546247807
RNF19B	1.86792620632593	4.81109516869385	17.3871186055791	5.72690298020519e-33	5.73301167671741e-31	64.5382155572727
QSOX2	-1.18257540581874	5.43776399669378	-17.3623690983994	6.41209442696668e-33	6.37642449770409e-31	64.4245028127883
SESN2	2.23622777953022	7.10016023583952	17.3304041702492	7.42059300108001e-33	7.33076477001431e-31	64.2500108937369
MAP1LC3B	2.22601078644676	6.87429820809902	17.3006901990091	8.50081252164013e-33	8.34301966176132e-31	64.1294448834167
TGIF1	1.75957408870567	5.38994975435248	17.2331562036401	1.15820688292658e-32	1.12932691909257e-30	63.8366410214983
NBR1	0.965527597794431	8.05450156287672	17.2034715805718	1.32711485013186e-32	1.28567461868258e-30	63.6431905095818
HIST1H2AC	1.89578194608691	5.12517021300893	17.1867137742167	1.43319787772533e-32	1.3707579192308e-30	63.6283554911184
ZFAND1	1.12019800798519	6.58090106503428	17.186769290837	1.43283271342042e-32	1.3707579192308e-30	63.5943572185199
HIVEP2	1.6547274898493	6.1485347158925	17.1777869055691	1.49314972551191e-32	1.41905925811942e-30	63.5664501844477
PMPCA	-1.29704198718213	6.44766289967222	-17.1594024382301	1.62468685963837e-32	1.53435835750502e-30	63.4820455660831
HNRNPAB	-0.953446556743807	6.99528154086491	-17.1414932349096	1.76403001910202e-32	1.65554217292724e-30	63.3801938935306
ATG13	0.851161940103211	7.07579107558553	17.1324148702194	1.83919516436429e-32	1.71536363901206e-30	63.336813316236
ARMCX3	1.05288952659476	7.09479876587203	17.1137933342215	2.0036114746871e-32	1.85717468542602e-30	63.2600574651594
PDCD11	-1.01803496803206	6.80893562706951	-17.0953000114858	2.18153424165662e-32	2.00968823145495e-30	63.169309806128
UBQLN4	-0.844024311959783	6.53979751137538	-17.0912065786204	2.22301811723037e-32	2.03541707611776e-30	63.1602127599873
ZNF16	1.84051603550236	3.97373446515956	17.0613278031784	2.55085274845918e-32	2.32143059823412e-30	63.026563439275
DUSP16	1.54218641592422	7.35105238407756	17.027499089921	2.98115692352309e-32	2.69668990142306e-30	62.8457965108399
USP7	-0.823565968140596	7.65693201488421	-17.0177498628034	3.11822225717686e-32	2.80378595292023e-30	62.8012820574232
MAT2A	-1.80548135016393	8.01234694795082	-17.011501126399	3.20939020753477e-32	2.8685835331156e-30	62.7730463830735
IFRD1	1.90782305491759	7.02133659373693	16.9926813319177	3.50049307955902e-32	3.110260596607e-30	62.703007379058
CCT6A	-0.975780219061129	8.91849039169135	-16.9483786648956	4.29506043172867e-32	3.79380161428457e-30	62.456457164223
SNX9	1.22897230820441	5.52731884895255	16.9317977115368	4.63710282552774e-32	4.07197286714179e-30	62.4559475095852
TAB2	1.05834308573238	6.58963275030519	16.9001619645255	5.3676043285251e-32	4.68604340681005e-30	62.2772268745103
KAT6B	1.32403473046855	5.94713286133803	16.8765008940822	5.98872900861144e-32	5.19807831175199e-30	62.1849489328743
SIX4	1.56682202806426	4.63934720909786	16.8379324445325	7.16004143825774e-32	6.17903346188956e-30	62.0314720757847
CPEB2	1.93860089310213	4.50342084306404	16.8359828299946	7.22502528580165e-32	6.19948455380557e-30	61.993997204362
UAP1L1	1.84052197894432	5.96604658361656	16.8184462305767	7.83688116195802e-32	6.68628451863418e-30	61.9214229251313
STEAP3	-1.71352956392861	4.05728704467787	-16.8169931058864	7.88986153930641e-32	6.69345541662288e-30	61.8951137701168
CCT3	-0.92630470468997	9.37236956397451	-16.812118919105	8.07021775338032e-32	6.80799942611005e-30	61.8187755469179
HMGCS1	1.46963888042673	8.01092711096575	16.8032928715285	8.40742267801757e-32	7.05284128117943e-30	61.8074911276311
NKX3-1	-2.52047831708819	7.74594844250421	-16.7952255860309	8.72802386156617e-32	7.28111146140431e-30	61.7736059410811
CHIC2	1.8015855801258	3.76468161155287	16.7721045883505	9.71666428471271e-32	8.06107353034509e-30	61.6771293678818
XBP1	1.32198249898453	8.43078054526475	16.760372704641	1.02606401043519e-31	8.46559185752461e-30	61.5971496827908
LMNB2	-1.32028399995687	6.88176950313663	-16.717254840069	1.25367796131496e-31	1.02870099820248e-29	61.4250894665409
BCL6	1.24968735820216	6.38712668969281	16.6844627761978	1.46025325289277e-31	1.19169363290423e-29	61.285563768709
KLHDC2	0.929724630155045	5.94031093070491	16.6340956650307	1.84623750864915e-31	1.49854607729058e-29	61.0600795170354
GNL3L	-1.12983325659102	5.84975695988433	-16.6217400764289	1.95567155314468e-31	1.57883677645271e-29	61.0151830127514
NOP16	-1.42453433534064	5.05378879721578	-16.5893298657964	2.2747592566089e-31	1.8226528177086e-29	60.87918729883
HILPDA	-1.6572015424161	3.95236856073731	-16.5886526786182	2.28195744358828e-31	1.8226528177086e-29	60.8259226005584
MLLT10	1.31454781206664	5.50643273017712	16.5674494264566	2.51931050797433e-31	2.00158553374299e-29	60.7663153750935
KDSR	1.06429991685848	5.77052817460411	16.5624210205842	2.57915074254295e-31	2.03834355526447e-29	60.741207619038
MMACHC	-1.18376255620753	4.35207373465454	-16.5580014957126	2.63292442515227e-31	2.06994728628725e-29	60.7342282452655
BBC3	3.28782225236835	4.23658884704849	16.5456078787039	2.78981343354427e-31	2.17056158124874e-29	60.6539425963732
ANKRD12	1.63609891192876	6.40700647269071	16.5367427951001	2.90777288622983e-31	2.25067616802202e-29	60.6079821258329
LRRC37B	2.75010484808694	3.28921237217693	16.5558938965798	2.65896389929301e-31	2.07953134957207e-29	60.5868860884567
TTC39B	1.49190934304491	4.51413909280892	16.5239307400885	3.08717261762346e-31	2.37728123211456e-29	60.5751029492498
LRRC20	-1.4600431271399	5.42004789699566	-16.4658858080527	4.05011789821014e-31	3.10288624283283e-29	60.3061504554662
TSR1	-0.964143961618992	6.50678236308161	-16.4627466434416	4.11007248484025e-31	3.13283494580514e-29	60.2477552185155
FASTKD1	-1.67215871308156	4.59381810500592	-16.4533793050913	4.29433725954324e-31	3.25675597420713e-29	60.2385331385739
CPEB3	2.17014151245051	3.90649910575807	16.4448129940062	4.47011051676914e-31	3.37302409647263e-29	60.1854254899676
PHF3	1.4927416609597	6.61960549758952	16.4412755399316	4.54479059093513e-31	3.41222877567409e-29	60.1444946650015
COLGALT1	-1.18349538833272	6.59888772061739	-16.4341577775933	4.69887987491025e-31	3.51036717421156e-29	60.1197966212551
WASL	1.14343978711855	6.36836432045509	16.3885046335185	5.82018959077906e-31	4.32653301461081e-29	59.9086337544374
SLC25A25	2.00922645811798	6.4943086650999	16.3705493485902	6.33172942953784e-31	4.68360833073597e-29	59.8204130914346
ATXN7	1.58612989609829	5.60596776997053	16.3511364019043	6.93581248796011e-31	5.10530197643182e-29	59.7599607623839
KIAA1324L	1.03565426669426	5.45325731881067	16.3189310115323	8.06855833357952e-31	5.85301796797246e-29	59.6098341826446
RAB3GAP2	1.12067592048587	6.78030859594697	16.3273792070175	7.7545444018088e-31	5.68010920671029e-29	59.6089480264772
EDEM2	1.12865379977885	4.61751623232229	16.3080552824378	8.49170692989475e-31	6.10102733298084e-29	59.575861356058
TUBB4B	-1.65796999489159	8.24643229735987	-16.3233969679708	7.90100048642709e-31	5.75929239340724e-29	59.5654247059403
NRF1	1.46383873004034	4.81927412508504	16.3035682678885	8.67272467066771e-31	6.17289232714351e-29	59.5525457963924
JMJD1C	2.07312908886866	6.81827209626717	16.3104545562351	8.39647801597211e-31	6.06161124460756e-29	59.5261252493765
LOC100129034	-1.48071708557854	6.05477283818739	-16.3008643867022	8.78367490070951e-31	6.22149350514406e-29	59.5140187732301
SUSD6	1.19644667472104	5.74173092946493	16.2986683133401	8.87483758660797e-31	6.25655216903781e-29	59.5052601650363
KLF4	2.67345754932585	3.69924565530613	16.2932901127517	9.10213476543533e-31	6.38680633821387e-29	59.4641058557308
KLF15	1.76732216882818	4.75566446551308	16.2819041531388	9.60284125099525e-31	6.64498913479008e-29	59.44896585091
MARCKSL1	-1.29328736469772	8.27835699696347	-16.2922430034852	9.14706468026032e-31	6.38848015064135e-29	59.4165475909444
FBXO32	3.04057236496424	3.18923955740851	16.3035382251231	8.67394966054396e-31	6.17289232714351e-29	59.3833233426147
SARS	0.785303379778242	8.72988867275998	16.287238671874	9.36489276836115e-31	6.51033471341255e-29	59.3786831064937
GAB1	1.95041139147189	4.13695431438177	16.267878430947	1.02578833652688e-30	7.06570534921448e-29	59.3622068310489
MAFG	1.75910272693274	6.53642251778699	16.2656126260597	1.03678416072326e-30	7.10883605361666e-29	59.3545590839397
TRAK2	1.18658596634075	6.27129875874763	16.262198696759	1.05357603375043e-30	7.19113532854383e-29	59.3122907353427
SH3GLB1	0.959210183579121	5.48805745756601	16.2524892357461	1.10284359919452e-30	7.49334818348641e-29	59.3065423647542
SNX25	1.04404410409598	5.46274992446741	16.2457972506423	1.13814246462013e-30	7.66383284696674e-29	59.272450152034
ENDOD1	-1.89945918335767	7.99903083542484	-16.2490248301382	1.12097799330203e-30	7.58225475109154e-29	59.2229207223949
FOXO3	1.4282394673709	7.57597301824149	16.2073200054447	1.36431840777628e-30	9.14580589784312e-29	59.0250503387644
MCFD2	0.968768367041151	7.17054491142346	16.1867459949807	1.50328091983132e-30	1.00325627965276e-28	58.9417365622983
EFNA1	2.26892414879388	6.64351017327533	16.1387612532333	1.88527914682066e-30	1.25262618002916e-28	58.7241322646552
OSER1	1.88434044290012	6.53374417076399	16.1320218464182	1.94624152174066e-30	1.28743447975585e-28	58.712543487235
RNF146	1.34245976813592	5.50158932592856	16.121420529627	2.0461746693757e-30	1.34760345769059e-28	58.6868975212668
TUBB3	2.33597960199545	6.20668955784321	16.1118762883417	2.14055074711682e-30	1.40360305758542e-28	58.6562252496082
NETO2	-1.57260452154484	6.0214272889255	-16.1047974846977	2.21336455641934e-30	1.44503835561708e-28	58.6027453780345
POLR1B	-1.05222298167206	5.7553208188769	-16.1031595705302	2.23056422797751e-30	1.44996330940737e-28	58.5843186863949
POLR3C	1.23808988778849	5.00117365141683	16.0530616716425	2.82689267510487e-30	1.82182920211909e-28	58.3766079632062
MITF	2.39051212393549	3.680424971935	16.0552210301589	2.79815322654714e-30	1.81108055387206e-28	58.350860775551
ZNF554	3.70213773028905	4.91192939456223	16.0149772354807	3.38547913800374e-30	2.17249379214804e-28	58.1690548280217
RNF144B	1.76745581035923	5.40282879366205	16.0053389864099	3.5436520639079e-30	2.26431827198472e-28	58.150689189785
TSC22D3	1.55925827734416	5.95208719107084	15.990900727063	3.7946128838832e-30	2.4074577635046e-28	58.0629579548593
TIPARP	2.71679433963823	4.3268699024393	15.9877517981863	3.85167821083213e-30	2.43011764764098e-28	58.053103371137
C6orf1	1.53877218731093	5.02553609395923	15.9775081655031	4.04335300161169e-30	2.54037609507118e-28	58.0249477031841
JMY	1.741117048184	7.05588287559849	15.9906164096989	3.79973022076846e-30	2.4074577635046e-28	58.0206701950824
ABTB2	1.72191526384506	4.50032242998702	15.9707934116411	4.17417263178682e-30	2.61164067662129e-28	57.9939424671603
SIAH2	1.07597970583009	5.31971324350936	15.9497389128377	4.61261196447144e-30	2.86210666357451e-28	57.8782235563473
DVL2	1.06271757214938	6.83635485481416	15.9583783241811	4.42736283869596e-30	2.75855935211031e-28	57.8762012718026
SMAD4	1.04631812261111	6.343697078503	15.9411199604508	4.80518991450496e-30	2.95716113754945e-28	57.795038657583
PRDM4	1.21890861936746	6.34513903070483	15.9373133838906	4.89279666060091e-30	2.99878508798299e-28	57.7840847480568
ATP5G1	-1.14897496507147	6.41779695550586	-15.9331214992499	4.9911304745102e-30	3.04661850427826e-28	57.7717583951577
TIMM21	-1.77682996839614	5.13785885254676	-15.9221084081533	5.25905099964374e-30	3.19716234051216e-28	57.7630134576452
TNFRSF10D	-1.89661495734658	6.00131727151201	-15.916557247056	5.39953137632443e-30	3.26932915914869e-28	57.7339537727388
WDR3	-1.10145184549993	6.51101782139512	-15.9143829964058	5.45557690765163e-30	3.27683771381188e-28	57.6659641128909
AP1G1	-0.934175858490518	8.07396592914675	-15.9155196765651	5.4262041894529e-30	3.27228442204115e-28	57.6458493699586
CORO1C	-1.06150954721296	6.04497974329594	-15.8788846865606	6.45795983032724e-30	3.86345517180055e-28	57.5335157882964
LOC646762	1.28369499207438	4.48529429812937	15.8675442151843	6.81572170358103e-30	4.061304646864e-28	57.5027624136456
ALG8	-1.53058006998473	5.8245929121552	-15.8507664837535	7.38189997137083e-30	4.36403976260253e-28	57.4190168270567
BACH1	1.93215457753716	6.07692836272501	15.842892760368	7.66368080736856e-30	4.51285611778221e-28	57.3618054686168
ZSCAN26	2.14188906565102	3.5030921157916	15.8520381258512	7.33737825611316e-30	4.35486450173103e-28	57.3095662222038
ERO1LB	1.98246464356189	4.26970149271348	15.8240253288774	8.3837074504804e-30	4.91756840142241e-28	57.2827359138977
ZFP36L1	1.07266985342542	5.45911754526147	15.8121320587439	8.87215441872128e-30	5.18382376465054e-28	57.2187916620088
CD55	3.16650731166091	1.92412948034999	15.9427874053597	4.767312786434e-30	2.94592464202029e-28	57.1970156115987
SGMS1	1.31798893148064	5.67769576981061	15.7972985256323	9.52165700684674e-30	5.54175200057406e-28	57.1354677589178
GALK2	0.937175563813128	5.37777173424137	15.7701501851105	1.08367673704404e-29	6.25864995517434e-28	57.0272445154553
SUPT16H	-1.3256156796776	7.60804662592608	-15.7823135476615	1.02263616604414e-29	5.92892072174474e-28	57.0222465673096
TES	1.27435296110491	6.78184422587473	15.7664185905449	1.1031278932866e-29	6.34657794850252e-28	56.973924593091
KIF13B	1.12311793595438	4.82599530430403	15.7338316484101	1.28862721226983e-29	7.30189668658254e-28	56.8757270006838
RORC	1.55654853554177	5.01683255066744	15.7357533450537	1.27686528352432e-29	7.26265496113681e-28	56.8690798110863
PPIF	-1.37897670161834	7.39211037712799	-15.7457696770771	1.21728424677292e-29	6.97661841585582e-28	56.8504688112296
ARNTL	1.600169366596	3.78896181880281	15.7253222568209	1.34203292104603e-29	7.54755293723864e-28	56.8134151169269
ZXDC	0.87573581021272	6.19093640061809	15.7310205199123	1.30602950472074e-29	7.37268385070928e-28	56.8089138480299
FTH1	1.36471855675803	11.6550602860358	15.7449254018696	1.22219659592239e-29	6.97813843512189e-28	56.7706026138421
MPC1	0.942267504087252	4.99794491138961	15.7089657991162	1.45101878840946e-29	8.0698141210209e-28	56.7506724052415
ABHD4	1.16092853020841	7.6287354629928	15.7216121274335	1.36600939380271e-29	7.65373024527667e-28	56.7385458711565
BRI3	1.05222456089803	6.38061637489507	15.7090697504213	1.45029877906307e-29	8.0698141210209e-28	56.7079304414847
LRP8	-1.65739512463707	5.21088453780893	-15.698552294265	1.52499879044267e-29	8.41889038135554e-28	56.7057492041405
KBTBD2	1.18380674809613	5.23164389119252	15.7007549348012	1.5090408105264e-29	8.36153387854778e-28	56.7000419714361
KHNYN	0.763122966260806	6.64107650874909	15.6902348007045	1.58680368658014e-29	8.72800152296243e-28	56.6036365814154
HSD17B7	1.35498808678606	5.18377826626915	15.6552175450853	1.87587022632074e-29	1.02058214921856e-27	56.5005826506896
LAD1	-0.84625463158874	7.34861251080765	-15.6712352998636	1.73759792288946e-29	9.48791651276662e-28	56.4901328121276
SGTB	1.28437943376972	4.8245182509424	15.6508769863818	1.91520958140327e-29	1.03078089872228e-27	56.4810872541657
NDEL1	1.28280392481443	5.99597182931151	15.6533484534773	1.89270960207221e-29	1.02602625937604e-27	56.4561867630133
TMEM170A	1.35852935508456	4.67986760113967	15.6369864828343	2.04676389642742e-29	1.0937440095642e-27	56.4123656464543
NACC1	-0.975330668567921	7.50125782815014	-15.6524908835719	1.90048656276425e-29	1.02653619519669e-27	56.4030393241362
ACBD3	0.887957682868137	6.80367495722888	15.6421410505441	1.99691783997918e-29	1.07091851018312e-27	56.3656759478615
FEN1	-1.08252612064399	6.18702241310182	-15.6259928526739	2.15729454220804e-29	1.14872109382255e-27	56.3053377486212
ITSN2	1.06170138684753	6.6052497444528	15.625128929901	2.16623069982797e-29	1.14940354023381e-27	56.2946356908755
MARK1	1.29778468438521	4.29900159667126	15.6020520240691	2.41921202539754e-29	1.27462764117086e-27	56.2445442135663
FLVCR2	2.60539335150568	3.88912822640841	15.6068353746337	2.36444175995933e-29	1.25015695308272e-27	56.2312966416031
CTTNBP2NL	1.39560722900099	5.50162712478079	15.6004922713465	2.43734584088588e-29	1.27969178834763e-27	56.209614445175
EPB41L4A-AS1	1.36005270027452	4.59688091839684	15.5940155352256	2.51411844863944e-29	1.31083342447118e-27	56.2085026849364
TMEM201	-1.24718483696918	4.775659506405	-15.5853313536079	2.62088668474628e-29	1.35241355526289e-27	56.1686961069935
WIPI1	1.66811324143351	4.10715367676247	15.5844647278398	2.63178850642677e-29	1.35338822645563e-27	56.1613847501363
FICD	2.33182051857055	3.73490582094616	15.5917867751536	2.54109572079777e-29	1.32031464856399e-27	56.1146717678304
RIOK3	1.06758426052252	6.49292110652203	15.5871131445661	2.59861484492063e-29	1.34554484521821e-27	56.1133645511122
ZFPL1	1.23511554650628	5.05536346795379	15.57328954607	2.77652110649805e-29	1.41329630288728e-27	56.1008605926277
MAP3K3	0.924197783032086	5.33690090707319	15.5750291848258	2.75347554192666e-29	1.40905402424634e-27	56.099284818491
LNX2	1.30746615684497	6.10665836629561	15.5746257217204	2.75880316414774e-29	1.40905402424634e-27	56.0652683820951
DEGS1	-1.46742123677934	8.06382243282061	-15.5665835355477	2.86718698058736e-29	1.45451620609797e-27	55.9787204638584
IPO9	-0.676128617467453	7.25879823777156	-15.55102618282	3.08915434489233e-29	1.56184315295971e-27	55.9170621585301
RPL7L1	-1.22266129273208	7.07722806696951	-15.5465486310908	3.1561837121466e-29	1.59037767186555e-27	55.9069639941169
PIK3CA	1.41364835237834	4.5163393827473	15.5207858929705	3.57127381668803e-29	1.78754158771291e-27	55.8648673184404
RAB5A	1.31834835410575	6.35752899822793	15.5310700286236	3.39936862993546e-29	1.70718793803046e-27	55.8492478159652
ERVMER34-1	-2.43338825580066	2.45796858843757	-15.6723042335394	1.72874375257906e-29	9.47402050683471e-28	55.810295903087
ZXDA	1.71080479170123	3.68681388658822	15.5045177247415	3.86123215167345e-29	1.91987622481883e-27	55.758280271398
RAPH1	1.56374450293562	6.05455773017609	15.5078416020182	3.80012464115523e-29	1.89576982098295e-27	55.7562001397157
B3GALNT2	2.96846025536253	6.90985719192654	15.4976123845396	3.99135918185775e-29	1.97802803547116e-27	55.6797149423197
RNF185	0.888664624010919	5.97245887656975	15.4831520268605	4.2783178997182e-29	2.11326386783449e-27	55.6422624936951
NAT10	-0.803149015512628	6.53881867925356	-15.4743493112033	4.46306851186781e-29	2.1972930089904e-27	55.565528826202
MRPL16	-1.01564670776811	5.59952663089761	-15.4628036590792	4.71760289400196e-29	2.30747638619979e-27	55.5597818657908
TOMM5	-1.04577417449391	5.0739879449585	-15.4563738278743	4.86562962670531e-29	2.35684820885829e-27	55.5481326706934
TMEM2	1.68638074130253	6.24856582224231	15.4604582028349	4.77106781114007e-29	2.31852279132943e-27	55.5389264584081
FBXO42	1.58240882250049	5.55680060636238	15.4549472663113	4.89909957465468e-29	2.36543019977539e-27	55.5245455194486
RAB33B	1.52826816467697	4.60910109649363	15.4491067029163	5.0385616479378e-29	2.41722177972632e-27	55.5207125371273
RNF115	1.00634762318129	4.95223508883102	15.4425058893583	5.20098762721881e-29	2.47145665222524e-27	55.4860701958124
CNKSR3	3.26753709288951	3.19924818584569	15.4494251896979	5.03085489415286e-29	2.41722177972632e-27	55.48560982336
CCNDBP1	0.85280206414259	5.56803721331632	15.4464839830719	5.10247926737676e-29	2.43234376758506e-27	55.4792539439498
DSC2	-1.27873469479491	7.91207621410056	-15.46320283162	4.70856387227609e-29	2.30747638619979e-27	55.478976487052
CHD2	1.65771941069231	8.09404783918758	15.4611255914437	4.75579291778498e-29	2.31852279132943e-27	55.4702152628385
BTG2	2.03764233008486	6.07907836677963	15.4482837032669	5.0585316235027e-29	2.41907359422027e-27	55.4546558541262
MNX1	1.9333599084866	3.52199095027893	15.4300322947869	5.52243706921602e-29	2.61592791896996e-27	55.3987572392414
KLF3	1.39533500180235	5.9477061999896	15.4116565463551	6.03273610385736e-29	2.83973559045524e-27	55.2880252576964
KLHL28	1.76726795420569	5.91203735130239	15.4044307779544	6.24615089969222e-29	2.93100630968057e-27	55.265045219036
GNL3	1.04528810401581	8.97695778571001	15.4174798174724	5.86608933523878e-29	2.76997476282847e-27	55.2350370820051
NCBP1	-0.828000021532625	6.51595288168459	-15.4023415022736	6.30926101364681e-29	2.95139761311279e-27	55.2346108145332
GCC1	0.98724553641393	5.79430265610434	15.3947195004923	6.54498052987689e-29	3.05215613778358e-27	55.2184227255535
SLC30A1	4.17749769435202	5.48117190469349	15.3679025198936	7.44696967441443e-29	3.46203395142437e-27	55.1112276581503
EXOSC2	-0.97640044843021	5.72678188006167	-15.3629738186768	7.62586342798823e-29	3.53425818625529e-27	55.0629959120432
RORA	3.70999190159676	1.94257644938843	15.5950348272251	2.50187690354211e-29	1.30899594367904e-27	55.0362820610969
MYD88	-1.10828778438746	5.52776477961224	-15.3484458585255	8.17870900906697e-29	3.77881521477383e-27	55.0232092321251
CBX2	-1.19949205168027	5.66398254910275	-15.3461953692389	8.2678819689836e-29	3.80829802595883e-27	55.0054179626183
PELI2	1.8398122744627	3.95447816161674	15.3342475839303	8.75792779317885e-29	4.00942206531627e-27	54.9274758358634
SOWAHB	1.03343405945747	4.63396422199362	15.3238268319216	9.20912574634715e-29	4.20316815219297e-27	54.9174842187361
SCYL3	1.59893065978387	4.43186751587759	15.3208718511782	9.3412721611429e-29	4.25056190217339e-27	54.9114967304457
KNOP1	-1.22860258592001	4.94562663440371	-15.3050561583429	1.00816414548423e-28	4.57359299353208e-27	54.8214415111958
UVRAG	1.25520124521728	4.70895166630546	15.3029855085495	1.01828440128954e-28	4.59977633713439e-27	54.8192407055482
CRTC3	1.12232707147044	5.26026766296503	15.3026238836764	1.0200622804114e-28	4.59977633713439e-27	54.8032405014074
LATS2	2.29831994025108	4.08697167161829	15.2834482746587	1.11894565923667e-28	5.030565275179e-27	54.7199751122306
TMEM177	-1.20756242536363	3.95332618588013	-15.2762981976205	1.15823533844005e-28	5.19166025134799e-27	54.6948388174311
SLC19A1	-1.56932756370243	5.30683842421257	-15.2721234929397	1.18181351942574e-28	5.28158089514788e-27	54.6516699987008
LRRC1	1.02786874468531	4.66990791488987	15.2644770847265	1.22625775590738e-28	5.46394257053566e-27	54.634891458003
STYK1	1.15770160658299	4.74049473639568	15.2321268082386	1.43366171182206e-28	6.35040243797053e-27	54.4825609189037
VPS9D1-AS1	-1.5261324851578	4.45926987813282	-15.2261632831161	1.47558078841837e-28	6.5168591526148e-27	54.4591435722119
MED13L	1.3570159898362	6.65476595559085	15.2392009061195	1.38548520456569e-28	6.1551614886859e-27	54.4387460491344
HERPUD2	0.998000500070105	4.75219203880957	15.2089340870131	1.60374071821479e-28	7.06210282249659e-27	54.3692661815028
DNAJC27	1.68721632422487	3.74578719499023	15.2063144409169	1.62418395815667e-28	7.13121237300599e-27	54.328431493156
ZNF419	1.37338988382844	5.37722899280268	15.1933866845364	1.72897113012189e-28	7.56916340813712e-27	54.278644717813
KIAA0391	-0.967762428093677	5.39855177901452	-15.1872971569367	1.78065892995537e-28	7.77278328261915e-27	54.2440814014766
RPL36A	-2.74057635297215	1.87967025854112	-15.3417490823095	8.44694403693838e-29	3.87887803237513e-27	54.213308374486
NOL11	-1.24941111731328	6.3008250253928	-15.183676827618	1.81212149117257e-28	7.88719313375286e-27	54.1899397723358
MAPK6	1.15325633963428	8.47440138685723	15.1789133280767	1.85437171579667e-28	8.04775886832451e-27	54.0933305019784
TSC1	1.30466206177044	6.80269904175019	15.1639975343339	1.99318108505105e-28	8.62524702395578e-27	54.0803341306428
CLK1	1.99952530226642	6.40821426877316	15.139194746676	2.24751505374702e-28	9.69789828938655e-27	53.9919925150675
ZNF703	2.92860309275224	3.2807919500723	15.1291944797215	2.359067521527e-28	1.01210736866427e-26	53.9621380177483
TTLL5	0.917928461915273	5.70284184166465	15.1342287574906	2.30223162711466e-28	9.90553298359706e-27	53.9618129843394
NAIF1	1.52988415063564	4.95601741755398	15.1201405562269	2.46485705762808e-28	1.05448129849981e-26	53.9369508573527
TNKS	1.00630438161769	6.91845937439789	15.1063593841797	2.63510752482427e-28	1.12411291456708e-26	53.791526971454
PIM1	2.67119119237482	3.71123405408853	15.0824572029062	2.95890359957647e-28	1.25866562184817e-26	53.7640305843626
RANBP10	1.522121372841	6.59287670286625	15.0714384628165	3.12135834565093e-28	1.32402025192922e-26	53.6250817410802
TCP1	-0.721319318747337	9.256647865499	-15.0614152253533	3.27691117257319e-28	1.38608727231997e-26	53.5175329109366
TBCEL	1.11538286848843	5.78667866871894	15.0369557219896	3.69001008133331e-28	1.5564379601489e-26	53.4956471989814
ZBTB21	1.6568408321484	6.98309336579657	15.0229050660372	3.95058578849882e-28	1.66168056582908e-26	53.3888731936571
SDC3	-1.37775956463003	6.23116972697235	-15.0075879952546	4.25576782396128e-28	1.78504496213974e-26	53.3631802232837
IRS2	3.69786623369612	3.77960182461102	15.002265689997	4.36726857945261e-28	1.82163624969612e-26	53.322342661941
PTCH1	1.71098566975267	4.75046468905262	14.993637093986	4.55430816010404e-28	1.8891572191194e-26	53.3154182426888
PCDHGC3	-1.65714586551491	3.42409616247297	-14.9950026607853	4.52417959359832e-28	1.88185819328179e-26	53.275850887682
FBXL20	1.41426399552884	5.13367161923248	14.9726405621086	5.04377854593923e-28	2.0806972155446e-26	53.223284706654
FBXO8	1.46071553750738	4.60562325463179	14.9637193445957	5.26744156717457e-28	2.1610902342266e-26	53.1889983124614
SLC4A4	-1.85885268083061	6.37917095465343	-14.973738754857	5.01691390869579e-28	2.07531623286435e-26	53.1654284737716
FOSL2	1.78683535163529	5.95922088840438	14.9612229662209	5.33179439476947e-28	2.18153200631767e-26	53.1420065690317
CPEB4	1.99022467058243	7.0505935315365	14.9656206897526	5.2189519271217e-28	2.14706252431944e-26	53.1157191693515
PLEKHA5	1.22754539950129	5.29688134338434	14.9478866786885	5.6892110639074e-28	2.321445471077e-26	53.0776351456241
LINC00847	1.28791653866896	4.99588400175693	14.934575461818	6.06997302890699e-28	2.45678477094521e-26	53.0419634831161
WSB1	1.38254558688443	6.52970062290657	14.9470675374162	5.71193333672747e-28	2.32440083968292e-26	53.0217905937341
HIST2H2BE	1.02331058015144	7.04293759046112	14.9354739022327	6.04348606664049e-28	2.45267531828848e-26	52.966630175218
POLR3H	-1.40274669203778	5.80182308884921	-14.912658869227	6.75350968301183e-28	2.72609412365875e-26	52.9058886804819
GADD45G	2.43390158175037	4.22994122716035	14.8993611103142	7.20542528455746e-28	2.87757090619454e-26	52.8863494079762
FLCN	1.55015547645355	6.11538075334095	14.9067714377436	6.94996627383404e-28	2.79039287614684e-26	52.859070763863
WNT7B	-2.34908066230879	4.11645321073288	-14.9058269927061	6.9820115546793e-28	2.79578361346838e-26	52.8434500355136
KIAA0930	-1.20084556952083	6.66032670982788	-14.9074222610494	6.92796971836921e-28	2.78901858689094e-26	52.8354048726867
SNORA33	-2.54580027062487	1.984442051456	-15.0037195355718	4.33652267219735e-28	1.81385026311185e-26	52.7968745948296
HACD3	-0.867750314659444	7.95823406612029	-14.8975607955869	7.26890004683717e-28	2.89522024146703e-26	52.7528728816823
YARS	0.639764155757502	8.51620932228602	14.8892060678872	7.57090249320537e-28	3.00753100100455e-26	52.6933237585953
GPATCH4	-1.01618569563233	6.05077145111275	-14.8672066720658	8.42783912758093e-28	3.32158615064974e-26	52.659505402285
BTN2A2	1.47618233166055	4.87913290114965	14.852406920198	9.058542501388e-28	3.56081346075503e-26	52.6508590955613
MEX3A	-1.5437893366743	3.8251347083514	-14.8511569465906	9.11393566322066e-28	3.57323388822249e-26	52.6502047330423
SEC31A	0.547039828787837	7.87942817311957	14.8706417427343	8.28787557000047e-28	3.27501946208229e-26	52.6195585642414
CREB3	1.07733165767969	5.73587598801955	14.84542844524	9.37218381249165e-28	3.66491437834309e-26	52.5771627487091
GADD45A	2.79965319229173	5.30291457373726	14.8198928243071	1.061582555975e-27	4.14044770403131e-26	52.4845712100737
C14orf28	1.86540496848428	2.31706508726596	14.8858532139346	7.69561671212008e-28	3.04900740235344e-26	52.4564190849446
LYST	2.85086302670796	5.44605981052447	14.8135697309892	1.09485911247172e-27	4.25917213286928e-26	52.4543406025135
ACVR1B	0.988917923512493	5.9643809720547	14.7998793313704	1.17054395533202e-27	4.54183153314358e-26	52.3288471625317
CEP85L	1.89429452792129	3.51957313321646	14.7868084044254	1.2477066396799e-27	4.81634007748929e-26	52.3124090111474
USP3	0.724274353209395	5.99744417377738	14.7900791300841	1.22793149438601e-27	4.75222147414956e-26	52.2814298323663
CIR1	1.29161942866548	4.95157635377398	14.7776492392479	1.30480355228713e-27	4.99819646457745e-26	52.2804154186963
BYSL	-1.18123287971441	4.80660292496552	-14.7764573450272	1.3124242200867e-27	5.01459595135418e-26	52.2697352577937
ARFGAP3	0.675424539722402	6.81327974473827	14.7861248256755	1.25187988917304e-27	4.82005856815957e-26	52.2369893691552
CNST	1.03138360376596	6.29486324673277	14.7776814181462	1.30459842620864e-27	4.99819646457745e-26	52.2127687652757
GDF11	-1.37920340794177	4.12065253003894	-14.7514082869183	1.48334749250845e-27	5.63897365759669e-26	52.1673418033623
RCC1	-0.809135615991858	6.71019697681233	-14.7627376375791	1.40343248743865e-27	5.34871630238039e-26	52.1214006315687
ZNF627	1.47954636272038	5.09562251356835	14.7223989076693	1.70945254215969e-27	6.4821059022904e-26	51.9926114828347
SDC1	-1.54521103421586	5.647810851443	-14.7141758832518	1.77963084517855e-27	6.73121833027737e-26	51.9477231515327
DOLK	-1.14732853645283	5.62661255175969	-14.6976610377072	1.92944360114114e-27	7.26128448990862e-26	51.8760571083422
SLC6A8	-1.03805197684139	7.13358794301748	-14.7027165677055	1.88228400934301e-27	7.10160218198359e-26	51.8283768802539
ZDBF2	1.47577275029192	4.22875975787935	14.6745485120842	2.16063031331367e-27	8.09077924805938e-26	51.7988622093402
PDK3	-1.66193661434515	5.46194915331091	-14.6770668879725	2.13414482495192e-27	8.01157967286952e-26	51.79530386137
C10orf2	-1.40831655315336	4.00193512402822	-14.6710564377634	2.19790349344718e-27	8.20988031283652e-26	51.7801396879328
LRRN1	-2.68117954640001	4.5173715338718	-14.6526243008393	2.40561741368217e-27	8.94037176032842e-26	51.6911863829279
GID4	1.04674397263902	4.83802401571677	14.6448710346542	2.49878099222993e-27	9.23309562746617e-26	51.6369625333675
WDR25	1.1518990948974	3.64051335450008	14.6348441604465	2.62466145022553e-27	9.65978341583002e-26	51.5969778400279
UXS1	-1.70028864426905	4.63296893407551	-14.6331065056749	2.64711556432717e-27	9.71860325524126e-26	51.5950230211103
CCDC86	-1.24309904353144	5.7376389839104	-14.6445612977789	2.50257719790805e-27	9.23309562746617e-26	51.5817597337035
TUBA1C	-1.25500454018088	8.17447422809559	-14.6550219704637	2.3775195354286e-27	8.85876757915531e-26	51.5676153646181
SYNCRIP	-1.05816014928078	8.33712120097991	-14.6521404178844	2.41132829177744e-27	8.94037176032842e-26	51.5394335265272
SUOX	-0.959827509356993	5.67665742650716	-14.6273757382777	2.72254607471057e-27	9.97115898972046e-26	51.5294555898138
ZNF641	1.16337874910355	4.75779036347725	14.6128285547992	2.92386566884363e-27	1.06306941606189e-25	51.4866208828812
MANEAL	-1.0963047029163	5.04191697511136	-14.6081497312571	2.99174432522929e-27	1.08512156491891e-25	51.4610551231366
ZRANB1	1.02374038425634	5.98439010385816	14.6180189341461	2.85037425553976e-27	1.03886455876663e-25	51.4496263991939
RCOR3	1.18771808221416	6.0234677000992	14.619606670787	2.82826610420571e-27	1.03331493481151e-25	51.4408495694736
CROT	-1.5593462086406	4.87538255969214	-14.6009392954144	3.09946423205197e-27	1.11610443425641e-25	51.4351381749032
ZNF821	1.90110107453722	3.77741014029453	14.5895555215552	3.27752123757408e-27	1.17739853835915e-25	51.3855685121922
SNX16	1.69898542100396	4.234676680245	14.588871024289	3.28854952618962e-27	1.17854080394423e-25	51.3826284391597
GTPBP1	1.01692799156216	6.45762686201424	14.6047352882364	3.04227715593909e-27	1.10079117526702e-25	51.3639655243302
TBC1D22B	1.77655368282038	4.42761365033859	14.5803808456776	3.42847885538245e-27	1.22285127060387e-25	51.3328793721676
ARCN1	0.629689032313587	8.48350739278848	14.6029775934409	3.06862404019416e-27	1.10765525450855e-25	51.2959017973192
PHLPP1	1.22343763224769	5.34654541806331	14.571452093133	3.58209624397809e-27	1.27461509951599e-25	51.2525796325421
BAZ2B	1.67191309817266	4.83886107697609	14.5651040523019	3.69550200445948e-27	1.31185952952633e-25	51.2492414330099
PITRM1	-0.658518337615273	7.30575496578559	-14.5832210004879	3.38101577083478e-27	1.20879363844893e-25	51.2346296902048
NFIL3	2.69169417297502	4.54743575164587	14.5452409515081	4.07418956489374e-27	1.43610400249869e-25	51.1614375350795
INTS6	1.25658884729543	6.24717619051419	14.5548003369225	3.88730598528691e-27	1.37669308195916e-25	51.1241858951931
AK2	-0.582012983744855	7.46806929800169	-14.5507926251004	3.96458383667026e-27	1.40075743273978e-25	51.0644717053537
HSPA13	1.63780736850558	7.12984283201964	14.5347492272698	4.28970906016101e-27	1.50853094256154e-25	51.0036853695282
UTY	1.61718813814471	4.49623736663975	14.4938873350149	5.24406651653873e-27	1.83127680958943e-25	50.9156522115138
KRCC1	1.41123122513193	5.07034794164051	14.4930315233982	5.26618646622405e-27	1.83306991986147e-25	50.8851238498747
GCN1L1	-0.909405401671659	8.44454291594569	-14.5188457927703	4.63844037248539e-27	1.62735562227198e-25	50.8831895118395
TCP11L2	2.57328806732814	3.36695467569765	14.5120704459205	4.79553428910796e-27	1.67854878520385e-25	50.8808205540662
SOWAHC	1.13655572548958	4.74003563880042	14.474086478913	5.7805966587181e-27	2.0000331665279e-25	50.8155767324707
DBNDD1	1.15296202161378	7.47774924109012	14.4927448809816	5.27361617861053e-27	1.83306991986147e-25	50.7969298536292
C16orf72	1.11283991379659	6.62104009951101	14.4804119512842	5.60345927176557e-27	1.94322273498457e-25	50.754791186078
FAM65B	-1.99697943530056	3.0244813109359	-14.4523938627574	6.43192495259586e-27	2.22027092156734e-25	50.6917534998138
CLCN6	1.41490427741864	4.74211055588089	14.4246053635059	7.37518603302517e-27	2.53422868356764e-25	50.5635854649304
CEP57	1.01896792756083	6.05989230927318	14.4248340624078	7.36688178599818e-27	2.53422868356764e-25	50.493148500804
ADGRA3	-1.33013347409473	5.30504449881188	-14.3985754560244	8.38451726601819e-27	2.8614070742393e-25	50.4315749729084
CLSPN	-1.42218838531314	4.606054908957	-14.3893762936959	8.77349340687527e-27	2.98060581442622e-25	50.3929517796176
LARS2	-1.04396540851029	6.54461091115823	-14.4055926652098	8.09949030272726e-27	2.776756766798e-25	50.386703877217
TRERF1	-1.46924334944539	4.01141655692858	-14.378897264448	9.23872696469595e-27	3.12452081310528e-25	50.3590682046787
SEL1L	0.988697729079735	8.08081880563845	14.4049169517209	8.12650774585411e-27	2.77967290003975e-25	50.3359856454778
CDK2AP2	0.963086568923608	6.64426588559907	14.3947886044592	8.54249702767474e-27	2.90871055255247e-25	50.3240167608183
YIPF5	0.82657203585593	6.32574209513736	14.3836156671418	9.02625461918867e-27	3.05955393593086e-25	50.2899285242453
FGF13	1.76903752646583	3.53621692994559	14.355750231701	1.03561334127709e-26	3.46553184491523e-25	50.2217420514929
SRSF2	-0.894944927817202	7.27300742459889	-14.374291152688	9.45098896306221e-27	3.18912472515376e-25	50.205090977787
FAT1	-1.13426730334205	7.51507018185315	-14.3698491543624	9.66032788603105e-27	3.25245478781709e-25	50.1812432762091
CCSER2	1.02789192229747	5.12237821496328	14.347636027276	1.07791873326257e-26	3.58097957935193e-25	50.1717745208535
TET2	1.28117303238573	6.3054367058749	14.3556268681486	1.03624387211437e-26	3.46553184491523e-25	50.1476543951428
SLC5A6	-0.989279320981661	6.19657249447574	-14.3540429034186	1.04437411834384e-26	3.48496039134469e-25	50.1439895487203
PA2G4	-0.71579111285955	8.2946866138048	-14.3634959818809	9.96785739047587e-27	3.34848650056791e-25	50.1200017394655
KLHL1	-1.35106931286932	4.78949223298591	-14.3340381578538	1.15274384830656e-26	3.82110411173759e-25	50.1133131457713
GOLGA4	1.23497126714395	7.67137050631994	14.3491261190475	1.07002168489614e-26	3.56262652337038e-25	50.0658091267459
CCPG1	1.64948147465375	4.47191739182381	14.3167193108741	1.25564948122935e-26	4.12578394094966e-25	50.0553810323033
ZKSCAN8	1.28303360316112	5.58811088161057	14.3197915064543	1.23674415293439e-26	4.08152751658523e-25	50.009855632997
C12orf49	1.29760163232356	5.93451493004753	14.3179537208236	1.24801866682861e-26	4.10970357480227e-25	50.0002183076403
GFM2	-0.927209827617339	6.81741051233134	-14.3242768796734	1.20965482894928e-26	4.00092002455999e-25	49.9859022399983
PTPDC1	1.70663892276955	5.03649018864352	14.2742314220703	1.54893662288346e-26	5.05626789765608e-25	49.8314769256401
EIF3B	-0.738812924523645	8.55563986871982	-14.3011646141214	1.35591868851573e-26	4.43583333916171e-25	49.8073960370455
PRKAB1	1.09508225658166	4.90019322423594	14.2648682638841	1.62231673599274e-26	5.28431846153298e-25	49.7712169040317
VGLL4	0.915017630162188	6.07824802269666	14.2608116477199	1.65518373245186e-26	5.37970539534569e-25	49.6809733740684
MAF1	0.850549690730531	6.53087005611429	14.2520297149021	1.7286453683081e-26	5.60633668477632e-25	49.6193517987205
PLEKHM3	1.43444528934003	5.03191232666245	14.2328526471002	1.90065204913054e-26	6.15090326934143e-25	49.6130712307648
THRIL	-1.84376102968895	4.71696081826172	-14.2233152352431	1.99249719614383e-26	6.42045877624372e-25	49.5951714772605
BTN2A1	1.09467212532755	5.57032795996997	14.2310338388489	1.91783282979582e-26	6.19315651015357e-25	49.5828516615491
LOC100287015	1.88248983114138	3.67181622536792	14.2157652009821	2.06835557383838e-26	6.65062683014069e-25	49.5494271032829
BCL11B	2.8087855160518	1.28895306242156	14.3074026683973	1.31477505508845e-26	4.31062494043847e-25	49.5060096328727
ATG14	1.20896059130554	5.21238960203116	14.2098160164476	2.13016800592046e-26	6.83474418309862e-25	49.4976840718257
RAB39B	2.29968282699229	4.88702028915635	14.1941145522525	2.30236733638134e-26	7.35581870704301e-25	49.4521636709778
FAM220A	1.0421523992344	5.07272800626704	14.1932998136497	2.3116749141772e-26	7.36987484316027e-25	49.4098404207899
CCDC149	0.902953566647908	5.03245921914073	14.1850334692626	2.40827361312837e-26	7.66157554549482e-25	49.379873732243
CRTC2	1.20976000262527	4.90277121447332	14.176204389329	2.51593150300346e-26	7.97030114959915e-25	49.3300753433109
DNAJC11	-0.710122223835572	5.99318443589988	-14.184485474929	2.4148188446841e-26	7.66615639995274e-25	49.3148001942057
STIP1	-0.927564984945797	8.74459261789647	-14.1978029771781	2.26069945758721e-26	7.23809446804468e-25	49.3094420365702
PNPT1	-1.10467703077914	5.55510772503111	-14.1702212122423	2.59162312799244e-26	8.19280271367042e-25	49.267408263372
TBC1D17	1.06607688288771	5.61282693404239	14.1629104090599	2.68722253812545e-26	8.44170159675559e-25	49.2208906823337
SNRPD3	-0.863805420284995	7.55080437720768	-14.1687297021923	2.61084538363055e-26	8.23622989088159e-25	49.1879625759617
SYF2	1.17630099749062	4.82186789800093	14.1402035078177	3.00733490806548e-26	9.38838689802728e-25	49.1686880383051
SRPR	0.656485264794526	7.96926710855571	14.1653977945126	2.65430518621623e-26	8.35577498453312e-25	49.1555765288394
ORAI3	1.25856495973237	4.03167862122963	14.1331283089675	3.11470306690795e-26	9.6833087479689e-25	49.1555261589967
ASB7	1.00167271041807	5.08007270651214	14.1360670650479	3.06964681394532e-26	9.56303248095496e-25	49.1217342287448
G3BP1	-0.956801576432147	7.74785039775776	-14.1545188599709	2.80132929573589e-26	8.78178720350108e-25	49.1057912926852
TRIM14	-1.31555002024229	5.34009491929174	-14.1142106363793	3.42108036253073e-26	1.0613831141273e-24	49.015138230487
PCSK6	-0.912372836374708	5.25297233820575	-14.1056580412085	3.56935879661818e-26	1.09830925594301e-24	48.9865562670336
FURIN	1.04621483625749	6.47557834581772	14.1089783183581	3.51104274452768e-26	1.08258352878496e-24	48.9255338834094
LYSMD3	1.66303116303722	6.08409110060831	14.1045596880946	3.58886320789448e-26	1.10205255480048e-24	48.9218430749731
FOXRED2	-0.793723586875304	6.92510344222454	-14.1098065761619	3.49664529320854e-26	1.08036266919382e-24	48.9148221227848
FAM86C1	-1.10814413807274	3.70310443110197	-14.0814235291541	4.02553187733956e-26	1.23110767148943e-24	48.9006566050422
GLYR1	-0.42949151783869	7.66454796233602	-14.110671525315	3.48167333638134e-26	1.0779547797753e-24	48.8910416227968
PPP1R3D	1.09642440997681	4.20684247162009	14.0781003547311	4.09249282628319e-26	1.24650856550646e-24	48.8772090421837
PPP3CC	1.09950666375281	4.99852310864664	14.08055291118	4.0429674419377e-26	1.23392681114099e-24	48.8560547897533
FZD7	2.2570864945077	3.02979726888239	14.0997964454201	3.67469468648451e-26	1.12610643698472e-24	48.808466532212
CA12	-1.58136104823229	4.5555574077155	-14.0586099868403	4.50836433652879e-26	1.35395197754633e-24	48.7828757851325
SRPK1	-0.872050525776161	6.90584903925613	-14.0771956696962	4.11091492037091e-26	1.2495849887508e-24	48.7531879769042
AGRN	-1.70207052065971	6.90361822525012	-14.0727109457139	4.20347457970721e-26	1.27000753096345e-24	48.7508452472211
CEP350	1.32785290643056	6.50751210103317	14.075669858503	4.14217390011432e-26	1.25400974363138e-24	48.7494380472395
EPB41L5	0.782474327193164	6.61821346330154	14.0757023210651	4.1415063670697e-26	1.25400974363138e-24	48.7475363350799
USP42	1.30866192939176	4.6082820675752	14.0497341278023	4.71157127852061e-26	1.40934171948736e-24	48.7205121146807
NUCB2	1.28106414546183	6.55453028385371	14.0608727113066	4.45798405745835e-26	1.34150478169929e-24	48.6906885526492
LGALS8-AS1	2.82864167592997	1.88625402093556	14.1537435915994	2.81211376744753e-26	8.79722923583168e-25	48.6906866074601
TRIM4	0.754010740744858	5.87754015974993	14.0501632464515	4.70153850728663e-26	1.4091477490103e-24	48.6434678443431
ILF3	-0.598715435975571	8.88719611079809	-14.0612720515787	4.44915150396746e-26	1.34150478169929e-24	48.6140662739463
IRF2	1.2589461304125	4.15412905001345	14.0218061378153	5.41296718782275e-26	1.60665837468008e-24	48.6062089947145
TMEM55B	1.17890458563238	5.63184721035169	14.0237314501433	5.36141377524611e-26	1.59736089779951e-24	48.5501147662239
SEPHS2	1.61930948116615	8.28921713498275	14.033107093488	5.11732629057461e-26	1.5276694150948e-24	48.4975057484345
MRTO4	-1.04435991152285	5.06458746943601	-13.9984292029843	6.08011472333318e-26	1.79722446231439e-24	48.4485986791018
GOT2	-0.707710459128103	7.93225669981011	-14.0217670378286	5.41401929667101e-26	1.60665837468008e-24	48.4413541467535
SPTBN2	-1.38623784827306	7.02320241580706	-14.0111170123902	5.70837629846258e-26	1.69067018733164e-24	48.420915257017
LRIG3	1.42891393733924	3.65888729105221	13.9844669330248	6.51736174428604e-26	1.91516054700977e-24	48.4165856089899
TRIM11	0.953521179770193	6.26518833705741	13.9885421283224	6.38657494065563e-26	1.88040802566441e-24	48.3335214290653
TBRG1	0.751514037441244	6.9530536665333	13.995860353246	6.15828936103052e-26	1.81675585550558e-24	48.3318203839455
GLTSCR1L	0.919364811014316	6.36098224442788	13.9767280927065	6.77317814451143e-26	1.97871679023314e-24	48.2661848815641
GPBP1L1	0.793136984157837	6.94051805131128	13.9774572406721	6.74865100016236e-26	1.97539460854655e-24	48.2465646485934
ESCO1	1.42582977366376	5.94028026793918	13.966514542963	7.12630392740904e-26	2.07783650046552e-24	48.2420988217984
SRSF1	-0.856532336875581	8.59299241776705	-13.9793278878513	6.68613320984129e-26	1.96091750544877e-24	48.2128067420598
RAB3IL1	1.47343760955787	3.63611445072921	13.9360663165153	8.29264012670683e-26	2.39927329754585e-24	48.1863469524736
TMEM135	1.26714237322035	6.22733181154247	13.9504468289596	7.71964025202028e-26	2.2464751555104e-24	48.1547225062782
LEMD2	0.804262886561005	5.95439133705469	13.9319443012693	8.46462734966479e-26	2.43963232788035e-24	48.072675183075
MTMR3	1.04531260055255	6.27150342461956	13.9321164381364	8.45737393325149e-26	2.43963232788035e-24	48.0575132009969
CDC42SE1	-0.523507124409393	7.55295763843646	-13.9372015802593	8.24589172864389e-26	2.39035347871268e-24	48.0345336872978
ZMYM5	1.70658592545191	4.23276259993988	13.8986971428584	9.98948238230892e-26	2.84633904084916e-24	47.9970589318509
ZFAS1	1.01431670354681	6.57673978749599	13.9244901569755	8.78479313041071e-26	2.52705849897025e-24	47.9970220039057
LRRFIP2	1.0901968803961	6.14371960081343	13.9162958429009	9.15080346574415e-26	2.62731290328134e-24	47.9827393521797
SLC22A15	2.19760276252958	2.31288638679217	13.9421107559557	8.0467671206694e-26	2.3371422646803e-24	47.9810409406861
LRFN1	-2.19239844476241	4.00751834734884	-13.8960928439417	1.0119986385188e-25	2.87313969511442e-24	47.9809085176711
NFE2L3	-1.9557385658414	3.65706869274075	-13.8989639962918	9.97620592428207e-26	2.84633904084916e-24	47.9454389140552
METTL8	-1.12370403805281	4.98589877911923	-13.8920667342683	1.03251165441423e-25	2.92531981182718e-24	47.9320839016838
ZXDB	1.21603720763546	5.40597988848711	13.8891197522446	1.04779074804723e-25	2.96301805511811e-24	47.8971189936419
APLN	-2.41730493802234	2.38319782364309	-13.9058935874839	9.63758186759073e-26	2.76179254434623e-24	47.8660172572453
DDX3X	-1.26200920752305	8.54396257581565	-13.9039728320961	9.73026887160731e-26	2.78304223573439e-24	47.8487307629862
NFX1	0.859166297137916	7.04390371078206	13.8960567038554	1.01218093947491e-25	2.87313969511442e-24	47.8458483842743
NBPF11	1.54151211729132	4.21510580763291	13.8673417447531	1.16797022207184e-25	3.27817586067864e-24	47.8417600257163
PHF21A	1.12001893416021	5.68302290619727	13.8835033637325	1.07754140912637e-25	3.04142139087248e-24	47.8383729955814
SDC4	1.26670182686647	5.31779947319616	13.8759362218319	1.11897151706371e-25	3.15243457790406e-24	47.8127753387979
ICA1	0.677284800257306	5.91123849515103	13.8624094320529	1.19705754901143e-25	3.3473028223381e-24	47.7224775012837
H1F0	1.72723206951551	6.36709971215657	13.8705302660595	1.14954535871608e-25	3.23250432705629e-24	47.7169196505037
ZNF211	1.29242065753677	4.35746725952758	13.8355918740422	1.36842403618363e-25	3.80523246802469e-24	47.6826034944512
BCCIP	-0.840633610730307	6.66457244728867	-13.851901477547	1.26147517529651e-25	3.52087569372721e-24	47.6388552870464
RAN	-0.824886185219102	8.77450038169385	-13.8639662557066	1.18779876670798e-25	3.3276093807625e-24	47.6361544259666
BRPF3	0.84546098296707	6.58819434229933	13.8419844272963	1.3254609614478e-25	3.6926014465863e-24	47.5891878184251
RNF111	1.23048408376796	5.79944761653576	13.8240412265755	1.4496316406104e-25	4.02359865349461e-24	47.5426206349592
RNF13	0.997622532179948	5.72011525775667	13.8117528656989	1.54134683356398e-25	4.26240590290917e-24	47.4794316124719
ELF3	1.9545749013224	6.69572823600711	13.8100769965201	1.55429841608173e-25	4.29032077497855e-24	47.4540066188436
APBB2	0.842765998252419	5.58593107183922	13.7906257707037	1.7128632167285e-25	4.69349526686043e-24	47.3953656640988
KDM6B	1.48853406532546	7.54947746251436	13.8030216539529	1.61003356745583e-25	4.42788718844629e-24	47.3671438344024
HYOU1	0.694502356039516	9.26477740592003	13.8091312540255	1.56165555880007e-25	4.30271924237464e-24	47.3562078983013
FAM160A1	1.52786193042467	4.92958754366736	13.7612594443761	1.98357531625015e-25	5.41552126342041e-24	47.287758200949
MARVELD1	-1.60662810724634	5.65872998712929	-13.7646185248554	1.95055132974647e-25	5.33505988478562e-24	47.2666143448835
CYP20A1	1.01862203592807	5.13600085783757	13.7485150100432	2.11405733915965e-25	5.76128584479515e-24	47.2100069719457
CRB3	0.955026563542725	5.43084255229716	13.747743114289	2.12223160675695e-25	5.76264553473099e-24	47.1965021846251
THSD4	2.52460248756259	2.39682519785714	13.8000213122533	1.63433955388446e-25	4.48651604042578e-24	47.1779323500434
RSRP1	1.23576003607241	4.79995763564547	13.7311308756888	2.30605377992219e-25	6.23922586654262e-24	47.1661040659429
CREB3L2	0.863818056123964	6.65156215721206	13.7480625979299	2.11884447721064e-25	5.76264553473099e-24	47.1211821489547
LINC01354	2.31100751497315	1.76267620622845	13.8221145006812	1.46364107263931e-25	4.05498788685459e-24	47.0865111115562
PELI1	1.34752852549238	3.39545038627117	13.715341087076	2.4955801763888e-25	6.72776156708334e-24	47.0856063828951
AR	-1.74630125322493	8.46276416868889	-13.7348165114883	2.26393676299115e-25	6.1363311251038e-24	47.0019065750845
PPAP2A	-1.81299361256134	6.74951392089721	-13.7141498809261	2.51049746073628e-25	6.75584764702797e-24	46.974122007541
ALG3	-1.0477650507902	6.20797308400905	-13.7074953578145	2.59549350519868e-25	6.97208058570006e-24	46.9498220267037
ATF2	0.95580354758498	5.80362660346822	13.7014640313759	2.67502369264395e-25	7.16009906751186e-24	46.9323083635136
TNFSF4	2.02011660772188	2.06682653162844	13.7291507724492	2.32900508017381e-25	6.28998925969244e-24	46.9163438439983
ZNF441	1.96125160646023	4.90499065554476	13.6746468272881	3.05934447213719e-25	8.1452334385837e-24	46.8606009466395
LOC90784	-1.29830765260048	4.52625801068565	-13.6708560815444	3.11797108390536e-25	8.28662899042884e-24	46.8571100351908
ARHGDIA	-0.828544284018317	8.0894941437756	-13.702346009742	2.66324276417928e-25	7.14129524052074e-24	46.8499266013094
ADCK3	-0.83425083625752	6.44546069524462	-13.6930130351358	2.79059402939246e-25	7.45614945646924e-24	46.8468746261025
C1GALT1C1	-1.52669130608725	5.08965017970774	-13.6683581746397	3.15721830665085e-25	8.37611132379314e-24	46.8450742380729
RAB24	1.21742444951973	5.69124491316661	13.6673941639325	3.17249720998971e-25	8.40180213495687e-24	46.7606602887179
BTG1	1.09100016850715	7.07925931754749	13.6782779676228	3.00422442492349e-25	8.01268809318849e-24	46.7494936015202
TBC1D23	1.07206359859807	5.81504651134165	13.6634309040797	3.23609616725642e-25	8.5551443745638e-24	46.7404694751977
FAM173B	-1.30621884060444	5.22373821667111	-13.6402305328221	3.63493605464692e-25	9.55905425509251e-24	46.709750453616
HIP1	-0.949422926325124	5.97731933620745	-13.6432072722463	3.58112233189658e-25	9.4340584097823e-24	46.6299054103585
SAT2	0.778413731158542	6.31150015256816	13.6438190391402	3.57016224608208e-25	9.42171463746371e-24	46.6284852535623
KCMF1	0.893020554670168	6.46339468458491	13.6397014075683	3.64458626864212e-25	9.56767612061716e-24	46.5965800050685
PMEPA1	-1.90371042530859	5.75133408342932	-13.6262965218316	3.89783566013047e-25	1.01968467373727e-23	46.5705676120653
FAM161B	1.6118388209152	3.09436501085292	13.6121551081665	4.18418142719215e-25	1.09079285261662e-23	46.5671637599763
AIF1L	-0.829918652830974	6.45595732333653	-13.6337218543876	3.75544620674599e-25	9.84149742417063e-24	46.5620341638209
PDIK1L	1.30025108979358	4.18924938265197	13.597321697743	4.50726987187967e-25	1.16490816516601e-23	46.4946876808785
FUS	-0.727419610205935	8.14365512272689	-13.6251203613328	3.92088207490002e-25	1.02392983020346e-23	46.4633425113412
FHOD1	-1.19267503545733	5.59495886652534	-13.6019741302847	4.40332563919395e-25	1.1419747460818e-23	46.4550955751426
WAC	0.888548194159052	7.89744257150763	13.6111678781842	4.20494304115967e-25	1.09430545417771e-23	46.3931977041574
EXPH5	1.31554630745459	5.47142776766043	13.5822498618205	4.86122613834785e-25	1.25422975418267e-23	46.3678889308079
CDKN1A	1.63478185510359	8.98263807180801	13.605305342528	4.33038176203188e-25	1.12500021693202e-23	46.3428950244981
MLLT3	1.27258242618883	4.64499113622141	13.5691937542299	5.19033238571767e-25	1.33684444432138e-23	46.3365001091579
CCT5	-0.746608358775676	8.53120862447641	-13.5976998487301	4.49873004213847e-25	1.16470569504743e-23	46.3143295767576
RICTOR	1.34524867313641	5.35481840433977	13.5618748042517	5.38451389441994e-25	1.38448391504469e-23	46.2497027005655
BEND3	-1.49017227986852	3.137048297774	-13.5297878641653	6.32566817662763e-25	1.61361371839012e-23	46.1531046402265
MRPS31P5	1.80041846706667	2.54606008701262	13.5262560510917	6.4388700933336e-25	1.63874700544911e-23	46.102083134515
SLC7A11	1.40039211664056	9.90229467857052	13.5554715025475	5.56037591955813e-25	1.42725820184761e-23	46.077852921645
GRPEL1	-0.678939949847068	6.29867398208569	-13.5317800323176	6.26269871276242e-25	1.60205594328519e-23	46.0539870681525
NUMB	0.560521543591777	6.32683946422775	13.529671310972	6.32937187088293e-25	1.61361371839012e-23	46.0460505654569
TERF2IP	0.884231688104389	7.2265226604127	13.5352756162754	6.15372558995659e-25	1.57686592933086e-23	46.0362674884782
IFNGR1	1.02391770767336	5.3001124576141	13.5153618231249	6.80102803512606e-25	1.72799047335792e-23	46.0287838911863
PNRC1	1.79430740960934	4.82881174717465	13.4996673726481	7.3590186148801e-25	1.86032026129696e-23	45.9958771342539
PARD3	2.13919057411626	3.13401943200937	13.4881724170117	7.79666276665572e-25	1.96764181687567e-23	45.9633985520172
GTF2IRD1	1.34507536846058	5.35877629250455	13.4839167719036	7.96523449793341e-25	2.00681142988202e-23	45.8538513187258
PARP1	-1.7561344855452	8.67047737935533	-13.5023372197402	7.26095136565795e-25	1.83862471680809e-23	45.8401424092648
HSP90AA1	-1.24904990345036	12.1330875110188	-13.5127898064393	6.88947256934019e-25	1.74750540711507e-23	45.8332321140771
TM4SF1	-1.69093958757428	4.10715761355622	-13.4522313652786	9.34094142729692e-25	2.32995974206463e-23	45.7801837964073
ZNF160	1.08733503131606	5.44411888387503	13.4560395421498	9.16373137699762e-25	2.29720518125202e-23	45.7440255346594
VPS37A	0.77704817484123	6.44298186140357	13.4679985774648	8.62887164963961e-25	2.17037079884403e-23	45.7330992633319
ABCD1	-1.20845874806182	5.80734076080797	-13.453646208335	9.27470483723616e-25	2.3211494639323e-23	45.6893360793094
ATE1	0.837752106924164	5.99973258093219	13.4562449855903	9.15426778326019e-25	2.29720518125202e-23	45.6832638148172
ZNF844	2.00512640930726	5.06415489558096	13.4437719931834	9.74699897729914e-25	2.41918903542353e-23	45.6823863758488
TIMM8A	-1.3124074417187	4.11515106703005	-13.4327860084187	1.03009061060571e-24	2.5357115752222e-23	45.6815943700513
RBM14	-1.25641662783287	6.30470700753248	-13.4440394586347	9.73389305401636e-25	2.41918903542353e-23	45.674566471947
HPS4	0.617181168461672	6.06153437173803	13.4523181951328	9.33686280004814e-25	2.32995974206463e-23	45.6633276159451
NIP7	-0.96208784074105	5.35281356137817	-13.4417371257116	9.84729019486359e-25	2.44004801264145e-23	45.6578115943013
ZNF585B	0.919117370787284	4.83841664637887	13.4296010265565	1.04673230265047e-24	2.56825690467312e-23	45.6463106760161
NCOA6	0.843132202461269	6.79718255896516	13.4495143639393	9.4694738463303e-25	2.35810313891369e-23	45.6161851817406
TUB	-1.11049335449043	5.72612491153554	-13.4356702118522	1.01524978141502e-24	2.5115305960013e-23	45.6100033111697
PRSS16	1.20666612695946	4.37424749071674	13.4152054848646	1.12538189041852e-24	2.74728437521035e-23	45.6023603720666
SLC7A5	1.10919562166759	4.85875977607073	13.4203568893119	1.09657789124572e-24	2.68179374836249e-23	45.5898791602263
CYTH3	0.732792590802328	6.04938472174314	13.4337115658328	1.02530452333378e-24	2.52807433865027e-23	45.5607785251046
AADAT	-1.17787164933527	6.04671125785296	-13.4300449591733	1.04439664174416e-24	2.56672012642066e-23	45.5578160961496
PARP4	0.947709730580313	6.64098255606104	13.4235108399909	1.07930910400916e-24	2.64386712982082e-23	45.4957543471172
EXT1	1.30254058426642	4.06537500974355	13.3922923837833	1.26298856742338e-24	3.05395109958607e-23	45.4831077232407
DFFA	-0.672325909662263	5.7191851246368	-13.4102955653191	1.15354239801987e-24	2.80738940821173e-23	45.4828830527261
FAM206A	0.899384506913949	5.36037375982961	13.40123157327	1.20740007078763e-24	2.92967367123267e-23	45.4555412056118
NCL	-0.871294635442039	9.95771603608955	-13.4345848236475	1.02080934866041e-24	2.52113045715208e-23	45.4555332863786
FAM179B	1.40650384147517	5.47447753700685	13.4011838095787	1.20769046516584e-24	2.92967367123267e-23	45.4277610662623
ENTPD1	-0.91087223861763	5.05258935907968	-13.3813662671617	1.33443464710722e-24	3.21119722130801e-23	45.3899864757795
USP54	1.05275270965574	8.47560735519869	13.4149172220225	1.1270159663889e-24	2.74728437521035e-23	45.3800296802024
PTCD3	-0.783340019919841	6.86710004890371	-13.3970511717379	1.2330834627735e-24	2.98644859306564e-23	45.3527294491953
R3HCC1L	1.06325168247738	4.54414694511797	13.3651352438919	1.44813038193356e-24	3.46812213957167e-23	45.3342558579944
FAM43A	1.23754063666721	6.53503857119285	13.380802822425	1.33822712733435e-24	3.21517096704841e-23	45.3050219020065
PPP2R2A	0.677646997540433	8.00347219030047	13.389199372838	1.28281495746858e-24	3.09193409331431e-23	45.274514616449
TNRC6C	1.19706428582421	5.21419003419723	13.3612671307653	1.4766311083236e-24	3.52513397815375e-23	45.2620448829999
FAM101B	-1.04025112983865	4.61370359994707	-13.3477229425354	1.58093835815326e-24	3.76206540558377e-23	45.260173399823
KDM4C	0.743244119392557	5.43286111456788	13.3612841707501	1.47650432885394e-24	3.52513397815375e-23	45.2544100459735
EIF1	0.710564417782496	9.69732498475581	13.391567485892	1.26760743140441e-24	3.06019183118466e-23	45.2511590991375
CDC25A	-1.03709265605139	4.71894853688787	-13.3474149236643	1.5833946033091e-24	3.76206540558377e-23	45.2270477705815
TUBA1B	-1.28101494281132	9.22165335514484	-13.3795542854527	1.34666948079749e-24	3.23028577055192e-23	45.1996987679954
ICMT	-0.871009315331706	6.87105956682885	-13.3576166355136	1.50404471509794e-24	3.58487864157312e-23	45.157382101644
MORC3	0.973572801747164	5.65211320851391	13.3415466059792	1.63092921559132e-24	3.85669812619201e-23	45.1305295771996
RAPGEF2	1.05586484566299	6.32712163015569	13.3445707089525	1.60625710835804e-24	3.8103565148664e-23	45.1285841267954
MED30	1.66963627011178	2.82408863890436	13.3012660044242	1.99825177546182e-24	4.68839822817728e-23	45.0103747930027
NOLC1	-0.650642950958607	8.37246477254147	-13.3384766740032	1.65636438709037e-24	3.91068673530645e-23	45.0079062766669
SENP3-EIF4A1	-0.909985565945973	10.4263354963822	-13.3432821673985	1.61672351619014e-24	3.82913569702069e-23	44.9902025727921
PDCD7	1.00284434382149	4.93523843727545	13.3021492546988	1.98936805642314e-24	4.67485926999215e-23	44.9749830553538
FGD4	1.321005546978	4.628024131209	13.291202382838	2.10232764529111e-24	4.90957261612616e-23	44.9529962206074
MGAT5	-0.871783640981834	6.79043663720779	-13.3052529122864	1.95846474690537e-24	4.60945245133716e-23	44.913900478394
FDFT1	0.996552248893717	8.5063379988421	13.3137100706723	1.87667982976345e-24	4.42389706808917e-23	44.8927997639161
COA4	-1.02683609877922	6.32210964232566	-13.2960786136887	2.05123613572881e-24	4.80520465118625e-23	44.8743623448598
FKBP5	-0.964393901111137	6.49470679615061	-13.2945661648908	2.06694829245334e-24	4.83446971331454e-23	44.8501139272208
PCYOX1L	-1.27201942559844	5.62570937120684	-13.2753565082705	2.27734392201665e-24	5.28540901591993e-23	44.842277987658
DUSP1	2.53789020856652	5.45943474609532	13.2781136178074	2.24587360749028e-24	5.2204393328288e-23	44.8274362829381
IP6K1	1.09979373087675	6.31988126066978	13.2830432661901	2.19068940667694e-24	5.10006079545131e-23	44.8020025837219
FASTKD5	-0.898183391477862	5.47627953741883	-13.2682225689025	2.36084238134954e-24	5.47074216023837e-23	44.791705578523
GRB7	1.75779926534478	3.23457309359576	13.2505881993131	2.58067082864821e-24	5.94345907407692e-23	44.7842960791048
ARHGAP29	1.0913351688626	6.98591240564414	13.2845564637549	2.17402472520408e-24	5.06912348969945e-23	44.7683731737017
ADPRM	1.61502118926888	3.08509464101922	13.2458461577943	2.64321426901208e-24	6.07817847832854e-23	44.7563323171472
PIGA	2.03492485406355	5.26513736532114	13.2549924328159	2.52391395006032e-24	5.82167309894099e-23	44.7499389977287
KDM4A	0.622538608387686	6.83639524542281	13.2657942194628	2.38996029826131e-24	5.52968318007578e-23	44.6981708772382
CALML4	-0.935509957615747	4.18629701189977	-13.2293836446101	2.87239098079735e-24	6.58501114009969e-23	44.6677158059835
ABCE1	-1.93725976560452	7.11026929306543	-13.2584037501599	2.48081514943257e-24	5.73106465905837e-23	44.6621659591393
SLC4A7	-1.47454926473065	6.22507863801517	-13.2415617855399	2.70102885118547e-24	6.20162832253838e-23	44.6370506825008
ARID4A	1.40240438298924	4.89676909785805	13.2279650944511	2.8930486074247e-24	6.62225882455631e-23	44.6184036029916
SRGAP2	0.772559514919589	5.55829642315407	13.2229972420863	2.96657566017007e-24	6.78022832771899e-23	44.5457858085163
RAB9A	1.49582638850411	5.24933391448129	13.2158372864483	3.0758596305788e-24	7.01931735756403e-23	44.5327620512339
TRIM23	1.16167287260625	5.7907989888692	13.2079987649775	3.20014028124664e-24	7.29185227059174e-23	44.4540006720673
CYP1A1	3.19627434455138	2.38858808452203	13.1942297647849	3.43077937037695e-24	7.78196118211182e-23	44.4341121300602
RBAK	1.26763186170003	5.45971405389571	13.1926641650124	3.45803888208365e-24	7.83196257215204e-23	44.4004014338573
LPCAT4	-1.55297214504291	2.6486963663619	-13.1961781897223	3.39715532294816e-24	7.71735012547498e-23	44.3932852482193
ZNF181	1.30218505848307	4.74682091672133	13.1795579663234	3.69493584735005e-24	8.31831434539855e-23	44.3924424557578
PGAM5	-0.774103349355311	6.55674338340456	-13.2033562650665	3.2761116995977e-24	7.45365049714531e-23	44.3860067657792
ACTA2	-1.45007545020034	4.12547613131513	-13.1712434731555	3.85359931977288e-24	8.66252206372898e-23	44.3740206910837
TTF2	-0.967261844910412	5.46100555935847	-13.1882995449129	3.53518703611101e-24	7.9826118096606e-23	44.3731360035408
IGFBP3	1.72922464564799	5.40307121930152	13.1890875937139	3.52113094782905e-24	7.96284673382545e-23	44.3481719365014
GPNMB	2.24901774067025	4.48592450399077	13.162978407217	4.01809766738901e-24	8.97853490677282e-23	44.3449620852597
CTTN	-0.71046372348969	7.81954597485514	-13.1837178134615	3.61803226803586e-24	8.15741329381779e-23	44.2604010822661
CNPPD1	0.837419147988589	6.10755197725293	13.169788100203	3.88206702063917e-24	8.71347061015214e-23	44.2513114628462
SPRYD4	-1.03064217718872	5.68805933311876	-13.1587614318059	4.10472450556328e-24	9.15847595476051e-23	44.2498190027802
HELQ	1.23970708947856	4.20584348273604	13.1446377473006	4.40874680689242e-24	9.77869158822697e-23	44.2309890387529
PGAM1	-0.909814886197777	6.71704119841288	-13.1665840264539	3.94548616065512e-24	8.8294217866464e-23	44.2111674246053
PPM1H	0.919520260523877	5.8023619702055	13.1552919292376	4.17740033924876e-24	9.29301385098658e-23	44.1730077642687
STK40	1.16526053680203	7.29980444735113	13.1578044700457	4.12464234029525e-24	9.18926251956581e-23	44.1467371720335
YWHAG	-0.780908241854492	9.33964444641098	-13.1679883372138	3.91756322615405e-24	8.78001931401928e-23	44.1442979469915
RLF	1.43645809990716	5.68015967990391	13.1434269277501	4.4358395709984e-24	9.82427241860059e-23	44.1417394261896
ZBTB8A	1.23948610601913	4.23209540670561	13.123300371785	4.91146463509444e-24	1.07980311801725e-22	44.1161094675641
PCNA	-1.24944060203987	6.9343544601054	-13.1493049620812	4.30586009577903e-24	9.56461467429258e-23	44.1029695104245
SIRT1	1.28661500171061	5.73655761405112	13.1339342744273	4.65411607389441e-24	1.02773833772939e-22	44.0836915371859
PNKD	-1.10617714506713	5.9744954424273	-13.1309026248532	4.7260732126808e-24	1.04209567344515e-22	44.0685627636545
SLC33A1	0.813674834200892	6.86647537317388	13.1361765493746	4.60160331374598e-24	1.01763881235949e-22	44.0448840009575
EPC1	1.79305422823792	5.89272570698742	13.1265591419071	4.8311175174759e-24	1.06369590384777e-22	44.0274963921704
TMEM263	1.04352738681879	6.82971740763251	13.1217878006153	4.94921247000975e-24	1.08651132236354e-22	43.9820433603825
ZBTB43	1.25279964507194	5.88630969596821	13.1029086625722	5.44560159720943e-24	1.19026424430417e-22	43.9223925955945
DYNLL1	-0.960607745223071	7.23715243293221	-13.1090659011295	5.2784483990699e-24	1.15709753518881e-22	43.9062258436625
DSG2	-1.05150449588796	8.38371557663273	-13.1075122301272	5.32013448831079e-24	1.16453556088156e-22	43.8532444789632
POLR3B	-1.20578285184416	5.36857979107709	-13.0755847193248	6.25387218555548e-24	1.35705411471533e-22	43.8381679219675
HDAC2	-0.928128553241852	7.60307958724056	-13.0972115341624	5.60499275905397e-24	1.22332225683073e-22	43.8202867330588
FAM136A	-0.783370342826077	5.75785923147565	-13.0795427298806	6.12972347875172e-24	1.33203947549835e-22	43.8151740132883
COPB2	0.541254344347214	7.60704850050064	13.0952539790308	5.66083424644157e-24	1.23371679309966e-22	43.8090818485367
FARSB	-0.89285949413066	6.79257415960218	-13.0863490361279	5.92198964828409e-24	1.28876226896571e-22	43.7879543215954
LAMA5	-1.48297263820928	7.10721654406993	-13.0718831764038	6.37225918569111e-24	1.38074810869174e-22	43.7341439212495
ZNF585A	1.29041813647566	4.61361133302564	13.0432786574254	7.36631097162109e-24	1.58926042456699e-22	43.7158072616306
APTR	1.15765156025216	3.55672883763832	13.0328864909689	7.76480704790936e-24	1.66804495896147e-22	43.6960097778545
CTH	1.48158471341165	5.115332598332	13.0417556801899	7.42340138568201e-24	1.59927970168438e-22	43.6932807314819
ITPKC	1.24537746991847	4.98123859250098	13.0349023656269	7.68585065804023e-24	1.65344890374115e-22	43.6518485422749
KIAA0100	-0.895813610582044	8.69689931204786	-13.0693935712055	6.45314721115196e-24	1.3962602092602e-22	43.6495366578758
HINFP	1.32346421565803	4.39246629862584	13.0291029798844	7.91520139349098e-24	1.69308638354217e-22	43.6386432238387
DCAF13	-1.48234599123119	5.6471674676027	-13.0309485833889	7.84147701824263e-24	1.67970925686065e-22	43.6077114900304
ZKSCAN4	1.47293983772573	3.26796895466466	13.0147356928358	8.51341883404177e-24	1.81587353994277e-22	43.6044730342603
TNKS2	0.909311570596464	7.2378326325593	13.0478772505335	7.19658782878928e-24	1.55487716312374e-22	43.5776151958478
ZNF213	1.58988477862218	5.61083086546018	13.0198612765447	8.29496652853404e-24	1.77179541098815e-22	43.5414141669653
MRPS17	-0.920543047152587	4.837269271106	-13.012080266058	8.62885412924901e-24	1.83788473198302e-22	43.539011840823
COG3	0.666858566397706	6.04951853119601	13.0317268683907	7.81059464018271e-24	1.67548413024262e-22	43.536454500746
GREB1	-1.30521572650899	4.37889365284744	-13.0034643349673	9.01432973676722e-24	1.91185275886012e-22	43.5128178930955
PIGU	-0.878173480660679	4.84043228880901	-13.000614603698	9.14559272613725e-24	1.93695656383183e-22	43.4889528868712
GPR137B	2.73528078651538	4.21978540325503	12.9962513934126	9.35029558551127e-24	1.97125320121298e-22	43.4864818566387
FEM1B	0.915490449122614	6.93518212278702	13.0115783607655	8.65084855848252e-24	1.8399595177645e-22	43.4076712810277
CRBN	0.881747077644739	5.52614866416709	12.9960461004653	9.36003950762422e-24	1.97125320121298e-22	43.3934933117477
ARHGAP21	0.755603749248011	6.42370565736875	12.9998399562338	9.18160460701119e-24	1.94184471519549e-22	43.3794355261636
USP25	0.986457158478014	5.81732110203626	12.9924910607599	9.53039955106491e-24	2.00432044340043e-22	43.3741904838795
AHSA1	-0.815234131565806	7.73570276093452	-13.0078823592553	8.81455640938782e-24	1.87212700202783e-22	43.3718661104904
TMF1	0.934914932066532	6.89213573502272	12.997684835498	9.2825425028718e-24	1.96043119863745e-22	43.3428140861511
TBC1D15	1.325512259828	6.20629442409616	12.9884306211157	9.72878899823278e-24	2.04318175660788e-22	43.323940137342
UMPS	-0.732814826705288	5.90117854437778	-12.9843665691662	9.9315052664195e-24	2.08284194246585e-22	43.3111650644073
N4BP1	0.792105719795663	5.93004907843579	12.9810935708527	1.00978411842401e-23	2.11182706438092e-22	43.2981998786662
ZNF292	2.24888635304428	6.1142568514651	12.9754723052517	1.03900683322867e-23	2.16690647330025e-22	43.2972003809039
GEMIN6	-1.35059975134467	3.03672096777911	-12.9561514477732	1.1460753711112e-23	2.37699831113339e-22	43.2885995653413
MPZL1	-0.814708713852413	7.61072320534982	-12.9811099169201	1.00970035585017e-23	2.11182706438092e-22	43.2433247827802
SAMHD1	-1.90114475288473	5.07451023945165	-12.9452971683471	1.21101355842151e-23	2.5047630293743e-22	43.2247738548287
SPECC1	0.764075097319715	5.70089866509456	12.960586557506	1.12055770815152e-23	2.331263232184e-22	43.2119110929176
ISG20L2	-0.67943442956143	6.1583559455083	-12.9605230487041	1.1209190554321e-23	2.331263232184e-22	43.1824130688345
TRPS1	1.18906874804359	5.25559646155315	12.9455941514181	1.20918858153618e-23	2.50443803315136e-22	43.1687439842475
PPIA	-0.906614048173068	9.68794063899309	-12.9766546971041	1.03279037549386e-23	2.15693745179635e-22	43.1594169467604
PIK3IP1	1.48941551931666	4.00689978549641	12.9326422285949	1.29140214845574e-23	2.6673582752698e-22	43.1503653480994
PNPO	-0.916185957964236	6.94202455817695	-12.957928611278	1.13578107259406e-23	2.35890575187722e-22	43.1374831238716
OAS3	-1.25326194918655	4.52694507097421	-12.8947639130573	1.56547362314953e-23	3.22457502403475e-22	42.9505366824427
PCLO	1.73925960259796	4.53487208793364	12.881714979421	1.67283529376658e-23	3.42691606701214e-22	42.8745427277403
CREBBP	1.20275408449071	7.18355645602916	12.9042399532013	1.49186721524118e-23	3.0771810582502e-22	42.8528721519125
FOXJ3	0.798256741959863	6.86438225252458	12.8935563260183	1.57511185787366e-23	3.23998351477135e-22	42.8047819683206
ELMSAN1	1.88095369067818	6.00080542099078	12.8855554779039	1.64049168267175e-23	3.36524905833319e-22	42.798839522424
NASP	-0.691227237361069	7.30152737134616	-12.8923825636826	1.58453718989667e-23	3.25491250936914e-22	42.7858991400147
SCAPER	0.951668899740381	4.65933388575445	12.85658243687	1.90088382919523e-23	3.86770617604276e-22	42.7539584644052
NFE2L2	0.862979393353571	6.84278558398231	12.8758290806213	1.72365098422704e-23	3.52620479280016e-22	42.7272783783418
WNT10B	-1.46332393186356	2.66830664461125	-12.8413111004639	2.05443562635537e-23	4.16321259991258e-22	42.6941094561557
EARS2	-0.70878207472761	6.54183450228684	-12.8660633802172	1.81140308900378e-23	3.70068418836472e-22	42.6906029152827
ATR	-0.823067887495198	6.02238403548702	-12.8565915841552	1.90079539416778e-23	3.86770617604276e-22	42.6693290510576
SIGMAR1	-0.83697575120281	7.42487367069214	-12.8624701889988	1.84480702192772e-23	3.76380736973731e-22	42.6377446313832
LOC389765	2.02669121994491	2.35341472284535	12.8441525492733	2.02495145518379e-23	4.10900960149187e-22	42.6223533384421
DUSP10	2.23009099071632	3.93418887451899	12.8054749060075	2.46544863386998e-23	4.94935517195075e-22	42.5531990358325
EI24	-0.689488105574964	8.12987652968363	-12.8469524219579	1.99631402443403e-23	4.05638043178638e-22	42.5406807780334
ZNF184	1.7088009090766	4.48030059286048	12.8078970477402	2.43523629588367e-23	4.90181075321571e-22	42.5293890671797
ID3	1.85316989383666	6.36895444094557	12.831937877479	2.15478538304981e-23	4.36068157841993e-22	42.5222550995188
UCK2	-0.842482373025254	6.09890098901782	-12.8291767373526	2.1852735084458e-23	4.41642893712276e-22	42.5174595789698
MED8	0.788661632212682	5.63830531649285	12.816793830041	2.32741646128809e-23	4.69737709444918e-22	42.4775876701826
BRAF	1.35952661078365	5.03849313493772	12.7970427615558	2.57359035394705e-23	5.15955043456193e-22	42.4412947487679
RBM8A	-0.867058275365702	7.17978921819976	-12.8142671402542	2.35754087645591e-23	4.75178977192778e-22	42.4011475215865
NEBL	1.25201665795723	6.15688998194072	12.7967320475228	2.5776649147747e-23	5.16082884803424e-22	42.3728927458537
HCFC2	1.11117011796716	4.68949742287422	12.7796838187897	2.8114382532918e-23	5.60644844773302e-22	42.3565871509084
TARDBP	-0.522815958888411	7.87924653022138	-12.8075789217411	2.43918311814403e-23	4.90318255716877e-22	42.3471152348138
DHODH	-1.01042914675159	4.3485066850925	-12.7726204421899	2.91442184932942e-23	5.80410590046825e-22	42.3389855278133
COX15	-0.671425961894554	5.73381647673375	-12.7819220628909	2.77957279022823e-23	5.55766511558816e-22	42.3179798358942
AMBRA1	1.32976843636757	5.5497054634102	12.781306745771	2.78829665194785e-23	5.56769448479373e-22	42.3071282863636
ZNF510	1.24325484339926	4.86615958974089	12.7478846742651	3.30583886579015e-23	6.56620058316203e-22	42.1967386062536
FUT1	1.39501951051975	3.79079258370281	12.7346406866758	3.53666746655179e-23	7.00614758281553e-22	42.195915024168
CCDC174	1.7516570926153	4.90616927613037	12.7368852510319	3.49643880762622e-23	6.93560437718829e-22	42.1459154149591
ATAD2	-1.2234663270644	7.21491874723826	-12.7585577055681	3.13086375002113e-23	6.22689404904865e-22	42.1159964733504
BEX4	1.49930791739659	4.58923517555354	12.7194829261769	3.82076701699437e-23	7.51934961037844e-22	42.0952548507074
MAP2K5	0.753789065691084	4.88288230452313	12.7292322489698	3.63551939879749e-23	7.18302095951883e-22	42.0858552463555
SLC39A10	-1.35848813442273	5.8928445028036	-12.7273838405478	3.66993520239709e-23	7.24149106428314e-22	42.055619528759
LIN54	1.16270480249682	5.62102851655941	12.7292759623834	3.63470942348457e-23	7.18302095951883e-22	42.0549386529863
GRIN1	-1.82688995075668	3.7427097726542	-12.7039519370529	4.13563361333872e-23	8.10713764202273e-22	42.0424757456606
CDCA7	-1.45621661664794	3.74549539786046	-12.6943095579352	4.34408652301626e-23	8.47153288696262e-22	41.9798789716551
CSNK2A2	0.737261979972426	4.9892613145355	12.7017289495303	4.18278296199244e-23	8.18887470107934e-22	41.9680044563938
DYRK1A	1.13580105929057	6.75485758266752	12.7228663614118	3.75542889253335e-23	7.40046197510247e-22	41.9536249350432
HSD17B7P2	2.27219036677804	2.9509171084644	12.6875681540017	4.49605597879638e-23	8.74517831316146e-22	41.9328962039579
ZNF24	1.10039165620548	8.24581178445861	12.7163590546155	3.8821049184896e-23	7.63006380314657e-22	41.8631538938892
GLB1L2	-0.845781555143385	5.89044457334717	-12.6951331830888	4.32587659908665e-23	8.44699128893176e-22	41.8613109999681
POLR2B	-1.4447003849792	7.745929978885	-12.7082293481728	4.04640498869701e-23	7.94259049807507e-22	41.8574815629455
GCLC	0.880498953356234	6.22062015522295	12.6890073481303	4.46317106134506e-23	8.69247427459889e-22	41.8399879215858
BOD1L1	0.822213118759405	6.73126213942105	12.6982868521776	4.25685583743109e-23	8.32304000714392e-22	41.8274979522231
ZC3H12C	2.04779007070061	3.4234217984412	12.6584758626327	5.21548747324934e-23	1.00276261073383e-21	41.8120118115827
JUNB	2.59664683188536	5.7092900659723	12.6787394785745	4.70317490747247e-23	9.11262895620731e-22	41.7775996578365
AZI2	0.949080240608913	6.38660441344106	12.6811311056534	4.6461404397541e-23	9.01375256374e-22	41.7765184504084
SSBP2	0.955449540604033	4.59144133820297	12.6597832981358	5.18080442135073e-23	9.98651594236233e-22	41.7743224011646
VEZT	0.751548391635532	7.17287005409124	12.6868931398211	4.51156337816075e-23	8.76398909268589e-22	41.7496949830591
CCDC50	0.666994423340849	6.086993203002	12.673995512269	4.81839396412407e-23	9.29987194926569e-22	41.7320784420285
NBEAL2	-1.30654166270964	6.99267101056079	-12.6757163248833	4.77627601611295e-23	9.24234029097319e-22	41.7124703526748
SEC24B	0.714706236153529	6.39950864604406	12.6740082847494	4.81807998124995e-23	9.29987194926569e-22	41.7096037097848
SIDT2	0.842613972408578	5.89473846476851	12.6571081040196	5.25202009279838e-23	1.00849531602891e-21	41.6675890542136
AKAP8L	1.04295951664327	6.23964148706318	12.6587422528673	5.20840194936565e-23	1.00268414963685e-21	41.6488993909688
KMT2E	1.18591911272878	6.98657868432956	12.6564414201877	5.26992007130363e-23	1.01064009949802e-21	41.601123008195
RNF214	0.928998541329206	4.75861127415108	12.6266123434957	6.13669318969217e-23	1.1738673240308e-21	41.5730372786146
ZNRF2	1.02517965957746	4.53332286914916	12.6135818707908	6.5589284113626e-23	1.24985874397235e-21	41.5447823448213
IVD	-1.10896027868346	7.84250948311936	-12.6466624289444	5.53962326843491e-23	1.06100743620942e-21	41.5269036961029
C18orf25	0.800841535368919	6.12509974783213	12.6257810356652	6.16279708116876e-23	1.17736082660089e-21	41.4919718045511
ARHGEF5	0.814851050292728	4.8442718285573	12.6021101995328	6.95471663806878e-23	1.32192436756001e-21	41.482506983287
ZKSCAN5	0.934202924756329	5.24994716904914	12.6105613894099	6.66089337147893e-23	1.2676802898115e-21	41.4726151081834
EIF4E2	-0.701400536190975	6.37852929321601	-12.6198235315167	6.35315722762743e-23	1.212185628082e-21	41.4615007620221
SMPDL3A	0.888812288729981	4.4769928674811	12.5823590907508	7.69312320734593e-23	1.4585850767867e-21	41.3758790540734
TARSL2	-0.970846343390597	4.82291727658859	-12.5693722818913	8.22100978163037e-23	1.55474411688869e-21	41.2955749188322
JAK1	2.20922109869378	3.90342657694779	12.5518541130299	8.99112424828809e-23	1.69611459437555e-21	41.2712253113756
BMF	2.18736245955048	4.9147981770369	12.5572180779426	8.74792974502197e-23	1.65231337171383e-21	41.2228126059482
ACSL1	1.20264874995791	9.10340620786639	12.5920471382654	7.3215887994585e-23	1.38989857664562e-21	41.2188138189343
SRGAP2B	2.2864512234009	1.73075860195557	12.5818787701169	7.71202780284966e-23	1.46032546642611e-21	41.1196538453935
EZH1	0.893469492275029	5.2910803979784	12.5378051411334	9.66071918910671e-23	1.81331699179533e-21	41.0999328039126
ZNF568	1.07283360866571	4.72422167416971	12.5233873183485	1.03999503455869e-22	1.94477776325445e-21	41.076821330996
PTPN21	1.62629371163346	3.9716048945099	12.5129039470131	1.09728475384904e-22	2.04935669947726e-21	41.062068190476
CCDC93	0.749464774629242	6.2276310751013	12.5384836193243	9.6272610749898e-23	1.80929852693425e-21	41.0405856040057
NUP188	-0.681971159077346	7.34169010127585	-12.5485246726493	9.14547604231771e-23	1.72306735572701e-21	41.0391011033485
HNRNPR	-0.700513086456955	7.36564956005124	-12.5424181064468	9.43551662146136e-23	1.77548518280531e-21	41.0072282280743
HIST1H2BD	1.61898561813911	3.88856638536762	12.4929830848152	1.21501845357426e-22	2.26080757111166e-21	40.9714328780553
ERRFI1	1.68614533345953	6.54934566930498	12.5239552688063	1.03697841093162e-22	1.94155459084154e-21	40.9666423308675
NFAT5	1.16642788670927	8.15667621627865	12.526950750723	1.02121277214642e-22	1.91442334413866e-21	40.8988025815895
EPC2	1.26069285875585	5.1822910657405	12.4966927424859	1.1921724172283e-22	2.22380882200002e-21	40.880443643138
SLC7A6	-0.714594998816453	5.80113825557156	-12.4955609220355	1.19909671028651e-22	2.23394990095065e-21	40.8666090991134
WDR4	-1.28009586022549	3.96226285859276	-12.4724863448356	1.34939960683709e-22	2.49232281626884e-21	40.8602924939529
PNPLA8	1.22516482369685	6.1486218525675	12.4909553200682	1.22769161280852e-22	2.28156154182335e-21	40.818484172334
LGALS3BP	-1.33772185209149	4.29834962830418	-12.4629416212118	1.41696942121158e-22	2.61390820994018e-21	40.8162055335111
SLC25A21-AS1	1.73157654891676	3.02078051118014	12.4573442855772	1.45816273844368e-22	2.68659775220494e-21	40.7968103484544
MMP15	-0.956824676321247	6.06214362064094	-12.4808046124538	1.29315310958731e-22	2.39137772088215e-21	40.7714732006302
PJA2	0.786820925028512	7.51135034968453	12.4879463989317	1.24674159553397e-22	2.3141003459256e-21	40.726091596521
PCDHB5	-1.65267706128114	3.85637631771476	-12.4417094611351	1.57970273756689e-22	2.89960294076066e-21	40.7175452194368
NDST1	-0.758645228229891	7.14262359801522	-12.4832605600267	1.27700059782172e-22	2.36639931865805e-21	40.716062224898
CCND1	-1.84616082794577	7.58167760708807	-12.4830970060901	1.27806995700032e-22	2.36639931865805e-21	40.7007871065738
ZNF773	1.39055315917515	4.93648312452308	12.4523420864059	1.49599165079136e-22	2.74954842451444e-21	40.6968952318426
ZNF502	1.63746300433561	2.72081073283817	12.4260884775275	1.71128538147775e-22	3.12231607390885e-21	40.6260908433045
HBEGF	2.30387688720404	3.10454507748973	12.4227975422172	1.74037894951774e-22	3.17154494004349e-21	40.6037933707878
SLC46A1	-1.1132367703444	4.77459569650614	-12.4271132788805	1.70232559752572e-22	3.10974710127084e-21	40.5905886795105
KIAA1549	-1.02566256219283	5.34877580805851	-12.4309734911363	1.66899634344351e-22	3.05257601621776e-21	40.5884556933972
TAGLN2	-0.919462544448043	6.82315108180573	-12.4559017621971	1.46897222196209e-22	2.70319692217926e-21	40.5835799890771
SLC39A8	-1.21275667964859	5.41211124179349	-12.4356111331559	1.62981904928897e-22	2.98455644440527e-21	40.5827167785695
LMO4	0.89189930970405	5.58607991018873	12.4414878887787	1.58149627629394e-22	2.89960294076066e-21	40.5791363279214
ZCCHC7	0.906723561305358	4.77448215067144	12.4169096258732	1.79367464416171e-22	3.26075283979809e-21	40.5128225552598
FAM111B	-1.76584276272686	5.37239196293751	-12.4180135240525	1.78355927835828e-22	3.2462940756155e-21	40.4721381338398
HMGCS2	-2.20386746818795	5.59334545282527	-12.4070425312174	1.88668478529645e-22	3.41330828144716e-21	40.4459867625597
PDGFA	1.72514897731054	2.64123655937787	12.3960321631683	1.99619479475617e-22	3.59410803813653e-21	40.4370320421933
SMPDL3B	-1.22966450767937	4.86957419793063	-12.3944648957642	2.0122929696302e-22	3.61442478851281e-21	40.4115186819206
LRIF1	1.58488945002418	5.86896430277534	12.4043421244	1.91297245647103e-22	3.45670209462924e-21	40.4032964287355
SLC35F6	1.03322003803499	6.06320579291165	12.4079175657104	1.87824454688743e-22	3.40213752907861e-21	40.3814479086415
FAM120AOS	0.61770408201479	6.96357406562531	12.4136341750663	1.82402857529831e-22	3.31192419427804e-21	40.370455348806
CDCP1	-0.935516476133771	6.52034606207895	-12.4080354394777	1.87711048106486e-22	3.40213752907861e-21	40.3697861122688
THAP5	1.29947555084563	6.31255500384718	12.4039302068357	1.91701452154478e-22	3.45984255474956e-21	40.3531527534436
IKZF5	1.18902061521548	5.28491102647438	12.388368724034	2.07615776506744e-22	3.72468160098597e-21	40.3365433289521
CCNB1IP1	0.753395161701326	5.36414125535874	12.3836754948153	2.12670682442932e-22	3.81081499709196e-21	40.3066414897433
RRAGD	1.05676009036266	5.40335852325754	12.371093917168	2.26839305136025e-22	4.05020095829078e-21	40.2641713750922
NSMCE2	1.04764964873356	4.65289774861063	12.3617070873789	2.38023561607249e-22	4.23981233819033e-21	40.2564123889141
PBRM1	0.881448423594988	8.09083017512762	12.3981801100716	1.97434178517301e-22	3.55902956136349e-21	40.2457127597078
GINS4	-0.811462267400573	4.97578896569004	-12.3611576846375	2.38695040916024e-22	4.24673546729268e-21	40.2177010582554
HNRNPM	-0.591763912299374	8.58568320153889	-12.3945396630029	2.01152204904876e-22	3.61442478851281e-21	40.2141071900062
SLC25A37	-0.688681870464022	6.39218260244231	-12.3760969031097	2.21095238161741e-22	3.95234059075799e-21	40.1974569495148
CHKA	0.695934713831318	5.29391508429053	12.3571265083329	2.4368040232777e-22	4.3303016820755e-21	40.1733627978605
ZNF654	1.47268595907638	5.24125220064046	12.3519260625191	2.50266385033683e-22	4.43683593585098e-21	40.1692802378414
JAG2	-1.57120279223443	6.268903507017	-12.366554825106	2.32180170083375e-22	4.14063828262704e-21	40.1669897781113
MBNL2	1.27933349477296	4.61731045271458	12.3363453574957	2.7108643470395e-22	4.74432855887473e-21	40.1541351255057
ARL2-SNX15	0.731874751469005	4.79140522800375	12.3426320484645	2.62484402717652e-22	4.63156967239515e-21	40.1379757245171
CLPB	-0.813299376745741	5.61146723963284	-12.3420678586558	2.63245066894005e-22	4.63410073209891e-21	40.0856460939201
CCDC71L	1.21222674985175	3.44662135779499	12.3159053232847	3.01057423922966e-22	5.23226652503155e-21	40.0827521533523
STK17B	1.64047923093461	4.25784016759994	12.3228662961046	2.90494776403541e-22	5.06628288324689e-21	40.0762367156264
PIGM	-1.04211606109945	5.76128672915297	-12.3421458765152	2.63139748390066e-22	4.63410073209891e-21	40.0734406991792
MVK	1.14750005455617	5.11680087212898	12.3330462061305	2.75713184216026e-22	4.8196847196599e-21	40.0592644307142
C17orf51	1.07553800598012	4.02203404245477	12.3180069128315	2.97828487032907e-22	5.18535482566711e-21	40.0586000866005
WIPI2	0.570765950236332	6.25465079229639	12.3464865309472	2.57346273413649e-22	4.55160381811466e-21	40.0543746260038
NDC1	-0.961186254659491	6.52774029198921	-12.3468824536796	2.56824244350661e-22	4.54772742119048e-21	40.0392557910395
CDC123	-0.8471294019168	6.76672969490113	-12.3408809788647	2.64852492977122e-22	4.65693797956027e-21	40.0127022407936
HN1L	-0.769165958975078	8.71825785096827	-12.3537790654906	2.47899465907799e-22	4.40006900717672e-21	40.009845831773
FAM102A	1.37713671560052	6.79417648964189	12.3371981141234	2.69903241423732e-22	4.73465779581632e-21	40.0054785399017
OSBPL6	1.80211050677764	3.39334259507738	12.3001965567156	3.26331390944823e-22	5.64538268021597e-21	39.9918907545684
CCT2	-0.8206599909871	8.50740740467501	-12.3462205493695	2.57697570938763e-22	4.55245497084289e-21	39.9694269826521
STC2	0.984541084303695	7.77865206668907	12.3367589140129	2.70511979938766e-22	4.73979917241599e-21	39.9509527878149
CDC37L1	1.09293690604847	4.98165219151532	12.3102554159144	3.09913233146516e-22	5.37934550306457e-21	39.9484363012441
CALM1	-0.549918062844239	8.6579663142415	-12.3398474000607	2.66260316109015e-22	4.67621626513798e-21	39.9452170931204
CHD9	1.00817074778092	6.35536432258525	12.3239910600528	2.88823274718063e-22	5.04298871298422e-21	39.9312960611079
SWT1	1.54830817292068	3.12309503162037	12.2905483570797	3.42898419541747e-22	5.92515842098834e-21	39.9257869099705
ANGPT2	2.89558739520238	2.30610984400822	12.3043021365428	3.19527406475235e-22	5.53405252091364e-21	39.9094534871074
UBL4A	-1.07390434717939	5.83348126091566	-12.3100521706465	3.10236627973756e-22	5.37934550306457e-21	39.8994036499419
GCLM	1.14320445753487	7.36663496752429	12.3178862930983	2.98012867244986e-22	5.18535482566711e-21	39.8970634560565
ATXN7L1	1.66580702884839	3.73041158135221	12.2822200754767	3.57875847112991e-22	6.16268775257875e-21	39.889144351003
ZNF239	-1.08780935958409	4.42787472504802	-12.2762302518531	3.69051861278402e-22	6.34059811093419e-21	39.8262584723339
LZTFL1	0.941108183599353	4.96438459758903	12.2827352725396	3.56930575623088e-22	6.15346673198196e-21	39.8143257570177
MERTK	1.2174654062742	3.28231722616266	12.2577001129033	4.05891529823471e-22	6.94176220026109e-21	39.7813867718889
TTC33	1.11398558892012	4.7598459157728	12.2674584740753	3.86053271096547e-22	6.6175524187052e-21	39.7808645530371
POLL	0.812871018773151	5.53119303528595	12.286479483449	3.50135594302432e-22	6.04325986671876e-21	39.7801085407813
DNAH8	-1.68566529902006	1.81826667752025	-12.2684115231028	3.84168673555639e-22	6.5927734881274e-21	39.7632700312536
PPM1D	1.34696236148451	5.0832527266519	12.2769250999137	3.67737648314776e-22	6.32525604478199e-21	39.7593740665411
PPP2R5B	0.95181484865146	5.03673557992153	12.2647220584546	3.91516057286182e-22	6.70354061141313e-21	39.7442117914692
ZNF569	1.16790640658098	4.43759641672074	12.2514197272147	4.19196775852951e-22	7.16115902867795e-21	39.7071968536904
CCDC163P	1.50462663751924	2.81177814411892	12.2430699568262	4.37565919177901e-22	7.41590275663134e-21	39.6928853935247
PDP1	1.04455879914345	4.20230379452833	12.2301529266471	4.67586059834981e-22	7.90683814693928e-21	39.6114181871292
NEK6	-1.22702740982336	5.78654004425687	-12.2496869008867	4.22944229966403e-22	7.21696654224489e-21	39.5913898643621
CASP3	1.00257104828807	6.2335579951702	12.2484053720162	4.25737291491893e-22	7.24815325288238e-21	39.5614816772413
SERTAD3	1.12590591736584	4.91370835619944	12.2309917777181	4.65575268476353e-22	7.88171164762222e-21	39.5584863364871
SAT1	1.29323915227845	7.7034347765658	12.2470886252028	4.28626378268302e-22	7.28082997293759e-21	39.5063940864445
MRPS16	-0.525642715385834	7.39451149642018	-12.2466213148944	4.296564285634e-22	7.29008014837063e-21	39.492910664797
KIF1C	-0.61132025449555	8.07821821792924	-12.2475261184004	4.2766429574595e-22	7.27271468280995e-21	39.4840988297832
TTC23	0.887722249278388	4.29520858422749	12.207789316827	5.2452701702568e-22	8.80033261190795e-21	39.4803253120824
SRSF6	-0.540213424699806	8.20471466910349	-12.2491814754947	4.24043591252071e-22	7.22751256100011e-21	39.47937072463
ZNF365	1.76382417898834	3.34644929709605	12.1969775093632	5.54499452872679e-22	9.27212002710039e-21	39.4770789012888
SH2D4A	-0.948440981906481	4.69665597530123	-12.2106485751478	5.16875898635906e-22	8.6816649820098e-21	39.448862188124
VEZF1	1.02915173316755	5.73247883591011	12.2219772183416	4.87645780205012e-22	8.20906842551397e-21	39.4465540809669
DSCR3	0.524288369983891	6.10389111967544	12.2243486514302	4.81740030711064e-22	8.11875230208455e-21	39.4357392718906
PCAT1	-2.72666084942776	2.40427182883495	-12.20730150865	5.25843643186802e-22	8.81257605590739e-21	39.4297743454076
LDLR	1.21213535845522	7.22029136273969	12.2184646435092	4.96527081008125e-22	8.34921685153192e-21	39.3867100844962
TUBE1	1.2170152310041	5.19894255885536	12.1979010889427	5.5187336473248e-22	9.23849547917829e-21	39.3804110717332
DGAT2	-1.19432450269665	5.25895114511593	-12.1943402574529	5.62067347704781e-22	9.37778143681665e-21	39.3713702951267
XRCC5	-0.725603780166621	8.69903668261525	-12.2260121215779	4.77640224950627e-22	8.05870294141417e-21	39.3470545622878
SERBP1	-0.74425944956743	9.06007200584829	-12.2270173747659	4.75179647629442e-22	8.02620651159021e-21	39.340698909605
RBM7	1.04639998836025	4.86434064201315	12.1827741501901	5.96499982357084e-22	9.90823422021458e-21	39.3173818783746
PRR15L	-1.60365534908186	4.05053847625814	-12.1691062695251	6.39926898570338e-22	1.05827558468416e-20	39.3168354262007
ZNF557	1.11351465877444	4.24128112375522	12.1693090480778	6.39259990876348e-22	1.05827558468416e-20	39.2941200650593
KAT2A	-0.989507265398646	6.92604382583338	-12.1961717885791	5.56800656225879e-22	9.30024321900756e-21	39.2462526928845
ATG16L1	0.798314857447187	5.43575464101603	12.1768776926486	6.14860086370024e-22	1.02019216098699e-20	39.2365952770366
SH3BP5L	0.689373686534052	6.39055759729185	12.1873785020685	5.82546249244063e-22	9.69790962156192e-21	39.2363988979524
FOXD1	3.16095169757437	1.20852329320387	12.3802550010208	2.16432373734218e-22	3.87359776399645e-21	39.1994312515213
ARID1B	0.82641131797041	6.53110896247914	12.1835986340234	5.93976934012172e-22	9.87725098685136e-21	39.1987332197401
NEDD4L	0.601908188331547	7.72242217383346	12.1919614951329	5.68982286899511e-22	9.4826171144096e-21	39.1894242720162
VAMP4	1.07181133838563	4.38184472480528	12.1474469978899	7.15330860868823e-22	1.17136403563863e-20	39.181697331423
ZNF484	1.68375029591861	3.26409929285904	12.1346437432019	7.64029910039283e-22	1.24567569263299e-20	39.1611026906684
ARL5B	1.34798314319994	5.76069710783751	12.1622622431997	6.62849733176308e-22	1.0925808269666e-20	39.1572235027463
LCA5	1.69725398451777	2.88422773958906	12.1423938882358	7.34167843567386e-22	1.20090025479389e-20	39.1559245109692
TEX2	-0.533966723940561	6.50862523027952	-12.1703531581097	6.35837089626134e-22	1.05383330439581e-20	39.1413945789219
CCM2	-1.0293708718265	5.02454166623623	-12.1496059213253	7.07431313362795e-22	1.15969307876154e-20	39.1385675248386
RP9	1.63888658959766	2.41143568059291	12.1309629716709	7.78635901771994e-22	1.26811244045643e-20	39.1124833325166
PRDM15	-1.004827201638	4.44877511413193	-12.1303302271001	7.81174806500081e-22	1.27086900264412e-20	39.0862113807889
C11orf68	0.872989483998368	5.20672639574401	12.1404398826166	7.41584640091804e-22	1.21039510387158e-20	39.0714284221299
PRPS1	-0.943364404289535	7.12453387581646	-12.160404275556	6.69213555780165e-22	1.10185424929769e-20	39.069310690315
ITPRIP	1.69240960071471	3.90065301322372	12.1215114994337	8.17436624466692e-22	1.32698684897209e-20	39.0648909522075
ZNF517	1.02818697280518	4.03025538762588	12.1159692994967	8.41084527115349e-22	1.36390121589245e-20	39.0563273694469
GTF3C1	-0.688596536826768	7.87015787831122	-12.1631447931771	6.59848158603573e-22	1.09001979643468e-20	39.054184047442
GORAB	1.95253375435633	3.49312255391881	12.1130407577713	8.53856035892259e-22	1.38162739600842e-20	39.0504504805478
NUP210	-1.04546896355726	7.4457952438972	-12.1578097543339	6.78202831268147e-22	1.11543195118538e-20	39.0391683463415
SLC35A4	-0.643369034610335	7.13751640598856	-12.1498281478172	7.06623163794483e-22	1.15963425437573e-20	39.0100017777953
ZFAND5	0.833188831846735	8.06994798921149	12.1551954872684	6.87382997099333e-22	1.12929355409667e-20	39.0079296301008
PTMA	-0.779984077465155	9.55018295765247	-12.1622610760836	6.62853711618658e-22	1.0925808269666e-20	38.9994923932011
MYBBP1A	-1.07173795824909	6.38228595609245	-12.1415761878696	7.37262485947668e-22	1.20464999880198e-20	38.9788635440206
FAM122A	0.904682649540763	5.19355021735015	12.1135798807541	8.51490377932991e-22	1.37928581607786e-20	38.9273959706036
RALGPS2	1.02753348793709	5.14260343988539	12.1032898640049	8.97798523949583e-22	1.44339856912494e-20	38.9189558869339
HS6ST1	-0.880845107756109	5.38664004375433	-12.1070423969756	8.80625478020216e-22	1.42035146916773e-20	38.9160545803202
UBE2T	-0.954678289947124	5.49149803190604	-12.1119981556351	8.58449659735082e-22	1.3875651335395e-20	38.893610503914
BLNK	1.64374837602378	2.68854472582395	12.0786315566655	1.01930896507011e-21	1.63002592326866e-20	38.8792820610956
SERINC1	0.725391681147406	8.23682777907744	12.1231016491552	8.1077555741947e-22	1.31759802707909e-20	38.8399193756294
ZNF740	0.801752635507592	5.93538499195483	12.1063113841897	8.83944845346743e-22	1.42417551477754e-20	38.8257955108342
ESRP2	-1.13864413156405	6.76906829269414	-12.1088904580984	8.72289472464774e-22	1.40841921704635e-20	38.8069748989365
ZNF396	1.50165030886195	2.67214105274953	12.0667926015089	1.0833781526256e-21	1.73063897232191e-20	38.7967235182683
SOCS6	0.993927654074297	5.16278796108226	12.0807592797519	1.00820371551409e-21	1.61398582005966e-20	38.7940882686633
RAPGEF6	0.97026644675006	6.30684703507302	12.0942082600209	9.40762171063521e-22	1.51085398510052e-20	38.7525976428921
OSBP	0.54714397285122	8.07407673774037	12.1046539382896	8.91517484869415e-22	1.43483671519819e-20	38.7371201832484
CEBPA-AS1	-1.57595341954664	3.73002488639132	-12.0502936103652	1.17945727200919e-21	1.87217023218711e-20	38.7350033055206
RTTN	1.10373465016842	4.27748761423254	12.0587236680874	1.1293440133931e-21	1.80023669905634e-20	38.7291833688219
UTP20	-0.870776181504578	6.09549023738211	-12.0884366968804	9.69131895631166e-22	1.55475262230744e-20	38.7284778822009
ZNF501	1.66440966534292	2.28277708668708	12.0568534027269	1.14027443886844e-21	1.81189005016386e-20	38.7110334692806
MPZL2	-1.09863350818826	4.44447870999218	-12.0472647606744	1.19800196371519e-21	1.89559509875103e-20	38.6750640418861
ADAT2	-0.978419671909151	4.32944277053195	-12.0390246532858	1.24994661225527e-21	1.9715544463892e-20	38.6487764057886
RBFA	-0.768409295199938	4.71425961030222	-12.0478034537357	1.19468247266178e-21	1.89233670986175e-20	38.6343370143939
LINC00161	-2.3627513100646	2.5352840070855	-12.0302662664619	1.30763668173271e-21	2.05391970846218e-20	38.6235289303034
VDAC1	-0.622055969856099	8.55124156101609	-12.0817507010326	1.00307069170339e-21	1.60748233795284e-20	38.6127306692091
PXDN	-1.25640439508611	4.24230639382662	-12.0310400797673	1.30243394169968e-21	2.04788985011124e-20	38.6060628462152
DDX59	0.854608653528614	4.90861264933919	12.0394921568047	1.2469400013891e-21	1.96888023773488e-20	38.577532636295
MAP7D1	0.840892853701752	7.16446997689919	12.0653532667373	1.09143782745681e-21	1.74166104326158e-20	38.5661764174667
FRS3	1.61625705822054	2.60706570155002	12.016849352037	1.40123184929452e-21	2.1872034770277e-20	38.5548585830089
IPO4	-0.773445115180462	6.74475704776611	-12.0575213877109	1.13635839841071e-21	1.80758026594652e-20	38.5387046059648
SLC35B4	-1.00680978318787	5.64034885759934	-12.0386212253754	1.25254698165691e-21	1.97358294612383e-20	38.5340089885002
GLT8D1	0.589322009329361	5.9063604790407	12.0440725856989	1.21786316748332e-21	1.92499298136101e-20	38.5214324873815
TSC22D1	1.21979133356859	7.24296801331067	12.0585091598589	1.13059231506209e-21	1.80031539798222e-20	38.5143056572197
AMER1	-0.930630105410093	4.49823983447266	-12.0163505996117	1.40483771538371e-21	2.19055484259625e-20	38.5082476129678
XPC	0.939501081930311	6.93121455276637	12.0486281348937	1.18961854544372e-21	1.88630539370463e-20	38.5003075800948
FBXW7	1.16245656479475	4.46036467412044	12.0138530892695	1.42303456468381e-21	2.21662728457387e-20	38.477781326612
DPP4	-1.51226952455799	3.09777536062187	-11.9988279423625	1.53760521719544e-21	2.38027628261925e-20	38.4702868806754
ZNF674	1.47222312453586	3.68231888707363	11.992317105173	1.5900820709894e-21	2.44421481318306e-20	38.4407700549829
AIM1	-0.918130739405059	4.56901317756297	-12.0115931629537	1.43970396621098e-21	2.2402688866968e-20	38.4367792781059
SMIM14	0.980712378794918	6.9418291941642	12.032180916085	1.29480135016981e-21	2.03802275410377e-20	38.4326520384351
ZNF416	1.71781028511644	3.38372784315079	11.9924164466264	1.58926804971541e-21	2.44421481318306e-20	38.4324433341323
DDX19A	-0.556554025191677	5.66512166045637	-12.0217077019187	1.36658890237625e-21	2.13980176830884e-20	38.4227846223197
JAG1	-1.26220945015385	4.70925787406565	-11.9922902426203	1.59030225924338e-21	2.44421481318306e-20	38.3812947089091
GNPNAT1	-0.924095856827226	6.97179137224408	-12.0256659436046	1.33900002131079e-21	2.09879168267253e-20	38.3786218021431
CCDC130	1.18805061456097	4.6554648508048	11.9961151919374	1.55925541355874e-21	2.40882502983519e-20	38.376522770923
URB1	-0.916726462627534	6.15150403446662	-12.020068606661	1.37817957655905e-21	2.15345936749331e-20	38.3733045158464
ZNF140	0.9413784978792	5.41542388515413	12.003456985279	1.50135490259455e-21	2.32655781396901e-20	38.3527831972197
GUF1	-0.863041839305183	6.12583907558025	-12.0052805483086	1.48731085126889e-21	2.31195235431197e-20	38.3385020725964
ANKRD27	0.707810792708246	5.73531251660506	12.0042877964987	1.49494005106876e-21	2.32140845986024e-20	38.3218801982752
HNRNPU	-0.579551636942265	9.43220950976021	-12.0279158463869	1.32356787088676e-21	2.07677065300267e-20	38.3126059601415
SEPSECS	0.828733594271159	5.48972074373293	11.9948196372055	1.56970268540898e-21	2.41998516674551e-20	38.308499929224
CHD7	-1.10069464428236	4.80701953096088	-11.9762986619203	1.72696146636822e-21	2.64612789581481e-20	38.3019390984178
TRAF6	1.17516446974391	4.06693512423773	11.9631805426393	1.84781281035629e-21	2.82841561267177e-20	38.2658429963779
FAR2P1	-3.10515823645677	2.44563130326321	-12.0206718754374	1.37390221239979e-21	2.14901204389533e-20	38.2535085975662
DCTN4	0.546366083144823	7.71050133407186	12.0035085159374	1.50095622300729e-21	2.32655781396901e-20	38.2359214570701
STXBP5	0.777258727187789	5.66887118619181	11.9803778652864	1.69102156725304e-21	2.59370580734133e-20	38.225063780067
SMARCD2	-0.918714172979954	7.32421164246852	-11.9958266298586	1.56157630922815e-21	2.4099311263484e-20	38.2074512278369
ZNF671	1.16004627898933	3.82457211407042	11.9461682499421	2.01725605446545e-21	3.06280251909538e-20	38.180808889865
PRKDC	-0.980577849946316	8.85265119057455	-11.9985173938903	1.54006831877425e-21	2.38163397267911e-20	38.1751347666602
ZNF410	0.771179377910503	6.40509282712671	11.9806885652823	1.68831506983402e-21	2.59220236080038e-20	38.1685723467172
GRWD1	-0.905200489614687	5.00998995660815	-11.9573416169496	1.90429695643467e-21	2.90303787795157e-20	38.1355206620119
ZNF624	1.66031012147433	2.95071430640372	11.9286021259475	2.20858124673436e-21	3.32305170350333e-20	38.1136288424337
EAPP	0.771019450233942	5.85910529431752	11.9621042432685	1.8580968593382e-21	2.83837054321693e-20	38.1119526094771
ZNF197	1.06740034732757	5.17012122313557	11.9469964451869	2.00865750778511e-21	3.05592716685929e-20	38.0942688804811
YIPF4	0.907496844791482	5.97549251217203	11.9537462740988	1.9399351093433e-21	2.95436770810335e-20	38.0709852357878
C1RL	-1.18293870183864	5.13889333113926	-11.9355867106281	2.13041961702643e-21	3.21834818604315e-20	38.0626095440473
PPM1K	0.865321303952218	5.90255870600157	11.9461703990068	2.01723369461121e-21	3.06280251909538e-20	38.0311906183391
DNAJA1	-1.14909756511685	8.73676115358622	-11.9622005830522	1.85717399839565e-21	2.83837054321693e-20	38.0196592564101
NPTXR	-0.822935964607185	5.43417328734745	-11.9299696268534	2.19305501632291e-21	3.30631667922739e-20	38.0167466359972
NOP2	-1.03352753069748	5.99678011870492	-11.9405512273559	2.07655546734647e-21	3.14647395536575e-20	37.969104070087
FERMT1	-1.37078227798027	3.48226949005239	-11.9018196641749	2.53588604214968e-21	3.79271561841829e-20	37.962380414444
RFX5	-0.835350882390984	6.56541377294632	-11.9418505408305	2.06268497345411e-21	3.12861389508958e-20	37.961098249173
ACTB	-1.3075072682347	11.1541889889903	-11.9596934781201	1.88134042930117e-21	2.87095608601488e-20	37.9364879610548
NCAPD3	-0.824614431340689	6.74743189314071	-11.9381277827379	2.10267668388611e-21	3.18284204488245e-20	37.9266114968501
AKAP1	-1.01555286215927	6.65789044736765	-11.9360005528293	2.12587647941521e-21	3.21471915557893e-20	37.9209644500985
ZNF490	1.08158949670572	4.25538875934167	11.8938164899857	2.64282194662422e-21	3.94087530789566e-20	37.9097382416046
SLC25A38	0.503093571985386	6.36085682612339	11.9294568040323	2.19886460154766e-21	3.31175033669404e-20	37.9024738773092
UBAP1	0.870887235338402	6.96208329539737	11.9320331907516	2.16983276734222e-21	3.2745938527046e-20	37.902274585465
FAM57A	-0.945524474527836	5.05960858100891	-11.9042737596561	2.50397238420814e-21	3.74871877579954e-20	37.8934333721093
DLGAP4	1.0523050741605	6.14193647746768	11.9215504128549	2.29041107920876e-21	3.43928127653987e-20	37.8861268522529
SFXN1	-0.699732790964867	6.91871793304875	-11.92791756361	2.21639492100979e-21	3.33147008347177e-20	37.8724911110276
MICALL1	0.977946499490522	5.89102953205445	11.9137259743197	2.38477021782085e-21	3.57739356551428e-20	37.8637605967293
MAT2B	0.721585503205985	5.6231085645996	11.9117094847804	2.40971344723125e-21	3.61120330575094e-20	37.8494340384177
PAN3	0.840221680313917	5.54813874272754	11.8881472203715	2.72129742424742e-21	4.05386925818446e-20	37.7418067365717
TOX3	2.32866577190554	1.02585584109905	11.89404125656	2.63975786119325e-21	3.94021908982882e-20	37.7360645194376
THAP9	1.36713812721317	3.69534864657441	11.8553861464006	3.22277764208322e-21	4.75375531174083e-20	37.7147533954
METTL22	1.08195119671009	4.1990539860996	11.8582742711187	3.17507213465779e-21	4.68799244582314e-20	37.7028085445441
UBE2B	1.29910236374429	6.39548109141144	11.8860462021914	2.75096989492133e-21	4.09401030150036e-20	37.6960138578499
NCDN	-0.92629244280083	6.37805955765527	-11.8819962552032	2.8090851850771e-21	4.17635872664531e-20	37.6777193493838
EIF4E	-0.878514919177913	5.90058506684251	-11.8734453849519	2.93586153358305e-21	4.35621509765643e-20	37.660934964296
URB2	-0.963083410358269	4.39372538016746	-11.8519143215738	3.28107660641967e-21	4.83025944333312e-20	37.6388057102241
HSBP1L1	0.813779078325102	4.75375639912537	11.8463449319431	3.37681424813972e-21	4.94695051220156e-20	37.6118629604052
DNTTIP1	1.0958517682211	4.70069459973608	11.8490949969244	3.3291957297285e-21	4.88672561853404e-20	37.6051633133496
MANBA	0.911929262321953	5.63744058442242	11.8628447594804	3.10101992119753e-21	4.59220070381677e-20	37.6005975226591
CPT1A	-0.684878330018358	7.76177506517409	-11.879233112786	2.84944003151306e-21	4.23216533266074e-20	37.5945624454411
FOXJ2	0.787231356513145	5.83082580571814	11.8615332811758	3.12208991102284e-21	4.61884749792304e-20	37.5928850653343
RAD18	-0.873742382390416	5.0543430848036	-11.847348420548	3.35935982376762e-21	4.92618624157174e-20	37.5909366441165
TGM1	2.16692156674034	2.97537462339467	11.8267571020153	3.73632662123599e-21	5.45234990714087e-20	37.5885598672207
PRMT6	-0.871723522440249	6.25315152022199	-11.8612920446377	3.12598117446575e-21	4.62005249171041e-20	37.560256383572
ZBTB10	1.79424025255286	7.23942753319842	11.8692385845013	3.00032141808495e-21	4.44746558874271e-20	37.5477424045895
COQ10B	0.959247031111852	5.8706839849191	11.8496335981026	3.31994874993532e-21	4.88269837698616e-20	37.5391560447549
KLK2	-1.6273990550891	6.5995755946349	-11.8545945674284	3.23597779837824e-21	4.76854196471518e-20	37.5108260925021
ZNF687	0.970667697500178	5.45595991160221	11.8368527978638	3.54648185156908e-21	5.18539157577033e-20	37.4976134455708
MAP3K10	0.939691399454446	5.02212502624516	11.8256942269028	3.75689697169753e-21	5.47704513854467e-20	37.4864856524041
ZNF330	0.995682361492921	5.53302965401496	11.83132373286	3.64922317309328e-21	5.33042170886855e-20	37.4600769426935
DPF2	0.837458016029057	6.05191501081664	11.8376033340068	3.53276069977074e-21	5.17036400270541e-20	37.4472045766947
HMGCR	0.954252008982559	7.97229175175392	11.8492640647697	3.32629030995428e-21	4.88672561853404e-20	37.4376070096556
KLF8	2.72081311815659	0.609505745373925	11.8987775768311	2.57601268701662e-21	3.84889616997429e-20	37.3984280802628
MOCOS	1.09031543383157	5.61516306450028	11.8169928518233	3.92962492659256e-21	5.72330241490921e-20	37.3853213863513
MYO1B	-1.36886428520782	4.39196978367368	-11.7919527294427	4.4724041412423e-21	6.4699056440168e-20	37.363998424314
FLAD1	-0.792685190887707	5.51377402794195	-11.8096307211863	4.08197093297216e-21	5.93367623712585e-20	37.351111326989
ZNF112	1.5306027735695	3.01661808022809	11.7796732593972	4.76543318016816e-21	6.85419009898516e-20	37.3465332777898
KLK4	-1.21335951344558	6.40365074911784	-11.8157784782019	3.95435588501821e-21	5.75374108230944e-20	37.3463521081015
MEX3B	1.25244615270733	3.76666421890878	11.7802200752286	4.7519839578938e-21	6.84139895606264e-20	37.3428256429048
SH3PXD2B	-0.887117366848408	4.89944508410819	-11.7900102442313	4.51752627765087e-21	6.52261294088514e-20	37.3253257857025
OSER1-AS1	1.88705397092568	3.03582539031284	11.780533866562	4.74428328286308e-21	6.83686734889366e-20	37.3249687871607
MALT1	-0.781474548084255	6.07139234359117	-11.8007997365528	4.27254285084949e-21	6.1883962479366e-20	37.2607892547801
CPT2	-0.65789510301008	6.37992440249011	-11.8007479634974	4.27368600766532e-21	6.1883962479366e-20	37.2555333216965
MOSPD1	1.19581985958314	4.96980595660839	11.7764295452508	4.84600215928663e-21	6.94347026945115e-20	37.2452437789573
WBP2	0.870164091177921	7.84772571630618	11.801836106469	4.24972401391423e-21	6.16558993168465e-20	37.2100831467679
POFUT2	0.810911005244995	5.45579153739195	11.7789023937744	4.78445785537082e-21	6.86839571283444e-20	37.2006411714955
SNHG11	1.49499817213157	2.76410541160819	11.744545944629	5.71436971535362e-21	8.14107928327799e-20	37.1792847649849
VPS11	0.864264630036192	5.7607629214785	11.778012978834	4.80650289334741e-21	6.8934524781762e-20	37.1781674191614
WDR48	0.868754323972193	5.40209058364127	11.7727992116433	4.93779449351285e-21	7.06824805668149e-20	37.166273117468
H2AFZ	-0.920901459921682	9.36815887061044	-11.8038928371341	4.20479996272981e-21	6.10631298262581e-20	37.1646549960252
CHRNA5	-1.46999883589478	3.45706883059521	-11.742706757365	5.76897278550531e-21	8.19554355223724e-20	37.1629808536621
SAP130	0.974941215098618	6.12394035876963	11.7790883748753	4.77986095502625e-21	6.86836288044729e-20	37.1588461312242
DKC1	-0.673541251633071	6.97089339238598	-11.7909109928825	4.49654625848278e-21	6.49856964556087e-20	37.1561044659606
ROCK1P1	2.71248869022913	2.81268124206253	11.7429054853081	5.76304770036083e-21	8.194879192104e-20	37.1352253436933
ZBTB39	1.2447425055656	4.38164453206842	11.7510932769956	5.52415821019512e-21	7.8850532019287e-20	37.1296940616636
NT5C2	0.535669724106816	7.40735662554743	11.7842815490361	4.65327340646695e-21	6.7121569136895e-20	37.1160667823732
ZNF425	1.47690074196774	3.44054700672223	11.7299824642295	6.16133964484209e-21	8.73641889584031e-20	37.1050060246725
ACSS2	0.752221588859266	6.47807275042287	11.7611330876938	5.24473615586758e-21	7.49333569138988e-20	37.0498532049214
KIAA1328	1.53121608114854	2.84994615806819	11.7168955641754	6.59281111608195e-21	9.27813043290409e-20	37.038229984547
PBXIP1	0.780129331646661	4.68365830372122	11.727341735385	6.24606253872421e-21	8.84819576240403e-20	37.0263337494736
CELSR2	-1.13444297599032	6.42180014263033	-11.7483587818335	5.60281597521928e-21	7.98973263854631e-20	37.0107524069313
PGK1	-0.917461237165694	9.14610854793538	-11.7718278113391	4.96265038050492e-21	7.09706267749161e-20	37.0055805468056
ING3	1.49228784634253	4.54976044424274	11.7305040926089	6.14474089129272e-21	8.72111807406914e-20	37.0055141057338
NMT2	-1.17533674084658	4.15630938371401	-11.7054443539651	6.99512957150669e-21	9.78926986446827e-20	36.9652480157333
GRHL1	1.21826683149738	4.5444140965392	11.7186997740078	6.53157310380944e-21	9.20921142974671e-20	36.9592782708844
JADE3	0.704819212693537	5.15201983976062	11.7253130472594	6.31194149554875e-21	8.91628537132268e-20	36.954725473554
ZSCAN18	0.863458008958236	5.03619300085528	11.7212676186755	6.44539779852763e-21	9.09624937431305e-20	36.941462290918
DNAL4	0.866177866430673	4.64112989693483	11.7125957417681	6.74108457893379e-21	9.45220449050551e-20	36.9375220156462
EFTUD1	0.973235690285629	5.39172087447453	11.7254368616611	6.30790090600998e-21	8.91628537132268e-20	36.9121999028358
LDHB	-0.62409592016947	8.8365063271342	-11.7441139032747	5.7271497279812e-21	8.15155263652755e-20	36.8676828845837
MAF	-1.52770308953719	3.64953015087327	-11.6793847256024	8.00481741098999e-21	1.11399757408179e-19	36.8442182821913
CSNK1G1	0.716432787532465	6.0269831959294	11.7134820983256	6.71024876196534e-21	9.4345594952876e-20	36.8178400369454
POLR1A	-1.03794287209216	6.18856493307595	-11.713286626994	6.71703691983807e-21	9.43526907280528e-20	36.8081211297627
ATP1B1	-1.05202240997236	6.91808466024277	-11.7181244317751	6.55103905060834e-21	9.22799271894323e-20	36.8016233187696
ASB3	1.10878801660539	3.75380178372663	11.6743153114076	8.21758839333952e-21	1.14149220457342e-19	36.7985324567974
PEX12	0.798760472775477	4.76086108324676	11.6880908312084	7.65221136286442e-21	1.06789596491424e-19	36.7682517528641
LRP12	1.03693095160988	4.32518813643971	11.6720853562662	8.31296925222471e-21	1.15367418014239e-19	36.7671331733791
XPOT	0.668858448526601	9.53968451388439	11.7265889561119	6.27042724542211e-21	8.8743388800432e-20	36.7568106976029
SLC9A1	1.31553083912793	6.82794523334113	11.7074419098791	6.9232180332061e-21	9.69767182711033e-20	36.7520035353649
RAB8A	-0.603593469812234	6.28243975259942	-11.7015500734776	7.13748225894079e-21	9.97918376166247e-20	36.7424389310509
SNX11	0.836870561970459	5.04547835153632	11.6770887877574	8.10048864238246e-21	1.12626793938903e-19	36.727252353943
TRMT10C	-0.997503170220154	5.79178891399503	-11.691891427242	7.50320520217261e-21	1.04807562154255e-19	36.7203785481436
VCP	-0.824753867141293	9.73347073848261	-11.7125785842512	6.74168287781793e-21	9.45220449050551e-20	36.6924779466895
SP100	1.02001873939796	4.20716673633105	11.6580257081527	8.94042065171681e-21	1.23390952671121e-19	36.6922518462736
LARP1B	0.758953198848073	5.63317671823907	11.6803398750872	7.96535085616765e-21	1.10953347361979e-19	36.6777115802041
PUS7	-1.080658644044	4.831351328276	-11.6587848233682	8.90536174559064e-21	1.23020158207718e-19	36.614071030974
MCPH1	1.4864145811084	6.00013671714926	11.6703300254425	8.38882902514929e-21	1.16312702346853e-19	36.6134759182692
CEPT1	0.651450203518338	5.44520971218448	11.666846641005	8.54143044005584e-21	1.18101399160109e-19	36.6098116630793
NUP205	-0.569505900181797	7.3478344449268	-11.6852925976038	7.76381128052279e-21	1.08246416145153e-19	36.6034379559142
NIFK	-0.876166084280246	5.58423484949427	-11.667558258304	8.51003115316099e-21	1.17775693821074e-19	36.5985505511005
VLDLR-AS1	1.85324108746595	2.53421579223573	11.6418281464588	9.72235230319521e-21	1.33813787520421e-19	36.5933077189541
MBD5	0.875075962698984	4.36488565913124	11.6416268292352	9.73249015826214e-21	1.33830652212879e-19	36.5859173146533
H2AFX	-1.60488105582858	7.26590907101405	-11.6693167998913	8.43293280350916e-21	1.16816345920197e-19	36.5504925591109
ZNF442	2.35807250720636	2.8060014021097	11.6181922774059	1.09879974147445e-20	1.49996153799821e-19	36.5297697009296
LRRC45	-1.12951113353797	4.74130043073407	-11.6337562926878	1.0137246367154e-20	1.391415826775e-19	36.4917307325961
DIXDC1	1.91201664480281	4.06613196627185	11.6135612207245	1.12546890376338e-20	1.53357904345834e-19	36.4910304231975
MSMO1	1.31628537202576	7.26151821259622	11.642796566932	9.67373266308409e-21	1.33266761164102e-19	36.4165138394622
HDAC1	-0.695386403098088	7.72894195035015	-11.6474359652842	9.44416964629448e-21	1.30223738667363e-19	36.4082116842377
HK2	-1.21003294729983	6.01647119683507	-11.6310756305018	1.02789210243469e-20	1.40957331599629e-19	36.4055160485508
AKNA	1.23614230561713	3.06655737698552	11.5929370405141	1.25234052927974e-20	1.69415724213194e-19	36.4013577104042
B4GALT2	-0.976273336680445	5.99180301418456	-11.6283486540659	1.04250796363408e-20	1.42831200565049e-19	36.3831422999675
PARD3B	1.15476398334838	3.92630120846909	11.5938755242909	1.24626765256568e-20	1.6874621344388e-19	36.3752383302914
NCK1	0.830381790725697	5.28203518856526	11.6168785896484	1.10629995397708e-20	1.50882834776747e-19	36.3688436294237
ITCH	0.704783801886574	6.7533377570723	11.6340696841084	1.01208117202515e-20	1.39043100449494e-19	36.3651119694726
GNPDA1	1.05772093525588	6.6623558300739	11.6250005366377	1.06073812826411e-20	1.45064150583004e-19	36.3404717498683
TBC1D20	0.688656717023427	6.67308014820123	11.6252046287425	1.05961777950511e-20	1.45043031695978e-19	36.3365634612556
SCYL2	0.836697201131307	6.63158774677424	11.6240833686837	1.06578752743408e-20	1.45622070172431e-19	36.3262518116505
LCORL	1.33567357083708	4.08174278753427	11.5825194280186	1.3217771481105e-20	1.78648115715817e-19	36.3190865637027
ARL8A	0.877523347662192	5.31264311561121	11.5957470450822	1.23424510708702e-20	1.67269174440601e-19	36.2665777063742
CDC34	0.92976518827834	5.58327270937602	11.6022424577177	1.19341343554365e-20	1.62027994105998e-19	36.2651907794386
MRPL20	-0.585036336634502	6.84434237718362	-11.612322460604	1.1327119527666e-20	1.54204920061136e-19	36.2465487881965
COL4A5	-1.11665128114373	6.28895590095689	-11.5959716166801	1.23281030366853e-20	1.67225650586149e-19	36.2262434353405
IPW	-0.803327553403533	7.88429812161231	-11.6091491196752	1.15148035050113e-20	1.5647628002828e-19	36.1975834221607
UGT2B11	-3.13195074612087	4.5990064081801	-11.5531002440807	1.53941210698821e-20	2.06391180344062e-19	36.1956179475943
TMEM86A	1.11679700387509	3.7132178217674	11.5513018981504	1.55382487319401e-20	2.08137683281724e-19	36.187407274287
SUV39H2	-0.912265082960762	4.47092246058907	-11.5646360597895	1.45009160749091e-20	1.95462976463945e-19	36.1849706678554
CNEP1R1	1.02259521239907	3.7402368406699	11.5496817459575	1.56692526391813e-20	2.09705434607795e-19	36.1745005900009
PAICS	-0.881024723067366	9.03217662917822	-11.609622655772	1.14866001179534e-20	1.56234408850714e-19	36.1635589443362
FAAH2	1.2381426982027	3.65137404869234	11.5414099896115	1.63555504259126e-20	2.18500840921266e-19	36.1376385224641
DNMBP	1.08612313868319	4.57232197566749	11.5600950202278	1.48461525597109e-20	1.9940056067676e-19	36.1350945101881
ZNF264	0.817755263668578	5.67744507633448	11.5727278076405	1.39055513388032e-20	1.87774963042688e-19	36.1210151371855
PLEKHA3	0.834202527647129	4.75126558887996	11.5459223602028	1.59775124699238e-20	2.13640540737646e-19	36.0687023478823
HSPBAP1	1.63800709847595	3.68295762528638	11.5287525705001	1.74644869068564e-20	2.31871560913665e-19	36.0610128625841
PODXL	-0.977713905491055	5.72785927478773	-11.5578012187488	1.50236597165801e-20	2.0160435594653e-19	36.0548622641113
ZNF79	1.69309484855453	3.64865975630756	11.5282786214452	1.75074429557241e-20	2.3223654012646e-19	36.0476201256932
HOXC6	1.35149795838986	4.27688165555536	11.5403742213952	1.64435823711376e-20	2.19481629231113e-19	36.0127520037082
HN1	-0.799153707512438	7.64004369150617	-11.5696096919178	1.4132015027492e-20	1.90661579202894e-19	35.9983351193402
LMNB1	-1.71534827893174	6.74383071958625	-11.5602593372804	1.48335177527897e-20	1.9940056067676e-19	35.9895915508777
ELAVL1	-0.530355443125044	7.03174634470622	-11.5617211833807	1.47215855139458e-20	1.98081835194812e-19	35.9814092869082
EN2	1.03757450936924	2.78969817470013	11.506813314232	1.95680719989539e-20	2.58884730516556e-19	35.9642527077907
WASF2	0.485660122950571	7.84014853575017	11.5637873463699	1.45648232800302e-20	1.9614832858559e-19	35.964221659885
HIST3H2A	1.39183000073847	4.11814786316524	11.5130798790147	1.89425682482198e-20	2.51051725344457e-19	35.9610140128779
SNHG5	0.93413519834798	4.91577787198792	11.5326540661381	1.71148667549506e-20	2.27632275635375e-19	35.9602061076193
CSPG5	-1.25417766307583	4.27395004954895	-11.5094554706547	1.93018576040751e-20	2.55587913388705e-19	35.9584405560175
ADPGK	-0.675853835268791	6.05447312080161	-11.5386062736853	1.65949419402306e-20	2.2130519376066e-19	35.9191846398708
CBR3-AS1	1.46712192905165	3.98388362955257	11.5025960650555	2.00006309643578e-20	2.6437453746549e-19	35.9046294243415
GOLGA7	0.896874904936857	6.25086685938645	11.5353850047195	1.68743233039645e-20	2.2463194923079e-19	35.8866748286861
PEX13	0.972296346625786	5.78823282489048	11.5311330552066	1.72503253802042e-20	2.2923087248597e-19	35.881701929165
DNAJC3	0.676373840120254	7.25456363449407	11.5373975995576	1.66992230524805e-20	2.2249825497431e-19	35.859908936668
SPATA7	1.25330976779784	3.42906494511764	11.4741533183761	2.3179115925497e-20	3.04094768908487e-19	35.7922366337248
ZNF461	1.54993158823687	3.23931929627174	11.4683572013473	2.38864733524769e-20	3.11624052007639e-19	35.7697549034073
ZNF175	1.15491210675474	3.88686951267859	11.4707289022456	2.35944536367498e-20	3.0888780802915e-19	35.7592373707257
CSRNP2	1.1066755912144	5.50950066652178	11.4957470937621	2.07236328419983e-20	2.73449974301798e-19	35.7561422528111
FAM86EP	-0.933076686410661	3.3879077091822	-11.4672285335031	2.4026711517286e-20	3.12638734959763e-19	35.7418119060629
PMS2CL	1.29070633919198	3.63618313078577	11.468022586383	2.39279638664607e-20	3.11894362342685e-19	35.7366210949584
UHRF1	-1.55580488937338	3.71980381810399	-11.4750406088034	2.30726991736279e-20	3.03114305154153e-19	35.7268374293529
KDM7A	1.17012496426374	5.36239777701427	11.4834297882916	2.20904297669435e-20	2.90718574391256e-19	35.7042188945568
SLC44A2	-0.950618229908907	7.0207959802748	-11.4999736732591	2.02744250128445e-20	2.67757929633133e-19	35.6711172417171
AKTIP	0.580503711436375	6.05699933455044	11.4922129126864	2.11068984207137e-20	2.78262674877468e-19	35.6663367077342
PARD6B	1.53438674562516	3.56363550157219	11.4474215410527	2.66264871849487e-20	3.44378407897666e-19	35.6627348486785
ZNF529	0.98216889425316	5.14556896485236	11.4740808118095	2.31878336707657e-20	3.04094768908487e-19	35.6577238844886
SLITRK3	-2.35497969417471	4.59253110201078	-11.4551487142242	2.55803028956518e-20	3.32278398167048e-19	35.6548197535124
DHRS4-AS1	-0.765175691775588	4.8793782686097	-11.4669811454598	2.40575597996378e-20	3.12769106451395e-19	35.6336014933187
PSMD5-AS1	1.10607935098144	3.33848438313004	11.4440046542802	2.71026683533477e-20	3.49633735389922e-19	35.6330810661787
LINC00665	-0.752732497555908	5.64646115806665	-11.4757704092651	2.29855379072158e-20	3.02233657806263e-19	35.6219549522141
PHLDA3	1.22442294773742	6.4531681167176	11.4847471460686	2.19400361705151e-20	2.88992616786363e-19	35.6205943325089
APEX2	-0.702675221453671	5.13287458027708	-11.4684569605561	2.38741176842927e-20	3.11624052007639e-19	35.6161299016364
CAPN15	-1.25784004094681	6.25242651906229	-11.4673652617472	2.40096790704819e-20	3.12638734959763e-19	35.5496809030939
NT5DC2	-1.67337267653016	6.98979486079177	-11.468504714947	2.38682053349465e-20	3.11624052007639e-19	35.5325808989895
ZSCAN30	0.753417360185131	5.29155928254245	11.445418521232	2.69046040634599e-20	3.47377071897604e-19	35.5064689408368
ANAPC1	-0.808732696308758	5.56238821569623	-11.4543960810356	2.5680365210122e-20	3.33289856521341e-19	35.500482990639
DCAF6	-0.823467858426086	7.56653244130747	-11.4703719304177	2.3638176645833e-20	3.09190645046889e-19	35.4959844672553
ATF7	0.698598774956039	5.90647431556322	11.4539648559921	2.57378730484556e-20	3.33747756213825e-19	35.4894769066342
EPPK1	-1.97475463979061	7.10671682177474	-11.4532607253627	2.5832052856357e-20	3.34679987654061e-19	35.4890606038531
DAG1	-0.898176801410244	7.83835452832498	-11.4709188729106	2.3571218490001e-20	3.08852894280851e-19	35.487447791399
CIDECP	1.56824187485851	2.60804435322588	11.417505189425	3.10973727434223e-20	4.0013551766515e-19	35.4788134372382
RIT1	1.17671557414038	6.19270559275461	11.4459599023869	2.68291481801444e-20	3.46700937240145e-19	35.4743380680128
RCL1	-0.714293593860681	4.97995842586492	-11.4345223000714	2.84693125055296e-20	3.66948666594878e-19	35.443825273281
NDUFC2	-1.08068626155284	4.6093179361707	-11.4092731794544	3.24545949270258e-20	4.16884685563917e-19	35.4150954158526
TPM3	-0.485213234167443	8.34818411663904	-11.4524321347791	2.59433219280817e-20	3.35831829372478e-19	35.3759264111628
ARRDC4	-0.991465233546463	4.86869616385994	-11.399326846367	3.41738769156953e-20	4.37472238504757e-19	35.3385341660016
METTL3	-0.651529386085316	5.91241550207753	-11.42315042716	3.01996483233292e-20	3.88917597961502e-19	35.3336074396841
COX18	-0.847381417866752	5.19162026184889	-11.4078928694538	3.26879094468465e-20	4.19522776285339e-19	35.3037655345686
TIMM17A	-0.731755534573034	7.094509876928	-11.413738627938	3.17111665740723e-20	4.07683970270779e-19	35.2219636745391
FEM1C	1.40766084388521	6.23643012708694	11.4043489794208	3.32946600248298e-20	4.26945017022071e-19	35.2210484739811
CCDC171	1.22399694179288	2.93138953722663	11.3522162104255	4.36421540705341e-20	5.53068215468908e-19	35.1760804681553
SP2-AS1	-1.82011779843249	2.42509569603671	-11.3721432696101	3.93526850127667e-20	5.01629811673773e-19	35.1732132582912
DYRK1B	0.883717638524652	5.38676640617201	11.3828728489292	3.72207134375352e-20	4.75260402192202e-19	35.1574635339944
SNHG16	-0.782971307014181	6.19146898333908	-11.3936856983451	3.51892335753416e-20	4.49703430950919e-19	35.149447094655
LINC00999	1.81041040942507	3.52182877567502	11.3460337531055	4.5065914159841e-20	5.69621016013613e-19	35.1415033695692
LINC00641	-1.51560718303753	4.3046927304248	-11.3521999742125	4.36458334663463e-20	5.53068215468908e-19	35.1312010723115
SLC16A9	1.37263016364803	3.92774082915469	11.3539708849402	4.32463415607634e-20	5.48932430157585e-19	35.1181340956263
KMT2A	1.10576023960467	7.42038287817055	11.3967319105177	3.4637244740667e-20	4.43026292185568e-19	35.1121063185714
NFE2L1	0.661450961256032	8.81082516260305	11.4010735239424	3.38654814384732e-20	4.33894257064943e-19	35.09837896694
TMEM128	0.757263794270963	5.14406815245566	11.3693601977048	3.99253901071481e-20	5.07637305545246e-19	35.096666058896
OTUD7B	0.89472648765597	6.61776285297299	11.3777147260535	3.82307919195854e-20	4.87743051371703e-19	35.0541138993728
E2F3	-0.940633472068168	5.38053229066567	-11.3593559212013	4.20539201354215e-20	5.34248447337978e-19	35.0420935671785
RBBP7	-0.749321657497631	6.87256096008917	-11.3699871929346	3.97956416209426e-20	5.06416402186504e-19	35.0036138640802
CEP120	0.871038260152365	4.66258154633145	11.339060981334	4.67275909571348e-20	5.8913644484663e-19	34.9988863741526
API5	-0.765164610019808	7.58327196066923	-11.3701957817181	3.97525706024998e-20	5.06297370794857e-19	34.9765505542358
ARHGAP44	0.665450434342969	5.27728110878103	11.3307644118591	4.87848975002536e-20	6.13529330706706e-19	34.9208633895309
UGCG	1.02727178401078	4.10474975624423	11.3103000731515	5.42558539257843e-20	6.75543866127344e-19	34.917614875924
BCHE	-2.3832090406276	5.00551886307563	-11.3171252631195	5.23660873202214e-20	6.53097314950535e-19	34.9102427070771
ATG2B	0.710889685186347	6.69906714512364	11.3508231026931	4.39589887282577e-20	5.5656675779386e-19	34.902212955641
RSF1	0.916321475412235	6.16875670250916	11.3420735296442	4.60022713728078e-20	5.80967289263315e-19	34.8904719714376
WDR19	0.63942696923014	5.19824674215383	11.327509038187	4.96167060940925e-20	6.22946871830178e-19	34.887595571845
MKRN2	0.651690976750955	5.50844830570269	11.3296009173434	4.90805755208568e-20	6.167313154989e-19	34.8823553199643
GRPEL2	1.18220550417065	7.09976287489282	11.3484948450099	4.44936568259125e-20	5.62861626704214e-19	34.8786080793702
PAK1IP1	-0.849989232044581	5.14377985578485	-11.3247285192875	5.03384219005669e-20	6.30953041117623e-19	34.8632424261978
F2R	-2.04273512879227	3.00844197876914	-11.2949528607311	5.87585161956047e-20	7.29791463352523e-19	34.8482721827582
CIZ1	0.557022206986459	6.60276064288101	11.3386508167819	4.68272268163695e-20	5.89897347210238e-19	34.8467289367284
SMPD4	-0.611013198138476	6.90676930580775	-11.3374466288535	4.7120975646478e-20	5.93100226577967e-19	34.8201624476518
NEIL2	-0.66477850744449	5.89128396494041	-11.3177155237921	5.22057864123362e-20	6.51639309033782e-19	34.8001629823915
ZNF763	2.51499217136811	2.20895969046256	11.28533763807	6.17683180007643e-20	7.61504977914184e-19	34.784917632018
PDP2	0.63698437917547	6.14779591460266	11.318698668779	5.19398778818379e-20	6.48859572607054e-19	34.7641733606389
C9orf156	0.8870848296534	4.25891642426584	11.2876655434125	6.10257491612238e-20	7.54867204271053e-19	34.7627337491032
NCLN	-0.905187789679037	6.93348055757835	-11.3228299667193	5.08372459566399e-20	6.36143404404088e-19	34.7559809451619
RNF187	0.835621501612856	9.64603470331231	11.3394830660319	4.66252812155135e-20	5.88340523304329e-19	34.7557022278207
TFAP2C	0.920220181466164	4.88609685373785	11.2998406314391	5.72853008559213e-20	7.12672806671511e-19	34.751996718227
SP3	0.852896916298493	7.08090165768687	11.3241567368119	5.04881333443784e-20	6.32301760049362e-19	34.7465326145201
NDUFS2	-0.576161205961363	7.59970300051122	-11.324877549511	5.02994740061617e-20	6.30953041117623e-19	34.7382103246027
SNRK	1.11226413323593	4.47083538057353	11.2808372318755	6.3229645123041e-20	7.78242910793101e-19	34.7325759253366
NSUN2	-0.557240491207301	7.01836717965808	-11.3191784621776	5.18106025400284e-20	6.47783520184069e-19	34.7205113079519
NFKBIB	1.19979026528107	4.26375270826863	11.2747411284098	6.52644953519198e-20	8.01317794116458e-19	34.7067412958758
GKAP1	1.05940717697341	3.75874873295962	11.2611866118613	7.00271199576956e-20	8.57689423560161e-19	34.7019102712502
MED13	0.911267605065169	7.40452684270338	11.3129351320758	5.35182915042565e-20	6.66913415126901e-19	34.6848319575493
BET1	1.07904070990137	5.15230238920901	11.283210973883	6.2454602530682e-20	7.69334135849648e-19	34.6826324350967
TLK2	0.816740214378372	5.43382941089353	11.2903312486037	6.01864033505876e-20	7.46291521645271e-19	34.6795940046143
ZFAND2B	1.04912332140837	4.19799636569838	11.2640603745557	6.89891142251788e-20	8.45665746290028e-19	34.6727907164809
CNOT6L	0.83729224343218	5.80057326928635	11.2900292498145	6.02809093356454e-20	7.46846645696411e-19	34.6541570760427
AEBP2	0.888747885683338	5.55825808754154	11.2876558529994	6.10288216559043e-20	7.54867204271053e-19	34.6418239507478
BOD1	0.918596297290054	5.60087870522762	11.2912784884534	5.98909406272057e-20	7.43241623519108e-19	34.6380623134825
CGN	-1.16182210593153	5.68869316528682	-11.2772988854073	6.4402860045632e-20	7.9203386277249e-19	34.6262287407887
KIAA1107	1.32443525967944	3.70347440247085	11.2463107009349	7.5655726921332e-20	9.22864659180115e-19	34.6239339886498
CDR2	0.930378622513093	4.50956042901741	11.2658782429402	6.83404712107486e-20	8.38399114134478e-19	34.6118438183643
MOSPD2	1.03415402146411	4.61440310726485	11.2605490594621	7.02595166252325e-20	8.59834475667882e-19	34.6099839219637
TNPO2	-0.707497170025652	7.69614074268859	-11.2989824740719	5.754125217431e-20	7.15264439279337e-19	34.5959459121851
OPA1	-0.980186953913174	7.0121704576174	-11.2860302147642	6.15464549361803e-20	7.60017736284279e-19	34.5730549961436
BCL10	1.46215353164186	5.13025532561045	11.255716531353	7.20463451742576e-20	8.80983647505417e-19	34.5617157527764
RAB3GAP1	0.515514025443043	7.03993509764963	11.2870808101625	6.12114255499092e-20	7.56502688113117e-19	34.5602938527209
RABGAP1	0.580521080382746	7.05707689192152	11.2856787718004	6.16589377783812e-20	7.60781109022327e-19	34.5506112766671
ZSWIM4	1.85115499225334	3.4003876373352	11.2272358556543	8.35412293329479e-20	1.01329167985747e-18	34.5343787358659
DCAF5	0.695507122106101	6.43269171946771	11.2747487166971	6.52619220718953e-20	8.01317794116458e-19	34.5250032861123
SNHG4	-1.17724288477647	3.75495397977981	-11.2206625971484	8.64451826042746e-20	1.04513757003687e-18	34.4823958382018
ASF1B	-0.90394394847099	5.21667084470839	-11.2452593885713	7.60702473626723e-20	9.27167885063221e-19	34.4555027477103
DENND1C	0.74895990657495	5.40287531099683	11.2398622559	7.82343656363157e-20	9.51999379574487e-19	34.4546623258636
VIPAS39	0.622813958783412	5.43276115966366	11.2435523024697	7.67481835830576e-20	9.34672120586532e-19	34.4505702282913
NBR2	1.5104844138674	5.29050016737953	11.2279525942679	8.32305543315189e-20	1.01033953422966e-18	34.4141609398283
ARL8B	0.781954065767295	7.39842694092556	11.2547914798081	7.23935387728861e-20	8.84508851272301e-19	34.3880677717614
ZNF433	1.33992619731068	4.23430087880031	11.2163323833658	8.84132258703557e-20	1.06807160069932e-18	34.3873896857812
CAD	-0.934078276329767	6.61656542469463	-11.2482654601723	7.48909927631312e-20	9.14278981570064e-19	34.3640613776926
ZBTB34	1.06814720805608	4.11234347229223	11.1991730218602	9.66633648525825e-20	1.16026945373811e-18	34.3350924487376
PYROXD1	0.900024046981335	4.08251697346107	11.2003454093654	9.60759217350228e-20	1.15414083261848e-18	34.334158451689
FNIP2	1.00999746298434	5.68103306715763	11.2227337005487	8.5519457502127e-20	1.03644888930746e-18	34.3192691954319
C5orf22	0.860548325110789	6.18029403861863	11.2333402716475	8.0931975999873e-20	9.8323183787548e-19	34.3143140515933
POLE3	-0.621120811433743	7.08315538514859	-11.2356117144077	7.99820529076904e-20	9.72478142884113e-19	34.2849312315305
RGS3	0.883897026272622	6.11439071284804	11.2217929410808	8.59387133475092e-20	1.0398515065481e-18	34.2806885036557
CSGALNACT2	0.885218063872522	5.10776468891535	11.2024059335261	9.50521153921632e-20	1.14275625678841e-18	34.2641380706716
LIN37	1.23917615769151	3.30899116297987	11.1731876171078	1.10648554863228e-19	1.31864976176685e-18	34.2532889841339
PEG3	-1.59064122582865	6.75122348986378	-11.2225265341875	8.56116063471765e-20	1.0367289362171e-18	34.232825654313
GYS1	-0.791326404830401	6.29706625131274	-11.2075102531915	9.25627625671595e-20	1.11550757841771e-18	34.1966830434636
WHAMM	1.3041589942957	4.81638826270451	11.1872864577109	1.02826304366991e-19	1.23227437061033e-18	34.196015674601
TOMM22	-0.559205879525322	6.41132395589402	-11.2104498953368	9.11588554438791e-20	1.09947098260666e-18	34.1926510156719
JADE2	0.847308058058462	4.16119432789839	11.1754033749886	1.09380857717968e-19	1.30511956534857e-18	34.1910288642659
PTDSS1	-0.53346835176604	6.91607095979618	-11.2121942412319	9.033589828159e-20	1.09042110015784e-18	34.1856748902969
SPSB2	1.44008901498102	3.40027040397456	11.1583918094156	1.19499277324356e-19	1.41962116163175e-18	34.1764647769567
SLC29A2	-1.08358629245354	4.80772703746338	-11.1802266006999	1.06671424727042e-19	1.27631722207272e-18	34.175196190019
ZNF345	1.21937045897102	2.77864766902641	11.1559603271763	1.21020151160379e-19	1.43655224492036e-18	34.1621533500025
FKBP1A	-0.784285155057317	6.90104683379872	-11.2060209994736	9.32822407306673e-20	1.12237670417604e-18	34.1564229369499
KIF3C	0.974609719403917	3.79910515002033	11.1588528670328	1.19213055666857e-19	1.41734223586185e-18	34.1532660898182
NIPBL	0.888121803670228	6.94026552893713	11.2073078827334	9.26602031249889e-20	1.11578637540083e-18	34.151933820197
FAM21C	0.785388081109535	5.76515390255632	11.1783675725041	1.07707674592196e-19	1.28666542695022e-18	34.0988329930121
KIAA1161	-1.50734387181559	3.33324334906282	-11.1515246621396	1.23844743187186e-19	1.46776058697616e-18	34.0929609356011
MRPS12	-0.886984797253164	5.44781210204432	-11.1786408771125	1.07554700708831e-19	1.2858609759903e-18	34.0896338259953
ZNF564	1.34651715616484	3.37235978191948	11.1436035564957	1.29054079845085e-19	1.52708909610228e-18	34.0843953667181
YWHAQ	-0.620547924845502	8.59048988470053	-11.1933812245938	9.96186500929663e-20	1.19478726022043e-18	34.0274417712204
RPA1	-1.15964977265215	7.56517633281779	-11.1825543718184	1.0538795853395e-19	1.2619661765118e-18	34.0113331850742
WNK3	-1.24424808547361	3.93240010434083	-11.1263113165114	1.41201614707002e-19	1.66038070209928e-18	34.0031526013434
FAM193A	0.962255218200406	6.01129629994824	11.1664313977015	1.14605544962469e-19	1.36472392002889e-18	33.9846428267403
NRBF2	1.35256636063859	4.64225802866855	11.134807969153	1.35096071680352e-19	1.59230974281959e-18	33.9664097165191
AIDA	-1.10885005869669	7.41840152178324	-11.175323479915	1.09426314116532e-19	1.30511956534857e-18	33.9608208004844
HOXB9	2.53197635567052	2.29272419352807	11.1136355560802	1.50827684807755e-19	1.76801601488934e-18	33.9390669560697
EDEM1	0.866934564676169	7.0293986490133	11.1646472863659	1.15673916578008e-19	1.37635462070948e-18	33.9348772079068
TAPT1	0.826919824342119	5.68369707981726	11.1430831224463	1.29403929399588e-19	1.53002315264899e-18	33.896935932955
ZSCAN29	0.703022286253689	5.4289327302983	11.1390530285137	1.32145419398819e-19	1.55875539488819e-18	33.8956317282401
ATP8A1	1.14597917431837	3.41694870763881	11.1113756171081	1.52611684693028e-19	1.78753280604564e-18	33.883545563466
NRBP1	0.548641413313657	7.28053615446019	11.1537923235202	1.22392562918078e-19	1.45169567517998e-18	33.8686888854594
TMEM39B	1.09785940469357	3.82229592217032	11.1016987711956	1.60492705175821e-19	1.87253959667453e-18	33.8350584638549
DGCR8	-0.823688261895932	5.78956193384087	-11.1227539122456	1.43839272529123e-19	1.69005517707145e-18	33.8215652777375
TRIM25	-0.697101602853897	7.29198604110775	-11.1446496927952	1.2835370255822e-19	1.51999936720365e-18	33.8175222228369
ZNF608	1.49676853151484	3.29042553456825	11.0893243891364	1.71167379547013e-19	1.99244137308367e-18	33.7861827854588
FAM118A	-1.21039256281295	5.25900743660854	-11.110166161767	1.53575096277477e-19	1.79741515643226e-18	33.784104614064
GOLPH3	0.636523610903303	7.28635367947606	11.1403408614661	1.31263099201424e-19	1.54956501384322e-18	33.7819235669088
DNAJB2	0.727088358739564	7.05363186842534	11.1280044378824	1.3996330879628e-19	1.64838356461564e-18	33.7605134510145
LDHA	-1.18758183798334	8.90633343648569	-11.1413760516728	1.30558148933427e-19	1.54245567614818e-18	33.7429300857451
ANKMY2	1.19650113971442	4.50822811441995	11.0816146293639	1.7817474260724e-19	2.07079871129281e-18	33.7365169492571
IQGAP2	-1.2292961192218	3.83199630670109	-11.0758207443679	1.83629223986773e-19	2.13089368422364e-18	33.7306327773226
MCCC2	-1.50687058486211	6.86163364274319	-11.1211574471928	1.45038967894841e-19	1.70281871924076e-18	33.7196116673703
ZNF12	0.893634938197974	5.69847766485289	11.1091402689563	1.54397061020187e-19	1.80422277687092e-18	33.7172239256096
TSC22D2	1.46601911707585	5.23016772829611	11.0951341868836	1.66069820965602e-19	1.9346039035062e-18	33.6893523357673
GNA13	0.990432022850435	6.83909978193899	11.1098577852663	1.53821711630665e-19	1.79889939396111e-18	33.6549686146922
UGT2B28	-3.08974743372372	2.38035270233928	-11.1204981295784	1.45537344354885e-19	1.70733497096325e-18	33.6381317289495
ENO1	-0.666261730013092	10.4675395698698	-11.1263092577351	1.41203127103142e-19	1.66038070209928e-18	33.6269805810346
ZNF165	2.24638165743184	4.44433544701069	11.0546757694248	2.04993286010412e-19	2.36419292068537e-18	33.61981996754
DYRK4	0.796517156845666	4.03076570042461	11.0632741075381	1.96020884269635e-19	2.26768073820711e-18	33.6142861695911
DARS2	-1.09142006116629	6.44201187871353	-11.096491408927	1.64901059607086e-19	1.92248005517082e-18	33.6110257380282
TSPYL1	-0.719775405953015	7.95774133013311	-11.1053040742642	1.57509925798552e-19	1.83916722067734e-18	33.6010012254966
SWAP70	0.84134705260593	5.15838098722065	11.0680546124891	1.9120362859634e-19	2.21536549923044e-18	33.5598518226475
FERMT2	0.954324110481385	4.27313675138323	11.0488659745035	2.11287536813263e-19	2.43304727974537e-18	33.5511638237599
RERE	1.3362244309306	5.6710021765432	11.0831298559327	1.76775239966753e-19	2.05612471211523e-18	33.5481681652393
SYNE3	1.81157422390261	2.11569130717925	11.0342218744248	2.28024945113243e-19	2.6097733047412e-18	33.515223477159
NSMAF	0.698336224879321	5.47751435569837	11.0698439918702	1.89431143296036e-19	2.19652358898323e-18	33.5130898172758
SRM	-0.865716864486176	7.1459443866052	-11.0767784397802	1.82716229046715e-19	2.12193882085497e-18	33.4608265143793
HIST1H1C	1.29223792305734	6.13718769167719	11.0611164133326	1.98234794126405e-19	2.28976436046315e-18	33.4311697007178
URI1	-0.756500988174765	6.83318319737067	-11.0657990553701	1.93461572576395e-19	2.23979874618901e-18	33.4261284876311
LRIG2	1.08114883399074	4.42350989306478	11.0286149191468	2.34779357856306e-19	2.68298846086019e-18	33.4162454949985
TBC1D12	0.947734882797252	4.1505528062663	11.0239858569042	2.40506483658501e-19	2.74425939104563e-18	33.4156993718666
ZNF691	0.933045203766258	3.82390965960517	11.0182121319968	2.47846261719044e-19	2.82586140165008e-18	33.415058162277
CCNF	-0.949538993243761	5.43141964185884	-11.0469469379586	2.13408828420302e-19	2.45559154602241e-18	33.4110612560815
TM2D2	-0.650711907029462	5.69757691531774	-11.0430466190267	2.17786168674808e-19	2.50163686814986e-18	33.4106027800716
EIF4A3	-0.668206823446144	6.76750329797808	-11.0617854031323	1.97545709612908e-19	2.28356149002881e-18	33.4086732420709
MTCH2	-0.514421123428977	7.64292288624788	-11.0566663262755	2.02880216825846e-19	2.34162131887541e-18	33.3446628836183
TRAFD1	0.690043636523886	5.92458714935429	11.038561278277	2.22931349225342e-19	2.55537186257079e-18	33.3442290243207
MTHFR	0.871203463038153	6.49343003929766	11.0408779902691	2.20258805065183e-19	2.52666632303956e-18	33.3371212518392
STARD7	-0.657820998631895	7.86826874399694	-11.0542844233189	2.05411303445465e-19	2.36719580394252e-18	33.3253951784254
ZER1	0.608395901049054	6.7190537302794	11.0451185403166	2.15449765483966e-19	2.47717739548793e-18	33.3251223802626
SHOC2	0.898958842669328	6.54408966758241	11.0429371654298	2.17910297252266e-19	2.50163686814986e-18	33.3140893318208
SLC9A2	-1.1642737441529	5.94937417148043	-11.0290025858142	2.34305975313201e-19	2.67961806953771e-18	33.3071979970434
USP32	0.572235557660323	6.1885776858276	11.0353699243094	2.26666133270337e-19	2.59620034873179e-18	33.3033491564405
AHR	1.78180237202854	3.19876876780417	10.9763960805454	3.08143359653278e-19	3.48950278171465e-18	33.2513242524218
SEPT3	-0.843576110751389	5.34127341744482	-11.0048744652092	2.65670677934308e-19	3.01763305587108e-18	33.2329104779474
SACS	-1.20928893229817	5.65205410839167	-11.0094565569966	2.59406916684613e-19	2.9509501976789e-18	33.2306445663946
GFM1	-0.880527509304656	7.09069672124656	-11.0269830054844	2.36782623550947e-19	2.70382347927074e-18	33.2140095027641
TMEM181	-0.991070079136048	6.27405116801228	-11.0161680402802	2.50498202666576e-19	2.85393096452299e-18	33.2046964228198
UIMC1	0.881072885265449	5.36725249102228	11.0095984968973	2.59215263115231e-19	2.9509501976789e-18	33.1985706276938
F2RL1	-0.874270139203222	4.6967300785134	-10.9742084967156	3.11674277269457e-19	3.52417240020947e-18	33.1265099339682
CD3EAP	-1.90094326393561	1.63545925470071	-10.9836384534534	2.96736958996374e-19	3.36286956701099e-18	33.1134789220116
C21orf58	-1.11753693527708	4.74584032632716	-10.97023971385	3.18183922588451e-19	3.59236825683321e-18	33.1060795761387
DDX56	-0.500999091232068	6.73504554142472	-11.0022223108741	2.69365165913319e-19	3.05728445302676e-18	33.0857430675339
CBR1	-0.890517220431014	5.47416392994098	-10.9709550018149	3.17000723502782e-19	3.58170268180419e-18	33.0536814301672
HDGF	-0.560975668232631	8.57673086391122	-11.0052943497954	2.65090443227531e-19	3.01332179826238e-18	33.0465521721649
RAB6C-AS1	-1.33691500086499	3.31632391208265	-10.9367933104171	3.78741087327983e-19	4.23783619025112e-18	33.0345737603198
TOMM40L	-0.841650078674061	4.5350248136804	-10.952381985452	3.4920048340428e-19	3.92778611145968e-18	33.0345260310632
P3H4	-0.934198202985529	6.05127367105119	-10.9746892509003	3.10894848239067e-19	3.51800832039023e-18	32.9989839221906
MIPEP	-0.758987419079518	4.51132045667646	-10.9400286368015	3.72411062274463e-19	4.17322724709951e-18	32.9384211572966
SOX8	-1.98763428983891	1.80512548406714	-10.9414566040405	3.69650995479306e-19	4.14539159680153e-18	32.925964779617
HAT1	-1.03268223898124	6.31008544448047	-10.9603871212192	3.34938861448676e-19	3.77302471381344e-18	32.9180792964128
ZC2HC1A	0.953651869568615	3.92727984216875	10.923978982119	4.04889051202107e-19	4.52030780137608e-18	32.9147990452151
BET1L	0.608017531051921	6.96975856852019	10.9642840472397	3.28208801750636e-19	3.69998751282849e-18	32.893319628548
TFDP1	-0.774071274581202	6.17563063919967	-10.9573862884186	3.40215378365508e-19	3.82959079575447e-18	32.8919828707715
SETDB2	1.02179049617975	4.98835658788338	10.943062971125	3.66570577564755e-19	4.11699610524485e-18	32.8779789939459
SLC25A15	-0.861430748980527	4.90265365141814	-10.931738109772	3.8884811579087e-19	4.34445186511585e-18	32.8741511217294
PSMD12	-0.891524996012572	6.59137169755243	-10.9417721684999	3.69043820730675e-19	4.14167564431376e-18	32.8157274065044
UFSP2	0.696881490344152	4.83822307727392	10.9175493083	4.18682359717872e-19	4.66736029214815e-18	32.7989408177058
ARHGEF38	1.96220978136495	2.65384047555894	10.8883195211252	4.87563556599883e-19	5.39517639344424e-18	32.7986207620757
ETV3	1.52803665620103	3.98230559958482	10.9003166493532	4.58015801774576e-19	5.0944927995904e-18	32.7861550618761
HSP90AB1	-0.642327653359727	11.7264866526892	-10.9649609422995	3.27053671405965e-19	3.6897354844718e-18	32.7668282409944
MYC	-1.92407268242727	6.87108080325288	-10.9391062448704	3.74204880195284e-19	4.19020170097866e-18	32.7655765828024
C1orf95	-2.00860784756686	1.74267110073572	-10.9458399922712	3.61305777798705e-19	4.06090386184533e-18	32.7650354153063
SPAG9	0.852242538733458	7.12403827409946	10.9365315421547	3.79257932163471e-19	4.24045950064533e-18	32.7497359888528
BOK	-1.05739695316676	4.69611151694475	-10.8966518644423	4.66846434487604e-19	5.18887199131448e-18	32.7494895057314
PDSS1	-1.01887363874905	3.67383991816628	-10.8813187435022	5.05679863252345e-19	5.58330060779207e-18	32.7178491271438
ZNF699	1.64585974716352	2.18525073796931	10.8813274534518	5.0565691040826e-19	5.58330060779207e-18	32.7141374545447
FAM98A	-0.532104705897561	6.31987432650746	-10.918005458228	4.17688481039306e-19	4.65974014211458e-18	32.686235991577
MRGBP	1.02102172930835	4.53568549218989	10.8939447423454	4.73478773839933e-19	5.25480951070246e-18	32.6764421973459
GM2A	-0.759933825262125	6.09222219914288	-10.9010249460898	4.56328479236195e-19	5.0794873567166e-18	32.6355214409705
ZNF702P	-1.61788911591151	3.5658837076749	-10.8542273651839	5.82366196031399e-19	6.39708178464337e-18	32.6225827941395
RNF38	1.05759542299906	5.93968407405806	10.9018198139783	4.54442334483954e-19	5.0622448773079e-18	32.6201741949142
BEX2	1.27047056149979	5.96330235017739	10.8896193426255	4.84272163236506e-19	5.36270708197593e-18	32.5977649919766
HIST1H2BC	1.34482627413835	2.90535112487066	10.8478755372907	6.01969852779163e-19	6.59312859907507e-18	32.5848177704125
SAPCD2	-1.22538531323431	6.46203528134666	-10.8920812476583	4.78098999166387e-19	5.30216733492058e-18	32.5354394312159
PRDX4	-0.693442052720092	6.94746810754334	-10.891454412676	4.79663255766057e-19	5.31558926094695e-18	32.5224375027869
CUX1	0.519963577573372	7.20796042128996	10.8949530281235	4.70997561042667e-19	5.2311385921721e-18	32.5200273036449
CIAO1	-0.442324218440309	6.47631516947092	-10.8860589001596	4.9334131279345e-19	5.45509068697087e-18	32.5038878788835
ZFP28	0.835028927751806	4.82977630978917	10.8586474847349	5.69102747215296e-19	6.26054714445779e-18	32.4999255654801
FNTA	0.649529412050099	6.50903984303731	10.8802467056276	5.08512924748669e-19	5.61045560472154e-18	32.4653516267971
PNPLA2	0.879990001033752	6.39923879993537	10.8777732776172	5.15110198154803e-19	5.67907102459069e-18	32.4647724607857
GINS2	-0.890758521157323	4.78156315882334	-10.850590397104	5.93511406105209e-19	6.50998339961711e-18	32.4576040917648
DPH2	-0.945708434173952	4.97547705720968	-10.8601893191834	5.64547663247651e-19	6.21499099070875e-18	32.4572585909546
RTN1	-0.911381019592732	4.07279700465643	-10.8260694028733	6.74436584584204e-19	7.32273301093016e-18	32.4465941537546
DMGDH	3.78675295632732	1.60708391876025	11.001805567728	2.69950353818448e-19	3.06161216989262e-18	32.4458823406817
ZNF319	1.00661261659652	4.75025947344767	10.83652001901	6.38677265485303e-19	6.97482023165622e-18	32.3998510917984
MCM6	-1.02253114157164	6.50256431554122	-10.8668470337079	5.45293975215866e-19	6.00743531316321e-18	32.3932396677346
HYAL2	-1.25828337458753	5.32087208270002	-10.8403028810554	6.2620653679642e-19	6.84859239368903e-18	32.3628577529902
BPHL	-0.73823374452199	5.14794360078493	-10.8342640947769	6.46232262759155e-19	7.04707600406062e-18	32.3549654392175
IMPDH1	-0.912814595611112	6.1749550753721	-10.8506215767834	5.93414956681272e-19	6.50998339961711e-18	32.3457081245285
CEP95	0.85450207003136	4.96541212918253	10.8279267130096	6.67938016444488e-19	7.2574220368527e-18	32.3143064708556
ARRDC3	1.49717580299528	6.72660069375718	10.8559589194849	5.77133846035402e-19	6.34424731483718e-18	32.3120681184105
SGPP1	0.949486324792844	6.04005405312458	10.8447185096893	6.11957804947205e-19	6.69763731711898e-18	32.2966256299419
BRAP	0.956098107516851	5.24393170587797	10.8247685359752	6.7902586064198e-19	7.36723433771674e-18	32.2847658692419
BRD4	0.895625475156001	7.07876135910811	10.8494604053783	5.97017468369496e-19	6.54366007666887e-18	32.2836820926528
GINS1	-0.829458787688625	5.65363137252162	-10.8337966540954	6.47808857210697e-19	7.0540230600985e-18	32.2742101557492
TPRA1	0.708456551620859	6.17356737685756	10.834053806566	6.46941051686391e-19	7.04968565466099e-18	32.250962054337
TSPAN3	-0.635673927964932	6.75734577572867	-10.8354098262699	6.42384140631082e-19	7.01020367421245e-18	32.2443027212334
CXorf40A	1.20072669280647	4.4458924385985	10.7952877732103	7.91839519518931e-19	8.54799584837978e-18	32.2333574493263
SURF6	-0.710492020638826	6.16989605893251	-10.8314776993823	6.55687398765579e-19	7.13463911584343e-18	32.230908686545
FAM83D	-1.22313256261141	5.67480946655819	-10.8192174168008	6.98963382937442e-19	7.57260761774071e-18	32.2182880208972
TRAPPC1	-1.0207115434215	5.87375129748757	-10.8123938045221	7.24275972241353e-19	7.82989776758543e-18	32.2107961377625
ALPK1	1.47015110632889	4.55903065980808	10.7867571296838	8.27855241782177e-19	8.91755689426196e-18	32.2074462758733
ZNF263	0.616442922922704	6.00720164890966	10.8228913029502	6.8570363820096e-19	7.43431467958528e-18	32.2012074796097
IRF1	4.36471897076711	2.21610525003463	10.7801586015615	8.56834713592511e-19	9.2098998277059e-18	32.1998353788639
RTCA	0.454708052286257	6.76932463630602	10.829397314243	6.62837005230612e-19	7.20721250582395e-18	32.1965932795962
MTAP	-0.84410117849853	5.55259301753386	-10.8141300270912	7.17749603583882e-19	7.76493375174033e-18	32.1906330428465
CTIF	0.992544531542715	4.01071293469491	10.7786864889418	8.63437260933973e-19	9.27423026479581e-18	32.1875919879771
NEDD4	0.959423655046112	4.62381829633955	10.7888213367686	8.18992689074147e-19	8.82842370361622e-18	32.1839274851674
UBA1	-0.581227881892076	8.76474302230779	-10.8380612187009	6.33566751890356e-19	6.92404537582648e-18	32.177713026951
RRP15	-0.866028786036026	5.1529065047782	-10.8036282530901	7.58143502962998e-19	8.19013153992258e-18	32.173594657121
ZZZ3	0.717731182380403	6.5716386805417	10.8174197717316	7.05544642497011e-19	7.63839823484868e-18	32.1395685682599
ZNF829	1.33143924265017	4.87555264712005	10.7837576607182	8.40904670146398e-19	9.0451465092538e-18	32.1185717896251
C10orf88	0.939808244424869	4.17093172271056	10.7730619097296	8.89136412325352e-19	9.52981610812097e-18	32.1140529478195
RRS1	-0.863567763367616	5.1510255808117	-10.7920181100146	8.05454594015399e-19	8.68872570670635e-18	32.0794519709621
ENTPD3	2.06173702493739	1.73791004643442	10.761315238152	9.45304012437842e-19	1.00957930659791e-17	32.0659920524677
ZNF408	1.20960144350759	4.1972980170035	10.7616549020186	9.43631065251124e-19	1.00850989863423e-17	32.0494408498462
FOXO1	1.33133658313525	3.8084333008791	10.7464868040611	1.02130689910996e-18	1.08228259682676e-17	32.0368525816594
PAQR4	-1.21587957589108	3.6363997848492	-10.749376757972	1.00602932924105e-18	1.06864798260692e-17	32.0335522823326
TPPP	1.31684937917736	3.8680116286627	10.7499808238086	1.00286499028301e-18	1.06650288201768e-17	32.0320820314636
ELP4	0.763961132482872	4.33201300906709	10.7513777557376	9.95585407301313e-19	1.05951172757169e-17	31.9900533149881
FTSJ3	-0.69243231303488	6.50448485905469	-10.7857748445633	8.32106274216157e-19	8.95692316389233e-18	31.979646187573
VOPP1	-0.928034371309647	4.40064216551311	-10.7381645299409	1.06661182063348e-18	1.1263180800726e-17	31.9496633986988
SIK3	1.28397790077117	4.54638432413231	10.7445575585128	1.03163478658919e-18	1.09245613225834e-17	31.9450405382661
PMM2	-0.613059114340269	5.70544464572288	-10.7645133644001	9.29669174712208e-19	9.9500444244323e-18	31.9276210414191
C5orf51	0.9755632690859	6.84032389090939	10.7773648225518	8.69408420984336e-19	9.33169181522573e-18	31.9258622434234
VCPIP1	0.948387591796631	5.35435156568736	10.7573037714977	9.65287718630972e-19	1.02872678374469e-17	31.9228540220027
CGNL1	0.700847347274392	5.41179990938911	10.7598216818597	9.5269552815393e-19	1.01602812860507e-17	31.9144804251181
KIAA1217	0.833243382623317	6.90122203455318	10.7743412486221	8.83224544772401e-19	9.47321411735884e-18	31.9130040781565
MESDC2	-0.552101526174029	6.18646665667223	-10.7653391362858	9.25674402187873e-19	9.91435579404644e-18	31.9103534796035
RBBP9	-0.801534074188376	5.65355715932348	-10.7531318289907	9.86519574522481e-19	1.05060836390281e-17	31.8978627001937
SCNN1G	3.447490162726	0.299451652414706	10.7600813207354	9.51406450056416e-19	1.01537450277521e-17	31.8840594578008
TRIM59	1.15190915629399	4.05879087306573	10.7272813828922	1.12890687503542e-18	1.1887563559279e-17	31.8817931339777
TOM1	0.846177283113754	5.70502665313343	10.7493092001732	1.00638384485147e-18	1.06864798260692e-17	31.8779493533832
ZSWIM5	1.36743244454976	2.6642651590157	10.7077643516415	1.24988468021327e-18	1.3078932653716e-17	31.8750314262837
KAT2B	0.880267626555893	5.00037391145488	10.7394312979021	1.05958813359818e-18	1.11968862871993e-17	31.867861357632
UTP11L	-0.987024341863427	5.85085145546183	-10.7487650619912	1.00924382233333e-18	1.07025460707325e-17	31.8614498120891
CDKN2AIP	1.4555492899547	5.06732337224414	10.7399962329035	1.05647075530296e-18	1.11718062405839e-17	31.8523416837869
ZNF214	1.8513903350626	2.40219496607742	10.7047974820425	1.26937849664466e-18	1.32586353257859e-17	31.8491185754117
ATIC	-0.671542378502618	7.38787400534054	-10.7628738274158	9.3765185252958e-19	1.00283334883078e-17	31.8205710490589
MOB2	1.131467925757	3.88068890452757	10.7097778345271	1.23682604816939e-18	1.29603488760025e-17	31.8082590133293
KIF16B	0.802748693847156	4.17357715132763	10.706090053886	1.2608485212036e-18	1.31844717231151e-17	31.7954866935644
MAPKAP1	-0.811657501590613	6.94160439280327	-10.749188581714	1.00701711200638e-18	1.06864798260692e-17	31.7880847356204
ACTR3B	-1.00044647789285	3.95685566625327	-10.697380737066	1.31945186703343e-18	1.37494026616058e-17	31.7777887081811
GTPBP3	-0.788778795574855	5.12423682946065	-10.7248096919702	1.14355484287729e-18	1.20333703718608e-17	31.7710748420404
FZD8	1.64302899381873	2.10568789849436	10.6923491491885	1.35454298757364e-18	1.40713812890234e-17	31.7694102773468
ZNF420	1.01797463870842	4.38365431228228	10.704747904278	1.26970681929143e-18	1.32586353257859e-17	31.756940722225
ERP44	0.718213672546087	6.59350545140313	10.7409906364697	1.05100580315408e-18	1.11218485836234e-17	31.7546322804603
ATF1	0.884835254364825	5.29474851295548	10.7285149794521	1.12166662432011e-18	1.18196112496777e-17	31.7459379874896
ANAPC10	1.08158370106504	3.35197884478492	10.6858234489638	1.40144928813499e-18	1.45332614023722e-17	31.7296835956079
ZFY	0.977983420520569	5.87345119343049	10.7301103633905	1.11237184415674e-18	1.17298986038326e-17	31.7291348743256
ZFP14	0.960172984408509	3.69554051034496	10.6830753739451	1.42168553152616e-18	1.4712632626738e-17	31.7282852551557
IGSF9	-1.14837224995731	4.37558122942285	-10.7013503690457	1.2924102596305e-18	1.34863324938232e-17	31.7221267608898
DANCR	-1.15046717977035	7.38216547164089	-10.7376554051239	1.06944781161957e-18	1.12851920866334e-17	31.7084251296622
DHX33	-0.583626115994335	5.9484072092872	-10.7178196335757	1.18601792740072e-18	1.24627328186489e-17	31.6645509382713
STK24	0.490810238636168	6.11585396656006	10.7169471704743	1.19142755823113e-18	1.25108225275515e-17	31.6573317077959
EEF2KMT	-0.924388302379348	3.80506977801796	-10.6747170308675	1.48504985860155e-18	1.53472186350728e-17	31.6457007447511
ETV6	0.957495419950482	4.46874494272937	10.6837188321101	1.41692117423986e-18	1.46734402430246e-17	31.6366414280265
CUL3	-1.04096311627107	6.4111889634356	-10.7102475297952	1.23379949141836e-18	1.29376628234204e-17	31.6258718187313
TTLL12	-0.903979961374817	7.42002300454925	-10.7188392690351	1.17972691432807e-18	1.24053076649512e-17	31.5935647413513
PNO1	-0.709234363697239	4.62296394752471	-10.68136033179	1.4344626857007e-18	1.48346361490921e-17	31.5917467411739
ZKSCAN3	0.916373631751787	3.93475361672131	10.6606937023726	1.59777362877464e-18	1.64555341630178e-17	31.5802130702831
PSMB2	-0.722119665468489	7.32527040828632	-10.7078788715303	1.24913826315933e-18	1.3078932653716e-17	31.5567567946002
ADGRL1	-0.714234727495291	7.62684513952383	-10.7117030468466	1.22446763089525e-18	1.28487812337688e-17	31.5557059216649
TMEM125	0.790131293197016	5.88287085383752	10.6896850045596	1.37349983799536e-18	1.42532643865504e-17	31.5331965155462
RUFY1	0.61811748630288	5.94978978211579	10.6922794215718	1.35503578475811e-18	1.40713812890234e-17	31.5305887060986
TRIM38	0.690445148894064	4.77622950456503	10.6728156522794	1.49985434303195e-18	1.54789091511806e-17	31.5299927421466
ZDHHC3	-0.599940981929848	6.67240381139387	-10.69677561794	1.32362346243643e-18	1.37833078446223e-17	31.5214430359971
ZNF2	1.13652028106725	3.57190332433562	10.6483754870313	1.70383520476224e-18	1.74759490674248e-17	31.5204569949558
FAM214A	0.768549185309769	7.58355865453891	10.6989496177161	1.30869743555351e-18	1.36468060362996e-17	31.4866445621345
SRSF7	-0.758245466070447	6.98625010964932	-10.694878079707	1.33679058395624e-18	1.39011408647417e-17	31.4846192640249
LDLRAD3	-0.745699836597323	4.16851326691288	-10.6429991823727	1.75230793884996e-18	1.79608573445536e-17	31.4666244500243
SMEK1	0.943475829657441	6.63397914032407	10.68539376944	1.40459423808155e-18	1.45558226908437e-17	31.4463305346993
INO80	0.89612224097234	5.96518867102016	10.6739987001844	1.49062564586099e-18	1.53942466975576e-17	31.4229841435717
SFXN4	-0.647783006000967	5.80600189793245	-10.6678474593644	1.53923858990431e-18	1.58744551277494e-17	31.4205444943934
PKM	-0.717414726898232	10.1810573339944	-10.6957633036636	1.33063173148935e-18	1.38466847401553e-17	31.39928721971
ALKBH1	1.19736931626949	4.02544145315816	10.6357837795106	1.81953804778677e-18	1.86052127274774e-17	31.3964494325738
IVNS1ABP	-0.666021498009131	5.46095045714902	-10.6525754693248	1.66690371431865e-18	1.7120537738857e-17	31.3606127052667
PPIL1	-0.809507925792429	5.62552918982131	-10.6535768222603	1.65821750049434e-18	1.70429801419733e-17	31.3595195480581
SDCCAG3	-0.631176997096777	6.10396249769012	-10.6630196336244	1.57850148009558e-18	1.62682074297291e-17	31.3568707016485
C20orf194	1.10471022726795	3.16672621375828	10.6058653731138	2.12698232832987e-18	2.1609449690258e-17	31.3407435335283
THNSL1	-0.939636235993899	4.95632747611362	-10.6357215432418	1.82012902881356e-18	1.86052127274774e-17	31.3287364458081
ATP11A	-0.975244045622288	6.34427279574974	-10.6547075607535	1.64846338090185e-18	1.69543329641248e-17	31.3197900587685
ERCC6L	-1.17823985399149	4.1833941571136	-10.6158906591354	2.01856680545302e-18	2.06055738617828e-17	31.3128804058394
SLC6A9	1.02957383687456	5.8614859909969	10.6420265584525	1.76122340425737e-18	1.80399254013156e-17	31.3089382182755
ALDH18A1	-0.610630328458254	7.38236560994829	-10.6569464405779	1.62931915852281e-18	1.67689215108831e-17	31.2720797388001
SELK	0.807880134344408	5.96571679423501	10.6369497417162	1.80850177528975e-18	1.85115628205528e-17	31.2701793516349
ZNF212	1.21142177610561	4.54509064700603	10.6060979295945	2.12440257146212e-18	2.15978530894212e-17	31.2230741637152
ANAPC5	-0.546824285398733	7.74406083263599	-10.6486294937129	1.7015785754276e-18	1.74647326648127e-17	31.2193594805463
MFSD6	0.959264353824961	5.2180205029077	10.6069344570154	2.11514880673386e-18	2.15183431449293e-17	31.1913004431127
ZNF436	1.10506047777277	4.35313787630802	10.5927976825404	2.27709470895715e-18	2.30254910098993e-17	31.1850255192752
HPRT1	-0.700245346302868	5.70739384480685	-10.6134771965819	2.04415010643832e-18	2.08525529879605e-17	31.1691205833288
TMCC1	0.648121496416779	5.07580933326157	10.5989317345242	2.20535451917216e-18	2.23452115113962e-17	31.1404185034735
PRKCE	1.20428052913398	3.0705756134129	10.5615209905769	2.68085827399663e-18	2.69089357234849e-17	31.1189318609846
ATP6V0A1	-1.03579723022623	6.25161009179863	-10.6024958382734	2.16471440996034e-18	2.19779253414229e-17	31.1183407216208
STK36	-0.620599629469516	6.06619490407948	-10.6091839839992	2.09046387385659e-18	2.12816308676817e-17	31.0870246215256
SMAP1	0.73552504943312	5.13214492972205	10.5877233950787	2.33820231658006e-18	2.3611597838444e-17	31.0758669948621
HSD3B7	-0.899179357983313	4.92072206730623	-10.5860599180734	2.3585899502293e-18	2.38014695515075e-17	31.0741202252448
C15orf61	1.42466880660394	2.64259078113931	10.5482377954188	2.87332239320902e-18	2.86873730428368e-17	31.0546647576335
CS	-0.403767177136377	8.7784953744036	-10.620688960803	1.96865148462092e-18	2.01097079544678e-17	31.0442813345634
DCAF16	-0.772242385660907	6.54549376793342	-10.6010707145577	2.18087384315709e-18	2.21270281275993e-17	31.0319009469708
CCT4	-0.53424165240971	7.91214355243142	-10.6121701280783	2.0581405494545e-18	2.09810173052334e-17	31.0288270644322
TRAPPC6B	0.64703677277465	5.79799787764174	10.5910196192602	2.29832315084658e-18	2.32245090397794e-17	31.0227970379613
WIPF2	0.605656967851614	6.25398855493979	10.5952087873815	2.24862142815263e-18	2.27528971463207e-17	31.0166657992507
CGRRF1	0.994631638795571	4.06102090744143	10.5551686532178	2.77123423741687e-18	2.77234199260837e-17	31.0163469710091
XRCC6	-0.490733583430028	8.94692795564846	-10.6115775726414	2.06451460203506e-18	2.10317172755484e-17	30.9893378141536
ATP6V0E2	-0.782092615165076	7.3027285064536	-10.5956566918015	2.24337139923142e-18	2.27150808704376e-17	30.9650499378535
MGEA5	0.573652823244469	8.13182851216717	10.6008036845536	2.18391508972607e-18	2.21429230164258e-17	30.957787674
PHLPP2	0.762361613106662	5.56485787162548	10.5724422528044	2.53231925582887e-18	2.55203395607559e-17	30.9564490878419
DLEU1	-0.929982089542568	3.98094673898335	-10.5430497482592	2.95219509527469e-18	2.93771779659673e-17	30.9387606150148
TIGD6	0.957895866607771	4.54245230104095	10.5549510848267	2.77438304806262e-18	2.77364419771693e-17	30.9382625254356
ZNF582	1.22274271731766	2.70397008269825	10.5252741829263	3.23922948537377e-18	3.197913869321e-17	30.9374617159827
ACBD6	0.645588650229539	5.18055619602521	10.5636387136656	2.65138932888624e-18	2.66666189970233e-17	30.9371028629705
RRAS2	0.743923126510769	5.10143807361419	10.5584797311402	2.72375283750251e-18	2.72847715863494e-17	30.9300552225371
ANKHD1	1.1551633536273	3.56516988120546	10.5285953302976	3.18355678144432e-18	3.14916262385823e-17	30.9232255363292
NPHP3	0.938350208942405	4.61452213288615	10.546100304189	2.90555951470678e-18	2.89514808711592e-17	30.9136378553
KIAA2026	0.889957291043335	5.40443364179326	10.5620043537379	2.67410335013548e-18	2.68590875622973e-17	30.9056917690662
ABHD17B	0.835019575943607	4.65562772432764	10.5416749927356	2.97345588029088e-18	2.95495787547636e-17	30.8770798662073
CCNA2	-1.19663327025049	5.78179546194476	-10.5622338191705	2.67090257145888e-18	2.68448949217045e-17	30.8765543559908
ZNF688	1.18315084776108	3.2059530031173	10.5174862840991	3.37362940465445e-18	3.32186355018303e-17	30.8750113287229
NOC2L	-0.670832408618569	7.86050567931456	-10.5809642976457	2.42215581270572e-18	2.44265222858221e-17	30.8576797937683
DPP3	-0.722958990302404	6.24516360098569	-10.5650331653616	2.632162203667e-18	2.64909836798014e-17	30.856111632912
ARID4B	1.31633233844108	6.56039652059302	10.5608456317345	2.69032491185697e-18	2.69836570109906e-17	30.8146608143706
WDR45	0.677919160743172	4.85711543050695	10.530683106366	3.1490503576205e-18	3.12119737095904e-17	30.8115658496504
LOC730101	-1.20982783598077	4.60381741024458	-10.5116628134395	3.47776177313201e-18	3.41320724087257e-17	30.8093904755577
NR3C2	0.915497827098371	3.70461620105689	10.5129651998662	3.45419740673895e-18	3.39451755625602e-17	30.8083911117159
MRPL3	-0.582141146473505	7.36104818416715	-10.5662786232517	2.61510743919537e-18	2.63369908162024e-17	30.801479429019
HIST1H3D	2.19573662841226	2.27778482567521	10.5095613842327	3.51612302240412e-18	3.44860243660485e-17	30.7923331601936
TCTN3	-0.685263738334025	5.97268495001045	-10.5479479357423	2.87767292128909e-18	2.87117186618452e-17	30.792010588404
OSBPL11	0.767015498829841	5.18453864576142	10.5327824833545	3.11472955654866e-18	3.08921922200361e-17	30.7835250671448
ATP5G3	-0.685706923876154	7.59936548978266	-10.5607337416673	2.69189652387213e-18	2.69836570109906e-17	30.773197525996
ZCCHC8	1.05232268866041	5.68613084574364	10.5418963270349	2.97002259556581e-18	2.95350061556399e-17	30.7712655284439
TMEM120B	-1.01018429032725	4.76883809487613	-10.5189536389705	3.34788671777637e-18	3.30274256822053e-17	30.7599429497828
MRPL17	-0.818004499132206	6.11893172114456	-10.5469357247581	2.89291704453787e-18	2.88446496286725e-17	30.7554170007179
YY1	0.49539014794987	6.88478605873716	10.5517557005651	2.82104357889967e-18	2.81841586032983e-17	30.7487888552189
CNNM4	0.578021675219292	6.01551885197322	10.54009930709	2.99801258167183e-18	2.97542345845236e-17	30.7460202313186
FANCE	0.88068456760967	3.96963320964283	10.5173541063297	3.37595798008099e-18	3.32197804907576e-17	30.7457002749144
ZFP37	1.30882714641353	3.37223344234142	10.4916679405159	3.8603991632596e-18	3.76169719892966e-17	30.744485987279
CNOT8	0.480978071501609	6.39173278940774	10.5447311342101	2.92639890981949e-18	2.91397917969824e-17	30.7390849415663
HSD17B4	-0.527533884232148	7.97866909590255	-10.55547813906	2.76676128997955e-18	2.7697125020222e-17	30.7312062181749
SMOX	0.956123581880578	3.48581849464683	10.4867824219178	3.96012659845531e-18	3.85387303968924e-17	30.7285623060197
PLXNA1	-1.0571569223204	6.16632202812074	-10.5290231836924	3.17645460186251e-18	3.1442084575852e-17	30.7005851833098
PCDHB2	-1.37472374696816	3.04331286894965	-10.4791915121987	4.12021732257931e-18	3.99930079611189e-17	30.7001512904466
ARID5B	0.818306436211927	5.06901390241087	10.5271948362334	3.2069156897103e-18	3.16809513136118e-17	30.6889423110415
PSMD1	-0.527176651583676	7.58005920332611	-10.540186757056	2.99664439043229e-18	2.97542345845236e-17	30.6723317459931
KAT7	0.620868437678979	6.37362787931532	10.528424913654	3.1863900462049e-18	3.14989025239057e-17	30.6507060436676
ZNF280D	0.751980022071458	5.68841239372184	10.5175262815859	3.37292508582221e-18	3.32186355018303e-17	30.6351178926979
GCNT1	-1.40338217433055	5.04593786032334	-10.4993416180354	3.70880609155647e-18	3.62338531365074e-17	30.6333579555451
IRAK2	1.40804419822413	2.8105908137465	10.4630527047029	4.48242717103001e-18	4.33128226513427e-17	30.6201547887286
VKORC1L1	-0.663596176210124	6.30801254849071	-10.5188435355496	3.34981148867866e-18	3.30274256822053e-17	30.6118280408386
NFATC2IP	-0.514941920947095	5.99994698698763	-10.5138082268181	3.43902957583117e-18	3.38182502362023e-17	30.6069433596733
PGPEP1	0.807909262901982	5.59658966912807	10.5007173983923	3.68226417056514e-18	3.59979679591186e-17	30.6010875481653
PPM1L	1.53735863499807	2.72067394059007	10.4569972955144	4.62640536312425e-18	4.46179209586857e-17	30.5873921921236
BIRC2	0.840572647714497	6.08897305961873	10.5092383016837	3.52205827659196e-18	3.45216886953687e-17	30.5822067265574
DHRS7	-0.586762578515039	8.45029357598882	-10.5295071747272	3.16843967080621e-18	3.13834367393312e-17	30.5807457748002
ZNF254	1.07166941760757	5.46364429532848	10.4990073966925	3.71528282651726e-18	3.62735285585066e-17	30.5667592537701
HERC5	1.19381740794853	3.10968081351984	10.451218507119	4.76811913392321e-18	4.58081106301925e-17	30.5431041115171
DNAAF5	-0.735611252687057	5.64156640823504	-10.5008635803973	3.67945518215972e-18	3.59939407265866e-17	30.5392026363436
FAM216A	-0.872836059044539	4.45236064564699	-10.4778385484625	4.14942357400192e-18	4.02504808702926e-17	30.5362160201795
WDR47	0.896433778082967	5.02047264025524	10.4769285224241	4.1691846170297e-18	4.04160595282879e-17	30.527078424084
CYLD	0.801905518188883	6.32610172150476	10.4972536908642	3.74945309559832e-18	3.65833578190412e-17	30.5130958476646
C15orf65	1.64805148033557	2.18780806016594	10.4570216673542	4.62581670317558e-18	4.46179209586857e-17	30.5099043696143
RRM2	-1.37179020397097	6.73483977980525	-10.5069598950159	3.56419980581398e-18	3.49119532185928e-17	30.5041591483945
NT5DC3	-1.2805423306992	4.51522545106964	-10.4551871795393	4.67033575452276e-18	4.49549754422524e-17	30.4951837683029
BCL7A	0.627017766531995	5.29120342657483	10.4856909812823	3.98275596503133e-18	3.87338494630249e-17	30.4912121185236
TTYH3	-0.949402556199062	6.00924723019038	-10.4853011249659	3.99087036738035e-18	3.8787643648274e-17	30.4808528438426
TSPYL4	-0.688474163623279	6.96960290059181	-10.4937380654271	3.81890363492492e-18	3.72367902480731e-17	30.4626543394883
ADNP2	0.9674295359976	6.58493726422788	10.4913371190519	3.86707214098998e-18	3.76575585402759e-17	30.4525490998103
HNRNPA2B1	-0.643483204945845	9.9556224497206	-10.5124796976885	3.46296297000102e-18	3.40090594882507e-17	30.4485726465204
USP30	0.714017470775826	4.97235166568684	10.4608320872677	4.53469824980318e-18	4.37897292083887e-17	30.4414833512182
GSPT1	-0.49992273855168	8.62031777024832	-10.5031565048263	3.63567457315837e-18	3.55888457565489e-17	30.4378985706651
ACVR1	0.92997736321975	4.10062428089575	10.4455471624881	4.91141998667592e-18	4.70643794000802e-17	30.4357682245972
ZNF189	0.831820769640821	5.39380026008336	10.4639361163974	4.46180055909313e-18	4.31412731457453e-17	30.4264838175837
ZBTB2	2.077365908106	4.72218332542184	10.4552180038997	4.66958418458602e-18	4.49549754422524e-17	30.411377469399
MAP3K1	1.08835037832637	4.79583344038596	10.4530611884403	4.72246548801616e-18	4.53985542689184e-17	30.4081984685228
ACTRT3	-1.78582490315357	2.65779357305854	-10.4272082342497	5.40495998847667e-18	5.15634556461027e-17	30.3998624795894
FAM160B1	0.819838875894707	6.70071217430145	10.4795819911952	4.11182641469381e-18	3.99373773887725e-17	30.3934143722839
DIS3L	-0.577092185839881	6.12550797003961	-10.4699614871878	4.32362557172637e-18	4.1886168764544e-17	30.3740983650286
CSTF2	-0.5821482205254	5.0366454411705	-10.4479874340407	4.84923965663615e-18	4.65279122581779e-17	30.36095233812
VASH2	-1.53643099163484	3.02892397555505	-10.4114915411672	5.86723038727805e-18	5.57256998705675e-17	30.3523996892047
ZNF644	0.95498741287534	6.69713131514613	10.4679076298741	4.37023729908373e-18	4.22831722184544e-17	30.3286845898447
KDM1A	-0.559147030392649	6.50114412515004	-10.4685147761813	4.35640617791696e-18	4.21765281544817e-17	30.3285241157641
ZNF229	0.676774967859748	5.01273582235248	10.4364714163716	5.14976048465329e-18	4.92409188673058e-17	30.3151163281881
FAM117A	0.792102232544293	4.77674278885717	10.4346249575662	5.19964956677808e-18	4.96678994241346e-17	30.3041187941703
AUH	0.770855194074215	4.82987939406202	10.4364003971064	5.15167045421799e-18	4.92409188673058e-17	30.2724466636879
NFIB	0.978890580569451	4.64759760102739	10.4337765192267	5.22273519821911e-18	4.98567016760701e-17	30.2643561278518
CBX6	-0.754192640978984	6.99220195866954	-10.4558040849655	4.6553171595672e-18	4.48679348318749e-17	30.2555775811434
ENOX2	0.76368345593093	4.55031564281794	10.4180932270305	5.66842466340329e-18	5.39056774830043e-17	30.2375244867238
SCAMP1-AS1	0.900961702845666	4.00479525224114	10.4018030447686	6.17169303923354e-18	5.8469490648032e-17	30.2351345450756
STAT5A	1.32403377556056	1.86998666731485	10.3931870594093	6.45570504326157e-18	6.10062095214699e-17	30.2269682109489
GOSR1	0.412362563310049	6.79844504096424	10.4496668202815	4.80690550163775e-18	4.61512103661077e-17	30.2193240741651
SLC45A3	-1.99469330366282	6.80365998028996	-10.4471205801447	4.87123716240103e-18	4.67091297768926e-17	30.2171770553195
MRPL18	-0.80750718905479	6.72626270723598	-10.4388922768403	5.08507656835515e-18	4.86663542067692e-17	30.1961733631016
ZNF205	1.16190145686902	3.98506490278046	10.3982652036221	6.28676755648873e-18	5.94846261047478e-17	30.1945880430098
POLR1C	-0.723913111780865	5.22077315111605	-10.4248418981433	5.47215673470867e-18	5.21382649291785e-17	30.1877880050112
SORD	-0.747270898118758	8.49939036838974	-10.4538251470877	4.70366639300064e-18	4.52467998445212e-17	30.1848200780132
CHDH	-0.793677199529658	5.3184175715457	-10.4200497355441	5.61081064352501e-18	5.34254487147568e-17	30.181743005053
H1FX	1.15889795876926	6.98897156425638	10.4427450025058	4.98380611353583e-18	4.77275718117691e-17	30.1597877161267
TMEM261	-0.735421152572704	6.04234183001795	-10.4249051585911	5.47034950322315e-18	5.21382649291785e-17	30.1508603828739
PPAP2B	1.30733324675898	4.47944839307132	10.389638550949	6.57644362136794e-18	6.21080990053214e-17	30.1450764966871
LPAL2	-1.71113192243938	1.50791558608719	-10.3814107307233	6.86515961357395e-18	6.45505552645125e-17	30.1261195806193
UBOX5	1.27835707603577	3.95173175134436	10.3713824010814	7.23425618629077e-18	6.79784673925796e-17	30.0836345733393
ING4	0.829692787717203	4.87343501841889	10.3876760589577	6.64418519100347e-18	6.25903919875208e-17	30.0765872775253
C22orf23	1.25652017563801	3.19553922365202	10.3553107440237	7.86762537312456e-18	7.35890555337643e-17	30.0540438130594
FBN1	3.0759243525761	0.53704709551541	10.3830899159554	6.80522452547312e-18	6.40270999213687e-17	30.0485668958952
MTMR14	0.599312987823749	5.54225336597232	10.4012442380659	6.18972807987972e-18	5.8603377583527e-17	30.0464961196992
DCP1A	0.585460306091127	6.52919224377535	10.4120400352221	5.85045042375079e-18	5.56014959259758e-17	30.0423439935397
SFTPA2	-1.10557386754511	3.49186651043628	-10.3534232048957	7.94556149743614e-18	7.41981041327743e-17	30.0415427923727
SOS2	0.903486906203951	5.51500044603089	10.3887946737694	6.60548760214319e-18	6.23431815422892e-17	30.0182976019106
CCDC90B	0.589552073981304	5.57939176975897	10.3959231912385	6.36412398395535e-18	6.01786434150337e-17	30.0163090532066
UNC119B	-0.687730246929087	7.28751017651738	-10.4100624464407	5.91117688229883e-18	5.60721617590646e-17	30.0144419106188
SREBF2	0.597277562772781	8.26616319240575	10.4191798268923	5.63635447206039e-18	5.36346633412287e-17	30.0078358205583
CANT1	-0.784162538356337	7.56058590460229	-10.410516601615	5.89717544853533e-18	5.59747070386893e-17	29.9906587933751
BCL2L13	0.520360992888147	7.07148627200453	10.40381889778	6.10706876883032e-18	5.7893778177245e-17	29.9779804359672
BRF2	1.16260366801907	4.71064273005435	10.3599288564546	7.68015341971002e-18	7.20332190820523e-17	29.9769322134437
ZNF507	0.735187283011738	6.03382001593007	10.3880355986627	6.63172253205295e-18	6.25514733299668e-17	29.9389289745044
CIRBP-AS1	-1.23800824098466	2.7507675451124	-10.3198555753024	9.46799131643315e-18	8.77059578084887e-17	29.8844711184825
C7orf60	1.20116819577754	4.31653717391087	10.3374043144939	8.63884797107152e-18	8.03225641694179e-17	29.8777809004721
SMG9	0.926401076530915	4.27778317703542	10.3436214249356	8.36286639350031e-18	7.79495976193673e-17	29.8773048346068
B4GALT4	0.508333868639355	5.36897802178071	10.3552398273284	7.87053963686904e-18	7.35890555337643e-17	29.8505344428327
RBBP4	-0.499788007359945	7.65765912654388	-10.3836600183672	6.78499514061171e-18	6.38767943770693e-17	29.8485056021074
SFPQ	-0.538650089804511	8.53637297950742	-10.387694956064	6.64352958109838e-18	6.25903919875208e-17	29.8376476103007
PLA2G4F	-0.792766201715088	5.70570678970229	-10.3593669516639	7.70272297100049e-18	7.21547648986546e-17	29.8256325417822
ZNF277	0.738744616752204	5.01525655538189	10.340869180288	8.48393534015443e-18	7.9029015550719e-17	29.8194441036874
TUFT1	1.06162386850475	6.56155627489139	10.3666621173304	7.4147952547765e-18	6.96313730742489e-17	29.8173095401613
MSN	-0.678841834961976	6.08031499250775	-10.3544290878164	7.90393315293148e-18	7.38552957214805e-17	29.7982766173999
PDE10A	0.82755284293451	5.92716064860675	10.3595382990679	7.69583358348582e-18	7.21352291445837e-17	29.7805072393321
ZBTB49	1.45821699341968	2.65733841014814	10.2995849570437	1.05253015082267e-17	9.71407052535539e-17	29.7757334821353
ZNF256	1.34612926029996	3.73301285956342	10.3125346100986	9.83700100407093e-18	9.10119575336593e-17	29.7731081235954
C7orf13	0.737537844170762	4.312314787157	10.32156265115	9.38395710383532e-18	8.7034898005677e-17	29.7666255638735
CASC3	0.43310978770991	7.4814968189146	10.365009015913	7.4790821867805e-18	7.0191186322935e-17	29.7481910826309
EMC1	-0.570163705570116	6.27266355064055	-10.3503853921968	8.07261709444604e-18	7.52909430373924e-17	29.7411078742732
THAP10	1.18727170215028	3.67471935860189	10.296902320782	1.06738044608259e-17	9.82696798183704e-17	29.7112514456922
GIGYF2	0.531360582204491	7.30093604854505	10.3520340393256	8.00341278640818e-18	7.46918871353047e-17	29.6942083323707
MOV10	-0.629014508650765	6.28537045107821	-10.3392294045287	8.55689956089455e-18	7.96592708037151e-17	29.6883994868367
TRIM68	0.582851417196538	5.8130873319579	10.3365054418204	8.67949634226645e-18	8.06006908320798e-17	29.6867715643418
FAM86C2P	-1.21223095397036	3.09464585230948	-10.2839470026726	1.14210092398692e-17	1.04891666511239e-16	29.682300524313
ARIH2OS	1.73672044845974	2.71820307924468	10.2797470413819	1.16743019691941e-17	1.07021561886092e-16	29.6768094046203
GPCPD1	0.856000061994749	5.21323281146611	10.3206587159804	9.42836175998452e-18	8.73927655481034e-17	29.6578500139709
ATF4	0.569120434395204	9.48506763517002	10.3561434518225	7.8334865699161e-18	7.33339366171198e-17	29.6514220735135
BAZ1A	-0.551835832783468	6.80360658711051	-10.338734612272	8.57903909926583e-18	7.98158928838759e-17	29.6501160153716
METAP1D	-1.04658100477034	2.90153124842248	-10.2674389935606	1.24494031463263e-17	1.13710606840168e-16	29.6161668638763
BCAS3	0.634523519961368	4.6324093511171	10.2971406347683	1.06605277030918e-17	9.82076588893418e-17	29.6093662614386
DDX17	-0.531662820579594	8.85499792683165	-10.3365880691738	8.67575183791863e-18	8.06006908320798e-17	29.5684179537563
SPIN4	-0.955482122260002	4.80611659211628	-10.2944735217037	1.08100625901234e-17	9.94631739297138e-17	29.5592847731599
GDAP2	0.717423801130538	5.19956488480137	10.29803825132	1.06106685182085e-17	9.78684265782674e-17	29.558036384219
CYCS	-0.729353820342998	8.15997118192218	-10.3316218005414	8.90370873002464e-18	8.26316998084363e-17	29.5552763365896
FBXO33	0.774232813343978	4.80695005390553	10.286566057239	1.12658486064051e-17	1.03593375795333e-16	29.5481678575687
LUC7L3	-0.808502220537309	7.2370254735982	-10.3151046531819	9.70584870957113e-18	8.98538990276942e-17	29.5199417137196
STRN3	0.65690578593527	6.31643679941464	10.308509270284	1.00459904354866e-17	9.28882958000411e-17	29.5048308515964
EXOC4	0.445780315099174	6.69492283761654	10.3059390810462	1.01817479382134e-17	9.40277534072643e-17	29.4781871532273
LAS1L	-0.60308485696538	5.92493518519208	-10.2972168447751	1.06562854390725e-17	9.82076588893418e-17	29.4680991185353
SLC16A3	-1.98938518837323	1.99920038531973	-10.2611324735573	1.28662907346561e-17	1.1730432402647e-16	29.453561255795
FAM76B	0.954051920712165	5.14676875662536	10.2769435085899	1.18464977903003e-17	1.08467689523871e-16	29.4467718859559
ME1	0.690111527811237	8.47234358432923	10.307912956918	1.00773255375013e-17	9.31206893976119e-17	29.4445164645735
NUDT14	0.798764874147068	5.09147236293783	10.2650443015937	1.26060871776829e-17	1.15001825674414e-16	29.4041749240135
SPATA13	-0.870558027321001	6.07206700640456	-10.2801532071903	1.16495633398054e-17	1.06860014117604e-16	29.3931925988876
GPRC5C	1.15713760451895	4.31263854002477	10.2408030283641	1.4307585693153e-17	1.30050064629773e-16	29.3847531102062
DCAF10	0.60613571026512	6.17192821588635	10.2802407251493	1.16442396913367e-17	1.06860014117604e-16	29.3737947773734
S100A11	-0.659195226560791	7.24418956974261	-10.2861802639993	1.12885710484726e-17	1.03738790002365e-16	29.3600285332813
METTL13	-0.635903910557268	6.00917621517127	-10.2689066583484	1.23543385095555e-17	1.12979748513694e-16	29.3259249071319
NTNG1	-1.77286849846189	2.14481356939314	-10.2208416635297	1.58798018845244e-17	1.43127914224501e-16	29.3246143774746
PON2	-0.711385040350546	6.33290924869427	-10.260221078836	1.29276816273461e-17	1.17792516575382e-16	29.2834202215593
SYNGR2	-0.73845374327044	8.12997721324395	-10.2785559174761	1.17471540073161e-17	1.07623712369651e-16	29.2827381718064
LYSMD4	0.936167269671085	3.57758978274652	10.2076114338529	1.70159310508346e-17	1.5290916855735e-16	29.2800881519418
CLCN4	0.877957353022667	4.62021314993537	10.2286723731273	1.52434220742981e-17	1.37888690281723e-16	29.2721900187739
TMEM167B	0.723780254046308	6.1594025807658	10.2580374842351	1.30759614706813e-17	1.18999174208334e-16	29.2706656320745
SBNO1	-0.666344173675832	7.38715505577006	-10.268379022587	1.2388431029996e-17	1.13222568683153e-16	29.2695791592518
CHMP2B	0.831668339241445	6.41950618639258	10.2598260980766	1.29543781626351e-17	1.17964185864238e-16	29.2533418641886
TNFSF15	2.34774275820537	2.65498527772275	10.2162282566314	1.62670883991362e-17	1.46530653510156e-16	29.2453155017892
CARS2	-0.738733552876853	5.15631646129357	-10.2368846758005	1.46034134396557e-17	1.32578510405e-16	29.2410616596884
TSEN2	-0.776036234100913	4.71260228242128	-10.2309793908954	1.50608478436264e-17	1.36319283435741e-16	29.2346646552215
TTC21A	1.76560646972201	2.98049171172593	10.1940538016835	1.82645584252748e-17	1.63347593397216e-16	29.233303212545
PCGF1	1.19744947522985	3.31884467324249	10.2000119987443	1.77049164419199e-17	1.58625910078681e-16	29.2226650637174
RPN2	-0.741239638508832	8.90039405966376	-10.2669108306421	1.24837924221804e-17	1.13955396359551e-16	29.2086431664797
TFB2M	-0.826459312816269	5.24998999977267	-10.2337580710345	1.48438479032798e-17	1.34436200311007e-16	29.2020698573298
AGAP1	0.944313452959016	5.20876455751628	10.2280725481514	1.52912528953933e-17	1.38238081563651e-16	29.1924149247062
GPATCH1	1.07536148460879	4.23353321415506	10.2098812419612	1.68153926116965e-17	1.51197566142056e-16	29.1662897903756
TMEM184B	0.750611277525101	6.14824778428568	10.2362269064271	1.46536699551977e-17	1.32874099062348e-16	29.1623744460032
SNRPD1	-0.709308849324936	6.43774762072155	-10.2355069424886	1.47088767168793e-17	1.33294202040229e-16	29.1249838658639
ZDHHC9	-0.62414753712969	6.88059227933305	-10.2366119924934	1.4624226708724e-17	1.32687243660543e-16	29.1231462469152
CEP164	0.894824804404598	5.7655748183357	10.224070096255	1.56142788695732e-17	1.4098858178323e-16	29.1188741800378
KIAA1551	0.949824464266598	5.39367979492304	10.2147233044027	1.639545848402e-17	1.47510008745383e-16	29.1117383362998
SETMAR	-0.625763490065539	4.9214107323256	-10.2056049274773	1.71951974612205e-17	1.5441757458847e-16	29.0916067797135
SETD5	0.833510327360484	8.34971069723909	10.2381447389244	1.45076199043001e-17	1.31788518138518e-16	29.0667795851883
PROM2	-0.951796197029979	6.89978404971578	-10.2239415081412	1.56247692206426e-17	1.40998518399741e-16	29.0538017265043
EFNA5	-0.998916787264346	6.87143664827561	-10.2235144367023	1.56596607560892e-17	1.41228508056118e-16	29.0518499367943
ZNF558	0.60746600569068	5.06779024692653	10.1965063051615	1.80320884866023e-17	1.61364624979035e-16	29.0356913179515
RYBP	1.00780568644303	6.5488135402672	10.2149622490275	1.63750094271034e-17	1.47414353451669e-16	29.0148651246008
CAMKK2	-0.658384831725321	6.41508169416039	-10.205502985073	1.72043555065603e-17	1.5441757458847e-16	28.9870390587252
HIPK3	0.683235750844382	6.52839473947418	10.2047314777536	1.72738225749218e-17	1.54948458652943e-16	28.9731728485868
CFL1	-0.566098601461228	9.52586013866802	-10.2250619416073	1.55335994531649e-17	1.40344482183348e-16	28.9673862164959
SRGAP2C	1.33461327066529	2.2579804954738	10.1414529796705	2.40395793240693e-17	2.12966562318717e-16	28.9639020844858
SIK2	0.834880608254617	5.76403070225195	10.1880188768673	1.88494438214543e-17	1.68478124061284e-16	28.9369725096353
SRPK2	0.583478940770948	6.80623507592899	10.1991040886387	1.7789073956976e-17	1.59284874500866e-16	28.9196418085754
NFIC	-0.733783948968713	7.51498458916399	-10.2018166205025	1.75388198342138e-17	1.57231593212271e-16	28.9062215064045
KIAA1841	0.992704753062314	3.4743924541865	10.1326848317543	2.51661130640611e-17	2.2202958505872e-16	28.8985846541072
DSCC1	-1.36981246800641	4.25147208507207	-10.1430723383201	2.38371087164072e-17	2.11297535115449e-16	28.8767178882196
CHST10	-0.910700118421087	3.6037200159983	-10.1316306913233	2.53050561792394e-17	2.22993382387006e-16	28.8702496767867
TXLNGY	-0.821768308172564	5.91471737059859	-10.1778843025728	1.98740971987898e-17	1.77319930800373e-16	28.8617091834309
USB1	-0.562705360825544	5.82833285187598	-10.1684010828036	2.08832841495859e-17	1.8588227314178e-16	28.852290384298
PTPRS	-0.909935844400555	6.92629966978672	-10.1832249110807	1.93273796915828e-17	1.72647194199171e-16	28.8454413625398
ASXL2	0.920084798854022	6.36695572100634	10.1763317058762	2.0035918744869e-17	1.78657574746409e-16	28.8266061664721
PTPN9	0.512738954920393	5.8058495300356	10.1671505646011	2.10201314868669e-17	1.86989510904498e-16	28.8216579373235
RSRC2	1.24092093586818	7.07068754038876	10.1824110489589	1.94097128968302e-17	1.73279577204996e-16	28.8132101331853
FMR1	0.714696832148489	6.09246545421328	10.1655602583348	2.11954588112039e-17	1.88437542634126e-16	28.7972946950519
AGO4	0.670423904369345	5.73083684695024	10.1585804088121	2.19824281164994e-17	1.95318426388967e-16	28.7907774201866
GTF2H1	0.50558321314607	6.334133440177	10.1689034815299	2.0828556590617e-17	1.85505104249529e-16	28.7860132272117
MSL2	0.937792287821813	5.40201436322346	10.1519180854175	2.27608370973373e-17	2.01995703223178e-16	28.7643310273684
MCM3	-0.925554668465248	6.67686453523221	-10.1708061010219	2.06225963446049e-17	1.8377976659382e-16	28.7606202675388
STX18	0.609335083241943	5.17023154031526	10.1373212950979	2.45639949932255e-17	2.17355892055553e-16	28.7210966669269
BEST1	1.52612316996435	4.21706602179226	10.1069925703163	2.87802776229244e-17	2.52138068136425e-16	28.7209451246765
CNKSR1	0.874130817806128	4.18044225657997	10.113303806679	2.7847037398314e-17	2.44675900276819e-16	28.707469859022
DCP1B	0.809563677135419	4.52612047211099	10.1221372179687	2.65914374211688e-17	2.33917413190551e-16	28.6960195151991
FAM189A2	3.91444041080541	0.4948469514257	10.2535276847925	1.33876117272103e-17	1.21761585521375e-16	28.6944533849144
SNORD44	-2.73155412224886	0.370716563311848	-10.2700794868496	1.2278893408187e-17	1.12358234867359e-16	28.6802693389636
PLEKHF2	1.17479227817345	4.15886055217172	10.1053589547447	2.90268931329616e-17	2.54150336609068e-16	28.6714842714161
TULP3	0.961929911183671	5.59850321325984	10.1286616481276	2.57005335153169e-17	2.26345578455131e-16	28.6679986692305
TMEM69	-0.581425528610028	5.60176029175481	-10.1350873327948	2.48522904560941e-17	2.19548060547801e-16	28.6618620251599
ALPK3	-0.933143677280607	4.02923063120177	-10.0935757930921	3.0869423351092e-17	2.69810978486611e-16	28.6539535936535
REV3L	0.930426254195162	6.07473093970818	10.1389326244848	2.43581292496137e-17	2.15661361327948e-16	28.6411965658955
ZNF592	0.67197155955299	6.29902199673071	10.1357144193957	2.47710243207089e-17	2.19058716843207e-16	28.6191501942521
PRDX1	-1.41100733415828	9.45579612302536	-10.1530509973861	2.26265518648692e-17	2.0092271011406e-16	28.6153141797083
IPO5	-0.550497259605303	7.7453520693998	-10.1478231500382	2.32528947202286e-17	2.06240677565831e-16	28.6133428710237
TMEM41B	0.74633114054846	6.55748785910084	10.1350618314766	2.48556008878038e-17	2.19548060547801e-16	28.6114701872095
TTN	-1.13314601223624	3.94112179495441	-10.079457466651	3.32317410370449e-17	2.89783869577391e-16	28.5926939947949
SLC25A20	-0.936229156061644	4.16128761432761	-10.0806915204095	3.30182389645473e-17	2.88089410977131e-16	28.5869160380227
NRP1	-0.976847951698183	6.66047024611455	-10.1345784099798	2.49184393075443e-17	2.19973712311632e-16	28.5739908168409
TNIP1	0.659357462432663	6.03729361833567	10.1228510787673	2.64924748965467e-17	2.33183471891292e-16	28.5609774740584
TXNDC11	0.472603782321487	6.07341205217593	10.1163798876031	2.74032080734937e-17	2.40917196973994e-16	28.5317182024481
MUM1	-0.862060573911354	6.24601752784297	-10.1072460416926	2.87422010266828e-17	2.51951483138744e-16	28.5226871527705
OSBPL2	0.469529693956704	5.90222459242199	10.1114813959064	2.81133653086106e-17	2.46871516651519e-16	28.520512858059
TMEM260	0.705391900118244	4.91686785449645	10.0880246817605	3.17775297331353e-17	2.77425224693465e-16	28.496739927054
PIM3	1.02742229934823	5.78436800069526	10.1093622557648	2.84262617388457e-17	2.49473259071015e-16	28.4948003349115
RBM33	1.08253943517153	6.13165133516858	10.1080863377814	2.86163312473209e-17	2.50994643697296e-16	28.4831431069927
NCBP2	-0.564680466378257	7.08635392745584	-10.1052416730843	2.90446794041629e-17	2.54157870590274e-16	28.4278134983289
QTRTD1	-0.646332029372628	5.32256810093986	-10.0789347108455	3.33225980449882e-17	2.90407505654987e-16	28.3913522827033
HCFC1	-0.847039207874396	7.50431803665706	-10.102557788989	2.94546934551661e-17	2.57595618475698e-16	28.3889122555874
COA3	-0.764734238209705	5.44423494401058	-10.0711570885225	3.4704090187443e-17	3.0192156329933e-16	28.3837614350442
ATXN2	0.607332765928144	6.31016911287259	10.0895065393065	3.15325311032242e-17	2.75446472976157e-16	28.3827366080358
SLC37A1	0.63761482400568	5.41081778913733	10.0722878506376	3.44997372816822e-17	3.00317713056081e-16	28.3431947036826
ZNF57	1.32263738938298	3.88659746717823	10.0331562826568	4.23228699873314e-17	3.66505314723049e-16	28.3135384395211
TMTC4	-0.892835716093881	5.32887929492422	-10.0565318403704	3.74588510760199e-17	3.2551047902634e-16	28.3032866555177
C9orf72	1.03714195568059	5.72772459363459	10.0555805372664	3.76454275602793e-17	3.26942591234907e-16	28.2879533838984
PSMA4	-0.602775090961259	7.82165260484092	-10.078786935981	3.33483268947586e-17	2.90463153510264e-16	28.256388903739
ISG20	1.36167921453409	4.26106453763919	10.0164734641837	4.61757864311149e-17	3.97558194419192e-16	28.2414086297013
TBL2	0.469150907280444	6.23164005648414	10.0602507143704	3.67383073793901e-17	3.19433945343904e-16	28.2321873026189
ZNF503	1.42896262633824	3.08631825110353	9.99465772766937	5.17480956439595e-17	4.43015623825368e-16	28.2005247583541
CFAP44	-1.36475081472744	2.99451559526452	-9.99033671693385	5.29291129469451e-17	4.52610227796883e-16	28.192065374445
CALCOCO1	0.827337787867632	5.3160282283201	10.0305742841966	4.28974555651531e-17	3.70839489214934e-16	28.1797952380335
RFX1	1.43157870106871	4.35043221955689	10.0163731257117	4.61999899614737e-17	3.97558194419192e-16	28.1685006372222
AK4	-0.989252709197816	6.84724218846073	-10.0534424424507	3.80681641151268e-17	3.30422862631644e-16	28.1658521569382
ZNF548	1.04423013519331	4.52118879105228	10.0123423609484	4.71828469718119e-17	4.05087267083321e-16	28.1595830283851
UBE2N	-0.671837983900503	6.9206686883873	-10.0528807785137	3.81799993119721e-17	3.31202119970291e-16	28.1539240077215
POLR1E	-0.533829418602083	5.54112165200626	-10.0351389052787	4.18868945636321e-17	3.62939185670802e-16	28.1391636097007
RAB3IP	0.69427985393657	5.2518652887668	10.0193787101633	4.54804568746433e-17	3.92040493932057e-16	28.1176929991147
HMGB3	-0.755999746904687	6.11945152249893	-10.0314838074929	4.26941702718159e-17	3.69459175449436e-16	28.1156630526166
TRIP13	-0.786134155102759	5.0926281436171	-10.0205121249721	4.52120372639764e-17	3.90174684802224e-16	28.0991268612377
OSTM1	0.799478117621472	6.00675715153346	10.0224177802068	4.47642979432792e-17	3.86755292241818e-16	28.0663563305984
MCM3AP-AS1	-1.69641008961772	2.73564017555956	-9.96465133960519	6.05269326357729e-17	5.14650294710513e-16	28.0603825147071
AKAP10	0.698936771870923	5.76413169958763	10.02014478355	4.52988585360157e-17	3.90699402513964e-16	28.056536867298
TBCK	0.697234200698192	4.58515179248575	10.0003950739837	5.02205784540215e-17	4.30183802661487e-16	28.0554747562644
BNIP2	0.66132801748928	6.6997609523922	10.0313985670521	4.27131811787574e-17	3.69459175449436e-16	28.0494775561855
DNAJC6	1.20134595369632	3.03390405325833	9.96133981931186	6.15827306614956e-17	5.23035228287906e-16	28.0484468003083
ZNF768	0.680356607657891	6.15705534138806	10.0219871306321	4.48650910661922e-17	3.87403224525556e-16	28.0357027977328
SNHG7	1.0824777997222	4.26192762274305	9.98744819599885	5.37335915129007e-17	4.59228008057893e-16	28.033922993187
DOPEY1	0.845243923322027	5.48258363946312	10.0137054634898	4.68481523206603e-17	4.0248995780889e-16	28.0287155803376
NBPF1	1.71081974317432	5.74219810128541	10.0177593179213	4.58667341099087e-17	3.95143361672054e-16	28.0172540536579
ATP2A2	-0.470820928185971	9.10771176893069	-10.0371876637307	4.14410926126323e-17	3.59283745191274e-16	28.0015674728165
OSCP1	0.6292105827073	4.38262536156897	9.97887324119889	5.61945163585541e-17	4.79441396386391e-16	27.9805571635988
TRIM37	0.492446445488223	6.27367919744619	10.0136835286981	4.68535193293779e-17	4.0248995780889e-16	27.9796601777091
IDH3A	-0.52940352486784	6.06905240103962	-10.0094295961799	4.79060773224893e-17	4.10826760179611e-16	27.976283067727
AEN	1.2472381614966	6.31584594754256	10.0158328889821	4.63305233873228e-17	3.98453115225681e-16	27.9757848568229
AHNAK2	-1.57582969524776	2.92180440761465	-9.94699484518708	6.63730358807582e-17	5.61497186921389e-16	27.9733147490768
ASIC1	-1.19631831380316	3.07375057717968	-9.9476961555823	6.61304098113211e-17	5.59759996463809e-16	27.9709184065182
EGLN1	0.635487671312568	6.30190612066716	10.0107493826634	4.75770154260102e-17	4.08237979221125e-16	27.9653452172708
MFHAS1	0.620407712295415	5.27187484735447	9.99397212639138	5.19337102796538e-17	4.44351335361414e-16	27.9500161767463
C12orf76	0.667243076702774	4.38777605840998	9.96858292070046	5.9296911797263e-17	5.04477296061021e-16	27.9324311284071
ELL3	-0.659735080366121	4.95195632439441	-9.96991948236658	5.88844765923051e-17	5.01252437930869e-16	27.8909172250032
FBXO34	0.797326721427162	5.25086493663597	9.97635322297375	5.6938930316447e-17	4.8524119048341e-16	27.8904167446151
KIAA1109	0.652522576112026	7.09935997447966	10.0035352970337	4.94036956762347e-17	4.23428021846084e-16	27.8870480439919
ADGRE5	-0.89194256675259	4.64950068086005	-9.95961724559571	6.21391902399267e-17	5.27463019017942e-16	27.8714471767687
TRAM2-AS1	0.612657780320323	4.14004652935928	9.93893093977297	6.92275975890611e-17	5.8531621925526e-16	27.8251808512901
KDM5A	0.923471138636631	6.35082696110526	9.97714344665008	5.67044432254256e-17	4.83517273976713e-16	27.7993713312915
USP27X-AS1	1.26001250972406	2.36781020360225	9.91256615934532	7.94452309322665e-17	6.67197755972547e-16	27.7917283458692
PHC3	0.858236632320271	6.57892385333816	9.97934950048698	5.60549262425699e-17	4.78522326582393e-16	27.7897195945934
PDPK1	0.488832054520164	6.67281476294805	9.97332506930267	5.78464990337983e-17	4.92695989501711e-16	27.7524423097123
FAM200A	1.15593548669918	3.53058451181244	9.91814698955165	7.71635580775551e-17	6.49488782563098e-16	27.744684249083
NFKBIA	2.00238068388453	5.84723178975178	9.96210024273799	6.13386712505068e-17	5.21257208544205e-16	27.7104531580247
TPI1	-0.683756346626819	9.52599420926206	-9.98223475856357	5.5216646045069e-17	4.71634332771761e-16	27.7011308698922
POLI	0.742782558579543	5.34990963450297	9.94811114045181	6.59872589381414e-17	5.58863327814513e-16	27.6979546170449
RAB11FIP5	0.578854985590279	5.22037066189638	9.93595394200811	7.03121712048643e-17	5.93483734014751e-16	27.6950550590373
ZNF606	0.823835536801706	5.01953506482403	9.93767731261791	6.96822630981958e-17	5.88828847879858e-16	27.6913473639683
ELAC1	1.13460514339247	2.8606400277822	9.88500260540431	9.17425463854814e-17	7.65762132587209e-16	27.6433617611078
NAMPT	0.769492442110544	7.09667414910393	9.95039239002984	6.5205845455378e-17	5.52556983836318e-16	27.6163005370841
LOC285074	1.54548744168368	2.37688814964458	9.8768488893473	9.57324632336469e-17	7.95968254660267e-16	27.611767803239
GOLGB1	0.560694187654597	8.46251349466312	9.95857552908019	6.24781419466684e-17	5.30040553373544e-16	27.6101071401922
ZNF391	1.05836321842745	3.31715835749395	9.88346852319303	9.2480321953496e-17	7.70758400154056e-16	27.6007867744707
PPP1R12B	0.700330567175091	5.4661284887817	9.92636499289009	7.39224010226346e-17	6.23255908902797e-16	27.5980769553428
NLGN4Y	0.952269974168132	3.58125698791501	9.88139409363436	9.34874027059798e-17	7.77732320793902e-16	27.5887502227596
RBM48	1.25640479439165	4.56924560792271	9.89962058610725	8.50009331374467e-17	7.12262283477623e-16	27.5668428002978
C14orf132	-1.18997732806532	3.28415884636117	-9.86536512262548	1.01647757864364e-16	8.42352501154135e-16	27.5474558442035
SNAPC1	1.14606345178479	4.32702242512686	9.8946914584982	8.72169532704406e-17	7.3042374250359e-16	27.5382713222578
RNF145	0.628946680326744	6.67718485027623	9.93118250405318	7.20860292525883e-17	6.08114502953296e-16	27.5366559958118
TIPIN	-0.781362405524745	4.35910831222176	-9.89008937291582	8.9338036557361e-17	7.46937615225686e-16	27.5205644544603
ELF2	0.730783749548169	5.653336818259	9.91931702438253	7.66935690219154e-17	6.46257369491067e-16	27.5185707560533
MRPS27	-0.487478281847229	7.57476626867205	-9.93652852712516	7.01015249967572e-17	5.92038526069351e-16	27.5170835142688
LIF	1.50430929964517	2.90547812456474	9.85699246009978	1.06189513772755e-16	8.78051618288372e-16	27.4846821750989
TOMM34	-0.512798636502292	6.2957364090838	-9.9169729843763	7.76380354980612e-17	6.53116381534391e-16	27.4811848192258
LINC00909	0.645819199570535	4.55553471553017	9.88643730641042	9.10578898298742e-17	7.6089330756004e-16	27.4765257453653
ZBED8	0.760086133510685	4.15468591116244	9.8752316198145	9.65442295507627e-17	8.01829729499034e-16	27.4722628784315
DRAM2	0.678476115029093	4.60891738749307	9.88284084818275	9.27838921433147e-17	7.72735953646152e-16	27.4693742674551
SAMD8	0.743003791911518	6.11488678119556	9.90563394804722	8.23735323108261e-17	6.91017296748248e-16	27.457327516082
GOLGA1	0.391611469181809	6.50533398419144	9.91404604807969	7.88337019729631e-17	6.62432495146063e-16	27.4551003283084
MTFR1	0.593420108926087	6.91905631540398	9.9153230932902	7.83097765277479e-17	6.58398434681222e-16	27.4354825414771
PARP10	-0.96033916834125	6.10818891949765	-9.90656630857233	8.19734916456429e-17	6.88045808021785e-16	27.4349800745052
CBLL1	0.858757975463808	5.83393162912987	9.89394327104504	8.75583316617942e-17	7.32873973374304e-16	27.3934603281648
SF3B3	-0.470795248579856	8.44289123521756	-9.91815242575211	7.71613677774529e-17	6.49488782563098e-16	27.3920170000081
ARHGAP26	0.822242286519653	4.47471082722254	9.86877569698278	9.98538178269121e-17	8.27943085858041e-16	27.3901615176996
IFT46	0.634937436759238	4.47910263092024	9.86522134255712	1.01724088816698e-16	8.42520086967198e-16	27.3796712546262
TGDS	1.093803653312	3.76223573603724	9.85583626666554	1.06832428341872e-16	8.8288153218577e-16	27.379323772325
ZNF14	1.20017569339619	4.21268788319872	9.8545149842198	1.0757190697523e-16	8.88015258460719e-16	27.3698873176453
THAP3	1.0131615781756	4.22135844325284	9.85515526194427	1.07212927780055e-16	8.85538681818104e-16	27.3677674693578
SYT4	-1.69350930730685	7.40916224789453	-9.90424712468975	8.29721784607394e-17	6.95650604001375e-16	27.353677069215
SBK1	-0.781978584128165	4.43208684301642	-9.84852331405299	1.10989970966687e-16	9.1422128581227e-16	27.3485783862269
TOP3B	1.11075330295711	4.83591360037583	9.86291097289889	1.02958519683109e-16	8.52274052680026e-16	27.3397508614352
EPG5	0.66369903476001	6.36717086391583	9.88539468198051	9.15549334426389e-17	7.64621179407489e-16	27.3201075268885
DQX1	0.968543583971521	3.33448181266453	9.82265347639334	1.27038477569712e-16	1.03674444521022e-15	27.3049089993397
USP36	0.951864115285135	6.05651517879794	9.88150035559688	9.34355499850621e-17	7.77731828478765e-16	27.287895724057
FBXL14	1.18709313255154	3.83318251126674	9.83464103591059	1.19332283362476e-16	9.79176812552427e-16	27.2793808103916
FBXL19-AS1	-1.28188467507437	3.94269075617079	-9.81624339814233	1.31361258691171e-16	1.06969667055674e-15	27.2728042684568
CC2D1B	0.575527699151506	6.2925670974672	9.87056749691902	9.89240573366902e-17	8.2068709666726e-16	27.2534467820778
TMEM87A	0.533901566255046	7.15709928950718	9.88343789009032	9.24951143498674e-17	7.70758400154056e-16	27.2531965709679
HSPG2	-1.36578860086792	4.40097783096766	-9.82629302138245	1.24647645823152e-16	1.01834007055519e-15	27.2491970525345
SCAF8	0.924554917377315	6.4336115534801	9.87439429727685	9.69672114604393e-17	8.04897538579301e-16	27.2342198729279
TMEM19	-1.43263504624988	4.89995948043771	-9.83130870810987	1.21426330609716e-16	9.95271714211513e-16	27.2340834913522
SNORD36C	-2.66684758738618	0.212694716874921	-9.95394586702588	6.40070317991784e-17	5.42704454825783e-16	27.2184162084619
GLO1	-0.709528133076221	8.51854593041276	-9.88470736563182	9.1884075428811e-17	7.6651737591057e-16	27.218321109699
ZNF805	0.944711967799657	4.22475776622093	9.82653651631209	1.24489307320028e-16	1.01793743758467e-15	27.2105340964955
HSPA5	0.828037370903084	10.7254462798672	9.89124318018025	8.8801457009815e-17	7.42865001927233e-16	27.2050258740437
RTN4IP1	-0.965471338479642	3.97845452490075	-9.81195163886058	1.34337354510534e-16	1.09333859909495e-15	27.2019109375508
ADCY3	-0.873386055821723	4.7752307147322	-9.83015954796374	1.22156950403932e-16	1.00071400287258e-15	27.1897256551483
CTSC	-1.37068045154341	2.25909822597907	-9.7924878483035	1.4870298525156e-16	1.20503185458037e-15	27.1751849585592
BNIP1	0.791098575065663	4.1342622758759	9.82127230111853	1.27957725562714e-16	1.04367909128176e-15	27.1637354479946
MSH6	-0.715922183146851	5.78476784338119	-9.85012795825234	1.10064068941951e-16	9.07092238876148e-16	27.1584697293248
NREP	-0.877899931395604	4.60434720236321	-9.82577270442257	1.24986669454129e-16	1.02055455602132e-15	27.1560706737179
EXOC8	1.07842514456055	5.27974173643608	9.83609274666105	1.18431345832249e-16	9.72556776195598e-16	27.1525878905816
MINK1	-0.626711211379773	6.86965667602526	-9.85435986888442	1.07659054812316e-16	8.88246355528426e-16	27.127079387931
PUM2	0.538735790358759	7.78783590590341	9.8615925621976	1.03669644486769e-16	8.57687813561059e-16	27.1241550243047
EBNA1BP2	-0.554998376788626	5.8031930327741	-9.84130089196171	1.15254727412777e-16	9.48309581824797e-16	27.1165818757928
CHSY1	-0.654784738083226	5.90115517370634	-9.84016541662162	1.15939952047598e-16	9.53425147835011e-16	27.1163057920616
TP53BP2	0.645532086610477	5.91175951874549	9.84001746168416	1.16029537629998e-16	9.53639593350879e-16	27.1160939191152
SLC24A1	0.68112787184014	4.63470871739657	9.81021034885213	1.35563971672308e-16	1.10272405126294e-15	27.1055165555485
TIMMDC1	-0.479025684366304	7.02088217585951	-9.85058953393474	1.09799165822969e-16	9.05405971442999e-16	27.1025792839839
HSPA8	-1.06180467501101	12.2377368924927	-9.87593348481266	9.61910964552314e-17	7.99338962020894e-16	27.0972425814942
TRIM16	0.731906315672147	7.01976816602199	9.84242626634361	1.14579591972739e-16	9.43271465494869e-16	27.0966585650392
SFXN2	-0.672084767654369	5.67443094726723	-9.83181491818697	1.21105876509556e-16	9.93187242854994e-16	27.0782107241651
TNFAIP3	4.07233528907471	2.00332601805273	9.77129731061722	1.66093790309121e-16	1.34017429085533e-15	27.0757778599125
PDPR	0.86068049123022	5.4181506263482	9.81885068520289	1.29585517584004e-16	1.05580907869854e-15	27.0464602281972
TAF1D	0.951305882416723	5.74386245965147	9.82886928334044	1.22982519367135e-16	1.00692775944215e-15	27.0352207453557
SLU7	0.762358849898657	6.37452467044003	9.8280619666381	1.235019101674e-16	1.01062925508103e-15	27.0235173434865
ZNF3	0.699355060874275	6.01100355019951	9.81997908316457	1.28824458037095e-16	1.05017810091477e-15	26.9910753086278
GMPPA	0.698194759216025	5.15883580465576	9.80327781367504	1.40559451911951e-16	1.14212160709408e-15	26.9903339509467
SRSF10	-0.576036347097631	6.51244222352939	-9.82647302878641	1.24530572245807e-16	1.01793743758467e-15	26.989757202817
THAP1	1.13527415332043	4.18377099689659	9.77607193519286	1.62005903379049e-16	1.3093006701506e-15	26.9606051573517
ID2	1.11325131402253	5.50589900121654	9.79451320737091	1.47139237111824e-16	1.19429339701143e-15	26.9547372917084
CECR2	1.83948801973982	1.18547215693581	9.78705044784464	1.52983747254679e-16	1.2383848780465e-15	26.9536667529888
MIR4697HG	-1.32461296201672	2.93189383042015	-9.74477236966259	1.90753832485967e-16	1.52928966823773e-15	26.9249096162221
C9orf85	0.970947847668287	4.09562836531516	9.76681623095016	1.70024065268083e-16	1.3704140440502e-15	26.9201407769209
FAM13A	0.671494924437736	5.36799002896491	9.79434548598736	1.47268105734354e-16	1.1946936119433e-15	26.9182167274986
PAPOLG	0.987048834652293	4.02710398976962	9.76406956343112	1.7247891732605e-16	1.38796539258734e-15	26.9114316056188
PDE3B	-1.07887258435029	4.75055965324726	-9.7732552075849	1.64405177449704e-16	1.32726244332514e-15	26.8960925242296
LINC01512	5.00715531539756	0.874436683707452	10.1319374307257	2.52645468305505e-17	2.22767137526451e-16	26.8857268342575
PRPF4B	-0.626118634731357	7.05618296551756	-9.80971357126153	1.35915964407588e-16	1.10498869601751e-15	26.8820451272899
RUNX2	-1.61176144996938	2.12231605822051	-9.73279622054756	2.03055874733915e-16	1.62358201011953e-15	26.8742095367576
PPM1F	-0.815427482591496	4.69446513305515	-9.76499000438409	1.716523466907e-16	1.38205449753756e-15	26.8579423332259
MCUR1	0.579004088875229	6.48742655971112	9.79716662056746	1.45115417737562e-16	1.17850357639115e-15	26.8572574024393
WDR20	0.792823646139331	5.00217749586318	9.77468221841311	1.63185252139772e-16	1.31812251002196e-15	26.8544589852529
ACACB	0.878679352881997	4.13717674494874	9.75722864447637	1.78748090235184e-16	1.4368743698991e-15	26.845113872866
NFYC	0.536192537871346	6.04820896710756	9.78780087112605	1.52385707204015e-16	1.23420915823921e-15	26.8279988696435
ZBTB5	0.703150410431297	5.768853339164	9.78195967017816	1.57103168546345e-16	1.27036143182117e-15	26.8274159519892
HLTF	-1.33757954017872	7.11663650293631	-9.79306498490284	1.48255702821663e-16	1.20205595765124e-15	26.8095788222591
EIF1AX	-0.757955788560408	6.49671417962908	-9.7854765866228	1.54245643952366e-16	1.24792704180428e-15	26.7929663330623
RNF165	2.17166968282993	1.61229018071294	9.71247880200757	2.25766222042496e-16	1.79655834138321e-15	26.7702490133422
MVD	0.979968389790607	5.57847895563357	9.76218230076952	1.74186167891756e-16	1.40095313179572e-15	26.7602596721485
BTD	-1.13414992969958	4.38806600393754	-9.72975723782456	2.06301683859264e-16	1.64865677745115e-15	26.7540425788107
ALPK2	-2.15608908608456	0.524135721213656	-9.83604522273952	1.18460731463888e-16	9.72556776195598e-16	26.74979867192
IGF1R	-0.840485535957589	5.1375700271785	-9.75210778254555	1.83589526298543e-16	1.47421407855557e-15	26.73473622709
PNMA3	-1.92596908546402	1.13628037142473	-9.73675315132841	1.98905995750478e-16	1.59124796600383e-15	26.7220762068895
FUNDC2	-0.82667813064741	5.52730305766983	-9.74055093828959	1.95002742667895e-16	1.56168596474726e-15	26.6856917225928
POLR3K	-0.79413725305008	5.2812672264027	-9.74720224682046	1.88350216996781e-16	1.5108263132605e-15	26.6822961074685
MAP1A	-1.61631271469364	2.16195093131076	-9.69753594894133	2.44073052321816e-16	1.93199839412988e-15	26.674806329335
FYN	2.03271972941771	1.47514740981985	9.73914167180729	1.96442133339875e-16	1.57237477304454e-15	26.6707968021581
FRAT1	1.24523683160166	3.41294081283568	9.70391309656974	2.3608551710254e-16	1.87270509376279e-15	26.6677860060363
TNPO3	-0.404387651246195	6.97653584949007	-9.76549606422944	1.71199584454525e-16	1.37914858378173e-15	26.6676351490225
AP4E1	0.843375493021231	4.53534138988938	9.72343085424369	2.13225870801866e-16	1.70308493402171e-15	26.6666576447992
WDR75	-0.61971059399154	6.07658964247483	-9.75636736025933	1.79553360449936e-16	1.44257531327781e-15	26.6571003321555
SPRY2	1.94580448561032	1.01659099670995	9.71789293876247	2.19477413447492e-16	1.75022455673263e-15	26.6534540816496
KIZ	0.729522365555417	4.39331834418625	9.7146248835158	2.2325217760724e-16	1.77749453814969e-15	26.650092615618
SLC16A7	-1.72190242505811	3.56445871746724	-9.69460418112841	2.47835214487085e-16	1.95971225947239e-15	26.6343686029725
CTNNB1	-0.535638532956291	8.67326982082595	-9.76770200809359	1.69239865323838e-16	1.36482589565132e-15	26.6180831265451
BEND4	-1.20553680756516	3.19755934844375	-9.68730922798634	2.57449749275702e-16	2.03252651688956e-15	26.6163924981686
CMBL	-0.564193546999334	6.45678400236768	-9.75029227761001	1.85337245962499e-16	1.48745274472095e-15	26.5982978477797
RRP7A	-0.576696473868984	6.05372806606997	-9.74144253435746	1.94097535647411e-16	1.55526605938182e-15	26.5856395547546
FBXL22	-1.16898517231429	3.51395134729088	-9.67315815212562	2.77175860385356e-16	2.17909566468404e-15	26.542096097866
KIAA1467	-0.650200375315104	5.27941561594542	-9.71625685678441	2.21359129116394e-16	1.76429335605721e-15	26.5406053486017
PTPRR	1.16456550022464	2.80794524798135	9.68187961913472	2.64846915734624e-16	2.08763322134967e-15	26.5400787480066
CGREF1	-0.808343121828733	4.87388778796649	-9.70381346730981	2.36208274346479e-16	1.87270509376279e-15	26.5354254354411
NMD3	0.791291458772561	5.20160591138524	9.72083810244912	2.16130266098865e-16	1.72536527152608e-15	26.5301334812401
ZSCAN25	0.764448575973427	4.71725625052181	9.70693807256926	2.32388516226597e-16	1.84632061357597e-15	26.5284464463149
ZFP30	0.70651656236882	4.88671734303124	9.70538997741764	2.34273250343939e-16	1.85932723423076e-15	26.520772820479
CLK4	1.21569226545938	4.14874981923895	9.68967259915141	2.54294771035703e-16	2.00973172730111e-15	26.5185701668041
CCDC80	2.08493433885636	0.56466043835827	9.71085873315177	2.27682783688391e-16	1.80989130749862e-15	26.5141280698844
ST6GAL1	-1.65948322630184	1.70810669906699	-9.67840117346829	2.69697075592553e-16	2.12474883898099e-15	26.5120370351507
TMEM42	0.699345932086375	4.58280333586197	9.70171877343052	2.38804048594683e-16	1.89228580142362e-15	26.504416750776
BRI3BP	-1.14434140937741	3.50050796663879	-9.66542202534331	2.88590920970889e-16	2.26291450093936e-15	26.4895056505544
ALKBH3	0.606693713926504	5.06767720807325	9.70658864759441	2.32812596762798e-16	1.8487117678425e-15	26.4889975794407
GNAI1	-1.19730079825781	4.45561900907223	-9.68763161281906	2.57017089511069e-16	2.03017812524893e-15	26.4853645673771
SPC24	-1.01896588638566	3.6609404367047	-9.66832840180107	2.84248346736642e-16	2.23119350475558e-15	26.4543396884501
HSBP1	-0.621750083760811	7.01754185274358	-9.72063474536994	2.1635973105759e-16	1.72627934195578e-15	26.434358517202
SEPT7P2	0.973003964719368	3.72571737500683	9.66910575173305	2.83097972559017e-16	2.2233259183819e-15	26.4320759752527
ATF7IP	0.804003678437049	6.22471338607905	9.71582991752527	2.21852813463143e-16	1.76729010448942e-15	26.4275060983242
HNRNPA1L2	1.30493376273767	2.41234539080202	9.64227444071605	3.25628642738035e-16	2.5321800618096e-15	26.3945427299343
MYLIP	1.43366681336097	4.45493988175657	9.67821675465764	2.69956682245597e-16	2.12567883618243e-15	26.3785374674852
RFFL	1.2422341803008	3.68733182271892	9.64728723759258	3.17224584993102e-16	2.4745165549384e-15	26.3760499758253
RSBN1	0.818256234463831	5.24966886278682	9.6822026028545	2.64401010069756e-16	2.08521300798711e-15	26.3606421523529
FRMD4B	1.64230322802724	2.82870825695097	9.64075051683098	3.2822735073015e-16	2.55106723528154e-15	26.359376178187
G3BP2	-0.628830065608616	8.27167862371202	-9.71154415231441	2.26869948331461e-16	1.80438513990743e-15	26.3343094321721
NAT8L	-1.2639706261908	4.96461984364936	-9.66117011414544	2.95063619407945e-16	2.305420850836e-15	26.3310835005138
DOCK7	-0.627236758622947	6.52171732959083	-9.69575240232306	2.46354917684587e-16	1.9490334267396e-15	26.3256097857364
PEX14	0.768838619690378	4.72550230535662	9.66326732657558	2.91853099689838e-16	2.28610649188451e-15	26.3094515054886
HNRNPA0	-0.434152271545184	7.84007601183696	-9.6975638940159	2.44037467996765e-16	1.93199839412988e-15	26.2706683173896
VPS37D	2.18495628404687	1.21950538918753	9.67071703575369	2.80728278249354e-16	2.20586908748943e-15	26.2400313787554
KIAA1804	0.814819142359267	3.69387044972174	9.62292839065871	3.60201420493694e-16	2.78803326295532e-15	26.238086899117
UBN1	0.558887935220485	7.00643909621313	9.68402042090328	2.61905316351013e-16	2.06661599071298e-15	26.2355782219328
C21orf91	0.930596285128003	5.40469941404113	9.66216252822455	2.93540007217127e-16	2.29572747311062e-15	26.2345797320605
UBA6-AS1	0.547249704184333	4.97748768810308	9.65262817225491	3.08508690453344e-16	2.40777884399554e-15	26.2313354566318
IL6R	0.905042754770228	6.68262120010395	9.67723847883743	2.71337983230498e-16	2.13543561645134e-15	26.2303714159724
C18orf21	0.85647832912338	4.27733433325942	9.6377529480678	3.33399638935108e-16	2.58992704513687e-15	26.2256137829567
CCDC88C	-0.735471533028658	5.64665956587602	-9.66735019241771	2.85702604459882e-16	2.24143694282632e-15	26.2226213519021
TYW1B	1.73540121331068	2.09611332574327	9.60136343596828	4.03077955880876e-16	3.10231603562647e-15	26.2065126775659
UNK	0.936301208656391	5.30289292843751	9.66231309897282	2.93309529913468e-16	2.29512032370018e-15	26.2040063981935
APPBP2	0.551940072335024	6.64578622080149	9.67480823712927	2.74800059734395e-16	2.16154934362057e-15	26.2005533839244
NAA30	0.71879350682836	5.7767225761053	9.66115525015841	2.9508649942107e-16	2.305420850836e-15	26.1941559035588
ACOX1	-0.486106565742703	6.54574759427173	-9.66393074235382	2.90844793110713e-16	2.27939739736454e-15	26.1644653395776
IL36RN	-1.72790955536115	1.34427433362022	-9.60716034811546	3.91074852089621e-16	3.01456877770931e-15	26.1338832075393
ABCD3	-1.04101067424455	6.43396310494055	-9.65266436621115	3.08450449022792e-16	2.40777884399554e-15	26.1318380875549
FAM122B	-0.796313597600125	5.75065809095586	-9.64520793211918	3.20683959872691e-16	2.50020266949549e-15	26.1287501939942
MBIP	1.0691502263113	4.06149648673427	9.61295714874263	3.79429029482087e-16	2.92930915511723e-15	26.1122069966424
TRA2B	-0.644093955343099	7.37909246484833	-9.66306398453141	2.92162852102089e-16	2.28733961791709e-15	26.1096722259433
NBPF12	1.11564809102089	4.60751648860512	9.61282066010535	3.79699212821599e-16	2.92988868434179e-15	26.0876478959125
ZNF563	1.44673794543974	2.74007747015264	9.57959030351197	4.51541931936401e-16	3.46112998976876e-15	26.0837952147896
DHRS4L2	-1.45378546095967	2.57024072621516	-9.576273335512	4.59419455516006e-16	3.51792072617457e-15	26.0795782931216
SPG7	-0.653440569331421	6.35536736581813	-9.64415709689149	3.22446561931329e-16	2.51003503056549e-15	26.0734126617358
INO80D	1.17535272205149	5.20226453545399	9.62360610021447	3.58930484867113e-16	2.7796287574856e-15	26.065441706686
YY1AP1	0.739764844448443	6.30653310664101	9.64359788095868	3.23388496268918e-16	2.51606303625599e-15	26.0537985117275
METTL6	0.574954186039934	4.76084309266533	9.61478955139289	3.75820275628212e-16	2.90443502770625e-15	26.0501246656087
EPHB4	-0.845075891171155	5.64265973255115	-9.62987193204486	3.47390055458426e-16	2.69442617394821e-15	26.049703346886
BCL7B	0.724430028849189	5.53896034418719	9.63322923538855	3.41359846203522e-16	2.65039268386354e-15	26.0477010823463
TBPL1	0.837356615678878	5.36559975639256	9.62634130961308	3.53846400994416e-16	2.74308598726492e-15	26.0342489825912
DLX3	3.55547773324703	0.563925521927412	9.64481692403533	3.21338683927802e-16	2.5040070980072e-15	26.0203474467037
SPPL3	0.495768568675024	5.86603798344721	9.6262123146344	3.54084546644132e-16	2.74351576491656e-15	26.015509600582
DFFB	-0.803340482233295	3.93462687038759	-9.58129740103895	4.47540451158061e-16	3.43571953711117e-15	25.9531959188426
ZNF93	1.24460755715925	3.80066290592007	9.57648212280889	4.58919579464895e-16	3.5158859210433e-15	25.9528682841737
CALD1	-1.00516607011455	9.3438729556239	-9.64441242121898	3.22017409589037e-16	2.50799451368723e-15	25.9489565805298
PACSIN2	0.630902190717259	7.71662090827788	9.63243091908485	3.42784194675435e-16	2.66007621046322e-15	25.9445248625175
DUS1L	-0.611748873904147	6.69926391886159	-9.62213948762325	3.61686545165653e-16	2.79808612169369e-15	25.9189174581935
SLMO1	1.02953232773107	2.93459104271143	9.55046781344323	5.25582620850922e-16	3.99400234549466e-15	25.9161389426561
SPRED2	0.836887473680119	5.07680726103229	9.58806442052301	4.32023849241331e-16	3.31999494381158e-15	25.9129372831412
NOP58	-0.70296608498759	6.83987436154653	-9.62085289481619	3.64121713685541e-16	2.81547458944495e-15	25.9051990842103
DCTPP1	-0.790690925950665	5.90774366494698	-9.60810151413124	3.89160045728142e-16	3.00134938194852e-15	25.8944157239984
ENTHD2	0.948332103701961	4.52070162063734	9.58072140040445	4.48886636465103e-16	3.44429316972917e-15	25.8857426176453
PPM1M	0.933093952147076	4.19918613626998	9.55860739783215	5.0374585073524e-16	3.84553035105036e-15	25.8807706837881
CCDC53	0.549885435158045	5.14999288975429	9.58015228836517	4.50220694604337e-16	3.45276504094929e-15	25.8549464065535
TXN	-0.688804965309141	7.73672891723795	-9.61335982045015	3.7863304735205e-16	2.92466761267406e-15	25.8510189275686
APBA3	1.18896365989016	4.05191364352952	9.55509116632446	5.13065710400914e-16	3.9087745851751e-15	25.8457140795655
RNF180	1.4622387228385	1.76263699699412	9.53423528595296	5.71994165428121e-16	4.33134865762414e-15	25.8356344237582
ADCY1	-1.23208059974396	4.2105779643546	-9.55680653354007	5.08497766695207e-16	3.87594033740874e-15	25.8221219545775
C6orf106	0.562102878285737	7.36640777609377	9.60266595097571	4.0034930529931e-16	3.08289495814074e-15	25.8050489874422
TANK	0.710314969909865	4.42104357445216	9.55196011526825	5.215094959989e-16	3.96706514281635e-15	25.7974360703306
SLC30A10	2.50476175133861	-0.179253489663817	9.54660604348059	5.36271138881258e-16	4.0731651094795e-15	25.7946235548595
SPAG1	0.885443813177702	4.47593665246878	9.55758585726898	5.06435905153509e-16	3.8621846377781e-15	25.7895792260543
PIK3R3	-0.761171729271622	7.39022833194285	-9.59783547094916	4.10562386979741e-16	3.15830164082366e-15	25.784144411082
ZNF322	0.821006255133365	4.0225912295752	9.5388171058298	5.58494240111582e-16	4.23553005531086e-15	25.772779718211
ARNT	0.430945322695247	6.35691818351459	9.58734947217954	4.33637488934152e-16	3.3306908101459e-15	25.7685793319176
ERCC6	0.641623391879779	5.13262980778322	9.56844119343873	4.78569180626924e-16	3.65895866410076e-15	25.7648509720933
KLF2	2.41896690672484	0.769311315949792	9.60388439688419	3.97813477964868e-16	3.06493955111362e-15	25.7599526470729
ARL14EP	1.05152022608257	4.26142692207168	9.54048756093924	5.53651953021761e-16	4.20092861373156e-15	25.7205001591076
PPP1R15A	3.63893717975891	4.50457146433927	9.51900198273866	6.19264878536397e-16	4.65409480285412e-15	25.7118696511428
NDUFB4	-0.560370559813332	7.90485263041254	-9.59008610925247	4.27493281111181e-16	3.28686078298284e-15	25.7118173654241
C17orf58	0.843928401398916	3.44053783835642	9.5250652989829	5.99999441224702e-16	4.52061796760166e-15	25.7034643878354
KBTBD6	-0.629113124279102	5.33623881694687	-9.55851218005609	5.03995986339045e-16	3.84553035105036e-15	25.6972540853595
ZNF19	1.73477581264177	1.9709639334732	9.50365958797357	6.70818056777927e-16	5.02895853248994e-15	25.6885668498586
PCMTD1	0.795953224842273	5.96193802104805	9.56616390773971	4.84285343178878e-16	3.70077797108093e-15	25.6766603827308
DNAJC22	-1.09777937941256	2.84003640719909	-9.49854013434693	6.88956954219359e-16	5.15464754586841e-15	25.6763504376626
RPF2	-0.670456947699796	6.63335932959421	-9.57546553245707	4.61358615999513e-16	3.53096889798608e-15	25.6751739044885
SC5D	0.804743316656126	7.23609097455152	9.5741649385304	4.6449793139788e-16	3.55318437996463e-15	25.6618968161381
C1orf210	0.688023671068056	4.50441352780875	9.53287052804103	5.76077947227897e-16	4.35787730759401e-15	25.6536392103417
ARSB	-0.788918089991104	4.14764695127067	-9.51443897822164	6.34169595417541e-16	4.75896583947516e-15	25.6463253450524
KLC4	0.68539266344947	4.70674656737667	9.52912278385903	5.87442769045875e-16	4.43714316901049e-15	25.6330896779474
AKIRIN2	0.850859391694732	4.38595629134347	9.51765853259794	6.23616446325305e-16	4.68445450626352e-15	25.6241955019528
NLN	-0.662954260921747	6.57185741647062	-9.56077209863123	4.98092548955473e-16	3.80435285611159e-15	25.6122897501376
PSMB10	-0.782559525823853	4.58546564040109	-9.51597149390013	6.29124210833824e-16	4.72346457494035e-15	25.5984717533228
ZBTB42	-0.829128433645281	5.25831126728412	-9.53822317818019	5.60226081718729e-16	4.24651935542071e-15	25.5968643811202
FANCD2	-0.580012126025721	5.98539422262474	-9.55299849363087	5.1869393693512e-16	3.94764731729233e-15	25.5957394335558
RNF125	0.921395759314955	3.14167825882386	9.49292651491013	7.09410246671701e-16	5.29711798310406e-15	25.5889742665569
B3GALT6	-0.953489738783361	5.89605156009804	-9.54121215826397	5.5156456355965e-16	4.18720600930825e-15	25.5669030051648
ZNF850	-1.14488389691632	3.44107114370248	-9.48323897374365	7.46143254349439e-16	5.56586542837117e-15	25.5551619559981
RAP1B	0.691702819818151	5.33809527340654	9.52591981008157	5.97332898726066e-16	4.50504812017609e-15	25.5527510675117
BRD8	0.629459035500171	6.83876879686566	9.55316837245998	5.18234758427352e-16	3.94615270413039e-15	25.5481283121656
NFXL1	0.565640327229804	5.36807852255155	9.52998587364607	5.84805810644169e-16	4.42167374251402e-15	25.5368107770663
CLDND1	0.626182570865033	5.75023975401163	9.52836102413371	5.89780002605826e-16	4.45255732485122e-15	25.5201113423253
SKIL	1.61163334263598	5.88537884085914	9.52691087693417	5.94255048262688e-16	4.48408733905152e-15	25.515237646449
ARHGAP12	0.849456845094004	5.13500092491674	9.51309777191757	6.38618293987819e-16	4.78995619506548e-15	25.5149231119801
MAK16	-0.815264857179286	5.19214587876197	-9.52163740290223	6.10816392891606e-16	4.59289882606928e-15	25.4990575561189
ZNF394	0.992700130083843	4.38091012089119	9.49800067916222	6.90896614473617e-16	5.16658543970908e-15	25.4977533013954
[truncated: 13,017 more rows]
