# Supplementary material for: The transcriptomic response of cells to a drug combination is more than the sum of the responses to the monotherapies
Source: eLife. 2020 Sep 18;9:e52707. doi: 10.7554/eLife.52707 (PMC7546737; doi:10.7554/eLife.52707)
Supplement: Source data 6. [file elife-52707-data6.zip › LNCaP/DE_limma_TW_24.csv]

	logFC	AveExpr	t	P.Value	adj.P.Val	B
TRIM16	3.71144512415057	7.01976816602199	52.8300820345848	1.47090776187039e-78	2.20871509522458e-74	169.00742145077
FTH1	4.35365256041017	11.6550602860358	51.0211775276347	5.33852704306019e-77	4.00816610392959e-73	165.601562229534
GCLM	4.31269908428458	7.36663496752429	48.948507510482	3.78977513898823e-75	1.89690878290157e-71	161.258931700294
TRIM16L	4.217177459821	6.42971488515434	48.6624310080674	6.91425471925507e-75	2.59561122160835e-71	160.597570943281
GCLC	3.15157661698537	6.22062015522295	47.9562125698651	3.093429883388e-74	9.29018862579084e-71	159.095391668944
ME1	3.0340608265676	8.47234358432923	47.0178993834336	2.33683920472852e-73	5.84832958303392e-70	157.220444929966
SQSTM1	4.27820899083683	10.0356146664611	45.7988100790217	3.41730147354791e-72	7.33059984668507e-69	154.57690688662
SRXN1	4.84623629463337	8.94437464496432	44.7008664614842	4.04767182158847e-71	7.59748000912155e-68	152.113240045588
SAT1	4.48518006540992	7.7034347765658	44.5676885966584	5.48316765193599e-71	9.14836060683009e-68	151.784255175735
ABHD4	3.07780934968365	7.6287354629928	43.0268484280639	1.95197798640043e-69	2.82912530235945e-66	148.223119202949
LPIN1	3.64458387859169	7.60495056874482	43.0014217253044	2.07248124173907e-69	2.82912530235945e-66	148.155331519811
TXNRD1	3.2518777385114	10.4299524355075	42.6962461063637	4.26392563179343e-69	5.33559227391751e-66	147.480247321322
FTL	3.71783105320855	8.91366673414775	42.0478889951965	2.00509187432351e-68	2.31603535268014e-65	145.929208624576
INSIG1	4.36705331526877	8.28307822877681	40.8995558760549	3.2793297948678e-67	3.51731544283821e-64	143.126343608344
C12orf49	3.53070751575942	5.93451493004753	40.8202222766311	3.98783871300359e-67	3.99209240763079e-64	142.869089069885
RBMX	-2.7518677928509	7.36761000895635	-39.4456863336718	1.24774475703284e-65	1.17100845447532e-62	139.445956410171
TMEM97	-2.08701529604981	6.75868050993758	-39.37622562494	1.48900908840514e-65	1.31523296891127e-62	139.254783065105
PACSIN2	2.43799014545786	7.71662090827788	38.3823512854326	1.92524589314207e-64	1.60608290730118e-61	136.776795164329
STX3	2.6538585980909	7.8186658237774	37.6164948867462	1.43942383330819e-63	1.1375993832082e-60	134.768650746121
MTHFD1	-3.10983619272719	7.14407201688946	-37.5594348170812	1.67454165102976e-63	1.25724587159314e-60	134.544964082499
TP53INP2	2.88860958326904	6.74736439517426	37.5283119090353	1.8187441087241e-63	1.30048864460005e-60	134.519290923884
ATXN1	3.79650231538948	5.31463671279326	37.3621947551145	2.82937159390147e-63	1.93117472063747e-60	133.981282361297
ABHD3	2.86984478861269	5.99739973424365	37.2614373048797	3.70215371843573e-63	2.41702348852308e-60	133.802551023886
KIAA0513	2.72402737535983	5.91605873094083	36.757887333869	1.43248464197649e-62	8.96257890996623e-60	132.441509643043
OSGIN1	5.70204974438603	5.46328758968415	36.3868305168354	3.9221807189057e-62	2.35581862700352e-59	131.310320445015
GABARAPL1	2.79979041115206	6.48173614621184	36.304335210215	4.91244212650941e-62	2.83712426814097e-59	131.233592191588
TPP1	2.87292724890733	7.69127789978035	36.1518430568672	7.45629867631619e-62	4.14680670087274e-59	130.829463223599
WBP2	2.58214200706985	7.84772571630618	36.0527234026847	9.78742812469923e-62	5.24885788287442e-59	130.557814191227
CTNNA1	1.78623957570762	9.05959923183132	35.9613204333143	1.25852172676893e-61	6.51653870660765e-59	130.304073849992
VEGFA	3.14563124821589	7.6712279635746	35.9472919294457	1.30809818030191e-61	6.54746742513785e-59	130.268047199025
MYO10	2.67032541174705	6.53719537247863	35.7523743235318	2.24057510690775e-61	1.08530567113957e-58	129.727651237986
HNRNPD	-2.84949162134088	7.7814248262866	-35.4567636002631	5.09194037929115e-61	2.38939302298237e-58	128.904249384693
HSPA5	2.88002112809489	10.7254462798672	35.3569849826077	6.72650079355958e-61	3.06076169442699e-58	128.619080927316
SEPHS2	3.94476725345693	8.28921713498275	35.3192934316422	7.47371520793052e-61	3.3007443400672e-58	128.525762330143
MAP1LC3B	4.40173576911953	6.87429820809902	35.3006175387876	7.87443285469127e-61	3.37835667845841e-58	128.470555048127
PA2G4	-1.80826202045117	8.2946866138048	-35.1661971226931	1.14756738989941e-60	4.78663109075823e-58	128.099883815754
PGD	2.5217198333759	8.61367700918984	35.0577878158796	1.5562219568606e-60	6.31573754168075e-58	127.792109755216
SOWAHC	2.58934120927721	4.74003563880042	34.9943371044203	1.86063443937799e-60	7.35244387939469e-58	127.535302364068
NASP	-1.99568886185032	7.30152737134616	-34.7574902357377	3.63356471932798e-60	1.39901558526741e-57	126.945596542317
GTPBP2	3.95610096677951	7.62029312911535	34.5436546540367	6.67105546771588e-60	2.50431422258054e-57	126.342515704351
PTMA	-2.28750628145511	9.55018295765247	-34.4625566619268	8.40664830741078e-60	3.07888368253854e-57	126.107594676388
ERO1L	3.06890212508055	5.65757741468384	34.215582437349	1.70485183126148e-59	6.09525121386246e-57	125.401054617067
FAM102A	3.67107539392904	6.79417648964189	34.2020661704163	1.77233079822449e-59	6.18914401538115e-57	125.367113500236
RANBP1	-3.12926464318159	6.6542407438731	-34.1387236163227	2.12629136777953e-59	7.25645254058576e-57	125.110711439768
AARS	1.66310642888531	9.82860415560559	34.0117166100101	3.06584073008851e-59	1.02303698673353e-56	124.805285252714
FAM21C	2.27769054964713	5.76515390255632	33.9855182319561	3.30669147148555e-59	1.07941911164841e-56	124.735835478212
TRIB3	3.82499275186071	8.65755459136636	33.975380697559	3.40493195269657e-59	1.08783953620621e-56	124.709397111352
KIAA1191	2.07305411520218	7.42714262241278	33.9458131406354	3.70860752329879e-59	1.16017605353864e-56	124.62742943966
RNF103	2.83165159999365	6.8897702003151	33.8862952664781	4.40532149593896e-59	1.35000627720448e-56	124.457843350746
ARMCX3	2.04388082423196	7.09479876587203	33.8450427201212	4.96436130431416e-59	1.49089698691163e-56	124.338952844466
NUPR1	2.23243814294301	8.08178778588057	33.8270164533768	5.2306129116868e-59	1.54005653886057e-56	124.283155303051
RAB7A	1.65756607689615	8.46005501583128	33.75470556337	6.45163030826044e-59	1.8278807680913e-56	124.068863587953
TUBB3	4.71789209831977	6.20668955784321	33.7586652410707	6.37787209447819e-59	1.8278807680913e-56	124.04880499905
DAZAP1	-1.9281584878122	7.2775769301302	-33.7396704309639	6.73961606529247e-59	1.87411249697096e-56	124.032177967215
GNPDA1	2.96007052236248	6.6623558300739	33.7244330693181	7.04470955690615e-59	1.92333379466369e-56	123.989564011506
EMC3	1.63016237457014	6.43020823940128	33.5081230367668	1.32313188221079e-58	3.54788363272807e-56	123.360406085606
TFE3	2.00950369876845	6.96665464157639	33.486085238422	1.41115268266832e-58	3.71752082156972e-56	123.295523977464
NCAPD3	-2.72951907056435	6.74743189314071	-33.4434172209	1.5987204426497e-58	4.13903209772893e-56	123.148086810103
MTA2	-1.730528902259	7.46581846748636	-33.2280856044264	3.00725258572214e-58	7.6537126825769e-56	122.540725978474
STC2	2.58172505370426	7.77865206668907	33.2014766696166	3.252217089518e-58	8.00578554363972e-56	122.45591223457
CLIP1	2.15679793125964	7.34697770045077	33.1905662831734	3.35838819089398e-58	8.13379952813936e-56	122.427052251069
GPNMB	5.35719191597837	4.48592450399077	33.2182457048197	3.0955935888073e-58	7.74723888825507e-56	122.353808444619
FANCD2	-2.48945303710961	5.98539422262474	-33.1321692448087	3.98904456665663e-58	9.50785606554222e-56	122.195687509453
SLC48A1	2.56868831490819	5.88804216039048	33.0197617628862	5.55951353726643e-58	1.30440086368114e-55	121.924216126343
IFRD1	3.60495792124074	7.02133659373693	32.9536851262998	6.76039076940868e-58	1.56175427374524e-55	121.730509096459
IPO4	-2.39107243505455	6.74475704776611	-32.833119014972	9.66738644455676e-58	2.19947689168885e-55	121.367540796491
MAFG	3.44184991351007	6.53642251778699	32.7950599015933	1.08253435599231e-57	2.42616953575829e-55	121.26038453661
SLC20A1	2.62363071664441	7.0265975464647	32.6322101038511	1.75874602176542e-57	3.8837250386514e-55	120.770394795319
DDIT4	2.81642566684831	9.29730938279806	32.5529306441161	2.22904696437837e-57	4.85092307494284e-55	120.524400333389
SSRP1	-1.84140623691048	8.2735668759131	-32.536845084627	2.3389751390343e-57	5.01743581253415e-55	120.487730035248
TIMELESS	-1.8694183862982	6.96489764493572	-32.5268319167703	2.41014949175701e-57	5.09729644622864e-55	120.463002773202
FANCI	-3.10112676290968	6.77202836531977	-32.4971296706968	2.63438909752874e-57	5.49416481784606e-55	120.345181829285
MTHFR	2.47097169404015	6.49343003929766	32.4694560887952	2.86222002018729e-57	5.88754737303183e-55	120.291516941477
DVL2	2.10963943692159	6.83635485481416	32.3138013855971	4.56866705972136e-57	9.27068980659135e-55	119.822617975736
DNAJB2	2.05115368884133	7.05363186842534	32.270269148597	5.20870702661819e-57	1.04285259615598e-54	119.691271182122
DIRC2	2.67025957942651	5.40878447606844	32.2615664391187	5.34712869320231e-57	1.05648005864639e-54	119.663094293272
KAT2A	-3.19614899496854	6.92604382583338	-32.2133140751315	6.18474979842157e-57	1.20610653211816e-54	119.503097454249
SEL1L3	2.25659987268555	8.75085321345689	32.1421638419946	7.66754562265772e-57	1.46117308976258e-54	119.286592394673
MYBL2	-3.11259733214217	6.33846664065937	-32.1162014058182	8.29383795628301e-57	1.55675338439432e-54	119.150346355052
NATD1	3.93982683888114	4.32972210869249	32.1413122506244	7.6873118068223e-57	1.46117308976258e-54	119.056772100537
NCOA7	2.63540973953953	6.51089075508523	32.0417769339957	1.03903315743844e-56	1.92618788791303e-54	119.004205843779
PTGR1	3.29231810556881	7.1105841735078	31.9677162522469	1.3007938520683e-56	2.38203908325093e-54	118.77256015573
TMEM2	3.37831819162152	6.24856582224231	31.9436107863944	1.39961432534509e-56	2.53212153125083e-54	118.707469342455
SLC50A1	1.7693374753661	7.15524023593749	31.9140022049008	1.53142120993669e-56	2.73032918529124e-54	118.608965816049
TAGLN2	-2.78741794089068	6.82315108180573	-31.8745549244059	1.72669147728366e-56	3.01488363056878e-54	118.486494987647
VWA5A	4.40554084592638	3.70933046493865	31.9109847301556	1.5455379645029e-56	2.73032918529124e-54	118.393317550557
DNMT1	-3.30813641368576	7.11362761882201	-31.8348517692074	1.94861376542597e-56	3.28768362939735e-54	118.363250399414
CTSD	2.51000467571781	8.34781003689763	31.8363272129926	1.93987349101314e-56	3.28768362939735e-54	118.360994196184
SDCBP	2.22471270964045	7.49099440361155	31.818344316257	2.04915116486182e-56	3.41889487684056e-54	118.315052577995
FAM129A	5.87699434207919	4.70960633955465	31.8563717857176	1.82497536780382e-56	3.14986553137266e-54	118.26380080994
CYSTM1	2.65498008435336	4.8268448015689	31.7372083427324	2.62478778278112e-56	4.28411014633057e-54	118.056159642763
NCL	-2.10786138990732	9.95771603608955	-31.6864700700992	3.06510231600746e-56	4.94898670722236e-54	117.89700532832
NOS3	6.1117475467406	3.67691123813049	31.7742512434298	2.34410952222024e-56	3.86803830611638e-54	117.808061874358
BEX2	3.51772775644381	5.96330235017739	31.6268690001793	3.67850974174131e-56	5.81436866126185e-54	117.743117320638
HMOX1	9.42813661089363	8.09908799650029	31.6314173704303	3.6276181582453e-56	5.7949270493842e-54	117.708887594162
SPIRE1	3.02627520591762	6.71318768027115	31.5544397524444	4.59318352410597e-56	7.18450456228909e-54	117.52013744487
CCT6A	-1.85478088111376	8.91849039169135	-31.4848114637956	5.68846144733591e-56	8.80597289620577e-54	117.289731843696
MKRN1	1.32946046865729	7.01404923103086	31.429593544197	6.74172397821447e-56	1.03299721690682e-53	117.131768368857
ATF4	1.6984359916667	9.48506763517002	31.4002805765114	7.37867239920848e-56	1.11917317925772e-53	117.013902304975
LPIN2	2.18179841005529	6.86463337294897	31.2771269392471	1.07900632245639e-55	1.62023589380052e-53	116.659698995741
RRAGD	2.52059293490027	5.40335852325754	30.9693838245106	2.80378668102629e-55	4.16848126755354e-53	115.713459752776
IDI1	3.12884499237994	7.09237671856238	30.9551915153524	2.93055870253879e-55	4.31424210561986e-53	115.659108800177
PEA15	1.93102881024747	7.40592238078811	30.9021755288619	3.4574480569741e-55	5.04048932267215e-53	115.48800398372
RIT1	3.03967735806698	6.19270559275461	30.8703210115478	3.81897737785811e-55	5.5140157986459e-53	115.407744039078
CTSA	2.48342850189557	5.43141729600765	30.7960281171488	4.81747223290134e-55	6.88944409992824e-53	115.176014148239
ARL8B	2.08867151534518	7.39842694092556	30.778344852981	5.09163839106348e-55	7.21283415851031e-53	115.103170306828
SLC38A6	3.08714194744593	3.96534157035619	30.745028891163	5.65166873680367e-55	7.93135119176111e-53	114.941731629276
SLC3A2	2.9021723263744	9.35015984154183	30.6617863252702	7.3380682526502e-55	1.02026326742403e-52	114.716428778075
KLHL21	2.42043153551688	7.24775409123551	30.5682245442577	9.84778465545172e-55	1.34431213078421e-52	114.445623290714
TNPO2	-2.02618008332155	7.69614074268859	-30.5538295397211	1.03043899374865e-54	1.39397044415583e-52	114.408991212614
TDP1	-2.47525148701715	5.12343865106362	-30.5727595922101	9.70820288308129e-55	1.33741627974632e-52	114.360023210593
ALPK1	3.85581655662302	4.55903065980808	30.5262031857423	1.12413708532312e-54	1.50714664939393e-52	114.284352876007
SENP3-EIF4A1	-2.12962005563043	10.4263354963822	-30.4824308679203	1.29051225712236e-54	1.71489664185393e-52	114.14853219925
FUBP1	-2.19520470110172	6.83786430356156	-30.4568485656009	1.39902944908738e-54	1.84279177258737e-52	114.112095483258
IPW	-2.24503971922531	7.88429812161231	-30.4477109153794	1.43998236677714e-54	1.880241323437e-52	114.074754245543
MARC1	-3.75066491531773	7.02972644308117	-30.4149552408965	1.59697859696763e-54	2.06726125966085e-52	113.949218042204
ATF6	1.93191260757439	6.80005234435732	30.3846192254377	1.75774338830307e-54	2.25592091613325e-52	113.872479597371
SPAG9	2.30411215870335	7.12403827409946	30.3755297573988	1.80901950842443e-54	2.30205397783909e-52	113.838207726152
NOP56	-2.30934271209026	7.51123693536341	-30.3587787716686	1.90750092151292e-54	2.40697763339815e-52	113.791626169994
SAT2	1.68910816834519	6.31150015256816	30.3271044006339	2.10874274423727e-54	2.6387400872889e-52	113.698042000106
SLFN5	4.81916940275494	5.98540046470198	30.2838767671737	2.41840406770572e-54	2.97661930169419e-52	113.563914955832
ATP6V1E1	1.84970704375313	7.07720824455212	30.2852479831075	2.40791013535245e-54	2.97661930169419e-52	113.550703075843
APEX1	-1.6032099363006	7.90502282516888	-30.2593654423256	2.61396644825111e-54	3.16542904733376e-52	113.470585964641
GINS1	-3.33156561770439	5.65363137252162	-30.2628497488837	2.58522346309799e-54	3.15607443267313e-52	113.366612903911
DKC1	-1.84362860567077	6.97089339238598	-30.2203211950281	2.95895992459087e-54	3.55453937821252e-52	113.359715478827
HEIH	2.99835011167017	5.41840998057326	30.1919504144454	3.23813408822462e-54	3.85903344990324e-52	113.273558366507
NUP93	-3.00948841484447	7.74465930635953	-30.1655206405205	3.522069539558e-54	4.13182782859398e-52	113.187265466239
NQO1	2.92588016047786	9.05325570610876	30.1785569939165	3.37901246398462e-54	3.99521662670812e-52	113.184216120069
RRAGC	2.59194730090078	5.93763732102689	30.1150517613957	4.13592496569077e-54	4.81434490579942e-52	113.029860544867
MMP24-AS1	1.93774202404619	5.50759234425864	30.1031960979579	4.2951355318272e-54	4.96121193430132e-52	112.992762363886
C6orf106	1.7231368598535	7.36640777609377	30.0878063449552	4.51106097171223e-54	5.17084668330006e-52	112.921413008249
DNAJC1	1.67529335017824	6.05054126469354	30.0473382317035	5.13255980655491e-54	5.83867561024459e-52	112.810124650491
NRBP1	1.45167201063272	7.28053615446019	30.0231694585641	5.54421923525136e-54	6.25954857417552e-52	112.717318263576
BEX4	3.32296501470208	4.58923517555354	29.9718894105415	6.53135179429008e-54	7.31901332410894e-52	112.54695014955
MCM4	-2.96259247820613	7.28442116532678	-29.8721454877278	8.98867969367151e-54	9.99807513186454e-52	112.254943747387
GNS	1.71965803851616	8.34404705565795	29.8563664988183	9.45518084562105e-54	1.04396320277828e-51	112.166967109001
TRAP1	-1.75362473069379	7.84129265965665	-29.7951673154903	1.1507550108148e-53	1.26129468922592e-51	111.991551969949
ZWINT	-2.66312775108365	6.67587160005263	-29.7636138112998	1.27357069126425e-53	1.3857925724655e-51	111.906325793602
NPC2	2.15670281570467	5.45895768075185	29.6611864241823	1.77107710528432e-53	1.9132729361834e-51	111.57941246122
PALLD	2.23645240211775	6.19064292852654	29.6369098981248	1.91530499642953e-53	2.05430141617041e-51	111.494363165298
TOM1	2.22992870050607	5.70502665313343	29.6026586578989	2.13917188959251e-53	2.26209895029022e-51	111.389563955187
MCPH1	3.6223189042673	6.00013671714926	29.5793829787904	2.30618722554009e-53	2.42165785865104e-51	111.309693587758
SFXN2	-2.62664304475771	5.67443094726723	-29.5709099055014	2.37019880041835e-53	2.47159063799181e-51	111.235401529504
FEN1	-2.33924655957148	6.18702241310182	-29.5513977377642	2.52450502203776e-53	2.59643612403555e-51	111.224555629178
UBE2T	-3.56543815963599	5.49149803190604	-29.6139708339575	2.06245899295847e-53	2.19644569065705e-51	111.222516918597
LDLR	2.84533955366665	7.22029136273969	29.5444183385907	2.58212619146578e-53	2.63763312184015e-51	111.184779535073
BIRC5	-3.6558694197844	6.53960587102737	-29.5520131862518	2.51948656570138e-53	2.59643612403555e-51	111.16133054275
RNF6	2.20794478308114	7.00608705295481	29.5126516079654	2.86161140823491e-53	2.90337546662537e-51	111.073570206437
MAP2	3.70762643295061	4.15009006368624	29.4909217382742	3.070177217982e-53	3.09407926880656e-51	111.016361555004
ARHGEF5	1.80776918894772	4.8442718285573	29.4725885250981	3.25802303216424e-53	3.26149825673188e-51	110.961521086675
NOP14	-1.80614424830735	6.18436149902686	-29.4683161673363	3.303438303377e-53	3.28506156049729e-51	110.957438380108
HMGN1	-1.72466280598076	7.70908663230766	-29.4335952330348	3.69701074101764e-53	3.65225745310006e-51	110.829973801722
KCTD7	2.7375398849286	4.2261397507483	29.3891402958137	4.27076684002912e-53	4.19149247515537e-51	110.655291984173
TDP2	2.93192936515975	5.83812649324168	29.3403768345875	5.00401636165282e-53	4.87924088873888e-51	110.53350912751
LAMA3	-2.93189934513715	7.61516963943829	-29.3351573751144	5.08966835768084e-53	4.930739358641e-51	110.521061006264
RCC1	-1.70954602414948	6.71019697681233	-29.260524406471	6.48927297532249e-53	6.24634121778478e-51	110.277416333532
NDRG1	2.37142616583559	6.38826747441139	29.2320490272413	7.12043005133963e-53	6.81021513700101e-51	110.169769521005
CMBL	-1.89278291245913	6.45678400236768	-29.2248318717251	7.29000459085433e-53	6.92827271748535e-51	110.167373304686
CTAGE5	2.89221765978834	6.56298071870709	29.2112321956917	7.62068866668219e-53	7.19699754835847e-51	110.109625995194
CYB5A	-2.39260873364836	7.06061581660179	-29.2025494481105	7.83968419489073e-53	7.27042147114076e-51	110.093942912629
DUSP3	1.80218076652668	7.5628548537765	29.2072364367133	7.7206927206082e-53	7.2458701182908e-51	110.075769394081
ALDH18A1	-1.76690728786667	7.38236560994829	-29.1945831019207	8.04618863568265e-53	7.4123661689209e-51	110.053717345065
ILF3	-1.26428055374262	8.88719611079809	-29.2023929681038	7.84368858767184e-53	7.27042147114076e-51	110.050194467433
SC5D	2.38405413454351	7.23609097455152	29.1852410311922	8.29535327468449e-53	7.5492742286462e-51	110.007069075539
PSAP	1.85611593135667	9.99850289834937	29.1920054518832	8.11417427560306e-53	7.42941712941802e-51	109.989042462033
TCOF1	-2.39477379270346	6.00948024117969	-29.149907069523	9.31020657635209e-53	8.37138095511994e-51	109.919721248427
OSBPL9	2.21529407996485	6.04538562584282	29.1302032398769	9.92959491120612e-53	8.87516649920661e-51	109.850350360172
CDCA5	-3.63975127417547	5.93657631350727	-29.1505093236315	9.29190089417849e-53	8.37138095511994e-51	109.762625417129
ZNF160	2.25632395244128	5.44411888387503	29.0400723204051	1.33374351852616e-52	1.17808780436405e-50	109.564852047275
HN1	-2.13497452901188	7.64004369150617	-29.0419003194681	1.32577661032069e-52	1.17797997518198e-50	109.553705801209
NCAPD2	-2.30898573673214	7.57687584224625	-29.0008345716049	1.51688943503969e-52	1.33202407933076e-50	109.426641769653
LMNB2	-2.53417226244405	6.88176950313663	-28.9758068619503	1.64675333268132e-52	1.42934381754582e-50	109.351637422477
ZNF468	2.66418957658379	5.65082499598406	28.9771334700932	1.63959655436071e-52	1.42934381754582e-50	109.349570879496
PLEKHB2	1.70788760657646	8.18151113808758	28.9559587584126	1.75766920223689e-52	1.51684831843616e-50	109.238636773046
FOXM1	-2.39716783189395	6.90723553438861	-28.9163923707983	2.00176967417894e-52	1.71763276728405e-50	109.159925302494
LINC00847	2.39759058511788	4.99588400175693	28.8917026117615	2.17113369567263e-52	1.85237179398979e-50	109.078259338656
SRM	-2.52687945142371	7.1459443866052	-28.829238225022	2.66703841446623e-52	2.26261292834039e-50	108.868702418395
TOMM34	-1.65612498002294	6.2957364090838	-28.8208634529849	2.74169464306602e-52	2.31288127866738e-50	108.845868078982
C9orf72	2.8275421829124	5.72772459363459	28.8162943382394	2.78331033095906e-52	2.3348708340604e-50	108.828340326136
FDPS	2.22667086748408	7.41229365755239	28.7933382326547	3.00223577001122e-52	2.5045317956938e-50	108.715540061074
FBXO10	2.46655075863967	5.09195690026323	28.762917508387	3.31934049007547e-52	2.75376888392118e-50	108.655448370869
TUBA1B	-2.87284845796013	9.22165335514484	-28.7561702288798	3.39413112191028e-52	2.80034466629697e-50	108.588564192632
MCM7	-2.26137500771861	7.63196662227199	-28.7251711663058	3.76018671146929e-52	3.08540785024168e-50	108.5100951048
PHLDB1	2.37497200070264	4.80529796091554	28.7063332020361	4.00182662327779e-52	3.26583850951844e-50	108.467016174419
GARS	2.10827667331936	9.32821364989574	28.6860446874953	4.27962055208579e-52	3.47366390324974e-50	108.331526115228
SHMT1	-2.52991647963086	5.95112508949799	-28.664637390701	4.59384978129138e-52	3.70866926429416e-50	108.309636413475
SMARCD2	-2.41097421784161	7.32421164246852	-28.6507630086583	4.80983012087592e-52	3.86226786604667e-50	108.275476292667
HMGCS1	2.46773538472296	8.01092711096575	28.6429377920242	4.9361299225489e-52	3.9426024955848e-50	108.215581761026
RUVBL1	-3.27882658220144	6.94861417197395	-28.5959139945033	5.76875282439092e-52	4.58325885772773e-50	108.103287341887
PTTG1IP	1.48224165303855	7.54893578785342	28.5588416318045	6.52396656540218e-52	5.15599378663575e-50	107.937531642796
SLC25A10	-2.76186245957131	7.37110892467118	-28.5371680767683	7.01088834656233e-52	5.51180625193613e-50	107.90278836014
RAB22A	1.59819954387563	6.28917244091206	28.5225826799563	7.35903564244437e-52	5.7553791253617e-50	107.842846115971
PAGR1	-1.92164710141707	6.19775799893293	-28.4955608723864	8.05076894367771e-52	6.2637485211536e-50	107.771601049992
SUCO	2.04176076804275	7.48615553005035	28.4701430755719	8.76120401478851e-52	6.78135255082805e-50	107.64428914365
CCT3	-1.59376956922509	9.37236956397451	-28.4581062770447	9.11936676637364e-52	7.02238006994187e-50	107.58795830175
IL6R	2.56987122245719	6.68262120010395	28.4070555621156	1.08100727666642e-51	8.28183942164441e-50	107.449211118172
SERBP1	-1.77161240305164	9.06007200584829	-28.4024546145757	1.09771756885268e-51	8.36717107304157e-50	107.406140470676
CSE1L	-2.1711801869427	8.01406448472021	-28.3523105732551	1.29763054581422e-51	9.84102034138702e-50	107.260850338475
MCM3	-3.1707414669307	6.67686453523221	-28.3381303487767	1.36055649374739e-51	1.02663901055833e-49	107.247992715433
CDYL	2.19395878157026	5.44648562694218	28.3330194200679	1.3839833740136e-51	1.03909471720941e-49	107.225522795155
HNRNPA1	-1.11653509954438	9.95726769453823	-28.3265107239054	1.41440686884239e-51	1.05665341007649e-49	107.138321038975
DST	2.18882326849167	4.59457498657109	28.2950160516363	1.57142469190054e-51	1.16238981150633e-49	107.104202505424
JOSD1	2.50235297828886	6.69483166562478	28.3007404929088	1.54163227003478e-51	1.14599753301199e-49	107.092972093163
TSC1	2.38455757437163	6.80269904175019	28.2634606437171	1.7463853728024e-51	1.28547660578436e-49	106.971113799392
VPS41	1.38862536345244	6.35496983020033	28.2416524397306	1.87865877724189e-51	1.37609464385679e-49	106.902923682831
MAP4	1.46899096241714	8.92307800307029	28.079406825498	3.23841988943979e-51	2.34918420578878e-49	106.308270988475
ECHS1	-1.59129425533382	7.96462967879629	-28.0627750771656	3.42479141074502e-51	2.47243595306477e-49	106.289373609687
NAMPT	2.1098589043211	7.09667414910393	27.9661783349471	4.74232183724149e-51	3.40721075157982e-49	105.957875398327
TRIP13	-4.05524359221168	5.0926281436171	-28.0925856140526	3.09802684167455e-51	2.25825102206724e-49	105.94720284666
PAICS	-2.18947090795438	9.03217662917822	-27.9253035702458	5.44399841828713e-51	3.89271810709522e-49	105.806801569308
SH3GLB1	1.60558564136273	5.48805745756601	27.8705233781282	6.55143758155422e-51	4.6623879964274e-49	105.677402462886
ANXA5	1.43417056243839	7.82140035607493	27.8459605327915	7.11925369851395e-51	5.04258082721158e-49	105.540085350685
GTF3A	-1.75955048543193	6.65251796107045	-27.7995273400189	8.33181070952734e-51	5.8462836268347e-49	105.431696524301
MKNK2	2.90104742818571	9.19817636084331	27.7858621015532	8.72685891704604e-51	6.09500062783085e-49	105.314557650794
PES1	-1.69271019292228	6.55255246502648	-27.7634152541575	9.41719326185405e-51	6.54669324166668e-49	105.302566092967
BZW2	-1.64278299023971	6.45727854649784	-27.7511265993706	9.8181777390654e-51	6.79399801519844e-49	105.265839238527
ASF1B	-3.67977252807074	5.21667084470839	-27.8197545775374	7.77989520697618e-51	5.48464349427016e-49	105.230624700845
BLMH	-1.54569592365761	5.91401213352056	-27.7357104869136	1.03456488553248e-50	7.12615886291548e-49	105.224195336462
POLD2	-1.65392817367109	8.1703318438719	-27.719948991135	1.09144951622164e-50	7.48365567834893e-49	105.123862464612
WWC3	1.67949947925222	5.93163434997865	27.6766963329338	1.26428950901971e-50	8.59030374092305e-49	105.005746825362
XPC	2.11199059484491	6.93121455276637	27.6827945564718	1.23834229524356e-50	8.45224904789877e-49	105.002548640931
BCL2L13	1.36066657770255	7.07148627200453	27.6594729074999	1.34057193594201e-50	9.06758026581315e-49	104.922034230641
RNF114	1.44564555527003	6.91933866477306	27.6441546563026	1.41230774159205e-50	9.50996100795794e-49	104.873683824986
FAM43A	2.49258751090439	6.53503857119285	27.6312560852163	1.47570590201315e-50	9.89249992170957e-49	104.84299774623
GINS4	-2.29329579063811	4.97578896569004	-27.6105697218914	1.5834288934417e-50	1.05674525617425e-48	104.739156877943
WDR5	-1.7660072175814	6.12871133229074	-27.5550590203203	1.91334964087963e-50	1.271276911834e-48	104.609028495331
ARHGAP21	1.56987314460355	6.42370565736875	27.5529441474808	1.92720691576661e-50	1.27484312983046e-48	104.57485419
SETX	3.50705516625835	7.80671312715167	27.5270309172949	2.10544366296351e-50	1.38663780890614e-48	104.451608583919
SDCCAG3	-1.8212226472121	6.10396249769012	-27.5086211111008	2.24208452552215e-50	1.47018083996684e-48	104.449563001582
CD63	1.67815899108913	7.43312307285734	27.4742090879197	2.52193778783518e-50	1.64649642704926e-48	104.277823402736
AMDHD2	3.06426918676568	4.71426613953613	27.4397159205228	2.83782522107776e-50	1.84470924327721e-48	104.217963853903
ZFAND3	1.59111319641693	7.19824743810549	27.4271782802765	2.96228324788677e-50	1.91731229527016e-48	104.130201639531
LMTK2	2.1784799473856	6.58546108763465	27.4236338153291	2.99845578937966e-50	1.93239537052897e-48	104.124360911839
PFAS	-3.19366405732465	5.37836215480948	-27.4156163176163	3.08192861448288e-50	1.9777025673109e-48	104.080652174449
PODXL2	-2.1456101905637	7.17576540762143	-27.3986485523093	3.26639314006313e-50	2.07831183860966e-48	104.061724845425
SMC1A	-1.86284128536297	7.84037724779176	-27.4012649206716	3.23723974338191e-50	2.06852731857969e-48	104.044661080461
KNTC1	-2.74974598500405	5.83695581025501	-27.379280135022	3.49060405348673e-50	2.21159959777032e-48	104.000370885988
RNF185	1.54164836722755	5.97245887656975	27.3752827464469	3.53877601931673e-50	2.23270002966638e-48	103.979405899837
DSC2	-2.36390978236922	7.91207621410056	-27.3634795753495	3.68496122794792e-50	2.31520409200276e-48	103.911793645171
KCMF1	1.75593074997588	6.46339468458491	27.348884296051	3.87417534915111e-50	2.42394237678555e-48	103.875654439457
RNF10	1.11649287905856	8.22100578583093	27.317751965849	4.31116164754952e-50	2.68615781326156e-48	103.731123913666
CHP1	1.21876789795428	7.77482626798277	27.3017940534286	4.55408667000578e-50	2.82579196019863e-48	103.684113179339
CYB5D1	-1.436316494389	6.24714006718262	-27.2009324031938	6.4433990247937e-50	3.98164937268734e-48	103.386806497521
MOCOS	2.41951672753147	5.61516306450028	27.1610376420055	7.39339549292924e-50	4.54996830827153e-48	103.246216706929
EXOSC2	-1.93120277947759	5.72678188006167	-27.1307142889086	8.20893611206614e-50	5.01078799425956e-48	103.158006349431
CLCN7	2.75759179631166	6.85124253278811	27.1385768501882	7.98914489177452e-50	4.89653059979127e-48	103.138059298179
DUS1L	-1.89354923729049	6.69926391886159	-27.114334490044	8.68659661974689e-50	5.28088805028823e-48	103.086688540759
SLC25A11	-1.96935886693464	7.06918892773721	-27.0807277361867	9.75619256663481e-50	5.90721724115275e-48	102.962722244595
PDHB	-1.51739034327526	6.64476032782026	-26.9988199567033	1.29535384389782e-49	7.81165996785928e-48	102.68540035191
TDRP	2.07916170886406	5.90017625263649	26.9896894262903	1.33699243332974e-49	8.03051135155173e-48	102.638909955076
MAOA	-3.37811995287874	8.28826132769166	-26.9702518721614	1.43018451470673e-49	8.42182379326912e-48	102.573890177376
NCAPH	-3.37282809303413	5.46529998781544	-26.9872143987573	1.34851013498773e-49	8.06742158843654e-48	102.568741553029
LINC00674	1.41415442936386	7.11927203377655	26.9711563696791	1.42570609687121e-49	8.42182379326912e-48	102.553367196342
SLC41A2	3.01723633165022	3.23668779782452	26.981482350076	1.37557012554903e-49	8.19665119255727e-48	102.537549069142
ALYREF	-1.76093737399859	6.06392518576267	-26.9001205858884	1.82433758593589e-49	1.06592424865421e-47	102.359830276937
SNX24	2.78480779742315	2.80074017124001	26.975494397872	1.40442299300915e-49	8.33550026206536e-48	102.355339779525
MYCBP2	-2.54549583031469	8.02068614636938	-26.9078702356536	1.77587994786777e-49	1.04166458192119e-47	102.343546424931
PPP1R14B	-2.8656914949615	6.13839551022527	-26.8612767193436	2.08807113683969e-49	1.20594139195326e-47	102.219792645035
ZFAND5	1.81408944082821	8.06994798921149	26.8789519875071	1.96360556559635e-49	1.14284888267422e-47	102.21356378574
PHB2	-1.33950480224258	8.19188974962069	-26.8667905730636	2.04841306858738e-49	1.18760504393468e-47	102.183114967071
TK1	-2.86947363219838	6.629102681302	-26.8444222077121	2.21416048059088e-49	1.27386336308631e-47	102.169133702773
PTPRM	1.49633748448371	5.56262991249593	26.8346797931787	2.29051618130673e-49	1.31276301444664e-47	102.120635522967
SLC37A4	-1.84970735201069	5.74309600342415	-26.8182229573586	2.42557414216344e-49	1.38488293987552e-47	102.077983122448
PIK3R2	-2.26214946913839	7.13639999846657	-26.8058161525763	2.53267802898906e-49	1.44055656376135e-47	102.016206879633
DTYMK	-2.50462404487348	5.19730207929641	-26.7523855179855	3.05118272429079e-49	1.72892678445096e-47	101.811770565501
WHSC1	-1.44461007161171	7.48280727663622	-26.7059246958426	3.58841316144428e-49	2.02569970046042e-47	101.641567603653
SIRT2	1.48611833441851	6.51085890733781	26.693753705076	3.74428229122336e-49	2.10577314176067e-47	101.605496314331
PRNP	1.60632921889137	7.37828859435053	26.6839812267097	3.87436167412467e-49	2.17079906338269e-47	101.545913158441
GRN	2.55135633271566	6.69302199707339	26.6579928093536	4.24289292516864e-49	2.36844907674098e-47	101.468404866619
U2AF2	-1.71678799895462	8.03489414925466	-26.6525115948318	4.32502496710048e-49	2.40535462614744e-47	101.439457419836
ZNF292	4.46878573682284	6.1142568514651	26.6363157836686	4.57719260361432e-49	2.53620384265213e-47	101.423511844966
FAM219A	1.83847838866328	4.9031338887447	26.6215640214303	4.81975624102752e-49	2.66078896012019e-47	101.39324424442
CCDC88C	-2.58419992030674	5.64665956587602	-26.6193249986231	4.85768869836856e-49	2.67190672141766e-47	101.377347185249
FKBP5	-2.1458456313526	6.49470679615061	-26.6021656206029	5.15856449617617e-49	2.80655813313701e-47	101.312667884656
VAT1	1.95476985797982	7.1130200862216	26.6115517776359	4.99173018321579e-49	2.73561388434921e-47	101.294627992583
UNG	-3.04760565125367	5.58491074683267	-26.5953076251946	5.28400558343193e-49	2.8541233036264e-47	101.284997944935
LAMP1	1.72441835367129	7.42720050635484	26.6059066200126	5.09140673949403e-49	2.78009322182699e-47	101.268676387372
GLMP	2.29576257271577	6.32190556293732	26.5974037927898	5.24534126579499e-49	2.84346730856237e-47	101.265232951821
FDFT1	1.96026127071503	8.5063379988421	26.5605736712009	5.96817255593016e-49	3.21211753046048e-47	101.093848052322
TONSL	-3.20409508412962	5.55440779528041	-26.5314233617613	6.61086870822567e-49	3.54531444723988e-47	101.048848498509
AMFR	1.40727521099142	7.18721694596489	26.5169766107644	6.95480280022649e-49	3.71648821523847e-47	100.964770289234
RAN	-1.60960158756347	8.77450038169385	-26.5080512244075	7.17624685062249e-49	3.82122420953714e-47	100.91543536244
GOT2	-1.36315403397918	7.93225669981011	-26.4375870190441	9.19358146864526e-49	4.86094434271751e-47	100.682248388069
MIPEP	-2.48313794051577	4.51132045667646	-26.4446289942401	8.96857155051515e-49	4.75873040291645e-47	100.654093538606
ATP6V1C1	1.99743539584181	6.75141098387231	26.4224681933618	9.69608138922121e-49	5.1086441452823e-47	100.638406744367
SEC24D	1.78913182114564	6.95795148475889	26.4006504968567	1.04704474360328e-48	5.49735100347794e-47	100.5723094612
CENPBD1	4.51234239027626	6.61794291860921	26.3868535512201	1.09920173715168e-48	5.75108476831692e-47	100.531551412368
APOL2	2.07345494235314	4.85706774605761	26.3752075573262	1.14526106811523e-48	5.95060214491984e-47	100.527823162337
AGPAT5	2.64579475128426	6.88909948547296	26.3830511637357	1.11403098308521e-48	5.80843376458594e-47	100.492191030448
CCT5	-1.47654344287407	8.53120862447641	-26.3541656695802	1.23347125896054e-48	6.36488124555035e-47	100.37867859576
RBFA	-2.07510384736738	4.71425961030222	-26.3342388651558	1.32331529168389e-48	6.80510356846756e-47	100.342865554786
TYMS	-3.188139675775	4.65205164288457	-26.3733652873713	1.15272332436277e-48	5.9687218753901e-47	100.25556665771
DENND1C	1.68021461989038	5.40287531099683	26.2862121466341	1.56792619578583e-48	8.03548797130375e-47	100.208380405636
TFDP1	-2.13720024109685	6.17563063919967	-26.2222819976947	1.9657744791083e-48	1.00401597205069e-46	99.9872196927292
SMCR8	2.39723746787745	6.86900401720867	26.2193874718851	1.98602336273682e-48	1.01091955304597e-46	99.9186580748685
MSMO1	2.8842362896556	7.26151821259622	26.2132921926545	2.02935353228572e-48	1.0260192808351e-46	99.8975957610635
ISOC2	-2.48905125826845	5.96923820672886	-26.1877919915008	2.22120893326089e-48	1.11925078328341e-46	99.8697888886743
MCM2	-2.84779400352959	7.0059770569288	-26.1840823501396	2.25060341866391e-48	1.13026959647683e-46	99.8418085803806
TTC39A	1.96088068421531	4.98343181741514	26.1611027464246	2.44163321051391e-48	1.22001821329979e-46	99.7686033730617
UBE2E3	-1.87538860030584	6.24750486466759	-26.1590451310706	2.45951582749816e-48	1.22291687634809e-46	99.7621599421997
PGAM5	-1.63650099981946	6.55674338340456	-26.1606494745475	2.44556128265342e-48	1.22001821329979e-46	99.7437917746885
FBXO30	3.32934385483152	5.29951455244377	26.1513716261349	2.52737790017205e-48	1.24429857537651e-46	99.7349733530415
ATG4A	2.0845925069596	5.3262841611794	26.1514362612216	2.52679847813471e-48	1.24429857537651e-46	99.7241749281246
MKI67	-4.08888974099293	7.39131593976904	-26.1401172591856	2.63033725379383e-48	1.28655192843544e-46	99.7013464346156
EIF5A	-1.77764156074833	8.74185864569955	-26.1536683942236	2.50687042978626e-48	1.24234872520365e-46	99.6672060674806
NFE2L1	1.49850146415979	8.81082516260305	26.1407678858095	2.62427154499067e-48	1.28655192843544e-46	99.6031363698409
FARSB	-1.91920967135559	6.79257415960218	-26.1200537076734	2.82448872208866e-48	1.37702995619751e-46	99.5988568829541
RBCK1	1.91377963185684	7.54641359897765	26.1007005663564	3.02544741584139e-48	1.47023036881147e-46	99.4810035239885
CDC45	-4.17799025418229	4.95162767856729	-26.2183481917863	1.99334491013751e-48	1.01121848549408e-46	99.4540910622814
EBNA1BP2	-1.65798371464905	5.8031930327741	-26.0488695967632	3.63757580346503e-48	1.75632920465694e-46	99.3739525689178
FNIP2	2.26277650982801	5.68103306715763	26.049384765572	3.63091519235649e-48	1.75632920465694e-46	99.3522150645694
PIP4K2C	1.14501740148126	6.31419010468813	26.0124100187065	4.1416377424067e-48	1.99329590833266e-46	99.1996445941813
KDM1A	-1.48540283102857	6.50114412515004	-25.9707570159149	4.80430804294374e-48	2.29749966792494e-46	99.0702791951279
CCT8	-1.26061617712681	8.88655413704154	-25.9749140515554	4.73363075390489e-48	2.27093288819923e-46	99.0218665392767
ANK3	-2.63821778608684	8.05481399022191	-25.9058222012693	6.05715921836224e-48	2.88743818485484e-46	98.8179803078622
PQLC2	2.66058267125202	3.76104687004682	25.880516489139	6.63037883698499e-48	3.15068888025844e-46	98.7393628905277
HMGN2	-1.63732081195178	7.15485132133513	-25.876676746754	6.72201206083663e-48	3.18415561847075e-46	98.7240411341854
GHITM	1.61091547215687	9.38649167847765	25.8615908227631	7.09455903289645e-48	3.35005969930733e-46	98.5914131280375
CDK13	1.8263991811585	6.48509445718393	25.8363958536579	7.76374869300208e-48	3.6545595728564e-46	98.5626117905922
CHAF1B	-2.07309436066696	5.20701804463886	-25.7936787700319	9.04701845571671e-48	4.24531341034507e-46	98.4606051994082
MCM6	-2.92773573247007	6.50256431554122	-25.783154854835	9.39473694375684e-48	4.38109844557306e-46	98.425881489722
TCF3	-1.90610655507686	6.2440441133612	-25.7773746776247	9.59141770588806e-48	4.45896991552988e-46	98.3994458178829
ILF2	-1.2781697782239	8.18197430505603	-25.7878440072813	9.23817001122399e-48	4.32150656973643e-46	98.3660708752989
CCPG1	2.83443961141442	4.47191739182381	25.7626204432271	1.01124832197368e-47	4.68669901319655e-46	98.3546049081509
TANGO2	2.00431058189689	4.96396758185281	25.7594860005244	1.02268040830529e-47	4.71832352596722e-46	98.3424290998454
NOP9	-1.45604773616012	6.14856997380719	-25.7581755348364	1.02749853022861e-47	4.71832352596722e-46	98.3227351985916
PAK4	-2.88463905236519	7.18198137302398	-25.7584255107913	1.02657769398164e-47	4.71832352596722e-46	98.3223305775712
NCAPG2	-2.03806818517932	6.52708637457819	-25.7312660251667	1.13165486902573e-47	5.16502416817334e-46	98.2324784901478
CHMP1B	1.75588770803579	6.21276743290774	25.7366407019826	1.11003368810949e-47	5.08178837215002e-46	98.2112184578654
RNASEH2A	-2.19752509668748	5.66131705646183	-25.7208238362527	1.17488267139134e-47	5.34607217988254e-46	98.2089888327341
TES	2.04801483530389	6.78184422587473	25.7139012139344	1.2044540990849e-47	5.4476152867045e-46	98.1301747616778
GDF15	3.56905386210877	10.0819525044933	25.7197322799521	1.17949642531139e-47	5.35085145694134e-46	98.0789308992914
RTN4	1.54835564306771	8.09893149739818	25.7024184879203	1.25516865049477e-47	5.65994368042929e-46	98.0449779023087
PHF14	-1.91084277131051	6.2891579552361	-25.6761544887949	1.3794085339997e-47	6.20155645105974e-46	98.0363455032792
MRPL20	-1.35306626979421	6.84434237718362	-25.6646836043696	1.43749154186708e-47	6.44339492318687e-46	97.9588472697488
RFX5	-1.98089177173422	6.56541377294632	-25.6528243009862	1.50013488975645e-47	6.70417425731631e-46	97.94150020017
KIAA1217	1.9407660711025	6.90122203455318	25.6373993039146	1.58574897572588e-47	7.06575864080111e-46	97.8381459300513
ELAC2	-1.52093782973472	6.90445449707304	-25.6291421807999	1.6335855268696e-47	7.25737286138279e-46	97.8315096995251
RFC5	-1.9547470697217	5.57491738160961	-25.6035957247273	1.79099687988897e-47	7.8866888998278e-46	97.788809118172
RAPH1	2.53466154267752	6.05455773017609	25.611312744252	1.74189868834033e-47	7.71573767083139e-46	97.7744083884669
ACOT13	1.54536344451416	5.34935962653799	25.6054126619617	1.77931282871987e-47	7.85828277531104e-46	97.7664886003362
CDK1	-5.2238089265818	7.28572040063451	-25.594562881351	1.85024177310377e-47	8.12375159793165e-46	97.7255258120748
KIF22	-2.17800929626361	6.40031142625732	-25.5815941710082	1.93877256657864e-47	8.487641066981e-46	97.6997040582513
DNAAF5	-2.09656378611654	5.64156640823504	-25.5702955516817	2.01937654718519e-47	8.81481343968978e-46	97.666300380441
B4GALT2	-2.66055740165189	5.99180301418456	-25.5639040703314	2.06646025867995e-47	8.99419340415597e-46	97.6461761212401
DDIT3	5.3356642550904	6.62520834165039	25.5287181620334	2.3461961766702e-47	1.01822201701965e-45	97.5162929582959
GPR158	-3.77993353992046	6.19310152516177	-25.526230906528	2.36735828938029e-47	1.02444530470705e-45	97.5003726616458
MCTP2	-2.96553667708189	5.99618701968421	-25.5122174800192	2.49023425040534e-47	1.07452176735881e-45	97.4592279226966
TTC1	1.64678945154663	6.25641894435765	25.5015196374563	2.58834810023331e-47	1.11365716541843e-45	97.3634686507847
LAS1L	-1.65753692415747	5.92493518519208	-25.4783601787862	2.81431028090467e-47	1.20148920712158e-45	97.3232978429341
ANKMY2	2.57295728187606	4.50822811441995	25.4701559201797	2.89904162422e-47	1.23320138893166e-45	97.3065089310754
CCT2	-1.73777529977199	8.50740740467501	-25.4922824739921	2.67619509233009e-47	1.14816415732653e-45	97.295239252957
BRI3	1.68232848629927	6.38061637489507	25.4781459801427	2.81649041626796e-47	1.20148920712158e-45	97.2866249433089
IMMT	-1.08056283971135	7.15740136917522	-25.450579834241	3.11175385373737e-47	1.31994621095255e-45	97.1739521667309
SLK	1.94094047729482	7.14903390178847	25.4334977408652	3.31018504810172e-47	1.40016165302241e-45	97.0943682910001
CAD	-2.36142340784078	6.61656542469463	-25.4019061675842	3.71139577022004e-47	1.5654583956636e-45	97.033137389254
NQO2	2.50761284278944	6.15270471688201	25.3777758951041	4.05058324552585e-47	1.7037411208632e-45	96.925588309358
TACC2	1.65274990879423	7.14236543094497	25.3648093293048	4.24558205605665e-47	1.78077262999293e-45	96.8486488396088
HNRNPAB	-1.4525127359082	6.99528154086491	-25.3038064232692	5.29791360261701e-47	2.20981862935825e-45	96.6474797503129
DNAJC6	2.78727204741133	3.03390405325833	25.3432784852881	4.59050477327282e-47	1.92008411352269e-45	96.6395133234228
CD59	1.18151107889189	6.5943208717031	25.2986509649453	5.39808565735993e-47	2.24536438312788e-45	96.6223389720636
CENPO	-2.0748145975056	4.95534483442274	-25.2753428135775	5.87533981312901e-47	2.43712990701506e-45	96.578557384762
ATAD2	-2.71816487108355	7.21491874723826	-25.2690092964929	6.01222184234654e-47	2.48703920618941e-45	96.5473095772842
HPS1	1.64171102007396	5.77494592517601	25.2546444598558	6.33471181848998e-47	2.60608308675193e-45	96.4886274772212
CLCN3	1.89961125985277	9.06740226807909	25.262095219402	6.16532370343908e-47	2.54336540469344e-45	96.4285759992081
ABCD1	-2.82839350943188	5.80734076080797	-25.2221049309881	7.13120817854927e-47	2.9177717168691e-45	96.4111412217805
RAB32	2.38973451199072	4.24684484272216	25.2118639907259	7.40220492488039e-47	3.02042144434793e-45	96.3741584777837
CDK2	-2.58681617711588	5.86749658240361	-25.1972502549487	7.80699033460446e-47	3.17695845161031e-45	96.3210722586204
C1GALT1	2.65375304570837	4.51232545714439	25.1777044562726	8.38349091324732e-47	3.39316710386312e-45	96.2469106860967
SPTBN2	-2.83697144570325	7.02320241580706	-25.1689291648988	8.65609228359888e-47	3.4940828422183e-45	96.1924284440506
ARIH1	1.56931966680613	7.11301877002647	25.1842939338666	8.18449244965641e-47	3.32157671956867e-45	96.1904777973799
CDC25A	-2.56189874690178	4.71894853688787	-25.1621193612133	8.87377880214385e-47	3.57235020088451e-45	96.1377661894267
SNX8	1.9987829337756	5.59014743537501	25.152092209842	9.20439795389065e-47	3.69554116779738e-45	96.1182315375529
CLIP4	3.82924786152947	2.51602935574914	25.23782580567	6.73452105459446e-47	2.76299366545875e-45	96.0867955097517
CLN6	-1.75594890952107	6.00183100296048	-25.1197862114441	1.03564523699103e-46	4.13597044645142e-45	96.0274839132015
CCT7	-1.40196974474748	7.82465685345424	-25.13869758551	9.66550551434925e-47	3.87032615475915e-45	96.0252827619674
ID2	2.71734685400605	5.50589900121654	25.1085869710184	1.0788882153034e-46	4.29723751750555e-45	95.9755620288211
MYBBP1A	-2.51295879463886	6.38228595609245	-25.0549511439636	1.31261597705528e-46	5.21434960620689e-45	95.777105249607
QSOX2	-1.88302768468438	5.43776399669378	-25.0332756700484	1.4209870447525e-46	5.60040458372796e-45	95.7202371979844
RNASEL	2.68819759676903	3.95276454982642	25.0307088079268	1.43440392106657e-46	5.62376221376908e-45	95.6892212416873
NPL	3.74478966521423	2.94701596684235	25.0405008708053	1.38389630455557e-46	5.46857550242273e-45	95.6834798967268
FGF13	2.93159002960865	3.53621692994559	25.0309782294874	1.4329896902821e-46	5.62376221376908e-45	95.6748070524901
COA6	2.44832711489945	5.11373740954408	25.0047778374287	1.57731614874652e-46	6.13600499729994e-45	95.593317257326
ITSN2	1.67952680042755	6.6052497444528	25.0123043614369	1.53441734663795e-46	5.98462620184817e-45	95.5768478629813
CD68	2.58776404358039	3.31360003787936	24.9900461134537	1.66481282845447e-46	6.45964584808069e-45	95.5338998090858
CELF6	3.80257984840803	2.12024711458659	25.0444261528614	1.3641563670977e-46	5.40479472515542e-45	95.3856720299572
OSTM1	1.92701148660359	6.00675715153346	24.9369388052224	2.0228854576965e-46	7.80864987988963e-45	95.3189711218142
ODC1	-1.31247919872878	9.16658553382563	-24.9454065822519	1.96097751902938e-46	7.58918516127451e-45	95.2805414083084
PPP2CB	1.23624625964516	6.74119887521201	24.9219277494104	2.13751293242082e-46	8.22997287005922e-45	95.2389202670709
KDM3A	2.39499064172863	6.43346206584365	24.9072322309527	2.25607191401762e-46	8.64213669920629e-45	95.2106774616018
RB1CC1	2.37694969380532	7.64330347785742	24.9150185064829	2.19245176019338e-46	8.41991192610328e-45	95.196932816246
MAD2L1	-3.93408130729454	6.02067241922574	-24.8945421353965	2.36377266017721e-46	9.00873356985303e-45	95.1789174184556
EIF2AK4	-1.72015598356917	6.74208383670748	-24.896080169756	2.35044822355174e-46	8.98074568062417e-45	95.174476738985
FAM216A	-3.98239454630756	4.45236064564699	-25.0196426778084	1.49372333946436e-46	5.84108064203043e-45	95.1531038002536
KIAA0930	-2.19735932742555	6.66032670982788	-24.8824045448768	2.47163048929319e-46	9.37222308768349e-45	95.1380921207521
POLE3	-1.43202282364322	7.08315538514859	-24.8845664118697	2.45206287547577e-46	9.32156357927701e-45	95.1089474343487
UBAP1	1.78363009769955	6.96208329539737	24.8641840915138	2.64292798402069e-46	9.99652559396845e-45	95.0206456128616
ZDHHC7	1.40587456285005	6.91636909232787	24.8524323437747	2.75970892809106e-46	1.04120073528179e-44	94.9730165947967
ST8SIA6-AS1	1.91872229639273	6.23027896384732	24.8476309971689	2.80890524614495e-46	1.05710579388753e-44	94.9726094701713
SAPCD2	-4.09346240690933	6.46203528134666	-24.8225003121112	3.08119817168459e-46	1.1537973003994e-44	94.9439950226408
INCENP	-2.94970025493596	5.76121752255912	-24.8165056567785	3.14998868888877e-46	1.17370298144799e-44	94.9251622217677
VDAC1	-1.30145278346601	8.55124156101609	-24.8239386319609	3.06491943923508e-46	1.15057075748885e-44	94.8475412976756
CARS2	-2.24353889160052	5.15631646129357	-24.7917568732089	3.4507680992508e-46	1.27313842207248e-44	94.83140010158
HABP4	1.79412315108276	4.45371819581056	24.7879012491235	3.5001660401359e-46	1.28819836418335e-44	94.8241429155182
TCP1	-1.20332092576783	9.256647865499	-24.8202492918634	3.10685002074091e-46	1.16050895302103e-44	94.8195103790783
SLC19A1	-3.84414919740095	5.30683842421257	-24.8016871227262	3.32675271410276e-46	1.23040686588589e-44	94.8011952216578
TTF2	-2.12531814210454	5.46100555935847	-24.7783607571442	3.62548351188357e-46	1.33105771184459e-44	94.7892144576056
HEXB	1.22861405044639	7.14332795718965	24.8034824566976	3.30481555418918e-46	1.22531136695567e-44	94.7881263511949
GAB2	3.18842373358908	2.74658055356583	24.8128495699191	3.19270112285524e-46	1.18667326883154e-44	94.7397443491304
TOMM40	-2.49534846157742	6.06734812668134	-24.7565168260966	3.92970988280043e-46	1.43923228293003e-44	94.7041653451182
PDP1	2.00953973056966	4.20230379452833	24.7544991885623	3.95907652961251e-46	1.44645968780198e-44	94.7023643825394
LOC100129034	-2.60847855193882	6.05477283818739	-24.7481755702344	4.05255716754681e-46	1.47344306120782e-44	94.6734285723042
DLGAP4	2.13225231343255	6.14193647746768	24.7483000734173	4.05069536838664e-46	1.47344306120782e-44	94.6154870316835
LOC646762	1.93667234617726	4.48529429812937	24.7277518282883	4.36994551551107e-46	1.58268849853332e-44	94.6036196263811
ADAM17	3.04562440482865	5.34742676691511	24.7274941593203	4.37410579975579e-46	1.58268849853332e-44	94.5799329104289
DUSP22	1.95706605859251	5.03083176664847	24.7203118443083	4.49169055419202e-46	1.62132753273431e-44	94.5603164773478
CLCN5	1.86936955724927	5.12838389583421	24.7119230738782	4.63306650959889e-46	1.66435709828079e-44	94.5307308908999
SMIM14	1.97478872981477	6.9418291941642	24.7171989585106	4.54363753977943e-46	1.63614535485199e-44	94.4873396199031
NUP205	-1.23756983078933	7.3478344449268	-24.70128614515	4.8187983398743e-46	1.72694691817548e-44	94.4215868933925
KITLG	3.30845640810629	3.88304753472684	24.6762625892842	5.28587824808703e-46	1.88087080031457e-44	94.4143845130374
OSER1	2.83895397091143	6.53374417076399	24.6910832942746	5.00399911762195e-46	1.78904882738598e-44	94.40726160171
LSM4	-1.35817193044161	7.4464991275837	-24.6849910987017	5.1179872638632e-46	1.82545597990902e-44	94.3659815433071
SEC22B	1.51595539592151	6.50816544574119	24.6728275332635	5.35346293815165e-46	1.90041606334007e-44	94.3242917107208
BACH1	2.95347255727487	6.07692836272501	24.6567531071178	5.68148594790135e-46	2.01210360834167e-44	94.2974578223124
OSGIN2	2.65283673986603	5.90185606346519	24.6498553340877	5.82838690974634e-46	2.05927194910002e-44	94.2619759915689
SHB	2.97818697300707	4.8546536083106	24.5909369456635	7.2499310426918e-46	2.55551559946151e-44	94.0878237610099
EGF	2.25059524109026	4.72302213111865	24.5717363613371	7.78497917776469e-46	2.72492418026374e-44	94.0237767940749
PELI2	2.82611515017511	3.95447816161674	24.5792068735427	7.57222963914898e-46	2.6628712005026e-44	94.0233485673689
TMEM109	-1.62819454825497	6.64390485681534	-24.5751872490282	7.6859643204334e-46	2.69655234195392e-44	93.9869919026075
MSANTD3	2.24651572838588	4.28465926947966	24.552509791572	8.36064691528684e-46	2.91558161669089e-44	93.9530265891044
PIR	2.08102570062286	4.09076459439261	24.5417533550406	8.70122981102377e-46	3.02448302875771e-44	93.9172189537082
RNMT	2.10021613934564	6.25599569216975	24.5522564666665	8.36851143309653e-46	2.91558161669089e-44	93.8754919626103
MRPL17	-2.19088698678196	6.11893172114456	-24.5194592056002	9.45232495887602e-46	3.27041731756872e-44	93.8163450175474
SERTAD2	2.67141019443555	4.45676388124493	24.5114709703027	9.73707156633039e-46	3.36119233655212e-44	93.80459633601
SLC4A4	-4.29299061831357	6.37917095465343	-24.5091667560056	9.82080212632113e-46	3.38232029194583e-44	93.7939075498049
TUB	-2.42235834473496	5.72612491153554	-24.5038563500845	1.00165453008841e-45	3.44184082924658e-44	93.7761826254373
CBLB	2.41105239016362	4.84199949541352	24.498325130018	1.02246096270167e-45	3.49732888745517e-44	93.7568168355876
HERPUD1	2.45263681469208	8.34033559735188	24.5292584757901	9.11445447352641e-46	3.16080019340583e-44	93.7555058772411
NFE2L2	1.61875558937774	6.84278558398231	24.5026404228624	1.00619151318676e-45	3.44953693196629e-44	93.6835067291813
PKP4	-1.45770448632856	6.73256202344751	-24.4888308066885	1.0591957906562e-45	3.61474636193035e-44	93.6668558489047
NEK6	-3.43016956172749	5.78654004425687	-24.4761960153	1.11015291145422e-45	3.78005807673391e-44	93.6630980403924
SLC25A22	-2.71042101608458	5.89925306291583	-24.4693713319289	1.13869777346322e-45	3.85974847998278e-44	93.649391764262
RUSC2	3.34771538043818	4.64419474461461	24.4546479292586	1.2028246126473e-45	4.04968932365738e-44	93.5891261641104
GLA	2.9757075361542	4.94930737629551	24.4575711428265	1.18980950484186e-45	4.01487180330457e-44	93.5792721608966
STK40	2.13101890189588	7.29980444735113	24.4724206453402	1.12585345275122e-45	3.8248451236453e-44	93.563711840519
PARP4	1.70226162025732	6.64098255606104	24.4613815313137	1.1730571985891e-45	3.96725830946258e-44	93.5327889603107
FANCG	-1.7599628636353	5.41791371899405	-24.3992680531094	1.47839006787763e-45	4.94421052544554e-44	93.3870296819472
NBR1	1.36253597040347	8.05450156287672	24.4049052182752	1.44764953732785e-45	4.8522110385078e-44	93.2890544389649
ANKRD12	2.3807841642976	6.40700647269071	24.3862834597755	1.55172393780607e-45	5.177930366688e-44	93.2752049876194
PLCB4	-2.68981847523339	6.52367018924233	-24.3704466671616	1.64614812830714e-45	5.48083376821729e-44	93.2678523451785
ZFPM2	4.286580821994	2.6274515454103	24.4312692291952	1.31221250550788e-45	4.40809462700365e-44	93.223135695192
EXPH5	2.2926237211036	5.47142776766043	24.3559369513857	1.73773603965049e-45	5.76023054556109e-44	93.1941968559167
SEC31A	0.892177041061752	7.87942817311957	24.3691761428836	1.65396979233675e-45	5.49469256675413e-44	93.1612156577347
HSDL1	1.43425322966589	5.75288150458742	24.3524157013689	1.76072661205737e-45	5.82358387811751e-44	93.1529590603629
FLYWCH1	2.19852144136756	6.24054407465819	24.3342360426696	1.88439181727673e-45	6.20526919478672e-44	93.0698133794186
RMND5A	2.01779271508167	7.87139545589475	24.3427592714385	1.82535958726561e-45	6.02408781590779e-44	93.0542487154276
KLHL1	-3.36392223324627	4.78949223298591	-24.3323173203382	1.8979440918782e-45	6.23622067475777e-44	93.0525780410321
AADAT	-2.50235553267202	6.04671125785296	-24.3096077496316	2.06600696072184e-45	6.72463716392603e-44	93.0449399543137
TOX4	1.09469035652662	6.9443465852838	24.3286156506628	1.92436779243749e-45	6.2954916712944e-44	93.0322269748464
DEF8	1.96537789533852	6.66222450432011	24.3229334489817	1.96565231973078e-45	6.41657287675596e-44	93.0231139437002
RTN3	1.4578015519093	8.66902942729477	24.3291769147599	1.92033759359855e-45	6.2954916712944e-44	92.9893396843173
PRMT5	-1.28248344026031	7.52794083598872	-24.3092228189718	2.06898133306728e-45	6.72463716392603e-44	92.9568771205458
AMN1	2.77702654274898	3.35025486579946	24.2654973353054	2.436539843376e-45	7.88514704485648e-44	92.8638967799653
PANX2	2.88806412420269	4.24977082447739	24.2461643860445	2.61939862863413e-45	8.45868598012261e-44	92.8193526708676
BLVRB	2.43884016067494	7.20700180372777	24.2697451063082	2.3981181621032e-45	7.77756853609972e-44	92.7974257109798
HNRNPUL1	-1.09182170261612	7.3647381287344	-24.2401307801251	2.67925177934144e-45	8.63340015420408e-44	92.7077962449625
KDSR	1.53386310914826	5.77052817460411	24.1945919202837	3.17778282920797e-45	1.02178987073633e-43	92.5773850713923
POLA2	-2.33146687965799	5.22382230874885	-24.170477970532	3.47861897368055e-45	1.10748966074708e-43	92.5346471142279
LHFPL2	2.72576795963124	3.90145496818586	24.1702812621543	3.48118753244953e-45	1.10748966074708e-43	92.5287791317623
HMGB2	-3.05932951118841	7.46603971936781	-24.172528035855	3.45196323106836e-45	1.10286552931324e-43	92.5167025411499
MRPS27	-1.21824425840618	7.57476626867205	-24.1918928369095	3.21010904402048e-45	1.02997857703016e-43	92.5154521501005
VAV2	-2.64164174298583	5.86570142819705	-24.1642623271913	3.56071171595427e-45	1.13039423100992e-43	92.5133437829217
MYH14	1.62496690716144	6.91672296958566	24.1888864589224	3.24650591999886e-45	1.03943566939665e-43	92.5062116215259
ISG20	3.0565384656937	4.26106453763919	24.143968934389	3.84257695685079e-45	1.21730243848252e-43	92.437361753045
MCUR1	1.39725162237924	6.48742655971112	24.1308168410372	4.0371571765544e-45	1.27625162448718e-43	92.3032001228036
NPLOC4	1.4468391243156	7.95665826576091	24.11874005112	4.22456395612767e-45	1.33269017573977e-43	92.2141927443371
NUSAP1	-3.66157336018335	6.97693908462708	-24.0641616015834	5.18710701245675e-45	1.62948951671654e-43	92.1369322428415
NEBL	2.29963756675815	6.15688998194072	24.0655733842544	5.15961829461881e-45	1.62425216586994e-43	92.0777472169043
HIRIP3	-2.58585887609467	5.59693828631883	-24.0276434935589	5.95180263828696e-45	1.85035752415149e-43	91.9983660305775
TMEM38B	2.16675578793807	5.61113723574376	24.0377186194879	5.73013641292727e-45	1.79632000786046e-43	91.9762443192711
PCNA	-2.53340792551324	6.9343544601054	-24.0336936645901	5.81767527318719e-45	1.81617904162534e-43	91.9719818299674
SH2D4A	-2.32199151780798	4.69665597530123	-24.0183175675445	6.16468081234874e-45	1.89738183409587e-43	91.9607517595483
CC2D1B	1.37028307029315	6.2925670974672	24.0342096716263	5.80637774449349e-45	1.81617904162534e-43	91.9474152608751
NUP210	-2.2106943846034	7.4457952438972	-24.0277857338832	5.94861379569211e-45	1.85035752415149e-43	91.9248524444002
PPP1R3B	1.93386747121133	5.22221440752012	24.0180477577978	6.17095252544011e-45	1.89738183409587e-43	91.9246857271628
NRP1	-2.65610355989501	6.66047024611455	-24.0177073706055	6.17887398024029e-45	1.89738183409587e-43	91.9228099680009
PELO	1.43726996634451	6.2986521744297	24.0253391693354	6.00370322610646e-45	1.86263652155402e-43	91.9097338679074
TOP2A	-5.40048510403141	7.11878434844176	-24.0194911466049	6.13747566894013e-45	1.89675485287205e-43	91.9050364865219
CKB	-2.91972508185226	9.34143691817812	-24.0194279517959	6.1389375232806e-45	1.89675485287205e-43	91.848765774606
SRSF7	-1.8163704275279	6.98625010964932	-24.0020283413015	6.55508107156911e-45	2.00879790552412e-43	91.8330973094803
LINC00963	1.67732855034618	6.29004399636404	23.9926212382719	6.7917914503069e-45	2.07709858284742e-43	91.7901451207064
CBX1	-1.20285022504406	7.22328724507756	-23.9902444674985	6.85294907859509e-45	2.09154234480049e-43	91.7702653289261
POLQ	-3.52409580005052	5.48906559513981	-23.915890610436	9.07410763612101e-45	2.75823482315775e-43	91.5311707622383
NAT10	-1.2835356152917	6.53881867925356	-23.9223858395435	8.8540622571596e-45	2.69680727897583e-43	91.527280106114
CHAC1	2.82647274999452	6.19043413186866	23.8918935182223	9.93597177700174e-45	3.00803532668262e-43	91.425348161803
LRBA	-2.12413971713218	8.96700960931413	-23.9064118789945	9.40515628093983e-45	2.85308740837561e-43	91.4134268984532
MIEF2	2.22813583758546	4.98445874820962	23.8760334102138	1.05504186878604e-44	3.18122664692594e-43	91.4069462710272
SLC44A2	-2.1750229652225	7.0207959802748	-23.8829893136556	1.02763564594693e-44	3.1048243178147e-43	91.4027491498908
NEDD4	2.01088129249449	4.62381829633955	23.8655063631499	1.09792579512892e-44	3.29729074793118e-43	91.3830662802414
TMPO	-3.0394445576803	7.55423149003693	-23.8717208677802	1.07240191668466e-44	3.22709161942621e-43	91.3581467174018
IVNS1ABP	-1.69590607477474	5.46095045714902	-23.8386909647581	1.21527094499109e-44	3.64241686826073e-43	91.2797121495663
CASP4	1.84787132377655	4.45760705686797	23.8331248222143	1.24117025772632e-44	3.7126319900435e-43	91.2625831849809
TRIM14	-2.86116438080986	5.34009491929174	-23.8238259370452	1.28568489620563e-44	3.82293948543045e-43	91.2281664472958
TBC1D20	1.38921175222268	6.67308014820123	23.8278711300476	1.26612580880962e-44	3.77975052586187e-43	91.1554206289876
BNIP3L	1.88790388573182	7.57174105789301	23.8263765073824	1.27331735619777e-44	3.79367726600511e-43	91.1167536862384
E2F1	-3.25705026201645	5.51847109023476	-23.7970004882902	1.42332528605549e-44	4.20721505815143e-43	91.1131072031298
MCF2L	-3.04443185251811	4.85525878505749	-23.8049693632881	1.38095459107348e-44	4.09810556117774e-43	91.0900751921517
AP5Z1	3.47596384860072	5.91578228337596	23.7994109325509	1.41037251693869e-44	4.17715063399435e-43	91.0895576281809
PPA1	-1.35196158209328	7.73751681937951	-23.7935822211011	1.44189948475515e-44	4.25374512044858e-43	91.0105609421021
MRTO4	-2.07666123661712	5.06458746943601	-23.7513750285014	1.6924174085841e-44	4.98300780535272e-43	90.9598962359344
FTSJ1	-1.60536761711932	5.49591087637836	-23.7438704775284	1.74135179374688e-44	5.10705830759829e-43	90.9219263745454
DCTPP1	-2.34020080228472	5.90774366494698	-23.735203997647	1.79963953911999e-44	5.26771682639879e-43	90.8864041667119
VPS26A	1.87296482075521	6.92805421101451	23.7439411337515	1.74088448610707e-44	5.10705830759829e-43	90.8172171025582
ADCK3	-1.52403616645151	6.44546069524462	-23.7217355591706	1.89415046692449e-44	5.53357264812025e-43	90.7784408933183
NR1D2	2.24793326024052	6.9379360893542	23.7151616636439	1.94208161715152e-44	5.66258205109656e-43	90.7160081943216
ABI1	1.44932689743441	6.0015355305986	23.6835044029651	2.19058450437778e-44	6.36244040962025e-43	90.6237653994871
ZFYVE26	1.65843327782997	5.95577750612556	23.673980812456	2.27143722490689e-44	6.58453694386135e-43	90.5931002179842
E2F3	-2.44458965461289	5.38053229066567	-23.6383843505833	2.60119772454157e-44	7.51145865994543e-43	90.5315730561696
FLCN	2.41842195709548	6.11538075334095	23.6539757532412	2.45120405230588e-44	7.09196147387767e-43	90.5176998404809
HSD3B7	-2.76144932513391	4.92072206730623	-23.633594958792	2.64910458926285e-44	7.63511602924586e-43	90.4831734170751
KIF16B	1.67689373768656	4.17357715132763	23.6190819543166	2.79977209428876e-44	8.05390378694252e-43	90.4578717447409
LINC-PINT	6.05692042958989	2.9127025592005	23.7110985808657	1.97231531281455e-44	5.73959045295024e-43	90.4501480097132
BYSL	-2.23894279288191	4.80660292496552	-23.6020867033371	2.98722502645317e-44	8.5752332054873e-43	90.3936195694863
ARHGAP6	-2.35671938478554	6.10563079369065	-23.6016309015242	2.99242288204272e-44	8.5752332054873e-43	90.3785522993172
PTPDC1	2.73052325294478	5.03649018864352	23.563866021228	3.45632322477878e-44	9.88574277014821e-43	90.2332677226768
DDX46	-1.57575374692225	7.06445871043402	-23.5615105615839	3.4875507850166e-44	9.95609554901317e-43	90.1553890809901
ORC6	-2.3568069263509	5.21107361794789	-23.5365024196061	3.83715484040786e-44	1.09333429001071e-42	90.1423061052848
GEMIN4	-2.22654776620793	5.73292332919182	-23.5308342350057	3.92118262198224e-44	1.1138563902622e-42	90.0922637338297
MRAS	2.18439793845916	3.59556869510538	23.5172409085035	4.13033052330694e-44	1.16362182247612e-42	90.0707740494358
PRKAB2	1.83048613024439	5.41787698698463	23.5268998126162	3.98059611428167e-44	1.12778549532176e-42	90.0614691924905
CREB3	1.67704467772092	5.73587598801955	23.5252183060995	4.00626433564458e-44	1.13292024979358e-42	90.0426216875639
FAM13B	1.37935069252677	6.43597217701051	23.5232276943102	4.03686671961619e-44	1.13942839589768e-42	89.9980857596925
MRPS25	-1.48993041291549	6.16408240047868	-23.5085189383573	4.27041172355167e-44	1.20083337904217e-42	89.981305636419
SLC7A11	2.39929512285991	9.90229467857052	23.5306453401354	3.92401458743142e-44	1.1138563902622e-42	89.9435174504619
CREB3L4	-2.70949814621063	6.62719628976028	-23.4860298344536	4.65409431720048e-44	1.29705904830349e-42	89.9320659125368
TCP11L2	3.99740655328552	3.36695467569765	23.4913189409562	4.56084379078993e-44	1.27968818044795e-42	89.8636900296028
HNRNPDL	-2.06804544964692	7.55761001901218	-23.4859341244847	4.65579932762107e-44	1.29705904830349e-42	89.8536304901155
MYL12A	1.45540344646779	7.04851129607279	23.4909160665949	4.56788002610617e-44	1.27968818044795e-42	89.8469115569981
CHEK2	-2.85912426279911	4.45100635410425	-23.48858782935	4.60875766602281e-44	1.28873566318433e-42	89.8428694659493
MARCKSL1	-1.90583182084733	8.27835699696347	-23.4689336983706	4.96885686463079e-44	1.38171027183881e-42	89.7605648435658
RAB39B	3.67676462293753	4.88702028915635	23.4309540700348	5.74705819551682e-44	1.58635709308604e-42	89.7392018379397
ERI3	-1.31959792339312	6.28232638663448	-23.4394290754205	5.56338586984027e-44	1.5384862287573e-42	89.7165168702986
AIM1	-2.19831747396026	4.56901317756297	-23.4148083115327	6.11405474337568e-44	1.68147703345292e-42	89.6776696245759
NHP2	-1.82721416351461	6.86684537123693	-23.4291032931769	5.78797466180598e-44	1.59471977103997e-42	89.6686951709926
HNRNPH1	-1.33488145487575	8.5188356045315	-23.4438125963178	5.47071750084404e-44	1.51565118067665e-42	89.6516463321093
TTLL12	-2.1019896979641	7.42002300454925	-23.4130577493	6.1552383599389e-44	1.68970857793131e-42	89.5786883443764
TRANK1	3.50319964221959	2.57461531560098	23.4448660478679	5.4486801111457e-44	1.5123360545095e-42	89.5445234545454
LIG1	-2.72063194416137	4.76646416432422	-23.3907080728457	6.70627122400224e-44	1.83093397635668e-42	89.5431080765701
TMEM140	2.21213221458137	5.55691340310152	23.3924866235064	6.66065645395845e-44	1.82511710424526e-42	89.519632404434
RELL1	2.09139190064962	4.42338780525844	23.372630837409	7.18814359270729e-44	1.95893219942092e-42	89.5098044241948
HNRNPA2B1	-1.45626463636802	9.9556224497206	-23.3908430727339	6.70279784896749e-44	1.83093397635668e-42	89.4170153834601
NBR2	3.00920086387885	5.29050016737953	23.3498968579428	7.8440030594574e-44	2.12993761194959e-42	89.4030617356078
C1QBP	-1.32877428619502	7.89311195758403	-23.3700837464715	7.25878836332372e-44	1.97460083448676e-42	89.3860044683848
ESRP2	-2.44464572466753	6.76906829269414	-23.3413480894953	8.10594821559261e-44	2.19313366496106e-42	89.3389148176031
EIF2B5	-1.58616560868237	6.37814630109256	-23.3365249968458	8.2576047882215e-44	2.23014736510673e-42	89.3214752767188
PRKD1	-2.25122701451406	8.05633892977871	-23.3472158020394	7.92522288878301e-44	2.14810734472862e-42	89.316845300367
SERINC2	2.26029086116908	7.01753593459728	23.2993176223026	9.52785241707162e-44	2.56858585089313e-42	89.1110314046085
CCNF	-2.49090772170079	5.43141964185884	-23.2641396502064	1.09095824651118e-43	2.91222755459974e-42	89.1021262516251
SMOX	1.98184345957916	3.48581849464683	23.2639176701908	1.09189139134234e-43	2.91222755459974e-42	89.079760870741
ATIC	-1.50466347898363	7.38787400534054	-23.2806341987151	1.02382064790139e-43	2.75514172919126e-42	89.0535403433331
BAIAP2L1	1.22726146840981	6.74048491925147	23.2777205405673	1.03536984031832e-43	2.78123676605008e-42	89.0407176014086
CSRNP2	2.16381011154714	5.50950066652178	23.2577765966069	1.11802815881389e-43	2.97665085687044e-42	89.026950754212
SGTA	1.97961101930392	7.72057639090605	23.2743037932021	1.04908051985051e-43	2.8130344796563e-42	88.9908002778807
ICMT	-1.59034959345405	6.87105956682885	-23.2194815674339	1.29585695012369e-43	3.44399786956766e-42	88.8440799302781
CLSPN	-3.366503569922	4.606054908957	-23.2058048372661	1.36605622608806e-43	3.62415199486541e-42	88.8021207374711
ZFYVE1	2.17596108336768	4.88464466396943	23.1818366990125	1.49845025093898e-43	3.94749631019293e-42	88.7791944007833
UBE2C	-4.55745570044565	5.39389469011889	-23.2664876882765	1.08113678242953e-43	2.89382351603599e-42	88.7721492363208
CENPF	-3.77177242863833	7.42065187995379	-23.1819146126446	1.49799957493632e-43	3.94749631019293e-42	88.7632206847391
TOR1AIP1	1.47193495044286	7.08520687550469	23.2048482370874	1.37110725495839e-43	3.63113695598858e-42	88.7582421297877
HSPB8	5.77499992799039	3.78392611016434	23.1906463361713	1.44834817925326e-43	3.82894300346248e-42	88.7118431025573
FLVCR2	3.75427201643069	3.88912822640841	23.1627391926357	1.6131406056116e-43	4.23477610731884e-42	88.7033871235656
FAM69A	2.33963686870226	3.11211556003675	23.1617957311028	1.6190305147918e-43	4.24282063003728e-42	88.6986430142923
SPDEF	-4.22218349449746	6.33912598224351	-23.1483675786961	1.70524836924159e-43	4.44548776259231e-42	88.6449227938705
UGDH	1.78760480468299	7.94452762825301	23.1811136505875	1.50263910317516e-43	3.95159873437446e-42	88.6393707111245
SLC29A1	-3.0752272668564	5.08681264342282	-23.1351821197505	1.79440940349084e-43	4.66981830204825e-42	88.6036703166081
POLD1	-2.81416633849419	5.47550086895569	-23.1328476287394	1.81067803114242e-43	4.70400368782606e-42	88.5979745880118
NDST1	-1.46487392248392	7.14262359801522	-23.1560234207766	1.65554111153268e-43	4.33094169525691e-42	88.5871662281148
TMEM201	-2.16660701747135	4.775659506405	-23.1290915596718	1.83716585895361e-43	4.74889701437049e-42	88.5835383053872
VPS39	0.91938283380436	6.93607894558956	23.1532857977617	1.67314581917607e-43	4.36938393404312e-42	88.5564058493902
CEP85	1.6361646725887	4.86092951912232	23.1131712980269	1.95384021829916e-43	5.03239532040827e-42	88.4822351868924
LEO1	-1.43373414377603	6.57110404802333	-23.1176065773241	1.92060488889448e-43	4.95529261368377e-42	88.4539652675235
NAPA	1.27197242893419	7.16198594361824	23.1290521033086	1.83744616765401e-43	4.74889701437049e-42	88.4536662631226
LRRC45	-3.83074781137152	4.74130043073407	-23.1322551302567	1.81483063274322e-43	4.70664883959796e-42	88.4346309976928
PSD4	-3.04790711657304	6.19863542122386	-23.0853772390454	2.17572135219844e-43	5.57519314413169e-42	88.4076926643941
CLN3	1.48836185276886	5.82817078389982	23.1016178418942	2.04316144251144e-43	5.25344387341641e-42	88.4011546950931
CCDC86	-2.20280653193225	5.7376389839104	-23.0724664238554	2.28726049804628e-43	5.85102276638211e-42	88.3342610486957
TNFRSF10B	2.44196650991376	8.16045310305607	23.1006416228569	2.05089465758739e-43	5.26431353475765e-42	88.3148154188449
CYB5R1	1.37920388010469	6.07306436663259	23.0624263587485	2.3779669109123e-43	6.07271277793522e-42	88.2384407178799
DHODH	-2.27317658981973	4.3485066850925	-23.0382698774188	2.61134262835857e-43	6.61246558304087e-42	88.2224099622654
CAMLG	1.7195271146733	5.826990078457	23.0549518449683	2.4478410089875e-43	6.24053999846457e-42	88.2219964309716
HS1BP3	1.60262673972884	5.55611048271143	23.048606544247	2.50878018962698e-43	6.38505819109131e-42	88.2198983732006
MAPKAPK3	-1.58066549834029	6.37320633546148	-23.0468476678555	2.52594111201734e-43	6.41785647005962e-42	88.2040761855784
RABGEF1	1.25754483205033	6.10273996968059	23.0427848338441	2.5660346725774e-43	6.50871227084834e-42	88.1601932464134
PRMT1	-2.67151976807952	7.20611450104338	-23.0308162156276	2.6879114034959e-43	6.7948952247297e-42	88.1443937775478
FAM210A	2.24835062174539	4.12891444121819	23.0116635597545	2.89519761702417e-43	7.2645883558984e-42	88.1031533371786
ATAD3A	-2.67626578250577	5.71141604856208	-23.0025775906351	2.99909404558354e-43	7.50573269808042e-42	88.0919858594679
TSPYL4	-1.62603453448045	6.96960290059181	-23.0119509071332	2.89197167097911e-43	7.2645883558984e-42	88.0591149317672
LAP3	-1.24962967465482	6.7563903770792	-23.0114473278272	2.89762756571952e-43	7.2645883558984e-42	88.0430631426002
ERBB2IP	1.72883901256463	7.5624446066165	23.023356147967	2.76681131672426e-43	6.98259474486244e-42	88.0315228751807
NUCB2	2.06535187658808	6.55453028385371	23.0114229905859	2.89790118885398e-43	7.2645883558984e-42	88.0256670272935
C9orf3	2.4820428971476	4.07363342847705	22.9743315432914	3.34669938416262e-43	8.3202049590374e-42	87.9824047251923
ATP6V0E2	-1.79982931369787	7.3027285064536	-22.9926502046285	3.11691200750559e-43	7.7876124300672e-42	87.9594273088956
SLC38A7	1.53871784739803	5.39360609315231	22.9794845449652	3.28038746452893e-43	8.16887200122163e-42	87.9496483291769
TTC17	1.11865641247219	6.46125263477005	22.9807354834068	3.2644903079422e-43	8.14278844917941e-42	87.9007799338564
RRS1	-2.18949575000719	5.1510255808117	-22.9506851586792	3.6687463265688e-43	9.10576774210861e-42	87.8847900116501
DNAJC25	1.90063605692977	4.87817498836738	22.9163552594834	4.19270959693132e-43	1.03548893597896e-41	87.7274286763194
UBE2H	1.61622169005777	8.05546991854866	22.9259056321217	4.03980222049815e-43	9.99368536128505e-42	87.6448430035948
HPS3	1.59419315697399	5.07973866244856	22.8967097894225	4.52583246269143e-43	1.11045588659762e-41	87.6283631862067
MBOAT2	-1.94547011759408	7.34006041058435	-22.9036526119971	4.40516251396742e-43	1.08439213622516e-41	87.622788470096
SLC9A1	2.51857207747726	6.82794523334113	22.8967423919186	4.52525810169271e-43	1.11045588659762e-41	87.5617060961071
WDR26	1.38649339948327	7.67234225499212	22.8920457623346	4.60876044528811e-43	1.12895834986046e-41	87.5174571910047
GOLGA7	1.74432332949432	6.25086685938645	22.8771262221869	4.88445801159817e-43	1.19454432413938e-41	87.5039577262095
STK36	-1.44462087619951	6.06619490407948	-22.8458780405413	5.51695432176879e-43	1.34703392025496e-41	87.4283186662393
RAB3D	-2.4224276295583	6.51472250012065	-22.8038014618179	6.50105290663757e-43	1.57705671156817e-41	87.2894745813079
CDCA4	-1.95558219500148	4.60280636978052	-22.7931005956912	6.77838972869328e-43	1.64168226074288e-41	87.2814850908782
CDCA7L	-2.85262929167736	4.78615754129023	-22.8039688362835	6.49680705873294e-43	1.57705671156817e-41	87.2780357915247
EPHB4	-2.53850786188632	5.64265973255115	-22.7912359681531	6.8279212534797e-43	1.6510155481844e-41	87.2742558256563
APEH	-1.72008399193598	8.17128476876506	-22.8254733064823	5.97389147970466e-43	1.4562330269358e-41	87.2679472020205
TPX2	-3.66067346664189	6.94617837454429	-22.7802044032499	7.12851287298459e-43	1.71816612039706e-41	87.2246374735697
CPEB4	2.98632763613892	7.0505935315365	22.8067816779086	6.42586921454448e-43	1.5638711851799e-41	87.214102468256
YPEL5	1.84605124894844	5.84370081318027	22.7815166802666	7.09206806803654e-43	1.71213013038001e-41	87.1730308577345
MOSPD1	2.22069438851086	4.96980595660839	22.7601202564224	7.71043149970034e-43	1.84656841147528e-41	87.1218293014995
TRIM65	-2.06279794361838	5.36813613538857	-22.7434790502318	8.22870215732084e-43	1.96130462848142e-41	87.0833634132719
RRM1	-1.29947415591299	7.62414254519397	-22.7717333989197	7.36835466094939e-43	1.77312842289769e-41	87.0663990046602
CDKN2B	6.08047974515019	2.52774003077197	22.9037157281912	4.40408051984767e-43	1.08439213622516e-41	87.0588305170233
SPINT1	1.47015190727929	7.59611226794718	22.7624157165797	7.64157060276232e-43	1.83300038611947e-41	87.0070601980571
STAT3	-1.21883970462927	7.67141238431525	-22.7489342424213	8.05505052790843e-43	1.92602927909352e-41	86.9796854646978
ATP5B	-1.33081193267557	10.5848811259372	-22.766088178422	7.53268750225279e-43	1.80977336854125e-41	86.9763407449403
VAC14	1.35849859651068	5.4984859215167	22.720247741066	9.01146116873413e-43	2.13769511705706e-41	86.9220455200481
TSFM	-1.4274812335367	5.55707860722186	-22.7065794053711	9.50662937547507e-43	2.25160168299895e-41	86.9130441270987
YTHDF3	1.72839199521707	7.33625592699235	22.735843071514	8.47812705932324e-43	2.01755239180345e-41	86.9110264326957
HSPA9	1.12359560271165	9.4276334541023	22.7342721647852	8.53037709113133e-43	2.02677440507006e-41	86.8564136986417
MAGEF1	-1.4805469642944	6.63036329465499	-22.6985807176706	9.8090238055154e-43	2.31591668967955e-41	86.8266141995792
LOC100287015	2.88248284317788	3.67181622536792	22.6768376318187	1.06809275572043e-42	2.51386846706864e-41	86.825644151709
RNASEK-C17orf49	1.50453593298723	6.41643219368684	22.699014323629	9.79238541593917e-43	2.3156292819802e-41	86.798274377999
CREG1	1.53170644466169	7.03046474638732	22.6902144204255	1.0135691866334e-42	2.38928648453487e-41	86.7417790114536
CCDC53	1.25423630492021	5.14999288975429	22.6594624960751	1.14335061824623e-42	2.68678448882401e-41	86.7152924545127
OAS3	-4.34405112288611	4.52694507097421	-22.7471225927805	8.1123062919276e-43	1.93663579140834e-41	86.7057414162263
RAP2B	2.27227135913685	5.01272868198001	22.6570252337411	1.15432622458666e-42	2.70833790443644e-41	86.7053361074042
AKR1C3	5.36419363516681	1.72873069089169	22.9444397439555	3.75890010173152e-43	9.31413266132022e-42	86.6384604068806
SNX9	1.6245871829992	5.52731884895255	22.6351945750601	1.25749309827119e-42	2.94579038434325e-41	86.6052569304651
ATF3	5.01096696008459	7.30534811382174	22.6178762742826	1.34590687721753e-42	3.14799652154181e-41	86.5063996668059
ZXDB	1.9330786393282	5.40597988848711	22.6000695892081	1.44335142973352e-42	3.36542935852151e-41	86.4716607094477
PHF12	-1.64500288502005	6.71770923850152	-22.5881224185704	1.51268532285898e-42	3.51617380929573e-41	86.3972660471663
CAPN2	0.96493107628367	6.65727198765853	22.5919213128764	1.49028255762434e-42	3.46947021477319e-41	86.3684746374748
CTH	2.47261798317746	5.115332598332	22.5193275723298	1.98252889671904e-42	4.57994675586664e-41	86.1829499969867
KIAA0368	0.820831992492939	8.44395641370866	22.5440747394752	1.79860306774694e-42	4.167874022421e-41	86.1322383395407
EXOC1	1.27478907315568	5.72371405471629	22.5168825819664	2.00169915617984e-42	4.61712972798718e-41	86.1201403129982
MELK	-2.50940814029234	5.72248070412054	-22.4873635684881	2.24843231038988e-42	5.17036134346316e-41	86.0857895445158
TMBIM6	1.20382594778046	10.1629599549735	22.5334638444694	1.87526171409901e-42	4.33881816624201e-41	86.0502746654233
MICU1	0.961813222996114	6.70057363140521	22.4973651766491	2.16157857425255e-42	4.97826132990435e-41	86.0005646141364
MGME1	-1.76341348869625	5.43581420583463	-22.4664734381949	2.44135321726343e-42	5.57981124968458e-41	85.9946228632909
MRPL24	-1.61812683511911	6.72716892693999	-22.4833435704592	2.28432474714863e-42	5.24486550507399e-41	85.9875164003987
EXO1	-4.12313384232717	4.32221503299247	-22.6007206908276	1.43966618229433e-42	3.36205713737663e-41	85.9666800122359
NOP58	-1.75618524055974	6.83987436154653	-22.4694129104215	2.41323031165623e-42	5.53237654348548e-41	85.9183180430189
ZNF746	1.92710177063094	6.09391374440769	22.466800453357	2.43820830278797e-42	5.57981124968458e-41	85.9046024536521
UPP1	6.68156263758791	2.14856742838762	22.5673899250833	1.64106474662599e-42	3.80869060824357e-41	85.8678141862915
TXNDC17	-2.3135628400305	6.09036899752151	-22.4351970314259	2.76182937765381e-42	6.28358029315904e-41	85.8653278091493
ERRFI1	2.95604656729247	6.54934566930498	22.4427683059744	2.68055833269824e-42	6.10793079268539e-41	85.7997845137419
CREM	2.25575719933146	4.52526336630128	22.4177593693777	2.95857793568906e-42	6.71087708191948e-41	85.7921326453269
COBLL1	1.51342926762963	7.29319350002443	22.4436771992532	2.67096551997632e-42	6.09532192218305e-41	85.7672926728125
PAWR	1.77297109852249	5.71482045452163	22.4203494443973	2.92848471132285e-42	6.65266663013977e-41	85.7277245386721
FXN	-2.39242964659732	4.09213447765273	-22.4056678783195	3.103239969188e-42	7.02839387289999e-41	85.7089666968557
FAM134A	1.27716635834156	6.74036342392898	22.4021897162302	3.14615740921415e-42	7.1148644061385e-41	85.6266046810952
SH3BP4	1.33637784310203	6.54043591944999	22.3766601555285	3.48002545036207e-42	7.8580544605469e-41	85.5294834590797
FKBP10	-1.79197686495157	7.84538836623744	-22.3713203034398	3.55425276829652e-42	8.01361254785895e-41	85.4961453444948
IPO9	-0.986968655037236	7.25879823777156	-22.3683619440567	3.59606030803374e-42	8.09571837862588e-41	85.4812026811951
SLC35F6	1.82678095034735	6.06320579291165	22.3562020249134	3.77317250072066e-42	8.4817302800631e-41	85.4648629875211
SLC5A6	-1.64710551228965	6.19657249447574	-22.3471224969442	3.91112648886415e-42	8.77869586797968e-41	85.4639446297672
ZNF165	4.31198136972532	4.44433544701069	22.3116882635633	4.49991125983891e-42	1.00851742504091e-40	85.397632657293
POLR1E	-1.29268039978728	5.54112165200626	-22.3056008477739	4.60970289575726e-42	1.03004908754004e-40	85.3264007476303
SH3BGRL2	1.90612715588022	4.49259273985776	22.2750784048891	5.20226726480033e-42	1.158414533555e-40	85.2282871968889
RRP9	-2.06946765040564	5.40201554152345	-22.2626442204752	5.46514197858662e-42	1.21217979247351e-40	85.1857685467915
GDF11	-3.02892298429872	4.12065253003894	-22.290500205342	4.89385002565518e-42	1.09191756293073e-40	85.1225486878929
HLCS	1.16502694254413	6.53692525589738	22.2748339322421	5.20731093599909e-42	1.158414533555e-40	85.1164429377066
NRD1	0.978157887590652	7.74782086981221	22.2736015616201	5.23281085327717e-42	1.16236520373979e-40	85.0772136460996
ZFYVE9	1.0971211392257	6.14320345977865	22.2546479569776	5.64122291479744e-42	1.24754938569364e-40	85.0721004213107
RAD54L	-4.14644430056923	4.82694798828056	-22.3063062424814	4.5968435158199e-42	1.02870644163266e-40	85.0558813773843
ATP6V1B2	1.42778363070132	7.31079709924907	22.2586513203961	5.55236418036e-42	1.22970944737885e-40	85.0274086803716
FADS3	2.32929896208555	4.62278422705556	22.2134176420232	6.64407275964188e-42	1.4650131653272e-40	84.9859215842937
BHLHB9	2.0970033534637	4.44429720289026	22.1945587849716	7.16087982894789e-42	1.57665354122407e-40	84.9237637392464
ARHGEF2	2.41770207772553	5.59013050838173	22.1910473746318	7.26148812494158e-42	1.59413020006028e-40	84.8571983407983
CCND1	-3.9421622302961	7.58167760708807	-22.1870448729809	7.37790492475308e-42	1.61732292481886e-40	84.8415484426144
TALDO1	1.30359185720588	8.32919490342326	22.2171890094174	6.5453190326258e-42	1.44536044991043e-40	84.8370561654253
PASK	-1.8032273605926	6.41972627841911	-22.1769598145106	7.67964567085464e-42	1.68101398532876e-40	84.7928431222192
GPR107	0.835238996958071	7.7897448889548	22.1929552610988	7.20664832379281e-42	1.58440748506695e-40	84.7589104332535
GOT1	1.47991516652026	7.24362402926095	22.1764057855445	7.69657768557739e-42	1.68226798437598e-40	84.7038450483616
TTC7B	-1.59594598101575	5.46738541175874	-22.1284350453863	9.31478496682676e-42	2.02711320379523e-40	84.6569469655245
AZI2	1.62792745611645	6.38660441344106	22.131190586345	9.21317182751133e-42	2.00790984269826e-40	84.5734162555741
EPHX1	1.55253686862642	7.82517671025557	22.1450005213589	8.72049025624325e-42	1.90329769894984e-40	84.5598971293017
PARP10	-2.58829698626732	6.10818891949765	-22.107606016092	1.01203039583221e-41	2.19922553166664e-40	84.558714170811
WDR90	-2.31861862344017	6.533152100247	-22.079313889369	1.13280625798891e-41	2.44751349208078e-40	84.4122151327821
ZBTB42	-2.42503368553028	5.25831126728412	-22.062400119805	1.21184126839345e-41	2.59586426336606e-40	84.4087151671005
AR	-2.94296504350195	8.46276416868889	-22.0979320450935	1.05179401547834e-41	2.28233221624605e-40	84.3960255075755
UBQLN4	-1.11668783663875	6.53979751137538	-22.0870329588756	1.09848235781079e-41	2.38020361975278e-40	84.3955418794549
ZNF554	5.02534616503921	4.91192939456223	22.0563581916199	1.2414014075817e-41	2.65539651513487e-40	84.3867285129275
MMS19	-1.1058161838402	6.33726571413499	-22.074426427151	1.15509558966384e-41	2.49208554229772e-40	84.3674680686897
STK39	-1.70170975989328	6.83485432098628	-22.0689204610856	1.18073530863622e-41	2.54010335164491e-40	84.3273747854259
FKBP4	-1.41905598867336	9.20065883627441	-22.0858170865339	1.10381856662511e-41	2.38831982657676e-40	84.3182263045652
CTNS	1.51740848021655	5.14526938117371	22.0497717776715	1.27445365686753e-41	2.71835172038677e-40	84.292214287498
ZNF83	1.63137793896298	6.18598485336484	22.0637589313811	1.20529154041376e-41	2.58552253869329e-40	84.2909633477951
CHD4	-1.3075207647088	8.17096883307051	-22.0697413020816	1.1768768269759e-41	2.53543506942183e-40	84.274469297317
PLD3	1.51321722799491	7.5889771080093	22.0651731978072	1.19851237642667e-41	2.57465834684162e-40	84.2506884147089
GNA13	1.93205177967573	6.83909978193899	22.0545052559685	1.25061162900182e-41	2.6712922078366e-40	84.2318471982274
GMDS-AS1	2.45379778220148	2.58590304367778	22.0311293373241	1.3728919828355e-41	2.92416255521389e-40	84.1923768902253
SENP5	1.73016919102943	5.80333027608591	22.030397747575	1.37690750536355e-41	2.92856134568542e-40	84.1872185629373
DHRS4-AS1	-1.68555642809397	4.8793782686097	-22.0057909083826	1.51908750595525e-41	3.21729449780312e-40	84.1790973545866
DDX56	-1.03155022335833	6.73504554142472	-22.0086123392748	1.50206164502998e-41	3.18572848330087e-40	84.0662170032384
GINS2	-2.26126529391716	4.78156315882334	-21.9699317502055	1.75320078629894e-41	3.69229495190252e-40	84.0427996186627
MME	-2.74938730202209	9.52544484946781	-22.0112870268681	1.48609880572823e-41	3.15633092882817e-40	84.02353654944
RAB17	1.46341913249482	5.6307657104744	21.9824456349069	1.66763529159771e-41	3.52693120262411e-40	84.005535369947
FEM1C	2.64877022606094	6.23643012708694	21.9790391261686	1.69050225256612e-41	3.57026467293008e-40	83.9593187642771
PNPLA8	2.1107151651967	6.1486218525675	21.9723026341369	1.73665666122653e-41	3.66258938553056e-40	83.945831640591
CDS1	1.46250962099896	6.33868670976863	21.9632534169873	1.80066094375849e-41	3.78693623690161e-40	83.8830104285149
SRSF10	-1.36029951829642	6.51244222352939	-21.9526429660685	1.8787412980992e-41	3.94010884528738e-40	83.8673394321034
NOC2L	-1.42569287934367	7.86050567931456	-21.9574399822834	1.84302718298588e-41	3.87061485030992e-40	83.8281556679981
HK2	2.02817038663396	6.01647119683507	21.9489031151457	1.90706771454055e-41	3.99393707134461e-40	83.7959931993575
ARL4C	3.09377691016206	2.51170991472728	21.9333816455779	2.02930338467742e-41	4.24401387525295e-40	83.7862590543268
EPG5	1.44352417321071	6.36717086391583	21.9274166929209	2.07835181999481e-41	4.34054672170265e-40	83.7426427666175
DNAJB4	3.31327286308058	6.14063789689588	21.8987711830093	2.33106356986861e-41	4.84139011966073e-40	83.6992383045022
SPIN4	-2.76436279555381	4.80611659211628	-21.8821983116082	2.49118067932616e-41	5.14547029996722e-40	83.6875069065741
POLA1	-2.17381528620175	5.06164044847927	-21.8814669367111	2.49849665523587e-41	5.14642328875471e-40	83.6874508740483
MCCC2	-4.23767574321398	6.86163364274319	-21.8815465187103	2.49769954475302e-41	5.14642328875471e-40	83.6864325450568
STX5	1.61897716859644	6.1485376462777	21.9026506137268	2.29510506601057e-41	4.7799303288786e-40	83.6741890361193
IDS	1.61241083293505	6.56359467061572	21.906974965473	2.25568063194246e-41	4.70434727350666e-40	83.6456692962353
CYP4F11	2.11754532301284	4.49753784799711	21.8771705824744	2.5419123782022e-41	5.22867894124442e-40	83.6354281164607
CYC1	-1.71114181998607	7.56003022173029	-21.9002511776001	2.31727900439419e-41	4.81942680470681e-40	83.6291772850375
SKP2	-1.94460297662142	5.30482601242042	-21.8688570350766	2.6280928618283e-41	5.39855573368177e-40	83.6260341603144
PLCG1	-1.69066819660723	6.39426261612826	-21.883254091462	2.48065770599115e-41	5.13594793197418e-40	83.6157471428673
HOXC13-AS	2.74343127890775	3.27294570167197	21.8524893199971	2.8064638908059e-41	5.71802737915079e-40	83.5482242140189
EIF1	1.15588140884253	9.69732498475581	21.8976846046731	2.34123643840999e-41	4.85580198331e-40	83.5320087587291
CTPS1	-1.60548636981669	6.18092813762533	-21.8639994554881	2.67980397555976e-41	5.48975941296116e-40	83.5289869724011
STRN	1.85214038156339	5.76488300509389	21.8628271292093	2.69243668747197e-41	5.50812388270833e-40	83.5066728547244
HYOU1	1.09541377564118	9.26477740592003	21.8830036195019	2.4831501056295e-41	5.13594793197418e-40	83.4859772252427
JMY	2.3585520262537	7.05588287559849	21.8672946595907	2.64461445858337e-41	5.42507250137813e-40	83.4814308699637
CACUL1	1.4935355538276	6.19750747086685	21.8581896475498	2.74299986358632e-41	5.60393006144382e-40	83.4786750267261
MPI	-1.51438684544771	6.48591767128948	-21.8469278539941	2.86980730553207e-41	5.83916348236715e-40	83.4597293436852
GTPBP3	-1.87619442071197	5.12423682946065	-21.8182896913696	3.21952739869754e-41	6.53303019173545e-40	83.4261854756555
MARVELD1	-3.44419821065137	5.65872998712929	-21.8064985785583	3.37571415306824e-41	6.8131349089345e-40	83.3907348607062
DHFR	-1.74396550664777	6.43154817119331	-21.8158089158963	3.2517719448475e-41	6.58955567123212e-40	83.3490288967988
STOX2	3.82974717997236	2.75734373058051	21.8123331822636	3.29749664708111e-41	6.66422740949797e-40	83.3336485918847
IFT172	-1.80800433675731	5.40431604240618	-21.7939169760529	3.55080060313144e-41	7.11866780462239e-40	83.3294756502897
NUP85	-1.42651366349042	5.6026424920353	-21.7990014042345	3.47896992091252e-41	7.00270942793866e-40	83.3106834548748
SHROOM3	-1.75300826812026	7.16840238425597	-21.8145540255501	3.26820641077856e-41	6.61393362051898e-40	83.2940557478111
SRSF1	-1.35571355958001	8.59299241776705	-21.8252734886443	3.1304724998935e-41	6.36091678733435e-40	83.2746413190325
PEG3	-4.22922119361792	6.75122348986378	-21.777218130471	3.79739542196324e-41	7.60289195416e-40	83.2578184197843
CYLD	1.63026508671641	6.32610172150476	21.8027833354325	3.42649115608456e-41	6.9063343892303e-40	83.2502582207195
SPECC1	1.26434022140946	5.70089866509456	21.7964725944299	3.51451107072451e-41	7.06477888058892e-40	83.2489407182117
ARFGEF2	1.23591366605433	7.19683341291823	21.7941973301304	3.54680124086085e-41	7.11866780462239e-40	83.1735209954939
AMZ2P1	2.16357086360888	4.0681025384854	21.7408192047839	4.39637693871393e-41	8.75543715009661e-40	83.1208658673999
PRC1	-2.44021574868621	6.64212700859979	-21.7460613323677	4.30457077817532e-41	8.59540356450541e-40	83.1004291156379
ANAPC1	-1.70988986281948	5.56238821569623	-21.7449741486509	4.32345073208334e-41	8.6216382726379e-40	83.0950050668681
GTF3C4	2.23477002748911	5.73844829795188	21.7464881737275	4.29718100405728e-41	8.59207322994994e-40	83.0211847329377
GLB1L2	-1.57563908196078	5.89044457334717	-21.6985231726446	5.21308090131843e-41	1.03681619621454e-39	82.8978447256752
PPAP2B	2.57650135785019	4.47944839307132	21.6626341506934	6.02498862688218e-41	1.19355183669212e-39	82.7963840529466
SLC39A8	-2.65834542421717	5.41211124179349	-21.6403687309718	6.59156531865813e-41	1.30064316458568e-39	82.7221643940177
VPS54	1.33674427368465	5.24684752422542	21.6546573106294	6.22210149633913e-41	1.22935626406616e-39	82.703115834757
SPON2	-3.82331082417395	9.97014962108343	-21.6743257220501	5.74738794600425e-41	1.14006310960634e-39	82.6735254467717
SLC2A4RG	-2.25811270284724	6.38761684047689	-21.635899616561	6.71160185868489e-41	1.32259072847785e-39	82.653833492596
RNF145	1.3505268351533	6.67718485027623	21.6597080782111	6.09655261684061e-41	1.20613747160051e-39	82.6502537386692
TRERF1	-3.69510709271005	4.01141655692858	-21.6838323409062	5.53118740918116e-41	1.09862844095588e-39	82.6445302702133
SLC35D2	1.47749173864498	4.28994834514279	21.6221928720305	7.09366231143109e-41	1.39422033073886e-39	82.6283653525707
SOCS6	1.72325746041228	5.16278796108226	21.6153206898527	7.29338754014305e-41	1.43160140265082e-39	82.5658300631813
NDC1	-1.80587056931207	6.52774029198921	-21.6229891172237	7.07088015649594e-41	1.39156404233215e-39	82.5502022110197
ZHX3	-1.51795822425369	5.86541830482491	-21.6064721994372	7.55891583056921e-41	1.47985241345277e-39	82.5310331992842
LPXN	1.82230059431817	4.16716547633269	21.5868130908981	8.18423500080742e-41	1.59396203336088e-39	82.4960932800415
AKR1C2	5.40468746940326	3.0361363416893	21.612403751012	7.37986544807618e-41	1.44668485076125e-39	82.4908439059466
NOP2	-2.07667534420706	5.99678011870492	-21.6005277098467	7.74274743495957e-41	1.51386843077282e-39	82.4866406733041
FANCA	-2.17811219515322	5.19325691425123	-21.5771269889053	8.51123903152866e-41	1.64909374577335e-39	82.4646842131774
FAM83D	-4.72394790832339	5.67480946655819	-21.592773577242	7.98932773563728e-41	1.55802266595233e-39	82.4111096092601
FOSL2	2.53798954327219	5.95922088840438	21.5796518550374	8.42475190777442e-41	1.63725239985898e-39	82.3870356230581
ZNF512B	-2.3088065609598	5.97892671061436	-21.5616612237498	9.06087358107503e-41	1.75332574347194e-39	82.3679518727683
NCOA3	1.79996901110445	5.90974874017118	21.5795472576997	8.42831716230018e-41	1.63725239985898e-39	82.3643815255295
PNPO	-1.59571740685478	6.94202455817695	-21.5789998940776	8.44699913459088e-41	1.63876148585293e-39	82.3475199159345
TNPO1	1.80861658668598	8.55411486192789	21.5966876300027	7.86388831375162e-41	1.53555457632372e-39	82.3346777704443
ARHGAP12	1.84276526312419	5.13500092491674	21.5542075588284	9.33839929472184e-41	1.80470275173157e-39	82.3114433781936
TIPARP	3.58592919780817	4.3268699024393	21.521554714478	1.0658709281523e-40	2.05193818681217e-39	82.2439298251876
ARSG	-4.86443455875733	3.99721234612014	-21.8540266160212	2.78920431231254e-41	5.69058314588112e-40	82.2325181135868
NFATC1	2.08075305161537	3.62457934689763	21.5158618332918	1.09074510805735e-40	2.09177886878533e-39	82.2218132529271
OTUD1	3.54447658503458	3.9088091892708	21.5174172887536	1.08389129726116e-40	2.08395796666755e-39	82.2143461489702
SNX11	1.49436265213726	5.04547835153632	21.5154771348704	1.0924469290324e-40	2.09237029162633e-39	82.1659283787541
FN1	-4.01893322378941	9.38700253971883	-21.5345818903826	1.01107859191936e-40	1.95145965761711e-39	82.1355790618152
PPFIA1	1.00483068238844	7.04687767016926	21.5275908728265	1.04012050981506e-40	2.00493576063965e-39	82.1044412148074
TFAP4	-2.05756100074353	4.15678082208915	-21.4854363212503	1.23394576378005e-40	2.35138700367021e-39	82.0953183075178
STIL	-2.57819357489358	5.43323404806733	-21.4821069980389	1.25072313975587e-40	2.3803369666127e-39	82.0865378726834
PFKFB2	1.22134734514138	6.13858517275709	21.5161821195473	1.08933026946376e-40	2.09173699824397e-39	82.0862013383879
DFFB	-2.51657740601268	3.93462687038759	-21.4940882319596	1.19139855701987e-40	2.27319450218683e-39	82.0764472160629
AGPAT3	-1.66202919056498	7.41561188911925	-21.5075788079997	1.12798464827887e-40	2.15768375523001e-39	82.0409697990328
COG2	-1.58850013604418	5.01033733473769	-21.460081701527	1.36765479055236e-40	2.58648669205721e-39	81.9807360365323
ZWILCH	-2.26196305992843	5.71005556562307	-21.460780848008	1.36377899607258e-40	2.58463193204863e-39	81.9738429818366
EPB41	1.13850638324003	7.65923373906924	21.4976151887099	1.17448097433274e-40	2.24376670618072e-39	81.9625693238466
PODXL	-2.12143843945784	5.72785927478773	-21.4508655500433	1.41979479027204e-40	2.67498601891154e-39	81.9336510265079
RAB11FIP5	1.21103045021548	5.22037066189638	21.4572115938373	1.3836821460972e-40	2.61350579947114e-39	81.9163345167083
CIT	-3.44777653840018	5.18288466877781	-21.4533913314903	1.40530927667034e-40	2.65102061538717e-39	81.9082491901768
NIFK	-1.80160109909762	5.58423484949427	-21.450374906272	1.42262605931519e-40	2.67696151712743e-39	81.904096304699
MAP7	1.06999839471608	7.03231958493193	21.4605688972069	1.36495279842472e-40	2.58463193204863e-39	81.8254316833265
MGST1	1.45671930019374	8.37010620699623	21.4660332809382	1.33501309825602e-40	2.53753882068511e-39	81.8081565240226
C6orf62	1.70137040078049	7.98277615410018	21.4610162922123	1.36247627709132e-40	2.58463193204863e-39	81.8012314948066
SIPA1L2	1.52305044186973	5.56084833827015	21.4293483464107	1.54945797321379e-40	2.90833261572228e-39	81.779306836519
MCM5	-2.95104555862291	6.0540619254246	-21.4088638063913	1.68397126207882e-40	3.14900528908787e-39	81.7714302686159
GHR	-2.63532084630068	5.01967705333022	-21.4042672254888	1.71573628883972e-40	3.20043429977855e-39	81.770860007862
RALGDS	-1.67241436259116	6.48494595072226	-21.4302704703158	1.54366400125532e-40	2.90108368496243e-39	81.7693460490171
ABCA5	2.27733438531915	4.50991690712286	21.4021941985222	1.73025890110355e-40	3.22351956066637e-39	81.7419914026195
PRKCD	-2.03413933251658	5.80422194172746	-21.4056489632672	1.70612475622595e-40	3.18646384819513e-39	81.7171869894827
ACTR1B	-1.69613361054202	6.41612596455741	-21.4109048261553	1.67005717367602e-40	3.12688011470313e-39	81.7139016983235
STEAP3	-2.7855026029487	4.05728704467787	-21.3885246748173	1.82917102866017e-40	3.39936041662885e-39	81.6583267250762
ADAMTS1	-4.68408015628186	8.07165006916115	-21.392001970392	1.80348183660098e-40	3.35577239881046e-39	81.6063024241193
DSTN	1.30358022741156	8.32691349561695	21.4150193091077	1.64235879963849e-40	3.07885889330481e-39	81.6045780995818
RWDD2A	-1.97994808367143	5.21826073986382	-21.3598155321844	2.0558528381172e-40	3.7971323760354e-39	81.5848848161981
KLK2	-3.83496365663923	6.5995755946349	-21.3609412301886	2.04645299873141e-40	3.78442589026488e-39	81.5677616916601
SMC2	-2.06284514156168	6.57918264419188	-21.3756006755465	1.92792285447849e-40	3.57845359491336e-39	81.5666691705822
SPAG5	-2.99680097079009	6.66410337294065	-21.3580237211443	2.0709046574673e-40	3.81554654435938e-39	81.5481512644054
ACTR10	1.43653617102689	6.3906600936184	21.3718165777989	1.95784083806756e-40	3.62949852153363e-39	81.490010188088
ETV1	-3.19752890426914	6.86314375058671	-21.3506431744825	2.13408304257864e-40	3.9271312460001e-39	81.4891254095741
VPS37A	1.22051793100667	6.44298186140357	21.3669435407778	1.99705816142026e-40	3.69763567840772e-39	81.4768699186881
PDCD5	-1.08048095893241	6.58850099500081	-21.359378112936	2.05951711120725e-40	3.79922714273809e-39	81.4677162562401
TTC9	2.32835122723663	3.49249299754837	21.3150937088517	2.46668547023785e-40	4.51704256354775e-39	81.409707822614
VPS9D1-AS1	-2.7321059488301	4.45926987813282	-21.3053747786094	2.56638708675745e-40	4.68818351517638e-39	81.3533128680267
DPH2	-2.23481260142264	4.97547705720968	-21.2936150804188	2.69246752408641e-40	4.90061725353716e-39	81.3073427245211
EMP2	-2.50156028290418	5.05003587700478	-21.2864474090594	2.77235652295483e-40	5.03991592599149e-39	81.2933618922008
KPNB1	-1.07515767576728	9.32085653058217	-21.3408388444219	2.22102227993799e-40	4.08211389908799e-39	81.2927396673988
SLC25A36	1.67054849294719	7.31551444347359	21.3270555221617	2.34931274888576e-40	4.31262594587635e-39	81.2799068626203
AMPD2	-2.08721867935513	5.81808074947536	-21.2960756897704	2.6655801630972e-40	4.85756695741111e-39	81.2792268160651
MPV17	1.37544793777563	6.01664001879826	21.3157204730199	2.46039135057862e-40	4.51101789014513e-39	81.273413097551
CHST14	-2.22773525152851	4.60921885803081	-21.2811015858506	2.83349035644292e-40	5.14482360246032e-39	81.267856006274
GEMIN5	-1.76189851397677	5.01515533082604	-21.2729645705713	2.92916042280388e-40	5.29293296135055e-39	81.2126308743362
HDGF	-1.10232404239262	8.57673086391122	-21.3139132212235	2.47858428734774e-40	4.53330349072031e-39	81.2018194516479
DNAJB9	3.13450290134865	5.99268817849321	21.2761915011413	2.89083686530157e-40	5.24260946489956e-39	81.181727591653
ZNF229	1.33193417424376	5.01273582235248	21.2688369026486	2.97892815102866e-40	5.36993818917723e-39	81.1632535626381
UBQLN1	1.06798511704803	8.3989342295892	21.3040491741635	2.58029678795098e-40	4.70786592562234e-39	81.1515848220506
PDCD10	1.55027113333842	5.87715913613335	21.2758167094456	2.89526190648609e-40	5.24430069816588e-39	81.1136267209006
AIF1L	-1.35672437164453	6.45595732333653	-21.2702753907979	2.96148819747386e-40	5.34491667947926e-39	81.1126577209863
NIPAL2	2.04236208229351	4.18846307213851	21.2397120476427	3.35515822438963e-40	6.00489343235217e-39	81.0865315173748
ECI2	-2.07173909735614	5.99675957599557	-21.2316855637303	3.4670149447809e-40	6.19033251020571e-39	81.0253471660359
SURF4	1.02247146654297	8.6480778156599	21.27370775275	2.92028916090213e-40	5.2832604867598e-39	81.0242989677211
TRPM7	1.45998445545124	7.25591565377623	21.2603935682112	3.0833993235261e-40	5.5449490110261e-39	80.9999198965438
LRP8	-2.70055696868105	5.21088453780893	-21.2146226937358	3.71744252364601e-40	6.61387641410765e-39	80.9998709022269
BRD3	-1.52892298182676	5.89419323986056	-21.2255902955534	3.55446121507328e-40	6.33892988189315e-39	80.980126396491
HMGB1	-2.03563229087245	7.93464934991489	-21.2485097969148	3.23672312461333e-40	5.80676636071611e-39	80.9759642817818
MEX3A	-3.55491917550355	3.8251347083514	-21.2660483955131	3.01303064179005e-40	5.42490025385124e-39	80.9630203837867
STXBP5L	-2.73183609276803	5.68835732789557	-21.2051074487359	3.86492855730554e-40	6.86813813213018e-39	80.9574608438745
CLDN12	2.03742665797383	7.36454229854361	21.249917509323	3.21816717957435e-40	5.78038257996273e-39	80.9483362527045
ZNF365	2.91124620703791	3.34644929709605	21.2010950070267	3.9288747821064e-40	6.96528733507789e-39	80.9380655482884
DBNDD1	1.67514616778379	7.47774924109012	21.2371348065164	3.390672654313e-40	6.06123102109096e-39	80.9221459718468
ODF2	-1.05789101223873	6.4551182978281	-21.2223883607605	3.60128458484774e-40	6.41481486667541e-39	80.9204643960169
XRCC6	-0.995015552638424	8.94692795564846	-21.2427448412274	3.31384576525613e-40	5.93803198222984e-39	80.9005428246447
KIF11	-2.82827725061944	5.73290729451994	-21.1827096852731	4.23578636318968e-40	7.46532488610988e-39	80.8660524667527
WDR3	-1.51678190212334	6.51101782139512	-21.2043075322912	3.87759261082152e-40	6.88249771206808e-39	80.8228001572203
C6orf1	2.0088221632773	5.02553609395923	21.1808966627824	4.26733030892255e-40	7.51210221791102e-39	80.8121020359864
PPP2R5D	-1.07367181574451	6.69794118399454	-21.1958080345298	4.01476328666986e-40	7.10078745731857e-39	80.7983645295664
NCR3LG1	3.0446505739565	4.56349367382645	21.1745439216298	4.37973748507597e-40	7.69194597378957e-39	80.7811495352515
AKAP1	-1.93133677031613	6.65789044736765	-21.1896087608863	4.1178844537381e-40	7.27460623027427e-39	80.7761411041478
CRB3	1.44428677648803	5.43084255229716	21.1770356495388	4.33529698555788e-40	7.62281259193643e-39	80.7660324824987
SMAP2	-1.28837776217607	6.14214304784766	-21.1719341832801	4.42677475551059e-40	7.76547309915268e-39	80.7381219473498
OXCT1	-1.81102764632844	7.29156082743142	-21.1828737172698	4.23294405607805e-40	7.46532488610988e-39	80.7344503888793
CD320	-1.9151984093894	6.06188652694172	-21.1624624913057	4.60180560001817e-40	8.06309368609952e-39	80.7304186717574
CDKN1A	2.5181748342399	8.98263807180801	21.2004922518446	3.93857251743738e-40	6.97424586342449e-39	80.7138654502035
SKA3	-3.16669385711073	4.3041291868652	-21.1615425755122	4.61917210482523e-40	8.08408954849133e-39	80.6802277467437
PCCB	-1.64829747033396	7.5131830266524	-21.142274455561	4.99848650022302e-40	8.73775009165878e-39	80.5535360921721
PTER	1.57567384010701	5.27514109852921	21.1283571650519	5.2918409357257e-40	9.22906893041314e-39	80.5471435931795
PACSIN3	-2.2509299425997	4.90196586028037	-21.1029959329472	5.87174845777939e-40	1.01813134921496e-38	80.5468486642763
UCK2	-1.47607899956629	6.09890098901782	-21.121827333462	5.43539652769694e-40	9.4574639930356e-39	80.5203814380379
TATDN3	1.42207525320734	5.16040928005014	21.112787597831	5.64062843332027e-40	9.79187012193494e-39	80.5056919567166
TGIF1	2.13881065416358	5.38994975435248	21.1137137087483	5.61924868770901e-40	9.76604609891648e-39	80.4992586142634
APRT	-1.27791861442186	7.97530020063614	-21.1347226929779	5.15557322045368e-40	9.00187063701541e-39	80.4910373682765
NPAS2	2.41911338117325	2.60789036472607	21.0900770781167	6.19134307319569e-40	1.07230919938992e-38	80.4478037410958
USP9X	1.05472917748211	7.93043438925265	21.1255536269191	5.35300177917728e-40	9.32490425941138e-39	80.4325878949637
RPS6KC1	1.15841353212198	5.5403756615867	21.0683771103855	6.76810512630333e-40	1.16950364299851e-38	80.2941774553775
NCAPG	-3.42649345925693	6.08665954923793	-21.0367114248441	7.7082921319708e-40	1.32586156533418e-38	80.2744101788204
NSFL1C	1.03080921737022	6.47318674683508	21.062893804122	6.92222138477056e-40	1.19475949785879e-38	80.2224486891543
DNAJC11	-1.09711327849508	5.99318443589988	-21.0483831906452	7.34733502453951e-40	1.26667718402394e-38	80.2148446462156
SARAF	1.15851301324	8.80753090093997	21.0762334449331	6.55329338422542e-40	1.13368955596231e-38	80.210888796678
KIF2C	-2.28610228640755	5.8952851258143	-21.02503895111	8.08713800415875e-40	1.38943322963899e-38	80.2048866305797
TNFRSF12A	4.43425973339404	4.00071279237325	21.0161394995418	8.38853572516821e-40	1.43792525626856e-38	80.1757262229688
KNOP1	-1.86846472117209	4.94562663440371	-21.014910076717	8.43105266027581e-40	1.44356541330332e-38	80.158907018315
LMNB1	-4.79869181835889	6.74383071958625	-21.0065142179347	8.72726557649845e-40	1.49088304774404e-38	80.1509223969186
BSDC1	1.12219575522835	7.14882339004118	21.0475806271947	7.37160055844934e-40	1.26940314203756e-38	80.1400800047219
FOXRED1	-1.37803479856229	6.15418704902092	-21.0227064008185	8.16506361622044e-40	1.40121823155618e-38	80.1286967506062
ISYNA1	-2.82949966566028	4.34128374537848	-21.002579239928	8.86968054797543e-40	1.51349003532272e-38	80.0688803499282
ANLN	-4.05773896966897	6.56548855616803	-20.9652587699907	1.03423849320641e-39	1.75283580293313e-38	79.9831899257463
UBXN4	1.36983429380784	7.83956023385476	21.0142007410864	8.4556821656164e-40	1.44613352390542e-38	79.9762875628567
THRA	-2.04774863978537	4.4653023620679	-20.9582006481534	1.06474527266679e-39	1.80250451120231e-38	79.9513924282086
SNHG16	-1.54832170547117	6.19146898333908	-20.9817242135115	9.66448468184108e-40	1.64537303835063e-38	79.9435566408114
UBE2G2	-1.51245306649598	6.57012282719536	-20.977012808845	9.85375494294439e-40	1.67569631056912e-38	79.8966484993529
FAM162A	-1.44645351700318	7.28198407661301	-20.9703615389866	1.0127328092948e-39	1.71832721631307e-38	79.8464399057338
SERINC1	1.24589762058469	8.23682777907744	20.9832494546556	9.60399935753309e-40	1.63693137744287e-38	79.8430938274294
ACTL6A	-1.37889582373336	6.01746149851135	-20.9520025473789	1.09228143177201e-39	1.84496040264213e-38	79.8289898504892
LINC00094	-1.59587565331716	5.61563818486619	-20.9365560933228	1.16406722584154e-39	1.96220059894442e-38	79.8273940869231
IPO5	-1.16182265053006	7.7453520693998	-20.9722311337548	1.00496659885795e-39	1.70707901000577e-38	79.8235731552693
PSEN1	0.994411843405647	6.58478885921032	20.9538566438443	1.0839699276489e-39	1.83298338215945e-38	79.7736629522147
HMGCL	1.19602474410049	5.08160922415764	20.9265074742489	1.21329977581513e-39	2.04019142593953e-38	79.7446052982701
HOXB13	-3.65927721112718	8.08781733695293	-20.9287665056533	1.20205215239622e-39	2.02354429600691e-38	79.7206265174042
RRM2	-6.63972661842758	6.73483977980525	-20.9365064930504	1.16430523019411e-39	1.96220059894442e-38	79.6753854467247
CPPED1	1.41408828019847	5.09538411629171	20.9077888017001	1.31067273121082e-39	2.19900131082253e-38	79.6583336179248
SERPINB8	4.86544656431631	3.18520232598577	20.8876983069113	1.4239600959602e-39	2.38108962148535e-38	79.6025250785361
TUBG1	-2.15224495555994	6.53797095199828	-20.8931154148712	1.39247660317665e-39	2.3310399858752e-38	79.5863821976387
KIAA1524	-2.7436160544844	4.88666142398511	-20.8618154218573	1.58457533726301e-39	2.6349926095616e-38	79.5509048400228
XRCC5	-1.25868416110055	8.69903668261525	-20.9102456475399	1.29745670904391e-39	2.17926285715921e-38	79.5362313613125
CCNA2	-3.14217887260892	5.78179546194476	-20.8485032050272	1.67416784607344e-39	2.78089650184057e-38	79.4935978616929
FBXO42	2.10889883289051	5.55680060636238	20.8629915995781	1.5768955352893e-39	2.6251289753774e-38	79.4622433552646
MCMBP	-1.24306661258869	6.53500759621429	-20.8700294345185	1.53171909247299e-39	2.55843091129861e-38	79.4591346510315
SLC43A1	-2.03531530694561	5.80506728633959	-20.8457854929305	1.69307629009361e-39	2.80919707978405e-38	79.4457740901274
FNIP1	2.22855546091311	6.6316041327566	20.8652151064811	1.56247950089683e-39	2.60691024282965e-38	79.4249813242264
MARCH5	1.18302000216351	6.8890588987825	20.8634840865464	1.57369100658851e-39	2.62270190398814e-38	79.3836285803691
GDAP2	1.40872440105476	5.19956488480137	20.8405455777501	1.73014220105918e-39	2.86436772779544e-38	79.3773364298167
CDCA3	-4.74041555731125	5.10495134177123	-20.8940536554292	1.38709533322094e-39	2.32462316112116e-38	79.3300718173657
HEATR3	-1.86127446212576	5.00281795823456	-20.8062536037699	1.99374209192834e-39	3.28628224504896e-38	79.3135257879369
CDCA8	-2.89318360798333	5.63215841030446	-20.800480532467	2.04194141799187e-39	3.35835622481554e-38	79.3056501972738
MRPL4	-1.61149477546495	6.5062662796931	-20.8225616034489	1.8636857830765e-39	3.08206010117585e-38	79.2761129010372
SP100	1.7468628231073	4.20716673633105	20.7956547819391	2.08313094611721e-39	3.41861139747497e-38	79.2636930436122
CEMP1	3.26821606043695	2.57158107422936	20.8018136220927	2.03070828095709e-39	3.34354337136531e-38	79.2558024841814
FAM168B	0.816326208968849	8.31128969672829	20.8421870421724	1.71844380106671e-39	2.84814041024478e-38	79.2515324560807
CHDH	-1.83113413762914	5.3184175715457	-20.7928350930652	2.10758425921053e-39	3.45324646340341e-38	79.2448282776812
POLR3K	-2.00935502245408	5.2812672264027	-20.790157227255	2.13107523502029e-39	3.48586336917916e-38	79.2383469954724
SGTB	1.6806356280414	4.8245182509424	20.7926917300291	2.10883524703045e-39	3.45324646340341e-38	79.219514964735
ESRP1	1.50523878377977	7.37223497210529	20.8214367308954	1.87237574388676e-39	3.09302466118851e-38	79.2085819277627
CTSH	-1.30730480695473	6.81358208433544	-20.799422158241	2.05090424157553e-39	3.36940679338054e-38	79.1603769435741
EIF3B	-1.08607456522529	8.55563986871982	-20.8122441803928	1.94493757156679e-39	3.20936072248867e-38	79.1302535105007
USP53	2.36989487746065	5.67125508341779	20.7561452862068	2.45342474265349e-39	3.99572949410898e-38	79.0019186074171
CDH1	1.18056409560486	9.89463801016143	20.7862304448741	2.16599973943012e-39	3.53913515639638e-38	78.9791180252104
PCNT	-1.19173458978223	6.80355891152513	-20.7486338353105	2.53099360519862e-39	4.11759479692985e-38	78.9535903755011
CKAP5	-1.20499571391166	8.2635376291828	-20.7568413046222	2.44635946062835e-39	3.98854871452718e-38	78.9189069658338
RAPGEF2	1.61880697574601	6.32712163015569	20.7350538790938	2.67755456925199e-39	4.35131595366752e-38	78.8890677132019
PSPH	-1.33927141496966	6.46240892082017	-20.7270977260198	2.76736140799383e-39	4.4875484775848e-38	78.8827840182352
FAM129B	-2.05344721001608	7.38937631902943	-20.7310427132054	2.72245855536577e-39	4.41950677485107e-38	78.8601010100031
VPS11	1.48931031183608	5.7607629214785	20.7081826861354	2.99324117497597e-39	4.84337386674991e-38	78.7994953793726
ATG14	1.72744620129782	5.21238960203116	20.6926380801841	3.19271188340416e-39	5.14396584133013e-38	78.7839613823624
RAPGEF1	1.06955880941251	6.27422788786783	20.7083054626224	2.9917166998995e-39	4.84337386674991e-38	78.7660707819491
HIP1	-1.53717084074536	5.97731933620745	-20.687891718505	3.25624620159876e-39	5.24070664128693e-38	78.7410276703527
PPP2R2D	1.2731639798319	6.03709800888614	20.6985085515941	3.11585427352642e-39	5.03634744577747e-38	78.7341629984968
STEAP1	-2.44646463435035	7.57247049052782	-20.6931430677643	3.18602607319785e-39	5.14396584133013e-38	78.7158314200455
EMD	1.28540011542049	6.60042119923083	20.6928780178863	3.18953345539364e-39	5.14396584133013e-38	78.6876859292852
USP13	-1.86764695246568	5.80266586477268	-20.6512265879342	3.79195363868097e-39	6.07683840324797e-38	78.6365747797931
URB1	-1.68942347558269	6.15150403446662	-20.6589765632264	3.67177247175625e-39	5.89052729015938e-38	78.601153694004
RAB1A	1.0928188980585	7.05561346560765	20.6708810192867	3.49459303037702e-39	5.61828789551834e-38	78.5768528640606
IVD	-1.87115946364659	7.84250948311936	-20.6690176115585	3.52174779644019e-39	5.65588929533111e-38	78.5734988697562
SDC1	-2.50112888348233	5.647810851443	-20.6270833442917	4.19234829423862e-39	6.70418551504655e-38	78.5520758556546
CDT1	-3.15586456974018	5.13465227711963	-20.6011525649224	4.66996474150929e-39	7.43628743992615e-38	78.4744229265613
TARS2	-1.58588394372239	5.80259145861393	-20.6086354591372	4.52677141265947e-39	7.21592351724995e-38	78.4338036552269
TMEM45B	-2.99067092389222	4.63226486542408	-20.5956347149763	4.77846920170983e-39	7.59296227861109e-38	78.4231170811478
SEMA4A	-1.58644135552369	5.84647186044822	-20.5986971491201	4.7179389084402e-39	7.50472146706972e-38	78.4117011057127
C9orf78	-1.14326142177469	6.10417941754309	-20.6094093469905	4.51221683245844e-39	7.20036641404846e-38	78.4043225579052
CDC7	-2.91226634974818	4.99310628658905	-20.5805165555266	5.08894420963006e-39	8.05222194434194e-38	78.3968300350124
SCD	1.91584133832718	10.1474396371121	20.6460461250006	3.87449006568464e-39	6.2024885742346e-38	78.3937056167876
TSPAN7	4.91955234603689	1.10945427264081	20.7591548880169	2.4230211942035e-39	3.95479198393041e-38	78.3363356052755
KDM5B	0.84772292876092	7.20535113817396	20.6117724278142	4.46806513852482e-39	7.13749639575412e-38	78.3306039481608
CHM	1.57280919516989	5.70612326491029	20.5850896646141	4.99294339628749e-39	7.92537399985761e-38	78.2770166469082
MPZL3	2.04526258777133	6.1613317141681	20.5824360205376	5.04842559164787e-39	7.9965357261798e-38	78.2521071161839
CLSTN1	-1.61243397307282	7.97936784075202	-20.584187359617	5.01173948714629e-39	7.94680888479289e-38	78.2206303008703
MYRIP	-2.46215460174137	5.16278726764813	-20.5104815408629	6.81448298587229e-39	1.07260247920187e-37	78.1063508199278
STOML2	-1.04697179894434	7.20427563274427	-20.5516946064678	5.73827360373954e-39	9.07009646671084e-38	78.0962630832983
DSN1	-1.82902614054845	5.10614184970291	-20.501316786558	7.08020415045936e-39	1.11209566446964e-37	78.0518870339577
SLC19A2	1.49106693126283	6.4795710905556	20.5390749180808	6.04826067576068e-39	9.53998763731328e-38	78.0458931534385
RACGAP1	-2.48589898877835	6.50399361355939	-20.5074621843527	6.90089757394331e-39	1.08506678502966e-37	78.0265919745972
SLC35B2	-2.33196773469995	5.85467905457813	-20.4947442832478	7.27716856744779e-39	1.1406467975866e-37	77.9966959390293
BEST1	2.91247738435411	4.21706602179226	20.4836600163328	7.62192341203352e-39	1.19095527528715e-37	77.9821229984324
SYNE2	-1.46387156067406	6.70966875779559	-20.5111857673057	6.79448509631338e-39	1.07057700111481e-37	77.9739033571184
YIPF4	1.52827745904173	5.97549251217203	20.4987871643282	7.15536820142494e-39	1.12272736585786e-37	77.9173523612531
WWC2	2.31084248024073	2.41677775933959	20.4587767183052	8.45699336364361e-39	1.31188235897182e-37	77.8543733653858
DDX23	-1.13542195308748	6.97509572034418	-20.4898770947927	7.42657624034118e-39	1.16285160401421e-37	77.8445258429276
CCNB1	-3.0727293513607	7.1897793700912	-20.4661543670456	8.20022236882889e-39	1.27336648490522e-37	77.8354198417999
PDE9A	-3.65811509962462	4.40051961083023	-20.4768842541286	7.84072340973598e-39	1.22259919751397e-37	77.8333246199389
JPH1	1.31651064542356	4.17574636544503	20.4581285177432	8.47993659934055e-39	1.31408388003816e-37	77.8281752748829
MZF1	2.25332241962404	5.519779096936	20.4762615848496	7.86114500759992e-39	1.22324304076809e-37	77.8242431290921
ZBTB21	2.23909958416677	6.98309336579657	20.486563389544	7.53006054029622e-39	1.17782696951133e-37	77.8193991527388
RAD51AP1	-3.81150241073397	4.91183236243539	-20.454286901717	8.6172039946527e-39	1.33397871323407e-37	77.7831429325341
SEPT9	-1.43935286490108	7.850343663683	-20.4776218991493	7.81660008473233e-39	1.22010464524263e-37	77.7719561893843
MCM8	-2.23384139800981	5.29198737077814	-20.4339998817552	9.38008574774821e-39	1.44611260357482e-37	77.7655930296777
CTSL	1.48635585166975	6.70451569069887	20.4764786966021	7.85401834883236e-39	1.22324304076809e-37	77.7653480376793
PRKDC	-1.70477936472923	8.85265119057455	-20.4718302082583	8.00803559827724e-39	1.24481017126016e-37	77.7104470367569
SLC20A2	1.70542383456139	5.60573679484706	20.449109739069	8.80573935494807e-39	1.36176088726983e-37	77.7051188729908
ZMYM3	-2.2549139717814	5.29996120925471	-20.4054130534453	1.05719815949684e-38	1.6215411198166e-37	77.6646426591446
PIGA	3.06549240198248	5.26513736532114	20.4221155802943	9.85821683443831e-39	1.51515848501459e-37	77.6575292133107
BARD1	-3.40722473273405	6.74226537643797	-20.4171247009161	1.00662588816618e-38	1.54555156817009e-37	77.6570722507536
C16orf59	-3.00744905274748	3.90094334150801	-20.4326942363883	9.43145194735253e-39	1.45254033273278e-37	77.6524159416324
XRN2	-1.20694126820307	7.15251445504562	-20.4399027574118	9.1513500436827e-39	1.41375177218045e-37	77.6360477755412
FAM120AOS	1.00960376373657	6.96357406562531	20.4362938165581	9.29051992405458e-39	1.43377643555605e-37	77.6072546574007
JAG2	-3.2184845748117	6.268903507017	-20.3994665641987	1.08384739354394e-38	1.65902675448072e-37	77.5985575472921
C14orf80	-3.17543268291172	4.78865664169213	-20.3927889664305	1.11458037921996e-38	1.7043318711168e-37	77.5928152395559
CCAR2	-1.04000252321666	7.45564705165333	-20.4291364994699	9.57286118862802e-39	1.47280823369302e-37	77.5676172400071
ZNF600	1.88595725965961	3.39231284119603	20.3760962394072	1.19530181509629e-38	1.8240500056388e-37	77.5450554663287
EFR3A	1.39497471130973	6.33578067466025	20.4003773621413	1.07972219458985e-38	1.65439882387359e-37	77.4766936305322
CCDC34	-1.82297906414337	4.77006235393085	-20.3426263667454	1.37533369435786e-38	2.08606169237147e-37	77.4033979621756
UBE3C	-1.14092769991561	7.84647496046462	-20.3912204954712	1.12192548050337e-38	1.71381821111278e-37	77.3989172512846
MICALL1	1.64138978616353	5.89102953205445	20.3689809039173	1.23147548656376e-38	1.87734374682654e-37	77.371673148151
KLHL24	2.61006548839584	6.30857047814562	20.3608750774234	1.27403011312588e-38	1.94024707694709e-37	77.3661839071684
SNRPF	-1.69490369670907	5.87059887215367	-20.3413764169942	1.38256232019966e-38	2.09279796372158e-37	77.324219419107
CENPU	-1.98731513313964	6.49013678746391	-20.3418474673635	1.3798336919078e-38	2.09077524900984e-37	77.3072861292543
MED24	-1.24446785041216	6.64501728520715	-20.3542104267611	1.31012596619264e-38	1.99319670803938e-37	77.3030713438964
SESN2	2.61285700650031	7.10016023583952	20.3452554341447	1.36025340764703e-38	2.06527453682788e-37	77.2325812214017
IMPDH2	-1.00321544585514	8.68022170354649	-20.3458719804775	1.3567410768844e-38	2.06202672171014e-37	77.1845391715354
AFG3L1P	3.04293547059003	5.76303378660864	20.311751681521	1.56554993401363e-38	2.36264299589434e-37	77.1491012420244
AKR1C1	7.97246798968737	1.68380391566154	20.5410441924195	5.99879984953173e-39	9.47192203370857e-38	77.1452332663042
TACC3	-2.47115469767016	6.88281204832955	-20.3054581784194	1.60746289360115e-38	2.42346012151756e-37	77.1437583291299
RRP1B	-0.902251201813889	6.47437924370733	-20.3151552424716	1.54334344621286e-38	2.33147335898715e-37	77.1225958384138
THOP1	2.41209022268095	7.67850498973639	20.3286259638754	1.4585216545239e-38	2.20555500144319e-37	77.1143414309566
POLR3C	1.54942856436345	5.00117365141683	20.2898636490656	1.71625287579215e-38	2.57712531828949e-37	77.1039192100104
HGH1	-1.78899114528649	5.63627223754027	-20.281726747242	1.77593057019535e-38	2.6640732709344e-37	77.0868621795444
TICRR	-4.23689595438944	4.81928996569957	-20.3044930516604	1.61398955022477e-38	2.43085928647695e-37	77.0444271065497
HEG1	3.98831832141038	3.40706798070678	20.2522317930886	2.01031990332984e-38	2.99771238017884e-37	77.0297751589358
PUS7	-2.26163446196505	4.831351328276	-20.252615637016	2.0070778497175e-38	2.9958529812483e-37	77.0149788834453
SUN1	0.937250975080334	6.96915602389561	20.2965592704024	1.66866301673174e-38	2.51068575743926e-37	77.0070821779776
HIST2H2BE	1.38205087910814	7.04293759046112	20.2898738312482	1.71617947690555e-38	2.57712531828949e-37	76.99803118473
RNF115	1.30519639407041	4.95223508883102	20.2600302529098	1.94547475151713e-38	2.91258712550162e-37	76.9913453968787
COLEC12	-2.71477139676586	5.09489839596591	-20.243189120188	2.08824123500953e-38	3.10465647375278e-37	76.9883410695031
WDR54	-2.65337932325916	3.92817598176372	-20.2509542686644	2.021148263696e-38	3.01086927853762e-37	76.9317996947944
PRIM1	-2.26017840598711	4.47710809253784	-20.226157207842	2.24336271127614e-38	3.32540320557971e-37	76.9206659511654
CCDC93	1.19751547630799	6.2276310751013	20.2654446666957	1.90169590346483e-38	2.84988679505269e-37	76.918735489522
PTEN	1.21433797945524	6.70777567922009	20.2577566339666	1.96415959100053e-38	2.93763151578326e-37	76.8687458149873
FAM177A1	1.25616855382847	6.32688476843276	20.2530340328369	2.00354995766931e-38	2.99356280242412e-37	76.8593777501238
SEL1L	1.38255506037672	8.08081880563845	20.250233807785	2.02728080601478e-38	3.01701175253894e-37	76.787535339526
NDUFB4	-1.20856236825489	7.90485263041254	-20.2416417679916	2.10187643037647e-38	3.12183743605668e-37	76.7723953468207
HBEGF	3.58470136357826	3.10454507748973	20.1935601796755	2.57335846549583e-38	3.80330223601234e-37	76.7701204297104
AAK1	1.53718949249085	7.10562975256012	20.2396128104191	2.11989145356652e-38	3.14548320817737e-37	76.7623866924129
RAP1B	1.4211954816437	5.33809527340654	20.2097749157576	2.40351033439108e-38	3.55928118157954e-37	76.7411975562759
SHCBP1	-3.32586142263274	5.57579607310868	-20.1611251457461	2.95026561605033e-38	4.34325377358939e-37	76.6455405031197
DAZAP2	1.31706074230744	7.5394587896838	20.1977016359314	2.5288604181785e-38	3.74121852604614e-37	76.5733423242811
DDC	-3.20666832950719	4.88195735052017	-20.1414041014274	3.20612859354475e-38	4.69232231585458e-37	76.5378959659239
CALM3	-1.5647062302628	8.36826813424628	-20.1838981481982	2.68026257592648e-38	3.95740637562557e-37	76.5269764778466
PAQR3	1.84467447342066	5.27170704023354	20.1552021144546	3.02487328989733e-38	4.44437351478457e-37	76.5013447658892
NDEL1	1.63899599553181	5.99597182931151	20.159771621112	2.96714988152609e-38	4.36383179441682e-37	76.4985733903645
DAD1	1.13188728165588	7.2443786200752	20.1731495838228	2.80445258125066e-38	4.13670530059527e-37	76.4775407504005
ATP6V1G1	1.30543804803894	7.21748228930937	20.1717621375072	2.82090000362845e-38	4.15688267463051e-37	76.4737648448018
USP25	1.50657922085593	5.81732110203626	20.1475568150068	3.12399109878391e-38	4.5815100706819e-37	76.4481215960786
PNPT1	-1.69731380853132	5.55510772503111	-20.1306676999851	3.35470070670037e-38	4.89545051621116e-37	76.4329547853252
C4orf46	-2.31255801426598	4.39110710649121	-20.1026623029604	3.77570830540812e-38	5.4991305445207e-37	76.4000421566209
GOSR2	1.16761526216434	5.8816715981523	20.1371404302504	3.26432008772595e-38	4.77283645932745e-37	76.3882345919522
CDK2AP1	-1.37332381589109	6.93331179237526	-20.1362339332058	3.2768286016138e-38	4.78646481340787e-37	76.3833207578052
SMPDL3B	-2.49744729117417	4.86957419793063	-20.0985386274706	3.84204330960124e-38	5.57950893007469e-37	76.3831951552906
IARS2	-1.85464833852422	7.87875760990795	-20.1421358220861	3.19624743975029e-38	4.68242454197955e-37	76.3617532399236
SF3B2	-0.715680967014273	8.40267128636373	-20.1475324911935	3.12431160920236e-38	4.5815100706819e-37	76.3533096778759
SUOX	-1.40798340038017	5.67665742650716	-20.1059913259277	3.72299851186705e-38	5.42762579166948e-37	76.3431034266419
OSBPL5	-2.01609781849363	5.80186810061101	-20.0991412807349	3.83227606934104e-38	5.57071224174493e-37	76.3076314941533
KCNMA1	-2.12137235649651	6.26486928984711	-20.1001146582169	3.81655325064464e-38	5.55323290810851e-37	76.3056536385265
NR2C2AP	-1.88827677079665	4.1095314203862	-20.0621317725623	4.48105932888366e-38	6.4886776164433e-37	76.2320957047393
ZNF143	1.34268865588051	5.55034213796479	20.0930899704752	3.9314957278664e-38	5.70389757001371e-37	76.2186071136511
SH3BGR	2.21768220576828	3.47257330747313	20.0577224389266	4.56539195406923e-38	6.60442442989437e-37	76.2113319800428
STRA13	-1.85593439613812	5.84249683017171	-20.0720167627828	4.29765460071187e-38	6.22911018188122e-37	76.1958002344797
RNFT1	2.68921207790383	5.0211119955182	20.0392221623441	4.93700568712621e-38	7.12142914484988e-37	76.0619975866604
ZNF281	1.61872447490996	5.15553592221813	20.0417243326303	4.88501605477654e-38	7.05321164216582e-37	76.0402332733754
AGFG1	1.04801678510324	5.90244767397236	20.0531551057258	4.65443204343188e-38	6.72675183485785e-37	76.0318529109722
BHLHE40	3.11386665523544	5.12808083203357	20.0076598334907	5.64269850013716e-38	8.10045513174566e-37	75.9243804400901
MGAT1	1.64825484891232	6.91894544084493	20.0381269861812	4.95993600178218e-38	7.14763905976595e-37	75.9225628231815
B4GALNT4	-2.36531640116666	6.43357369982624	-20.0080298635387	5.63386303792855e-38	8.0955107538311e-37	75.9119892164221
SLC25A15	-1.83186156114621	4.90265365141814	-19.9835597641544	6.24924556926009e-38	8.92851298458702e-37	75.8794424743804
TLCD1	-2.77601480430729	4.69809416994415	-19.9763743995221	6.44248884123336e-38	9.18712368850524e-37	75.8678777764015
FAM136A	-1.27062270040456	5.75785923147565	-19.9965655442922	5.91418514875266e-38	8.48208253998758e-37	75.8507412083747
PPIL6	3.24672943012265	1.78127746063129	20.013619617199	5.50207463957677e-38	7.92129940439931e-37	75.8274766751859
RANBP9	1.33741138795248	6.90748410293362	20.0108632867269	5.56666752841557e-38	8.006616820564e-37	75.8158520473113
TMEM55B	1.65734205634907	5.63184721035169	19.991477388888	6.04305909149975e-38	8.65864268301148e-37	75.804059254038
IFRD2	-1.70774876957083	6.37928102718104	-19.987759657887	6.13900712374609e-38	8.77936485430202e-37	75.7871933198419
NREP	-2.24355258993118	4.60434720236321	-19.9517218724277	7.15241256981482e-38	1.01417022802964e-36	75.7642113129648
NSMCE4A	-1.70567753881529	4.94997615455224	-19.9518310227355	7.14910178073356e-38	1.01417022802964e-36	75.7468695614465
LOC90784	-2.26203540868831	4.52625801068565	-19.938168067548	7.57576441173113e-38	1.07015689940315e-36	75.7069055455704
RAB18	1.44166235897911	7.54268731709999	19.9879425004339	6.13425261504616e-38	8.77936485430202e-37	75.6788699639863
AIDA	-2.07841865273661	7.41840152178324	-19.9756742649301	6.4616370349464e-38	9.20568706990087e-37	75.670861901923
NETO1	-3.30141715386109	8.23967192860912	-19.9672976473716	6.69522515794944e-38	9.52943137173164e-37	75.6366187258946
ALDH1B1	-2.59030965389057	5.84157259434605	-19.9429487139293	7.42363543758717e-38	1.04965451723926e-36	75.6351190444041
CCDC132	1.20354953336939	5.08452889472422	19.9431499612868	7.41729927583231e-38	1.04965451723926e-36	75.6241393428956
EFTUD2	-1.01923352212982	7.22847381700606	-19.9643608474871	6.77911767526049e-38	9.63969990641208e-37	75.6144632826487
AHR	3.05174149328576	3.19876876780417	19.9178129190513	8.25944490588022e-38	1.16236011908807e-36	75.612435094746
CNP	-1.22959080780552	6.45839703538316	-19.9491696444703	7.23026935133503e-38	1.02424268471365e-36	75.6043462288129
NLRC5	4.89155613522471	3.24499124234053	19.9095096423094	8.55587056683637e-38	1.20070049001509e-36	75.5882699311025
ORC1	-3.42270567545002	4.51485303556606	-19.9192384923781	8.20960221385746e-38	1.15642952010585e-36	75.5470323948804
DDX60L	2.96214714976944	1.50137450132137	19.9545857968724	7.06605189389701e-38	1.00382057936384e-36	75.5411223406244
WIPI1	2.09269688283792	4.10715367676247	19.8870254067437	9.41346275598477e-38	1.31368547159728e-36	75.4724255670568
HECA	2.03185529336613	5.28163458303545	19.8993807340873	8.9320159130228e-38	1.24881891014851e-36	75.4715181771304
YARS	0.854998074860774	8.51620932228602	19.9360446887938	7.64433723620345e-38	1.07882864604164e-36	75.4420259159758
GOLGA3	1.06366844661148	7.89870733553161	19.9307302659159	7.81871450308976e-38	1.10240203735583e-36	75.4307706629951
IGSF9	-3.3453401826351	4.37558122942285	-19.8811864319799	9.64999794699411e-38	1.34544446770718e-36	75.4187464874612
WRAP53	-1.86327199503994	4.54886748032914	-19.8703421810665	1.01052911173337e-37	1.40500973535077e-36	75.4182092157443
YIPF5	1.1362175925102	6.32574209513736	19.9081764304934	8.60445427307244e-38	1.20526572168336e-36	75.4078170740915
SMPD4	-1.10148485335755	6.90676930580775	-19.9128062154629	8.4369222563489e-38	1.1862249494507e-36	75.4065490209183
DBN1	-1.34976147682862	7.1008693468854	-19.9092007352609	8.56710283878177e-38	1.20115421313863e-36	75.4032491119439
MYH10	-1.40321009879149	7.82110572859483	-19.9106721233246	8.51373393469406e-38	1.19590485279108e-36	75.372047245865
FARSA	-1.39466442171258	7.32373681875643	-19.9060673919796	8.68187787159416e-38	1.21497742888964e-36	75.3670473130281
DLGAP1-AS1	2.910971847283	1.94943836380046	19.8720763960877	1.00310534610023e-37	1.39598052613912e-36	75.3192025345362
GGPS1	1.64917079052184	6.1180542088666	19.8892503692296	9.32487386580587e-38	1.30253307878085e-36	75.3162545557438
RAMP1	-2.63736026815666	4.88743640160053	-19.8427177275819	1.13652780633769e-37	1.57146423019952e-36	75.3057352779791
ZNF213	2.37786108380109	5.61083086546018	19.866071340586	1.02904831013138e-37	1.42943472941099e-36	75.2830360073275
GAL	-2.66750044690624	3.82116461685856	-19.8563051663373	1.0726908574113e-37	1.48593412498967e-36	75.2537000794265
CD9	-2.15134909895783	8.32896216574011	-19.8807577875737	9.66759619283321e-38	1.34664772199985e-36	75.247526944034
TFAM	-1.78196191651408	6.88924146885696	-19.864391579535	1.03642537302438e-37	1.43835151583494e-36	75.2252977328943
AGPAT9	5.5772335876857	1.73618980321239	19.9785316192358	6.38384884053539e-38	9.11215534120527e-37	75.1828772400031
KIAA1683	4.28117597762164	2.86191879485096	19.8260218255235	1.2202326521377e-37	1.68564981642132e-36	75.1770024457655
SH3D19	1.34705706107794	6.87293911199372	19.8496939646754	1.10328787529204e-37	1.5269097451968e-36	75.1221137896524
LYAR	-2.0605734478452	4.44191527752487	-19.7941838475696	1.39745255925512e-37	1.92338658384738e-36	75.0937970921118
TPT1-AS1	2.85841119725512	2.89482901750151	19.7911563771889	1.41559877575175e-37	1.94479700061192e-36	75.0712657054211
WDR61	-1.33464902567936	6.18573826347034	-19.8043364894415	1.33829120354274e-37	1.8453425814874e-36	75.0128461014872
CPQ	1.60683965637001	3.4923906188885	19.7686526199522	1.55813316587075e-37	2.12892880971021e-36	74.9880969787679
COX18	-1.64389964977909	5.19162026184889	-19.774842878898	1.51754280890791e-37	2.07914441775193e-36	74.9612057015052
NAAA	-1.82321994871647	6.10090001202763	-19.7821155407701	1.47121276441909e-37	2.01750966854037e-36	74.9581379959227
NHP2L1	-1.02024503562067	6.96952613291967	-19.8056870017385	1.33061389140365e-37	1.83644284865048e-36	74.9528765236454
FBXL6	-2.35529572257432	4.74086398543257	-19.75717791612	1.63628824358019e-37	2.22962833626135e-36	74.9426538659168
CAMKK1	-2.20798707487058	4.83464262187577	-19.7605644421099	1.61282044624702e-37	2.19964685021301e-36	74.9401084629879
CYTH1	1.78345091641235	5.61772223048479	19.7883417835275	1.43268179761034e-37	1.96646708161946e-36	74.916717907564
HINT2	1.09665379210081	6.25370805883081	19.7935277073663	1.40136538581049e-37	1.92700573565296e-36	74.915225524847
NDUFS3	-1.11608908769592	6.15096318532857	-19.7722414818556	1.53446920363349e-37	2.10041837390706e-36	74.8748404664275
RNF11	1.50315866008852	8.22134954125849	19.7960414569758	1.38643444049449e-37	1.90997243655645e-36	74.8530261841908
CCDC85C	-1.93699677710223	7.17777403473288	-19.7717349764422	1.53778690270737e-37	2.10304263488651e-36	74.8307441538978
HSPB2-C11orf52	1.82518223007573	3.4022158810845	19.7300977862616	1.83674965533493e-37	2.49147541323481e-36	74.8266152123486
THRB	-2.58074784587311	5.88089985531333	-19.7357304651035	1.79311085202664e-37	2.43668348905267e-36	74.8212967747343
LIFR	1.67557503085058	5.66468753467371	19.7634379539054	1.59317363898353e-37	2.1748268511797e-36	74.8141758998722
TMCO3	1.15879086726487	7.14698493502492	19.745672859073	1.71861418116212e-37	2.33756436089949e-36	74.6838402913139
GRK6	-1.67343631845592	5.78002727103474	-19.7141859235227	1.96589060898756e-37	2.66184070194384e-36	74.6775460203105
XBP1	1.55469197965392	8.43078054526475	19.7517843195981	1.67437650403028e-37	2.27945943649308e-36	74.6633963684209
PRR11	-2.5637252429569	6.02598944796513	-19.7000820423334	2.08798387406154e-37	2.81699603350477e-36	74.6542894136587
EBPL	-1.64594828417208	5.50412243382447	-19.6970338594638	2.11535873985468e-37	2.84880958185272e-36	74.6296864979344
NFIX	-2.07764474349946	9.02451599348766	-19.734357907275	1.80364750363581e-37	2.44878579697968e-36	74.590541473222
G6PD	1.77163891844893	7.05726382351509	19.7279556800635	1.85362475274602e-37	2.51209650606808e-36	74.589211824565
AHSA1	-1.26022522875377	7.73570276093452	-19.7083268333043	2.01571335908705e-37	2.72684250450911e-36	74.5170574817828
PEF1	1.27082957514407	6.36307634237371	19.7020435250748	2.07055723337373e-37	2.79599706981475e-36	74.5083167175067
MYO1E	1.67349880620041	4.89655428427365	19.6780587832136	2.29408594892112e-37	3.08121597576025e-36	74.4986205337271
ERP44	1.30031565921643	6.59350545140313	19.6995300541777	2.09291454201986e-37	2.82111353348026e-36	74.4960624297899
GFPT1	1.55051954274009	7.80202610602707	19.7067116917255	2.02966990078802e-37	2.74325141586255e-36	74.4809328272542
DDX54	-1.39515356191934	6.58982388586522	-19.6838572842912	2.23791294497592e-37	3.00846023113325e-36	74.4664584113143
FAM160B1	1.51764687863393	6.70071217430145	19.6850079742008	2.22693137903752e-37	2.99638007057594e-36	74.4304637154301
P3H4	-1.85662691100998	6.05127367105119	-19.6609022246267	2.46874440969338e-37	3.30692828331452e-36	74.425317159687
ADSL	-1.43432050405946	6.20194562058413	-19.6644464296259	2.43159841895974e-37	3.26007873741959e-36	74.4119921875574
NKIRAS1	1.62515150775437	4.52821764118202	19.6478004978767	2.61109010068359e-37	3.49137390488555e-36	74.411183765693
ATP10D	4.51723470730262	1.16715222762786	19.860517673006	1.05364219060998e-37	1.46089484156967e-36	74.4051256021514
DIXDC1	3.09311121121798	4.06613196627185	19.6263211770187	2.86256225050681e-37	3.82422017380874e-36	74.3707557909052
ELF1	1.56775628387729	5.79797492064433	19.6581640097411	2.4978337867678e-37	3.34291195562435e-36	74.3664962444854
CBX3	-1.88777833897498	8.14791596952922	-19.6706048709081	2.36838644608159e-37	3.17816719163192e-36	74.3439950477218
IKBKG	2.16899192778354	3.08709845932357	19.6112382561193	3.05359263358461e-37	4.0649598391761e-36	74.3203955328736
OSER1-AS1	2.99015972411546	3.03582539031284	19.6115266470836	3.0498223310047e-37	4.06354322292517e-36	74.2875343774117
SH3PXD2A	3.75591713102243	2.46498862557439	19.6103219279657	3.06560349489482e-37	4.07733410800182e-36	74.2392654202076
CLDN15	1.86782450399859	4.55691649513181	19.5967516510155	3.24914880790585e-37	4.31762995570922e-36	74.1763930311814
C10orf2	-2.18591534667321	4.00193512402822	-19.5745237300366	3.57401331689383e-37	4.72424154634487e-36	74.1615660648255
HMG20B	-1.62509663582979	7.40639433075975	-19.6148837752796	3.00627594781342e-37	4.01264352287701e-36	74.1450078983964
GTF3C6	-1.30836903871414	6.94666281239475	-19.6132325684344	3.02761549225856e-37	4.03753767599951e-36	74.1400395937535
BUB1B	-4.24944406318695	6.04958900325397	-19.5659686831906	3.70759320066109e-37	4.88361574571289e-36	74.1293754503222
BRF2	2.09887756714413	4.71064273005435	19.5787910667189	3.50920439829432e-37	4.65085730315865e-36	74.1286759870419
HEATR5A	1.41652133809383	5.7227455263322	19.5947182835702	3.27758871804438e-37	4.35157136959809e-36	74.07334341127
ITPR3	-2.05566139785895	6.20802735904814	-19.5759025352787	3.55294240571482e-37	4.70090326883003e-36	74.0687399069745
IMPDH1	-1.81000506315386	6.1749550753721	-19.5758838774576	3.5532266982699e-37	4.70090326883003e-36	74.0484914928034
LIMK2	-1.22075123030581	5.95490168684481	-19.5664817713538	3.69944189687885e-37	4.87715711356741e-36	74.0065630515157
OS9	0.834650222959885	7.79891986941927	19.5939952935402	3.28776118208304e-37	4.36122101679849e-36	74.0000788960625
SCFD2	-1.9938143077645	4.31761831120118	-19.5360622862577	4.21532728564362e-37	5.51851390769177e-36	73.9978407178329
UGDH-AS1	1.8875362770835	3.63880322544065	19.5329186802449	4.27260877460389e-37	5.58863182573624e-36	73.9822030829962
UBE3B	0.940438101564412	6.44238628371382	19.5679972539795	3.67547099345644e-37	4.84981304373831e-36	73.9343875065401
MRPL57	-1.27171273302324	6.34037277663711	-19.556176751326	3.86666769787641e-37	5.07977971577535e-36	73.9292728643013
B4GALNT1	2.10099145554031	3.60361058210751	19.521073814825	4.49557086177881e-37	5.85476947619e-36	73.9289294306266
HSPBAP1	2.64903070560854	3.68295762528638	19.5208614597826	4.4996732477599e-37	5.85503409777839e-36	73.9234109404305
CAB39L	-1.67996745054863	6.54095299471142	-19.5567623123074	3.85696467006875e-37	5.07146948211491e-36	73.9196279159569
TBC1D4	-1.86586765287784	5.45528810064174	-19.5256142327719	4.40875200671057e-37	5.75167855193448e-36	73.9094386204583
FAM210B	-1.44064233514031	7.88090984225238	-19.5644487654653	3.73184602975679e-37	4.91125328508571e-36	73.8919771133946
SET	-1.1202072031124	9.06879112890994	-19.5719024591125	3.61441917499304e-37	4.77344928159151e-36	73.8781441533798
NAP1L2	1.73451063161944	5.32895323190098	19.5281456161664	4.36108348924668e-37	5.69939335722613e-36	73.8437757172825
ADGRL1	-1.33797915014297	7.62684513952383	-19.5502063761667	3.96701341404626e-37	5.20705187284254e-36	73.8391533596963
HIST1H4H	2.96735412947338	3.87229219612221	19.490732345604	5.12163935986144e-37	6.63559418703014e-36	73.8007269308523
NUP188	-1.08113704322709	7.34169010127585	-19.5371668752711	4.19538400711615e-37	5.49719775312881e-36	73.7829274359032
C16orf13	-1.56918140221042	6.3431679950341	-19.5123291485188	4.6676608458209e-37	6.06836322604732e-36	73.7663038852266
SETMAR	-1.31897367440684	4.9214107323256	-19.4931151776421	5.06944341709199e-37	6.57364096295798e-36	73.7615390669993
NPM3	-1.96587174358177	5.41717362724418	-19.4887727824426	5.16496879397787e-37	6.68596305261825e-36	73.7513845395669
B3GALNT2	3.70598342261724	6.90985719192654	19.5256544327973	4.40799091543827e-37	5.75167855193448e-36	73.7427699340291
SLC39A4	-2.74903820945089	4.83831025971999	-19.4731778179115	5.5232223583251e-37	7.11903063799224e-36	73.7330179011542
BCS1L	-1.36459549570603	5.19696780997835	-19.485545532994	5.23713494204642e-37	6.77354162702576e-36	73.720731288791
GAREM	1.61724020523695	3.70942535073956	19.4687276146337	5.62996958028483e-37	7.25039650236337e-36	73.6882389479626
STMN1	-2.41818411859619	7.0845415036502	-19.4933938266025	5.06337468942296e-37	6.57144635578005e-36	73.6773823831506
PCDHGC3	-3.25009200736068	3.42409616247297	-19.5239654044775	4.44008288602997e-37	5.78752470630434e-36	73.6665637712637
WWP2	0.981304262239433	6.97634059665171	19.5093560591245	4.72766793840767e-37	6.14106070615308e-36	73.6615855806364
MYO5B	1.44793657569242	5.25654528911231	19.4817214173102	5.32396327974103e-37	6.87991674772731e-36	73.6501085681598
ZNF28	1.34979078206033	5.41641973035693	19.4786828808487	5.39398687031954e-37	6.95842842308575e-36	73.598983398773
PKMYT1	-4.70427954698455	4.56590854028249	-19.5407172193757	4.13192383239982e-37	5.41877452116294e-36	73.5900311662903
PSME2	-1.34417432676371	6.00293672908108	-19.4611070109699	5.81761199713961e-37	7.48562654233491e-36	73.5602805277118
HADHB	0.863829912856271	7.58442532526996	19.4806937128338	5.34754388856053e-37	6.90444703616723e-36	73.5135501547118
SYT4	-4.1549841519226	7.40916224789453	-19.4433921751384	6.27850383781869e-37	8.05111208649145e-36	73.4960227819191
PATZ1	-1.57769927326074	5.43640364198499	-19.4313676702472	6.61212824483643e-37	8.46442606346666e-36	73.472870479775
SFXN1	-1.17324070861629	6.91871793304875	-19.4601426461667	5.84180213176286e-37	7.51031685021841e-36	73.4708090920509
SEPT10	1.38205778597334	5.69556940187126	19.4433909212564	6.27853772861048e-37	8.05111208649145e-36	73.4379925260609
SYNCRIP	-1.4209013839627	8.33712120097991	-19.4536720285021	6.00675149435639e-37	7.71577249266515e-36	73.387271073345
P4HA1	1.83923221871127	6.64949978539461	19.4383476663966	6.41635138220678e-37	8.22081334088882e-36	73.3781032862981
TSPAN31	1.59598233492104	4.6130838788162	19.4003740988339	7.55672332944907e-37	9.65717085234104e-36	73.3487035798127
NUTM2A-AS1	2.00811070760092	3.07173096328184	19.3822602591331	8.17053600232611e-37	1.03973532721126e-35	73.3435387254085
EME1	-2.87307815746756	4.14145848614476	-19.3982437169125	7.62643555701847e-37	9.73797247654671e-36	73.3371009606421
RCL1	-1.31776732824489	4.97995842586492	-19.3936576204437	7.77871087794982e-37	9.9239696298466e-36	73.3165980756288
ADGRG6	-3.1957407167685	8.35121176119697	-19.4063359301024	7.36502557634257e-37	9.42020647822488e-36	73.2343613760034
MBNL2	1.94369615820933	4.61731045271458	19.3619498463479	8.91870263887501e-37	1.13206457164283e-35	73.2077845793059
SERPINI1	1.88161224448797	3.80543257721824	19.3494257896666	9.4140478194336e-37	1.1909127384719e-35	73.1659577199717
RIOK3	1.32256327019606	6.49292110652203	19.3843373347408	8.09767702978543e-37	1.03221322817706e-35	73.1445602018284
KLK3	-3.53332720406862	9.2897428225808	-19.3834586503643	8.12841906969603e-37	1.03525310220997e-35	73.0975100799806
ME2	1.38910964690137	6.75350030587282	19.3721272330912	8.53555498458042e-37	1.08526582259492e-35	73.0611207601344
SCPEP1	1.04726070576917	6.20171595536744	19.3511783285265	9.34309966470311e-37	1.1829341025732e-35	73.0150291427425
C1orf21	-1.82909379362752	6.01683820955313	-19.3296549538572	1.02530148880357e-36	1.29595346429919e-35	73.0091848325126
NUCKS1	-1.66482235244437	9.18723571603708	-19.3617457650015	8.92656023653068e-37	1.13210497053838e-35	72.9780353095892
SYNGR2	-1.42021162205373	8.12997721324395	-19.3522546230717	9.29979500336613e-37	1.17844490945608e-35	72.963916329685
RBL1	-1.70932450882965	5.00979831078305	-19.3026176273797	1.15235845351773e-36	1.45044547678309e-35	72.9583873260862
CTPS2	-1.70530816190227	5.09989954850763	-19.2981323590606	1.17491950565156e-36	1.47760396121138e-35	72.942484568047
TSPAN5	1.78842109132957	3.928107145922	19.2910657114462	1.21137069953555e-36	1.5208981960055e-35	72.9331263372823
MRPS26	-1.59069493822	6.1720166146337	-19.3166915810122	1.08435784152765e-36	1.3694463707636e-35	72.9257597745076
GUCY1A3	-2.81961109246397	7.14167496533311	-19.3107417120924	1.11259841399147e-36	1.40275212296355e-35	72.8840194510135
POLR2H	-1.45977399320106	5.83367055044703	-19.2871692757474	1.23195405391636e-36	1.54544879478764e-35	72.8196331270948
PPM1G	-1.13313918670819	7.34246606965816	-19.3110447219984	1.11114246876003e-36	1.40209372360509e-35	72.8099487696777
PRKAR1B	-4.21533326870119	3.94420322352618	-19.362932289074	8.88097368263587e-37	1.128229279344e-35	72.8078548069811
ARAP2	3.32962052702418	2.73469335358607	19.2611832413671	1.37853240825255e-36	1.72032675428917e-35	72.8060811879532
HIPK3	1.27436748528943	6.52839473947418	19.3037123938045	1.14691827547573e-36	1.4448091295758e-35	72.7951940330813
VRK3	1.06458112891942	5.22072963483376	19.2821594378201	1.25893735922806e-36	1.57798024926281e-35	72.7908581284928
RFC3	-1.73041235496818	5.35423028397939	-19.2610416136039	1.37937760533042e-36	1.72032675428917e-35	72.7574780201922
FBRSL1	-2.40230672784026	5.65208772238811	-19.2585444372487	1.39436607858546e-36	1.73757684946384e-35	72.7490784112888
DLG3	-1.30991645733986	6.53774062655139	-19.2757430681934	1.29436722944496e-36	1.61968485977879e-35	72.7259848749982
KIAA0101	-2.28191460113937	5.27708358578891	-19.2443749248453	1.48257247879894e-36	1.83834090352146e-35	72.7224479150037
DNAH5	-2.70805137459584	3.68852629703862	-19.2659271772811	1.35052103288239e-36	1.68854486509258e-35	72.7213882219103
OPTN	3.34353534198896	3.83995080049734	19.2369875953374	1.53076552519797e-36	1.89653260118587e-35	72.7191499778988
SLC35E1	0.985650008905758	7.22677253683513	19.2933736516348	1.19934237301332e-36	1.5070564914785e-35	72.7086667686464
LEPROT	1.46800629195789	4.96601482294712	19.261846710976	1.37457993330443e-36	1.71719569704653e-35	72.6895555388632
PMEPA1	-3.4174459930051	5.75133408342932	-19.2346546300508	1.54631049654879e-36	1.91263578386958e-35	72.6730785299549
MRPS12	-1.69539872458573	5.44781210204432	-19.244811012429	1.47977577367404e-36	1.83769227813493e-35	72.6590343123893
ANXA7	0.730442897083554	8.10988893203356	19.2790941315632	1.27573988476417e-36	1.59770726518922e-35	72.6294717632114
NUDT16	-0.975984639328757	6.71031596698857	-19.2538559525918	1.42295150058814e-36	1.76879467987016e-35	72.5999606703261
ZNF702P	1.89658354693098	3.5658837076749	19.2201623928612	1.64649916346588e-36	2.03320982225359e-35	72.5953890673153
MTMR2	1.12837690340307	6.18989659876457	19.2547840132059	1.41724671627344e-36	1.76316294047738e-35	72.5823532789388
ATG13	0.956702773408242	7.07579107558553	19.2567093563406	1.40548496130612e-36	1.74998028018016e-35	72.5702493462875
MALT1	-1.34717487124276	6.07139234359117	-19.2352473197705	1.54234630297824e-36	1.90930520078494e-35	72.5556195641491
RIMS1	-3.44064222294881	4.81816205304177	-19.2042952932691	1.76370525143533e-36	2.17080311930761e-35	72.5524807190879
TPMT	1.45591848368005	6.00503318475722	19.2446472235023	1.48082555710127e-36	1.83769227813493e-35	72.5500662742184
BTBD2	-1.92256734170332	6.97754363415167	-19.2192815327775	1.65279533750747e-36	2.03822838800748e-35	72.4706553549066
TTYH2	-2.22420608834644	4.37962204344515	-19.1774494761876	1.98146064274159e-36	2.42886636827819e-35	72.4600341149394
KPNA2	-1.2212188862884	7.62729148647251	-19.2342586780898	1.54896452689883e-36	1.91434167373768e-35	72.459437167434
DPAGT1	-1.10407910647556	5.57605217048054	-19.2011019756132	1.78829026849999e-36	2.19926016968025e-35	72.4571567432197
UAP1	-1.41742320218321	7.60034521378185	-19.2192141521557	1.65327795457719e-36	2.03822838800748e-35	72.4058729757188
CFAP36	1.5354122789458	5.26449918308577	19.1950138132845	1.83612240841605e-36	2.25439199384918e-35	72.3939942650872
NUP50	-1.246243401114	6.34045699092963	-19.2007042861906	1.7913760980705e-36	2.20125233131151e-35	72.3935683797631
COX7A2L	1.23984214065449	6.47850771038782	19.212920802693	1.69898553095168e-36	2.092860273402e-35	72.3919371343883
NLE1	-1.4513405304277	5.69606672380124	-19.1800444269213	1.95928041931044e-36	2.4036400961083e-35	72.3608697010276
LUC7L	-1.95008708956851	5.01812920523879	-19.1548292016969	2.1858344560839e-36	2.66416316498018e-35	72.3417621214277
PDCD2L	-1.88087121235001	4.06028058704493	-19.1439482149855	2.29157613932112e-36	2.79077918151224e-35	72.3177371422603
HMBS	-1.48059416104133	5.7731020390871	-19.1711878619916	2.03602804846926e-36	2.49168681139482e-35	72.313485837299
PRKCH	1.9620803406571	4.78716031625338	19.1588320136162	2.14818286483376e-36	2.62039917939429e-35	72.2890385255362
MRPS33	-1.38950066180671	6.0739468341066	-19.162939520586	2.11022501266171e-36	2.57828631327325e-35	72.2576552275263
STXBP5	1.2244221583476	5.66887118619181	19.1644127255486	2.0967761089329e-36	2.56394055795899e-35	72.2443721573872
GLRX3	1.24566657573513	6.7386987199363	19.1768356159689	1.98674444991589e-36	2.43335682381215e-35	72.216952296587
MMACHC	-1.44721106367491	4.35207373465454	-19.1268486989888	2.468254338466e-36	2.99622531498831e-35	72.2091584849677
TSPO	-1.94398817701705	5.92895109036236	-19.136175859003	2.37024738561195e-36	2.88191374431976e-35	72.1950534448631
FAM83G	2.00325793158469	4.49825165645986	19.1357349238908	2.37479113680438e-36	2.88510224192998e-35	72.1929941377309
SUV39H2	-1.7405473433285	4.47092246058907	-19.1125703811279	2.62624943051701e-36	3.18030334263253e-35	72.1678640428157
JMJD1C	2.42486718385131	6.81827209626717	19.1612199558984	2.12603281422884e-36	2.59548851532197e-35	72.1568552182989
POLR1B	-1.2908525900767	5.7553208188769	-19.1389791037692	2.34156445634128e-36	2.84934618123345e-35	72.1400000170752
PTTG1	-2.69513664907431	5.70998489389414	-19.1091610612663	2.66545704089592e-36	3.22258477665806e-35	72.139152798265
SRGAP1	1.96485035797935	3.98316429513878	19.0984782421759	2.79216814669864e-36	3.36494357069236e-35	72.0784401006527
CRIM1	2.94795645555479	1.91007388279041	19.1160207502644	2.58716073784953e-36	3.13702246893877e-35	72.0445279884654
IGFBP2	-1.65225400830555	6.0155442000645	-19.1072300871352	2.68792431516154e-36	3.24713366986851e-35	72.0396078136509
MFSD6	1.67344924040229	5.2180205029077	19.1018500069672	2.75153333027225e-36	3.31863650500949e-35	72.0211185202749
PTPRJ	1.54783540634564	6.02860879096634	19.1159088165801	2.58841957845974e-36	3.13702246893877e-35	71.9912129933677
STK25	-1.47377199278112	6.83634859247131	-19.1094704029015	2.66187539730439e-36	3.22084778129918e-35	71.9794325403529
GXYLT1	1.93143734119171	5.82002701244428	19.1044659831749	2.72041740402805e-36	3.28374499508724e-35	71.9611229723068
ARRB1	-1.85498958870793	5.40381193852572	-19.0720828542706	3.13187562710887e-36	3.75925215161206e-35	71.9481245237538
SNRPA	-1.2717743415746	5.95259119113127	-19.0872228257288	2.93223842200802e-36	3.52808430648016e-35	71.9448302889995
ATP5G1	-1.42126532979541	6.41779695550586	-19.0976461604048	2.80228857216717e-36	3.37443185241878e-35	71.9429465477309
MCOLN1	1.67314002910375	4.92749723669507	19.0714650840666	3.1403060640077e-36	3.76636069146483e-35	71.8918878509251
MPHOSPH9	-1.56713344391755	6.02683022993719	-19.0610238741405	3.28629896847687e-36	3.93517267230053e-35	71.8406204927854
SNX2	0.857236692126793	7.01251356793162	19.084476844095	2.96747157457067e-36	3.56761834777848e-35	71.8173944393486
COL6A2	1.59862562295843	5.53461447662054	19.0603648317624	3.29573994802295e-36	3.9433331521524e-35	71.784973601628
ZYX	1.7413943689181	5.91579032647338	19.0632031182291	3.255274053327e-36	3.90113289583066e-35	71.783333381136
GABARAP	1.08274605515671	8.50009474267962	19.0779897340947	3.0524084943552e-36	3.66679727609901e-35	71.7370082972793
EEF2K	-1.98743962616013	5.08664229562501	-19.016004330414	3.99822560328353e-36	4.76865414288367e-35	71.7110079964316
TBC1D24	-2.51728147691829	5.07581385739426	-19.0034159333618	4.22376397593119e-36	5.02567669275616e-35	71.6926570986471
CDCA7	-3.90217604655402	3.74549539786046	-19.0424702189484	3.56279053516594e-36	4.25607499411708e-35	71.6798711874618
CCNE1	-1.84701543562893	3.77057170013243	-18.9945738836448	4.3897984008925e-36	5.2190983996676e-35	71.6713194135161
GLO1	-1.39313002730391	8.51854593041276	-19.0559184984296	3.36015246927388e-36	4.0172013916096e-35	71.6595224771837
SGK1	3.03305971696834	1.91341766584732	19.0076447070058	4.14660593956109e-36	4.9377822988461e-35	71.65486731306
CKAP2	-2.08961694026483	6.49199778172026	-19.0133828592482	4.04417137289816e-36	4.81962518535229e-35	71.6277644676092
C1orf233	-2.80319438119847	5.23400928478721	-18.9829171145403	4.61877177081475e-36	5.46967483521721e-35	71.6128845967663
BMP2K	1.73754604631857	3.95737655686194	18.9841652318548	4.59369106935728e-36	5.44426717422802e-35	71.5853448429063
MAFB	-2.97439837322441	5.51933565158371	-18.9734941219536	4.81262819735055e-36	5.69026968593826e-35	71.5469975446874
CKMT1B	-2.41311014686194	3.39727239467744	-18.9899702224375	4.47883028548528e-36	5.31233140338444e-35	71.5403618152764
ACTA2	-2.70171580868907	4.12547613131513	-18.9590474678465	5.12586266657967e-36	6.04634358219641e-35	71.5162502095637
PRPS2	-1.62355573258211	5.72563802646365	-18.9801456009282	4.67495886220498e-36	5.53185045507249e-35	71.4998883241626
SLC31A1	1.35029867957814	8.11717055575202	19.0191089606976	3.94449074157306e-36	4.70830468803348e-35	71.4933968624434
TIMM50	-1.10978127529405	6.40287859236249	-18.9923083143575	4.43338821102455e-36	5.26675295702094e-35	71.4741831802488
BBIP1	1.53078669094204	4.3687993443	18.9577945521314	5.15397720884661e-36	6.07473483265626e-35	71.4315827399812
KLC1	0.742328171448593	6.69159842624561	18.9907097580071	4.46440654394158e-36	5.29940938053967e-35	71.4202034102554
BACE1	-1.20937803931885	5.75620336276349	-18.9593454134594	5.11919972915404e-36	6.0432313783787e-35	71.4080368672608
GTF2I	-2.02230139824763	5.59273429624956	-18.9497436767429	5.33837397049747e-36	6.27729236812765e-35	71.4056345979066
CHTF18	-1.95368867237865	5.93010745092513	-18.9549187812537	5.21909591045003e-36	6.14184515605938e-35	71.3905301820968
ELF3	2.65522250494848	6.69572823600711	18.9702169806371	4.88195042682284e-36	5.76769218010793e-35	71.3603602117143
KCNN2	-3.90196477453174	6.02653810336723	-18.9288304860203	5.84900844554347e-36	6.85091348036511e-35	71.3514886743075
SLC9A3R2	-2.36906247613997	5.96802362403081	-18.9302621193526	5.81253544754196e-36	6.81883064689766e-35	71.3167626238071
CLCN4	1.56578757818072	4.62021314993537	18.9317817334782	5.7740714362646e-36	6.77900365026968e-35	71.3125198761136
MYO5C	-1.13905600902612	6.99362573920879	-18.9552705714658	5.21108575318932e-36	6.1372285231287e-35	71.2815853065973
URB2	-1.75164071554346	4.39372538016746	-18.9126192899975	6.27844435679264e-36	7.31397365877411e-35	71.2815305676039
ULK3	-1.35164385080794	6.26814599392091	-18.9395794687426	5.58069085642181e-36	6.55709341940766e-35	71.2746784714542
RNF144B	2.07445512513214	5.40282879366205	18.9182511981367	6.12577060778639e-36	7.15276605338417e-35	71.218458441273
TXNRD2	-1.54291557694157	6.34064739706984	-18.9237334973295	5.98074222494154e-36	6.99975255258942e-35	71.2094858213655
UTP18	-1.43292468204125	6.0382440847403	-18.9167678637995	6.16561561572099e-36	7.19195720771972e-35	71.1825356292787
MLX	-1.08502183006601	6.38132982532429	-18.9187640159006	6.11205578463085e-36	7.14230581027368e-35	71.1616421723459
JAKMIP3	2.00794851397918	5.0665106270803	18.9050640648353	6.48929050200444e-36	7.5537353626433e-35	71.1542534769183
CDKN2AIPNL	-1.56142599648343	4.75276860642131	-18.8798361984784	7.24636442787719e-36	8.38946863909051e-35	71.1461717117589
RPS6KA2	1.18748387374706	6.86976292566208	18.9231578821368	5.99580569337755e-36	7.01191731244215e-35	71.1185624188912
KIF18B	-4.80093728655497	4.90570104631773	-18.928883258583	5.8476599050067e-36	6.85091348036511e-35	71.0993994991278
SLC6A6	2.15389539115495	3.77740240559187	18.8735428029021	7.44870119686256e-36	8.61044627960649e-35	71.081581797029
TELO2	-1.98977064871047	5.77924546280022	-18.8812695988897	7.20105861604366e-36	8.34344877920615e-35	71.0800254823185
RBM10	-1.30615749481836	6.75658112834276	-18.9047920135015	6.49701426966804e-36	7.55686803046748e-35	71.079861409333
P4HA2	2.37652567662643	4.92443165078256	18.8685145604415	7.61444249082721e-36	8.78850641370187e-35	71.0660107338331
TSR1	-1.1242704107248	6.50678236308161	-18.9039699818873	6.52040871266087e-36	7.57820876387892e-35	71.0614655384992
ACLY	-1.88422574409076	9.04440802687957	-18.916645514948	6.16891374769779e-36	7.19195720771972e-35	71.0476652862549
FAM174B	-1.85379894326463	5.2285271018513	-18.8621868124148	7.82830434026476e-36	9.02147490202729e-35	71.0313860128655
LARS2	-1.41603502927998	6.54461091115823	-18.8916573294878	6.88113966081595e-36	7.98509993406586e-35	71.0273150653564
ERCC6L	-3.40220330114946	4.1833941571136	-18.864150483935	7.76129801242183e-36	8.95112526532459e-35	71.0267567688723
NIT1	1.33375935752944	5.21448977113403	18.8775092575522	7.32052436090277e-36	8.46879767359908e-35	71.0200196268382
SLC39A1	1.07927465418544	6.83709355121499	18.8937103659213	6.81962418966789e-36	7.91983579520905e-35	70.983775946217
MPC2	-1.39776843029383	8.16250431229598	-18.891301546006	6.8918567048112e-36	7.99136063933938e-35	70.9550159482492
CDK6	2.71920865229275	2.95110119148566	18.8287798700297	9.06177879250408e-36	1.04030329012417e-34	70.9485574562303
MTA1	-1.40459019245946	6.53865250729824	-18.8689680166468	7.59934455627381e-36	8.77782752746212e-35	70.9476590300966
NETO2	-1.94781857687378	6.0214272889255	-18.8559549500087	8.0448350729528e-36	9.26389903799534e-35	70.9390520335893
ABTB1	2.11855861615261	3.41542138362453	18.8223268424725	9.32170298245912e-36	1.06850909911913e-34	70.9215668161268
TMEM116	1.52406873868634	4.50510081941807	18.8357328782517	8.78987314277249e-36	1.0106335000909e-34	70.8946087060958
PPP5C	-1.43781005045538	5.95138790397261	-18.8249868608985	9.2136619077374e-36	1.05693160585626e-34	70.803105473361
NCKAP1	1.2808104091049	8.12323497903631	18.8506545146635	8.23374130578005e-36	9.47416547491135e-35	70.7525384686984
NOL6	-1.17207395638262	6.90341654535945	-18.8328421483948	8.90190680618043e-36	1.02273169549813e-34	70.7231176528782
EPHA6	-1.8732511355688	4.49588544054201	-18.7764505598033	1.13992308622307e-35	1.29970273824796e-34	70.7210223875353
SEC22C	-0.971658203612111	6.78706201438891	-18.8199469101409	9.41944840484289e-36	1.07888968151885e-34	70.705336766747
BCL10	2.36715528854194	5.13025532561045	18.797175635773	1.04084570245159e-35	1.18944741765701e-34	70.7006765905534
SMAD3	1.6454290552959	3.88838690125492	18.7710954287435	1.1670324840662e-35	1.32758786217713e-34	70.6753089994298
CDC6	-2.33540903811421	6.46053382081579	-18.7803422546153	1.12062056796266e-35	1.27866553560238e-34	70.6233029465297
SEPT11	-1.5839895935026	8.02868281841047	-18.8119487121671	9.75556314659766e-36	1.11653609915633e-34	70.6106839565945
PRR12	-2.04650866105078	5.91903915176568	-18.7699274976162	1.17303060280991e-35	1.33340102435985e-34	70.6001286323916
GADD45A	3.51021829091566	5.30291457373726	18.7736904296848	1.1538156544474e-35	1.31454445122778e-34	70.5955721190161
LINC00665	-1.32043897127021	5.64646115806665	-18.7715124137553	1.16489846970704e-35	1.32616492957703e-34	70.5723075418442
TAX1BP1	1.10533036406192	7.85457446717192	18.8048934722083	1.00620606544075e-35	1.15073802579271e-34	70.5620418583521
ESCO2	-4.89004409031679	5.0223807984318	-18.7889801734848	1.07894431967511e-35	1.23204774937197e-34	70.5562211958611
CTBP1-AS2	-1.28740629716794	5.75428056397473	-18.7678341920851	1.18385890427448e-35	1.34367538220602e-34	70.5481376843506
SFXN4	-1.21529629779116	5.80600189793245	-18.7697524614734	1.17393220198665e-35	1.33341648600843e-34	70.5479715177023
ALDH3B2	-2.44526734405857	4.88807460621417	-18.7290040570303	1.40400233418985e-35	1.58515030452593e-34	70.5080373427689
NPRL2	-1.60033251278039	5.17424087897529	-18.7292042093755	1.4027679366631e-35	1.58494833235012e-34	70.4505500422583
CHPF2	1.54869957803611	5.73096436631091	18.7416474498179	1.32813336329096e-35	1.50515098740959e-34	70.375540107577
MRPL3	-1.05300855283126	7.36104818416715	-18.7479860155056	1.29166448853754e-35	1.46492703624469e-34	70.3431143759153
TBC1D15	1.89157802038653	6.20629442409616	18.7385961018978	1.34605706599165e-35	1.52316449909047e-34	70.3384211103055
HAUS5	-1.4591041112746	5.21285149085955	-18.7044139558802	1.56428463550292e-35	1.76081694802937e-34	70.3304199037855
SRRT	-1.20315302928247	7.20862601172974	-18.7379689633801	1.34977095130149e-35	1.52621691300777e-34	70.3164514405584
OIP5	-2.08316099382812	4.37021976225025	-18.6780142058809	1.75693473653191e-35	1.96441787071952e-34	70.2920851936441
PPP2R4	-1.09803346963902	8.28434126430564	-18.7387761400393	1.34499278987644e-35	1.52310797381482e-34	70.2784084358666
CXorf40A	1.99826301856141	4.4458924385985	18.688196985533	1.67994745330378e-35	1.88676820933504e-34	70.2665581803797
UTP20	-1.41625016129455	6.09549023738211	-18.7103657072502	1.52387564887697e-35	1.71661791024281e-34	70.24598110589
PIH1D1	-1.37060859155361	5.66530318241073	-18.6846556251903	1.70632917058103e-35	1.90925773662032e-34	70.2104207548034
PNKD	-1.69399731703444	5.9744954424273	-18.6898865129804	1.66750618827791e-35	1.8741970750884e-34	70.2036469832878
HSPA13	2.09470682277373	7.12984283201964	18.7133206580027	1.50420520105861e-35	1.69573162906127e-34	70.1937451124718
UTP6	-1.17880359031183	5.93184721547644	-18.6866453465456	1.69145563158373e-35	1.894026678886e-34	70.1621993061412
WWC1	-1.37946624564948	6.6428435388764	-18.6875347724449	1.68484927659785e-35	1.88909125015059e-34	70.1388737310937
RAP1GAP2	-1.3138659780436	6.39294658106908	-18.687407905978	1.6857900074599e-35	1.88909125015059e-34	70.1372488364066
H2AFV	-1.03584002564203	7.37024470017749	-18.6984709123134	1.60571083255422e-35	1.80609392221979e-34	70.1337669675111
RPF2	-1.36630108776151	6.63335932959421	-18.6880018658257	1.68139027184646e-35	1.88697730359091e-34	70.1163458422667
STAM2	1.3686631428033	5.16658671745535	18.6550030406139	1.94425106611563e-35	2.17062260288418e-34	70.0385439505156
ERC1	1.13083936688831	5.94567707976808	18.6661711784423	1.85095366678825e-35	2.06800001938188e-34	70.0296178753135
RAI14	-1.46591801009979	5.63155984345061	-18.6460834813021	2.02215343339449e-35	2.25271809711155e-34	70.0207506489652
SMCO4	-2.09732432677368	5.48393249632868	-18.6262292519725	2.20702821959978e-35	2.45305223874984e-34	69.9808736869128
ALS2	1.26735909777919	5.68716791914297	18.6448671484894	2.03301743277284e-35	2.2629940526699e-34	69.9660774107534
DTL	-3.25581022498061	5.25605431495128	-18.6034877088502	2.43979591298523e-35	2.70575889434167e-34	69.9614898943291
TUBGCP2	-1.22428895785061	6.57528066459099	-18.6468233553171	2.01557365347564e-35	2.24857756170804e-34	69.9590889183029
PDIA5	-1.36289006090182	5.32987502847636	-18.6124386472455	2.34536702835373e-35	2.60295870641239e-34	69.9303867926259
PEPD	1.41254076976185	5.41285001574099	18.6265125387763	2.20427424414648e-35	2.45180607778545e-34	69.8932586894346
CCNB2	-2.58507250591647	6.07625150645989	-18.5979357791508	2.50028012481229e-35	2.76874678128181e-34	69.8819863465275
MYL12B	0.864291132529543	8.09229294920859	18.6460686490902	2.02228555867499e-35	2.25271809711155e-34	69.8519164299789
CGREF1	-1.82993040645198	4.87388778796649	-18.5813444861608	2.69017607516413e-35	2.96808846029865e-34	69.8429592132667
RFWD3	-1.39768952590062	5.77921394265897	-18.6006660856064	2.47034912666205e-35	2.73762084767213e-34	69.8178910606517
SYNM	1.81156052913951	4.03933764041546	18.5718110032776	2.80579207721409e-35	3.09110593040695e-34	69.7930280737846
UBN1	1.06471044478535	7.00643909621313	18.6231194833452	2.23748849824982e-35	2.4850685865177e-34	69.7911357801747
SOX12	-1.8930712266865	6.18057880867753	-18.5943958529639	2.53963068354015e-35	2.80818073225618e-34	69.7777826925856
NSUN2	-0.932341797300274	7.01836717965808	-18.5972520422094	2.50783257240258e-35	2.77506366302116e-34	69.6863762548371
ZC3H6	2.56535927187365	4.65883622118192	18.5488392933186	3.10534997280777e-35	3.40364490450229e-34	69.6852930811137
ECT2	-3.18907062851733	6.52919006612993	-18.5545870271613	3.0275048750352e-35	3.32074603385891e-34	69.6834370303135
GLYATL1	-2.78234224114577	5.99757723175156	-18.5560572286857	3.00791043235668e-35	3.30279446508648e-34	69.6823803065826
SPATA41	3.05172130828158	2.00919414480626	18.5642218141453	2.90139462725025e-35	3.19174664635822e-34	69.6594080244898
ATP6V0E1	0.999503258816818	7.13858829106048	18.5932813787988	2.55214797193454e-35	2.81994510276446e-34	69.653857707775
ZSCAN30	1.19873329533344	5.29155928254245	18.5611914581469	2.94047853108825e-35	3.23237376448179e-34	69.6332297593476
SPC24	-3.65936265812994	3.6609404367047	-18.5919515624335	2.56716517082121e-35	2.83445236801848e-34	69.619507418519
SNX18	1.21444923573758	5.82046828139977	18.5650644192663	2.89062035751885e-35	3.18222546103394e-34	69.5983303927216
TMEM99	1.17878606621882	5.25833189251411	18.5474392275945	3.12461511940816e-35	3.42226262822997e-34	69.5561267616752
MEGF9	1.16517265980668	5.61113044133418	18.5452904979367	3.15441625977382e-35	3.45238444291281e-34	69.5279300443936
SLC38A2	1.47881235562897	9.39939619865966	18.5785059796625	2.72408924272039e-35	3.00329838977162e-34	69.523501205402
TMEM199	1.27579424043817	4.75131427040794	18.5283576608788	3.39949636966002e-35	3.71790513378113e-34	69.5124467513769
ARHGEF34P	1.70821625436342	3.33346325654336	18.4979057911201	3.88950167541419e-35	4.2445317702049e-34	69.4977198353666
KIAA0319	5.18243081486277	0.523456199768683	18.7276695308972	1.41226073854273e-35	1.59327627723198e-34	69.4782726842627
ATP1B3	1.16307708768416	7.55492654689027	18.5559798129538	3.00893901720718e-35	3.30279446508648e-34	69.4682358497376
ZNF204P	1.82711124638449	3.96751933887043	18.4734374936242	4.33430495423265e-35	4.7196463519041e-34	69.3602359878315
CCNH	-1.21600250555935	7.02627478404742	-18.5170676754813	3.57346708569431e-35	3.90532618331774e-34	69.3506472233493
CCDC82	2.44930387535066	2.13513419634959	18.4641644823638	4.51595714176486e-35	4.913884959474e-34	69.3185012314458
PPFIA2	-1.79259563394188	7.194610939568	-18.4991163746572	3.8687280464157e-35	4.22493238872569e-34	69.2940202147403
PTCD3	-1.10320766846267	6.86710004890371	-18.4890043640557	4.04573811552819e-35	4.41182306047722e-34	69.2197327464693
NME1	-1.68627059382712	5.64720211725365	-18.4559737790874	4.68277188671853e-35	5.088024793847e-34	69.2166560078002
SKA2	-1.92967435351719	5.94347472088557	-18.4532461808941	4.73968864844343e-35	5.14614351012484e-34	69.1937908236021
STK32C	-2.20269673971179	4.70576085047205	-18.4244415621686	5.38497095118196e-35	5.79646765612533e-34	69.1664710738189
PARPBP	-3.45585606603122	4.48328435582322	-18.4319038525662	5.2097640501596e-35	5.62399834487394e-34	69.1551004131015
SAMD9	2.72052214196537	2.08808352724558	18.4312005173808	5.22602980219326e-35	5.63750456248089e-34	69.150842564166
SEMA3F	-2.97642188620199	4.38105783967582	-18.4201816516968	5.48763596310765e-35	5.89788350003972e-34	69.1420371268174
F12	-2.65658198156408	4.27643715095958	-18.4126080600224	5.67505097067239e-35	6.0912484185573e-34	69.1243969970426
ZNF511	-2.88135670927541	3.87370003495173	-18.420044643944	5.4909703869576e-35	5.89788350003972e-34	69.1017150521852
CIAO1	-0.767775353362012	6.47631516947092	-18.4573978222014	4.65333022700442e-35	5.05969635689344e-34	69.0982648183768
PBK	-4.36387916990558	5.69821548673547	-18.4028985279909	5.92477733095715e-35	6.34568162636609e-34	69.0756240023583
SEC61A1	0.909961825393626	9.61049499887528	18.4793174100779	4.22294942445027e-35	4.60172776179574e-34	69.0754632319207
VPS18	1.4684463389379	5.56194355373715	18.4427811278987	4.9645992245868e-35	5.37479610356131e-34	69.0578012260937
PRKX	-1.79872951902641	5.1669480403159	-18.4039800897261	5.89642119294234e-35	6.31981874612578e-34	69.0293061257791
C16orf72	1.41049112419479	6.62104009951101	18.4444980929814	4.92697551619985e-35	5.33791229085548e-34	69.028856976965
SERPINB6	-1.08561215976513	7.42854373965465	-18.4459968995989	4.89436694900707e-35	5.30641257085128e-34	69.0128266164844
ANAPC5	-0.961128925670342	7.74406083263599	-18.4490397567389	4.8288320168227e-35	5.23914317663364e-34	69.0074230913789
RAD51	-3.46859466982512	3.7027855441172	-18.4419937889753	4.9819486853551e-35	5.38969318870981e-34	68.9811090416085
PHACTR4	1.35606529737937	6.28781823893798	18.4265554492589	5.33474552673112e-35	5.74652358890922e-34	68.9476837528033
ASAH1	1.14968075019707	7.73189732200162	18.4390417675726	5.04754323380633e-35	5.45672492432223e-34	68.9427041953971
NIPSNAP1	-1.00995516538555	7.50096097655591	-18.4280871257203	5.29864808922812e-35	5.7117372367444e-34	68.9303006821163
PLEKHH1	-2.10275287316666	6.37972124026654	-18.404096583952	5.89337513359919e-35	6.31981874612578e-34	68.9202596271444
KCTD6	1.89061202749359	3.61594614545522	18.3701846879488	6.85050808907617e-35	7.31630366042445e-34	68.9173796244426
SARS	0.888858489071628	8.72988867275998	18.4330772474067	5.18274074540662e-35	5.59885144122488e-34	68.896536514446
ASPHD1	-1.65726877625498	4.69490439039777	-18.3675074604676	6.93242723982127e-35	7.39853073441053e-34	68.8943369666875
HES4	2.79807870497327	4.54470015372673	18.3881579278799	6.32520966535628e-35	6.76973259693442e-34	68.8927000895456
NRBF2	2.15644364134275	4.64225802866855	18.3643809208699	7.02934356846144e-35	7.49663515795575e-34	68.8169315189747
CLTC	0.897828617585944	10.1593938830119	18.4219684422354	5.4443361098435e-35	5.85617127689183e-34	68.8056480650694
ZNF618	-2.58453163367549	4.89147284645741	-18.3372386905215	7.93013248071274e-35	8.43932454503065e-34	68.7899666035083
ELAVL1	-0.858284297203237	7.03174634470622	-18.3833329267844	6.46211322423434e-35	6.90641225445572e-34	68.7428300525409
EPN2	-1.14912775817443	5.8832566454212	-18.3575548357213	7.24570362967569e-35	7.72189394628887e-34	68.7240140019529
HM13	0.857443987148213	7.78372831158095	18.3837685140523	6.44963245159209e-35	6.8979829695945e-34	68.7013794300535
PRR13	1.23825557955362	5.36653942668827	18.3442269403535	7.68765875278074e-35	8.18708395969898e-34	68.6476192869801
PLK1	-4.38108974875187	5.96017024491119	-18.2970435924562	9.48207778497417e-35	1.00552881369472e-33	68.6156917839737
TARSL2	-1.55505962825067	4.82291727658859	-18.3016771017848	9.28861463694945e-35	9.86406205010134e-34	68.5698398249791
TMEFF2	-4.41136561290434	6.05640526932268	-18.2841193865517	1.0043407244645e-34	1.06165186171599e-33	68.5465386710395
TTC21B	-1.68559149085482	5.89868848875743	-18.3010733407058	9.31359667164603e-35	9.88360195204501e-34	68.5043965556373
PSME4	0.887894042870052	7.57688608305288	18.3346419934891	8.02217975998113e-35	8.53123592605358e-34	68.4887422455564
SELENBP1	-1.37235103938381	8.7619708364667	-18.3331691524691	8.07486591748075e-35	8.58118801251882e-34	68.4685918888444
SPDL1	-2.3507400452652	5.42029167104907	-18.2720163725085	1.05993666002612e-34	1.11769725329721e-33	68.4558691224556
MED10	1.29422618466582	4.67261560742591	18.2805005861329	1.02064915475102e-34	1.07702513757845e-33	68.4232056286069
FLOT2	-2.08123480942615	6.28303366761832	-18.2832171577922	1.00838198923805e-34	1.06482868849497e-33	68.420989774416
DUSP7	-1.71768689501606	4.43173835870259	-18.2503690822811	1.16721501682198e-34	1.22995794334027e-33	68.3965661951538
FLJ42627	2.45271264050971	2.44061825858943	18.2475777369652	1.18182143247101e-34	1.2444762012612e-33	68.3907501127385
PDHA1	-0.993780589573318	6.27361408224779	-18.2903870096554	9.76713074206681e-35	1.03429644021774e-33	68.3851986256091
RHEB	1.12800157158135	6.18878879652907	18.2840465087894	1.00466655267609e-34	1.06165186171599e-33	68.3192527130228
CLIP2	2.40081992121689	2.76541178686609	18.2086502815707	1.40578069890693e-34	1.47205041665177e-33	68.2045733801108
DDIAS	-3.61020148273464	4.48301677322241	-18.2136039025892	1.37506256866566e-34	1.44189521865108e-33	68.1846417549815
LRRC47	-0.879439974244416	6.63873283518837	-18.2462542249815	1.18881119169998e-34	1.25095927502221e-33	68.1509515654368
MCM10	-5.6359010050484	4.96158020147667	-18.2919993326867	9.69730488538271e-35	1.02762688891254e-33	68.1437581432583
TIMM10B	1.35890104453831	5.62184266537604	18.2363144341179	1.24265241361085e-34	1.3057850694738e-33	68.1328756786841
PARVB	-1.53865518673884	5.44122045695954	-18.2058730412764	1.42330395051907e-34	1.48832396385754e-33	68.1220797242926
ACPP	-3.31175973693629	5.53536533708495	-18.1865350536842	1.55156878658277e-34	1.61569742713778e-33	68.1173572207605
PHLDA3	1.91781578868654	6.4531681167176	18.2340061499091	1.25550295417719e-34	1.31836589929543e-33	68.0922149819439
EXOSC5	-2.83158349720811	3.46376956414176	-18.2108580280428	1.39200573892145e-34	1.45864327813291e-33	68.0899098656393
TESK2	1.14702687667296	4.4831297181561	18.1884776269886	1.53817505073059e-34	1.60286166285709e-33	68.0471464388697
RASSF8	2.19589057835272	3.24422344422141	18.1711809957009	1.66164776753953e-34	1.72315627606171e-33	68.0457388305198
FAM198B	-3.27572020279522	6.82014282913654	-18.192750934727	1.50911933056897e-34	1.57476969199608e-33	68.038605277092
C16orf62	-0.911869226240425	6.44855802818393	-18.207079756506	1.41566322397993e-34	1.48136578197092e-33	68.0016497219412
SLC29A2	-2.08339086018235	4.80772703746338	-18.1651755006759	1.70681225371398e-34	1.76755122770822e-33	67.9946193614963
LAD1	-0.991995081290191	7.34861251080765	-18.2153218243398	1.36456798430742e-34	1.43189048583929e-33	67.9742726177033
SEPSECS	1.23844496354038	5.48972074373293	18.1851281313095	1.56134252409322e-34	1.62474839513401e-33	67.9363985218067
TNKS	1.20956415627856	6.91845937439789	18.1992510992726	1.46597786982433e-34	1.53188056320683e-33	67.9178109859702
TUFT1	1.83343282067818	6.56155627489139	18.1895096061385	1.53110710534364e-34	1.59660446485001e-33	67.8889954509714
SORD	-1.32211211262319	8.49939036838974	-18.1984095362219	1.4714926033873e-34	1.5365739174175e-33	67.8711720972409
MSRB3	4.75029928901887	1.27624622272955	18.2858309187259	9.96719159164674e-35	1.05473818844375e-33	67.8567412649185
SPSB1	2.69556267459039	2.62355145668277	18.1258705419557	2.03451560705337e-34	2.10256616349025e-33	67.8546138945441
MAGED2	1.09746583004385	6.91541397753201	18.1808705122656	1.59129884281795e-34	1.65362930268196e-33	67.8241291467118
MRPS2	-1.50966646830418	6.24673670753545	-18.1604996322855	1.74283106849887e-34	1.8036079479379e-33	67.8194593704495
HPS4	0.829946951157805	6.06153437173803	18.1670342544893	1.6927029746861e-34	1.75414961131032e-33	67.8072503248901
ANP32A	-1.32317211974513	7.65334335030964	-18.1732489645172	1.64637553303428e-34	1.70849861810938e-33	67.7927956506847
BNIP3	1.32722120737961	7.74019200540916	18.1765943994659	1.62196754927724e-34	1.68433365974737e-33	67.7735150062768
HSD11B2	-2.60779969484761	4.66532502883665	-18.1014499290431	2.26931381077895e-34	2.33237619320032e-33	67.7446484938661
FAM64A	-3.60689357015545	4.61807400153739	-18.1081049419481	2.20274840180859e-34	2.27017638994905e-33	67.7390196956957
AKR1B10	5.02434895531272	0.71470635739066	18.2406372704384	1.21894155161447e-34	1.28176655035314e-33	67.687527737105
KRT10	1.44893053994643	5.31125003274332	18.1236334847249	2.0549668552107e-34	2.1207822885116e-33	67.6730604864565
MTHFD1L	-1.09462775082232	5.31561584749619	-18.107922871051	2.20454312049796e-34	2.2704677295883e-33	67.6610705533013
PAQR4	-3.75401431473333	3.6363997848492	-18.1253371217754	2.03937347762656e-34	2.10613701100691e-33	67.6398944722517
SSBP4	-2.40393919305927	4.81055061430426	-18.0773286234157	2.52801104246543e-34	2.59116817840689e-33	67.6293836850547
RMDN1	-1.33255605444679	5.75545452857	-18.0964652873123	2.32049449359615e-34	2.38334783282078e-33	67.5851492865351
KIF23	-1.84895887922129	5.03432878647856	-18.0696637660595	2.61627749054046e-34	2.67615959114139e-33	67.5465312983492
ZFAND6	1.30271193062689	6.47465205136258	18.1098822745474	2.18530583304017e-34	2.25374673000901e-33	67.5274462553548
NUP62	-1.14286647692118	6.55544960327779	-18.1015170870401	2.26863206645081e-34	2.33237619320032e-33	67.5111111035419
SUMO2	-1.11005661362012	7.2777286222963	-18.1026442588788	2.25722046101916e-34	2.32312696659792e-33	67.4929906094399
MMP24	2.67423936731175	1.8982198129151	18.0561214759602	2.77987726104143e-34	2.83000928486767e-33	67.4928473914385
SEH1L	-1.38900167014038	6.40139253708016	-18.0894867154153	2.39410594055683e-34	2.45727237207118e-33	67.473326970811
MUS81	1.38877022898318	5.64119552856924	18.0817386053109	2.47859130817042e-34	2.54224911772453e-33	67.4589067886829
UMPS	-1.05556914113372	5.90117854437778	-18.0756974463123	2.54654075334049e-34	2.60838035144343e-33	67.4301837772422
CECR5	-1.26575670122347	5.75311988872228	-18.0654925288592	2.66560883833434e-34	2.7229103616618e-33	67.4276529940069
IGBP1	0.867258762175767	6.00598250150316	18.0693110108823	2.62041356594814e-34	2.67856569818089e-33	67.3808491156855
LAPTM4B	1.18833587242978	6.02957133902698	18.0583301805758	2.75250847516705e-34	2.8040479825718e-33	67.3170279528428
PIK3C2B	-1.5313302895598	5.74866965439327	-18.0342324947227	3.06636876765251e-34	3.11322470690129e-33	67.3120697994125
FBXL17	-1.95713407579026	8.48491059375452	-18.0644837025049	2.67767968776673e-34	2.73152433366204e-33	67.2868772175789
ADM2	1.3095577826948	7.13857717165746	18.0546856363274	2.79781593974938e-34	2.84634174466645e-33	67.2693319997081
LOC93622	-1.47238705553576	5.44497804304596	-18.015734729361	3.33153193701645e-34	3.37559268328198e-33	67.2647970576681
KEAP1	1.41256590994309	7.06019053658378	18.0583341451069	2.75245959394993e-34	2.8040479825718e-33	67.2626224697728
FERMT1	-4.19327628379702	3.48226949005239	-18.0743122182254	2.56238383677285e-34	2.62281906564288e-33	67.2607274951278
EHF	-1.28225257337441	9.22050144195755	-18.0644845327977	2.67766973053062e-34	2.73152433366204e-33	67.2485047716269
CYP20A1	1.32092035267474	5.13600085783757	18.0198966247028	3.26992751893247e-34	3.317650785425e-33	67.2337629268431
RAD21	-1.17429071443543	7.95703772709471	-18.0481886335809	2.88045370345696e-34	2.92644741617792e-33	67.2160827669684
C9orf91	-0.990443325558847	5.71381076570806	-18.0131917857022	3.36974608664836e-34	3.41200992832851e-33	67.2012485187682
CCND3	-0.955099092680066	5.93517627985245	-18.0158166862455	3.33030760835723e-34	3.37559268328198e-33	67.1814639973092
NEAT1	2.89592994504702	11.1888551731986	18.0511806027002	2.84209694026378e-34	2.88943315199735e-33	67.1230664256818
DMGDH	6.07001112453342	1.60708391876025	18.1829002574131	1.57694622272731e-34	1.639849340753e-33	67.1179271681569
C20orf27	-1.66542822548201	5.69948836857935	-17.9881731687416	3.77005718112378e-34	3.81220058126294e-33	67.1171362866715
WBSCR22	-0.911021284346318	6.38832071589607	-17.9970544221975	3.62274830845053e-34	3.66571351749954e-33	67.0605479535829
RAB3A	-3.05282532135129	4.30405153426002	-17.951752792946	4.43994482038694e-34	4.47751587796711e-33	67.0451209747182
KRI1	-1.38519824066795	5.92363835513373	-17.9756103903993	3.98878394952887e-34	4.02794753101046e-33	67.0075416392477
IDH2	-1.35866481551831	7.18981360181756	-17.9773488335593	3.95777135582993e-34	3.99931996494901e-33	66.9445020596929
KIF15	-3.78141372724917	4.46799854776605	-17.9411953048617	4.65565949593981e-34	4.69190489872699e-33	66.9415476667321
PDSS1	-2.09452537393695	3.67383991816628	-17.9138461174578	5.26481995195845e-34	5.28099775541804e-33	66.9117057599981
ISCU	1.39821130879287	6.59397494522807	17.9618553722322	4.24294567430086e-34	4.28172528530254e-33	66.8580749171148
SORBS2	-4.61362811453229	3.29671920849383	-18.1407424515257	1.90366518715734e-34	1.96869397041009e-33	66.8004624768109
PVRL1	-1.3568290823959	5.71658794469522	-17.9232067761325	5.04778864499782e-34	5.07346682016648e-33	66.7967744147147
LYNX1	1.33853814117032	5.48239798113181	17.9265547483712	4.97236944550688e-34	5.00101135925862e-33	66.7692315361504
DCLRE1B	-2.04168337778145	4.07454216829981	-17.8748694789153	6.27423752730679e-34	6.26006317010225e-33	66.7367469463209
PWP1	-1.02872697663926	5.98708124848469	-17.916490898328	5.20256477420634e-34	5.22203961560711e-33	66.727888786061
CS	-0.687675466891545	8.7784953744036	-17.9390608774754	4.70053653108832e-34	4.73395416169163e-33	66.6917614714033
DUT	-1.49287901959478	6.34235383831512	-17.9049529464318	5.47970659023266e-34	5.48921108465201e-33	66.6864382268818
ZNF471	1.23161456893051	5.03105255704766	17.895607279097	5.71504670649281e-34	5.7135247233486e-33	66.6788553839978
CNPPD1	1.13072457807992	6.10755197725293	17.9068191502322	5.43389335217426e-34	5.44695210789377e-33	66.6473528310396
TSPAN1	-1.6770167232376	5.17559020654417	-17.8691391053954	6.43824763018161e-34	6.40667504405614e-33	66.6421582410333
CCM2	-1.674550055034	5.02454166623623	-17.8724606106069	6.34266373735958e-34	6.31993620970083e-33	66.6361020272734
TOPBP1	-1.12985004703763	6.3289012279617	-17.9001058651072	5.60052116771707e-34	5.60649505696264e-33	66.6315934472445
LAPTM4A	0.954723966382429	7.70897479655585	17.9194418859901	5.13397574376048e-34	5.15664078717776e-33	66.6234532841677
ZSCAN26	2.39424116490692	3.5030921157916	17.8466422075436	7.12494783197233e-34	7.06192849141231e-33	66.6103747162752
FYN	3.51259892513154	1.47514740981985	17.929808756763	4.90015363006185e-34	4.93168276870032e-33	66.6071821017879
ITPR1	1.30797143831471	4.9993193670352	17.8810869087517	6.10103843405672e-34	6.0953554973916e-33	66.5868804372656
CTDSP1	-1.34473924875073	6.16966066352976	-17.8797655849896	6.13743945726605e-34	6.12764567089807e-33	66.5770361489443
DIMT1	-1.2979898242279	5.37420925724983	-17.8665223156151	6.51457152024021e-34	6.47404407332409e-33	66.5603800830831
CORO2A	-2.28583190725347	4.8347129056866	-17.8384487413885	7.39296601149538e-34	7.31309470544234e-33	66.5591333314458
POLR1C	-1.34345523938964	5.22077315111605	-17.8566843035429	6.80975367729114e-34	6.75844423120977e-33	66.5162163299671
TEAD4	-2.79258704364315	3.34850401961973	-17.8431087656782	7.23931074572475e-34	7.17054684418225e-33	66.5120187269694
HSD17B14	3.21958806505444	1.23199733925404	17.8991654124145	5.62427083938333e-34	5.62651904891273e-33	66.507201972479
CRACR2B	-2.51757096169697	5.0381148248817	-17.8258606573262	7.82464239108157e-34	7.72484090364766e-33	66.4991883696938
NOP16	-1.58730976174079	5.05378879721578	-17.8511874727968	6.9805053594006e-34	6.92333345289031e-33	66.4926364912856
TBC1D16	-1.5157726066292	7.3637908097942	-17.8744023732276	6.28744780673322e-34	6.26907810530585e-33	66.4650166601134
PTPN12	1.27844656962555	5.7942126196911	17.8634510124926	6.60531449417806e-34	6.55988111405938e-33	66.4534598778625
CCDC51	-1.334514095153	4.85637741081011	-17.8317522680622	7.61953421120026e-34	7.5272977444331e-33	66.449743280978
TPD52L1	1.03570082797493	6.35899508781753	17.8687197446265	6.45041830275241e-34	6.41453518106822e-33	66.4347548825748
KPNA4	1.06964309908267	7.03095306361816	17.8708391492886	6.38914526834829e-34	6.3620295324614e-33	66.4243239890045
FAM86EP	-1.68932035238286	3.3879077091822	-17.7884241617354	9.26428211733717e-34	9.08637885525375e-33	66.3496642136954
GTF2H1	0.879112112279928	6.334133440177	17.8418589243758	7.2802036814428e-34	7.20629785633126e-33	66.3276177857864
PCNXL4	-1.3226964230067	6.10853862802554	-17.8239248323294	7.89324094356879e-34	7.7823313203302e-33	66.3078641215026
SESTD1	1.35702579624733	4.67730169525629	17.7966346752439	8.92727163535295e-34	8.77303081652225e-33	66.2778766904329
SF3B3	-0.855844088653217	8.44289123521756	-17.836370731988	7.46253829462152e-34	7.37705563081216e-33	66.2330973946291
AKT1	-1.33748152392382	7.80070061637735	-17.8252375758823	7.84665639574637e-34	7.74148439149327e-33	66.2220444941157
ATP11A	-1.76054580882555	6.34427279574974	-17.8028655986391	8.67977173521062e-34	8.54098639422822e-33	66.2175712644657
TROAP	-2.79737098218512	5.4665861640522	-17.7603834678031	1.05147988056847e-33	1.02526116146858e-32	66.1993011639925
BANF1	-1.05001870381745	6.65904381151713	-17.8050538743041	8.59449872737437e-34	8.46262248460679e-33	66.1822394159548
FTSJ3	-1.18423064935253	6.50448485905469	-17.7978399774681	8.8788477478685e-34	8.73115768054966e-33	66.1475990104219
CDK19	-1.3885691018144	7.71356377030881	-17.8058495938667	8.56370045114555e-34	8.43782978834656e-33	66.1329510789467
ZNF77	3.23274938505041	3.70889785669692	17.7480289681058	1.11184055174528e-33	1.08200892579437e-32	66.1284877453099
RRAS2	1.22484922117769	5.10143807361419	17.7734403966819	9.91266177964812e-34	9.69065945854141e-33	66.123906666647
DAK	-1.28866082507249	7.01063079416549	-17.7879709723176	9.28325230741488e-34	9.09904155666722e-33	66.095924270384
INADL	0.902731227163617	6.84669232447542	17.7949958346945	8.99353984633548e-34	8.83237373005714e-33	66.0911738732016
GBE1	1.37367380474755	5.82089962065646	17.7840633280943	9.44845366090318e-34	9.25492369028846e-33	66.0826460992633
TDRKH	0.955662622160579	5.58251365547089	17.7749758118338	9.84417320241399e-34	9.63625194311919e-33	66.080268196114
TFG	0.690850779705634	7.55721645860413	17.7928881235097	9.07949554169203e-34	8.91096111464363e-33	66.0588152183875
CEBPB	2.80586207872202	5.66217179809038	17.7563658555264	1.07073809487893e-33	1.04336166338105e-32	66.041819278436
SAMD8	1.30969811220928	6.11488678119556	17.7681548827935	1.01521142015876e-33	9.91184309824699e-33	66.0250494379768
ZNF674	2.10382404631101	3.68231888707363	17.718226222908	1.27219880182778e-33	1.23326902570987e-32	66.0246900006724
SUMO3	-1.14657004145618	7.11845937750996	-17.7628480504618	1.0398389012431e-33	1.01456926192764e-32	65.9683979300072
GYS1	-1.32009308731589	6.29706625131274	-17.7398167016296	1.15388086278759e-33	1.12146763984585e-32	65.9240018878472
SNAPC4	-2.10470398020375	4.88288853189519	-17.7066604229431	1.34052708175704e-33	1.297830732409e-32	65.9187137672473
TOMM5	-1.24760656131672	5.0739879449585	-17.718472825066	1.27078073167306e-33	1.23269014643428e-32	65.9124523270549
ESPL1	-4.06340109974858	4.72012281349881	-17.697324014193	1.39836974625253e-33	1.35208757950599e-32	65.9058565086727
FADS1	0.995949453894747	6.94976916067216	17.7548681747905	1.07800762236443e-33	1.04976410229729e-32	65.9038773324807
USP32	0.911624696365967	6.1885776858276	17.7383310601034	1.16165530662509e-33	1.12829340778023e-32	65.8744830820408
USP12	1.35650274858383	5.21390061289815	17.7168075966004	1.28038750495306e-33	1.24040637254033e-32	65.8469450652248
DAG1	-1.41744206289203	7.83835452832498	-17.7430506189399	1.13713812588532e-33	1.10591101672888e-32	65.8441667889691
KIAA1841	1.65750606348411	3.4743924541865	17.668917659025	1.59027131067597e-33	1.52877810506469e-32	65.7981740899305
DEF6	-1.93883403891054	4.43923360895987	-17.6621561633076	1.63972654750062e-33	1.57531246559624e-32	65.7748016161
E2F7	-3.78054923526293	4.11950382108718	-17.6940506762421	1.41923855516849e-33	1.37138263477542e-32	65.764274257443
FTSJ2	-1.27772671470299	5.60611546361571	-17.6866026192383	1.4678981675658e-33	1.41748931730984e-32	65.7257964917156
GNL3L	-1.22594875735829	5.84975695988433	-17.6859884265192	1.47198496364731e-33	1.42002933736358e-32	65.6894996122851
HNRNPK	-0.717982079725969	9.79242234949731	-17.7189906353399	1.26780827026747e-33	1.23060174443028e-32	65.6661527590954
PARD6B	2.27453497240412	3.56363550157219	17.6329985697434	1.8713488385474e-33	1.78982001016737e-32	65.6462121630811
GRWD1	-1.44560828809411	5.00998995660815	-17.6585234656212	1.66693309342437e-33	1.60042629992714e-32	65.6406302796273
TULP3	1.63704532538399	5.59850321325984	17.6704051757333	1.579594241126e-33	1.52143599260732e-32	65.6261068478368
ITPKB	-1.52050023643938	5.066331499133	-17.6421303965013	1.79546898558611e-33	1.71943637038016e-32	65.6094189667005
RRP7A	-1.10050013860161	6.05372806606997	-17.6698477040386	1.58358717437884e-33	1.52430416733799e-32	65.6080028450307
XPOT	1.00618572162693	9.53968451388439	17.7035782028457	1.35935143553615e-33	1.31520754871204e-32	65.5938926703815
HNRNPR	-1.00166622385121	7.36564956005124	-17.6859231665951	1.47241987098768e-33	1.42002933736358e-32	65.5924136529082
ETS2	1.89183754553348	3.42245304804073	17.6224332006647	1.96317670417138e-33	1.87525835813215e-32	65.5643825850345
PTBP1	-0.936707771418411	8.29840158230258	-17.683384693137	1.48943755690628e-33	1.43551953494895e-32	65.5497466893945
CDK5	-1.61985175608787	4.71728305292528	-17.6167262632401	2.01465034410699e-33	1.92198154810105e-32	65.5396709513613
R3HCC1L	1.38262323602702	4.54414694511797	17.6225021052624	1.96256337339703e-33	1.87525835813215e-32	65.5016587099577
NTHL1	-2.23964329759336	3.95287164735762	-17.5970719450819	2.20254221778792e-33	2.09343629258214e-32	65.4894829459972
ZNRF2	1.40722175645603	4.53332286914916	17.6208337795953	1.97746772702229e-33	1.88770854348167e-32	65.4880914338338
SUFU	-1.57119322455685	5.22845399120379	-17.6070768914053	2.10479115701199e-33	2.00542791965051e-32	65.44970278345
RNF187	1.29507107599696	9.64603470331231	17.6696433997437	1.58505306104148e-33	1.52473778120428e-32	65.4397192880433
SIN3A	0.981382478474314	6.92962962811875	17.6482862761063	1.74607174117412e-33	1.67426649204793e-32	65.4163104481765
SPPL2A	1.13372521818577	6.17703994897701	17.6346275725093	1.85758019786317e-33	1.77778357241003e-32	65.3992147501519
PDIA4	-1.06947017872091	8.45601286543661	-17.6461853436863	1.76277484010574e-33	1.68920402035915e-32	65.392225414951
FAM111B	-5.48876162187306	5.37239196293751	-17.5921816128417	2.25197147632801e-33	2.13617205865706e-32	65.3883219840771
LDHB	-0.94659453794042	8.8365063271342	-17.6485902868272	1.74366798112558e-33	1.67302993000522e-32	65.3751290983535
YEATS4	-2.15710142449439	5.12887006414195	-17.5803748128535	2.37595950941853e-33	2.24810384331623e-32	65.3638412570569
WNT10B	-4.04685535925399	2.66830664461125	-17.7730240861442	9.93131417318771e-34	9.7025773340655e-33	65.3598198389007
SNRNP40	-1.05065739316375	5.94899992363865	-17.613432981401	2.04496977339124e-33	1.94966768998368e-32	65.3590380350064
ING4	1.36809122227108	4.87343501841889	17.5937490702202	2.23600797315467e-33	2.12237014695895e-32	65.3379387589555
SLC24A1	1.18576620373117	4.63470871739657	17.5854562931323	2.32177626257791e-33	2.2009969923529e-32	65.3188350683837
STARD4	2.14050863992329	3.86377559983023	17.5672890326067	2.52142216939945e-33	2.38423647957822e-32	65.3071818409818
KATNBL1	2.281682502714	5.13867232201347	17.6022797190304	2.15110387418766e-33	2.04695663972128e-32	65.2993240978057
EPHX2	-1.40860947198011	5.91788963015347	-17.5819798908206	2.35870866674298e-33	2.23318848296422e-32	65.2542307258925
CENPN	-1.29767744088771	7.06896401008706	-17.596742562079	2.20583691573173e-33	2.09505674425222e-32	65.2118124688933
PARP1	-2.33776161775826	8.67047737935533	-17.6062988372889	2.11223388754566e-33	2.0112431233599e-32	65.2055050235624
DNA2	-1.73498096237151	4.42803071479088	-17.5363104720966	2.90252622500666e-33	2.73256011252038e-32	65.1806456739558
RAB21	1.09732176363646	6.29170836753091	17.5846432129155	2.33036175159495e-33	2.20774208592743e-32	65.1717258080754
FOLH1	-2.13622458996797	9.69738704617402	-17.597052493979	2.20273664243459e-33	2.09343629258214e-32	65.1388134259689
ABCA4	5.13285663163835	0.18802286866717	17.7740283972205	9.88637701773918e-34	9.67125975885156e-33	65.1156253220986
DLEU1	-1.82871878085057	3.98094673898335	-17.5151009221164	3.19639071590137e-33	3.00544790168911e-32	65.1050523307438
TRUB1	-2.19796212944496	6.67557090176573	-17.5528592648015	2.69223845824483e-33	2.54095868566966e-32	65.0941250519617
WDR34	-1.29070507014739	6.32332513899048	-17.5442176211384	2.80006296545622e-33	2.63940649650286e-32	65.0253005522453
TMTC2	-1.87504693644774	4.8082982222821	-17.4991899188255	3.43634293738718e-33	3.22702473719862e-32	65.0146493278362
NELFCD	-0.879900031911995	7.34557901003624	-17.5566582224291	2.64616906228579e-33	2.50013274991967e-32	65.0113912635529
PDE3B	-2.47962618217881	4.75055965324726	-17.4931593406389	3.53195562363309e-33	3.31474035277965e-32	65.0015223454166
LARP6	2.29112944800674	3.88921091538814	17.4863782430636	3.64266880090769e-33	3.4143766987784e-32	64.970891457133
CAMK2N1	-4.05278095489548	6.33118258788692	-17.4916093593112	3.55695950352509e-33	3.33612141817194e-32	64.9644627398049
TMEM167B	1.22057690606517	6.1594025807658	17.534443121606	2.92726958785725e-33	2.75412782777347e-32	64.94963728737
TM4SF1	-4.8423864126331	4.10715761355622	-17.5480044199679	2.7522890853278e-33	2.59600332319612e-32	64.9488953324039
DHX9	-1.02774158447461	8.34326891095492	-17.5413544001818	2.83673827420195e-33	2.67229999532099e-32	64.9003088257399
BRCA1	-1.72643362702294	6.11806452857854	-17.5020334616887	3.39216727876486e-33	3.18753340788067e-32	64.8797106380409
PLXNA2	3.63914852471399	1.39730089200988	17.5565627631987	2.64731691021063e-33	2.50013274991967e-32	64.8316677198888
HIST1H2AC	1.93355478961682	5.12517021300893	17.4803310818221	3.7443416740839e-33	3.50530140760872e-32	64.8294857352292
INPP5A	-1.49595606182429	5.58141387322374	-17.4735369079067	3.86198490742088e-33	3.60868483944193e-32	64.8037986954959
TMTC4	-1.75613952705012	5.32887929492422	-17.46075137624	4.09355043182028e-33	3.8179349865971e-32	64.7683084596229
CMC2	-1.54890973238662	5.31582938964899	-17.4618063485398	4.07392553308471e-33	3.80199290272219e-32	64.7521863757274
EDA	-1.96706774081371	5.56625937026604	-17.4550868364637	4.20056192259968e-33	3.91288075866978e-32	64.7506855594717
LNX2	1.465353108995	6.10665836629561	17.4827759657507	3.70289563691025e-33	3.4686638105954e-32	64.7157790928509
CHEK1	-1.56347223375293	5.53930550777671	-17.4547586523535	4.20684736514493e-33	3.91401185289594e-32	64.7118732975513
VPS33A	0.963062470234954	5.59222738368532	17.4745680059064	3.8438945901877e-33	3.59401750723901e-32	64.7054962227185
GGT1	-1.8614079628051	3.86060850080104	-17.4206754425434	4.91391952635504e-33	4.54076403739983e-32	64.6926031146621
C1orf109	-1.10160987821564	5.45960787639443	-17.4547512472343	4.20698929846434e-33	3.91401185289594e-32	64.6846616459614
PRR36	-2.6928211173225	4.34716513451555	-17.4159395356446	5.0212093309139e-33	4.63420278506473e-32	64.6707711571844
LPAR3	-3.4163619989225	3.97411655394086	-17.4390417684631	4.51920479871592e-33	4.19928089464841e-32	64.6707668416153
WBP5	1.49009599671867	5.71092075536772	17.4594009240911	4.11881080480521e-33	3.83911005865643e-32	64.6578849970557
ZNF596	2.56986974238263	3.58524504238426	17.4155509617578	5.03011622849286e-33	4.63957157782855e-32	64.6392439528212
CSNK2A2	1.00112869768935	4.9892613145355	17.4374597132504	4.55191161209711e-33	4.22705657187694e-32	64.6238401173573
TMEM263	1.38108773836154	6.82971740763251	17.4674345121862	3.97081714098993e-33	3.70807152917318e-32	64.6214290782508
SLC39A6	-1.26598867745009	8.20477191190944	-17.4764711313103	3.8107284015717e-33	3.56522726965736e-32	64.6171011963037
MOSPD2	1.56044293845134	4.61440310726485	17.4285452097094	4.74070934596734e-33	4.38880958933697e-32	64.6025894240361
THYN1	-1.29580671516902	5.1259624964653	-17.4209937764966	4.90679109526836e-33	4.5369689092703e-32	64.5974647963756
ADAMTS17	2.15699831362257	2.86592376942929	17.4006850574463	5.38308047449452e-33	4.95296178952265e-32	64.587051440057
ALKBH2	-1.82289819934805	4.06887152072912	-17.3942650964533	5.54311754261849e-33	5.09396897306972e-32	64.5596482698718
CDON	1.83091142387298	4.25024096795239	17.397158573633	5.47040464477428e-33	5.03022634084082e-32	64.4776118804185
LYSMD4	1.5321400003893	3.57758978274652	17.3768036695534	6.00303670726144e-33	5.50987770148153e-32	64.4713112506607
KIAA0100	-1.20730244011242	8.69689931204786	-17.4483483973296	4.33153313102265e-33	4.02738708950068e-32	64.4666004457638
DIAPH3	-2.70800600643059	4.97494893745344	-17.3712311708044	6.15774775658663e-33	5.64153388120225e-32	64.4634525409623
DARS2	-1.84669512685027	6.44201187871353	-17.4173652856242	4.98866397018696e-33	4.60699742781841e-32	64.462217791909
HEXA-AS1	3.50679233187483	1.67215639908281	17.4300958850692	4.7073109553225e-33	4.36057873566457e-32	64.4616383195813
EDEM1	1.3425179986463	7.0293986490133	17.4342541779775	4.61891363537283e-33	4.28397820560583e-32	64.4516673638454
C2orf42	1.90958043623384	3.59075679302184	17.3736137322785	6.09111496234797e-33	5.58389391175928e-32	64.4513605098279
KIAA0232	0.995462348465369	7.10899884868043	17.4354116759698	4.59460593678774e-33	4.26406691883836e-32	64.4499595639407
RFFL	2.12885500498997	3.68733182271892	17.3755685613418	6.03698658570137e-33	5.53765366957189e-32	64.4498671581387
GRPEL2	1.7978069110928	7.09976287489282	17.4334041214262	4.63684736331793e-33	4.29795679059149e-32	64.4374480106336
POFUT2	1.18297715095427	5.45579153739195	17.4103398266768	5.15111349271832e-33	4.7453447979545e-32	64.4367047090092
CHMP5	0.977034994621762	6.60282371706421	17.4219974453986	4.88438404439915e-33	4.5190333216696e-32	64.4066717840568
SQLE	1.30383633843845	6.29734460039231	17.4125722896209	5.09892348603363e-33	4.7001494822763e-32	64.3780175265668
PROM2	-1.71654671734076	6.89978404971578	-17.4012117624089	5.37015891938903e-33	4.94410216637313e-32	64.3543663431436
ADARB1	-1.74669770956654	5.40232760939205	-17.3575220251267	6.55565303638637e-33	5.98781544977967e-32	64.3092735192721
CENPI	-3.11072454520159	3.68370851418954	-17.3482969928814	6.83787197685511e-33	6.2266516436905e-32	64.2855292298967
SOAT1	-1.71421446001774	5.74392937393861	-17.3611991099731	6.44645442931464e-33	5.89524724181417e-32	64.2841348505924
GCAT	-1.55776856321671	5.55127888889051	-17.3573677080118	6.56027627323657e-33	5.98839565464561e-32	64.2797868842002
NFS1	-1.25652729071399	4.97834643850814	-17.3488133088001	6.82175830967178e-33	6.2157477413854e-32	64.2721146613641
SLC25A51	1.26615467259927	4.09092940123943	17.3443856277419	6.96119189523802e-33	6.32743689460618e-32	64.2646866945849
LSM5	-1.45611623326275	5.76366258508326	-17.360240625906	6.47474100801309e-33	5.91751131931373e-32	64.2582915487058
GRPEL1	-0.889677621010152	6.29867398208569	-17.3708871140101	6.16743035947804e-33	5.64695940719038e-32	64.2107500194409
PIK3CA	1.57347690485549	4.5163393827473	17.3295107717664	7.45096442909184e-33	6.75218357677991e-32	64.194858289113
ACSL1	1.65214425067037	9.10340620786639	17.3911100474571	5.62351247938944e-33	5.16468889238605e-32	64.1876123624684
C16orf70	-1.10343987745203	6.07881835865715	-17.354485660999	6.6472257089447e-33	6.06039716123337e-32	64.1753957173774
AGAP1	1.56346087560651	5.20876455751628	17.3445065817759	6.95734506011812e-33	6.32743689460618e-32	64.149455988085
PIK3R1	-1.80766339210099	6.09557868836085	-17.3400188690705	7.10151538773803e-33	6.44717987075419e-32	64.1301628562014
FH	-0.967896794986077	7.51608629018816	-17.3632445673639	6.38650438686334e-33	5.84398232011821e-32	64.1223594701097
ZNF841	1.71388118512188	5.21664719232532	17.3329676339421	7.3341366711447e-33	6.65032586074329e-32	64.112118809076
PRMT6	-1.32879161475148	6.25315152022199	-17.34589194059	6.91343719303319e-33	6.29164684185372e-32	64.1094283522127
IER5L	3.16464027028427	4.06478963746966	17.2983675829236	8.59163807585645e-33	7.75778937745402e-32	64.0930001312808
GLUD1	-1.28978794931004	7.35343906668747	-17.3397337819263	7.11077486204973e-33	6.45168551834071e-32	64.0403600666683
YWHAG	0.999423319042059	9.33964444641098	17.3559530954317	6.60281027008153e-33	6.02356008599904e-32	64.0089612237476
OSBPL1A	1.03435320787191	6.17148551494671	17.3259788315892	7.57226363510402e-33	6.85383428238228e-32	63.9938808065562
TCEAL8	1.23672707853421	6.44674279994275	17.3284604651905	7.48682998640519e-33	6.78059343038965e-32	63.9822898732522
XRCC2	-2.5479958353618	4.11957811188328	-17.2615008225915	1.01713332657228e-32	9.09664921489537e-32	63.969518197766
FAM195A	-1.91011394975089	5.21283190741406	-17.2733277934182	9.63505627121908e-33	8.64793813321134e-32	63.9442600707361
PRKAA2	1.51804340790142	4.10689168677392	17.2759006280824	9.52221435510418e-33	8.55176858589978e-32	63.9427567640407
NAA40	-1.12328135075014	5.0154522633489	-17.2791221490264	9.38279434620738e-33	8.43664909596707e-32	63.9424604760791
CMIP	-1.34732224765196	5.77032822755114	-17.292330243723	8.83232109881615e-33	7.97032053003746e-32	63.9363519164476
PRPS1	-1.38152039462584	7.12453387581646	-17.3149685083617	7.96329679834238e-33	7.20342558577766e-32	63.9284188808488
FN3KRP	-1.09463932183004	5.22055690255715	-17.2774103436851	9.45661971253315e-33	8.49794144843792e-32	63.9124680508281
XRCC3	-1.32003128375028	5.46528126508825	-17.2809927148702	9.30278486696681e-33	8.37473726393127e-32	63.8958800207702
LETM1	-1.19397890795564	7.14583696919759	-17.3079463417014	8.22323764474735e-33	7.43408407426407e-32	63.8768592434193
PICK1	-1.36594464979676	5.34278584174568	-17.2624505727707	1.01271808186542e-32	9.06255942627598e-32	63.8506584759091
YY2	-3.15678870663885	2.78719098914575	-17.3424972276721	7.02152903869031e-33	6.37841984543095e-32	63.8445068572114
ABCF2	-0.918571208741302	6.63673681109388	-17.2899140295443	8.93053553060567e-33	8.04927500165514e-32	63.8105289512793
CCNE2	-3.35838880118801	4.70526312983131	-17.2253856713035	1.20021181310673e-32	1.06578241192257e-31	63.8042902252144
TTLL7	1.23788907189697	4.9193973075358	17.2591786223414	1.02801062238821e-32	9.18845684867937e-32	63.8020008374712
MCL1	1.94443263000545	8.58867602793063	17.3008852751565	8.49322821237128e-33	7.673544815702e-32	63.778027612535
PHB	-1.62648342299556	7.54598319378516	-17.284691502222	9.14659180398526e-33	8.23906553861084e-32	63.7737329338334
MAPK12	-1.98929494358092	5.40628999723769	-17.2396863320881	1.12405276667711e-32	1.00111366218408e-31	63.763603160509
CKMT2-AS1	1.86883307776781	3.41471432571703	17.2255987911162	1.19903956537704e-32	1.06537148601785e-31	63.7520610964268
SCMH1	-0.849339853244456	6.35723744504433	-17.2683575160057	9.85687181235003e-33	8.84174355640669e-32	63.7443352880707
UBR4	1.30028854697549	8.22669692834604	17.291120547602	8.88135632136875e-33	8.00975654784824e-32	63.7422591194269
CBR3	2.37092393149784	3.927720076627	17.2167996623598	1.24840987432576e-32	1.10661881185807e-31	63.718456158578
SUV39H1	-2.03130922203625	4.07384642037178	-17.2026909148975	1.33187663982993e-32	1.1771312315295e-31	63.7015681518941
GPR137C	2.63995648580156	2.98234646705579	17.2014304130441	1.33960157412821e-32	1.18326219041819e-31	63.6940600806004
CAST	1.01332052909446	6.83913176603434	17.2663446435889	9.94815817960096e-33	8.91830108805301e-32	63.6800200968208
AURKB	-4.50136841002063	4.39738174552928	-17.263512342874	1.00780489616585e-32	9.02397037616359e-32	63.6617636746686
NDUFS2	-0.889661027961179	7.59970300051122	-17.2637396200133	1.00675632432627e-32	9.01996000362964e-32	63.6584595823894
TMEM231	-1.64138319619245	4.06614843996257	-17.1936801204767	1.38809959366788e-32	1.22465942999512e-31	63.6554916283847
ERN1	2.84274482250329	5.45741179335439	17.2257839605419	1.19802199159912e-32	1.06509758590009e-31	63.6513334481852
GPATCH3	1.75767672794714	4.53857806336664	17.2138085845801	1.26565392397985e-32	1.12124243790451e-31	63.6396750632563
ESRRA	-1.52257158335972	5.89502147880812	-17.226703671391	1.19298070289006e-32	1.06124397124391e-31	63.6224788399982
ZBTB40	1.19717052105368	5.94487812843951	17.2402294565718	1.12125815227892e-32	9.99217353983395e-32	63.6206734658724
EVPL	-1.61696409996231	6.04283895768196	-17.224935553094	1.20269144120576e-32	1.06735311354289e-31	63.6175373398232
FICD	2.55607465429551	3.73490582094616	17.1814993386124	1.46791690392538e-32	1.29280001345123e-31	63.596236716794
APTX	0.952478968513807	6.44743957988052	17.2418865422568	1.112774839079e-32	9.92636949521905e-32	63.5939560825049
HELLS	-3.00668680568292	3.88323239023777	-17.1794862262132	1.48154600505071e-32	1.30403838287465e-31	63.5711266651577
UNKL	1.39621268600421	6.88820472327802	17.2418006457507	1.11321298814257e-32	9.92636949521905e-32	63.5652739901211
FANCF	-1.4599786722955	5.07893546653152	-17.197845377246	1.36181962364785e-32	1.20218009810089e-31	63.5635182478548
HPRT1	-1.2138346570841	5.70739384480685	-17.2077228155944	1.30148276492445e-32	1.15094612474119e-31	63.5565726242093
KNSTRN	-1.7796942549121	5.33883987231063	-17.1926987446592	1.39436532153594e-32	1.22946504217168e-31	63.5558762094557
SMG7	0.929903082965912	7.5796586969494	17.2439071636653	1.10251775520465e-32	9.8426912081766e-32	63.5505187337715
HAGHL	-2.58391690500068	4.93717011650234	-17.1745002040517	1.5158528705667e-32	1.33267252367854e-31	63.5467615562876
TMEM39A	1.34610418291813	5.66317755189757	17.2112418338838	1.28064259237402e-32	1.13385195560662e-31	63.5464041116659
GSR	0.930316337325641	8.45321573469761	17.2496573268707	1.07384622391953e-32	9.59243004067556e-32	63.5429453187436
GOLGA5	1.13971092593489	6.59179174314537	17.2278964907747	1.18647417578443e-32	1.05608157816117e-31	63.5263772890194
C10orf10	4.95286078435992	0.894927500793794	17.2791578847337	9.38125935953121e-33	8.43664909596707e-32	63.4807421106084
ZNF555	4.54627015879197	3.21282829165111	17.151570384698	1.68420789959946e-32	1.47320547378443e-31	63.4687891525286
NOP14-AS1	1.17452760672142	4.99015831980131	17.1863529559265	1.43557346698539e-32	1.26505699414628e-31	63.4592001920651
PRMT7	-1.48357935431321	5.27586509341068	-17.1747143695418	1.51436298518202e-32	1.33214262363756e-31	63.44811978511
NIPBL	1.35307765732287	6.94026552893713	17.2091260702219	1.29313188136271e-32	1.14423502242442e-31	63.4154522043982
DOCK3	1.88022125524494	3.9749374781166	17.1515284576502	1.68453236446981e-32	1.47320547378443e-31	63.4122185865555
SLC6A11	-2.20665766454467	3.71251437958991	-17.1398121763131	1.77771152173578e-32	1.55063001020564e-31	63.4068646275609
PIP4K2A	1.23507447382279	4.47316778030708	17.1647650941629	1.58515732349535e-32	1.3903459328041e-31	63.40167564317
RPL23AP53	2.02915908352614	3.96249839633532	17.1669060765817	1.56964714045649e-32	1.3775465494503e-31	63.4002991509833
CANX	0.86054970437964	9.95790178593837	17.2213985156945	1.22235663535426e-32	1.08416463298757e-31	63.3808524900109
ECE1	-1.61702676602717	4.42133457869858	-17.1397491577509	1.77822647680748e-32	1.55063001020564e-31	63.3796310471518
CDCA2	-3.71272389392621	5.26260122216263	-17.1292546294737	1.86610990249878e-32	1.62537739535509e-31	63.3652207791533
CHFR	1.07430330112244	5.14034848585133	17.1581065645682	1.63438693745085e-32	1.43268851446363e-31	63.306469247539
FIGNL1	-1.87658024815732	5.58928128395094	-17.1452699004377	1.73367819490988e-32	1.51530336290843e-31	63.2720124973949
PAK1IP1	-1.38389405082841	5.14377985578485	-17.1385705016638	1.78788554252037e-32	1.55814795742809e-31	63.2504086939376
TRA2A	-1.28660455446986	6.5834591458644	-17.1547235020198	1.65998585922949e-32	1.45343135056502e-31	63.2332023319386
METAP2	-0.811419982448176	7.25685873843096	-17.1676557068931	1.56425266294352e-32	1.37361508694502e-31	63.2306748617668
MDH2	-0.907120578379426	8.36107970132646	-17.1692704051377	1.55269626509709e-32	1.36426489857799e-31	63.1985651070248
CA12	-2.1635320813537	4.5555574077155	-17.1004187670984	2.13075341634279e-32	1.85051436089088e-31	63.1871064911683
CLTA	0.94620903010029	7.3100633516092	17.1564827297152	1.64662421096662e-32	1.44257346276982e-31	63.1579850686313
VIPR1	-1.71915718828668	4.70388925280301	-17.0890575805488	2.24511334132148e-32	1.94421118415705e-31	63.1383383871703
NUDT8	-2.53239979665699	5.20480649745513	-17.0847510956183	2.29005829714935e-32	1.98198935965387e-31	63.1212245143694
CBX4	1.33737157983547	7.66253958913901	17.1429151069943	1.75254065439586e-32	1.53089880549205e-31	63.0981883725973
ATP5C1	-1.1230279141959	7.81078906397645	-17.1399538053212	1.77655475016423e-32	1.55063001020564e-31	63.0871687460333
WDR37	1.20928050148097	5.51865378007348	17.1183933278617	1.96166988182366e-32	1.70663006636525e-31	63.0804946334324
NAT14	-2.71952295584006	4.28162560058554	-17.0644850194818	2.51402875885702e-32	2.16708701739363e-31	63.063467760207
ZNF611	2.37135181267904	4.10595749042191	17.0808147925892	2.33193122332972e-32	2.01590554113524e-31	63.0363221539269
RPS6KA1	-1.41929535023205	5.76699035697548	-17.0913711578437	2.22133501801176e-32	1.92584102947255e-31	63.0137286658453
ZNF91	1.6616560611739	6.43881044048597	17.1132717135485	2.00842407548833e-32	1.74629391531748e-31	62.9962399159353
ABL2	1.56248800579158	5.8019013431863	17.1033335003861	2.10237075866237e-32	1.82692125648577e-31	62.9918759491854
DCLK2	1.62887278438552	3.66658792573575	17.0624395177317	2.5378248506955e-32	2.18634411692734e-31	62.9866754994149
CABIN1	-1.21775098563526	6.42455026974547	-17.0988880861719	2.14581270133704e-32	1.8614398338115e-31	62.9860249723141
NAV1	-1.76416067403853	4.51914823741745	-17.0563653598256	2.6098317264347e-32	2.2432302921662e-31	62.9744214737254
NFIA	-1.32073410018765	6.14211323802193	-17.0892653395532	2.24296762612794e-32	1.9434738530835e-31	62.9665827011316
VCL	1.26069056728051	7.95233102978779	17.1201087559352	1.94625611691937e-32	1.69420184647312e-31	62.9649116941261
ZNF117	2.05463538659803	2.75330158001243	17.0373059157251	2.84939419292357e-32	2.44075888197036e-31	62.9386990939036
NAALADL2	-2.56842189275635	5.95005889221738	-17.0569032141026	2.60337356503653e-32	2.23896090793748e-31	62.9343974238714
HUS1	1.2452349055634	5.34741198281628	17.0835669951009	2.30257415070467e-32	1.9916735856556e-31	62.9303149017567
NUDT15	-1.70182123017902	5.13742789913978	-17.0504984097072	2.68133321835249e-32	2.30205257900406e-31	62.9162000639401
CASP10	2.52662627248588	1.50296378716045	17.0426518810207	2.78005034938311e-32	2.38271895241648e-31	62.8720335466642
XKR9	2.43154338419329	2.42599340672386	17.0173049466394	3.12462648043942e-32	2.66992642513697e-31	62.8550602402707
NUF2	-4.20240077772668	4.82698376773678	-17.0307805845871	2.9363986733844e-32	2.51385190875371e-31	62.8545226802736
GAMT	-1.44069978283233	6.24325194186598	-17.0604124160457	2.56163042642298e-32	2.20558729834676e-31	62.8377934707331
LEMD2	0.9822381670575	5.95439133705469	17.0682248013538	2.47110124286876e-32	2.13253196913318e-31	62.8334993357859
SLC33A1	1.05427441763478	6.86647537317388	17.0795725083901	2.34530542099596e-32	2.02630070205267e-31	62.8304551239775
PRPF4	-0.980755945612413	5.74728804075759	-17.059668890629	2.57041832853865e-32	2.21188547973274e-31	62.8277430685836
SOS2	1.45275282181831	5.51500044603089	17.05340753346	2.64563624623107e-32	2.27270445500033e-31	62.805292865513
UBIAD1	-1.2837199556048	5.38548660607092	-17.0430645198876	2.77476901304089e-32	2.37955062820228e-31	62.7980838432539
SPG20	4.12462436833491	0.67281163620031	17.0992184672963	2.14255328048764e-32	1.8596867086591e-31	62.7946650731587
SLC45A3	-4.69248387969537	6.80365998028996	-17.0208491732663	3.07397493536743e-32	2.62863369188367e-31	62.7927041988096
CCDC57	-1.10401187975574	6.20894153172926	-17.0439211932005	2.76383671545019e-32	2.37152983538286e-31	62.7528486236268
BEND3	-2.26081048001017	3.137048297774	-16.9945306054948	3.47074910547533e-32	2.95614115529311e-31	62.7410651023937
CBR4	-1.60724949135592	5.03647259402319	-17.0089566743851	3.24727720593015e-32	2.7720929234933e-31	62.727377064724
SETD5	1.37893295475757	8.34971069723909	17.0678026848656	2.4759094035211e-32	2.13545408404783e-31	62.7153026533907
THSD4	3.05308726830962	2.39682519785714	16.9946294967277	3.46916570551109e-32	2.95614115529311e-31	62.6964123232529
IRS2	4.15881222151885	3.77960182461102	16.9813347047826	3.68869148823448e-32	3.13820914375801e-31	62.6776105536787
CALML4	-1.29039043300876	4.18629701189977	-16.9827852323619	3.66407631930926e-32	3.11903458110816e-31	62.6418639080166
ACSM3	-1.61340485729913	4.60223585463109	-16.9689663865806	3.90545253173303e-32	3.31698389233615e-31	62.5783077781243
CDC20	-3.79657163902318	6.29472647391435	-16.9636414090306	4.00267903265159e-32	3.39380171396365e-31	62.5672172744104
FOXO3	1.50165570875488	7.57597301824149	17.0289558040771	2.96120384450624e-32	2.53364312986357e-31	62.5634697665715
POLD4	1.15395453654856	5.62414388174018	17.0028379682694	3.34023726731317e-32	2.84821140295143e-31	62.561526318019
ERO1LB	2.12172990285832	4.26970149271348	16.9587630932832	4.09388596009468e-32	3.46721892706045e-31	62.5306290813767
RMI2	-2.36867638607511	3.79263235041808	-16.9407203954805	4.44976738514959e-32	3.76014108359067e-31	62.4940729239122
SLC25A5	-0.96954457808625	8.60369509869232	-17.0172221618341	3.12581956272695e-32	2.66992642513697e-31	62.4896076021352
HTATSF1P2	2.60348814046681	3.91367843959156	16.9506368793609	4.25048297293642e-32	3.59376420729805e-31	62.4665579001699
KIF20B	-3.04464872339299	5.39603404089556	-16.9357840870852	4.55244617863285e-32	3.84258188973305e-31	62.4541339289368
LRRC20	-1.54278973800723	5.42004789699566	-16.9666284586417	3.94784376114435e-32	3.35109225083909e-31	62.4506415107033
DEPDC1B	-3.90906654934149	4.85878676910348	-16.9308248386539	4.65800252525905e-32	3.9272636675626e-31	62.4388483394005
ATP5A1	-1.08044823244023	9.75009249027906	-17.0044140583015	3.3160391519827e-32	2.82918431285069e-31	62.3971741151898
FRMPD2	-3.70215148258899	2.63076375264565	-17.0785497258161	2.35637440350548e-32	2.03469338947891e-31	62.3354790831455
BUB1	-3.13070145739121	6.16787982983755	-16.9158702635131	4.99145095572867e-32	4.20368073758955e-31	62.3280280643758
TANC1	-1.28302436722011	7.79272606316016	-16.9752521191688	3.7937363006645e-32	3.22574995984021e-31	62.3263850238115
STK24	0.770923211070787	6.11585396656006	16.9591816266188	4.08597957329819e-32	3.46247569258722e-31	62.3134394942007
ZER1	0.928742803192205	6.7190537302794	16.9644724322726	3.9873469060589e-32	3.38271192889155e-31	62.3022724490269
WDR1	1.09397769109658	8.2568337095073	16.9694725359489	3.89633551237751e-32	3.31111341561181e-31	62.2563898767178
HDAC2	-1.21731892593599	7.60307958724056	-16.9543480372153	4.17823275990773e-32	3.53665970252393e-31	62.2306835124107
RBM8A	-1.16583861846677	7.17978921819976	-16.9328192981788	4.61525815504124e-32	3.89341103685951e-31	62.1513923368113
TOP1	-1.04575204805295	7.78748961749772	-16.9364645204759	4.53815227058242e-32	3.83267123144351e-31	62.1451003660746
CFAP69	-2.72878205605011	4.45734654105775	-16.8591721396031	6.48905664189711e-32	5.43141998521332e-31	62.1274784206036
CCDC149	1.0714590615875	5.03245921914073	16.8936505664575	5.53176958844845e-32	4.64829614662238e-31	62.1163419926991
HSP90AB1	-1.00054889946022	11.7264866526892	-16.9518104802016	4.22750001667062e-32	3.57634592959584e-31	62.1093251527854
ATP5G3	-1.11901855046883	7.59936548978266	-16.9180056095247	4.94240722002577e-32	4.16471306486571e-31	62.0697035914571
CTXN1	-3.04395540974661	4.50880540146607	-16.8455714437799	6.91103559617209e-32	5.76854421968427e-31	62.065242357796
FMO4	2.29049663140224	1.48532164190561	16.8545146534553	6.63056057187401e-32	5.54676866558552e-31	62.0640068379416
INTS4	0.833790475176968	5.25552127030384	16.8878895513689	5.6812229990614e-32	4.7658795840171e-31	62.0490047850911
FAM50A	1.34837306850388	6.61626848194127	16.9112964318895	5.09815448896254e-32	4.28873321043482e-31	62.0459267681114
WASL	1.1811463764162	6.36836432045509	16.8980053295885	5.42142734161936e-32	4.55812726549588e-31	62.0186486884069
TFRC	-1.44176619759088	8.69312267884588	-16.9150901253126	5.00949068895496e-32	4.21650853056882e-31	62.0066758607982
PPIL1	-1.37395338134101	5.62552918982131	-16.8642773495283	6.33743675214407e-32	5.30747073453404e-31	61.9569641614973
TATDN2	-0.898706454506466	6.38566248938146	-16.8774804118636	5.96163539630145e-32	4.99832033003141e-31	61.955318165211
GATA2	-1.35822982970601	7.71878000725564	-16.8927961115707	5.55368370508217e-32	4.6614932652607e-31	61.9446143483495
ERV3-1	1.68567416286609	3.08789949404413	16.8228620994316	7.67806610655159e-32	6.3804007003862e-31	61.9431329717311
MSH6	-1.30448954382006	5.78476784338119	-16.8671592255057	6.2534265640526e-32	5.24003645568158e-31	61.9404505874812
DHX15	-0.880768728008809	7.94307112966558	-16.8931202838098	5.54535943121889e-32	4.65710946416012e-31	61.9254228271972
CAMK2G	-1.36640620454	5.57510988809843	-16.8490226971329	6.80141098973375e-32	5.68019952290556e-31	61.9206108277189
RAB40B	-2.36075281062079	4.30468182927659	-16.8138962487881	8.00397697456543e-32	6.63287628311669e-31	61.9205474081733
EXOSC1	1.09427239332371	4.89322931478488	16.8500888961921	6.76789948017793e-32	5.6553577403646e-31	61.9100477479495
KIF20A	-5.24465125362041	5.45661281381022	-16.8288635738649	7.46740154704128e-32	6.2156597356082e-31	61.9024574887568
OPA3	-1.47221932539287	4.28173375176312	-16.8239020441726	7.6411382772332e-32	6.35322992087119e-31	61.9024104214273
TIMM10	-1.35689672324126	5.21036650958563	-16.8267881988075	7.53958579059575e-32	6.27226704884132e-31	61.8457270621515
FOXO1	2.00848275323115	3.8084333008791	16.8091911730125	8.18053890076724e-32	6.76798744539509e-31	61.842540405219
CYR61	3.76150057899603	4.20410169725109	16.8215858003021	7.72363218410515e-32	6.41471575644486e-31	61.8187852811064
GAS6	1.87045634602668	4.14416758093249	16.8197423697648	7.78992642722111e-32	6.46262625586476e-31	61.8130311658901
MAPK8IP2	1.49317129554385	4.92324583541017	16.8187471942207	7.82595295318373e-32	6.48892929569337e-31	61.7823917421839
FAM155B	-1.67891326952733	5.44067922595503	-16.8117532003927	8.08391628701988e-32	6.69542674935965e-31	61.7653516794083
SNRPD1	-1.21396730713321	6.43774762072155	-16.8390815544501	7.12201543052649e-32	5.93474937318456e-31	61.7608561355879
IL17RB	-1.812603854965	3.97043218497664	-16.7797847226879	9.37636148973017e-32	7.72328272790939e-31	61.7562033329692
XPO1	-1.22636254659539	8.06548351274939	-16.8515915575504	6.72095139015931e-32	5.6192542357813e-31	61.7402755301578
ALDH16A1	-1.31609953960108	5.46808106350081	-16.8113309013105	8.09976322071077e-32	6.70485361202828e-31	61.7332583778548
PICALM	0.814396952567471	7.52981546299865	16.8450217755311	6.92865844305999e-32	5.78004084338826e-31	61.7063160794695
NUDT18	1.44304688489954	4.31637752769409	16.7925479100865	8.83713291900205e-32	7.29914124927034e-31	61.6987714452457
TXN	1.16075374801148	7.73672891723795	16.8447118014519	6.93861640981165e-32	5.78513403718666e-31	61.688487504109
ATP6V1D	1.06321747013344	6.55928587903627	16.829763221567	7.4363269967351e-32	6.19322718707567e-31	61.6759303679794
GMNN	-1.75801089740922	5.35891887873132	-16.7879900773515	9.0260187151345e-32	7.45105536154259e-31	61.6601301247203
MMP16	-3.31125278152475	5.36648590061518	-16.764115315978	1.00838572425287e-31	8.29239870502799e-31	61.6528241370516
ALKBH6	1.57201136889851	4.13470441071802	16.7746390411893	9.60301222300882e-32	7.9013058378466e-31	61.6294773667363
UTRN	-1.33879443293711	7.98443986623761	-16.8211407526791	7.73958503043895e-32	6.42441176434888e-31	61.6026176575077
KDM4C	0.929489596073553	5.43286111456788	16.784651982743	9.16692766617747e-32	7.56321900194071e-31	61.563011172253
YBX3	-0.830257067642674	7.38230322259334	-16.8081407262193	8.22048976841483e-32	6.79729484375094e-31	61.5623732183435
RTFDC1	0.814204043860084	6.65992451861862	16.8062955787743	8.29114062021877e-32	6.85194097706137e-31	61.5608430685482
TARBP1	-1.35941864810832	5.27072019919973	-16.7600858397482	1.02743181577829e-31	8.44439854719585e-31	61.511463493308
CEP55	-3.52966982449668	5.32442251665513	-16.7178745994726	1.25007077276825e-31	1.01905877979848e-30	61.476886584199
SIGMAR1	-1.10690352164558	7.42487367069214	-16.7808274693049	9.33109163269324e-32	7.69021251133489e-31	61.433125290856
EIF2S1	-1.03629438415718	7.50284543056423	-16.7829515804338	9.23955423319027e-32	7.61895367191571e-31	61.4321887402464
C5orf28	1.42478542388811	5.18734718726797	16.7500857642732	1.07627732350834e-31	8.82653210802906e-31	61.4144835200987
ARHGAP44	0.971100441210931	5.27728110878103	16.7466600074131	1.09354221120661e-31	8.9583359757111e-31	61.4114525982688
NUPL1	1.39500508869806	7.32383863803922	16.7780329290803	9.45291182442402e-32	7.78206819931749e-31	61.3934575307841
NAA15	-1.56246356410778	6.65371544000228	-16.7596831325982	1.02935506561078e-31	8.45557749738047e-31	61.3747354536897
TSEN2	-1.39034785360456	4.71260228242128	-16.719177156461	1.24252348394399e-31	1.01400720841864e-30	61.3587864689205
TMEM107	-2.06122511384931	3.49682673257063	-16.6936558968727	1.3991089267898e-31	1.13746722494183e-30	61.3570477198636
SNRPE	-1.49922615859966	6.47156805770116	-16.7468112973412	1.09277390382822e-31	8.95692846063566e-31	61.3560970039356
WDR76	-2.23026820058791	3.603100505566	-16.6904899145058	1.41986988059027e-31	1.15309714045125e-30	61.3454616475754
CPSF3	-1.03967276826486	6.02762122282291	-16.7381699861796	1.1375400108782e-31	9.30861079201478e-31	61.3284326045582
NTPCR	-1.02489426158922	5.44756423479295	-16.7174586727723	1.25249043893483e-31	1.02047728871652e-30	61.304883844304
MCTP1	2.94499709487378	1.43984657801217	16.6992042685192	1.36345904635071e-31	1.10908456338041e-30	61.2763773564993
C11orf1	0.942253693143456	5.40363361592957	16.7229949372156	1.22066544599057e-31	9.97253119531794e-31	61.2595703786736
MYO1B	-2.34171781642771	4.39196978367368	-16.6770278690015	1.5116643474514e-31	1.22580474711438e-30	61.2581185111303
HNRNPF	-0.796063615969606	8.7178824280361	-16.7516520213781	1.06847539892437e-31	8.76733693456195e-31	61.245322561128
UBE2D3	0.850990963256471	8.69688987821924	16.7533055359589	1.06030053992944e-31	8.70501525838186e-31	61.2441233456381
SLC12A6	1.0952735283878	5.63782310595466	16.7212430006356	1.23064742022412e-31	1.00486142806337e-30	61.2403401371231
CHD3	-0.855358146711353	8.57176850707866	-16.7461230650908	1.09627339583214e-31	8.97581314711857e-31	61.2344201925182
SMC4	-1.70163158922108	7.48768054325343	-16.7268086648405	1.19921671970666e-31	9.80263378503823e-31	61.2053041009511
SART3	1.11675170429388	7.01487630105502	16.7321307873374	1.16991672775862e-31	9.56833855338968e-31	61.1986989945705
GPATCH4	-1.16637907499199	6.05077145111275	-16.7140083301978	1.27274541138785e-31	1.03641784693058e-30	61.1934747142624
MBD3	-1.57111045951859	7.13980968355361	-16.7184741387656	1.24659120559351e-31	1.01677422831027e-30	61.1754748302439
PDE4DIP	1.03649566343382	4.76344260098027	16.6770018217023	1.51184762363867e-31	1.22580474711438e-30	61.1374000372664
UST	2.6041456171583	2.17226469402363	16.6424403588759	1.77583329211128e-31	1.43365122120123e-30	61.1216077090194
KIAA1551	1.52005077525908	5.39367979492304	16.6908961250131	1.41718892006942e-31	1.15154268526853e-30	61.1213177473848
ENC1	2.30676917251473	6.08729171610024	16.7038157315843	1.33452524541803e-31	1.08613718618955e-30	61.1208751951403
MFSD3	-2.02480511573423	5.79566562282118	-16.6683016235702	1.57433235327231e-31	1.27440294429849e-30	61.0937924567426
ROR1	1.75802468398885	3.24225738370364	16.6315261291635	1.86847700254874e-31	1.50520658102317e-30	61.0540073062767
PRDM4	1.27725339585091	6.34513903070483	16.6805636075778	1.48699215106449e-31	1.20695535893969e-30	61.004634351063
HYAL3	-2.3563562298835	3.54085247271668	-16.6159328494473	2.00933765866975e-31	1.61367546036804e-30	60.9929447493162
ABHD12	0.916884637306861	6.19881490615028	16.6726063253099	1.54309789887908e-31	1.24979277505762e-30	60.9748699510085
MRPL16	-1.11900705620993	5.59952663089761	-16.6531752234103	1.68921889178548e-31	1.36519434225247e-30	60.9608712290599
UBL3	1.51074933782115	6.06515687597494	16.6636101168728	1.6090981241797e-31	1.30114256503406e-30	60.9349398456386
DNAJC9	-1.07318692420406	5.62421931895942	-16.6428852827837	1.77215621744313e-31	1.43145227332577e-30	60.932706051694
MAGOHB	-1.84990217298818	4.46883745327428	-16.6062523356345	2.10211112913502e-31	1.68438104136027e-30	60.9264194200662
SMARCA4	-1.21472702915765	7.81429826954084	-16.6754784244916	1.52260564827348e-31	1.23386111249188e-30	60.9257507900046
TRIM56	1.38349775418423	4.69354552086232	16.640126954585	1.79507647489297e-31	1.44840775642089e-30	60.9195248209516
PER2	-2.64175840340955	4.02468575939284	-16.5964951987294	2.19998009863544e-31	1.76092223673293e-30	60.9158009449027
AURKA	-2.68169905435168	5.52160999559695	-16.6097567172018	2.06803942728747e-31	1.65885042949512e-30	60.9079542692165
GAPVD1	0.95515057823354	6.67020926735485	16.6659079844585	1.59197465075524e-31	1.28798983597741e-30	60.9074446365856
APEX2	-1.07512547782009	5.13287458027708	-16.6290573160956	1.89009851982661e-31	1.52180800931455e-30	60.8888304402247
STX2	-1.5843370500542	3.92773944161971	-16.5931514102822	2.23456396203025e-31	1.78669927869256e-30	60.87935997901
ZNF818P	1.68413562630666	3.14029509343226	16.5869037592651	2.30065381389806e-31	1.8366091265015e-30	60.8552239280738
GPSM1	-1.82816970075085	5.3513169224424	-16.6070208309006	2.09459134651301e-31	1.6792516636006e-30	60.840506139762
CHAF1A	-1.30844352346799	5.99723980727577	-16.6267145304769	1.91084898088635e-31	1.53769069115699e-30	60.8279915767632
NFATC2IP	-0.842238789253741	5.99994698698763	-16.6240148551931	1.93504479584992e-31	1.55632740516777e-30	60.7892129568261
CCDC113	-1.06570496335611	5.15725200516942	-16.5901939680285	2.26560740045469e-31	1.81055671768109e-30	60.7435099516036
TTYH3	-1.63457498879054	6.00924723019038	-16.597877956542	2.18583643286238e-31	1.75053439337928e-30	60.7221122642347
HMGCR	1.33266908163885	7.97229175175392	16.6336677848514	1.84992227692388e-31	1.49105920076699e-30	60.7144037653872
AFF4	1.26157917043481	8.70611147851329	16.6384766478766	1.8089319762397e-31	1.45880357439395e-30	60.7110129555409
MIS18A	-1.73026611451642	4.67245270863924	-16.5630698133901	2.57135020527203e-31	2.04726376894829e-30	60.708744063819
KIF13B	1.18703058026921	4.82599530430403	16.5815742878189	2.35858264810287e-31	1.88185319043107e-30	60.6948540234174
TMEM237	-1.41897352841634	4.96141690357688	-16.567987066384	2.5129955623147e-31	2.00186426332719e-30	60.6800553495782
DCTN2	0.718301243475345	7.23908503693178	16.6199933698104	1.97165995154101e-31	1.58492750708457e-30	60.6709149075281
ACAP2	1.39297849650234	6.71653378928598	16.6159078494077	2.00957186393728e-31	1.61367546036804e-30	60.6686100081618
SLC41A1	-0.918247404614844	6.24395423771197	-16.5942316825483	2.22333162882555e-31	1.77866530306044e-30	60.6439572070982
TEP1	1.2753938538867	5.36947193479191	16.5896076948403	2.27181267280362e-31	1.81454995185208e-30	60.6435384668723
MIOS	-1.23096025747363	5.48798336754764	-16.5791100995452	2.38586100517257e-31	1.9026069492125e-30	60.6431064006962
MAP1LC3A	2.32507486723337	2.61439433347876	16.5356636056294	2.92247103206364e-31	2.32066763709506e-30	60.6342344522702
SRPR	0.769770487805591	7.96926710855571	16.6109089883415	2.05695813369914e-31	1.65084357753213e-30	60.6099834753107
TIRAP	1.29327605684985	4.49795174500718	16.5571362638779	2.64358322368997e-31	2.10254479273986e-30	60.5961689871463
PLCB3	-1.89313596714317	4.72803440614959	-16.5334119396997	2.95337890471258e-31	2.34397133367675e-30	60.5717179602759
ZSWIM6	2.44941038920453	4.1947934926658	16.5375135183752	2.89732146023004e-31	2.30191423528118e-30	60.5595073092292
FAM65B	-2.8179364410799	3.0244813109359	-16.5161588189703	3.20138121690134e-31	2.53276819562647e-30	60.5433370174432
RAB25	-1.18089147599636	6.15871978884615	-16.5625599847411	2.57747795428873e-31	2.0510550589083e-30	60.5233607161738
MRPL42	-1.56423177964738	6.71336335309708	-16.5717525897319	2.4692108963581e-31	1.96802923671514e-30	60.5196617179512
RSRP1	1.47352647916414	4.79995763564547	16.5143789856112	3.22812837964976e-31	2.55258429430336e-30	60.4218993006237
SIVA1	-1.57183575795273	5.6534869333055	-16.5276106490455	3.03453459180735e-31	2.40485031590196e-30	60.4159146554808
QDPR	-1.21541960533411	4.8152032937715	-16.507012494914	3.3412427595086e-31	2.63924783149822e-30	60.4058367885408
MRPL18	-1.34470123332459	6.72626270723598	-16.5430925151033	2.82278532043301e-31	2.24388270892652e-30	60.4011140584708
RORA	3.92310459793107	1.94257644938843	16.5312987195795	2.98268538869205e-31	2.36598012660326e-30	60.3976767176535
KLF16	-1.55888304650758	4.87885059134482	-16.4942647802914	3.54648809980439e-31	2.79402231409563e-30	60.3342332377683
NOB1	-1.01981635960634	6.21024732515185	-16.5275855632866	3.03489034938347e-31	2.40485031590196e-30	60.33364999934
RAB6C-AS1	-3.0520612266903	3.31632391208265	-16.4781027172326	3.82504197441116e-31	3.01189461393592e-30	60.3051744760594
LYST	3.1632271610454	5.44605981052447	16.5016709142956	3.42574986046797e-31	2.70457728206031e-30	60.2919372268434
WDFY3-AS2	3.07120844277368	1.31178005566802	16.4976176712007	3.49130638647274e-31	2.75343785185266e-30	60.2692723485218
CTBS	1.24182730769368	6.03661404273682	16.5203381163823	3.13944797076053e-31	2.48507911064523e-30	60.2623219470757
BAG1	1.04809100868972	6.16485559117701	16.5210027636279	3.12971018557106e-31	2.47867764485944e-30	60.2517017634471
ADCY1	-3.27672708034288	4.2105779643546	-16.4518795328156	4.32460144135091e-31	3.39457476441847e-30	60.2433015456658
TGIF2	-2.9687330102945	3.69020566289974	-16.4502388194513	4.35795545185709e-31	3.41718324099666e-30	60.2163556504324
ADGRE5	-1.68418334816389	4.64950068086005	-16.4573399528435	4.21543460929115e-31	3.31234778090612e-30	60.1941712700269
MCM9	1.48501315623796	4.80266000631126	16.4717441214835	3.94057271770787e-31	3.10123898999483e-30	60.1660233159983
ZC3H7B	-0.989175351216595	6.81617389440739	-16.5005826725175	3.44322836680533e-31	2.71694782742768e-30	60.1654354393027
ARHGEF17	-2.55155967079204	3.47622982170852	-16.4322410153433	4.74126575165161e-31	3.70806492327086e-30	60.1364928780372
ALDH3A2	1.7893360594646	8.05392114536679	16.5129675437543	3.24949909236129e-31	2.56813044057354e-30	60.1326133052894
NCOR2	-1.68812245869869	7.4649853171763	-16.4969888393285	3.50158947366527e-31	2.7600980334151e-30	60.1321138019957
ABHD11	-1.20633182283908	5.39233000019294	-16.4655590622717	4.0563171505879e-31	3.18898734728942e-30	60.1194255373325
SNX29	1.03167904355444	5.13007107493966	16.4671144821379	4.02689178316097e-31	3.16751215379493e-30	60.0990279641154
CLMN	-1.74856812313852	4.84808098527492	-16.4377614457414	4.62021994379612e-31	3.61905178278782e-30	60.0846602158747
KIF4A	-3.49839123131433	5.80000297229067	-16.4192734052147	5.03830201826651e-31	3.93217999512941e-30	60.0704719946229
ATG9B	4.402559459382	1.22872581282187	16.4350353864837	4.67960046169906e-31	3.66365383383071e-30	60.0603489989527
CPNE7	-2.20726979839399	6.18056436652765	-16.4476359886065	4.41139991503211e-31	3.45728502735502e-30	60.0237780263573
GPATCH2L	1.21095148279212	5.93146795580757	16.4508592650329	4.34531212125084e-31	3.40904946774831e-30	59.9481018562616
CSTB	1.11303090852516	7.00172569726248	16.4564645502135	4.23274761586639e-31	3.32421224894612e-30	59.911448394547
DPP4	-3.34223305812556	3.09777536062187	-16.4207515813657	5.00351901920732e-31	3.9070640453675e-30	59.9091482797971
FBXO11	1.02780723350665	5.94222880045124	16.4342951388153	4.69585704308778e-31	3.67446531313216e-30	59.8856006481235
TRIB1	1.95975327364675	4.90643615481882	16.4103942606533	5.25241560923619e-31	4.09715702796315e-30	59.8508187934538
UBA6-AS1	0.914116753362496	4.97748768810308	16.4068520652493	5.34036536479633e-31	4.16359949728877e-30	59.8295091124713
WDR12	-1.25973102362336	5.51058492374383	-16.4056790658671	5.36981520268483e-31	4.18438739405892e-30	59.8252368179345
VMP1	1.0880775576008	7.41938607575514	16.4308829362536	4.77152986171833e-31	3.7297913796753e-30	59.7747176340951
KANSL3	0.8531156736141	6.93170723828713	16.4211373335536	4.99448167694715e-31	3.90203625707796e-30	59.7518040790087
ACOT7	-1.63305174658479	5.54668151992677	-16.3688014951436	6.38387923787327e-31	4.96428434157976e-30	59.7051296376826
DHX37	-1.47780399184475	4.91475552864095	-16.3659238201367	6.47068171508383e-31	5.02917994998441e-30	59.695804296929
CPEB2	1.89786184125594	4.50342084306404	16.3470649578085	7.06968287659791e-31	5.4786312881242e-30	59.672292114388
ARID5A	-1.89254149359472	3.6027402663243	-16.3196516612015	8.04128049955396e-31	6.21450684412261e-30	59.6189703953511
TRAPPC3	0.74517966487377	6.2510393651478	16.3857720745595	5.89527125805613e-31	4.59146230347359e-30	59.6163797706481
TMEM234	1.72144181704336	3.48832527333681	16.3263436086278	7.79236620109519e-31	6.02834471281017e-30	59.6154440250766
SOD2	-1.50749141524457	5.39101087456412	-16.3444131801121	7.15826855359986e-31	5.54350493042061e-30	59.597299677439
BRIX1	-1.55020249029116	5.60768849185062	-16.3574342475195	6.73374074418064e-31	5.22552201625925e-30	59.5819594750516
SMTN	-2.08589679576744	4.96657611460059	-16.3189796460308	8.0667145092563e-31	6.2309560221704e-30	59.5644279238433
BCAR1	1.41672789268593	6.41990142921934	16.3765184735448	6.15684009360053e-31	4.79021299717645e-30	59.5549495907617
VSIG10	1.09681566757006	5.32067329507581	16.3571150177655	6.74383958580794e-31	5.23065574486013e-30	59.5523127110391
FZD7	2.58242170123062	3.02979726888239	16.3023580967565	8.72220715756652e-31	6.70622952780434e-30	59.5470815317337
BRD8	-1.17657151089227	6.83876879686566	-16.3641091549217	6.52602872820033e-31	5.06957306687306e-30	59.545755669122
PTPN13	-1.19210578585604	6.18016235644218	-16.3470298221934	7.07084938491256e-31	5.4786312881242e-30	59.4972102349408
FANCC	-1.1379692718856	4.93210378345156	-16.3137462787626	8.26757206750327e-31	6.36645447003226e-30	59.4774715003372
RAC3	-2.5208927856572	4.49159870216531	-16.2772664161742	9.81464533521077e-31	7.50772869860035e-30	59.4272353840822
MARK1	1.36080803012374	4.29900159667126	16.2934383172103	9.09579348487836e-31	6.97560954897515e-30	59.4196605725785
CRIP2	-2.9411356445846	3.57539352784144	-16.2972171799367	8.93559806978846e-31	6.86327061974136e-30	59.4131708041762
TXNIP	-5.39600184417416	6.26709835508204	-16.2766795139973	9.84178175319101e-31	7.52465350335623e-30	59.4088751935005
NONO	-0.664559791655122	9.41761989961414	-16.3628403577959	6.56500943168777e-31	5.09721725058033e-30	59.4079737694796
C21orf58	-1.90150887359041	4.74584032632716	-16.2875511407574	9.35114022519848e-31	7.16411845008063e-30	59.3987887505468
ALOX12	3.46618647681096	1.93458625369083	16.2788100430676	9.7436317795364e-31	7.45720564737608e-30	59.3819806814528
RBM47	1.02245313475182	7.45146922986378	16.3410900646915	7.27085881185105e-31	5.62779463498739e-30	59.3560612709564
HSBP1L1	1.10529371528012	4.75375639912537	16.2935643613257	9.09040388343665e-31	6.97503856482804e-30	59.3344021670777
TTC39B	1.48148883283513	4.51413909280892	16.2827827060766	9.56323887020734e-31	7.32287582228625e-30	59.3342491911666
MED15	1.42990344226131	5.71885724736979	16.3175261851622	8.12200124397103e-31	6.26399438518074e-30	59.3342407149939
PPP1R14C	-2.75878368246035	2.73195189777766	-16.2969935357407	8.94499942124298e-31	6.86697910579676e-30	59.3247827514001
AIFM1	-0.799942845507463	6.8251354057526	-16.3222502788977	7.94368618976271e-31	6.14224468720272e-30	59.3177264621627
NEK2	-3.15767257928988	5.35715404928232	-16.2546962207991	1.091445283089e-30	8.31936160957581e-30	59.3135821459826
CLNS1A	-1.08629082388361	6.7759830140628	-16.3172478204039	8.13263307996797e-31	6.26897424685827e-30	59.3083014656621
ATP6V1H	0.83633501529775	6.56147949291769	16.3186536094488	8.07908326864662e-31	6.23730150961427e-30	59.2959633602027
ABCA2	-1.56357410631503	7.64623095091621	-16.3179324890472	8.10650799867214e-31	6.25525817615935e-30	59.2754791519303
ADNP2	1.48943558806254	6.58493726422788	16.3139347430559	8.26025221190234e-31	6.36408143734867e-30	59.2647816496068
TMF1	1.16972415789899	6.89213573502272	16.3121475907313	8.32992723040723e-31	6.41118335683213e-30	59.2489589194103
OSBPL6	2.32358703007281	3.39334259507738	16.2399258035508	1.17004783746156e-30	8.89675495812321e-30	59.2475814674147
ACP6	-1.30062138209465	4.478162295524	-16.2502599820337	1.1144784600422e-30	8.48201143233331e-30	59.2342070251373
SMIM13	1.52557288158894	6.05791033243251	16.2991056216421	8.85660862750548e-31	6.80608163513932e-30	59.2149391285317
IMP4	-1.54352467888837	5.64703448604876	-16.268793471289	1.02138101011495e-30	7.79718212907273e-30	59.1852778829092
SLC6A9	1.54934342711065	5.8614859909969	16.2754735536236	9.89777841747245e-31	7.56361530365223e-30	59.155124157813
IDH1	1.40648631095184	8.83791636717207	16.304614047472	8.63019140240135e-31	6.63888084520792e-30	59.1340854452649
GLB1	0.854736674458122	5.91515814254788	16.2729764327619	1.00147485722528e-30	7.64910806515503e-30	59.1173510409339
LTV1	-1.32705996496536	4.90336371923004	-16.2390128001391	1.17508926649243e-30	8.92069788961092e-30	59.0903242770323
MACF1	1.15595310621234	7.59052122664324	16.2875551524144	9.35096379417656e-31	7.16411845008063e-30	59.0880990430532
ANXA9	1.22240804066836	3.8614654437544	16.2237516662658	1.26266762455376e-30	9.56620436442951e-30	59.0805935718284
ZNF493	1.66903584544635	4.44911354308981	16.2393986931206	1.17295577998622e-30	8.91351416613008e-30	59.0689094616752
SMIM12	0.897775622672182	5.17131865445186	16.2516559958396	1.10717805835383e-30	8.43500036744855e-30	59.0516206655337
ADD3	-2.27794752792902	6.28949589390483	-16.239290695815	1.17355247185121e-30	8.91353764153656e-30	59.0472502016327
GLDC	-3.22593891809515	3.18373143051554	-16.2399058288123	1.17015790105843e-30	8.89675495812321e-30	59.0444929083355
ATXN10	-0.85719693924069	7.55166944893934	-16.2663086771786	1.03339370866648e-30	7.88087350397962e-30	59.0172109565504
SLC30A5	0.922999930227323	7.22372495446026	16.2671076732916	1.02951555617995e-30	7.85528739410478e-30	59.0140444912327
MAK16	-1.52290067266987	5.19214587876197	-16.2242602844987	1.25964571143081e-30	9.54812720991672e-30	58.992209671335
H2AFX	-2.39123960167032	7.26590907101405	-16.2386734414275	1.17696870366355e-30	8.93045076008681e-30	58.9588792011401
APOD	2.15742088763296	2.5633503618257	16.1793334546846	1.55676338034928e-30	1.17469140298114e-29	58.9560260285326
SLC30A4	-3.41757142563016	6.44001612784193	-16.2093673691606	1.35121699925537e-30	1.0226751240332e-29	58.9428001697323
SEPN1	-1.22167811308516	6.32709331978609	-16.2279348143095	1.23802878288688e-30	9.38901020395423e-30	58.935463387666
TXNRD3	-1.90047033565291	4.00902919898475	-16.1732881964022	1.60179443547648e-30	1.20745709051781e-29	58.93523748526
FXR1	0.95609259456263	7.71882130649814	16.2514614069371	1.10819276208407e-30	8.43844955144746e-30	58.930917627102
SYT7	-1.08442099656316	5.94838910321405	-16.2100801388575	1.34668562272349e-30	1.01975952147332e-29	58.8782212735524
MAPRE2	1.16728462153849	4.65284445426012	16.1864270669826	1.50554352942637e-30	1.13775750568024e-29	58.822881989547
GREB1L	1.50049506621229	3.90702773788445	16.1668967012877	1.65083015116825e-30	1.24254965162618e-29	58.8122099469314
FRY	1.98789752694204	3.62353862892715	16.1679647952957	1.64253188216345e-30	1.23692370825308e-29	58.7977606420261
CLK1	2.13749120425273	6.40821426877316	16.1966567901734	1.43464801375311e-30	1.08527327831318e-29	58.7764383978587
ETV5	7.15446275962248	0.934981809672796	16.3842559112693	5.93734979459281e-31	4.62183745544871e-30	58.7553433648931
VKORC1L1	-1.05785202395219	6.30801254849071	-16.1878912555349	1.49518410773638e-30	1.13049771207298e-29	58.7202782579382
CDC42EP4	-1.62769285371345	5.2261555280716	-16.1467017733918	1.81591080494617e-30	1.36270448011353e-29	58.6931306821314
FARP2	-1.23117858293377	5.09335659540052	-16.1481567305862	1.80348134327874e-30	1.35473115811273e-29	58.6814343214145
RBBP7	-1.09210499441029	6.87256096008917	-16.1793479435406	1.55665699666227e-30	1.17469140298114e-29	58.6457540775898
RGMB	-1.3796647066751	5.70094324342166	-16.1472798902289	1.81096176652004e-30	1.35967009430325e-29	58.6448475443639
CALM2	-1.21285333473981	7.7224659856361	-16.184533585916	1.51904737933031e-30	1.14738508289859e-29	58.6333863943601
ZNF302	1.06320192816744	5.59447555407669	16.1659486695952	1.65823093849206e-30	1.24749477817619e-29	58.6238865238342
CHD1L	-0.944129018353165	6.04109965602828	-16.1586721687197	1.71615686073285e-30	1.29042621035375e-29	58.6182199115832
AREL1	0.756126768451757	6.63527596987458	16.1752200358637	1.58726355791641e-30	1.19710444930551e-29	58.6017616426244
[truncated: 13,017 more rows]
