# Supplementary material for: The transcriptomic response of cells to a drug combination is more than the sum of the responses to the monotherapies
Source: eLife. 2020 Sep 18;9:e52707. doi: 10.7554/eLife.52707 (PMC7546737; doi:10.7554/eLife.52707)
Supplement: Source data 6. [file elife-52707-data6.zip › LNCaP/DE_limma_W_6.csv]

	logFC	AveExpr	t	P.Value	adj.P.Val	B
TRIM16	2.72668898093336	7.01976816602199	38.2463692680113	2.7448007184459e-64	4.12159275881837e-60	136.142438176678
GCLM	2.97490295805341	7.36663496752429	33.1435580833719	3.8573109501876e-58	2.70235164816472e-54	122.178311628496
BAG3	3.49328640178247	7.59227406443493	33.0296730607326	5.39894442227901e-58	2.70235164816472e-54	121.879339768978
DBNDD1	2.50712503777447	7.47774924109012	32.2701298514553	5.21089392278333e-57	1.95616957861286e-53	119.615658627779
HMOX1	9.0999643325126	8.09908799650029	30.4777919569212	1.30954003873338e-54	3.93281064432409e-51	113.816452477785
LPIN1	2.57823434305688	7.60495056874482	29.9367328676974	7.30880332915975e-54	1.82914984651105e-50	112.417611875434
PES1	-1.84723070014525	6.55255246502648	-29.8550770630577	9.49436495790183e-54	2.03667691725506e-50	112.099277427159
F11R	1.50121535722638	7.86323856071296	29.4653993932434	3.33480979422403e-53	6.2594379837585e-50	110.930247348665
TRIM16L	2.58155600745191	6.42971488515434	29.0649236094462	1.22944739421337e-52	2.05126467461199e-49	109.577675143977
DNAJB2	1.84586932805804	7.05363186842534	28.9255798098592	1.94220308339411e-52	2.9164121500246e-49	109.156234544127
ABHD4	2.08658504153982	7.6287354629928	28.7105905557312	3.94588174772312e-52	4.94024486722749e-49	108.461518956522
TUBB3	4.04457502447578	6.20668955784321	28.7104294244599	3.94798471009123e-52	4.94024486722749e-49	108.307274261867
P4HA2	3.4651299117736	4.92443165078256	28.29089190099	1.5932476291779e-51	1.84032356921041e-48	106.815030718008
TES	2.23048592403544	6.78184422587473	28.1013827659897	3.00774165585636e-51	3.0109499136226e-48	106.425767910198
TP53INP2	2.19021597970099	6.74736439517426	28.1019462275108	3.00205006006946e-51	3.0109499136226e-48	106.418739706447
OSGIN1	4.38865100166731	5.46328758968415	27.655980311379	1.35659771454518e-50	1.27316695510065e-47	104.707939381103
HSP90AA1	2.42395967860914	12.1330875110188	27.2339614275099	5.75062307017797e-50	5.07949153069367e-47	103.507766686021
TNFRSF1A	1.58006510516541	6.82203984760087	27.1102917390309	8.80873980252588e-50	7.2589695385357e-47	103.07475325477
DNAJB4	4.05766495293587	6.14063789689588	27.0981874153193	9.18489752478546e-50	7.2589695385357e-47	102.960174298981
KIAA0513	2.03573350002784	5.91605873094083	27.081606170751	9.72661169797568e-50	7.30274006284014e-47	102.933158278777
ME1	1.7729362547345	8.47234358432923	26.9575219948407	1.49473895219143e-49	1.06880952886221e-46	102.55970697906
MBNL2	2.58980760013075	4.61731045271458	26.4585364743949	8.54036155870683e-49	5.82918496207008e-46	100.633531596567
RRP1B	-1.17930359364033	6.47437924370733	-26.0590921446498	3.50768138982628e-48	2.29005842389702e-45	99.3979921283081
DNAJC3	1.49303344671655	7.25456363449407	25.8656616908165	6.99202538818776e-48	4.37467721787614e-45	98.7247563853634
HSPH1	3.02060176866201	8.54453092036575	25.7587427463808	1.02541029086778e-47	6.15902437106826e-45	98.3426869076091
ARMCX3	1.56016827844857	7.09479876587203	25.5893659496504	1.88521866579229e-47	1.08878628790527e-44	97.7342189658466
TFE3	1.53886605980362	6.96665464157639	25.4070292268476	3.64315012618234e-47	2.026131196102e-44	97.0789459092866
SQSTM1	2.40167306167199	10.0356146664611	25.0712128439655	1.23681340619856e-46	6.6328536098134e-44	95.8567746896804
NAT10	-1.35105444524421	6.53881867925356	-25.0566294218549	1.30458086666665e-46	6.75502975650564e-44	95.8030600725675
NOLC1	-1.22320019908528	8.37246477254147	-24.6938110253777	4.95379436512587e-46	2.47953920622433e-43	94.4768533550326
PALLD	1.86740685739302	6.19064292852654	24.5594693112502	8.1474758642767e-46	3.9465321799348e-43	93.9783902903431
UBE2H	1.71951326766909	8.05546991854866	24.4334860396048	1.30142350548622e-45	6.1069297994941e-43	93.5135996987298
TMCO3	1.42446377695893	7.14698493502492	24.4107115925601	1.41665942036527e-45	6.44622965339542e-43	93.431945805024
NOL6	-1.53303953295525	6.90341654535945	-24.1620232371691	3.59076030679017e-45	1.58584872843415e-42	92.504897473306
DNAJA1	2.18250685522282	8.73676115358622	24.1422128830201	3.86800026489192e-45	1.65948262793192e-42	92.4186429728211
ZSCAN31	2.06672505682842	4.47726141179572	23.9557363840829	7.80606021933635e-45	3.25599445148763e-42	91.6667747428914
UGDH	1.83028742173521	7.94452762825301	23.7509886940873	1.69490238753919e-44	6.77507294542602e-42	90.9527916285222
DNAJB1	3.96382198080161	8.18537542356797	23.747958214689	1.71452298832038e-44	6.77507294542602e-42	90.9381594925111
WDR3	-1.72467742740279	6.51101782139512	-23.6969840206889	2.0810767152705e-44	8.01267896320558e-42	90.7523136977248
FXR1	1.37938195155832	7.71882130649814	23.6438687525988	2.54740988910226e-44	9.56297672368988e-42	90.5472177421116
URB1	-1.98996027803492	6.15150403446662	-23.5401581638602	3.783925136572e-44	1.35284332978012e-41	90.1465748071654
SEC24D	1.60106272454097	6.95795148475889	23.5329142544047	3.89013423296602e-44	1.35847106144693e-41	90.130474363264
NOP16	-2.34406254182379	5.05378879721578	-23.5519281362927	3.61754840824832e-44	1.32490504629895e-41	90.0954154793362
INSIG1	2.57344957587965	8.28307822877681	23.4956815741052	4.48534584042899e-44	1.53072620772458e-41	89.9858871387384
PDCD11	-1.42551977787688	6.80893562706951	-23.2959123056953	9.65351916366999e-44	3.22127208359264e-41	89.2247394399807
KIAA0895	1.96532702464289	4.73824638054698	23.2115787130299	1.33596464380542e-43	4.36105328073527e-41	88.8440629995484
NOP56	-1.71211419949371	7.51123693536341	-23.1940924811724	1.42921163362199e-43	4.56617912563144e-41	88.8288265098735
GRHL2	-1.19076075319952	7.10021193663524	-23.1171369413802	1.92409692787393e-43	6.01921655603228e-41	88.5363347828088
HSD17B7	1.9495398777851	5.18377826626915	23.0283027661455	2.71423792883192e-43	8.31775443660002e-41	88.164308198655
EIF3B	-1.20113684191251	8.55563986871982	-22.9549305076202	3.60871058839177e-43	1.06251761167237e-40	87.8964979174299
RRS1	-2.19476745899097	5.1510255808117	-22.9643596821553	3.47888374287182e-43	1.04477836565926e-40	87.8845254877816
DKC1	-1.34847477856169	6.97089339238598	-22.8331102042736	5.79856996047479e-43	1.64285521748093e-40	87.4363084229654
POLR1B	-1.58913663940451	5.7553208188769	-22.8088787446082	6.37349087490413e-43	1.77230257365853e-40	87.3367523219752
TFAP4	-2.31351910215917	4.15678082208915	-22.8431005544459	5.57701998961839e-43	1.61047177238672e-40	87.0926500648387
GTPBP4	-1.56834464766566	6.88496240058456	-22.688206394728	1.02157142109112e-42	2.78907571983713e-40	86.8730122702555
WBP2	1.64588483444323	7.84772571630618	22.621879607693	1.32492788079503e-42	3.5526994746461e-40	86.6044456771937
PCDH1	2.14399182271573	5.62245842698902	22.5799652804593	1.5619426103497e-42	4.1147596907037e-40	86.4475232365318
TSPAN5	2.05459345638657	3.928107145922	22.497501039425	2.1604223117079e-42	5.59325886769066e-40	85.99370626628
NSUN2	-1.13741306873171	7.01836717965808	-22.4594628166685	2.50976625200507e-42	6.38756780340816e-40	85.9747104356533
MYBBP1A	-2.157210307726	6.38228595609245	-22.3677352993621	3.60497943990404e-42	9.0220618782665e-40	85.6184285702478
HMGCS1	1.94221382080041	8.01092711096575	22.3521229762292	3.83453243966451e-42	9.43923592032825e-40	85.5415693413382
GOLPH3L	1.55503491693808	6.74326284322276	22.3167965578257	4.40981392199378e-42	1.06802848149449e-39	85.414319847731
RIT1	2.22800392569257	6.19270559275461	22.2970067575737	4.76931488332891e-42	1.1367624172709e-39	85.3396601857912
FAM219A	1.55809149159475	4.9031338887447	22.2711100080294	5.28475038571538e-42	1.23993455924847e-39	85.2123615530119
ADCK3	-1.41765059780822	6.44546069524462	-22.2584644962757	5.55647939589813e-42	1.28363222475087e-39	85.1869439382754
SMIM14	1.78125111798274	6.9418291941642	22.2096124567076	6.74523339514527e-42	1.53464279790154e-39	84.9889715136314
TMEM2	2.37904529142777	6.24856582224231	22.1167909865166	9.75678678615142e-42	2.18668522956492e-39	84.6268862544969
SRXN1	2.46759260435321	8.94437464496432	22.0530477327006	1.2579047525745e-41	2.77774967127333e-39	84.3418108077078
APTX	1.20877839473505	6.44743957988052	22.0315172803689	1.37076744371015e-41	2.98310781663067e-39	84.2824697178997
TXNRD1	1.71308675546901	10.4299524355075	22.0255336489273	1.40390789618383e-41	3.01158299558519e-39	84.2161863805865
GTPBP2	2.56314154441857	7.62029312911535	21.9275029955523	2.07763372795749e-41	4.39404902239574e-39	83.8625021579161
HERPUD1	2.19809400677373	8.34033559735188	21.8961572349787	2.35561178261818e-41	4.91275923997146e-39	83.726309196104
HSPA5	1.80436912770043	10.7254462798672	21.8303261086636	3.06759393060853e-41	6.30999869342708e-39	83.4304961117188
STIP1	1.36662830445962	8.74459261789647	21.7991053301563	3.47751706407715e-41	7.05654003164629e-39	83.3222358284839
BYSL	-1.98234933010386	4.80660292496552	-21.7923617160936	3.57306964284857e-41	7.15376183426856e-39	83.2753535812232
PTGR1	2.26810553776626	7.1105841735078	21.6697008537773	5.85562520125149e-41	1.14192296132458e-38	82.8266350555297
GCLC	1.47477567971477	6.22062015522295	21.6631668835964	6.01205072725439e-41	1.1573968425699e-38	82.8155219512456
SYNM	2.08386221251496	4.03933764041546	21.6855146310308	5.4937905026862e-41	1.08545734458337e-38	82.8126063062086
POLR1C	-1.70683954953123	5.22077315111605	-21.5957468486804	7.89385663621559e-41	1.50043229429637e-38	82.5216822505884
AZI2	1.58842744057806	6.38660441344106	21.5721654696434	8.68380578869372e-41	1.62995034653781e-38	82.4459265658468
MAFG	2.29919030579903	6.53642251778699	21.4827981285776	1.24722154808732e-40	2.31213318099742e-38	82.0887526833008
AKAP1	-1.96484563910719	6.65789044736765	-21.4772095466797	1.27582125461369e-40	2.33630877552186e-38	82.064610116388
P4HA1	2.02404338824154	6.64949978539461	21.4686048255362	1.32115319496098e-40	2.38326912889951e-38	82.0218826544012
TRIB3	2.4640734085609	8.65755459136636	21.4663665538927	1.33320862298588e-40	2.38326912889951e-38	81.9930452284249
HSPA4L	2.05608266767731	5.31892829885501	21.4086930987254	1.68514029226156e-40	2.94233332890692e-38	81.7895514058814
SORBS1	2.34149186744828	3.36471326691775	21.4376032963197	1.49835963377179e-40	2.64698450126085e-38	81.7343914300246
UTP6	-1.37812544067488	5.93184721547644	-21.387997691511	1.83309625137372e-40	3.16388198972733e-38	81.7056546794265
NOP14	-1.23459827458861	6.18436149902686	-21.3647372451443	2.01507331294902e-40	3.43844782582301e-38	81.6101812081022
GEMIN5	-1.76919076821474	5.01515533082604	-21.3260243501676	2.3592054579167e-40	3.98043024225586e-38	81.4241541864561
TMEM185B	-1.01499628946622	6.17506498538482	-21.2711798032388	2.95057596246129e-40	4.92287207247985e-38	81.2304006253589
DDX56	-0.99279633157497	6.73504554142472	-21.2243912179375	3.57192363671923e-40	5.89406651966769e-38	81.0294402555097
CAD	-1.88018495013887	6.61656542469463	-21.2057732963325	3.85441881776593e-40	6.29108184430143e-38	80.9606793011552
STX3	1.52081989647374	7.8186658237774	21.1428391932265	4.98693475650135e-40	8.0520228283467e-38	80.6831377196382
TP53	-0.949511210736605	7.25242136148099	-21.0988024771182	5.97362477029866e-40	9.44209995271628e-38	80.5115337199305
MKRN1	0.899903377944788	7.01404923103086	21.0676953751797	6.78707658905223e-40	1.06161189647092e-37	80.3847686211845
C10orf2	-2.53722028595013	4.00193512402822	-21.1093188841583	5.72143611755674e-40	9.13968986608852e-38	80.3467633280292
SH2D4A	-1.88590399383799	4.69665597530123	-21.0084946755316	8.65646218665718e-40	1.34005604324582e-37	80.1147879986355
UTP20	-1.61950908027833	6.09549023738211	-20.9651204205899	1.03482792902608e-39	1.56959355376319e-37	79.9813236925523
NAP1L2	1.85357767680286	5.32895323190098	20.9524456141216	1.09028944388752e-39	1.6371786289415e-37	79.9307436057768
TRIM5	1.39996791477431	5.83187891225289	20.9228470439746	1.2317503732365e-39	1.83128352519993e-37	79.8049042391222
ADM2	1.51078780065921	7.13857717165746	20.9168133196348	1.26278257292188e-39	1.85901403088186e-37	79.7636698187549
HSPB8	5.24052820454356	3.78392611016434	20.970035849705	1.0140918762707e-39	1.55383710347764e-37	79.5859480063861
DNAAF5	-1.60366541968918	5.64156640823504	-20.8387738372444	1.74285907485306e-39	2.54085163766928e-37	79.4636239035343
ANKMY2	2.13725944996342	4.50822811441995	20.7950181951299	2.08862655597112e-39	3.01565541965984e-37	79.2404114001399
CLIP1	1.36592386159685	7.34697770045077	20.7087708380283	2.98594538247194e-39	4.27018627268558e-37	78.8984769667727
RHBDD2	1.78140535987314	6.83354617167659	20.6363942961531	4.03312201491332e-39	5.71333586565457e-37	78.6042683066642
GABARAPL1	1.62893969753627	6.48173614621184	20.6317663971251	4.11148757371057e-39	5.76991564549888e-37	78.6005627035702
RBM23	1.03625269659467	6.91812079398158	20.5405566514083	6.01100699523502e-39	8.3575260222638e-37	78.2022920707967
SNX3	1.09033763198331	7.29900817826516	20.51215241012	6.76713157341806e-39	9.23774979149505e-37	78.0797295377981
CDKN1A	2.43953993849463	8.98263807180801	20.5145719621101	6.69914958682638e-39	9.22884680695275e-37	78.0630736057366
RNASEL	2.2467929715395	3.95276454982642	20.5085700231361	6.86906357675782e-39	9.29241969987346e-37	77.9828007176214
PPRC1	-2.01229857677674	5.8784223670482	-20.4756179900787	7.88230918954584e-39	1.05679245348411e-36	77.9616250454826
TBRG4	-1.67307767665659	6.34069181702581	-20.436807822519	9.27056914630802e-39	1.22111286228913e-36	77.792576874149
HNRNPF	-0.975420969077012	8.7178824280361	-20.4432561358742	9.0239173313369e-39	1.19914285528633e-36	77.7749913576967
DNAJB6	1.39061850387812	5.89271806684207	20.4165458367615	1.00906728897545e-38	1.31757864445699e-36	77.7051236843511
ASNS	0.962197710702551	8.83053929244701	20.4135090972679	1.0219729824971e-38	1.32292640561866e-36	77.6451647849551
ABCF2	-1.09477170098779	6.63673681109388	-20.3951268266533	1.10372202750149e-38	1.41653760384294e-36	77.6078640210935
ELP2	-0.976683571988457	6.5179824382754	-20.3737820074078	1.2069481891308e-38	1.53589271254136e-36	77.5261303624767
RNF103	1.73504964400778	6.8897702003151	20.336591473407	1.41058962448908e-38	1.7799507396074e-36	77.3661458424248
GEMIN4	-1.83257369774357	5.73292332919182	-20.3070755074971	1.5965852535609e-38	1.96510853831725e-36	77.2572070578622
CBLB	2.03057464233058	4.84199949541352	20.309153631812	1.58271718011104e-38	1.96413894021053e-36	77.2427932678539
FTH1	1.75476801908341	11.6550602860358	20.3242643215864	1.48545908938154e-38	1.8588044738461e-36	77.2379146336943
RAPGEF2	1.58541402521709	6.32712163015569	20.2898600419366	1.71627887875989e-38	2.09525558076899e-36	77.1725787745218
SIPA1L2	1.44480044414558	5.56084833827015	20.2693521291885	1.87071916500654e-38	2.2653805630434e-36	77.0980577116812
TSR1	-1.21166506746779	6.50678236308161	-20.2522542403733	2.01013016216805e-38	2.41472916120923e-36	77.0119023927323
RCL1	-1.39001406013662	4.97995842586492	-20.2461740245466	2.06218949728849e-38	2.4576061501019e-36	76.9971088052842
NOP2	-1.90989596000518	5.99678011870492	-20.2352178505446	2.15944907802264e-38	2.55325097288095e-36	76.9556366145856
ELAC2	-1.17392910786903	6.90445449707304	-20.2271402263426	2.23410208455065e-38	2.62088100793848e-36	76.9009602393995
CPEB2	2.2981825039934	4.50342084306404	20.2024157717327	2.4791512032765e-38	2.88580887351937e-36	76.7754974831255
KLHL12	0.989541833066126	6.90955935629097	20.1932436267733	2.57679194266789e-38	2.97639290854624e-36	76.7515884245024
ULBP1	2.75348579658706	4.83614882010603	20.1690526494042	2.85330009609509e-38	3.27062246129496e-36	76.6625268436615
SELK	1.4981499994028	5.96571679423501	20.1654724163997	2.89668802046373e-38	3.29520206933965e-36	76.6566996171556
PKNOX1	1.12288115888244	5.49012442926015	20.1526575384723	3.05750594208253e-38	3.45199317491063e-36	76.608173306376
ID1	2.43564803768519	5.86158339442705	20.1486725298741	3.10932506134144e-38	3.48430038217187e-36	76.578213912639
STX5	1.49423412006604	6.1485376462777	20.1397484116289	3.22860071661622e-38	3.59116061931179e-36	76.5489334988079
CYB5D1	-1.02474980104735	6.24714006718262	-20.1141856581594	3.59638869734029e-38	3.97083622641631e-36	76.4370395111322
PAK1IP1	-1.69177240150218	5.14377985578485	-20.0899202982829	3.98449509250504e-38	4.3672392926318e-36	76.3432510272229
HIST2H2BE	1.36860871020524	7.04293759046112	20.0856640770986	4.05679583460129e-38	4.38250692463115e-36	76.3012553562447
SLC7A11	2.05834271869007	9.90229467857052	20.0872844036087	4.0291167926915e-38	4.38250692463115e-36	76.2592674697294
EXOSC2	-1.33030980898373	5.72678188006167	-20.0448201154552	4.82145468081328e-38	5.1713545347923e-36	76.155192486923
MAK16	-2.01937080943011	5.19214587876197	-20.0300634522856	5.13210138961635e-38	5.46550599053043e-36	76.0861240033209
SLC48A1	1.59220370958838	5.88804216039048	19.9981875567819	5.87368692806164e-38	6.21121710646292e-36	75.9558433864063
ANAPC7	-1.01942990414996	6.33313145675813	-19.9940882521743	5.97658119032687e-38	6.27582819258379e-36	75.9295902391667
CHCHD4	-1.53013908468545	4.8400209994124	-19.9412374456159	7.47773444832763e-38	7.79761531083943e-36	75.706854298595
HSP90AB1	1.13747538640417	11.7264866526892	19.8992712539051	8.93617122273158e-38	9.25417566072672e-36	75.4251142488658
SEH1L	-1.54794251035961	6.40139253708016	-19.8694771255418	1.01425286435208e-37	1.04315212404869e-35	75.4069215873919
LTV1	-1.71917779037262	4.90336371923004	-19.8538044160877	1.0841627111166e-37	1.10746852177734e-35	75.33603189089
CAB39L	-1.70841278012105	6.54095299471142	-19.8345164175521	1.17689688586937e-37	1.19407321879828e-35	75.2563656591966
BTN2A1	1.50550485979898	5.57032795996997	19.8307915841588	1.1957053066133e-37	1.20501415329566e-35	75.2518495733952
DHODH	-1.79170654839613	4.3485066850925	-19.8165924425777	1.27022188902246e-37	1.27157679237075e-35	75.1503130056459
DFNB31	2.19708541637872	4.26420487191854	19.751325294554	1.67765895631504e-37	1.66832628397527e-35	74.9065384604716
HK2	-2.38630848012718	6.01647119683507	-19.7302089109794	1.83587846852972e-37	1.81365467654226e-35	74.8281034478605
AFG3L2	-0.945448058007569	6.99446651775711	-19.7160825593632	1.95002968036541e-37	1.91383305100438e-35	74.7370163760832
ID2	2.15858957334703	5.50589900121654	19.6957022777348	2.12743042957941e-37	2.07438281367302e-35	74.6793788629106
DDIT4	1.73155786438168	9.29730938279806	19.6905380855555	2.17490709144875e-37	2.10699386356093e-35	74.5918463401071
EEF2K	-2.08505903691784	5.08664229562501	-19.6160048544482	2.99187393247261e-37	2.86152732293049e-35	74.3241949987374
CBX4	1.52524901542947	7.66253958913901	19.6234234039344	2.89830585783498e-37	2.78980517700321e-35	74.3235852537601
TSEN2	-1.71483776357978	4.71260228242128	-19.6114866449011	3.05034502267991e-37	2.89898613041529e-35	74.3018435220089
POLR1E	-1.10602757712791	5.54112165200626	-19.4907508814473	5.12123125129955e-37	4.80627552934463e-35	73.8053590612138
SURF6	-1.35198782393525	6.16989605893251	-19.4931642433647	5.06837427815231e-37	4.78658541891415e-35	73.8036413485336
TDP1	-1.31586900606998	5.12343865106362	-19.4796353163346	5.37193863507938e-37	4.97932287310814e-35	73.7606480539278
CLK3	1.89934576669626	6.3089509092447	19.4813687333499	5.33204376769523e-37	4.97304156619326e-35	73.7413519221873
ZFAND3	1.1369915783594	7.19824743810549	19.4146215428364	7.10670975887133e-37	6.54689286743631e-35	73.437022531277
DPH2	-1.92924837144443	4.97547705720968	-19.276837667039	1.288252833497e-36	1.17953686267018e-34	72.8874354014614
DIMT1	-1.41626172708045	5.37420925724983	-19.1935417838256	1.84787959703822e-36	1.67155180898349e-34	72.5318458913567
CLASP1	1.08263236752929	6.65499004180224	19.1953067575972	1.83379164371712e-36	1.66886153467008e-34	72.4939636203527
SAT1	2.00145357984566	7.7034347765658	19.1746391558143	2.00576694384668e-36	1.80350876819172e-34	72.3924557510509
DDX42	-0.821914448204708	7.49241005185395	-19.1580569900168	2.15542163954935e-36	1.92653638925435e-34	72.3230649754466
DEDD2	2.5217302359375	4.46364651475266	19.140566610005	2.32547624790978e-36	2.06623380701854e-34	72.2893337329349
PUS7	-2.06919714154481	4.831351328276	-19.1243004334384	2.49573336614913e-36	2.20446660153502e-34	72.2197053803903
FASTKD2	-1.06479076694454	5.89709613669709	-19.0558771540263	3.36075732033543e-36	2.93401929779981e-34	71.9220254353793
SRSF6	-0.848495532861246	8.20471466910349	-19.0565074628325	3.35154805948955e-36	2.93401929779981e-34	71.8648874593433
CCDC86	-1.70256428066128	5.7376389839104	-18.9555986352154	5.20362699174476e-36	4.5166279137595e-34	71.4908209183725
RAP1GAP2	-1.3353097173742	6.39294658106908	-18.9497655698909	5.33786363151549e-36	4.60651495924348e-34	71.4514820739617
DDIT3	4.011512139405	6.62520834165039	18.9202065710511	6.07364154899064e-36	5.18192053975246e-34	71.3483422174498
DNAJC7	0.954516072915746	7.31692976623586	18.9273971753725	5.88575496276708e-36	5.05031408690917e-34	71.312286496036
NRBP1	0.924002656856011	7.28053615446019	18.9014492927328	6.59267575579541e-36	5.59297283327818e-34	71.2063010275626
NIFK	-1.53430493643903	5.58423484949427	-18.8784136317444	7.29161149774595e-36	6.11680660615381e-34	71.1608386824435
HMGXB3	-1.04687458634679	6.83175074732225	-18.8803684834059	7.22950698314471e-36	6.09877959881466e-34	71.1347751339373
DNAJB11	1.01416712538128	6.96585842231121	18.8738973901913	7.43715126070116e-36	6.20423685170492e-34	71.0906151215183
DDX18	-1.19721335827577	6.91798004656693	-18.8476757895766	8.34185556106248e-36	6.92051398369691e-34	70.9848241962088
PRKD2	1.54251456421698	4.56386508240796	18.8058196015709	1.00212810048547e-35	8.2681074488406e-34	70.8502156612904
CCDC9	2.00161184315874	4.06796338000795	18.7676770703793	1.18467571510841e-35	9.72081450167643e-34	70.6596043970595
PFAS	-1.71857505558283	5.37836215480948	-18.7495758888294	1.28267636526753e-35	1.04677545113354e-33	70.6010071358822
RRP9	-1.64033683327604	5.40201554152345	-18.7406742606608	1.33382365932123e-35	1.08263221991177e-33	70.5646048887059
CAMKK1	-2.03020813799998	4.83464262187577	-18.7228205514051	1.44268127180448e-35	1.16025508647076e-33	70.4749319744363
UMPS	-1.09800617192456	5.90117854437778	-18.7224693359372	1.44491010368962e-35	1.16025508647076e-33	70.4642939092004
NEDD4L	-0.961401966893958	7.72242217383346	-18.6861455909153	1.69517908184519e-35	1.34681529592526e-33	70.260435033685
FAM86EP	-1.8294018586494	3.3879077091822	-18.697596828355	1.61189612600601e-35	1.28745916106948e-33	70.1863289604091
STK40	1.64016161811782	7.29980444735113	18.659794598395	1.90365667495369e-35	1.50448992795288e-33	70.1491496062206
KNOP1	-1.59266608346939	4.94562663440371	-18.6339725778319	2.13298304238236e-35	1.67690436462898e-33	70.0992966677726
AIM1	-1.57783031667525	4.56901317756297	-18.6315202720262	2.15615850360064e-35	1.686295629691e-33	70.0857613514358
ABHD3	1.47503694157869	5.99739973424365	18.578948371832	2.71877557559723e-35	2.10438835274062e-33	69.8298162737366
RNPS1	-1.01757191482418	7.5277159261388	-18.5802190244111	2.70357143607549e-35	2.10346262611966e-33	69.7951679578505
SNHG16	-1.34140726701355	6.19146898333908	-18.5495692773979	3.09535272738164e-35	2.38358033612116e-33	69.7013869133654
UCK2	-1.26860324208822	6.09890098901782	-18.5157903760459	3.59370533623571e-35	2.75321833310793e-33	69.5528036347075
LRRC47	-0.893083545576104	6.63873283518837	-18.5114938528159	3.66263239475859e-35	2.79178111876625e-33	69.5141872598376
HOXC13-AS	2.3645194975931	3.27294570167197	18.5034558182313	3.7951764073026e-35	2.87820045111393e-33	69.3808613719238
RALGPS2	1.53245141853318	5.14260343988539	18.4573940504792	4.6534079596377e-35	3.51133537296079e-33	69.3206779075982
OSBPL5	-1.80146314070553	5.80186810061101	-18.4534597779126	4.73520650345594e-35	3.55519304279472e-33	69.2986286935785
CASP7	1.13622175030369	5.12197513165659	18.4354228333853	5.12914396389149e-35	3.81283295850468e-33	69.2155692227585
SARAF	1.01654071018891	8.80753090093997	18.449702284044	4.81468045296391e-35	3.59687769560727e-33	69.1860231659686
RPF2	-1.3461001437103	6.63335932959421	-18.4333570922865	5.1763167743455e-35	3.82894446717104e-33	69.1703892982152
UBIAD1	-1.40633871617788	5.38548660607092	-18.3757096859392	6.6845179729876e-35	4.84902038079139e-33	68.9600959316851
MAP1LC3B	2.36375229791187	6.87429820809902	18.3815100031019	6.51460926962224e-35	4.74870741711881e-33	68.9494971183443
ATIC	-1.17051419885685	7.38787400534054	-18.3871593514757	6.3533014565559e-35	4.6765281701786e-33	68.9423682731682
LEO1	-1.11407086857646	6.57110404802333	-18.3817313696917	6.5082115901608e-35	4.74870741711881e-33	68.9402796944738
COG2	-1.30495853703759	5.01033733473769	-18.3597814486373	7.17440204258906e-35	5.15458474026398e-33	68.8932831294416
MSMO1	2.04970898147722	7.26151821259622	18.3599433118652	7.16924640245384e-35	5.15458474026398e-33	68.8289400550705
MCTP2	-1.80279951893116	5.99618701968421	-18.3236545315276	8.4237148042789e-35	6.02335721433581e-33	68.718088607858
PMM2	-1.10383921727411	5.70544464572288	-18.3089317662812	8.99365702835318e-35	6.40041487856641e-33	68.6539316177765
XRN2	-1.0721520230089	7.15251445504562	-18.28695877027	9.91728604840157e-35	7.0244324199433e-33	68.509010136598
GRWD1	-1.50903704620895	5.00998995660815	-18.2617579369708	1.10947859403369e-34	7.82156364695298e-33	68.4592417363184
TMEM39A	1.42205987589719	5.66317755189757	18.2429363633367	1.20651698477956e-34	8.4265390899767e-33	68.361574735944
DDX21	-1.28654067759676	8.6894039545908	-18.2560002452834	1.13829909593526e-34	7.98724262830089e-33	68.3311824007625
FAM86C1	-1.59589584771202	3.70310443110197	-18.2283920592282	1.28731840024661e-34	8.94924680467739e-33	68.226049272776
ZFAND2A	3.4899980074482	4.7766922339549	18.1776293768143	1.614490456086e-34	1.11207287562327e-32	68.0867665898026
FUBP1	-1.21195158523695	6.83786430356156	-18.1889174523555	1.53515871465174e-34	1.06230153268251e-32	68.0752535881252
SLC25A37	-1.0398645925552	6.39218260244231	-18.1435064503658	1.88029603237095e-34	1.28924772703571e-32	67.8901580703289
IMP3	-1.59106329515435	6.03720750649501	-18.1179055186026	2.10828019914446e-34	1.43899706683424e-32	67.7958230313268
URB2	-1.65176227544025	4.39372538016746	-18.1116656545565	2.16794361269654e-34	1.46638924721852e-32	67.7874254246471
FAM43A	1.66129537963348	6.53503857119285	18.1132284615778	2.15284295305783e-34	1.46276424357993e-32	67.7495405194212
PRKCD	-1.63636219980452	5.80422194172746	-18.0636238014587	2.68801202744233e-34	1.80192806268188e-32	67.5599113792977
BSDC1	0.966450843926219	7.14882339004118	18.0648528241765	2.67325669027954e-34	1.80007275610931e-32	67.5074086061956
HSPA8	1.88571762058627	12.2377368924927	18.0576163365743	2.76132416530201e-34	1.84284638516333e-32	67.3728388101595
NAA15	-1.69735415050634	6.65371544000228	-18.0127454753123	3.37649838804745e-34	2.23354624647227e-32	67.3017424409147
SLC3A2	1.73325606788904	9.35015984154183	18.0005441456706	3.56646361150017e-34	2.3488604206266e-32	67.1783085986662
APEX1	-0.931766646680448	7.90502282516888	-17.9798441763458	3.91367980389696e-34	2.56628017184789e-32	67.1101796847805
MMACHC	-1.33451489733401	4.35207373465454	-17.9443374877735	4.59037736712268e-34	2.98394400626468e-32	67.0453393219241
SESN2	2.31746120689566	7.10016023583952	17.9499165518627	4.47672768548732e-34	2.92271925762076e-32	67.0040611757204
PRSS16	1.58368848252529	4.37424749071674	17.923390387102	5.04362279525811e-34	3.25043089672085e-32	66.9478990594512
HSPB1	1.6783125219493	8.40441268495778	17.9430490081584	4.61703471849539e-34	2.98833591952271e-32	66.9220919354438
FAM214B	1.36461741077499	4.94263795371917	17.9102803274733	5.34994306883972e-34	3.41849979241265e-32	66.8920892401447
ADAMTS1	-3.55147900829698	8.07165006916115	-17.9221837349183	5.07106334492706e-34	3.25414902510362e-32	66.8632870089192
CDCA7L	-1.816260881634	4.78615754129023	-17.8511728415908	6.98096556024162e-34	4.44178723951645e-32	66.6235281679413
GLRX	1.74836940274738	2.92440795261074	17.8069878138675	8.5198386535376e-34	5.39805473508526e-32	66.3015511514143
HEXIM1	1.42891612620942	6.65971488408758	17.7845158280118	9.42917311362785e-34	5.94909510395949e-32	66.2571661816008
PTRH2	-1.25231832898403	5.28316913467432	-17.7428781935599	1.13802461121132e-33	7.09069608379637e-32	66.1386328613827
PGD	1.30224592942078	8.61367700918984	17.7650526319196	1.02953590344626e-33	6.46841469713348e-32	66.1281854943307
PELP1	-1.38410432713261	6.69462266555838	-17.7435825660379	1.13440761858567e-33	7.09069608379637e-32	66.0907253540474
DDX19A	-0.849950747826206	5.66512166045637	-17.7144315978627	1.29422140356828e-33	8.0305903289179e-32	65.9889972815818
SLC35F2	-1.24297462057627	5.5772984621368	-17.6627066305812	1.63564306591694e-33	1.0051851786536e-31	65.7725766616814
YWHAG	1.01832360173369	9.33964444641098	17.6890029191804	1.45203592977634e-33	8.9727454821076e-32	65.7607908826386
RALGDS	-1.33854280667258	6.48494595072226	-17.6621122067301	1.64005306852779e-33	1.0051851786536e-31	65.7273195903988
AKR1C3	4.27946958178244	1.72873069089169	18.0223085876153	3.23475161698645e-34	2.14924912746321e-32	65.6888229797091
GTF3C3	1.11400898302444	6.16112138701713	17.6049409602016	2.12528659583981e-33	1.29728876110287e-31	65.4643591621076
ATXN1	1.87197753702761	5.31463671279326	17.5898572569968	2.27585483557926e-33	1.38357231623717e-31	65.4533189644247
MTAP	-1.48369882655294	5.55259301753386	-17.5708995924338	2.48041427149771e-33	1.4958193052534e-31	65.3545184052164
UBB	1.61486468296281	10.042017363741	17.5867527731682	2.30815223219738e-33	1.3975489483337e-31	65.2824513785776
THADA	-1.2054715738407	4.78579947339674	-17.5081713174515	3.29875087549396e-33	1.97381304654483e-31	65.0883695624314
SETD6	-1.34204649921193	4.97677891775743	-17.5081328714842	3.2993278814781e-33	1.97381304654483e-31	65.0878402940826
CALCOCO2	0.946128559606057	7.2936520402671	17.5069145640817	3.31766521121936e-33	1.97690717506627e-31	64.9850479173251
SDCCAG3	-1.07273095413503	6.10396249769012	-17.4566143754253	4.17143032226396e-33	2.47581809166465e-31	64.8002587621258
CTPS1	-1.23982779232837	6.18092813762533	-17.4550837134682	4.20062169023303e-33	2.48332816143855e-31	64.7912038707291
PDE4DIP	1.07811654006314	4.76344260098027	17.3957157464511	5.50654205443864e-33	3.19251874476644e-31	64.5742124962121
XBP1	1.37511198466563	8.43078054526475	17.4165852168695	5.0064440900728e-33	2.94810841006012e-31	64.5510393232561
SDAD1	-1.12170082217675	6.2350004847931	-17.3973531920725	5.4655484797848e-33	3.18103395242049e-31	64.5375541069398
PRMT6	-1.33378641685304	6.25315152022199	-17.3976998356093	5.45690968860074e-33	3.18103395242049e-31	64.5343700610312
METTL1	-1.90808356780009	3.99131933070312	-17.3975254502806	5.46125387096021e-33	3.18103395242049e-31	64.5232304102985
QSOX2	-1.20121060098558	5.43776399669378	-17.3828229869546	5.8403104403117e-33	3.37300390660464e-31	64.4931408923032
DIEXF	-1.65897048364511	4.99384560654034	-17.3731982792147	6.10268144583224e-33	3.4976284194892e-31	64.4771999927396
CENPBD1	3.03265868193224	6.61794291860921	17.373399592554	6.09707399460544e-33	3.4976284194892e-31	64.4144580443619
PPP2CB	0.869355519103811	6.74119887521201	17.3698039477123	6.19801345449769e-33	3.53875931683412e-31	64.3760243824011
CSMD1	-1.03285394946945	6.07076177241248	-17.2986164771415	8.58185858275431e-33	4.88125713934237e-31	64.0960501794462
NAV1	-1.80207213347208	4.51914823741745	-17.2880203921227	9.00827564520754e-33	5.1044629089976e-31	64.0820192424497
KCTD11	1.22471676112683	4.12545489652409	17.2738656142574	9.61135730446293e-33	5.42571959713591e-31	64.0257319582356
MTR	-1.03673994987789	6.32980639944018	-17.2711552145653	9.73139044787828e-33	5.47290483016255e-31	63.9509885780438
PLA2G4F	-1.42166819186442	5.70570678970229	-17.2204181369501	1.22786437326077e-32	6.85413064270769e-31	63.7583002123261
EIF2S1	-1.06473095499106	7.50284543056423	-17.2247304600502	1.20382297396419e-32	6.74500215561426e-31	63.6948864426613
HYOU1	0.865105161385101	9.26477740592003	17.2176997387975	1.24326719706077e-32	6.91440749298688e-31	63.6219419616512
LAS1L	-1.04983657101117	5.92493518519208	-17.1870368481309	1.43107414943509e-32	7.90037111320492e-31	63.5780614447354
PPME1	0.759075392112937	6.69485860098473	17.1961844143231	1.37223864591353e-32	7.60351863728323e-31	63.5756120242859
VCL	1.26537763884845	7.95233102978779	17.1847776037365	1.44599190996062e-32	7.95348517214968e-31	63.4903050429374
CIAO1	-0.711579301217763	6.47631516947092	-17.1633896815833	1.5952026428931e-32	8.71038650388467e-31	63.4463742789422
PRMT5	-0.892959390784756	7.52794083598872	-17.170174848965	1.54626072712903e-32	8.47396024765309e-31	63.4425744609635
PDE9A	-2.15784146281454	4.40051961083023	-17.1496811620426	1.69889080540411e-32	9.24295084563338e-31	63.4401906166387
NOB1	-1.06215298017359	6.21024732515185	-17.1374453816754	1.79715511775412e-32	9.74226759862666e-31	63.3536594502279
POLR3E	-1.24288090480954	6.02180730829311	-17.1254344128477	1.89917501928319e-32	1.02582777300563e-30	63.3094981731704
TFB2M	-1.51416326059643	5.24998999977267	-17.0865347375591	2.2713343988262e-32	1.22245008361198e-30	63.1596114257051
WDR36	-1.42253657264996	6.00577983429852	-17.0688483307852	2.46401604723264e-32	1.3120448569236e-30	63.0499966548657
AKIRIN1	0.971934438058825	7.45719123398778	17.0729042229245	2.41842489496304e-32	1.29235118230481e-30	62.9908692057585
FGD6	1.74706786153212	3.67653122049732	17.044016104115	2.76262819440445e-32	1.46585247233842e-30	62.9570875587548
PITPNB	-1.05776546079908	5.61048484445233	-17.0310757818873	2.9324055937729e-32	1.55045783084837e-30	62.8864732702196
GKAP1	1.55505877681923	3.75874873295962	17.0282420414765	2.9709636367905e-32	1.56533298140513e-30	62.8776313641325
WDR43	-1.43877814444969	6.79521990720784	-17.0219899256333	3.05784846613201e-32	1.60547736249784e-30	62.8010935635879
DNAJC11	-0.866052102461783	5.99318443589988	-16.9563197405781	4.1403507385274e-32	2.16625458849224e-30	62.5133537992423
FAM65B	-3.6805980486096	3.0244813109359	-17.0740025591759	2.40622547204243e-32	1.29042434600675e-30	62.4896682415858
KCTD3	-1.03597536285824	6.52397483864971	-16.9171028451248	4.96308211340751e-32	2.58769586857386e-30	62.3256253869823
LRIF1	2.13067067033277	5.86896430277534	16.8930164876074	5.54802340062209e-32	2.87642355068157e-30	62.2355392673247
HIST1H2BK	0.834032736909428	6.80853152002269	16.8927386701787	5.5551600272886e-32	2.87642355068157e-30	62.1783135423601
DHX37	-1.53420907028891	4.91475552864095	-16.8420643322616	7.02425548119918e-32	3.62461238163872e-30	62.0454688665091
ELF3	2.368432228312	6.69572823600711	16.833892452277	7.29536022750497e-32	3.75161401288406e-30	61.9328288510915
DUSP3	1.05287649512127	7.5628548537765	16.8188074888154	7.82376545631119e-32	4.00961304068153e-30	61.8187731263292
SRSF10	-1.01455979457673	6.51244222352939	-16.7970708334928	8.65362392406417e-32	4.41982370216829e-30	61.7574218071012
SPIRE1	1.6521756665037	6.71318768027115	16.7764493368524	9.5226529203429e-32	4.84719173735149e-30	61.6703444393982
BAZ2A	1.05592629538785	7.52962444258592	16.7745413405294	9.6073685188379e-32	4.8737920837456e-30	61.6121697094853
MAGEF1	-1.05942797663887	6.63036329465499	-16.7651205723284	1.00368979287742e-31	5.07454745112703e-30	61.608027215772
UTP14A	-1.19750511038968	5.37741208670056	-16.7264023298711	1.20148382144401e-31	6.02826488779016e-30	61.493152262411
RRP1	-1.33326872279057	5.37625928985349	-16.7258864519631	1.20436831801881e-31	6.02826488779016e-30	61.4917676539173
MKNK2	1.77758281432017	9.19817636084331	16.7473735097261	1.08992353179186e-31	5.49204421254584e-30	61.4515899473604
DNAJB9	2.49323414461688	5.99268817849321	16.7092629519796	1.30114210385165e-31	6.49101323303535e-30	61.4078993079947
GREB1	-1.84533714915357	4.37889365284744	-16.6423027196396	1.77697236532449e-31	8.77730823608967e-30	61.1287929660323
TCOF1	-1.19364095128382	6.00948024117969	-16.6506708253016	1.70903784082079e-31	8.46960799266169e-30	61.094348160858
RBMX	-1.03529989465899	7.36761000895635	-16.6567392061275	1.66141262374203e-31	8.2608516417584e-30	61.0704086311219
UNG	-1.52341423970643	5.58491074683267	-16.6391167243246	1.80354535433103e-31	8.87935640676547e-30	61.0679130399485
BRIX1	-1.57798085011577	5.60768849185062	-16.5887063737681	2.281385853653e-31	1.11224967462511e-29	60.8424650374471
ANKRD28	-0.974764662213254	6.1952875527821	-16.5905684087754	2.26165314281378e-31	1.10622096392481e-29	60.8254691480146
ALDH1B1	-2.00762155063469	5.84157259434605	-16.587666059935	2.29248576811734e-31	1.11404421663592e-29	60.8177569162153
ASUN	-1.32210896023657	5.35333501002625	-16.5784054299042	2.39371982459752e-31	1.15948699632762e-29	60.8105481270011
TARSL2	-1.3702676551756	4.82291727658859	-16.5714279801929	2.47295497165152e-31	1.19401581525142e-29	60.7955185310703
AARS	0.821940550938207	9.82860415560559	16.5936299449724	2.22958128361591e-31	1.09409779590773e-29	60.7226572958657
PNPT1	-1.33754332693169	5.55510772503111	-16.5499153329218	2.73424748747104e-31	1.31594423948286e-29	60.6551439724167
COASY	-1.0083663022822	6.50510748443676	-16.5408152258796	2.85297441446459e-31	1.36869852420448e-29	60.5663434025928
CREB3L2	1.03716904591764	6.65156215721206	16.5380969639301	2.88943475480611e-31	1.38177555026014e-29	60.5380379105949
SRSF1	-1.01904868810869	8.59299241776705	-16.5321331404038	2.9710787203473e-31	1.41630850999159e-29	60.4584699138979
KIAA0020	-1.60724284466963	5.05105599686092	-16.4793863823494	3.8021352810327e-31	1.80673618291098e-29	60.3683795759234
CCDC88C	-1.34296971326305	5.64665956587602	-16.4705529712227	3.96260215777502e-31	1.87704839120346e-29	60.2875352815477
UHRF2	-1.22399511537656	5.32325649999453	-16.4530876815732	4.30020525589892e-31	2.02419693174226e-29	60.2319194937001
GCN1L1	-1.036878834533	8.44454291594569	-16.4648855700701	4.06912524573911e-31	1.92144605943454e-29	60.1478802573437
PNO1	-1.17690193557213	4.62296394752471	-16.4275614612037	4.84636846925442e-31	2.26707379857708e-29	60.1286471663652
GPATCH4	-1.14556481188801	6.05077145111275	-16.4411155473366	4.54819773778982e-31	2.13424178845787e-29	60.118630152402
SCO1	-1.00905078428898	5.53351163613255	-16.4209003705056	5.00003126367165e-31	2.32447273855398e-29	60.0580326544645
KLHL1	-1.63263377125519	4.78949223298591	-16.4019230166632	5.46521958823434e-31	2.5173539060407e-29	60.0012732845869
MRPS27	-0.8151056756377	7.57476626867205	-16.4184918372512	5.05679128955108e-31	2.3436042593796e-29	59.9536511252913
DDX5	-0.968158678350527	9.27662148173204	-16.4228606928976	4.95430715153302e-31	2.31036882569627e-29	59.9342767974221
TANC1	-1.23789133239889	7.79272606316016	-16.4039556954716	5.41337941988384e-31	2.50114785750695e-29	59.8885664517792
TNFAIP1	0.865149579938425	5.74271786275172	16.3844944975528	5.93070826661353e-31	2.72341025478498e-29	59.8568563862153
KDM4A	0.767372123088923	6.83639524542281	16.3707994028076	6.32430380185931e-31	2.89529713075364e-29	59.7507785553508
CBR3	2.2624819401239	3.927720076627	16.3401833386589	7.30188764170294e-31	3.33267917409761e-29	59.7232938027583
LIG3	-0.809713091387812	6.06774740464879	-16.3370029526228	7.41177932908012e-31	3.37258419410506e-29	59.63737750565
LOC90784	-1.65964231618867	4.52625801068565	-16.2744276411229	9.94660291822147e-31	4.48523091351392e-29	59.4183759615486
FEM1A	-1.23320529036547	6.2837392444033	-16.2818711072023	9.60433407115111e-31	4.34393615700015e-29	59.3692359783017
MEX3A	-1.80765664704727	3.8251347083514	-16.2605782778642	1.06164173368377e-30	4.77293780628608e-29	59.345859631072
CLIP4	2.5879020207902	2.51602935574914	16.3172569373914	8.13228464506011e-31	3.68925638157772e-29	59.3318560322552
ANAPC1	-1.20355463541138	5.56238821569623	-16.2444373202187	1.14545357421669e-30	5.12501064996429e-29	59.2235800972063
TTC33	1.45312148932672	4.7598459157728	16.2320871632061	1.21404947656043e-30	5.40954508606273e-29	59.2072479945503
XPO5	-0.843721279277512	7.28886507585419	-16.2441916857312	1.14677915449388e-30	5.12501064996429e-29	59.1523239345908
UTP18	-1.2003113399389	6.0382440847403	-16.2241440539533	1.26033564386604e-30	5.59917160600368e-29	59.1150306851979
FAM174B	-1.51716921411796	5.2285271018513	-16.2012473527657	1.40393453300433e-30	6.18225247730002e-29	59.0583715466313
OSBPL6	2.31877943631559	3.39334259507738	16.205503820747	1.3760473521935e-30	6.07727265898164e-29	59.0378340048102
MCFD2	0.972878603488104	7.17054491142346	16.2172472011693	1.30196230528442e-30	5.76704011095897e-29	59.0214326985913
HIBCH	1.22003596031034	5.08995912545158	16.1901893710051	1.47906883712185e-30	6.49406364275487e-29	58.974511665181
FURIN	1.198621869647	6.47557834581772	16.1870432631266	1.50117505336406e-30	6.55280366317287e-29	58.9016995123738
DNAJC6	1.87156202758021	3.03390405325833	16.1891442235468	1.48637604523498e-30	6.50712031931443e-29	58.8786623079871
AMPD2	-1.4687051458734	5.81808074947536	-16.1598417757358	1.7067105570373e-30	7.42839586216583e-29	58.8228865720349
FERMT1	-2.26161284136328	3.48226949005239	-16.1568966318731	1.73059752889171e-30	7.51059320631152e-29	58.8091936825326
HECA	1.67359288441685	5.28163458303545	16.1414323350801	1.86165211803766e-30	7.98701948698671e-29	58.7742277794782
TRERF1	-1.76797798559616	4.01141655692858	-16.1367907083421	1.90290265914642e-30	8.14073684608053e-29	58.7740789904616
ZNF143	1.08966208024648	5.55034213796479	16.1505800997811	1.78296851145421e-30	7.71557785821221e-29	58.7620389551524
PNP	-1.20788863962619	6.11209111057622	-16.1417634217791	1.85874431047655e-30	7.98701948698671e-29	58.7076413719465
PRPF38A	0.824228247486126	7.0199272159492	16.1422902676351	1.85412663832116e-30	7.98701948698671e-29	58.6602290291095
HERC4	1.01796518703781	5.98996471073868	16.111463834497	2.14472645908652e-30	9.12328966278843e-29	58.5629770288246
NUPR1	1.08611556404651	8.08178778588057	16.1199309234743	2.06062396709014e-30	8.790434514155e-29	58.5453441622015
ELF1	1.29509144570167	5.79797492064433	16.0910685471223	2.3617599680273e-30	1.00181321129655e-28	58.4815298503019
USP43	-1.46103693221301	4.22144765897733	-16.0383315892494	3.03101921813791e-30	1.27489592659829e-28	58.3132231890358
SERP1	0.94050452437183	8.5960898165402	16.0686527244286	2.62586770182946e-30	1.11070505382172e-28	58.2790634374374
KLHDC8B	1.22927996128333	4.78124915914599	16.0198268126888	3.30859726138195e-30	1.3800526799142e-28	58.1995021445652
ADIPOR2	0.817767434955798	7.01125327438586	16.0388073893581	3.02419956174056e-30	1.27489592659829e-28	58.1773374151715
TIMM8A	-1.69596369075176	4.11515106703005	-16.0032426860704	3.57902657620837e-30	1.48871642848601e-28	58.1482232855921
ARHGAP21	0.928903441036819	6.42370565736875	16.0210275193315	3.28983476135617e-30	1.37989270325487e-28	58.1232770456844
DENND1C	1.05327074232851	5.40287531099683	16.0002363189474	3.63037891288487e-30	1.50590524187512e-28	58.0890525138231
TARBP1	-1.28516090793397	5.27072019919973	-15.994162270737	3.7364027634848e-30	1.54561498337432e-28	58.0752028967523
MYCBP2	-1.4423600696895	8.02068614636938	-16.020380694334	3.29992885586313e-30	1.3800526799142e-28	58.0684049681774
RHPN2	-1.51445064783509	5.99226111416556	-15.9898942818305	3.81275878426757e-30	1.57286774463082e-28	58.0362797616651
GAS8	1.69884178148816	5.50805026277642	15.9766202681793	4.06041203542043e-30	1.66587833671785e-28	57.9625635925884
TOX4	0.725746999443613	6.9443465852838	15.9878981341054	3.84900727164051e-30	1.5834710463275e-28	57.9416414240946
RAI14	-1.21998824597857	5.63155984345061	-15.9594550916939	4.40480492091255e-30	1.79248104857515e-28	57.8846369466118
BEND3	-2.00654745748597	3.137048297774	-15.9719137673055	4.15205324075947e-30	1.69883464477505e-28	57.8827355255183
TSPYL2	1.89301104674182	6.29130348791675	15.9607610225258	4.37760112338387e-30	1.78625158882424e-28	57.8488740296904
NASP	-0.862243584925674	7.30152737134616	-15.9425145595559	4.77349005643415e-30	1.93726288344366e-28	57.7136268597133
OTUD7B	1.24517432226306	6.61776285297299	15.9367027654056	4.90699850624012e-30	1.98607788597579e-28	57.7089517480116
KHNYN	0.776581035671602	6.64107650874909	15.9239706068255	5.21275319098572e-30	2.10415865365165e-28	57.6524845851449
HEATR1	-1.31973326835532	6.34346016162356	-15.8873321590613	6.20378789979356e-30	2.49080425409893e-28	57.5044015805469
GDF15	2.24728550141381	10.0819525044933	15.8993841942817	5.85846893695211e-30	2.35846567177675e-28	57.4562494901896
BRF2	1.73028737409353	4.71064273005435	15.8568761137138	7.17044784965861e-30	2.85600649629904e-28	57.4466787823118
NKX3-1	-2.38027480415963	7.74594844250421	-15.8860805288279	6.24080312584759e-30	2.49898399300606e-28	57.4390285055567
VEGFA	1.43068204871521	7.6712279635746	15.8740375109498	6.60850537395236e-30	2.6391839546614e-28	57.3936764012379
SETMAR	-1.03224134785708	4.9214107323256	-15.8423121250851	7.68488352213401e-30	3.03674239390432e-28	57.3644441777899
APEX2	-1.01774305250943	5.13287458027708	-15.8438630938721	7.62837890535283e-30	3.02236774783056e-28	57.3581834106143
MCF2L	-1.51595726833035	4.85525878505749	-15.8279922492478	8.22687637277514e-30	3.22545106040709e-28	57.3107879039946
TAOK3	-1.32215791778008	6.65934097932814	-15.8449772209505	7.58804720393644e-30	3.01434171466427e-28	57.2910890021107
QTRTD1	-1.0732198976999	5.32256810093986	-15.824790698743	8.3532164893094e-30	3.26645569800703e-28	57.2589516731212
TMEM135	1.4357019847497	6.22733181154247	15.8361426831548	7.91384494561422e-30	3.11084543726029e-28	57.2555239444021
CHORDC1	1.48692931454517	7.26401792512083	15.8366045680538	7.89646835754366e-30	3.11084543726029e-28	57.1953058909546
KIAA1161	1.43441631826958	3.33324334906282	15.7956058337135	9.59874918200862e-30	3.73406263515651e-28	57.1674851370939
NR2C2AP	-1.34679377340219	4.1095314203862	-15.7695426610756	1.08681983025464e-29	4.18453501823171e-28	57.0462472943382
ARID5A	-1.79353132237177	3.6027402663243	-15.7664709568177	1.10285251715585e-29	4.23540496102616e-28	56.9995320452296
XPO6	-0.90443579667648	7.75380686971137	-15.7895051827894	9.88184205677582e-30	3.83425685593141e-28	56.9783795028775
RBM14	1.27838301721575	6.30470700753248	15.7796281457021	1.03580821175265e-29	4.00868456383449e-28	56.961782985398
RRP15	-1.35421395530452	5.1529065047782	-15.7524032546544	1.17937161494198e-29	4.50621989057729e-28	56.9304740191671
LYAR	-1.48765745686411	4.44191527752487	-15.7434157114404	1.23103034865708e-29	4.67978524441387e-28	56.9173916968871
C6orf106	0.918210937438148	7.36640777609377	15.774702994671	1.06041129910722e-29	4.09335117413729e-28	56.9164076773609
ATL2	-1.06739352878829	5.45447688037456	-15.7449789400308	1.2218844973126e-29	4.65680650041778e-28	56.8872171323942
RFPL2	2.55137022835165	1.61701258104222	15.802057187209	9.30824647594552e-30	3.63045789825449e-28	56.8862354589159
ESRP2	-1.52162341830431	6.76906829269414	-15.754425123221	1.16805387332666e-29	4.47436146986559e-28	56.8470988106906
UTP15	-1.22682780212135	5.15512191841716	-15.7236912159162	1.35252085833808e-29	5.1286498002032e-28	56.7957851566871
TIPIN	-1.36861861564092	4.35910831222176	-15.6978602075011	1.53004785737045e-29	5.75819514442975e-28	56.7054938819325
PHF8	0.852400765862463	6.70120736693486	15.7152489862305	1.4081378834074e-29	5.32609532928099e-28	56.638019455797
CPEB4	2.08895114405378	7.0505935315365	15.704191463449	1.48447800796027e-29	5.60073411244508e-28	56.6023851926781
RSRP1	1.40517982140808	4.79995763564547	15.6760452834349	1.698111586445e-29	6.32725647197471e-28	56.5952205286361
MPZL3	1.57660474133739	6.1613317141681	15.6968813140285	1.53721801135488e-29	5.77071641462621e-28	56.5913537854781
BAIAP2L1	0.835242919219776	6.74048491925147	15.695465458387	1.54764861488722e-29	5.79538443918865e-28	56.5536868983073
FXN	-1.36951211638353	4.09213447765273	-15.6632317159566	1.80535806436629e-29	6.71021205310004e-28	56.5428169141553
MORC4	0.909400753539382	6.54428355293416	15.6896817512143	1.5910014289465e-29	5.94290484006483e-28	56.5309171288201
ID3	2.24836822078827	6.36895444094557	15.6545744007051	1.88164750017148e-29	6.97649848458639e-28	56.3732284772518
KDM1A	-0.853734898301288	6.50114412515004	-15.6508985786755	1.91501184763161e-29	7.08271376946707e-28	56.3579078320818
CSNK1G1	0.951694172089756	6.0269831959294	15.6411105701049	2.00678430078546e-29	7.40390001488807e-28	56.3257899538172
ERRFI1	2.09162261744176	6.54934566930498	15.6351249800178	2.06507096924588e-29	7.58237669017406e-28	56.2899384286354
SH3BP4	0.943461069238216	6.54043591944999	15.635106004009	2.06525843518993e-29	7.58237669017406e-28	56.2781084032734
UHRF1	-2.61029107918229	3.71980381810399	-15.5961190433387	2.48892138942122e-29	9.02745014095388e-28	56.2177546140158
SLC33A1	0.966055792884094	6.86647537317388	15.615931203758	2.26370770911817e-29	8.27051945501664e-28	56.1744958445613
IPO9	-0.68122904455919	7.25879823777156	-15.614065638894	2.28401052606983e-29	8.32444224744284e-28	56.1489703483093
MDM2	1.56188907075522	8.51533940459837	15.6213529817914	2.20572680818247e-29	8.07833993943121e-28	56.1460711923986
CDCA7	-2.00929449266955	3.74549539786046	-15.5625596925904	2.92301248048701e-29	1.0500467800716e-27	56.0606174204673
PATZ1	-1.20678091946401	5.43640364198499	-15.569333119037	2.82965778555191e-29	1.0189482328021e-27	56.0446048234371
EIF2AK4	-1.02246345342794	6.74208383670748	-15.5703385376656	2.81605841877764e-29	1.01648877923954e-27	55.9657489331566
HIST1H2BJ	2.90743013224245	2.12376101238956	15.6098030624787	2.33108954149832e-29	8.47545776153481e-28	55.9474357523805
RNF11	1.18911387028945	8.22134954125849	15.5740387915866	2.76657192773382e-29	1.00103238715304e-27	55.9318158951694
WDR5	-0.915605555889654	6.12871133229074	-15.5504628938701	3.09750750976065e-29	1.11007572235241e-27	55.8992512654267
PPFIBP2	-1.058036819694	5.70063404903013	-15.520970392349	3.56811410291081e-29	1.27265561447289e-27	55.8197596285419
STK38L	1.25633029126391	5.79111525538858	15.5295617814739	3.42404952257758e-29	1.22417922931012e-27	55.8089265355035
JOSD1	1.40188244010175	6.69483166562478	15.5174310802021	3.62922103093827e-29	1.29138348342581e-27	55.7091842170109
C9orf72	1.56962807258827	5.72772459363459	15.5038913134191	3.8728584996583e-29	1.37481898890943e-27	55.7083357990338
TMEM69	-0.927413800519836	5.60176029175481	-15.4959022536873	4.02426104135071e-29	1.42519584426703e-27	55.6725834204438
ADAT1	-1.16354200222846	5.1464743909282	-15.4840171326533	4.26058126790117e-29	1.49828778264178e-27	55.6499230495516
DDX11	-1.23955029627128	5.16155111638991	-15.4832741038512	4.27581055349431e-29	1.5001301698895e-27	55.6483785034809
NCOA5	-0.832298437547244	6.00606521697177	-15.4916425296262	4.10740582734396e-29	1.44781234515016e-27	55.6274825822686
WARS2	-0.857973681134471	4.85440578342828	-15.4696399758335	4.56517940090597e-29	1.59420311358149e-27	55.5994694640445
NOP9	-0.826593100701349	6.14856997380719	-15.4827792695525	4.28598313376589e-29	1.50019400318482e-27	55.572043770801
NUDC	1.08242735250602	7.54021123072292	15.4942028482343	4.05722664250772e-29	1.4334897709152e-27	55.5551320752485
TTF2	-1.17140390225127	5.46100555935847	-15.4641685328898	4.68676808905e-29	1.63286565255626e-27	55.5247943537455
SPRED2	1.31821677431482	5.07680726103229	15.4548058161898	4.9024308595889e-29	1.70011320525605e-27	55.5013032846986
B4GALNT1	1.70194759085595	3.60361058210751	15.4390116219019	5.28909117268977e-29	1.82576995515194e-27	55.476029547498
PDCD2L	-1.38473893633231	4.06028058704493	-15.4371825927102	5.33580444092733e-29	1.8376706303891e-27	55.4676123702972
FARSA	-1.06745100682967	7.32373681875643	-15.4560320298888	4.87362788345249e-29	1.6940369513408e-27	55.3938092308409
SORBS2	-1.93429278606433	3.29671920849383	-15.4332706023299	5.43711328777133e-29	1.86827673064472e-27	55.3655803809412
RCC1	-0.852426832729227	6.71019697681233	-15.4455711641255	5.12491603005084e-29	1.77317371214847e-27	55.3595512636234
MRPL17	-1.24365587949829	6.11893172114456	-15.4199758336106	5.79608409408259e-29	1.9825512245272e-27	55.275140146206
PTGES3	1.23733300508074	9.61149509653751	15.4297024723733	5.53120249196553e-29	1.89626795934599e-27	55.1937643941761
CTH	1.73491865762346	5.115332598332	15.3839294011343	6.8938954946484e-29	2.34736359971974e-27	55.1764296985174
UBAP1	1.12037119105928	6.96208329539737	15.4034766046294	6.27489421247655e-29	2.14145026123973e-27	55.1528153766813
SF3B3	-0.736005981254825	8.44289123521756	-15.3795753467072	7.03993133450192e-29	2.39166536015567e-27	54.991462298415
FAM120AOS	0.763913812636999	6.96357406562531	15.3691585125967	7.40206014451038e-29	2.50901433701959e-27	54.9874773023344
STOX2	2.78724462725708	2.75734373058051	15.3434969815769	8.37609178166413e-29	2.82007610299257e-27	54.9290056454884
TRMT5	-1.26679467394459	5.10182969739992	-15.3299845301161	8.9397601956072e-29	2.99641605127763e-27	54.9249879741451
CACYBP	1.20638870328148	7.54235252942535	15.3599758490084	7.73678524218761e-29	2.61656682875426e-27	54.9079450252259
RSL1D1	-1.23283797824813	7.9049689722678	-15.3557924429102	7.8942828990545e-29	2.66383262948769e-27	54.8993951609081
AZIN1	1.11012389550359	8.40865078862396	15.3414386146269	8.45959191216701e-29	2.84181727411856e-27	54.805471401763
BTN2A2	1.52534885701811	4.87913290114965	15.295137360718	1.05757785718683e-28	3.52901980078165e-27	54.7549476825889
OPA3	-1.3018927899654	4.28173375176312	-15.2838958558375	1.11653123153793e-28	3.70925508247203e-27	54.7315351972035
COA7	-1.03769087514265	5.12802944156852	-15.2908383992596	1.07974398482126e-28	3.59499682396364e-27	54.7278852354155
FAM134C	0.760392314836479	6.16496227146673	15.2716986954609	1.18423960070562e-28	3.925505925871e-27	54.5525180437958
OTUD5	0.981672140626949	6.22299287189943	15.2667488362491	1.21288072252698e-28	4.01158963204076e-27	54.5220809112678
CYLD	1.15618235272017	6.32610172150476	15.265872463403	1.21802371064665e-28	4.01974594265276e-27	54.5192717898924
KCNN2	-2.51550138348197	6.02653810336723	-15.2456481002992	1.34299655664767e-28	4.41278693536574e-27	54.4778278500288
WDR75	-1.00525491484134	6.07658964247483	-15.2517171404105	1.30419728085321e-28	4.29469876519558e-27	54.4712039516032
AFG3L1P	2.313207603137	5.76303378660864	15.2356773024658	1.40927500902923e-28	4.61038639119453e-27	54.4075894574637
NFIA	-1.15695676956095	6.14211323802193	-15.216511791392	1.54605003518288e-28	5.04684507137089e-27	54.3150092035214
NCL	-0.992098085262507	9.95771603608955	-15.2363302740519	1.40483565004895e-28	4.60589784304258e-27	54.2606022709818
LDLR	1.50281204350769	7.22029136273969	15.2154706511356	1.55385113856862e-28	5.06130774332893e-27	54.2579435082423
FAM129A	2.92160925881176	4.70960633955465	15.170309813453	1.93320641597419e-28	6.2833392948633e-27	54.1913537147344
RPL36A	-3.10304911758084	1.87967025854112	-15.3055467344439	1.00578131619253e-28	3.36365528818421e-27	54.0593656927064
TNFRSF19	-1.91733233367934	4.40563886011166	-15.1351178578254	2.29233781928581e-28	7.3866404923596e-27	54.0196991690873
CLU	2.15633444382494	5.56258692855931	15.1515399968431	2.11708733425973e-28	6.85133263173363e-27	53.9878943948429
PGAM5	-0.898754534030064	6.55674338340456	-15.1495796304937	2.13727881413404e-28	6.90180186516921e-27	53.9399607335257
FBXW8	-1.05022858194948	5.03455870821628	-15.1216212323436	2.44723567191112e-28	7.81865762753563e-27	53.928268969201
EIF4G1	-0.656110171890555	9.98084393636985	-15.1554085423831	2.07780259977375e-28	6.73872221127486e-27	53.8699264248845
ASNSD1	-1.08454697169604	5.73320674606017	-15.1202405835116	2.46366263616016e-28	7.85442848080274e-27	53.8693190724761
WDR35	-1.34043811834896	4.75887662779036	-15.1075868041287	2.61947628923613e-28	8.31586806747774e-27	53.867634050812
PTCD3	-0.89308965632824	6.86710004890371	-15.1290366077385	2.3608724883466e-28	7.59119085332176e-27	53.8308566082184
ZNF544	-0.840243597646454	6.27538610819517	-15.121866312223	2.44433123650434e-28	7.81865762753563e-27	53.8281427830472
RNF114	0.802620346712917	6.91933866477306	15.1245920409009	2.41226128539178e-28	7.73985373107755e-27	53.8078071009423
PPP2R5B	1.16340868554513	5.03673557992153	15.0917822956932	2.82807438267143e-28	8.88417676363894e-27	53.7645525698617
DAPK3	1.67915489251243	6.51760403439226	15.1135907250102	2.54434851945337e-28	8.09447825595591e-27	53.7640010336497
APBB2	0.923478845013977	5.58593107183922	15.0941936689474	2.79519979778459e-28	8.79931240325649e-27	53.7345240013342
NRP1	-1.50349734344933	6.66047024611455	-15.1029593182736	2.67889876321427e-28	8.48657042793787e-27	53.7142043733383
AIMP2	-1.0491757426287	5.32118180986579	-15.0787201179244	3.0130262130135e-28	9.42575033637723e-27	53.6956321476351
SMPD4	-0.823987023088155	6.90676930580775	-15.099134336556	2.72903762907007e-28	8.60908173069667e-27	53.6820005049519
OSER1	1.77118365967343	6.53374417076399	15.0872457708591	2.8909783811423e-28	9.06282492092542e-27	53.6636896774217
LARS	-0.807838470400949	8.01931931839397	-15.0997395784032	2.72104159655384e-28	8.60192855028472e-27	53.655056574174
MYNN	-1.21531832034124	5.46840457536251	-15.0692851730023	3.15413751020839e-28	9.84667959527843e-27	53.6398996903817
TMEM201	-1.21837685779712	4.775659506405	-15.0540904910836	3.39549162642006e-28	1.05562530563817e-26	53.590636159916
MR1	1.31376487474032	3.73501243915421	15.0387652439324	3.6577318422436e-28	1.13013377249238e-26	53.5591555411942
EFCAB7	1.43812003375958	4.05549086308775	15.0308313920791	3.80139505402945e-28	1.16598038480217e-26	53.5153107190178
GNL3L	-1.02332232374992	5.84975695988433	-15.0522632060871	3.42573981104912e-28	1.06282869840317e-26	53.5146295618556
ALPK1	1.9988090183475	4.55903065980808	15.0250503498421	3.90963550291308e-28	1.19566368048356e-26	53.4799599883544
NMNAT1	0.954216210996234	5.08293221688402	15.0342941077055	3.73800890068259e-28	1.1525655370154e-26	53.466680846549
LMNB2	-1.18642309693434	6.88176950313663	-15.0438286044896	3.56891154808596e-28	1.10496444960946e-26	53.4126827617664
PPAP2B	1.8413558143178	4.47944839307132	15.009846996293	4.20931146002279e-28	1.27690951280207e-26	53.4023333852224
BCL10	1.91989300849298	5.13025532561045	15.0162424937977	4.08053326404194e-28	1.242865872066e-26	53.3970728941566
TUFT1	1.52513198079027	6.56155627489139	15.0306464454191	3.80481079217545e-28	1.16598038480217e-26	53.3674178930129
CCAR2	-0.757905857755778	7.45564705165333	-15.0329886692636	3.76177967739103e-28	1.15751810728901e-26	53.3430464652823
SH3BP5L	0.847691351853219	6.39055759729185	15.0135812604018	4.13363114451571e-28	1.25648998514267e-26	53.2897862653289
TPD52L2	0.790713174098463	7.29067167320039	15.0217039400081	3.97370146100044e-28	1.21278660850371e-26	53.2889091285499
TMEM177	-1.20550166267031	3.95332618588013	-14.9669698966545	5.1848156985962e-28	1.5633572797213e-26	53.2093011839708
EEF2KMT	-1.43675281469377	3.80506977801796	-14.9576555990625	5.42512944918689e-28	1.63253995609199e-26	53.166664435749
SNORA33	-2.81728018586448	1.984442051456	-15.0640474260362	3.23532249425104e-28	1.00791706584385e-26	53.1536664914223
PURA	-1.26558503233882	6.39450553573065	-14.9780770934854	4.91218556379823e-28	1.48413236269606e-26	53.1352822720706
ZMIZ1	-1.12052260744258	6.97587265361651	-14.9796879802006	4.87386024007275e-28	1.47552188235751e-26	53.1127740424599
MFAP3L	1.09130617290595	4.64981244309038	14.9480627805413	5.68433802604791e-28	1.70712039598271e-26	53.0848047347368
DDX47	-0.903039433379633	5.96243912190438	-14.9474670855978	5.70083884382467e-28	1.70865860436869e-26	53.0047614251263
EMC3	0.744623496640648	6.43020823940128	14.9469756431482	5.71448808734247e-28	1.70933771154451e-26	52.9668856257708
PWP1	-0.843279830727747	5.98708124848469	-14.9381467615864	5.96537215040367e-28	1.78083555090381e-26	52.9591722604287
IVNS1ABP	-0.971906417682602	5.46095045714902	-14.9266860642178	6.30762876440997e-28	1.87927288742818e-26	52.9328113281759
PLEKHH1	-1.62141233779599	6.37972124026654	-14.9250613036248	6.35772157096582e-28	1.89044647741827e-26	52.8865986179063
HNRNPAB	-0.828769705718905	6.99528154086491	-14.9133621048073	6.73041977247632e-28	1.99731192299416e-26	52.7758271547662
PUS1	-1.7707244775041	4.43019854710884	-14.8751753534148	8.1067205595986e-28	2.38687286123397e-26	52.7659400953828
ZNF146	-1.10206031633335	7.17519239684007	-14.9105012942687	6.82484908592732e-28	2.02133991862494e-26	52.7649621665299
RBM15B	-0.663353691203768	7.33523974904025	-14.8910486813845	7.50323071342502e-28	2.2135267660666e-26	52.662227178866
TARS2	-1.08228115759508	5.80259145861393	-14.873253368979	8.18302865126121e-28	2.40462540562306e-26	52.6584845717251
SYNCRIP	-1.07906669310016	8.33712120097991	-14.8961587914833	7.3187202892871e-28	2.16334456425069e-26	52.6509033764687
IPO4	-0.965603008997674	6.74475704776611	-14.8605965854444	8.70388891131539e-28	2.55268741977172e-26	52.525953089514
POLR1A	-1.36200121478358	6.18856493307595	-14.8470142936323	9.29996439759056e-28	2.71689232284474e-26	52.5083741221575
SLC4A4	-1.8581968129257	6.37917095465343	-14.8481306933464	9.24945929798882e-28	2.70740508418324e-26	52.4898165709136
MIOS	-1.0823577142887	5.48798336754764	-14.8272558143877	1.0241117609681e-27	2.97448011657581e-26	52.4604827141861
WDR12	-1.12094270310868	5.51058492374383	-14.8276425763883	1.02218065533749e-27	2.97448011657581e-26	52.4589474832487
SPAG9	1.15113569577576	7.12403827409946	14.83816659023	9.7101550980105e-28	2.83121726119856e-26	52.409814229193
LINC01128	-1.3932291739031	4.60433312807834	-14.801478787786	1.16143713795554e-27	3.36033527235845e-26	52.399720092718
FHDC1	-1.23638103501965	4.94820480361845	-14.8072771899784	1.12901558124503e-27	3.27283744555508e-26	52.3976678956864
FICD	2.23538055841288	3.73490582094616	14.7864104739437	1.25013430269622e-27	3.61000320947817e-26	52.3303717877757
LRRN1	-2.88088057777512	4.5173715338718	-14.7812751264182	1.28189283979582e-27	3.68752928781112e-26	52.3157770549543
SCFD2	-1.34994332271333	4.31761831120118	-14.7584028872522	1.43348488896886e-27	4.1078643306787e-26	52.1920674459495
GPR137C	2.30272595721702	2.98234646705579	14.7579078258105	1.43695798892138e-27	4.10997355459874e-26	52.1787420256296
INTS10	-0.831830884114313	6.71190073695612	-14.7834115586766	1.26858318007727e-27	3.65624664722461e-26	52.1656508730058
SERBP1	-0.904348675630063	9.06007200584829	-14.7787416217264	1.29785819354757e-27	3.72631713849145e-26	52.0579097062122
NOC2L	-0.944296628778492	7.86050567931456	-14.7553494314323	1.45504160323166e-27	4.15378416618375e-26	51.9767243411484
FARSB	-1.01693089430624	6.79257415960218	-14.7459917846016	1.52315470038973e-27	4.33175965550231e-26	51.9691551293513
USP10	-0.849895783119704	7.14836837585855	-14.7466505051463	1.51825683222595e-27	4.32602364187947e-26	51.9653613322471
RTKN	-1.03890371241523	4.78193249788837	-14.7112904726703	1.80493620272266e-27	5.11375887171386e-26	51.9404303701876
NOL10	-1.10423508283786	5.67873650641939	-14.7200685145123	1.72905374193017e-27	4.90802854231068e-26	51.9240541532161
VIPAS39	0.810608052253271	5.43276115966366	14.7052150291212	1.85940695040372e-27	5.2581647395974e-26	51.8522549506819
ARHGEF5	0.948499213401212	4.8442718285573	14.69291172651	1.97482781369008e-27	5.57406286661094e-26	51.848480125449
BHLHB9	1.4373394050229	4.44429720289026	14.6660738961989	2.25220682322653e-27	6.33317184598682e-26	51.7367758444634
PPAT	-1.35252358657159	6.36335962865239	-14.6784300601225	2.11994482147317e-27	5.97243741824412e-26	51.6768174351266
DBR1	-1.08166192252723	4.57625632576826	-14.6490136720561	2.44856058582795e-27	6.85962420835682e-26	51.6499647918316
TNFRSF10B	1.57145098144263	8.16045310305607	14.6620843532574	2.29665811220792e-27	6.44609686222695e-26	51.5116288750582
CDS2	0.666123276651133	6.19379484237943	14.6404010768662	2.55413102284438e-27	7.1420542717004e-26	51.4769099703756
EIF2AK3	1.18951269216167	5.91502092451735	14.6212528156454	2.80552654953489e-27	7.83044361855315e-26	51.4237502234407
TRIM62	1.13897666629326	4.22561715353153	14.6002578523683	3.10984402188354e-27	8.63168536647011e-26	51.417790656698
NEDD4	1.27846389961578	4.62381829633955	14.5911507255451	3.25196407128827e-27	9.00950046023333e-26	51.3551775149315
FDFT1	1.09458270597004	8.5063379988421	14.6200830176377	2.82166695822018e-27	7.86088145540522e-26	51.3025214699905
GLOD4	-0.68593508499104	6.28635219423072	-14.6027596786247	3.07190639727572e-27	8.54217527064671e-26	51.2988476611302
RAB39B	2.36324635761861	4.88702028915635	14.5642858221105	3.71037951493597e-27	1.02229465681245e-25	51.2406033184143
C16orf72	1.12362248409874	6.62104009951101	14.5833074809831	3.37958096042225e-27	9.34581725629843e-26	51.1878976242018
BTN2A3P	2.2417047924674	2.25876727784803	14.5706179765321	3.59679559844997e-27	9.92821373278029e-26	51.1629010701837
NUMB	0.604618582440257	6.32683946422775	14.5611836671625	3.76733324875074e-27	1.0360856421839e-25	51.0871575771214
TTC27	-1.1315146473818	4.96538363658546	-14.5347220569298	4.29028180582672e-27	1.17345849902175e-25	51.07291493993
NCAPD3	-1.01910062325393	6.74743189314071	-14.5545385409436	3.89230748749573e-27	1.06849888907196e-25	51.0307604084438
TOR1AIP1	0.934300909778726	7.08520687550469	14.5520970201787	3.93926415606474e-27	1.07941588626767e-25	51.0166762677025
MRPS30	-0.97666898204291	5.59262009504028	-14.516629494426	4.68925029061214e-27	1.27561199934478e-25	50.9399603890706
CLIP2	1.96380426028758	2.76541178686609	14.5152503327394	4.72115024620874e-27	1.28196730736113e-25	50.9386141937801
MUM1	1.12603150375087	6.24601752784297	14.5318972734563	4.35024887696433e-27	1.18769703884539e-25	50.9241923088732
TYW3	0.929677483700104	6.28728640643962	14.5216610245915	4.57469627721065e-27	1.24670851721588e-25	50.8757382386542
CYB561D1	0.860999841720636	4.83216604585752	14.4925399881872	5.27893341104373e-27	1.43083870217026e-25	50.8537400313952
ELP3	-0.781089140391194	5.7904784491807	-14.4870853141456	5.42248699769897e-27	1.46710026589996e-25	50.7788089757764
WDR74	-1.16945349557447	5.46396669317247	-14.4746256748472	5.76528023255453e-27	1.55424502642799e-25	50.7406921467804
ESRP1	1.05681366903054	7.37223497210529	14.4789611994832	5.6435977734599e-27	1.52417741306248e-25	50.6521923619165
MAFB	-1.91114721636132	5.51933565158371	-14.4517500173799	6.45234454914315e-27	1.73324518336196e-25	50.6408426869258
SNAPC4	-1.58142251205762	4.88288853189519	-14.4399639076927	6.83786588462885e-27	1.83025657974308e-25	50.6124793082877
PLOD1	0.9526996443073	7.54507521378962	14.4626747397049	6.11452267428511e-27	1.64544215908719e-25	50.5416505224291
AKR1C2	3.70306672040364	3.0361363416893	14.4299309742776	7.18422668734111e-27	1.91613406637858e-25	50.5221769579714
ZNRF3	-1.1534325428664	4.45450126124817	-14.4035072738941	8.18316353400559e-27	2.1709961771489e-25	50.4634825395983
ARFGAP3	0.661390317528763	6.81327974473827	14.4313525527605	7.13409868867664e-27	1.9061499272094e-25	50.4251412780189
LOC646762	1.18298519049591	4.48529429812937	14.3944470384448	8.55689266786435e-27	2.26215317430724e-25	50.4192166725334
MBLAC2	-1.45656047306105	5.23031318856897	-14.4023326293869	8.23067617440345e-27	2.17975014876265e-25	50.4127716215141
SLC30A4	-2.76949025871653	6.44001612784193	-14.4099614445989	7.9269753377137e-27	2.10675153400193e-25	50.4095577043377
TRAF3	-0.781843723507242	6.12910421048396	-14.4162545346251	7.68494030021047e-27	2.04604722602767e-25	50.394370687888
CYP39A1	1.33063505596554	3.60010402766251	14.3706431765962	9.62256886613085e-27	2.52168401559897e-25	50.3191221776163
SLC25A32	-1.19716227170449	4.57311601237595	-14.3725210146194	9.53385883895157e-27	2.50295355192954e-25	50.3011143370124
C6orf132	-1.60534363546633	5.0193181466565	-14.3725089497997	9.53442615679072e-27	2.50295355192954e-25	50.2944684651301
NFRKB	-0.898523024700599	6.45093959006087	-14.3896809682132	8.76032483579274e-27	2.31186358056703e-25	50.2434547954015
LHFPL2	1.70447113682492	3.90145496818586	14.3540134923241	1.04452568538822e-26	2.72775612031123e-25	50.2352505810003
GNL2	-0.973182581280643	7.07061478189281	-14.3804123221294	9.16996099874336e-27	2.41572165538825e-25	50.1687408827016
TEX19	2.75467194500672	1.66127872729026	14.4469171884705	6.60771175522925e-27	1.77181070922362e-25	50.1165981641469
MOCS2	0.81805439708603	6.31467131420923	14.3627391756853	1.00051406589454e-26	2.61737268527393e-25	50.0995268684218
ALKBH2	-1.38646406441299	4.06887152072912	-14.3160157057686	1.26001994638891e-26	3.2791091013823e-25	50.0487996974597
GABPB1	1.01423587569956	5.17521379606743	14.3172768977228	1.25219683137631e-26	3.2644075729074e-25	49.9602619636374
ZNF517	1.20724836436896	4.03025538762588	14.2969282457627	1.38459510007911e-26	3.57849914333698e-25	49.9515876392077
MRPS23	-0.947795444612784	5.91576278854614	-14.3094025051927	1.30185226221894e-26	3.37627177365795e-25	49.8806622686881
TMEFF2	-2.45078776762289	6.05640526932268	-14.2873468891687	1.45171986471092e-26	3.73911243370485e-25	49.8051166767016
CREM	1.48767214086966	4.52526336630128	14.2713788015218	1.5709326435313e-26	4.03232898722496e-25	49.7836635636219
ODC1	-0.744263833702215	9.16658553382563	-14.3147303722892	1.26804333047775e-26	3.29428004333112e-25	49.7759120146116
ZFYVE9	0.715513122017555	6.14320345977865	14.290031175943	1.43259137231888e-26	3.69618420047085e-25	49.7739490415295
MSH6	-1.08044588685631	5.78476784338119	-14.2856343363003	1.46405753858429e-26	3.76443287660644e-25	49.7693475457693
DNAH8	-2.38641600030349	1.81826667752025	-14.307990792792	1.31096132106218e-26	3.3940336546672e-25	49.7012381779879
USP31	-1.10225273389361	5.48424103656646	-14.2613555374043	1.65073856443466e-26	4.22994714736363e-25	49.700254885395
PELI2	1.73221008076441	3.95447816161674	14.2314574073132	1.91381784449134e-26	4.84618697350455e-25	49.637876044329
C9orf114	-1.01799065366079	5.3424923814106	-14.2475183907375	1.7676475324498e-26	4.5064508229654e-25	49.6222521579063
ZYX	1.31883691588726	5.91579032647338	14.2570941279307	1.68589041291172e-26	4.31266276665799e-25	49.6134369254456
PNPLA8	1.39427429607943	6.1486218525675	14.2463692184314	1.77772306425412e-26	4.5244558530237e-25	49.5604017702964
TFAM	-1.23068049619272	6.88924146885696	-14.2440265068918	1.79844216188677e-26	4.56944289389032e-25	49.5053315772368
USP30	0.961278037543805	4.97235166568684	14.2180750597995	2.04484442851302e-26	5.15191005680394e-25	49.4950630748318
CD59	0.674432345216937	6.5943208717031	14.2363023489769	1.86848910978396e-26	4.73939737711419e-25	49.4734634892671
EIF3A	-0.772666124955048	9.06649722243562	-14.2505291656553	1.74152130563591e-26	4.44739522541307e-25	49.4697843272192
MAP3K9	0.977722576438244	5.43966219110956	14.2126344000955	2.10065683658573e-26	5.27482659835641e-25	49.4276228341933
STK39	-1.04974706365823	6.83485432098628	-14.2223667261142	2.00187162579971e-26	5.05211837529554e-25	49.3974046738905
PTPDC1	1.70560063633274	5.03649018864352	14.1901331374347	2.34821139176139e-26	5.87679037644816e-25	49.3769195262072
SERINC1	0.850975841335763	8.23682777907744	14.2260439647449	1.96577343696178e-26	4.96936934838689e-25	49.3666549704622
E2F5	-1.96378449378513	2.59879438275862	-14.1943209443986	2.30001549325506e-26	5.76578174402637e-25	49.286570968396
KRT8	0.909866881606847	9.06502668100817	14.2160689872083	2.06524801203634e-26	5.19460035992256e-25	49.2843878040111
FOSL2	1.70288170677341	5.95922088840438	14.1756664600486	2.52264488464292e-26	6.29236471558108e-25	49.2383456016277
ATF3	3.21546266983017	7.30534811382174	14.1784735558282	2.48780915093132e-26	6.21579737277615e-25	49.2259378667831
MINA	-0.925758543803398	5.69149576915976	-14.1434700824692	2.95902586096079e-26	7.33213404755564e-25	49.097151873002
SETX	1.85128355682204	7.80671312715167	14.1676776495365	2.62449008116065e-26	6.53554611255529e-25	49.0888575006094
RGS3	1.10840211663368	6.11439071284804	14.1347900977643	3.08914395720179e-26	7.62937264166811e-25	48.99759825173
NUP93	-1.27687427110404	7.74465930635953	-14.1460465829081	2.92147271335858e-26	7.26209277296912e-25	48.9806379935952
C16orf70	-0.879936018831668	6.07881835865715	-14.1267694468944	3.21448246454385e-26	7.92588976807726e-25	48.9760421297158
LAMA3	-1.27118906793311	7.61516963943829	-14.142998064436	2.9659580124761e-26	7.33720354453725e-25	48.9727862974804
SEL1L3	1.0127290816545	8.75085321345689	14.1457395122122	2.92592310045706e-26	7.26209277296912e-25	48.9533790977773
PRUNE	0.874300618444057	5.93346125794126	14.1122338702825	3.4547927148054e-26	8.50445367303571e-25	48.8948520447332
CNOT10	-0.974874420696444	5.68887917975683	-14.1023059857302	3.62922000238765e-26	8.91920909261095e-25	48.8923370134512
AHCYL2	0.862316654393582	5.53715378771493	14.0952879483455	3.75783452076749e-26	9.22020313134717e-25	48.8445565606879
BRD3	-0.953519444536714	5.89419323986056	-14.0940243672801	3.78147299664435e-26	9.263066642351e-25	48.8288234068698
FBXO30	1.85724982218039	5.29951455244377	14.0686114152539	4.28991452419754e-26	1.04235204685033e-24	48.7509909505515
PCID2	-0.695218855412627	5.87687054189676	-14.0762475106948	4.13031167374197e-26	1.01011009923305e-24	48.7426687133798
NUDT19	-0.878101748500626	6.3331217591378	-14.0729685292536	4.19810212812324e-26	1.02335554473861e-24	48.6907945021926
POLR3H	-1.32776418646641	5.80182308884921	-14.0584853012413	4.51115706646112e-26	1.09433819886882e-24	48.6562355087219
KIAA0232	0.80707457602445	7.10899884868043	14.0755421956582	4.144800100669e-26	1.01200517579912e-24	48.6525508092424
SFXN1	-0.833863524917303	6.91871793304875	-14.072631681588	4.20512919038162e-26	1.02340713002869e-24	48.6481285488159
TIMM9	-1.0578332030128	5.00272396101836	-14.0366280220111	5.02857192625705e-26	1.21592650635549e-24	48.6295220018078
POLR3D	-0.963567285309473	5.29097627445292	-14.0312499395304	5.16477288909793e-26	1.24685256756744e-24	48.5751863704217
UAP1	-1.02065434806858	7.60034521378185	-14.0570681913623	4.54302010481947e-26	1.10029015958015e-24	48.5502799808882
CCDC51	-1.0030686083038	4.85637741081011	-14.0078431648599	5.80205324748726e-26	1.39175130294359e-24	48.4683433182818
AQR	-0.79318007494579	6.37714112872493	-14.0277746745304	5.25474927810273e-26	1.26450825576908e-24	48.4620479870431
DEF8	1.15464281729803	6.66222450432011	14.0292453029845	5.21648337903191e-26	1.25731483819491e-24	48.4527738527402
DUS1L	-0.907918056874102	6.69926391886159	-14.0135739029573	5.6390745633639e-26	1.35482149829556e-24	48.36534551397
SLC25A30	-1.43601804591928	5.27711766964635	-13.9828211372918	6.57094039664492e-26	1.56617842850826e-24	48.3638484899382
ZC3H6	1.98561029881878	4.65883622118192	13.9754521075507	6.81631546613355e-26	1.61952204176363e-24	48.3632148691339
ZNF239	-1.29759102535177	4.42787472504802	-13.9791818754007	6.69099200691939e-26	1.59226522941207e-24	48.360153850595
PPARGC1B	-2.60289837395762	3.027400214901	-13.9999213292734	6.03516507897576e-26	1.4453594709075e-24	48.34519511952
RBM12	-1.13459677924182	6.55458424952433	-13.995981967907	6.1545657485743e-26	1.47160763185655e-24	48.2856966390619
FAM107B	1.00777515478055	5.68860461820828	13.9839392666158	6.53449189250417e-26	1.55996709471928e-24	48.2547438147306
MXD1	2.66732485437516	4.83792121044675	13.9465799189094	7.86969219903217e-26	1.85803927768344e-24	48.1979813632628
FLAD1	-0.964048616338771	5.51377402794195	-13.9609790734119	7.32535565023951e-26	1.73497697861193e-24	48.1866753171684
MIEF2	1.34940773906072	4.98445874820962	13.9504013211522	7.72138932447537e-26	1.82589578104444e-24	48.1691038744897
DLEU1	-1.32937565536105	3.98094673898335	-13.9322446826651	8.45197408798595e-26	1.98614777629416e-24	48.1561427181896
DFFB	-1.27420507361226	3.93462687038759	-13.9308342723015	8.51155146913305e-26	1.99390728331516e-24	48.1474238346597
FAM160B1	1.08726925143976	6.70071217430145	13.9612718160268	7.31469032682396e-26	1.73497697861193e-24	48.1054929945867
C16orf91	-1.08488627398427	4.56388818163644	-13.9267678271455	8.68569447544217e-26	2.03122025613515e-24	48.0911912871283
TMEM86A	1.33386068349928	3.7132178217674	13.9118670463825	9.35495793248992e-26	2.17789222192665e-24	48.0660700619487
GABRB3	-0.883746488769042	6.24379069667625	-13.9405663753689	8.10888362336847e-26	1.91150700923863e-24	48.0363855120632
RBFA	-0.916776178215544	4.71425961030222	-13.9169585134302	9.12064353120675e-26	2.12663949168634e-24	48.0247698286389
PSEN1	0.66762273646098	6.58478885921032	13.9313713344651	8.48881577326818e-26	1.99168840080305e-24	47.9607477818586
PCBP1	-0.577760171149986	7.73368014687965	-13.9350327503095	8.33543221802471e-26	1.96183150761535e-24	47.9353167914829
TRIP13	-1.14717549012316	5.0926281436171	-13.8914894915007	1.03548673601162e-25	2.39951679443681e-24	47.865039105919
CTNNA1	0.703713191325502	9.05959923183132	13.9264862051982	8.69788641911896e-26	2.03122025613515e-24	47.8545985880154
LANCL2	-0.86114660161737	5.22275172341886	-13.8841928854482	1.07384372774705e-25	2.48456662801999e-24	47.8410172262394
ABCD1	-1.26765848924256	5.80734076080797	-13.8932539355493	1.02641983098596e-25	2.38218240835939e-24	47.8212602466947
KDM3A	1.36978492267009	6.43346206584365	13.8954680069199	1.0151551439969e-25	2.35968570313583e-24	47.8202098427258
ZFP36	2.46568429316682	4.12984553687558	13.852578706896	1.25722050180261e-25	2.88220199314014e-24	47.7620635145013
WBP5	1.19854755675428	5.71092075536772	13.8776617155841	1.109385803506e-25	2.56179324216895e-24	47.7607184429793
DCAF4	-1.67493462712242	3.53910010891283	-13.8475718140438	1.2890199970974e-25	2.94610719580131e-24	47.7374178362625
ING5	-1.27517508637057	4.8117610665429	-13.8484130857004	1.28362105026645e-25	2.93823989189039e-24	47.7075435829288
HMBS	-1.01856479959101	5.7731020390871	-13.8616099963399	1.2018401038283e-25	2.76368009174362e-24	47.675399392619
MRPS26	-1.08545142868311	6.1720166146337	-13.8655541550073	1.17842924960175e-25	2.71400208773312e-24	47.6747529498806
STYK1	1.06612254957392	4.74049473639568	13.8390674991994	1.34489441295894e-25	3.06527055774107e-24	47.6392895279243
LRRC45	-1.41500413455955	4.74130043073407	-13.8390159204507	1.3452406083853e-25	3.06527055774107e-24	47.6323681628691
MRPS2	-1.11023737677513	6.24673670753545	-13.8586926464606	1.21945626135168e-25	2.79990140985578e-24	47.6308758801666
STX2	-1.24039826662145	3.92773944161971	-13.8179120628249	1.49467096060005e-25	3.35987711742072e-24	47.5990427112311
RFT1	-0.71309383063825	5.23723777073876	-13.8324858506239	1.38980110192971e-25	3.15245518830461e-24	47.5617810886931
PRKAB2	1.10839831425657	5.41787698698463	13.8317298662541	1.39505467854279e-25	3.15897259625975e-24	47.5481864589883
MRPS17	-1.00244938462135	4.837269271106	-13.8190980582983	1.48584751445321e-25	3.34505041634624e-24	47.5375128233116
MCU	0.920643833888349	5.65477959829959	13.8312849046256	1.39815617771075e-25	3.15897259625975e-24	47.50933027897
MDN1	-1.18373584478361	6.16554405474081	-13.8311660782284	1.39898559970214e-25	3.15897259625975e-24	47.5005303042799
NUP62	-0.858163055488196	6.55544960327779	-13.8372446737195	1.35718363985631e-25	3.08312700999733e-24	47.4938325856214
GRIN3A	-2.12449453275638	3.64011524406086	-13.7945496774085	1.67961842471005e-25	3.76435078588747e-24	47.4861733013144
NPLOC4	0.839527681353736	7.95665826576091	13.8375135794445	1.35536364982836e-25	3.08312700999733e-24	47.4382881041301
E2F3	-1.18853589040489	5.38053229066567	-13.8015539147097	1.62187813800525e-25	3.64037699854811e-24	47.4110617829725
SEL1L	0.951926891377187	8.08081880563845	13.829201347775	1.41277149564787e-25	3.18531182862589e-24	47.398879484807
SPRY4	3.17384692100392	1.06648235268682	13.8774362594685	1.11063359127064e-25	2.56179324216895e-24	47.3984331357912
DNAAF2	-1.12978565577769	4.71499423675533	-13.7771338516998	1.83229662100351e-25	4.0821611366452e-24	47.3502344241178
CCDC127	0.986067527510124	4.51506796706383	13.7746351793982	1.85531646599147e-25	4.12732326715969e-24	47.3137695588977
NOL11	-1.13425360332142	6.3008250253928	-13.7918036404255	1.70281505032094e-25	3.81065138533819e-24	47.2859522962667
TIMM23	-0.697903540768733	6.12918111464907	-13.7872828258782	1.74170668977949e-25	3.88629732812566e-24	47.275737255736
TSPYL4	0.864141546807731	6.96960290059181	13.7872727735793	1.74179415412132e-25	3.88629732812566e-24	47.2066126420323
CHAC1	1.66930791163571	6.19043413186866	13.7675131825731	1.92253639886284e-25	4.27053351558052e-24	47.1886686385474
MTHFR	1.08194431646683	6.49343003929766	13.7657200585313	1.93984252578226e-25	4.30261083709697e-24	47.1571342190154
SNX9	1.01287022129029	5.52731884895255	13.738948066362	2.21764156538459e-25	4.91152002150664e-24	47.0829759446595
SLC25A19	-1.66999384028853	3.02923851698275	-13.6932452773465	2.78735200512747e-25	6.13707884296101e-24	46.9684083155264
TULP3	1.28819770115799	5.59850321325984	13.712316431423	2.53363261215871e-25	5.60309680473862e-24	46.9448333463784
NIP7	-0.995895362250585	5.35281356137817	-13.6993507127928	2.70346546924699e-25	5.96988786561954e-24	46.8875574396568
RNFT1	1.88581574151303	5.0211119955182	13.6878593689088	2.86351992366132e-25	6.28634724761673e-24	46.8770401702616
SLC1A4	1.02825224870141	5.07944132032652	13.675723186119	3.04290047895246e-25	6.6606696198178e-24	46.8026525063412
ACTL6A	-0.858681467021381	6.01746149851135	-13.6919148006036	2.80597638288712e-25	6.16903973139574e-24	46.8015538636288
SURF4	0.662433006428051	8.6480778156599	13.6964642947485	2.74280314421579e-25	6.04786079494044e-24	46.7157111793863
USP54	-1.12336325786031	8.47560735519869	-13.6770372429732	3.02294533405004e-25	6.62664921694823e-24	46.6361760729084
TRNT1	-1.24861925799277	5.31185198278461	-13.6370201870687	3.69388339508773e-25	8.00394705059701e-24	46.6127988437339
NLE1	-0.97981271058213	5.69606672380124	-13.6460803287067	3.52994172283105e-25	7.68197172609147e-24	46.6081148052547
TXLNGY	-1.14271207513134	5.91471737059859	-13.6461500816421	3.52870831917261e-25	7.68197172609147e-24	46.5907411011891
UBR2	0.780682433672951	6.39302804700222	13.654850202066	3.37821297622292e-25	7.37314622833769e-24	46.5857617993174
INF2	-1.25085169308643	5.17405638164688	-13.6296777290422	3.83233693250432e-25	8.26815680725356e-24	46.576215028288
TXNIP	-2.85815912804599	6.26709835508204	-13.6383122475656	3.67004444436424e-25	7.96378430297305e-24	46.5610197794313
PBXIP1	0.905251918950933	4.68365830372122	13.6164376862088	4.09530315701201e-25	8.79757828407615e-24	46.5482071076694
SLC38A2	1.09430614100005	9.39939619865966	13.6655027854345	3.2026903234848e-25	7.00023259060375e-24	46.542324215989
CITED2	1.77958171702434	6.14790099302692	13.6406468789579	3.62736075186577e-25	7.88255413169557e-24	46.5253585720507
TONSL	-1.23237776817736	5.55440779528041	-13.6264223838483	3.89537751252804e-25	8.39210742153818e-24	46.4992875408634
DDX54	-0.933881523482892	6.58982388586522	-13.6361708721049	3.70963817230939e-25	8.02650242008613e-24	46.4964520034482
CENPB	-1.18347624568098	6.5420677643857	-13.6297020280963	3.83187024758707e-25	8.26815680725356e-24	46.473162662852
HEATR3	-1.08908329820956	5.00281795823456	-13.6014421594811	4.41508796165211e-25	9.45748371357604e-24	46.4412560254679
ARHGAP28	-2.2187175887393	2.94736395280657	-13.5978916812699	4.49440407753499e-25	9.61367117211759e-24	46.3971363912445
RAB36	-2.34376689773405	2.63813111761884	-13.6044117084215	4.34982983359325e-25	9.33100639731946e-24	46.3966777488435
ULK1	1.32355113505286	6.95200837254464	13.6170647977255	4.08244850639637e-25	8.78252819083781e-24	46.3758704290232
REXO4	-0.937346207944828	5.76653918313747	-13.5912239406242	4.64724548790508e-25	9.91236338727026e-24	46.33351296256
MRTO4	-1.02417800580944	5.06458746943601	-13.5765641476806	5.00188967652687e-25	1.06235325859586e-23	46.295227695098
UBQLN4	-0.668888601207203	6.53979751137538	-13.5955610533835	4.54724553166097e-25	9.71286470887925e-24	46.2820389364205
FAHD1	-0.631150087168962	6.00666222823323	-13.5740320823035	5.06584087079578e-25	1.07441619372697e-23	46.2248740651959
METTL13	-0.861498417560676	6.00917621517127	-13.5717967731989	5.12297898358228e-25	1.08500214975277e-23	46.2038765303672
CHP1	0.613894936453135	7.77482626798277	13.5847443179913	4.80077380855217e-25	1.02253077318042e-23	46.1825649491044
PRDM15	-1.16583992417576	4.44877511413193	-13.5306023931957	6.29984566988742e-25	1.31936516846624e-23	46.1310526279778
MORF4L2	0.822734764616733	9.18513841521493	13.5799170172576	4.91845334318877e-25	1.04611183287992e-23	46.1127798587831
ACSS2	0.866648095940759	6.47807275042287	13.5563365189867	5.53628605147393e-25	1.1708855119568e-23	46.1008152151577
LSG1	-0.643518763006028	6.432599874409	-13.5424195360259	5.93690196032744e-25	1.25032987147653e-23	46.0279363338013
LINC00963	0.965490437295248	6.29004399636404	13.5400650575448	6.00750134990695e-25	1.26165930447836e-23	46.0248159416864
SRSF8	-0.785711428889996	7.18242445471449	-13.5456615010356	5.84105222279895e-25	1.23187135080827e-23	46.0109794141665
XPC	1.05563324528967	6.93121455276637	13.5412599130427	5.97156871372475e-25	1.25586940903769e-23	45.9964317979418
ARHGAP6	-1.17204730179021	6.10563079369065	-13.5275065958808	6.39855681566891e-25	1.33817171509867e-23	45.9911531045433
MTPAP	-1.18798070757968	5.34618881392667	-13.5124706701961	6.90052701081707e-25	1.43914324436707e-23	45.9865961566097
IFRD1	1.53470330644238	7.02133659373693	13.5347402587117	6.17029081274876e-25	1.29403752575748e-23	45.9774570371734
CCNG1	0.967005887672446	8.61157465073711	13.5465723897758	5.81440217815461e-25	1.22797557112756e-23	45.9647245461935
CHERP	-1.01166858839275	5.84193911361543	-13.5137540487807	6.8561804336949e-25	1.43188324606902e-23	45.9370393844059
PRIM1	-1.26935901006162	4.47710809253784	-13.4817575595021	8.05215818093276e-25	1.66544362596262e-23	45.8848973789578
BEST1	1.991194664718	4.21706602179226	13.4734096078565	8.39727635175344e-25	1.72967766389478e-23	45.8713691463757
MRPL15	-0.87635751191926	5.87495851096664	-13.4982886001628	7.41018245041977e-25	1.53689640435778e-23	45.8518216798482
SNX11	0.965160098573288	5.04547835153632	13.4793715738116	8.14931921254e-25	1.68322114574279e-23	45.8232650454887
PRDM4	1.04093716360569	6.34513903070483	13.4992500709011	7.37446641264975e-25	1.53253070109449e-23	45.8142873153865
SMAD7	1.66766370732135	4.4597173317321	13.4688424566181	8.59233547503884e-25	1.76743163689292e-23	45.8060349870843
MTF1	1.10160547510365	6.03218404937805	13.4938667894164	7.57668990795937e-25	1.569263112523e-23	45.799597101135
DPH1	-1.10406558093338	5.40995808354338	-13.4754805362799	8.31029975191337e-25	1.71411347630125e-23	45.7924287849619
RAB5B	0.559532617421999	7.78210574316577	13.4991297340077	7.37892712367687e-25	1.53253070109449e-23	45.7508597088486
MRPS5	-0.658368707452137	5.71368628377658	-13.4671606938407	8.66530256044093e-25	1.78000250680685e-23	45.7034215992343
HSPD1	0.872382432137107	11.0139586070672	13.5058166286022	7.13511413937864e-25	1.48600379912496e-23	45.6938460209021
E2F4	-0.910374438887781	5.83919887068127	-13.46449760329	8.78212143368976e-25	1.79907688196842e-23	45.6841545123584
ANAPC2	-1.06815757156748	5.97328619216369	-13.4617127349229	8.90597382850162e-25	1.82196325625041e-23	45.6705782667706
MMS19	-0.651029522332206	6.33726571413499	-13.4667767111674	8.68204956360316e-25	1.7810062328834e-23	45.659316326153
FAM216A	-1.18162329235445	4.45236064564699	-13.4277797019672	1.05636984937479e-24	2.14068146534572e-23	45.5988813881631
IPO11	-0.995199006361934	5.23585665207832	-13.4363864024813	1.01159797169247e-24	2.06107939524208e-23	45.5964742824605
AFF3	-1.2820172037454	4.22663035363664	-13.4128673963185	1.13870471449984e-24	2.30441913651342e-23	45.5788415028709
UBQLN1	0.679384482849114	8.3989342295892	13.4589309888058	9.0314380702309e-25	1.84511665391275e-23	45.5277456679279
MRPS12	-1.10171950623269	5.44781210204432	-13.4287095206684	1.05143863057939e-24	2.13356790226758e-23	45.527721143434
C19orf48	-1.1282311823413	8.23696514967449	-13.4373111176353	1.00690240699165e-24	2.05429980209058e-23	45.4287014469478
DNMT1	-1.15215433090358	7.11362761882201	-13.4298780336398	1.04527427194827e-24	2.12392942727675e-23	45.4265141640624
SWT1	1.68427486277939	3.12309503162037	13.3819348505689	1.33061851642965e-24	2.67119888271492e-23	45.4258471122177
DAZAP1	-0.718391251651569	7.2775769301302	-13.4302698213661	1.04321557222891e-24	2.12261856810154e-23	45.4231743550273
ZNF746	1.17388006672848	6.09391374440769	13.4088137486219	1.16217942928359e-24	2.34875993406762e-23	45.3771337909441
HGH1	-1.08527716705238	5.63627223754027	-13.3923331402862	1.26272937965506e-24	2.54512004897992e-23	45.3411258031835
NUP85	-0.819559884107841	5.6026424920353	-13.3867691665087	1.29861168445269e-24	2.61043548242859e-23	45.3049384334809
NVL	-0.885527876296786	6.34265983972746	-13.391449033991	1.26836378684608e-24	2.55304968140493e-23	45.2854972302822
THNSL1	-1.24293533550451	4.95632747611362	-13.3614790801698	1.47505495717124e-24	2.94540229213875e-23	45.2448512831576
MYO10	1.03478975667179	6.53719537247863	13.3784250814343	1.35435096617511e-24	2.7152114964066e-23	45.2029206604842
METTL8	-1.09051467878632	4.98589877911923	-13.347130521974	1.58566591864242e-24	3.14951844369505e-23	45.1599406923435
PAK4	-1.31816325324744	7.18198137302398	-13.3751918520487	1.37658937721376e-24	2.75244555103086e-23	45.1557748549434
HNRNPD	-0.980362062942609	7.7814248262866	-13.3769439770176	1.36449300171855e-24	2.73189692184077e-23	45.1305116884438
SRGAP1	1.41711904536936	3.98316429513878	13.32719603137	1.75329578292593e-24	3.45505111239051e-23	45.12730574539
DHRS4-AS1	-0.918051335326342	4.8793782686097	-13.3382775914698	1.65802751961858e-24	3.28455689110719e-23	45.1209580428829
ZNF585B	0.919962321784893	4.83841664637887	13.3333271637291	1.69992679862551e-24	3.35869747475798e-23	45.1157358671856
GPR158	-1.43178375874463	6.19310152516177	-13.3554928020064	1.52022825936894e-24	3.02755272449391e-23	45.1020338158724
MON1B	0.833364979825474	6.16081248319997	13.3548754204448	1.52496539856613e-24	3.03296429468463e-23	45.0968043644974
GUCY1A3	-1.77430644993866	7.14167496533311	-13.3578254371702	1.50246302030571e-24	2.99614670822186e-23	45.0859094731204
PMEPA1	-1.88461936210697	5.75133408342932	-13.3385177264047	1.65602164426342e-24	3.28455689110719e-23	45.0636098562918
FBRSL1	-1.46210996299969	5.65208772238811	-13.331356961398	1.71689635527424e-24	3.38776815647806e-23	45.0439616248948
MRPL3	-0.740545060762273	7.36104818416715	-13.3347076025178	1.68813734580283e-24	3.33979846964101e-23	44.9381381860153
SPIN4	-1.3086345370187	4.80611659211628	-13.2970659075884	2.04104431144853e-24	4.00108634212938e-23	44.9255774388665
LOC100129034	-1.18991919095695	6.05477283818739	-13.3067521990498	1.94370933611521e-24	3.82526073277929e-23	44.8638250124327
MCM3	-1.23368299755309	6.67686453523221	-13.3052788682616	1.95820834403981e-24	3.84875085001332e-23	44.8121617682944
TRAFD1	0.829823933233055	5.92458714935429	13.2933995365807	2.07915036285689e-24	4.0704722097339e-23	44.8077803227118
JAKMIP3	1.44189252283055	5.0665106270803	13.2710824342478	2.32700652138678e-24	4.54978254233643e-23	44.761278461179
IER5L	2.48307731944452	4.06478963746966	13.2457846115882	2.64403593364559e-24	5.15621345189899e-23	44.7443753381369
NQO1	1.32045847479751	9.05325570610876	13.2995436078455	2.01569032815852e-24	3.95654979968998e-23	44.7091273505777
TRIM65	-1.0493336330664	5.36813613538857	-13.2628428687568	2.42583520264285e-24	4.73684543600585e-23	44.7081794512389
TLCD1	-1.43374465345995	4.69809416994415	-13.241171964146	2.70635180558142e-24	5.26813893294352e-23	44.6767691297956
GEMIN6	-1.43846506773733	3.03672096777911	-13.2248712262098	2.93862182813152e-24	5.68638471278645e-23	44.650495342239
ORC5	-1.16053823412313	5.46685534422392	-13.2353795115726	2.78669904688356e-24	5.40634016640873e-23	44.5737124015269
ASCC1	0.811117148931376	5.76699342052337	13.2410187726115	2.70844649456073e-24	5.26813893294352e-23	44.547158101014
UBA2	-0.802852122059407	6.2320806900528	-13.2400885281337	2.72120133306668e-24	5.28610080431169e-23	44.5423534429336
DCUN1D5	-0.830081685735261	6.39494415315147	-13.2277033386262	2.89687669042055e-24	5.61283875914257e-23	44.4483135247628
TCF12	0.825438465003766	6.12501210886346	13.2214383289775	2.99003291242755e-24	5.77842139163604e-23	44.4367532597655
RPUSD1	-1.34524462819757	5.14106749159923	-13.1985426382688	3.35679585831506e-24	6.46846596898868e-23	44.4209639828334
MRPL34	-1.12430412764631	5.41696843475419	-13.2012878254229	3.31054080356263e-24	6.38959906250597e-23	44.4086256294218
PLAGL2	1.25528892130054	6.02089139384722	13.1983528078531	3.36001828437078e-24	6.46846596898868e-23	44.3281997387176
TRMT10C	-1.15399613181601	5.79178891399503	-13.195263834764	3.41289299417855e-24	6.56184394373688e-23	44.3277720480608
FAAH2	1.40679635780435	3.65137404869234	13.1578966958421	4.12271857143933e-24	7.87617583571666e-23	44.3162721844326
NCAPH	-1.15169660371244	5.46529998781544	-13.1877337061911	3.54531438374517e-24	6.80772900080786e-23	44.3142701701801
LINC01164	3.86078409877318	-0.545416438872459	13.3964358319321	1.23690999564239e-24	2.49643017400083e-23	44.2082727395668
STX6	0.704048597490262	6.34724395961159	13.181704768641	3.65504495646884e-24	7.00947063427026e-23	44.2082185473812
FAM13B	0.785649774188151	6.43597217701051	13.1745488278795	3.78972108088526e-24	7.25847598859351e-23	44.1740477645182
CCNE1	-1.11845045109405	3.77057170013243	-13.1224889900781	4.93167746578679e-24	9.30327497817267e-23	44.1201199171064
SNRPD1	-0.929834348497039	6.43774762072155	-13.1626565423442	4.02464437109567e-24	7.69860635367803e-23	44.1177185957751
TTLL7	0.95911172802627	4.9193973075358	13.1371312975755	4.57942457577407e-24	8.69338045889044e-23	44.1058201054122
NOP14-AS1	0.912898213910504	4.99015831980131	13.1383921996312	4.55029822884086e-24	8.64902255750309e-23	44.1040285093282
NUP54	-0.969828518808359	5.88339349116387	-13.1455634196566	4.38814644363031e-24	8.36088865741449e-23	44.0808897898056
WIPF2	0.750145120133698	6.25398855493979	13.145338571809	4.39314141628931e-24	8.36088865741449e-23	44.0359671409569
AIDA	-1.31907277851044	7.41840152178324	-13.1547257426625	4.18938225735047e-24	7.99336263994596e-23	44.0272839285714
NSMCE4A	-1.0135093693166	4.94997615455224	-13.1162397059029	5.09018124026052e-24	9.59023356383338e-23	44.0225974778782
MED11	-1.19032293907451	3.77241588620588	-13.0954107059419	5.65634294349709e-24	1.05772908642033e-22	43.9973646710486
PRRG4	1.13544952242879	5.65242252921852	13.1321078929943	4.69733303584063e-24	8.90595364472006e-23	43.9967292192288
DVL2	0.88115432709505	6.83635485481416	13.1277393662667	4.80234485174233e-24	9.07069311871231e-23	43.9296542446284
MCM3AP	-0.594502135506598	7.11001150901015	-13.1313729180976	4.71483791434843e-24	8.9278696244459e-23	43.9273458049955
KRI1	-0.969925655543672	5.92363835513373	-13.1127965995158	5.17968485700529e-24	9.73443652225174e-23	43.9024727676063
DDX31	-1.06721988432176	4.87602944353592	-13.0900530482623	5.8119243423494e-24	1.08412243384744e-22	43.8991349533296
MLLT1	-1.04597172109305	7.81029423331986	-13.1288381556919	4.7757121044078e-24	9.03174974304629e-23	43.8917606067039
TMEM263	1.04569611767157	6.82971740763251	13.1133513569586	5.16515789693638e-24	9.7192996216036e-23	43.8565984045782
SCMH1	-0.635525517753366	6.35723744504433	-13.1096588496378	5.26262574202499e-24	9.8779485177809e-23	43.8550843840565
NATD1	1.74342307409022	4.32972210869249	13.055770216978	6.91437466772914e-24	1.2802250309571e-22	43.8083176376535
CECR5	-0.881060554677181	5.75311988872228	-13.0859654029752	5.93350825769901e-24	1.10542878408943e-22	43.7844625556745
CTDSP2	0.747818170811905	7.25926113694523	13.1033437673662	5.43361710966581e-24	1.01861666065845e-22	43.7827640397007
TRMT6	-1.38714394682617	4.02039610688645	-13.053756102945	6.98531616188159e-24	1.29017844387225e-22	43.7820826322139
ZNF554	3.06990873230105	4.91192939456223	13.052722637872	7.0220001696042e-24	1.29536062096777e-22	43.7772559602231
PIK3R1	-1.29177654969131	6.09557868836085	-13.0829979995832	6.02336772018532e-24	1.12077930218467e-22	43.7500531098627
HSPA13	1.48355029291318	7.12984283201964	13.0949495871851	5.669567393361e-24	1.05888338281976e-22	43.7473428031702
MIR29C	3.84304267392775	2.33937689952494	13.0960214499837	5.63887502683846e-24	1.05577739903998e-22	43.7032376499704
CCDC137	-1.02734562465967	5.46631441991572	-13.054406231342	6.96233773792977e-24	1.28751802306347e-22	43.6463475533579
FAM86C2P	-1.75246037411096	3.09464585230948	-13.0231256377883	8.15878074858581e-24	1.5013756338329e-22	43.6385438565737
UBE2I	-0.570036060325982	7.16170610973295	-13.0717652851837	6.37606645417395e-24	1.18347359549909e-22	43.6262775768529
MCM7	-0.971537402695439	7.63196662227199	-13.0771696468091	6.20385853803471e-24	1.15293489860308e-22	43.6240206654789
DOK4	1.80887361016996	2.57392689459509	13.0186698203388	8.3452391682401e-24	1.53380797246381e-22	43.608589738974
NCOA7	1.11154967196859	6.51089075508523	13.0514255838841	7.06831429539075e-24	1.30230438600721e-22	43.5692473931062
RIMS1	-1.5957482067338	4.81816205304177	-13.0163365735294	8.44457631512649e-24	1.55016819007261e-22	43.5482805370884
ILF3	-0.556986793803398	8.88719611079809	-13.0634651122717	6.64993796392909e-24	1.23278356131308e-22	43.5181986722136
THSD4	2.40863293235516	2.39682519785714	13.0137694618114	8.55524184935087e-24	1.56856546532177e-22	43.4788419984945
MGAT4A	1.52767964977946	3.90322047294143	12.9885573560618	9.72253462438164e-24	1.76320748695308e-22	43.459574235879
RBMS2	0.989996645472514	4.40817405452891	12.9967532679009	9.3265177053855e-24	1.69753927107962e-22	43.4486311008927
RAB29	-1.1211339546763	5.95488060300397	-13.0103924198622	8.70304250611963e-24	1.59177693388419e-22	43.413662175046
IGSF9	-1.48920072806847	4.37558122942285	-12.9872449705452	9.78749682801098e-24	1.77284743509545e-22	43.4088051610132
RIMKLB	-1.04426679273195	4.55501933141102	-12.9775576638134	1.028068151069e-23	1.85546530726588e-22	43.3766131315932
AMZ2P1	1.35493680744306	4.0681025384854	12.9756761798953	1.03793228383603e-23	1.87101934862927e-22	43.3680330327182
PCYT1A	0.815642990546531	5.45076933242645	13.0004330992843	9.15401778374183e-24	1.67019114265695e-22	43.35910217483
CCDC84	1.66190090037673	4.45113634913792	12.9832041105151	9.99026494096202e-24	1.80522043746673e-22	43.3564795109766
FTSJ3	-0.847153911573126	6.50448485905469	-13.0132764688444	8.5766602787908e-24	1.57057476519906e-22	43.3529208350308
SAYSD1	-0.718098095938723	5.54122787267801	-12.9916409095006	9.57159835584034e-24	1.73793374741594e-22	43.3261370189117
KIF21A	0.845159882076008	6.85562778591929	13.0050669685026	8.94134232787184e-24	1.63337221892121e-22	43.284792172444
TGIF2	-1.77103613818424	3.69020566289974	-12.947727521244	1.19615977708495e-23	2.14460916598393e-22	43.2674738776518
EFTUD2	-0.654183259316484	7.22847381700606	-12.99862922293	9.2381745248182e-24	1.68350034787221e-22	43.244044064009
DIXDC1	2.12084934506853	4.06613196627185	12.9476147382127	1.19684501937569e-23	2.14460916598393e-22	43.2408217028784
SUCO	0.951610438214058	7.48615553005035	12.9934990183653	9.48178387607431e-24	1.72371025040111e-22	43.2124846816887
CRYAB	2.49103993078539	1.97640971228113	12.9461994816795	1.20547733581618e-23	2.15750270257637e-22	43.1956334479677
RNF19A	1.22052197135111	5.80726306741914	12.9683648954066	1.07717356287882e-23	1.93942904318805e-22	43.1914043439336
NSMAF	-0.949382854281499	5.47751435569837	-12.9519859740813	1.17057250929431e-23	2.10254985640709e-22	43.1785006149387
PABPC4	-0.595710232278319	7.76683829719013	-12.9845574516494	9.921889791743e-24	1.79502526641943e-22	43.1615396023776
HIST1H2AC	1.46446722407488	5.12517021300893	12.935053241811	1.27568409938866e-23	2.2777256166968e-22	43.1028823648479
CRB3	0.907103939256089	5.43084255229716	12.9398681731786	1.24486642223017e-23	2.22534692812002e-22	43.0774372983892
CCM2	-1.12377958215686	5.02454166623623	-12.9253879747626	1.33987648230666e-23	2.38949943685473e-22	43.0329565821631
MIDN	1.12262231833407	6.69495415849643	12.9543417863361	1.15665414070021e-23	2.08003815290472e-22	43.0300265923387
ZFYVE1	1.27266924813439	4.88464466396943	12.9027083603826	1.503524382626e-23	2.67182510408426e-22	42.9723974159913
PI4K2A	0.659463442310754	6.02551330556146	12.9224624131626	1.35993856438778e-23	2.42240065039701e-22	42.9245285588768
SLC16A6	-2.60623069014618	3.37597504149662	-12.8705333203213	1.77069432642572e-23	3.12808776536571e-22	42.8796972311037
ZNF189	1.01997984311598	5.39380026008336	12.8956663389804	1.55830965895799e-23	2.76590754597083e-22	42.8547821517745
ARIH1	0.817129202436558	7.11301877002647	12.9028189743685	1.50267943029455e-23	2.67182510408426e-22	42.7670755093396
TESK1	1.0151064751729	5.47595426062515	12.8796748866474	1.69027584205522e-23	2.99306392031853e-22	42.7542722115464
FBXO11	0.812605626398322	5.94222880045124	12.8721245939297	1.75642488316504e-23	3.10653428099014e-22	42.6800557771148
TAF4B	-1.81740963770491	3.56539420455516	-12.8306554416818	2.16889241425885e-23	3.80024369807595e-22	42.676105616462
TIMM21	-1.38566135125856	5.13785885254676	-12.8580794699569	1.88646547681118e-23	3.32869160984685e-22	42.6724130989281
PRPF4B	-0.832315662478107	7.05618296551756	-12.8830152498163	1.6618137520572e-23	2.94613876043575e-22	42.6695405499341
RNF144B	1.44564872063055	5.40282879366205	12.8505779085886	1.95983504712745e-23	3.44197462779716e-22	42.6451080560833
PDSS1	-1.27613500577545	3.67383991816628	-12.8235600941717	2.24863411365508e-23	3.93079043662918e-22	42.6274072259186
STK36	-0.764662042399229	6.06619490407948	-12.8544427510027	1.92168394321195e-23	3.38288465313841e-22	42.572580436681
DUSP10	2.24261366249975	3.93418887451899	12.8122102350442	2.38235295828884e-23	4.14044120621125e-22	42.5659249936193
LINC00161	-3.79076817755694	2.5352840070855	-12.8573977762287	1.89301740487032e-23	3.33633208351323e-22	42.5588413692759
NUP35	-1.22230539489552	3.97582017050376	-12.8078143630607	2.43626150456166e-23	4.22435366657019e-22	42.5375845516313
TMEM203	-0.843124294646457	5.43407221104137	-12.8342845126989	2.12920989585873e-23	3.73507193881013e-22	42.5366964970449
TRIM25	-0.81029954605439	7.29198604110775	-12.8507556032207	1.95806441170506e-23	3.44197462779716e-22	42.499903384539
TBC1D24	-1.41944792023073	5.07581385739426	-12.8129666311667	2.37319837039568e-23	4.129310165685e-22	42.4817109755698
MRPL14	-1.03221210404095	5.00132637307436	-12.8027970094611	2.49928907485166e-23	4.3286418394432e-22	42.4163880889903
PLCB4	-1.20727972853339	6.52367018924233	-12.8224460083444	2.26141938533698e-23	3.93938207543157e-22	42.3961470803944
HNRNPDL	-1.07599702940314	7.55761001901218	-12.8258044013741	2.22309819400087e-23	3.89068094185513e-22	42.3580157841969
HEATR6	-1.06060606730276	4.68210008402352	-12.7802997548593	2.80263290821351e-23	4.80414791663632e-22	42.3562745042132
MRPS16	-0.552495452107072	7.39451149642018	-12.8230097931244	2.25494028917745e-23	3.93723062584751e-22	42.3459291084248
AK2	-0.513407176287671	7.46806929800169	-12.8226658840253	2.25889032323102e-23	3.93938207543157e-22	42.3392382655709
UBE2B	1.40006497222979	6.39548109141144	12.8085806529795	2.42677683053095e-23	4.21277235690784e-22	42.3282738589185
FANCE	-1.44353392434133	3.96963320964283	-12.7592337370949	3.12009901192409e-23	5.33008040535292e-22	42.3142516036096
RPIA	-0.871075051628763	4.19280292036289	-12.7603712234519	3.10207007574593e-23	5.30531711359919e-22	42.2814942828686
MTMR1	-0.66815328440516	5.84658726854249	-12.7918845787517	2.64207713570235e-23	4.549705306159e-22	42.281265717306
WBP1L	0.719834536052408	5.88130419822825	12.7926300271747	2.63206767379697e-23	4.53767258205916e-22	42.2682489599941
UBE2A	0.683748506224006	6.61198107935028	12.8003347806883	2.53081527414417e-23	4.37819379683743e-22	42.2621061530908
SLC26A11	0.884786865864858	5.56055985952082	12.7846719497717	2.7409188277544e-23	4.70911179834784e-22	42.2607108554386
TPP1	1.04957809039528	7.69127789978035	12.7947462762898	2.60385871739305e-23	4.49420028739932e-22	42.2003802035358
BARD1	-1.75794054107515	6.74226537643797	-12.7834128423464	2.75855015583161e-23	4.73398733028199e-22	42.196114505479
KIAA0391	-0.810328229959797	5.39855177901452	-12.7688214375245	2.97136785069208e-23	5.08757806681782e-22	42.1937993846594
MYH10	-0.886495468360078	7.82110572859483	-12.7951394634461	2.59865116553354e-23	4.4903735214789e-22	42.1930579664123
PEG3	-1.84606241058761	6.75122348986378	-12.7589108028181	3.1252365914074e-23	5.33279007461062e-22	42.0532246328305
HACL1	-0.750274164493388	5.10065897462569	-12.7253326747721	3.70850895417059e-23	6.29943104703909e-22	42.0216795453102
YEATS2	-0.612775059834727	6.06214235612178	-12.7404037816858	3.43429913198089e-23	5.84687480338152e-22	42.0074222250131
LCA5	1.77847572092079	2.88422773958906	12.6837696560152	4.58402215983507e-23	7.75154017478418e-22	41.9258151895168
DDX23	-0.691096864352122	6.97509572034418	-12.7366008256376	3.50151096756286e-23	5.95455138039908e-22	41.9222274389927
THRB	-1.39778587125287	5.88089985531333	-12.702628208686	4.16364515112646e-23	7.0645531739339e-22	41.8745951138435
NEAT1	2.06665042539546	11.1888551731986	12.7504504672537	3.26289912237475e-23	5.56137266987279e-22	41.8740768974958
FAM122C	1.53634293109303	2.69256537837669	12.6634107604737	5.08578355247663e-23	8.55186179439968e-22	41.8246414104096
TCHP	-0.765014352356522	4.89616206049975	-12.6728233076235	4.8472975638644e-23	8.159979845178e-22	41.7739355690002
RBM28	-0.803803517522589	5.17143269201616	-12.6736490157418	4.82691964343571e-23	8.13479521502028e-22	41.7477254012687
PRPF4	-0.711439775645068	5.74728804075759	-12.6867030217523	4.51594072218644e-23	7.6450243387093e-22	41.7445854645228
OAZ2	0.631105200843162	6.92791313818921	12.6894597160122	4.45288459424459e-23	7.54678499629535e-22	41.6843256908439
ABHD10	-0.878571608191856	6.22490150674249	-12.6758521427532	4.77296755901512e-23	8.05290796249112e-22	41.677184307557
ATAD3B	-1.23490551690721	5.44528351438229	-12.6611600146538	5.14453359086066e-23	8.640974988855e-22	41.6604100378441
HOXC13	1.11867859605345	4.26273561458968	12.6409928559245	5.70228695031329e-23	9.52453179598491e-22	41.6397720634057
NOL9	-0.892835606979498	5.4062537288268	-12.6562237329923	5.27577806019342e-23	8.85151769294575e-22	41.6372612534942
CNNM2	1.05503417489897	5.18195043420307	12.6466398466731	5.5402618450507e-23	9.27453421017629e-22	41.6336551867648
NOC3L	-1.46782174416671	3.8845195221798	-12.6240935571384	6.21612866225404e-23	1.03368093014847e-21	41.6259099213348
GDI2	-0.621635151184813	8.43369015302162	-12.6812796649956	4.64262063945121e-23	7.84179882137225e-22	41.5947716709379
CIPC	-0.649896053207926	6.20229853804595	-12.6518391826431	5.39516774889431e-23	9.04172309345947e-22	41.5527086973728
TXLNG	-0.864216391452615	5.26275397172353	-12.6364537145462	5.83596541071991e-23	9.71539430236921e-22	41.5482763282602
BCL2L13	0.632295469297157	7.07148627200453	12.6445232346949	5.60044397612222e-23	9.3648403948164e-22	41.4530721862091
C1orf109	-0.768004249824437	5.45960787639443	-12.6216288300793	6.29485778898619e-23	1.04561487344487e-21	41.4503552411417
TMA16	-1.13919099481518	4.8743276498379	-12.6041595230862	6.88229467622722e-23	1.13941054970483e-21	41.4406739369226
ELAVL1	-0.583142435241789	7.03174634470622	-12.6393858091286	5.74925979195852e-23	9.59232055956101e-22	41.4268138763318
ALDH18A1	-0.728911031519551	7.38236560994829	-12.6369781640074	5.82036102696617e-23	9.70017105226682e-22	41.3981076268291
SMCO4	-1.27372795710461	5.48393249632868	-12.6099540352231	6.68158758866095e-23	1.10740308202354e-21	41.3949488651046
IPP	0.850702197977723	5.44917928905359	12.6108511492491	6.65104312985618e-23	1.10355871423116e-21	41.3753259417452
TOP1MT	-0.92285883807061	4.60992013382973	-12.5826815215825	7.68045896812372e-23	1.26596895571181e-21	41.3604371063276
JPH1	-1.0389989555684	4.17574636544503	-12.5633280205487	8.47894195214318e-23	1.38692584262943e-21	41.3078165574645
POLR3B	-1.17106146418105	5.36857979107709	-12.5794859514843	7.80690168804097e-23	1.28539951477657e-21	41.2602310948906
DDX55	-0.783501046698344	5.63571688144169	-12.5829950192926	7.66816565159855e-23	1.26533159807037e-21	41.2505258327441
OSBPL9	0.990768384180164	6.04538562584282	12.5885652014767	7.45300150178321e-23	1.23253601928168e-21	41.2337495082795
LRSAM1	-0.904624706130866	5.38733257289336	-12.5718994636206	8.1155124502966e-23	1.33180099280964e-21	41.2128975048597
KDM5A	1.15986631583015	6.35082696110526	12.5835262923817	7.64737767150819e-23	1.26328958322736e-21	41.1767292484012
RNF24	0.963823736106963	4.73229730063776	12.5540590746194	8.89034403728535e-23	1.45263771560258e-21	41.1621339732447
PRNP	0.770287871198563	7.37828859435053	12.5785624582889	7.84383002989801e-23	1.29006518870699e-21	41.1039022016476
SLC9A1	1.41286204510779	6.82794523334113	12.5716901383593	8.12419891724583e-23	1.33180099280964e-21	41.096362169422
ACTR5	-1.13572733529022	3.73934704980225	-12.5142142013826	1.08995481174976e-22	1.76365963935715e-21	41.0692327390227
VRK3	0.707784966236436	5.22072963483376	12.5381782718254	9.64230441068785e-23	1.57037790705953e-21	41.0421501808776
SMARCA4	-0.907075134107762	7.81429826954084	-12.5687727395648	8.24623895351565e-23	1.35033286942193e-21	41.0380636633747
POLD4	0.863224521434351	5.62414388174018	12.5378861894674	9.65671628773711e-23	1.57102114600932e-21	41.008118557837
CDC42EP3	-1.26340914062287	4.06642984907366	-12.5047059834371	1.1442825205149e-22	1.84164483687586e-21	41.0075308173054
CTDSPL	-0.927072555136056	5.73110745272552	-12.530575632325	1.00245568587812e-22	1.6255804081151e-21	40.9928513551452
SPATS2	0.634306079083587	6.60400978656127	12.5476819318566	9.18496502157949e-23	1.49751829276914e-21	40.9727403893205
ZSCAN26	1.74239788604889	3.5030921157916	12.4881720075446	1.24530300355397e-22	1.99780661339384e-21	40.9542127876851
DNAJC25	1.08070770006606	4.87817498836738	12.508781252316	1.12067243953649e-22	1.80752066080344e-21	40.9190008557143
PHF20	-0.674149018712264	6.8654400723671	-12.5337022145977	9.86554891477429e-23	1.60325846866072e-21	40.9114520624843
HSP90B1	0.777535203345845	10.5739672632274	12.5477488147366	9.18182479792124e-23	1.49751829276914e-21	40.8503883651396
SSR2	0.600875931129631	7.89403408936137	12.5308691812196	1.00095191845379e-22	1.62489664945969e-21	40.8409194782482
MMP16	-1.9293606134849	5.36648590061518	-12.4902096832571	1.23238497730068e-22	1.9791970929569e-21	40.8320075742549
KAT2A	-1.02143842060289	6.92604382583338	-12.5203098310413	1.056494608216e-22	1.71136170841116e-21	40.8169377678019
LOC344887	5.11977517634804	0.780997825007556	12.7905765009914	2.65973366998898e-23	4.57486377875768e-22	40.791873913915
PHF12	-0.860376727907759	6.71770923850152	-12.5103368020503	1.11178976763165e-22	1.79512205922117e-21	40.7890627565497
TMEM41B	0.918953562178417	6.55748785910084	12.5077312302743	1.12670860303098e-22	1.8153064788748e-21	40.7829292877631
PARD6G-AS1	2.16581022425949	2.19398573590267	12.4505829150757	1.50952798904443e-22	2.41395870963698e-21	40.7644535454822
LPAL2	-2.85432317768971	1.50791558608719	-12.5718478980388	8.11765142575478e-23	1.33180099280964e-21	40.7576196524337
CSE1L	-0.918381297010059	8.01406448472021	-12.5139125564091	1.09163793683891e-22	1.76448172869463e-21	40.7444765612191
ZNF674	1.53404723284735	3.68231888707363	12.4463406318447	1.54267873804798e-22	2.45911506693507e-21	40.7356925193418
PI4KB	0.587606536460675	7.18368097449778	12.5039237308618	1.14887126377879e-22	1.84705041722723e-21	40.7244933881555
ZSWIM6	1.893944104045	4.1947934926658	12.4398239200103	1.59503085969862e-22	2.53718044377485e-21	40.6593543289842
TRMT61A	-1.20919859443878	4.85639360160296	-12.4429422727703	1.56976081605976e-22	2.49963185725911e-21	40.6188791986934
NUP205	-0.610446959081841	7.3478344449268	-12.4730037246379	1.34583069069539e-22	2.15677627016883e-21	40.5591337001713
CRLS1	-0.774136977824942	5.73413983080632	-12.4466023108204	1.54061291219407e-22	2.45843182672753e-21	40.5463013270854
BLMH	-0.632591113040472	5.91401213352056	-12.4470009238982	1.53747139098139e-22	2.45602876669964e-21	40.5117772124524
FBXL20	1.19490735755914	5.13367161923248	12.4276667454172	1.69750625262016e-22	2.69732845389887e-21	40.5032097850265
RANGAP1	0.81835528267805	7.70873330937888	12.4625193047156	1.42003630817057e-22	2.27326921145941e-21	40.4841731199889
MAPRE3	0.875583041378273	5.00415799159824	12.4229023070396	1.73944517315528e-22	2.75813186062299e-21	40.4840927336701
SH3GLB1	0.747649950839746	5.48805745756601	12.4255368614973	1.71612769800837e-22	2.72403525510504e-21	40.464576329115
SLC7A2	-1.91804004447067	4.24422151726396	-12.3996039407559	1.95998827340876e-22	3.08179936267078e-21	40.4468908978063
APLN	-2.03024184083041	2.38319782364309	-12.3854729016041	2.10720337408194e-22	3.30289831578439e-21	40.4310628825328
RAPGEF5	-1.82670210810653	2.83219054899358	-12.3866085677754	2.0949729793907e-22	3.2871592746636e-21	40.3940580232473
LYSMD4	1.1267117394522	3.57758978274652	12.3709282048295	2.27032103902229e-22	3.54009768660007e-21	40.3459151109427
CFLAR	0.675402196458958	5.68662500788019	12.4112366660802	1.84657263711651e-22	2.92182663002544e-21	40.3382844310804
TTC39C	-1.09408617954116	4.36058076491398	-12.371384039626	2.26502156193298e-22	3.53918457585698e-21	40.3241937147111
UBL4A	-1.09598403322984	5.83348126091566	-12.4066205858954	1.89076828824798e-22	2.98546546964581e-21	40.3182511899357
RAD50	-0.847422272023801	6.60838621719563	-12.4136545332403	1.82383833178173e-22	2.88889835337916e-21	40.3138644976328
ZSWIM4	2.02973806846791	3.4003876373352	12.3594986921381	2.40734211833024e-22	3.73436459182303e-21	40.3035949895969
NDST2	0.790029053194957	5.59892169310552	12.3983906890663	1.97221233205568e-22	3.09777619018286e-21	40.2890039757696
PKNOX2	-1.97211509555529	2.51017835848099	-12.3669794282185	2.31675264273678e-22	3.60501115889487e-21	40.2776123644716
TRUB2	-0.722175195775284	6.04334033113601	-12.4008662247333	1.94735084717014e-22	3.06835470315915e-21	40.2719537694328
ADSL	-0.85862846704138	6.20194562058413	-12.4001805698648	1.95420514553291e-22	3.07592709280107e-21	40.2589257850306
MCAT	-0.864910059503916	4.89700104773048	-12.368881569846	2.29426864414852e-22	3.57372800420478e-21	40.2144616069177
PSME4	0.604423325858669	7.57688608305288	12.4067094775213	1.88990727633904e-22	2.98546546964581e-21	40.2125042078273
KIF1B	0.71722204616509	8.16074995951709	12.4012242640299	1.9437812180506e-22	3.06594734981595e-21	40.1646668833468
PMS1	-1.19543652957856	4.75687402166378	-12.3483389248183	2.54912992083259e-22	3.93803856905578e-21	40.154974005818
ZNF473	1.22929869624752	4.96115069429309	12.3605536365796	2.39435500642541e-22	3.71805943914002e-21	40.1497528786276
ATR	-0.796789181820455	6.02238403548702	-12.3750541676953	2.22280272997473e-22	3.4804594153598e-21	40.1364593411571
DHX33	-0.683950016999781	5.9484072092872	-12.3740683271916	2.23406506760114e-22	3.49445010990611e-21	40.1348512725801
ZNF483	2.38037491359706	2.46186710194042	12.3262935402814	2.85431601980304e-22	4.37797848348952e-21	40.1154792350494
MYADM	0.966877040441783	6.14806704228296	12.3659295549056	2.32925703948009e-22	3.62071673963075e-21	40.0652858234838
TOMM40	-1.05682143711198	6.06734812668134	-12.3589470988828	2.41416072565587e-22	3.7410771368884e-21	40.0494423648315
AHR	1.98663829923102	3.19876876780417	12.3061208912989	3.16558919507664e-22	4.83565486808453e-21	40.0333428420122
CNNM4	0.677536755159792	6.01551885197322	12.3512354615046	2.51154305375463e-22	3.88396812514722e-21	40.0124435970256
DSC2	-1.01922950939424	7.91207621410056	-12.3709730144912	2.26979953692985e-22	3.54009768660007e-21	40.0115209821681
MEGF9	0.789009637429447	5.61113044133418	12.3390383974651	2.67367481561272e-22	4.11351444992219e-21	39.9824010371608
FAM120C	-0.994004715569707	5.7164027534826	-12.336784408713	2.70476606252857e-22	4.15708978453725e-21	39.9801226889365
PER3	-1.01972782004387	4.74114963124932	-12.3109776602445	3.0876676306365e-22	4.72624027947377e-21	39.9684209843515
BOP1	-1.07339428008441	6.61704438585994	-12.3424604165289	2.62715570435788e-22	4.05024333230368e-21	39.9395304215909
CTBP1	-0.768024354892501	6.8029601877216	-12.3433696988862	2.61493196015526e-22	4.03554145053354e-21	39.9345767288607
LINC-PINT	3.2834326731924	2.9127025592005	12.2974226987859	3.3101044137867e-22	5.04614496217473e-21	39.9316693015623
BCCIP	-0.749473658309497	6.66457244728867	-12.3407152142868	2.65077774891424e-22	4.08246960796884e-21	39.9159351991634
EIF2B5	-0.784383361838715	6.37814630109256	-12.329710093135	2.80472312817856e-22	4.3063110933261e-21	39.8791473481893
CALR	0.608529212800992	10.4929892587392	12.3559690169567	2.45131077367763e-22	3.79473016263333e-21	39.8701112952876
MICU1	0.533055346824828	6.70057363140521	12.3149765881669	3.02495520498548e-22	4.63497217939408e-21	39.7850841604706
GHR	-1.19058174953772	5.01967705333022	-12.2814725758916	3.5925180754348e-22	5.46557765154296e-21	39.7685290467764
CLMN	-1.20243707157595	4.84808098527492	-12.2744396937494	3.72460213680887e-22	5.64935612993151e-21	39.7569978725097
TEAD4	-1.39746872312231	3.34850401961973	-12.2504197053633	4.21355366046331e-22	6.34611050807593e-21	39.7433732846895
MANF	0.765444668223117	7.00219622252655	12.3106279756869	3.09321310240113e-22	4.72990712277549e-21	39.7398587093781
KDM7A	1.25246626863377	5.36239777701427	12.2782306904128	3.6528097808246e-22	5.54606589169486e-21	39.7118930098241
MRPS25	-0.732215521534942	6.16408240047868	-12.2962508376652	3.33007344013131e-22	5.07143841551844e-21	39.7101116496298
FAM208B	-0.753104374393915	7.34717595107171	-12.3033342356089	3.21118534878372e-22	4.90032105663988e-21	39.6993645411956
JAKMIP1	-1.7680378269585	3.1327737180818	-12.2280460466421	4.72674906466817e-22	7.03794602341391e-21	39.6315568416767
CDC7	-1.33542103830106	4.99310628658905	-12.2499541935627	4.22363992075222e-22	6.35492756012178e-21	39.5888272908856
CLK1	1.64013371810748	6.40821426877316	12.2626674252258	3.95668679618853e-22	5.99531876201482e-21	39.5834023755093
ZNF490	1.11850679336638	4.25538875934167	12.2287480830972	4.7097310437177e-22	7.02995242072217e-21	39.5756282723343
TOR1A	-0.581119501048982	5.6561859013051	-12.2557433447709	4.09990958673421e-22	6.19358574993972e-21	39.567066034015
TSHZ1	1.03585976176466	5.2358339491283	12.2475607479447	4.27588235166022e-22	6.42709203128427e-21	39.5593769859986
MAGT1	0.7746284860631	7.63619228800397	12.2795411716528	3.62831656391422e-22	5.51445359551983e-21	39.5581755447438
TMEM181	-1.12368419606688	6.27405116801228	-12.2618181388424	3.97398049847349e-22	6.01545273841511e-21	39.554144464363
NAIF1	1.26325532148139	4.95601741755398	12.2397461437432	4.45100867679433e-22	6.68363462907437e-21	39.5481281346223
PANX1	-1.00155106458368	4.72614765445628	-12.2256763103346	4.78465040393524e-22	7.11349608569224e-21	39.5185534734307
SLC8B1	0.838436991335257	4.59370917402462	12.2280957522783	4.72554212762325e-22	7.03794602341391e-21	39.5102913696679
PAGR1	-0.735932347313738	6.19775799893293	-12.2519174675658	4.18126518983376e-22	6.30380302113893e-21	39.4913883839007
FDPS	0.970864836821716	7.41229365755239	12.2612244287783	3.98611499433337e-22	6.02774448689928e-21	39.4763822497183
RBM47	0.770797534951403	7.45146922986378	12.2536525792747	4.14417008173492e-22	6.25415657762126e-21	39.4342046922716
GPATCH3	1.28306160233861	4.53857806336664	12.207582553963	5.25084679380769e-22	7.79117741658263e-21	39.4314334701652
NQO2	1.24580715492191	6.15270471688201	12.2335685473058	4.59452619554878e-22	6.87165391955781e-21	39.4122370828047
HEXA-AS1	2.55853749934562	1.67215639908281	12.2389669542801	4.46886004169606e-22	6.70373650210869e-21	39.3959449523762
FEN1	-0.840471223069231	6.18702241310182	-12.2362428190505	4.53183665171393e-22	6.78465196033264e-21	39.3918156543607
FAM98A	-0.602638540596322	6.31987432650746	-12.2321722589784	4.62760242333647e-22	6.91423661580303e-21	39.3875415542194
INPP5J	1.079189932168	4.43140271627613	12.2001680717418	5.45480224568908e-22	8.07784127428671e-21	39.3862609844903
CDKL5	1.91637193962081	2.23280568675452	12.185322108485	5.88737347295919e-22	8.68416503634138e-21	39.374355681493
DIS3	-1.10753888325053	4.76058252786946	-12.1972806380825	5.53636163999328e-22	8.18248094351763e-21	39.3715018086564
ZNF485	-1.61330824187469	3.25818907487483	-12.1734717749144	6.25722379233848e-22	9.17563207673384e-21	39.3592807013034
RAD23A	-0.582839350453426	7.3930405164634	-12.2367875157533	4.51917355280838e-22	6.77244611466773e-21	39.3537902023718
COLGALT1	-0.869787589783182	6.59888772061739	-12.2279473185037	4.72914726799723e-22	7.03794602341391e-21	39.3417917509789
WDR4	-1.27067783663167	3.96226285859276	-12.1798907349222	6.05408496124626e-22	8.90383347483583e-21	39.3343181323791
SLC37A3	-0.913620478140261	5.38725952587141	-12.1934648883073	5.6460214602757e-22	8.33634791027531e-21	39.2804840706385
VKORC1L1	-0.781260336039011	6.30801254849071	-12.2070263452826	5.26587788574902e-22	7.80576725887534e-21	39.2601792972692
GRPEL1	-0.61409572481851	6.29867398208569	-12.2085211597357	5.22557922811649e-22	7.76135486542011e-21	39.2574127712418
STRIP1	-0.949864237369738	5.2666751411857	-12.1809781556629	6.02033270045695e-22	8.86287410098642e-21	39.2432719853266
CLUH	-0.89426232477218	7.78060264346901	-12.1979502245946	5.51734003310951e-22	8.16240176720911e-21	39.1416085879533
NAP1L3	1.23806103109363	2.64285409721654	12.1246089256663	8.04511894572218e-22	1.17286899115499e-20	39.1092266209927
MKL2	-0.879320640271029	6.50105821320172	-12.1650102228206	6.53548559583373e-22	9.57432699580871e-21	39.0510399216844
MRPL18	0.887580749818415	6.72626270723598	12.1764603231925	6.16180945732788e-22	9.0533983181248e-21	39.0490533288963
PSMD10	0.786569033531253	6.98098560649546	12.1746102132593	6.2207038086284e-22	9.13099593258691e-21	39.0470426849257
TCERG1	-0.943885305463565	6.20834607210775	-12.1626491352353	6.61532221892494e-22	9.68184000383791e-21	39.0424779822493
PRRC2B	-0.586498833123759	8.93394156575968	-12.1810149135836	6.01919508078941e-22	8.86287410098642e-21	39.0201975681688
FANCF	-0.965089092961961	5.07893546653152	-12.1361708049178	7.58051171427928e-22	1.10728564106632e-20	39.0102782670493
ZNF385B	-1.6962565467014	2.46338037167405	-12.1005130923483	9.10721927165428e-22	1.3136791986855e-20	38.9561001025537
TOMM70A	-0.646210007391312	7.55190758409851	-12.1591538739578	6.73530826766068e-22	9.84784702504311e-21	38.9516136821389
ZNF204P	1.24561497929181	3.96751933887043	12.1015881019919	9.05696730875628e-22	1.30768674142581e-20	38.9447272024873
EGFR	-1.20317083271767	5.20297717168371	-12.1113533865551	8.61302854526219e-22	1.24839031501599e-20	38.9046443327873
LRRC20	-1.03931127862799	5.42004789699566	-12.1152700936525	8.44116281565495e-22	1.22584623636242e-20	38.8552000080495
NDEL1	1.00815659253897	5.99597182931151	12.1207282596858	8.20737724395699e-22	1.19536349849911e-20	38.8534691400112
POLE3	-0.674208677249251	7.08315538514859	-12.132135383343	7.73953417018242e-22	1.12941540427074e-20	38.8202143561027
PPP2R2D	0.75868318560228	6.03709800888614	12.1171065387177	8.36176764674996e-22	1.21561574325429e-20	38.8039302099317
RPS6KA4	-1.02129980022407	5.14451897689392	-12.0963060364232	9.30658317295928e-22	1.3411483006253e-20	38.7994006561661
CAMK2N1	-2.058314503639	6.33118258788692	-12.1070356202993	8.80656191940394e-22	1.27275585930481e-20	38.7865455618921
ZNFX1	0.719560169178954	6.00051740531202	12.1119259639774	8.58768646344117e-22	1.24591980613558e-20	38.7853660488302
KCMF1	0.798366529081422	6.46339468458491	12.110610815416	8.64600621030681e-22	1.25196170929573e-20	38.7611980513894
MARK1	1.03358955066623	4.29900159667126	12.0646854978122	1.09519744410405e-21	1.56623664958728e-20	38.7471929269763
NDUFAF4	-1.28734226875965	4.54302170571741	-12.0687559811124	1.07248017648848e-21	1.53667579486174e-20	38.7443045424736
G3BP1	-0.81837024818828	7.74785039775776	-12.117086723976	8.36262029023498e-22	1.21561574325429e-20	38.7212308134859
TRIB1	1.47249414130004	4.90643615481882	12.0781749038838	1.02170831886641e-21	1.46813130297589e-20	38.7061700820525
PARP10	-1.20430971351219	6.10818891949765	-12.0952067711726	9.35939238995499e-22	1.34746535117511e-20	38.7003144793305
ZPR1	-0.81987085471853	5.33375049901307	-12.0744788442613	1.04133780349588e-21	1.49347931779314e-20	38.6888732206556
DDX28	-1.24407259623578	4.59541967714476	-12.0609288018804	1.11659138220507e-21	1.59379621627294e-20	38.679460857854
KCTD21	0.792930197171771	4.52242279478905	12.0614861800804	1.11339090186324e-21	1.59074003638234e-20	38.6697910394218
FAM117B	-1.13818763418453	5.31779095330543	-12.064960055624	1.0936500823855e-21	1.56551474138233e-20	38.6674243552399
AMFR	0.652365069548317	7.18721694596489	12.0919641939661	9.51692419118897e-22	1.36883269784381e-20	38.6187458707437
CLN3	0.799161394821222	5.82817078389982	12.0749767955046	1.03867134107437e-21	1.49107924068572e-20	38.616255833982
CNKSR2	-1.75850820986497	2.43604082914581	-12.0304608647903	1.30632634035474e-21	1.85755647033776e-20	38.6084597471728
CNEP1R1	1.07062377100554	3.7402368406699	12.0215076454863	1.36799832562064e-21	1.93974153517654e-20	38.5569521665729
RPP40	-1.06353500671012	4.47280734519295	-12.0224016155784	1.36171146488429e-21	1.93265211310988e-20	38.5141759330179
IDH3A	-0.646973889603805	6.06905240103962	-12.0453531240868	1.20985651130592e-21	1.72200998803504e-20	38.4425580982103
ITPKC	1.16226856499718	4.98123859250098	12.0225068168315	1.36097354277063e-21	1.93265211310988e-20	38.4399523828684
CDKL3	1.88173096510379	2.28465621443774	11.9951014780132	1.56742398212485e-21	2.20585178215434e-20	38.4144116450376
SDCBP	0.864940886158341	7.49099440361155	12.054067591552	1.15675258915593e-21	1.64798831866845e-20	38.4144101283638
CLDN8	-2.5313972462261	2.17518842231542	-12.0175875359006	1.39591197223637e-21	1.97373014831463e-20	38.384040499486
FTL	1.10750739245819	8.91366673414775	12.0541428709067	1.15630418634766e-21	1.64798831866845e-20	38.3703655002368
DIS3L	-0.671956144258487	6.12550797003961	-12.0159919484624	1.40743643027517e-21	1.98815291034919e-20	38.2949988387715
COX18	-0.908689219417122	5.19162026184889	-12.0006247624778	1.52343115421688e-21	2.1479664048564e-20	38.2883307677147
METTL3	-0.693534615199169	5.91241550207753	-12.0088221536172	1.4604105924303e-21	2.06104562555765e-20	38.2734332218993
URI1	-0.828730968419103	6.83318319737067	-12.0199856526549	1.37876878964493e-21	1.9531690703121e-20	38.2683691739783
MTHFD1	-0.834191947822346	7.14407201688946	-12.0194545783937	1.38254693997926e-21	1.95667529224586e-20	38.2357884219592
SEMA6A	-1.58209290915361	5.51360644945617	-11.9655617633889	1.82526255200713e-21	2.56150864307841e-20	38.1388208067925
UBXN4	0.790857770144337	7.83956023385476	11.9958581668423	1.56132248978056e-21	2.19932631393479e-20	38.097106182396
PCAT1	-2.79841412216024	2.40427182883495	-11.9299630529983	2.19312939171102e-21	3.05491938273958e-20	38.0841153851731
PJA2	0.757360441260196	7.51135034968453	11.9842639922478	1.65748043191915e-21	2.33040507169456e-20	38.050100937279
BBS2	-0.72059344266164	5.89952907313209	-11.9590002567863	1.88807797780648e-21	2.64471818234535e-20	38.0329770582321
MAGI3	0.952125558251867	5.13008998983495	11.9476259592875	2.0021463096661e-21	2.79927644189442e-20	38.0125754776578
SERPINB8	2.90470830690835	3.18520232598577	11.907369608769	2.46428687304707e-21	3.41362838428735e-20	38.0060994180276
SAMD8	0.894848869257513	6.11488678119556	11.9550695505197	1.92674127918508e-21	2.696360395922e-20	37.9850659220764
NLN	-0.841938703675756	6.57185741647062	-11.9621829518313	1.85734285755468e-21	2.60409527068544e-20	37.9816785694436
CLIC4	1.0477928877928	7.58135702103155	11.9684624871802	1.79816498655771e-21	2.52584148158565e-20	37.9655202818218
SLC7A5	0.999417181449355	4.85875977607073	11.9209783645344	2.29718107242741e-21	3.19689258420481e-20	37.9228081985027
ADPGK	-0.706885874958559	6.05447312080161	-11.9414819471475	2.06661033828259e-21	2.88403539401964e-20	37.9139659181371
NUCB1	0.970139023923488	6.26771060923004	11.9349817919177	2.1370779001747e-21	2.97960647623243e-20	37.8551140700136
HMGN4	-0.717047184513541	5.84410310798824	-11.9205848882128	2.30184936936796e-21	3.20042316022494e-20	37.8498788838462
ARHGEF1	-0.949239795624954	5.09362231664179	-11.9015711204971	2.53914081815747e-21	3.51407728345184e-20	37.8196253902606
HNRNPU	-0.576788707150643	9.43220950976021	-11.9473624114888	2.00486966163328e-21	2.80047654317073e-20	37.7980460401747
ERO1LB	1.53962364475233	4.26970149271348	11.8731261076994	2.94070468753481e-21	4.04373824066142e-20	37.7837468553106
ADAM17	1.52784042803203	5.34742676691511	11.8885843165851	2.7151647896831e-21	3.74732669870233e-20	37.7196365036458
TNKS	0.799936817045571	6.91845937439789	11.9132384325254	2.39077710249764e-21	3.31485770739654e-20	37.7162996149173
TERF2IP	0.782100988627888	7.2265226604127	11.9153906228875	2.36437427483853e-21	3.28127949269643e-20	37.7069378307207
CCPG1	1.39897926840343	4.47191739182381	11.8586563138355	3.16881486437761e-21	4.34944460726638e-20	37.6829572414726
MCL1	1.35182296138988	8.58867602793063	11.9159157703955	2.35797631260806e-21	3.27542759575602e-20	37.6591059934829
HYAL2	-1.42593990760209	5.32087208270002	-11.8770721641617	2.88140458452477e-21	3.96582687820567e-20	37.659068141952
WDR77	-0.882043320953571	6.10229394502723	-11.8919784220398	2.66801321028228e-21	3.68903189370155e-20	37.6453811867549
SMKR1	-1.02021259272423	3.71265637071782	-11.8400609316065	3.48820269732413e-21	4.77473579790512e-20	37.6379582686166
SERTAD1	2.53194643603567	3.86073885022199	11.8321906815907	3.63291842983989e-21	4.95926392204325e-20	37.5892592555414
UBE2O	0.73559899651785	6.91944561084467	11.8893314478927	2.70471430144138e-21	3.73633762193595e-20	37.5783961299444
LAD1	-0.639897448349264	7.34861251080765	-11.8874735369353	2.73077667687696e-21	3.76541254178002e-20	37.5504290811519
PLA2G6	1.17399870780367	5.9553052320724	11.8656613717557	3.0562492399082e-21	4.19877754679429e-20	37.5305201657068
ZFP14	1.06356595555702	3.69554051034496	11.8172259857951	3.92489487612593e-21	5.33359470225403e-20	37.5216663133054
SRPR	0.553176916262817	7.96926710855571	11.8830610923751	2.79368694521656e-21	3.84862414397907e-20	37.5151598502918
DENND2C	1.60447369596134	3.14893049409269	11.8099850539364	4.07450484225414e-21	5.52191017249893e-20	37.509701491415
CDKN2B	3.289569925095	2.52774003077197	11.8326934870218	3.62349562394026e-21	4.95090175514895e-20	37.46181626279
MSX2	1.27082910885848	2.94931822503098	11.7977979072718	4.3393326802842e-21	5.86493425086837e-20	37.4442097041031
FAM134A	0.68707307744004	6.74036342392898	11.8584011443641	3.17299277421e-21	4.35120178059702e-20	37.4440711541435
MOK	1.51115063876157	3.49739259652136	11.7969655617089	4.35803676108879e-21	5.88491726659256e-20	37.4173490408652
ESRRA	-0.989069334450268	5.89502147880812	-11.8389104777575	3.50899067950383e-21	4.79881639739796e-20	37.406870871797
CDK4	-0.677335354213199	7.41455795978682	-11.8458437384394	3.38556589126016e-21	4.63847239262433e-20	37.3373412971126
NBN	-0.931359803077875	6.34335031675061	-11.8316709086983	3.64268503450586e-21	4.96807978911353e-20	37.328626130419
SIRT2	0.674793978205225	6.51085890733781	11.8285183764169	3.70248804789715e-21	5.04505993894952e-20	37.3083981910743
ZNF213	1.45619337759326	5.61083086546018	11.812258929693	4.02691705295559e-21	5.46234746767671e-20	37.3080492407034
HIP1	-0.8214689758116	5.97731933620745	-11.8236588075428	3.79660684556568e-21	5.16861726137936e-20	37.2996909138783
SOX12	-1.11073772251802	6.18057880867753	-11.8226971749862	3.81551382318154e-21	5.18965177254475e-20	37.2996236091263
HBP1	1.46934172916637	6.30158655066712	11.8130053572881	4.01141755142949e-21	5.44624285282687e-20	37.2654229714002
ZSCAN30	0.780827776757708	5.29155928254245	11.7994218046674	4.3030725285484e-21	5.82116550348494e-20	37.2542007024282
ARID3B	1.47577378811042	2.94726950601136	11.7508543724435	5.5309859494595e-21	7.40225356658502e-20	37.2067351679363
ABCE1	-1.71409564572833	7.11026929306543	-11.8091372941022	4.09239070913566e-21	5.54114868245096e-20	37.1722418622495
NREP	-1.09738515090277	4.60434720236321	-11.7625290414334	5.20702321445366e-21	6.99361901504796e-20	37.1286401214292
MIR4697HG	-1.79563061324851	2.93189383042015	-11.7348724519115	6.00748281917213e-21	7.99719521389085e-20	37.1283580220794
PRPF38B	-0.975134128783917	6.1529317872017	-11.7881093780993	4.56212336626713e-21	6.15497254877513e-20	37.1278826841866
TSFM	-0.682931105715374	5.55707860722186	-11.7788740030905	4.78515997849066e-21	6.43852708216986e-20	37.1070783692723
OSER1-AS1	1.89338068463319	3.03582539031284	11.7291903346791	6.18663200559356e-21	8.2065782858651e-20	37.0976888766066
PGF	5.28290110472505	-0.300638137982935	12.1077671542351	8.7734685417689e-22	1.26919463991524e-20	37.0915191644722
UCK1	0.650909021663054	6.08632910237013	11.7796649636297	4.76563751245411e-21	6.41801012439559e-20	37.0616465011352
KCTD7	1.18805214905021	4.2261397507483	11.7337651354705	6.04198227383913e-21	8.02888547114764e-20	37.0509523288871
SLC25A13	-0.811128346681092	5.74767727260814	-11.7584740647775	5.31733113200935e-21	7.13539269689476e-20	37.0167567559133
MYH14	0.805409793695322	6.91672296958566	11.7722880592107	4.9508581072249e-21	6.65551345909481e-20	36.9839692984068
CACFD1	0.879876875552504	5.98206350800602	11.7579856636347	5.33077422942383e-21	7.14704516330609e-20	36.9722475175086
NBR2	1.58129267312442	5.29050016737953	11.7373044739073	5.93240238966078e-21	7.91127480312134e-20	36.9664202357897
WHAMMP3	1.46322384642518	2.71446567986133	11.6975575718216	7.28644018814863e-21	9.61451545388751e-20	36.9389162695204
SYNE4	0.831538670428898	6.00531952323266	11.7511136282	5.52357697641284e-21	7.39893237090234e-20	36.9248447124803
BICD2	-0.687650143784945	5.48493519317282	-11.7354193050955	5.99051800906761e-21	7.98168752654474e-20	36.8988206077134
PELO	0.718064703960474	6.2986521744297	11.7482306674315	5.6065285922064e-21	7.49667260379085e-20	36.8923114161494
ERCC3	-0.614078123390941	6.33146766157944	-11.7437339661993	5.73841214000159e-21	7.66619187671387e-20	36.8796253660671
KCTD15	-0.663200751574315	6.28309059064217	-11.7418173483184	5.79556546910474e-21	7.73566320747349e-20	36.8789198992544
CASP9	0.938942175853462	3.67194322821283	11.6894474473779	7.59868652337e-21	9.99140777889001e-20	36.8434856936322
POLRMT	-1.11341968584086	5.86513994488763	-11.7183537071042	6.54327486275422e-21	8.65672381842444e-20	36.7979537196561
JAG2	-1.49347856341588	6.268903507017	-11.7241477606763	6.35009707100774e-21	8.40855887286175e-20	36.779828269838
CDC25C	1.00069514812426	4.4348831924249	11.6938498394713	7.42756255383884e-21	9.78353327267053e-20	36.7639350694859
NXT1	-1.65539245097344	3.05050077267702	-11.6628302315647	8.7208393914877e-21	1.13871412437026e-19	36.7615851936766
MTA2	-0.582804697324849	7.46581846748636	-11.733210200895	6.05934639087431e-21	8.04484044256134e-20	36.7506327592238
ZBTB7B	0.836761921285753	7.75504300533067	11.733987081287	6.03505147385042e-21	8.02677882474207e-20	36.744157166363
TET2	1.05591632515487	6.3054367058749	11.717212333902	6.58201790681729e-21	8.70031521908173e-20	36.736773121676
ZNF202	-0.975686557353929	4.63108058093026	-11.6765030135844	8.12508067178472e-21	1.06648786160419e-19	36.7202856366501
PIK3CA	1.09617127338236	4.5163393827473	11.6719608078442	8.31832910220108e-21	1.08899764427769e-19	36.7120825974912
VMP1	0.781438666806587	7.41938607575514	11.7252209339472	6.31494922673487e-21	8.36939784542372e-20	36.7106613441358
SOWAHC	0.937000118893345	4.74003563880042	11.6655623290343	8.59839337968495e-21	1.12370300251827e-19	36.6424441179999
LOC101927021	1.06643588857951	4.20894009583182	11.6520973732204	9.21901551794183e-21	1.20167306438728e-19	36.5858023181056
C9orf3	1.33700009886482	4.07363342847705	11.6462461414339	9.50251778962725e-21	1.23540958553284e-19	36.5811622432493
LMAN2L	0.809383291373698	5.2989767408128	11.6737024438378	8.24369246795252e-21	1.08016829056523e-19	36.5803904377708
KARS	-0.429313709711115	8.04076752163584	-11.700139878811	7.18974393543565e-21	9.49526780426576e-20	36.5653181003305
WNT10B	-1.32236452357418	2.66830664461125	-11.6204364155844	1.08610501060916e-20	1.40594421028511e-19	36.5446397382561
UBE3C	-0.645157461227288	7.84647496046462	-11.6941945943109	7.41432591172818e-21	9.77467233454876e-20	36.5400857777078
IDI1	1.22264382237757	7.09237671856238	11.6821996668037	7.8890633530008e-21	1.03641448214051e-19	36.5216129240738
MCMBP	-0.668620016261214	6.53500759621429	-11.6746215153674	8.20457719627378e-21	1.07598193169648e-19	36.4998128310258
RTN4RL1	-3.02852930098462	1.82496880956256	-11.6899623746512	7.57846862179165e-21	9.9735569522194e-20	36.4970640957391
TOMM5	-0.77540269241831	5.0739879449585	-11.6509490776923	9.27397581232384e-21	1.20778855852433e-19	36.4930309063575
PTBP1	-0.61347788933295	8.29840158230258	-11.6687569618308	8.45740108287784e-21	1.106239848959e-19	36.3958367409996
CHMP7	-0.582630036216527	6.09414626604521	-11.647711368027	9.43071533828844e-21	1.22713710155753e-19	36.3958254986222
PKP4	-0.657703696407522	6.73256202344751	-11.6560683564856	9.03145828365382e-21	1.17824828485965e-19	36.3944277509505
STEAP3	-1.09661356436413	4.05728704467787	-11.6126518109524	1.13078168986961e-20	1.46125799097092e-19	36.3893438444691
ANAPC4	-1.01121574994771	5.06888485189242	-11.6217502492501	1.07874118572942e-20	1.39761670793036e-19	36.3752442942899
POGK	-0.625316018702191	6.54402031853165	-11.6446283708149	9.58243213701291e-21	1.24472146167289e-19	36.3559238978651
CMBL	-0.681396142413589	6.45678400236768	-11.6420287516703	9.712260830313e-21	1.2604953208987e-19	36.3302061936949
AGL	-1.23162732290701	5.12110120367483	-11.5990114940301	1.21355196583993e-20	1.56264866863066e-19	36.2600649266451
CABLES1	-0.99914047288917	4.47721853039132	-11.5851652914453	1.30378435560876e-20	1.67187240681649e-19	36.2581150204057
GAB2	1.61550832867219	2.74658055356583	11.5603160485492	1.48291595631994e-20	1.89671771721467e-19	36.2387807846848
CCDC117	0.781883202900181	6.50292841780345	11.6190374901792	1.09400114519363e-20	1.41494583946835e-19	36.2019775203413
GTPBP10	-0.94407300230711	5.84221052329068	-11.6037020583705	1.18442592795632e-20	1.52663860379331e-19	36.1983265830558
CLCN3	0.888251943423755	9.06740226807909	11.6272011528945	1.04872035309615e-20	1.3598950623568e-19	36.1558957341336
TTC17	0.574445559017538	6.46125263477005	11.6077736519356	1.15971192933535e-20	1.49735462862422e-19	36.1553895947831
TMEM184B	0.850542519178543	6.14824778428568	11.5981095678364	1.21923421135597e-20	1.5661266824398e-19	36.1333631085882
TFDP1	-0.827967860261554	6.17563063919967	-11.598203083779	1.21864381265662e-20	1.5661266824398e-19	36.1241273398011
LAMTOR3	0.794227211390928	6.27285068403678	11.5988694247063	1.21444525592167e-20	1.56264866863066e-19	36.1215213010914
RPL7L1	-0.904191526243622	7.07722806696951	-11.6054030184053	1.17403778976509e-20	1.5145490937382e-19	36.1098545565663
FLJ10038	-1.68539036130821	3.56305882664144	-11.525134265476	1.77951231294307e-20	2.25304864174984e-19	36.0547743172731
CTAGE5	1.18952396417777	6.56298071870709	11.5787293659575	1.34798527258621e-20	1.72707737654902e-19	36.0292208436121
PGPEP1	0.890548477139571	5.59658966912807	11.5597532766912	1.48724647440431e-20	1.90063770720469e-19	36.0019425221096
GOLGB1	0.652913312562829	8.46251349466312	11.5927832386647	1.25333859692946e-20	1.60855832234981e-19	35.9978606280983
PTGFR	-2.7733023514487	4.79932144112245	-11.5188435379926	1.83849643427873e-20	2.3218555472775e-19	35.9559318227579
NUP155	-0.782835438111178	6.30638053162285	-11.5668206077997	1.43377114246926e-20	1.83542263216696e-19	35.9525981209987
PARD6B	1.55376400758095	3.56363550157219	11.5042847008659	1.98262908961928e-20	2.48922729178287e-19	35.9392256021369
RAI2	3.70674889167278	0.452914786191397	11.7830495953468	4.68299581757824e-21	6.31237569091157e-20	35.9391214461949
TSPAN31	0.986183676054825	4.6130838788162	11.5245875855887	1.78456205932876e-20	2.25753865904639e-19	35.9083663719339
SAMM50	-0.763925911368148	5.56872937177799	-11.5429541918734	1.62251817804215e-20	2.07174600012593e-19	35.901963699625
CALML4	-0.815106507883222	4.18629701189977	-11.5156760625865	1.86893338120618e-20	2.35831123127664e-19	35.8984986594253
ACER2	1.29040036067303	4.58579834144625	11.5223596507035	1.80529069131524e-20	2.28183880646378e-19	35.8951582453552
ZFYVE21	-0.982520392705264	5.30009558792851	-11.5278874423079	1.75429769499512e-20	2.22487619831475e-19	35.8583135088909
DDX51	-1.12743916603702	4.70655890342335	-11.512572939151	1.89924154620866e-20	2.39454332979591e-19	35.8558957526203
FIGNL1	-1.16108135258737	5.58928128395094	-11.5314485495362	1.72221399692234e-20	2.18788201165701e-19	35.8279813810966
FANCD2	-0.710952511486411	5.98539422262474	-11.5371604199511	1.67197632025057e-20	2.12946534562193e-19	35.8109228415102
OXA1L	-0.485297016162654	7.08225399665541	-11.5405942101407	1.64248454758705e-20	2.09545862077886e-19	35.7770576894267
CYP2R1	0.777789302777488	4.93898374593648	11.5061744062398	1.96329966005562e-20	2.46702156446822e-19	35.7732141415302
ZSCAN20	1.2831909869337	3.63168252057509	11.4775759961937	2.27713088871867e-20	2.85182630733941e-19	35.7708699156188
CCDC85C	-1.06920697128785	7.17777403473288	-11.5336312092405	1.70284069066614e-20	2.16693693313922e-19	35.7467879136475
ZBTB18	1.0006854379259	3.92848729331783	11.4705450949972	2.36169567852504e-20	2.95280785251724e-19	35.7080962940807
CEBPG	1.02249059644783	7.42863427994775	11.5263211409195	1.76859823730677e-20	2.24111992670029e-19	35.7012878526407
OS9	0.494655495689908	7.79891986941927	11.5294647060113	1.7400141469121e-20	2.20862657903906e-19	35.6925304970844
AR	-1.46002807680505	8.46276416868889	-11.5316935753336	1.7200281866804e-20	2.18695539806883e-19	35.6766203156809
LRP12	1.02908217702019	4.32518813643971	11.4695072440076	2.37444228885733e-20	2.96219606661674e-19	35.6724805058783
ISG20L2	-0.604443327578775	6.1583559455083	-11.5077401649747	1.94742694268689e-20	2.44912587700053e-19	35.6529890901529
SMYD5	-0.905610281489146	4.37387727381122	-11.4651282403867	2.42898747681018e-20	3.02435123978289e-19	35.6455437317197
GOLGA2	0.559225701533162	6.92674000270202	11.5112817857269	1.91199686204656e-20	2.40860275843047e-19	35.6405605941742
P3H4	-0.992341143590854	6.05127367105119	-11.4990357650094	2.03732576239548e-20	2.5557630449566e-19	35.6319658947586
TMF1	0.832192391204678	6.89213573502272	11.5081522524986	1.94327086459357e-20	2.44594763644066e-19	35.6229082477434
HMG20A	0.912584270156964	4.45992922555197	11.4661723399684	2.4158691784119e-20	3.0105138243181e-19	35.6126509210568
TIPARP	2.01764111642348	4.3268699024393	11.4471180076181	2.66684465188232e-20	3.30953217294751e-19	35.5940908814892
AP5Z1	1.73813353604554	5.91578228337596	11.4761435194645	2.29411042724983e-20	2.87069684796529e-19	35.5561145984619
C9orf106	3.49402097311169	1.07533390502843	11.5377071050467	1.66724573817737e-20	2.12524295453916e-19	35.4808178698262
RRM2	-1.51596863397554	6.73483977980525	-11.482756534651	2.21676888706553e-20	2.77854771353723e-19	35.4783690958889
COL5A2	-1.53610910305055	3.59463940267583	-11.402692924008	3.358204964438e-20	4.129959520557e-19	35.421320688753
SAMD4B	0.700668895176697	6.92196012130346	11.4701992289563	2.36593587821196e-20	2.95564834835531e-19	35.410800220358
NCOR2	-1.14006181908324	7.4649853171763	-11.4694520106612	2.3751225787204e-20	2.96219606661674e-19	35.4082045172759
SNRNP40	-0.660127309766699	5.94899992363865	-11.4546038536975	2.56527027855457e-20	3.18874987605757e-19	35.4049402103521
VWA5A	1.72662183684376	3.70933046493865	11.4028846436641	3.35486520736885e-20	4.12923409457792e-19	35.4010915588258
PPM1K	0.834426176328525	5.90255870600157	11.4508956417061	2.61509256479117e-20	3.24799255193583e-19	35.3926181112919
CHDH	-0.890513258173119	5.3184175715457	-11.4331074671984	2.86790623339929e-20	3.55317491755147e-19	35.361218381829
RTN4	0.70144843300102	8.09893149739818	11.4648817983043	2.432094226663e-20	3.02571059714761e-19	35.3465359761352
RPUSD4	-0.690255541851644	5.53143544278736	-11.4300378753953	2.913947018303e-20	3.60724059578218e-19	35.3402041398988
PSMG1	-0.862126312249744	5.6961450765279	-11.4250872112603	2.98976747508982e-20	3.69805176325772e-19	35.2891054717539
ZCCHC2	0.766036709603724	5.97861910290522	11.4350057361689	2.83979956871976e-20	3.52125766506159e-19	35.2859544141309
HMGN2P46	-2.93111780427601	3.17297177613511	-11.3759154578229	3.85895526906617e-20	4.7110627902681e-19	35.2854112553639
TNFRSF12A	2.50268419842693	4.00071279237325	11.3938232495815	3.51641196586304e-20	4.31392500648688e-19	35.2810231252436
GTPBP3	-0.855972563625614	5.12423682946065	-11.4143956332829	3.16032345792465e-20	3.89937691406709e-19	35.2704400269618
ALS2	0.792890073004989	5.68716791914297	11.4171013523331	3.11626077099542e-20	3.85133923763517e-19	35.2368570591356
ZNF512B	-1.05434787339208	5.97892671061436	-11.4079669522059	3.26753446324433e-20	4.02504491387013e-19	35.1672299645756
ETV1	-1.43804834183432	6.86314375058671	-11.4149410852076	3.15139081085469e-20	3.89155299471991e-19	35.1412082952781
KIF22	-0.852515380128671	6.40031142625732	-11.4093556875609	3.24407015037331e-20	3.9994217880136e-19	35.1411425633343
RNF185	0.664535995507883	5.97245887656975	11.4009444272432	3.38881791719718e-20	4.16419720496178e-19	35.1404085852024
CAMLG	0.8767332175884	5.826990078457	11.3948108823396	3.49843255786334e-20	4.29537721086475e-19	35.1140300458584
SLC25A22	-1.01614420999708	5.89925306291583	-11.3919910778562	3.5500113471983e-20	4.35158941955345e-19	35.0860914627283
KIAA0226	0.717297870329785	5.53385920397187	11.3769406961311	3.8384716389545e-20	4.68986900980803e-19	35.0327468088393
PHF14	-0.759370957072502	6.2891579552361	-11.3783319853254	3.81084863532952e-20	4.65991067655604e-19	34.983538236223
MIB1	0.869889736874281	6.58851157810975	11.3833540200909	3.71278634715974e-20	4.54370006429916e-19	34.9820674501935
SAMD9	1.76721179975528	2.08808352724558	11.3170618911311	5.23833269453951e-20	6.31797620411287e-19	34.9794741305236
CSRNP1	2.00267744232842	5.02972264259469	11.3524473046236	4.35898179572801e-20	5.29995713721877e-19	34.9758019559225
ZFAND5	0.783250443512912	8.06994798921149	11.3895953905861	3.59443051670906e-20	4.40244442405409e-19	34.9614873071072
YIPF4	0.868308410963757	5.97549251217203	11.3656063327488	4.07111162149712e-20	4.95797340700736e-19	34.9524455096418
EDEM1	0.885056085330026	7.0293986490133	11.3737097914169	3.90339511881353e-20	4.76144444387522e-19	34.9219194954304
GDPD1	-0.955931256565818	4.2026522981028	-11.3208904988582	5.13519335518694e-20	6.21354258029711e-19	34.9068775561369
XPO4	-0.803461718651763	5.60032322653499	-11.3481618821618	4.45706500441191e-20	5.4148291348098e-19	34.8928709649913
RHBDD1	0.683662963730173	5.58846928318283	11.3438313002954	4.55842813975257e-20	5.52902721700522e-19	34.8572151302523
KIAA0930	-0.905747550875173	6.66032670982788	-11.359362179878	4.20525536029422e-20	5.11718918072756e-19	34.8536056255166
GEMIN8P4	1.62560468675517	2.43370627824388	11.2854596674709	6.17291685036074e-20	7.40355586461796e-19	34.8337642053496
CCDC96	1.38215067068284	2.92641319567079	11.2785362852796	6.39901144536237e-20	7.65028311015615e-19	34.789647623723
CENPN	-0.816899883593964	7.06896401008706	-11.3459791973499	4.50786827465842e-20	5.47212207051502e-19	34.7717931729785
CC2D2A	-1.15159725295398	3.78105260184057	-11.2821757011013	6.27914489272518e-20	7.52495129362819e-19	34.7699717267924
TEX2	-0.499142939216782	6.50862523027952	-11.3358550248099	4.75120648434124e-20	5.75820149869799e-19	34.7474391380558
C9orf152	-1.87250695247739	3.96796477905711	-11.2770794199462	6.44763426269481e-20	7.70228131174425e-19	34.723776327705
XPR1	0.700438385531178	6.09296981499084	11.3239018533222	5.05550138746537e-20	6.12204909953065e-19	34.7051780981129
ANKRD12	1.13987523299048	6.40700647269071	11.3162996491988	5.25911321608677e-20	6.33794896089558e-19	34.6830691415668
WDR89	-0.853993847688094	5.43206231925489	-11.3027250135155	5.6433343603083e-20	6.78465242228898e-19	34.6769066471333
TXNDC12	0.807445536728678	6.38480145095263	11.3203174332392	5.15050079394811e-20	6.22203700095936e-19	34.6685810157891
IKBKG	1.32071927127549	3.08709845932357	11.253366886153	7.29315030306206e-20	8.67093784250039e-19	34.6584938683208
IL20RB	3.64796468311475	0.555154194497671	11.3714306196874	3.9498546629344e-20	4.81420597553758e-19	34.6439394046495
MLX	-0.626650504080357	6.38132982532429	-11.3116486667625	5.38771143922634e-20	6.48252203296656e-19	34.6393983641126
PPIF	-0.980392850369374	7.39211037712799	-11.3178984736581	5.21562013972332e-20	6.29563922974963e-19	34.6072684246697
GNB1L	-1.69974093783385	2.41557291256391	-11.2437625268455	7.66643713765611e-20	9.10033360150547e-19	34.5959862705246
PIGA	1.75681414169618	5.26513736532114	11.2785512651822	6.39851340428785e-20	7.65028311015615e-19	34.5917469473657
PRPF19	-0.601851962357758	8.34663229515563	-11.3205068703619	5.14543559437947e-20	6.22092277658633e-19	34.5911533819587
CDK19	-0.866277149721466	7.71356377030881	-11.3131750087685	5.34516500148454e-20	6.43648738270184e-19	34.5761831741365
TBL3	-1.0993468781538	5.6105573005657	-11.2819379973802	6.28690470612601e-20	7.52824250934515e-19	34.5620380226264
LCMT2	-0.758564140700775	5.05027445790847	-11.2730571062276	6.58380891089808e-20	7.85246025465017e-19	34.5496552300609
SPATA41	1.95718324015679	2.00919414480626	11.2370289921844	7.93950101708697e-20	9.41702585091453e-19	34.5329409316431
MAPKAPK2	0.529653991096448	6.56573144900493	11.2858194840587	6.16138767117975e-20	7.39563527341608e-19	34.4815701022762
OSGEPL1	-0.953483010635381	3.75065645009072	-11.2246080278499	8.46902479227178e-20	1.00134548252561e-18	34.4684511825478
IER5	2.29200897361527	4.14034906893803	11.2313601872549	8.17692670726854e-20	9.68333844135208e-19	34.4598703680173
ARHGEF37	-1.44026168361802	4.55844332111484	-11.2259906899047	8.40837188953428e-20	9.94957543682008e-19	34.4296255937922
ARHGEF17	-1.33272899033127	3.47622982170852	-11.2121210989372	9.03702558148639e-20	1.06598567267557e-18	34.4293944274342
NEK6	-1.12975188457648	5.78654004425687	-11.2644749686048	6.88406400255518e-20	8.19754996529489e-19	34.4282021086013
TMEM186	-0.99840914698777	4.21394654892173	-11.2241884787539	8.48751556944566e-20	1.00274220134379e-18	34.4145736166602
FAM177A1	0.711105189426568	6.32688476843276	11.2679967958396	6.75922434709104e-20	8.05527879332691e-19	34.4089784248496
WDFY2	1.00051101121487	4.27102295326966	11.2217889387623	8.59405013987492e-20	1.01453032154372e-18	34.3828624454211
ALKBH8	-1.12548848109261	3.64732543238911	-11.1977534327768	9.73794897563644e-20	1.14417090624536e-18	34.3676702751784
AKR1C1	4.48202674113538	1.68380391566154	11.2742362011031	6.54359508960103e-20	7.81070142014699e-19	34.3541701974342
ARF6	-0.64774206058731	7.35692697397771	-11.2610584387186	7.00737789196815e-20	8.33778022391393e-19	34.3195182609946
GTF3C2	-0.490459939900667	6.30573389334324	-11.2492621831769	7.45040437368184e-20	8.85089177810178e-19	34.3029851168327
VLDLR-AS1	1.79953993868942	2.53421579223573	11.1774976863106	1.08196018855867e-19	1.26433573473906e-18	34.2766640285169
AKAP5	-1.77757547102151	3.58249746331907	-11.1805303578588	1.06503057625264e-19	1.2464925279041e-18	34.2677821404919
HIST1H4H	1.80020656396108	3.87229219612221	11.1787854425461	1.07473872649338e-19	1.25687513372466e-18	34.233818383248
FZD7	1.84699674296893	3.02979726888239	11.1661784083734	1.14756437989308e-19	1.33373271892218e-18	34.2218981364465
ZMYND19	-0.802415578051161	5.12908990169585	-11.2081223971603	9.22686420396408e-20	1.08671143151236e-18	34.2208711452378
FYCO1	-0.696379881729	6.56258036646784	-11.2331614383076	8.1007242696841e-20	9.60066895292632e-19	34.2161379738889
ZDHHC14	-1.05007933178501	3.8039682161271	-11.1749149266884	1.09659056890867e-19	1.2804357684862e-18	34.2063075790075
FAM126B	1.02065618700254	5.06228942455713	11.2012664078915	9.56169499372809e-20	1.12457851140363e-18	34.1851541797784
CSGALNACT2	0.891179959924827	5.10776468891535	11.2012258720331	9.56371043595124e-20	1.12457851140363e-18	34.1802146420497
RFFL	1.43071805955012	3.68733182271892	11.1681400137059	1.1359164749162e-19	1.32121779917442e-18	34.1720967076348
PBLD	1.05328506512115	3.97513238290744	11.1733002666055	1.10583751311628e-19	1.28922795783804e-18	34.1666681723424
NARS2	-0.742110162053358	5.27482096605416	-11.196097313882	9.8221652910833e-20	1.15316367483117e-18	34.1439324641225
IGF1R	-0.992612303267939	5.1375700271785	-11.1821033451758	1.05635427757066e-19	1.23730232698916e-18	34.0862786666887
ZNF425	1.42181403044717	3.44054700672223	11.1410251064072	1.30796711969551e-19	1.51080263610367e-18	34.0727852815032
PDPK1	0.550058896718249	6.67281476294805	11.2081152969264	9.2272048160513e-20	1.08671143151236e-18	34.071155141454
ELL3	-0.757881048469542	4.95195632439441	-11.1707341104369	1.12069450726718e-19	1.30553519946656e-18	34.0507991115074
COA4	-0.861376209390313	6.32210964232566	-11.1953748213277	9.85913337545493e-20	1.15659958410806e-18	34.0281331126268
TCF3	-0.741402135840063	6.2440441133612	-11.1895887682671	1.01602624683508e-19	1.19099532572019e-18	34.00466349599
SPRY1	-1.7962279634447	1.75292518092813	-11.138454002133	1.32557845978359e-19	1.52761981213433e-18	33.9918146083804
MTMR11	1.5139320743057	2.25732152709787	11.1203404206722	1.45656810071914e-19	1.67088056534748e-18	33.9884455998549
TTC39B	1.04582116065563	4.51413909280892	11.1437269863742	1.28971246080294e-19	1.49201250473166e-18	33.9779339660079
C2CD2	-1.05758069004683	5.51167059021215	-11.1635926302507	1.16310157008152e-19	1.3507450252393e-18	33.9759788106332
NPRL2	-0.86513872286312	5.17424087897529	-11.1562523412439	1.20836479078893e-19	1.40222609725553e-18	33.9510186460352
CTBP1-AS2	-0.723528441046032	5.75428056397473	-11.1694513785066	1.12819577659593e-19	1.31325486677244e-18	33.9460778219485
PLAG1	3.19599122888709	0.870861440898502	11.2967883672138	5.8200880617348e-20	6.99155538680078e-19	33.9340419656435
MRPL36	-0.884044404886103	4.82915137671456	-11.1437516142214	1.28954724710749e-19	1.49201250473166e-18	33.9199086173232
METAP1D	-1.18954232896481	2.90153124842248	-11.0981867743678	1.63452673456647e-19	1.86363351907746e-18	33.8748013692992
SLC19A1	-1.10413148478691	5.30683842421257	-11.154081968556	1.22208310558675e-19	1.41705018636993e-18	33.8706538698471
PEA15	0.715104874007155	7.40592238078811	11.1746353488505	1.09818611212986e-19	1.28130245996441e-18	33.8650781569481
CNN2	1.00836175438583	5.44011572494781	11.1390323034439	1.32159667017264e-19	1.5242008908842e-18	33.8034199563949
TRANK1	1.79950566447091	2.57461531560098	11.0836923356756	1.7625852545852e-19	1.99901663012473e-18	33.7914217489135
NDC1	-0.868760012182429	6.52774029198921	-11.15236950246	1.23301712572159e-19	1.42862539813545e-18	33.786201020739
FAM102A	1.25110912413001	6.79417648964189	11.1390545522259	1.32144371971146e-19	1.5242008908842e-18	33.7403795104427
SLK	0.869220155078197	7.14903390178847	11.1416704335077	1.30358372299427e-19	1.50689862852056e-18	33.7105796091454
C1orf21	-0.957892654134261	6.01683820955313	-11.1245979525325	1.42465895918762e-19	1.6355259121683e-18	33.7022105063894
RIF1	-1.06686404095337	6.34004718702154	-11.1274958155024	1.40334155038115e-19	1.61228590057562e-18	33.6998422503608
APOL2	0.925777329414867	4.85706774605761	11.1000503093489	1.61875310810752e-19	1.84845602063442e-18	33.687112263526
CFAP69	-1.37650873641471	4.45734654105775	-11.0842700085133	1.75729428351015e-19	1.9945223704602e-18	33.6852228781266
DUSP22	0.925743771603366	5.03083176664847	11.1018832335729	1.60338729624787e-19	1.8336986778719e-18	33.6806602320805
ISG20	1.5044313040709	4.26106453763919	11.0787715415279	1.80830703969543e-19	2.04777816802915e-18	33.6714212173874
YPEL5	0.934613400591478	5.84370081318027	11.1100502555874	1.53667742474738e-19	1.75921513689881e-18	33.6694476461387
CDK6	1.69310576529919	2.95110119148566	11.0591285729689	2.00296579431587e-19	2.25461277117295e-18	33.6674586602353
ARL8B	0.775479966306333	7.39842694092556	11.132551867628	1.3669100177876e-19	1.57283684498839e-18	33.6562800064219
ANAPC5	-0.573674339540012	7.74406083263599	-11.1338757537432	1.35752820681791e-19	1.56323953631731e-18	33.6409845782663
CAMK2G	-0.846961259522809	5.57510988809843	-11.1000577503895	1.61869043102902e-19	1.84845602063442e-18	33.6299587184545
ACSL1	1.0674824499813	9.10340620786639	11.1316101242324	1.37362324706106e-19	1.57935120044938e-18	33.5949686544907
BAHD1	0.700635642541732	5.1965600397983	11.0889758133893	1.71478158147839e-19	1.94921727687202e-18	33.5751455076362
WTAP	-0.668314577914188	6.93404237327526	-11.1122036411168	1.5195560120401e-19	1.74180557838123e-18	33.575113907533
TRIM14	-1.01210050885465	5.34009491929174	-11.0897790083562	1.70762903496856e-19	1.94255739311272e-18	33.5627058434229
TTC21B	-0.938985226215477	5.89868848875743	-11.0908691514833	1.69796895223519e-19	1.9330327359184e-18	33.5465221928913
MRPL57	-0.690231052637215	6.34037277663711	-11.0988778340029	1.62865948111738e-19	1.8583549216154e-18	33.5302188466616
CPT1A	-0.64155712974567	7.76177506517409	-11.1099990024647	1.53708727997552e-19	1.75921513689881e-18	33.5159461612354
SLC25A15	-0.887240678405377	4.90265365141814	-11.0690780281593	1.90187852113115e-19	2.14726374987258e-18	33.5146026422666
UBE3B	0.540071279887074	6.44238628371382	11.0942023576878	1.66877058157606e-19	1.90123361554978e-18	33.4939956227176
AGO4	0.732373613077614	5.73083684695024	11.0739838511267	1.8539318486486e-19	2.09628318067074e-18	33.4529905287232
IKBKAP	-0.570528228884625	5.93839258272531	-11.0764271003966	1.83050640505125e-19	2.07135525081006e-18	33.4518893075102
CHST12	-1.75984345107557	2.86581568811249	-11.0159336148777	2.50804149374448e-19	2.7996037929786e-18	33.4503503385611
NUP133	-0.517302666835735	6.71313944173656	-11.0846387048916	1.75392566997877e-19	1.99220483059011e-18	33.4378272625118
SETD1B	0.956985995880851	6.43996943158833	11.0823514175557	1.77492845378918e-19	2.01149627638477e-18	33.436869216842
ELMO3	-0.944623138971142	5.87766808251073	-11.0680574121971	1.91200842388741e-19	2.15707877483797e-18	33.4248919275584
RNF220	-0.933067518089583	5.79346640147162	-11.0594083285401	2.00005124012467e-19	2.25302096186887e-18	33.3961319462091
FZD1	0.702618200187411	4.9899568248801	11.0426826707436	2.18199187229451e-19	2.45062004146405e-18	33.3547071742407
TBRG1	-0.624249556925683	6.9530536665333	-11.0619376296632	1.97389245904124e-19	2.22522291028253e-18	33.321937856048
OAS3	-1.06180320878336	4.52694507097421	-11.0302979809762	2.32731080975521e-19	2.6040908434638e-18	33.3161213633962
VIMP	0.677381329328556	6.05259767249459	11.0479449588865	2.12302973853727e-19	2.38618372409249e-18	33.3080290644953
C7orf49	-0.725738989961905	6.12734528507479	-11.0420699820213	2.18896255716437e-19	2.45661149165772e-18	33.2583667216136
CEP19	1.0090927296972	3.35799749207045	10.9862082311764	2.92792117324655e-19	3.24230562960694e-18	33.2536085728946
MPP5	-0.656136929840719	6.87680319956216	-11.0481778617947	2.1204573329303e-19	2.38507770121958e-18	33.2427339269891
PALB2	-1.10916736069453	4.23507196492871	-10.9876666170245	2.90576764493365e-19	3.2247859092473e-18	33.218095628976
FAM219B	0.546970791323754	6.62710212535368	11.0416478508925	2.19377819998951e-19	2.46017725549235e-18	33.216839718789
PTEN	0.672120032399307	6.70777567922009	11.0390227037882	2.22396474423037e-19	2.49216825368382e-18	33.2065775134316
DCUN1D2	0.801189590646729	4.39966888791643	10.9960288403631	2.78194350438468e-19	3.09048954726799e-18	33.2051968321451
FTSJ2	-0.753457029437914	5.60611546361571	-11.0158218838739	2.5095010024968e-19	2.7996037929786e-18	33.156328904218
ZNF165	2.2421518254862	4.44433544701069	10.9711920367069	3.16609603074883e-19	3.49831479011953e-18	33.1388397759195
AAK1	0.850011735643399	7.10562975256012	11.0330036574823	2.29475726695065e-19	2.56958054590089e-18	33.1379886848776
AGPAT9	3.21740826880077	1.73618980321239	11.0041570996394	2.66664942848358e-19	2.97050503101702e-18	33.1317047062121
SNX25	0.724450994703613	5.46274992446741	10.9995873193627	2.73086692123518e-19	3.03978485465288e-18	33.1111039480324
C1orf116	-1.47359879140838	7.0545757501865	-11.0211735715871	2.44053971684782e-19	2.72672205269248e-18	33.1033052827438
GHITM	0.696487040595974	9.38649167847765	11.0229302292556	2.41831985095219e-19	2.70390847966479e-18	33.0120372150796
NFIC	-0.7958356843982	7.51498458916399	-11.0081053630079	2.6123847843075e-19	2.91221751456284e-18	33.0006763716803
IL1RN	-1.84430075269897	2.6292098756112	-10.9262985336088	4.00025480100607e-19	4.37174862386515e-18	32.987107399356
DNAJC1	0.63483335830738	6.05054126469354	10.9875320262774	2.90780508865267e-19	3.2247859092473e-18	32.9806161069307
YRDC	-0.739205329946953	5.33193337039326	-10.9685121684662	3.21059824069509e-19	3.54487817516746e-18	32.9416691827853
CHD2	1.19172520371202	8.09404783918758	10.9980467708423	2.75286287837252e-19	3.06199918382532e-18	32.9328616444983
TUB	-0.898659026193001	5.72612491153554	-10.9747140483131	3.10854698080939e-19	3.43725636699807e-18	32.927389287042
GINS1	-0.849001074941896	5.65363137252162	-10.9757643863713	3.09158826291899e-19	3.42102353397137e-18	32.9239762394061
TMEM223	-0.936964731436305	4.33704499234539	-10.9403565813157	3.71775370356256e-19	4.07785168829039e-18	32.9236035329348
NFX1	0.684092428905513	7.04390371078206	10.987219866727	2.91253608880955e-19	3.22764884941433e-18	32.9139036494056
SLC31A1	0.788855850524581	8.11717055575202	10.9959840027418	2.78259314591524e-19	3.09048954726799e-18	32.9118945685014
CEBPZ	-1.04936535319532	5.65449872960203	-10.960802581937	3.34214822173061e-19	3.6793033502571e-18	32.9027546247438
ZFPM2	2.07787642971348	2.6274515454103	10.9080831093106	4.39850623907204e-19	4.77570279724554e-18	32.8975776543871
RSAD1	-0.61922367011987	5.99877311312869	-10.9666051795768	3.24264683784326e-19	3.57500623473233e-18	32.8947130143597
STXBP5L	-1.11635658802047	5.68835732789557	-10.9602173731813	3.35235139588471e-19	3.68783212898204e-18	32.8932495167275
FNIP1	1.20150781276477	6.6316041327566	10.9671290925829	3.23381024821029e-19	3.56788351852504e-18	32.8644480538773
LYRM9	1.14971487376776	3.11298623205094	10.9027583923766	4.52225225646208e-19	4.89943289199384e-18	32.8618418528289
ZNF395	-1.04884376927635	5.29601649116529	-10.9346904003219	3.8291315578997e-19	4.1938905524013e-18	32.8430289923981
NUP50	-0.681292370009643	6.34045699092963	-10.9641589524387	3.28422724484297e-19	3.61819195220558e-18	32.8321846621017
ARHGAP10	-0.929562009567488	5.30743821137003	-10.9388906533284	3.74625396763866e-19	4.10611310788774e-18	32.8220050008007
EPB41L1	-0.600448020688463	5.70205279151407	-10.9478773880794	3.57491401828807e-19	3.92978835275356e-18	32.8069132352502
AKIRIN2	0.97516287620874	4.38595629134347	10.9185871322842	4.16424530976152e-19	4.54105356364408e-18	32.8024114741204
MRPL16	-0.706024636207691	5.59952663089761	-10.9473120597598	3.58545739410108e-19	3.93849511556853e-18	32.7963391637975
CYP4F3	3.15217827500663	-0.046146286569636	11.0710551337512	1.88240783282613e-19	2.12688006152875e-18	32.7961414923864
RPGRIP1L	-0.814775549532761	4.83682311150194	-10.9085036195644	4.38887928074008e-19	4.76869835597634e-18	32.7083097748438
CD3EAP	-2.00561985690834	1.63545925470071	-10.8826817928232	5.02100556288763e-19	5.42803596345001e-18	32.6668981148152
SAPCD2	-1.2389559562341	6.46203528134666	-10.9340287287311	3.84235372340969e-19	4.20530492060641e-18	32.6600280812408
FAM129B	-1.02635038673178	7.38937631902943	-10.9408839827652	3.70755326302137e-19	4.06963595011176e-18	32.6545697278895
PCNXL4	-0.7727374642083	6.10853862802554	-10.9239460819128	4.04958459580416e-19	4.42244089386147e-18	32.6375684451653
ITGA5	0.901659553829152	5.02620969958164	10.9061583747024	4.44284074043326e-19	4.81958746824002e-18	32.6311901109244
GLYCTK	1.38810180393371	3.39817935145113	10.864771003193	5.512261170034e-19	5.94627253801944e-18	32.6230810306064
CC2D1B	0.637982139251741	6.2925670974672	10.922138360839	4.08790510185341e-19	4.46104527684817e-18	32.6221186688161
PPP1R14C	-1.28506956755908	2.73195189777766	-10.8523924297276	5.87962777300515e-19	6.32439044695167e-18	32.6153852030808
SLC6A9	1.05912086834013	5.8614859909969	10.9107191671509	4.33850489484858e-19	4.72079634065553e-18	32.6139463246631
HNRNPR	-0.610712866920069	7.36564956005124	-10.9301040269754	3.92172603093816e-19	4.28904865845356e-18	32.5941345917584
KNTC1	-0.865153621377208	5.83695581025501	-10.9111049403214	4.32979302109047e-19	4.71473328532955e-18	32.5823832359184
LYSMD2	-1.31644704586964	3.42348055161349	-10.8489612839686	5.98572703397064e-19	6.42930451660251e-18	32.5724665156619
CYB5R1	0.669273574714039	6.07306436663259	10.9009870330424	4.56418638813572e-19	4.94129940910209e-18	32.5295520115446
RBBP8NL	-2.23274230966171	2.79186289877231	-10.8369891801254	6.3711720515965e-19	6.81892512664099e-18	32.5209441852214
FKBP5	-0.788400063228459	6.49470679615061	-10.9089894585854	4.37778298046356e-19	4.76008611402178e-18	32.5187800642023
NCSTN	0.49738967894042	7.22123049877067	10.9132275789812	4.28217007565931e-19	4.66626022177795e-18	32.5114897211134
SMOX	0.99542705072239	3.48581849464683	10.837327388044	6.35994958790949e-19	6.81176911640862e-18	32.5009456980016
MED13	0.881143510380159	7.40452684270338	10.9060502699855	4.44534406200881e-19	4.81958746824002e-18	32.4749203678291
SSH2	0.92383757248524	5.34003105211002	10.8696037525217	5.37515468485518e-19	5.80253937798601e-18	32.4341919222184
ARMC6	-0.944808114270395	5.34091662669573	-10.8560368201115	5.76899558126685e-19	6.21429251422546e-18	32.3666499273566
RBM10	-0.724356451044743	6.75658112834276	-10.8783901522428	5.13456856121995e-19	5.54681161980422e-18	32.3638594838564
VAV2	-0.949916757395892	5.86570142819705	-10.8542589019873	5.82270475932073e-19	6.26765123053478e-18	32.309659271813
TEAD3	0.793858027984583	4.98926907022272	10.8359040422395	6.40731327031628e-19	6.84784455993375e-18	32.3019002457438
LIPH	1.50947832684772	2.39966060541692	10.7835471463681	8.41828224911985e-19	8.87703133797638e-18	32.2633000555261
MCM6	-1.02742830888959	6.50256431554122	-10.8578648250171	5.71429041060101e-19	6.15978354670386e-18	32.2508494112327
SRF	0.663053410090185	6.15515386819482	10.8493217014065	5.97449256021178e-19	6.42183108691053e-18	32.2330550393883
TIRAP	0.871084546926543	4.49795174500718	10.8107365475493	7.30560920903528e-19	7.774700771288e-18	32.2288320291875
DAB2IP	0.72332129267273	5.31909584011419	10.830920276836	6.57595472316865e-19	7.02308222781653e-18	32.2040262024185
CCNE2	-1.46761420005145	4.70526312983131	-10.809712332564	7.34472400598122e-19	7.80868415500381e-18	32.1978540909153
SFMBT2	2.34530570900129	1.24601297384348	10.8375786395987	6.35162533612632e-19	6.807709211083e-18	32.1957668147404
SERTAD3	1.00950006641787	4.91370835619944	10.8154055929982	7.12992361996615e-19	7.59850483161191e-18	32.1896356991175
PPM1M	1.05355238823351	4.19918613626998	10.790435692674	8.12127780484033e-19	8.59401744309248e-18	32.1849438611054
RC3H1	1.01585423613141	6.12060141464398	10.8367926820018	6.37770138317869e-19	6.82105156480137e-18	32.180650072069
BCL7A	-0.732206071277975	5.29120342657483	-10.8081703094717	7.40400968797405e-19	7.86270222592775e-18	32.1614104548341
CUL4A	-0.563061228795415	7.36144203696623	-10.8440506139558	6.14092010344859e-19	6.59128350774725e-18	32.1561698485003
MRPL20	-0.547514532198884	6.84434237718362	-10.8399367622213	6.27402766729289e-19	6.729342818005e-18	32.1456270713979
GNAI1	-1.39732792148044	4.45561900907223	-10.7852305669177	8.34471144061104e-19	8.8059687700278e-18	32.1229899385793
RASEF	-1.11314097007822	7.03726088141209	-10.8276709467639	6.6882918509477e-19	7.13798084106828e-18	32.1027695169721
ATXN7L3	0.599531542320505	5.40392250806663	10.8049842140913	7.52802633740936e-19	7.98875218957873e-18	32.0725114588369
SKA3	-1.05705046874292	4.3041291868652	-10.7767205449013	8.72334173371025e-19	9.16652900443619e-18	32.0666515307344
ZNF281	0.903984326136904	5.15553592221813	10.7928583009585	8.01933775915778e-19	8.49212805299811e-18	32.0522953371945
EIF1AD	0.845273021966172	5.07593661456249	10.7898805394957	8.14481998480987e-19	8.61286034450035e-18	32.0381663300487
VPS37A	0.62931838625401	6.44298186140357	10.8096282956655	7.34794266850052e-19	7.80868415500381e-18	32.0278251630397
RAB7A	0.54194361679896	8.46005501583128	10.8268907182425	6.71555103014272e-19	7.16198254748743e-18	32.0229210135085
CCDC120	0.88804821019414	4.65883799148511	10.7778665596047	8.67136769786421e-19	9.12391491358182e-18	32.0175684251546
MARCH5	0.621588658943766	6.8890588987825	10.8140836081509	7.17923321618647e-19	7.64562879250043e-18	32.0158450526932
RAB6C-AS1	-1.34343646035832	3.31632391208265	-10.744619000914	1.03130425905815e-18	1.07467486148627e-17	32.0104131734317
TMEM120B	-1.05709322185813	4.76883809487613	-10.7722906204674	8.92719687653158e-19	9.37418099986001e-18	32.006496915885
TGFBRAP1	-0.498887252243418	5.82861897856368	-10.787723882059	8.2369265756859e-19	8.70413015204078e-18	31.9661459945121
MYC	-1.90963995096996	6.87108080325288	-10.7970308389208	7.84675682394224e-19	8.31523644801106e-18	31.9313618571697
CHD4	-0.628312137420914	8.17096883307051	-10.7974530065063	7.82950395112574e-19	8.30281294704125e-18	31.8793083991274
RCAN1	0.707683843459707	4.4313548037006	10.7447987306285	1.03033801692806e-18	1.0744135876522e-17	31.865155111813
SLC43A1	-0.919582186167625	5.80506728633959	-10.7669117810703	9.18114000220749e-19	9.62737418108573e-18	31.8615801748985
TBC1D16	-0.888015081029173	7.3637908097942	-10.7832134221891	8.4329439888484e-19	8.88625171484544e-18	31.8390196599476
KCTD10	0.51160124188332	5.96999012355223	10.7677733420257	9.13998333017299e-19	9.59091472298236e-18	31.8277982937356
CYB5D2	0.653225595244937	5.66883455200458	10.7582040452531	9.60766385408592e-19	1.004656548976e-17	31.8138514301668
SOD1	0.792936563015267	8.32668662285734	10.785223299166	8.3450276769776e-19	8.8059687700278e-18	31.8039916127773
HMGCR	0.871623226283747	7.97229175175392	10.7808698672989	8.53662759910368e-19	8.98920056298323e-18	31.8039229650078
DHX15	-0.557613123536542	7.94307112966558	-10.7777484059151	8.67671183843556e-19	9.12391491358182e-18	31.7766914156237
KIAA1217	0.8346716714208	6.90122203455318	10.7639631687139	9.32340388302615e-19	9.76291720415067e-18	31.7605290378765
DYRK1A	0.967404026760188	6.75485758266752	10.7612270755098	9.45738725183296e-19	9.89631546853824e-18	31.75456752574
GPBP1	0.868932196968602	7.1140024014018	10.7645192197071	9.29640788289133e-19	9.7414417843333e-18	31.7423024178916
PIR	0.976164284290805	4.09076459439261	10.6982638272039	1.31338758664944e-18	1.35825261715757e-17	31.703021280861
AGPAT3	-0.799458119536488	7.41561188911925	-10.7577203023101	9.63193186236504e-19	1.00649331137977e-17	31.7000256144932
WDR47	0.922259141680006	5.02047264025524	10.7140391411209	1.20963752040184e-18	1.25354844764349e-17	31.6772026094402
SMC3	-0.744875689372027	6.95979734589203	-10.7470264848663	1.01843637924808e-18	1.0634798797489e-17	31.6708468625187
IMP4	-0.95286686574919	5.64703448604876	-10.7281196526173	1.12398180973013e-18	1.16639328644835e-17	31.6686742611622
NUAK1	0.990177490551203	3.11106887759742	10.6775839917378	1.46300322772713e-18	1.5046887991473e-17	31.664333776143
DVL3	0.514933947868315	7.32008775167461	10.7378491236344	1.06836784797018e-18	1.11021533599448e-17	31.5987506062963
GABPB1-AS1	-0.982638198735973	3.82168721783712	-10.6683697865701	1.53504973189936e-18	1.57770751363455e-17	31.5968171358191
PACSIN2	0.703966318122494	7.71662090827788	10.7388629653911	1.06273355038422e-18	1.10512513798958e-17	31.5950004491833
KMT2C	1.01568192076284	7.86089623423238	10.7399943979762	1.05648086577413e-18	1.10014678782693e-17	31.5869871382837
NUP88	-0.570983158404053	6.53882483911571	-10.724635664924	1.14459331847478e-18	1.18696224241832e-17	31.5740286057313
ATF4	0.591399446191188	9.48506763517002	10.7454850530503	1.02665661911696e-18	1.07131867912858e-17	31.5719150426936
TNKS1BP1	0.646107367674567	8.26519945541597	10.7352692579754	1.08284034053601e-18	1.12447652513754e-17	31.5449487627312
ZNF692	-1.0616581978784	5.30919843627969	-10.6963505954517	1.32656138977053e-18	1.37093226626252e-17	31.5341395945642
RAB3A	-1.23612198318273	4.30405153426002	-10.6591282180044	1.61087729810499e-18	1.65224955658091e-17	31.5084422400217
IL36RN	-2.22253226017004	1.34427433362022	-10.6785838454461	1.45539174840133e-18	1.49891375130276e-17	31.4992560315401
HSF1	-0.747310606934539	6.35042586191148	-10.7009227668045	1.29529627593129e-18	1.34139095719891e-17	31.4849559489221
MTUS1	-0.794832856748831	6.125390939546	-10.6942330672189	1.34129615157783e-18	1.38520653453182e-17	31.4761488409243
CHEK2	-0.901337765294545	4.45100635410425	-10.6626342691753	1.58167836848918e-18	1.62340959543633e-17	31.4561698455893
ZNF641	0.872880900814102	4.75779036347725	10.6574966062656	1.62464895667884e-18	1.66523745621089e-17	31.4119949620642
LINC00942	3.61239548768541	-0.34275060975582	10.9007648318882	4.56947405613652e-19	4.94345982903069e-18	31.4118038263711
HDAC2	-0.75676831577553	7.60307958724056	-10.6995437899367	1.30464742189339e-18	1.35014374136121e-17	31.3865516997252
SNX5	-0.554948080003447	7.0656628045816	-10.6923106193942	1.35481527319855e-18	1.39820660772161e-17	31.3803798938587
C4orf46	-0.967750941341051	4.39110710649121	-10.644158047992	1.74174425525726e-18	1.77676846039015e-17	31.3750734371003
ARHGEF26-AS1	-1.71387137411087	2.9488795882776	-10.6056321559235	2.12957256288758e-18	2.15919389630789e-17	31.3510993054858
GTPBP1	0.752204155526421	6.45762686201424	10.6776908554099	1.46218782021469e-18	1.5046887991473e-17	31.3384585278562
UBTD1	1.12868485422947	3.41825943749515	10.6113151797706	2.06734344001544e-18	2.09751547941026e-17	31.3349789234872
ATAD3A	-0.995772769858053	5.71141604856208	-10.6669484564404	1.54647504619665e-18	1.5883631527831e-17	31.3327387234679
ZBTB21	1.19266535961676	6.98309336579657	10.6786775352251	1.4546805603468e-18	1.49891375130276e-17	31.3249312137963
LARP1	-0.574819821805242	9.26523633673691	-10.6817311452019	1.43169040319409e-18	1.47652905867874e-17	31.2448260737689
PAQR4	-1.22545241829785	3.6363997848492	-10.6030912972309	2.15799806287245e-18	2.18506398598063e-17	31.2264091609318
MEAF6	-0.845914357284567	6.7008302008579	-10.6519595656763	1.67226896009154e-18	1.71171034115437e-17	31.1950597955314
C10orf12	1.34862901980033	4.09011833319384	10.599411854726	2.19983570536883e-18	2.22442646140191e-17	31.1793584701781
PPM1G	-0.612985462053314	7.34246606965816	-10.6569993070251	1.62886980721597e-18	1.66842489939666e-17	31.1770574474243
ADO	-0.621353890160819	5.71498545501005	-10.6332112443401	1.84412706336538e-18	1.87993292488083e-17	31.1727551733906
NCBP1	-0.567245750459001	6.51595288168459	-10.6470842763257	1.71535288839881e-18	1.75222714096575e-17	31.1697620486431
ATP6V1C1	0.825812716277712	6.75141098387231	10.6468628058018	1.7173362340975e-18	1.75306056364433e-17	31.1546606332915
MMP24-AS1	0.71950529148857	5.50759234425864	10.6252662054967	1.9221873771828e-18	1.95287994964661e-17	31.1519369497717
BUB3	-0.46621653194579	7.35935380831403	-10.6512753115167	1.67824988829896e-18	1.71666214732269e-17	31.1475198515001
UBE2T	-0.837893591731067	5.49149803190604	-10.6300491509992	1.87480732213736e-18	1.9099122624976e-17	31.1427400138061
IMPACT	-0.844122409760304	5.99380504394703	-10.6288769315105	1.88631013310473e-18	1.92032765821699e-17	31.1413927880859
TAB3	-0.733750502087058	6.06505687631515	-10.6274063734729	1.90084042842911e-18	1.93249965289719e-17	31.1276680356421
SHC1	0.509679395383412	7.67498101434064	10.6499906396406	1.68953683626762e-18	1.72703098253197e-17	31.1251943136985
MARS2	-1.09823495731114	5.0003707327623	-10.6040536388722	2.14718760101993e-18	2.17558495390791e-17	31.0940819491778
CTCF	-0.583887558036288	6.44401836645354	-10.6284454577961	1.89056187943369e-18	1.92335211257292e-17	31.0844540946058
CXorf40A	1.18837961797987	4.4458924385985	10.5855434687341	2.36495568777982e-18	2.38496807304914e-17	31.0801462682595
MPP6	-1.04959704806679	4.44360555897804	-10.5796826770029	2.43841155290239e-18	2.4557470072691e-17	31.066696067237
JMJD6	0.995771017787457	5.12336261421627	10.6005997850521	2.18624019047102e-18	2.21216864556017e-17	31.0338304816093
B4GALT4	0.523612206857272	5.36897802178071	10.595464117337	2.24562712035257e-18	2.26920167154874e-17	31.0119570960302
MYO5B	0.814827383124943	5.25654528911231	10.5895023845144	2.31659406878654e-18	2.33776724038298e-17	30.9968079299377
SFXN2	-0.734736789900603	5.67443094726723	-10.5947656109979	2.2538281394291e-18	2.27595718504825e-17	30.9565818461406
GRM2	3.5810627185277	-0.267321992366279	10.7390652798147	1.0616127782464e-18	1.10472470396036e-17	30.9088685709229
UNKL	0.867331154387812	6.88820472327802	10.5851820482268	2.36942076841806e-18	2.38786726567555e-17	30.8219808637494
DPH5	-0.599557507342878	5.92773261957984	-10.5676252162815	2.59679216405309e-18	2.6065127764319e-17	30.8167510750598
PVRL4	1.05160253912458	4.74951930024961	10.552812152759	2.80553050611299e-18	2.81227276901153e-17	30.8159902362586
BIRC2	0.848698508886408	6.08897305961873	10.5707167266551	2.55522807667646e-18	2.56650868223236e-17	30.8068277852919
FAM118A	-1.15661084348997	5.25900743660854	-10.548015653126	2.8766559557161e-18	2.88164548572602e-17	30.7872052760568
FAM57A	-0.838795132845672	5.05960858100891	-10.5440987894549	2.93607391042473e-18	2.93724755755748e-17	30.7837854524145
MAPK14	0.47075652177341	6.46786200528408	10.5708670030575	2.55322472570125e-18	2.56621301747858e-17	30.7642705052037
GNN	2.0014628317026	1.25189063647437	10.5061293698859	3.5796863988434e-18	3.54334680059542e-17	30.7470194052724
SLC25A33	-0.740264586169063	5.77966325711205	-10.546179983279	2.90435134501102e-18	2.90744931977904e-17	30.7347642119169
ENSA	0.583569050906648	8.06722476548021	10.5768087692641	2.47526143740794e-18	2.4911880525548e-17	30.7319313427041
COG8	-0.746552304157504	4.9683261933198	-10.5315435205039	3.13493870286058e-18	3.12163392321979e-17	30.7317069288791
EIF3D	-0.622302782469693	7.78179736283257	-10.573428083055	2.51932332632306e-18	2.53383516865821e-17	30.7316017325369
RUNX2	-1.90649693510507	2.12231605822051	-10.4870479949253	3.95463983254285e-18	3.88377185908852e-17	30.7302194827721
NSUN5	-0.850891621549679	5.14070732209487	-10.5335423722109	3.10239929775126e-18	3.09333518293711e-17	30.7243409666135
HEMK1	-0.989800240344509	5.39822695671969	-10.5284826220577	3.18543033175101e-18	3.16980926849392e-17	30.6891399207098
RAB3GAP2	0.733874069145815	6.78030859594697	10.5548339006766	2.77608050694662e-18	2.78461088124986e-17	30.6793939454754
INPP5F	0.660400914115123	4.55385281441418	10.5156658634957	3.40584158419572e-18	3.38241516060072e-17	30.6719530546967
RPTOR	-0.814767160456731	5.80975811970348	-10.5377979383614	3.03424400059246e-18	3.02738923009278e-17	30.6632253401937
SUV39H2	-0.832933024032207	4.47092246058907	-10.5080105790016	3.54470397815786e-18	3.51335148092531e-17	30.6504173545618
C18orf25	0.674855507087994	6.12509974783213	10.5385862354208	3.02178443675996e-18	3.01696244031833e-17	30.63986035558
YIPF5	0.613309203671336	6.32574209513736	10.5398691067093	3.0016171519236e-18	3.00081778650364e-17	30.6394417475646
PLEKHO2	1.15656609691882	3.07728226410433	10.4695154818472	4.33370507712473e-18	4.23664814050162e-17	30.624404004248
C16orf59	-1.02199491883031	3.90094334150801	-10.4862238383492	3.97169186362372e-18	3.89542292777099e-17	30.6048931210891
BMS1	-0.601968068190653	6.71916348743942	-10.5323303753933	3.1220888942331e-18	3.11090158167248e-17	30.5650364942004
NUDCD1	-0.918607485242947	4.83572669065448	-10.4924776942914	3.84411424692948e-18	3.78761283017671e-17	30.5549854993882
C1GALT1	1.1821319462189	4.51232545714439	10.4883002401821	3.92887062786187e-18	3.8660498917414e-17	30.5467170925852
SETDB1	-0.67263219221067	6.20889888190116	-10.518286624539	3.35956409574399e-18	3.33866409408946e-17	30.5432987596208
TBC1D14	-0.739737085881607	6.00269158930702	-10.5129910519335	3.45373128021881e-18	3.42544444542706e-17	30.5260666963158
PARP8	-1.75122734962666	2.14225794464115	-10.4617926738754	4.51201258421378e-18	4.39950525743858e-17	30.5234771406918
C12orf49	0.970869653291984	5.93451493004753	10.5042122637828	3.61569176391446e-18	3.57427435990385e-17	30.5156077421891
B3GALT6	-1.07194323764492	5.89605156009804	-10.5066885920319	3.56925133748309e-18	3.53534815855185e-17	30.499189595889
SMARCD3	1.00521482836932	3.94094717350419	10.45650214151	4.63838120059495e-18	4.51392949501839e-17	30.4668309870056
ZNF841	1.06985795509478	5.21664719232532	10.4864995495436	3.96597914838618e-18	3.89236228053378e-17	30.4659517733545
SMAD9	0.941833282515304	6.10569744014302	10.5007562844362	3.68151673891376e-18	3.63217183649994e-17	30.452899275783
LPCAT4	-1.168067021411	2.6486963663619	-10.4308660588924	5.30270956912632e-18	5.13974318342419e-17	30.4456494841509
RNF126	-1.01920956216022	5.55333943896951	-10.4854598626308	3.98756443443728e-18	3.90843782947194e-17	30.4421723975826
PIAS3	0.517278224037055	5.9878776627387	10.4988049106887	3.71921222147202e-18	3.66695277200419e-17	30.4245824140842
ADAR	-0.447149200268646	8.70536762787436	-10.5209561398173	3.31307249117031e-18	3.29464215413334e-17	30.4226369486317
UBE2G2	-0.719949920679622	6.57012282719536	-10.5047981125932	3.60465059765187e-18	3.56570707340846e-17	30.4137431564319
LPAR3	-1.25508074415699	3.97411655394086	-10.4411978581857	5.02422869736187e-18	4.8799364889771e-17	30.4000701979515
ANKRD16	-0.985792168047635	3.40413059090366	-10.4282448270089	5.37578453105724e-18	5.2045635408353e-17	30.3978178458037
SSRP1	-0.574378141022565	8.2735668759131	-10.5142838073515	3.43050230134953e-18	3.40465449815364e-17	30.3964796662933
RASD1	1.70318583279262	2.67260797747958	10.4190483192242	5.64022614803453e-18	5.45004091627326e-17	30.3831312519779
LMNA	0.800077194362727	7.20462277272506	10.5027554552663	3.64329434074163e-18	3.59754778003122e-17	30.3740693533065
LRP8	-1.04015282332613	5.21088453780893	-10.4725371497923	4.26587399441629e-18	4.17577339635952e-17	30.3728573831918
CCDC113	-0.638137191359522	5.15725200516942	-10.4627411576621	4.48972415669736e-18	4.38061714990043e-17	30.3596956341567
GLYR1	-0.319651953936293	7.66454796233602	-10.5027169645571	3.64402648736514e-18	3.59754778003122e-17	30.3595974687835
CYTH3	-0.622238230482169	6.04938472174314	-10.4776346614738	4.15384277957318e-18	4.06876080744102e-17	30.3594453421142
TSC1	0.914691987204097	6.80269904175019	10.4870620432604	3.95434980438833e-18	3.88377185908852e-17	30.3432647511897
CPM	3.5307486187803	-0.448662449309406	10.6197255031238	1.97857394428394e-18	2.00880773139741e-17	30.3246366976024
C17orf75	-0.640038735551648	5.43645221986276	-10.4583280666974	4.59437229238617e-18	4.47690424026416e-17	30.3034156516191
SKIL	1.76736917302932	5.88537884085914	10.4655148481135	4.42517526530611e-18	4.32044419920914e-17	30.2907158929277
WWC3	0.6591062337882	5.93163434997865	10.4677314826371	4.37425824456846e-18	4.27351085233832e-17	30.2883292651676
IPO7	-0.677381198678248	8.40789953031442	-10.48900972364	3.91434522338506e-18	3.85428248356394e-17	30.2659652471342
GOT2	-0.528466695049257	7.93225669981011	-10.487276285886	3.94992939738055e-18	3.88377185908852e-17	30.265826090743
CDCA4	-0.747566278964304	4.60280636978052	-10.4380474732543	5.10755634470241e-18	4.95766425805116e-17	30.2532877012077
PTPRR	-2.26466289490963	2.80794524798135	-10.3970102544822	6.32810068635367e-18	6.0912025580953e-17	30.2272565522438
SOX8	-1.94141478206172	1.80512548406714	-10.3939125179847	6.43129555623131e-18	6.18656848637856e-17	30.2252341809526
MTCH1	0.570500040855474	7.88516842378805	10.4707528336644	4.30579921783271e-18	4.21210951498215e-17	30.1830734093203
CTU2	-1.00024410246366	4.18884165236082	-10.4042832121442	6.0922799455388e-18	5.87173784738194e-17	30.1805420988392
TBC1D4	-0.874596258769193	5.45528810064174	-10.4307685932247	5.30540885342801e-18	5.13974318342419e-17	30.1628622274755
ETV5	4.69949711615276	0.934981809672796	10.5387295861822	3.01952418936739e-18	3.01671159198541e-17	30.1570568831964
TIMELESS	-0.556786715556277	6.96489764493572	-10.4577599711881	4.60801971735384e-18	4.48729079609502e-17	30.148715269535
RNF144A	-1.09876963524909	4.05257538995619	-10.3806037876595	6.89414936822574e-18	6.59799534182777e-17	30.1257474622315
HIST1H2BC	1.30259314760577	2.90535112487066	10.3673973883336	7.38637943009271e-18	7.0555899187196e-17	30.124992123954
WDR82	-0.413302846776094	7.98770272224914	-10.4552658891521	4.66841687022881e-18	4.54021682146087e-17	30.1043188268859
GLUL	0.458119244791098	7.33226107970861	10.4499854780906	4.79891457564512e-18	4.66411011442635e-17	30.0981265321933
RRP12	-0.923485103354102	6.45142082221614	-10.4352205996225	5.18350343181014e-18	5.02813226951299e-17	30.0888936800881
DUS2	-0.804598728080073	4.15130720463208	-10.3842574272318	6.76386136488801e-18	6.48411728551818e-17	30.0755367373149
SLC29A2	-1.01430672232101	4.80772703746338	-10.4037463111767	6.1093839602634e-18	5.88444576955197e-17	30.0729437645608
OTUD4	-0.75805638437881	5.84794030466712	-10.4224800597779	5.54005916817338e-18	5.35669854921388e-17	30.069589116288
CPSF3	-0.624360919846385	6.02762122282291	-10.4171040810581	5.69777727896904e-18	5.50211084379415e-17	30.0121281140996
FTSJ1	-0.627722274914622	5.49591087637836	-10.4043656095254	6.08965926163815e-18	5.87173784738194e-17	29.9932365813961
ATF7	0.639839615346028	5.90647431556322	10.4116829107756	5.86137039518831e-18	5.65644844821e-17	29.9925198218039
C15orf65	1.64347240216028	2.18780806016594	10.3428692315659	8.39578208411983e-18	7.97413433112861e-17	29.9865299284648
NANP	-0.948644063470364	3.90687618992184	-10.3528229269069	7.97050835128041e-18	7.58461048180144e-17	29.956557245243
NUPL2	-0.64715512887378	5.25889550111733	-10.3812617956914	6.87050097269003e-18	6.57955628864244e-17	29.9254260256369
AKR1B10	3.00522399179163	0.71470635739066	10.3856470444208	6.71495702777582e-18	6.44292618077199e-17	29.9197014928052
IQGAP2	-1.15753094551679	3.83199630670109	-10.3482350244439	8.16378218889118e-18	7.7586932498981e-17	29.9195027604093
LOC101927151	-2.03663746442788	1.69590580530946	-10.3609299294836	7.6401079588454e-18	7.28405467365223e-17	29.9046184982032
ACTG1	1.02384509854685	10.856979258601	10.4279409620286	5.38432061167348e-18	5.20946896294388e-17	29.8711026743394
CREB3	0.768940528881042	5.73587598801955	10.3793461599238	6.93957449937562e-18	6.63723889698244e-17	29.8622776541816
JADE3	0.631360503841771	5.15201983976062	10.3700180430661	7.28598285385301e-18	6.9641195756497e-17	29.8615356842052
VPS39	0.418124388608933	6.93607894558956	10.392273603307	6.48657194128972e-18	6.23175715101768e-17	29.8204170775316
ZER1	0.574687824190103	6.7190537302794	10.3881528974303	6.62766168776185e-18	6.36323324190741e-17	29.8130744148686
LYST	2.04320687559927	5.44605981052447	10.3486675468711	8.14536298059825e-18	7.7460905963688e-17	29.7803295355998
RPUSD3	0.586936888602987	5.62706755757297	10.3660626842725	7.43804228455574e-18	7.10042231054603e-17	29.7747180278295
MAN1A1	2.21831826926007	2.82531100460086	10.2980890687246	1.06078527912052e-17	1.00180828624363e-16	29.7685256604513
METTL20	1.11025127644818	3.02633272295837	10.2979575732336	1.06151403228114e-17	1.00186641789652e-16	29.7410762735289
DEGS1	-0.968954130909291	8.06382243282061	-10.3841820695091	6.76652356580113e-18	6.48411728551818e-17	29.7259677497353
MCF2L-AS1	-2.08450767608366	2.62310872884281	-10.2910259292133	1.10064689794296e-17	1.03489754661938e-16	29.7176304732801
PFKP	-0.860776233467348	5.94601432073827	-10.356687936522	7.81124431062526e-18	7.44249013758559e-17	29.705515263965
UBE2J2	-0.594339302691719	6.20563908509268	-10.3546516550857	7.8947517507473e-18	7.51728549709711e-17	29.6833306656168
NOL3	-0.916952415402829	5.4810857597239	-10.3398238024948	8.53037870768233e-18	8.09173510262526e-17	29.6827775130484
MYL12A	0.65313046855019	7.04851129607279	10.361955148217	7.59931309101593e-18	7.24976400093362e-17	29.6495207236285
GNAZ	-1.0122266117198	3.84234051121199	-10.2833158977994	1.14587162540952e-17	1.0747288149375e-16	29.610703566682
SPSB1	1.6257848731684	2.62355145668277	10.2629143423497	1.27471063717274e-17	1.18962429631982e-16	29.5803969121256
NWD1	-2.53377350092556	1.09635243875895	-10.3269204253378	9.12502473766875e-18	8.65033910737588e-17	29.5777145723829
RWDD2B	-0.749683063012105	4.62866278967473	-10.2914966325298	1.09794444574382e-17	1.03300337075747e-16	29.5520902114592
CHST14	-0.85968749622372	4.60921885803081	-10.2942995452064	1.08198893644575e-17	1.01926887513609e-16	29.5388281461117
ATP8A1	-1.56670628764844	3.41694870763881	-10.2529189376169	1.34302444850911e-17	1.24872167918345e-16	29.5356547138526
MAOA	-1.16187840930396	8.28826132769166	-10.3417489565436	8.44504527450331e-18	8.01585334019859e-17	29.5002415278693
DNA2	-0.891887137310881	4.42803071479088	-10.2823485151174	1.15167569245954e-17	1.0794982645426e-16	29.4910878252518
FAM86JP	-1.64669325071203	2.20155578833803	-10.2410277224215	1.42908046112514e-17	1.32627145885383e-16	29.471696174748
C21orf59	-0.516738747389678	6.12797295906233	-10.315458817234	9.68791295480285e-18	9.16658480966096e-17	29.4713526957906
ATP11A	-0.949233529141456	6.34427279574974	-10.3176799641618	9.57618200141092e-18	9.0665793778806e-17	29.4711707931361
DUS3L	-1.00183216944413	5.00831268168589	-10.2855103221063	1.13281382418445e-17	1.06381065565689e-16	29.4693241136443
PQLC2	1.15650170780535	3.76104687004682	10.2536677819087	1.33778193967012e-17	1.24461794337586e-16	29.4682934769309
HIST1H3E	1.74935016079362	2.54399916507374	10.2384419434618	1.44851173309899e-17	1.34181691451045e-16	29.4680644151739
EEFSEC	-0.878836871965794	5.02717013714428	-10.2861432092113	1.12907559119642e-17	1.06096364689646e-16	29.4616831010653
CBL	0.699890610916155	5.75886650273085	10.3067344866414	1.01395396563965e-17	9.58183306988354e-17	29.4566936593275
NINL	-1.85694795588236	2.00785615067524	-10.2598735153689	1.29511703434106e-17	1.20716805634174e-16	29.431163668425
SP1	0.566621010661435	7.05517875538606	10.3195589126436	9.48267171260706e-18	8.98370968053676e-17	29.4278136476839
DUSP16	0.947760424752206	7.35105238407756	10.3151844971859	9.70180231148616e-18	9.17394606481588e-17	29.401562610052
ZNF551	-1.05657836437411	3.75209147909755	-10.2394413357805	1.44097049809553e-17	1.33565512341991e-16	29.3710735231916
BRAF	1.11301914698881	5.03849313493772	10.2688433734789	1.23584226240759e-17	1.15694559927134e-16	29.3588549772319
LRFN1	-1.44687223018249	4.00751834734884	-10.2467010270031	1.38735605151769e-17	1.2883449888429e-16	29.3549095361181
PPIL1	-0.787848858810017	5.62552918982131	-10.2841749406076	1.14074210189725e-17	1.07058646263057e-16	29.3500027648613
EEF1E1	-1.16203195294251	3.90155430579758	-10.2355211656639	1.47077840737114e-17	1.36160348736652e-16	29.3432544999375
RPF1	-0.706191022145885	6.36480068115088	-10.2916691045663	1.09695589316525e-17	1.03272035685074e-16	29.3401536815137
PRKAR1B	-1.07876441504254	3.94420322352618	-10.2398954527418	1.43755680023071e-17	1.33331395381497e-16	29.3117302181646
TMEM43	-0.671603992870387	5.84756190651721	-10.2746296416506	1.19905297873698e-17	1.12320521077445e-16	29.300076321625
MCM4	-0.89527887816975	7.28442116532678	-10.2970517407123	1.06654781647633e-17	1.00598505101812e-16	29.2912814400382
PRMT7	-0.815549032431023	5.27586509341068	-10.2617730700737	1.28233151948131e-17	1.1959931736976e-16	29.2904635874185
CCNF	-0.886816196833296	5.43141964185884	-10.2683740329823	1.23887538757359e-17	1.15906248098474e-16	29.2777806520698
NETO1	-1.57547393813432	8.23967192860912	-10.2969234295878	1.06726277966721e-17	1.00602748898197e-16	29.2667453311064
SRGAP3	-1.26610551314864	3.43487039763285	-10.2006306659757	1.76477981207187e-17	1.61980034584787e-16	29.2576719544565
MTHFD1L	-0.5849593191085	5.31561584749619	-10.2558225196045	1.3228109508931e-17	1.23221645400812e-16	29.2527771418618
ARNTL	1.08898191930174	3.78896181880281	10.208525155131	1.6934917391449e-17	1.55722424709124e-16	29.2082122272666
XRCC3	-0.733793661347386	5.46528126508825	-10.2501952355775	1.36226642139146e-17	1.26582874898603e-16	29.192625287911
STK32C	-1.00506545024913	4.70576085047205	-10.2263826265425	1.54268181249863e-17	1.42465621749566e-16	29.182292272073
ARSG	-0.891550712014413	3.99721234612014	-10.2189277602595	1.60393383328069e-17	1.47758714359158e-16	29.1821781229868
TRIM47	-1.45088894398694	3.52146091650742	-10.1944089544822	1.82307092261111e-17	1.67023996180162e-16	29.1794131489067
SLC26A10	1.6309806692615	1.84170201617257	10.183135896722	1.93363676653507e-17	1.76614900768191e-16	29.1720366772494
GAR1	-0.652695269007477	4.88190364168229	-10.2288172919555	1.52318885195072e-17	1.40752023390104e-16	29.1704522498327
ELK4	-1.00276768776284	7.11328288398453	-10.2661395708703	1.25341807487599e-17	1.17193809541332e-16	29.1670031278773
CDK5RAP1	-0.774937850007225	5.33383811513737	-10.2289794769608	1.52189911623427e-17	1.40719440451809e-16	29.1328182769231
MPDZ	0.653174407076362	5.4068578774659	10.2302490449661	1.51184085857199e-17	1.39875553495483e-16	29.0788219513003
RRBP1	0.622012192470526	7.82120005327221	10.2556608371679	1.32392847237131e-17	1.2324928667779e-16	29.0709033788001
PP7080	-0.883331025174142	5.41836070865352	-10.2200413711635	1.59463175550623e-17	1.46991960961827e-16	29.0617016131165
TRMT1	-0.774537157654804	5.6372137520889	-10.2242325129057	1.56010388181983e-17	1.43985985798442e-16	29.0584744252863
CANX	0.515738303096185	9.95790178593837	10.2649614135489	1.26115456931005e-17	1.17770503810695e-16	29.0513872642798
ETV6	0.923994762538245	4.46874494272937	10.1975153075932	1.79373076064831e-17	1.6443627046334e-16	29.0435039860408
TERT	-2.46602739551057	1.16507938438695	-10.1850112988177	1.91478848741639e-17	1.7499978044458e-16	29.0247335087837
BRCC3	-0.793060797200655	5.59106203928138	-10.2117103526265	1.66555110689372e-17	1.53247030766643e-16	28.9891630136132
EDA	-1.0113173359088	5.56625937026604	-10.2030271954956	1.74282732307854e-17	1.60160924622689e-16	28.9800645194948
SERPINE2	1.47481977491289	1.95628819657708	10.1351213036409	2.48478812447177e-17	2.23690518447651e-16	28.9389182774038
TBC1D2	1.00741137076024	3.03297109177298	10.1422949105416	2.39340978628636e-17	2.15593529399376e-16	28.9336778711015
KBTBD6	-0.681836080504282	5.33623881694687	-10.1942099179622	1.8249671429959e-17	1.67095772068454e-16	28.9121809891546
HCFC1	-0.860189663110013	7.50431803665706	-10.2227914439715	1.57189066353117e-17	1.44984706410221e-16	28.9116236675103
ECE2	-1.08128900168456	3.78343544897779	-10.1484912909366	2.31718890521831e-17	2.09481689348333e-16	28.9013361598369
TSSK6	1.94048309332369	2.38372918773393	10.1260197851775	2.60576236067355e-17	2.33461381908556e-16	28.8921345477379
AFMID	-1.00141180613695	5.13506773756456	-10.1774668675948	1.99174760367458e-17	1.8181204873421e-16	28.8821340226747
SUOX	0.603646452190084	5.67665742650716	10.2026338762306	1.74641135033603e-17	1.60392127441259e-16	28.8772995836061
MOCS1	-0.785597894316571	4.46908751247141	-10.1581181144354	2.20355712408216e-17	1.99569443758852e-16	28.8622400853405
AMACR	-1.09160446420088	5.98858361967217	-10.1857712278979	1.90720341249332e-17	1.74412706711326e-16	28.8550611851142
ZNF667	-0.830722026575067	4.46974369051029	-10.1535505709629	2.25675888685139e-17	2.04141514728678e-16	28.8520403378226
ZBTB24	-0.89313623781714	4.87075665043181	-10.1638182743801	2.1389186930745e-17	1.94418904934665e-16	28.8494715038263
ENDOD1	-1.17103695814206	7.99903083542484	-10.2139407829912	1.64626061837529e-17	1.51564987403577e-16	28.8433162229741
HTRA3	6.77127449806336	0.870084329556112	10.3927657556474	6.46992315884191e-18	6.21974175116326e-17	28.8298859535891
MANEAL	-0.742142822824513	5.04191697511136	-10.1684639792967	2.08764248095029e-17	1.89873043573287e-16	28.824498688627
OSBPL11	0.74696019628234	5.18453864576142	10.1699790367252	2.07118753611984e-17	1.88648552392285e-16	28.8145198209169
KLHL24	1.35321108427392	6.30857047814562	10.1686251288457	2.085886050738e-17	1.89828272350799e-16	28.7812842145592
TPCN2	0.824703795857971	4.19647907503727	10.1429332559732	2.38544312269767e-17	2.1513401760017e-16	28.7798323347959
MTRR	-0.751127330041538	5.23342531287124	-10.1610346152352	2.17024432101679e-17	1.96908693198719e-16	28.7791408870914
SLC25A17	-0.683280457695143	5.75381477277075	-10.1699347541338	2.0716666415482e-17	1.88648552392285e-16	28.7682996628853
KLF11	-1.18904037110572	4.35223845743987	-10.1266013695887	2.59785896816432e-17	2.32892240393763e-16	28.7605399504594
ATG13	0.511963601860669	7.07579107558553	10.188553786346	1.8796854247842e-17	1.72000952702983e-16	28.7590583246634
VPS9D1-AS1	-0.951650404342626	4.45926987813282	-10.1435570625162	2.37768352527884e-17	2.14563075814826e-16	28.7389234756646
SNORD44	-3.04548190334997	0.370716563311848	-10.265475828187	1.25777075441392e-17	1.17527602042809e-16	28.7250259813331
ERVMER34-1	-1.23457174889419	2.45796858843757	-10.0922137560547	3.10898078253992e-17	2.76894753443769e-16	28.7069084747807
SPECC1L	-0.519131899248874	6.11766959876229	-10.1627642975456	2.15072597008453e-17	1.95373872757346e-16	28.6982295739244
SIDT2	0.684755230986731	5.89473846476851	10.1605434514705	2.17581900904265e-17	1.97295279225751e-16	28.696854633813
C15orf39	-1.1257304440895	4.50736510439242	-10.1273294909756	2.5879980048377e-17	2.32146822226063e-16	28.6882390732498
DLAT	-0.610164884463863	7.09094056972913	-10.1730973115758	2.03772719993876e-17	1.85896182468289e-16	28.6674520779762
TMEM99	0.663431884433141	5.25833189251411	10.1453232208807	2.35585071170767e-17	2.1284870208786e-16	28.663268809555
CSK	-0.854198434066173	5.68022594987248	-10.1427064149784	2.38827109655226e-17	2.15259776625622e-16	28.6450743932321
LMBR1L	0.657569719976379	5.62484456040824	10.1447719230499	2.3626441109383e-17	2.13334118880635e-16	28.635288636024
SGK1	1.7282190123926	1.91341766584732	10.0748758951204	3.40365388851427e-17	3.01885805020261e-16	28.6300240822104
GALNT7	-0.829266771150355	6.46950816890112	-10.1538547516408	2.25317627261969e-17	2.03940294814089e-16	28.6235076194635
RNF182	2.54808792401091	0.876420644378895	10.1713067679431	2.05687380118703e-17	1.87528943525346e-16	28.6227442009767
DDX10	-1.09520793453013	5.70947871151764	-10.1338535765373	2.50129558798387e-17	2.24772319264906e-16	28.6111363851378
DNAJB5	0.912588971224736	3.61869952316536	10.0941547060739	3.07762260010571e-17	2.74264575449183e-16	28.5942214400623
ZFAND2B	0.956842991032712	4.19799636569838	10.096082161769	3.04679539898781e-17	2.71840045818187e-16	28.5739588899517
ZNF112	1.34097689311286	3.01661808022809	10.06484877985	3.58665473237478e-17	3.17180255956064e-16	28.557022290497
C9orf41	-1.00387950213867	4.44044448583659	-10.0945536575518	3.07121638734295e-17	2.73856207080415e-16	28.5426155464486
ATRIP	-1.13281658079289	2.83808263655446	-10.0500613587665	3.87463679791748e-17	3.41040716046476e-16	28.4899105522813
SMARCAD1	-0.685303398183367	6.25543626224091	-10.1241071564856	2.63192380821855e-17	2.35524242575744e-16	28.4781718168587
ICMT	-0.657757509452183	6.87105956682885	-10.1347407937373	2.48973138621348e-17	2.24001237240153e-16	28.4754041248955
GMPS	-0.54078512311419	6.69007806147135	-10.1293688889083	2.56057716950555e-17	2.29961882639326e-16	28.4727940807153
PNMA3	-2.19498493780528	1.13628037142473	-10.0781505026195	3.34593624816615e-17	2.97117555898657e-16	28.4686083440013
PHF23	0.559611308862356	6.29172428348549	10.1273410975937	2.58784111960612e-17	2.32146822226063e-16	28.4668305347071
SSFA2	-0.699743091911041	7.3680686601883	-10.1339542940942	2.49998011332114e-17	2.24772319264906e-16	28.4595032466593
MRPS9	-0.674652577691696	5.3072048480612	-10.1007982340234	2.97266345292073e-17	2.65699490530105e-16	28.4569087967198
MAP3K13	0.585406294393495	6.38057509223107	10.1245879117486	2.62532330061081e-17	2.35073671329588e-16	28.4534433621609
ORC2	-0.688338452220676	5.43775807626564	-10.0988851193996	3.00251577741684e-17	2.68208072062411e-16	28.4198056295098
HERC3	-1.03466833529358	7.32323529113373	-10.1157565513895	2.74925704149601e-17	2.45877568404432e-16	28.3690701055322
HOXA10	-2.01770336500502	1.33821453453653	-10.055815360582	3.75992861143104e-17	3.31527234464172e-16	28.3481728334719
ARHGAP9	2.07480814337522	1.86734505825492	10.0348771759687	4.19441901569093e-17	3.67678902157706e-16	28.3481377152951
GPR3	2.97955586625458	-0.306418810593668	10.1583881245945	2.20045165942803e-17	1.99408461786187e-16	28.3447502444315
AP5B1	0.711495477287646	5.75751081968992	10.0898842689731	3.14703829086493e-17	2.80118120780248e-16	28.3322937569506
YEATS4	-1.04369929284324	5.12887006414195	-10.0673813525366	3.53952544340049e-17	3.13566454620069e-16	28.3178024023662
ADGRE5	-0.91810189601969	4.64950068086005	-10.0596362724477	3.68563946091346e-17	3.25167815188463e-16	28.3176896596229
ZNF436	1.06103719121057	4.35313787630802	10.0479997135377	3.91658236894506e-17	3.44530760703451e-16	28.2925953004963
POLA1	-0.826177600445885	5.06164044847927	-10.0645357532085	3.59252332347559e-17	3.17512243821716e-16	28.2647740335392
GZF1	1.11236360632352	6.09772119467282	10.0777150529646	3.35355462720863e-17	2.97618063133362e-16	28.2481138361783
SNORD36C	-3.07788038786923	0.212694716874921	-10.1612025199797	2.16834188695306e-17	1.96855028866307e-16	28.242249678381
MED6	0.781391232984049	5.04579640140172	10.0608093391106	3.66312757643757e-17	3.23371685407328e-16	28.2407388758993
MAPKAPK3	-0.641084734015473	6.37320633546148	-10.082886886515	3.26418059286702e-17	2.90372842313337e-16	28.2391153820165
VTA1	-1.08851801510647	8.22828244552684	-10.097151420405	3.02982731248157e-17	2.7048684259348e-16	28.2307972119168
CCDC149	0.656129695182742	5.03245921914073	10.0422380003784	4.03623127043964e-17	3.54433033666209e-16	28.1877859182736
MTMR3	0.765814047994724	6.27150342461956	10.0670672008756	3.54533776563803e-17	3.13896178589745e-16	28.1792491320242
SLC2A12	-1.26172960220292	4.66425061248408	-10.0237092409554	4.44633881461088e-17	3.88401533683519e-16	28.1744400046999
RABGEF1	0.563965851062665	6.10273996968059	10.06277845235	3.62564770148753e-17	3.20251328738451e-16	28.1669175293239
FANK1	2.3631927774566	1.09406782366079	10.0256646571077	4.40116215434897e-17	3.84903033836367e-16	28.1667065607218
FAM53C	1.23955641087468	7.58741650217392	10.0812060800626	3.29296213105215e-17	2.92586505088042e-16	28.1655331313416
RAVER1	-0.824516039538719	5.72462506597086	-10.0552049192878	3.77193520904609e-17	3.32195771841853e-16	28.1629976303734
ARRB1	-0.85792835052047	5.40381193852572	-10.0447560174065	3.98349852480278e-17	3.50212024873762e-16	28.1534573008292
MAPK8IP2	0.923835051031198	4.92324583541017	10.0312631745611	4.27433947379568e-17	3.74029612695314e-16	28.1511898299451
ARAP2	1.85333253439974	2.73469335358607	9.98276798207013	5.50631014238084e-17	4.76008941266498e-16	28.1442494864331
PIK3CD	-0.79281017748404	6.18314252294357	-10.0554210750071	3.76767932585579e-17	3.32015685193959e-16	28.1365249347792
SET	-0.57056869376699	9.06879112890994	-10.0823384871803	3.27354343811123e-17	2.91033323070919e-16	28.121802914346
YTHDF2	-0.490317605488253	7.23579566216483	-10.065176757456	3.58051612444532e-17	3.1682398423495e-16	28.102738854114
PER2	-1.1797921827127	4.02468575939284	-9.99575480265374	5.14524603359499e-17	4.46853756162304e-16	28.0804610431052
ARHGAP44	0.596400642007346	5.27728110878103	10.0247338628701	4.42260909985359e-17	3.86553540415608e-16	28.0678450519464
ZNF222	2.1019818863485	2.08619450528918	9.95997770859856	6.20223320660655e-17	5.34017969211032e-16	28.0169192556402
ATG14	0.875331075350297	5.21238960203116	10.0094347219519	4.79047949245434e-17	4.17734262826332e-16	28.0087494953921
AGAP3	-0.669994438637433	6.56132934232736	-10.0370461104634	4.14717409274622e-17	3.63749802433862e-16	27.9984627247687
SNX10	0.984930676794771	4.4016254356737	9.99437358688884	5.18249412166932e-17	4.49309074659275e-16	27.9925785531446
TMEM245	-0.585553189011255	7.39842916585829	-10.0424992601583	4.03072763052699e-17	3.54156852545309e-16	27.9797747239363
PTCD2	-0.751316635941008	4.90449245727578	-9.99734045211203	5.1028147202403e-17	4.43681909896516e-16	27.9624129447037
TXLNA	0.481171626365337	7.67539687480374	10.0409109672421	4.06430246788404e-17	3.56689455626808e-16	27.9508948897971
RB1CC1	0.983652529584779	7.64330347785742	10.0346367269955	4.19968962910653e-17	3.67926134601305e-16	27.9506759433061
MAPRE2	0.742766854116457	4.65284445426012	9.99261316828456	5.23035939852614e-17	4.52935851950799e-16	27.9456449086692
SUGT1	0.750235101665131	5.12592421480723	10.0051185366023	4.8996889782499e-17	4.26761773186778e-16	27.9390981987907
NRN1	-0.782133439739968	4.57635482290963	-9.97722216205041	5.66811385383678e-17	4.8887075031139e-16	27.921838454211
WDR26	0.617194673618656	7.67234225499212	10.0326020303088	4.24455585450206e-17	3.71639945837918e-16	27.9161861350182
ANKRD42	0.74261693915588	4.32331929370839	9.97417870230634	5.75892026644277e-17	4.96417604597615e-16	27.9020366882771
TMCC1	0.61731508714062	5.07580933326157	9.98744336370505	5.37349475395233e-17	4.65062808215263e-16	27.8836476836283
MUM1L1	4.24242054822046	-0.444377814578185	10.2004276743033	1.76665189419036e-17	1.62052809060247e-16	27.8662870025476
NAPA	0.559784881291662	7.16198594361824	10.0185603471788	4.56752546065593e-17	3.98523894928584e-16	27.8639565985748
ADCY1	-1.32452409988844	4.2105779643546	-9.95871452621106	6.24328086983735e-17	5.36936457854969e-16	27.8404921577189
ZNF511	-1.0643216585884	3.87370003495173	-9.94684323392433	6.64256043319372e-17	5.70295525813819e-16	27.8301032895368
KRT18	0.497004384038693	8.41977830926022	10.0220589653322	4.48482624700133e-17	3.91535761191697e-16	27.8277676922521
NUP107	-0.582300008142961	6.0179618484558	-9.99646562104435	5.12618138810374e-17	4.45455669697718e-16	27.827490028811
TYSND1	-0.789862734484267	5.9997961368111	-9.99536088403843	5.15584171339615e-17	4.47515139701484e-16	27.8254033975978
CHAF1B	-0.662677564463912	5.20701804463886	-9.98175221292099	5.53559665989354e-17	4.78265359292068e-16	27.822412568998
ARAF	-0.613369988385785	5.59335791513736	-9.98476654484027	5.44913926675185e-17	4.71337990953604e-16	27.8116630454211
ZNF540	1.68010385905936	2.19688634850927	9.91452822305957	7.86354725851175e-17	6.72814960876425e-16	27.8081367341533
MTA1	-0.705039572302676	6.53865250729824	-9.99940000647575	5.04822373971328e-17	4.39189615733109e-16	27.8076018100316
SMCHD1	-0.6688774843587	7.71630608371488	-10.0047612853931	4.90883902301124e-17	4.27310879823401e-16	27.7721778274217
PIK3CB	-0.765112087650463	6.72231076454053	-9.99356522254323	5.20441870033051e-17	4.50949516469492e-16	27.7612812317524
PACSIN3	-0.854081125106724	4.90196586028037	-9.95891022759233	6.23690373623926e-17	5.36695395434777e-16	27.7611142383963
PVRL2	0.715655672671653	5.64643959531554	9.97986328010693	5.59047276777726e-17	4.82728804375753e-16	27.749422946542
UBE2D3	0.511326474762967	8.69688987821924	10.007067665591	4.85006665152512e-17	4.22684856873484e-16	27.741677594468
GJD3	-1.28087686481213	3.60527285198395	-9.91524668139125	7.83410274408505e-17	6.70677803906392e-16	27.730525220734
CLDN12	0.977608420425544	7.36454229854361	9.99486887438843	5.16910650219211e-17	4.48407297729155e-16	27.7219032664014
BAHCC1	-1.35687929118286	4.26530308342643	-9.92890024367676	7.29502422223525e-17	6.24883535202992e-16	27.7212903941832
PLCG1	-0.71014234006027	6.39426261612826	-9.97951862843292	5.60054388161537e-17	4.83320499576646e-16	27.7029780661116
ATP2B1	-0.891787218509101	6.70844578722508	-9.97228812302922	5.81605947535525e-17	5.01055359047243e-16	27.6794465360699
GPR108	0.67351280898257	5.71009038463228	9.95012078298963	6.52983938096737e-17	5.61259691726423e-16	27.6103284525867
ZNF365	1.47237232605818	3.34644929709605	9.88247027744559	9.2963583192843e-17	7.93148389331665e-16	27.589972404209
GPRC5B	1.148080319873	2.87672461351618	9.87869752463851	9.48129182856591e-17	8.08008388749975e-16	27.5576059494072
PGM2L1	1.34941015149986	2.18787869526238	9.86480759726058	1.01944060535119e-16	8.65832586535828e-16	27.55486800851
ZNF91	0.982346037346187	6.43881044048597	9.94693991599315	6.63920767752517e-17	5.70295525813819e-16	27.5291446539109
FBXO21	-0.507847233490248	6.24600655270681	-9.94018664230921	6.87751521267691e-17	5.89793080717056e-16	27.5200256836352
CNPPD1	0.640161083479255	6.10755197725293	9.93763379868684	6.96980982190204e-17	5.97366805283568e-16	27.5199925256083
TTC9	1.16413934793426	3.49249299754837	9.87949558338004	9.44186823909365e-17	8.05105584771324e-16	27.5147736377136
RGAG4	1.10703667908115	2.39984457046727	9.84710425945017	1.11815269091693e-16	9.46458895536002e-16	27.4399559549803
TELO2	-0.922891633918534	5.77924546280022	-9.91129253611269	7.99753204667069e-17	6.83499949987519e-16	27.4048122856684
FBXO42	1.04302499918577	5.55680060636238	9.90090912812185	8.44309723375519e-17	7.21169215370124e-16	27.3982016447845
MAFF	3.79760729363034	2.49231257978251	9.84217929052975	1.14727418560259e-16	9.69469283680835e-16	27.3899549661625
KPNB1	-0.495213356991298	9.32085653058217	-9.94143535751061	6.83281554933074e-17	5.86294618792859e-16	27.3814312817786
SESTD1	0.785039683736294	4.67730169525629	9.87713136074599	9.55913820094788e-17	8.13718929849395e-16	27.3787225039844
E2F8	-1.43984339509721	3.10167523157223	-9.84918935917038	1.10604712416473e-16	9.37268827113859e-16	27.3712603244667
CHST10	-0.901713417722787	3.6037200159983	-9.84821048369242	1.11171383126527e-16	9.41539474917054e-16	27.3540506568887
GRN	0.980523826795063	6.69302199707339	9.91178872335241	7.97683853286041e-17	6.82119632172163e-16	27.3396955257136
OTUD1	1.75629120611191	3.9088091892708	9.83034743379894	1.22037195508955e-16	1.02776810306364e-15	27.325412915363
C2orf42	1.14330332358758	3.59075679302184	9.83448777261769	1.19427798007289e-16	1.00692185001542e-15	27.2990497526969
FAM86B1	-1.70386101064044	2.03869527280161	-9.80962453304776	1.35979149059648e-16	1.13943242314714e-15	27.2541979970435
SLC22A3	-1.43155827860255	4.46002857347045	-9.84013067525205	1.15960981468922e-16	9.78241627942318e-16	27.2387128436451
AHCTF1	-0.621643840543594	6.86797467399374	-9.88712874333391	9.07297538313027e-17	7.74529837140899e-16	27.1971240311437
KCNAB2	-0.995079076959545	5.02074819632985	-9.84480727231366	1.13164176156543e-16	9.56798011918159e-16	27.1784557095818
DDO	-1.48081345976343	2.42102133939519	-9.79106502832571	1.49811443159652e-16	1.24768088213275e-15	27.1717926675131
SLC46A1	-0.868231569480488	4.77459569650614	-9.84167006694902	1.15032814634195e-16	9.70957135776884e-16	27.1624411907126
DHRS13	-0.880215096843093	5.07946502430449	-9.841999359115	1.14835235937301e-16	9.69834591020538e-16	27.1519932002617
SULT2B1	-1.31200182599371	2.41902219221652	-9.78654224016889	1.5339008816894e-16	1.27395219244735e-15	27.1505373184793
ABTB1	1.18104212437655	3.41542138362453	9.7920600230946	1.49035421034521e-16	1.24190670491363e-15	27.1405348778212
GPRIN2	-1.50653352998955	3.50122798883212	-9.78986261707349	1.50754624884928e-16	1.25484004837698e-15	27.1385643359761
NCOA3	0.849824804035484	5.90974874017118	9.86095460685985	1.04015505307232e-16	8.82926414750369e-16	27.1365003551871
SPTBN2	-0.963501403157173	7.02320241580706	-9.8768604011365	9.5726709568824e-17	8.14409218631989e-16	27.1234179235062
LDOC1L	-0.556025942554864	6.61589086796536	-9.87037683790928	9.902257704374e-17	8.41495765075722e-16	27.1209354074562
STARD7	-0.588377729081375	7.86826874399694	-9.87788933893158	9.52138335252066e-17	8.10964789684913e-16	27.1010327887358
SRM	-0.77164544036718	7.1459443866052	-9.87040599891974	9.90075022519916e-17	8.41495765075722e-16	27.0826731447069
ELMOD3	0.694827669571685	4.54172973712434	9.81930738498068	1.29276951978133e-16	1.08691081237606e-15	27.0820058275433
THEM4	-0.578134134782159	5.85057304299995	-9.85243750286832	1.08744964082521e-16	9.2255049754979e-16	27.074284276054
DOCK3	1.13113367476179	3.9749374781166	9.78882050949788	1.51576861631399e-16	1.2602869071191e-15	27.0239178047395
PLEKHN1	-1.16554522816591	3.55303873136182	-9.77765346537434	1.60674134912801e-16	1.33003462505547e-15	27.0072821177553
PDCD2	-0.452527882463734	6.71547926370442	-9.84535595294193	1.12840492043182e-16	9.54598776631221e-16	26.9873413104836
GBP2	1.24705558850355	3.43920109901903	9.78596016776169	1.5385681333763e-16	1.27641652435241e-15	26.9684850629901
NOA1	-0.511620764399719	6.15136642896331	-9.8297094407648	1.22444318156069e-16	1.03061876761857e-15	26.9681343470092
ZNF776	0.778332943270708	5.3755557334849	9.81854478951214	1.29792605080712e-16	1.0906355668114e-15	26.9636678100411
DNAH5	-0.945896637894773	3.68852629703862	-9.77220099506177	1.65312253444951e-16	1.36767426872143e-15	26.9570335552392
UTRN	-0.771365348120394	7.98443986623761	-9.84980319044079	1.10250839314006e-16	9.3479763023101e-16	26.9508894161062
INTS4	0.495470535732443	5.25552127030384	9.81368048721233	1.33130474710519e-16	1.11680849623081e-15	26.9481593730458
HSD11B2	-1.08128231984008	4.66532502883665	-9.79562503577251	1.46287809285036e-16	1.22036541345783e-15	26.9452650993779
SLC5A6	-0.668413406879439	6.19657249447574	-9.8316651639576	1.21200589644354e-16	1.02129520432078e-15	26.9330495449014
ARHGEF2	1.12159846407135	5.59013050838173	9.80650751244518	1.38209695141937e-16	1.15618762242413e-15	26.9272628509433
SLC4A1AP	0.609974677226866	5.97347727171676	9.82401164401665	1.2614097835815e-16	1.06113889693333e-15	26.9226370933982
METTL2B	-0.59893785297057	4.76563383223378	-9.79332159308119	1.48057262801675e-16	1.23444078746804e-15	26.9222181187
DFFA	-0.48924581131233	5.7191851246368	-9.81841579813481	1.2988002970938e-16	1.09075980207833e-15	26.918055365483
ZKSCAN5	0.739787544786666	5.24994716904914	9.80345468118937	1.40429745398363e-16	1.17345189588303e-15	26.9054197057965
SPR	0.603837345003404	5.40475357824495	9.80836262090354	1.36877808874548e-16	1.14632302178484e-15	26.8788813210072
ERC1	0.606896726870402	5.94567707976808	9.81322398986455	1.33448090985378e-16	1.11884786947874e-15	26.8675326553321
IGIP	-1.06434774387949	4.32877651963103	-9.76185611090654	1.74482951734229e-16	1.44037163454711e-15	26.8654548178935
IRF2	0.908087449775834	4.15412905001345	9.75335630106795	1.82397189593621e-16	1.50075408160976e-15	26.7967394344963
ATP10D	2.39043821381194	1.16715222762786	9.76385189065809	1.72674971728907e-16	1.42623067958265e-15	26.7692421387946
KIAA1107	1.1712014520615	3.70347440247085	9.72977670116667	2.06280731818283e-16	1.68526195265687e-15	26.7619969616327
FHOD1	-0.838351539018917	5.59495886652534	-9.7869776960683	1.53041850396697e-16	1.27176337883608e-15	26.7619447359249
MED29	0.408370538302177	6.9528129043097	9.80552279567031	1.38921932366182e-16	1.16149873964955e-15	26.7593437709946
XRCC5	-0.582305782369525	8.69903668261525	-9.81817700479568	1.30042028572318e-16	1.09150983848067e-15	26.7554207574408
LYSMD3	1.17526488242529	6.08409110060831	9.78898428170516	1.5144734700543e-16	1.25990768012938e-15	26.7517382809485
CASP10	1.53924163386844	1.50296378716045	9.70645704684837	2.32972514719556e-16	1.88893913662465e-15	26.7288623705907
LRRFIP2	0.778579398201538	6.14371960081343	9.78633496558898	1.53556125451455e-16	1.27462619114375e-15	26.7267726715568
ICT1	-0.627000233177063	5.50299487235569	-9.77006681115979	1.67163907554605e-16	1.38147123601538e-15	26.7037725868453
SAFB2	-0.688426804573425	5.63062617508317	-9.7702484255118	1.67005532340385e-16	1.38092239736962e-15	26.7024130872477
FAM46A	5.02516569311671	0.128567100763719	10.0738716178462	3.4215537728669e-17	3.03294282487422e-16	26.6976981844699
PELI1	0.993042367687196	3.39545038627117	9.71181190837013	2.26553205791255e-16	1.83987178916251e-15	26.6814755072985
PHLDA3	1.05130548127746	6.4531681167176	9.78003001251228	1.58693444571214e-16	1.31436335558817e-15	26.6740879251211
CLTC	0.481117012489854	10.1593938830119	9.80796366125499	1.37163157498617e-16	1.14807244871752e-15	26.662824069379
PRKDC	-0.799707746564989	8.85265119057455	-9.79990996676798	1.43052247539441e-16	1.19470108401126e-15	26.6559836908988
CALM1	0.429006300704071	8.6579663142415	9.79743354193276	1.44913376948766e-16	1.20957157768909e-15	26.6507754337278
MRPS6	0.65060263681431	5.0233999849844	9.74959895602037	1.86009059167762e-16	1.52963419083413e-15	26.6264107228954
SHROOM3	-0.746244393662988	7.16840238425597	-9.78050360377273	1.58301663665395e-16	1.31184204282537e-15	26.6195954480752
LARP6	1.35129709942285	3.88921091538814	9.69979501619615	2.41213094839068e-16	1.95364392238589e-15	26.6187787372523
TCP11L2	1.80549666050472	3.36695467569765	9.68331083184123	2.62876702848658e-16	2.11995519332731e-15	26.6033193557816
LMO7	0.999891952650273	2.94186995045903	9.69714480953516	2.44571660609627e-16	1.97871123691496e-15	26.6032446517714
NFE2L1	0.56975961359281	8.81082516260305	9.7848526159432	1.54748808168415e-16	1.28310773244447e-15	26.5909995012488
THUMPD3-AS1	1.46442744932312	5.33533865116863	9.73861773867775	1.96979968856227e-16	1.61719585147354e-15	26.5677559366445
TOM1	0.774788241885672	5.70502665313343	9.74337981461018	1.92145127614208e-16	1.57922891967977e-15	26.5652541406305
BCS1L	-0.6235199730991	5.19696780997835	-9.73573384434621	1.99966832858057e-16	1.63902945534748e-15	26.5513651100948
JADE1	0.72342154649691	5.57233550500339	9.73816612400435	1.97444747539721e-16	1.61955181070011e-15	26.545942349612
YIPF1	0.595678929700822	5.43805175485657	9.74031299512621	1.95245030490759e-16	1.60382898131796e-15	26.5432842556536
ZNF440	0.740050107909768	4.86166206779558	9.7245801460986	2.11950942083894e-16	1.72970399257161e-15	26.5427819025117
SEC22A	0.6230123866688	5.01715319277223	9.72538400028879	2.11063742662537e-16	1.7234003044158e-15	26.5158406066006
NOP58	-0.716264943531122	6.83987436154653	-9.75770211523765	1.78306950077849e-16	1.47032243952168e-15	26.5127311940197
RAB11FIP5	0.571653216077638	5.22037066189638	9.72379863222936	2.12817057030569e-16	1.73559350998e-15	26.5074290995207
RUNDC1	-0.57536766395962	5.9086170800726	-9.7381293488336	1.97482642873728e-16	1.61955181070011e-15	26.4924127220899
IST1	0.44666332662811	7.21155864934992	9.75577988168054	1.80104710661179e-16	1.48433168786403e-15	26.4905286218264
SPTAN1	0.472394266897844	7.56047896575781	9.75392888317151	1.81852964025453e-16	1.49709655033235e-15	26.4672880644315
FAM111B	-1.34007979664298	5.37239196293751	-9.73181943395277	2.0409353580353e-16	1.66920944097266e-15	26.4648878672286
EAPP	0.634521973177494	5.85910529431752	9.73143599663608	2.045023160273e-16	1.67164223052038e-15	26.4630515382494
ITGA6	-0.97568637154379	5.50550969271308	-9.71112397127654	2.27367894486872e-16	1.84548989384587e-15	26.431242092166
MOB3A	0.568294846788181	5.56651298404474	9.72329505229015	2.13377023490455e-16	1.73850753376705e-15	26.4311775345635
DAPK1	-1.39434232137276	2.32815549221145	-9.64070511545865	3.28305089516329e-16	2.6222495873283e-15	26.4067462647252
LCOR	1.05879751128844	5.97611772105207	9.72170962416808	2.15149605471744e-16	1.75066662533375e-15	26.3955160170299
GPSM1	-0.949806773525027	5.3513169224424	-9.69931332287368	2.41820092074926e-16	1.95750431406851e-15	26.3703131744341
SLC25A10	-0.833681946562138	7.37110892467118	-9.73202657602926	2.03873042647733e-16	1.66831477296913e-15	26.3550615722771
FBXO5	-1.35211081026677	4.05341594801879	-9.67045064071535	2.81118690146304e-16	2.26220699423199e-15	26.3528015320377
DDX6	0.576437027813572	8.59466101651481	9.73400345644069	2.01780683187532e-16	1.65299440193343e-15	26.3249926768141
METAP2	-0.453402051045699	7.25685873843096	-9.72164769855269	2.15219138942868e-16	1.75066662533375e-15	26.3143279503334
MRPL32	-0.577082499873853	6.15480089971437	-9.70923674528836	2.2961790022569e-16	1.86274575353266e-15	26.3140705810837
TXNL4B	0.819508295532923	4.97368282589967	9.68239486994045	2.64135925720936e-16	2.1278246033399e-15	26.3046348044201
IPO5	-0.528603650157584	7.7453520693998	-9.72372055026854	2.12903785654179e-16	1.73559350998e-15	26.3014709007626
LIN54	0.901015672084037	5.62102851655941	9.6911197541139	2.52381992741849e-16	2.03860570361033e-15	26.2906444559921
PALMD	-2.12776541915872	1.20416242409151	-9.63965986818553	3.30099915826104e-16	2.63518359173034e-15	26.2890241669132
LINC00999	1.57429498821282	3.52182877567502	9.63382626066432	3.40298504852582e-16	2.70939679155163e-15	26.2883314408046
ZKSCAN1	0.653765475090578	8.08576224783386	9.72282781191592	2.13897897940668e-16	1.74180630991165e-15	26.2858751298216
ULBP3	1.12601108059563	2.35316298211372	9.62379001791942	3.58586350169222e-16	2.84594748104706e-15	26.2791105864641
HDLBP	0.384538690252638	10.2187515902831	9.73287598774559	2.0297136952991e-16	1.66184192195264e-15	26.2741322262004
ANXA7	0.3709630249017	8.10988893203356	9.71954027028004	2.17598906629395e-16	1.76906615156848e-15	26.2697255565149
SOS2	0.849903942157407	5.51500044603089	9.68266182853737	2.63768302192362e-16	2.1260036638328e-15	26.2631714008261
NARFL	-0.750577660764496	5.52397262688301	-9.68173455914533	2.65047427429706e-16	2.13402261141258e-15	26.2543135856967
TMUB2	0.881986991197539	4.38513276417629	9.65481568643303	3.05008314058124e-16	2.44527754612749e-15	26.2467354649949
RHBDD3	0.728105150661371	5.76340197590995	9.68774987074091	2.56858562470927e-16	2.07364955594809e-15	26.2314179030046
SHQ1	-0.67894229437741	4.62710455067413	-9.6538389210701	3.06566366736576e-16	2.45514696688876e-15	26.1965684855697
ZNF449	0.924803229097607	3.91535805167906	9.62886512724558	3.49219080647193e-16	2.77600514293184e-15	26.1962993048896
NCBP2-AS2	-0.912267299154264	4.94999426897451	-9.65469465451269	3.05200943640874e-16	2.4455162058225e-15	26.1909610021038
LAPTM4A	0.521543556099111	7.70897479655585	9.70073504541286	2.40032914428578e-16	1.94513450785728e-15	26.1859516649836
CNP	-0.569746317604205	6.45839703538316	-9.68764356433871	2.57001063827709e-16	2.07368510179306e-15	26.1824295463089
BLVRB	1.00125075267865	7.20700180372777	9.69267154950353	2.50346874419415e-16	2.02325547162645e-15	26.1697040885574
BAZ2B	1.14762240960079	4.83886107697609	9.64885987101992	3.14632951780347e-16	2.51840533258725e-15	26.1676926563981
BEX2	1.13873851302595	5.96330235017739	9.65997077071562	2.96915468785992e-16	2.38294103649944e-15	26.1229333192615
RHOT1	-0.632375309822422	6.10026108478569	-9.66428137232781	2.90313287202011e-16	2.3324474695695e-15	26.106302506099
BRAT1	-0.774206152212882	6.14301902459726	-9.66040853571826	2.96238194822284e-16	2.37877686280825e-15	26.0681391291398
COG1	-0.755547265502146	5.30248996861791	-9.63544287452701	3.374411436167e-16	2.68807226129887e-15	26.05543302585
SKI	-0.577292499779141	7.01436390659804	-9.66783290679534	2.84984049157156e-16	2.292083814753e-15	26.0529818652768
RFX5	-0.674171480469314	6.56541377294632	-9.6651077340016	2.89064473955057e-16	2.32365746301346e-15	26.0475886535959
RPUSD2	-1.09171333996236	3.71415510854246	-9.59260271263142	4.21919869353972e-16	3.32225944321932e-15	26.0390620051149
ESPL1	-1.24135618382888	4.72012281349881	-9.62511179920345	3.56122797419611e-16	2.82788996618344e-15	26.029351899041
NFE2L3	-1.18979892836447	3.65706869274075	-9.59066941187031	4.26194954226832e-16	3.35240619836046e-15	26.0287687958377
YWHAH	-0.616275577931839	5.46824361037978	-9.63920032588505	3.30892109032123e-16	2.64010409629456e-15	26.0218223073696
NKIRAS2	0.437828045682572	6.64006721653801	9.65899968357027	2.98423381706781e-16	2.39376362163943e-15	26.0135761529218
ADCK1	-0.974395427858708	3.94657692921646	-9.58916587137702	4.29549602925273e-16	3.37702452226487e-15	26.0107273116857
CSRNP2	0.940959399503642	5.50950066652178	9.62924898275796	3.48520612545423e-16	2.77192029554135e-15	25.9947863642027
TMEM80	-0.76549788686356	4.60146238206597	-9.60747001992539	3.90443786833716e-16	3.08411567758815e-15	25.9889930854549
PIGM	-0.80454503874941	5.76128672915297	-9.63569674792481	3.36994605625745e-16	2.68594002021029e-15	25.9665705959667
XYLB	-0.727403285295276	4.6341671765242	-9.60431521549001	3.96920703811166e-16	3.1303368111494e-15	25.9653368931538
SH3BP1	-1.2858813831938	2.4975172350996	-9.55420924482598	5.15430156315242e-16	4.02899491266511e-15	25.960445643388
SEPHS1	-0.472740685054359	6.65977971259222	-9.64650357039909	3.185239856757e-16	2.5481918854056e-15	25.9566177115968
COLEC12	-0.989056570931744	5.09489839596591	-9.62024942680624	3.652695496366e-16	2.89439976640801e-15	25.9553388125408
ELF4	1.38418341432644	2.57504019090805	9.55941804172015	5.01621317259146e-16	3.92514106303457e-15	25.9546838864525
ZNF639	-0.670458226973043	5.43346866451058	-9.62066739967611	3.64474153590875e-16	2.88962190618826e-15	25.951164615245
PGP	-0.899083846871931	5.35302348588716	-9.61855019230138	3.68521060766241e-16	2.91862460362124e-15	25.950272399601
C15orf57	0.72798528497245	4.66839857545648	9.60451523246581	3.96506894417302e-16	3.12871651422502e-15	25.9427650575884
LRRC8A	0.792731708525328	5.89579711095065	9.63715103504357	3.34448011961401e-16	2.66705860202464e-15	25.9424317821041
NEMF	-0.623117720415549	5.99854435811894	-9.63028362837779	3.46644901382281e-16	2.75846308381363e-15	25.9361734115026
ZNF644	0.883879510507505	6.69713131514613	9.64136391175214	3.27178862158903e-16	2.6146449144109e-15	25.9310602655252
GNPNAT1	-0.738402905653474	6.97179137224408	-9.64239696937174	3.25420592721774e-16	2.60197849856771e-15	25.9124630700645
HTR7	3.52079572302151	-0.352049487655367	9.7616272723634	1.74691462012271e-16	1.44130054592102e-15	25.9082726831209
ZNF160	0.795365739494944	5.44411888387503	9.60859962071347	3.88150438506004e-16	3.06761420242429e-15	25.9059718368058
MYO1B	-1.08889278264854	4.39196978367368	-9.59162676132134	4.24072597863541e-16	3.33746023559692e-15	25.8956895738282
SNORD36A	-1.78429363235479	1.69937651803938	-9.54361825769944	5.44689395943277e-16	4.24886024388792e-15	25.8879569099546
JKAMP	0.635213108028696	6.20605084255276	9.62730898451363	3.52065010967173e-16	2.79714719824501e-15	25.8687604329507
FAM136A	-0.570923549311851	5.75785923147565	-9.61489612733454	3.75611442038294e-16	2.97164458042519e-15	25.8542926282339
MARVELD1	-1.07593414810719	5.65872998712929	-9.6133713699887	3.78610241402586e-16	2.99379219847353e-15	25.8463121951054
NLRP4	4.04628249656264	-0.641835455510388	9.75451721432613	1.81295459436949e-16	1.49332562748504e-15	25.8325225734885
CARD10	-1.69718929765899	1.96760178129215	-9.52503331784051	6.00099470370419e-16	4.64011001394553e-15	25.8162718639784
MGC27345	-0.935823571245071	3.31754353152907	-9.54075403331957	5.52883394930097e-16	4.30383465954916e-15	25.8124905195127
GADD45A	1.868181395248	5.30291457373726	9.58217083175582	4.45506824316748e-16	3.4969840428334e-15	25.804480658778
ZNF227	1.09225645714273	3.54549326361271	9.54419205879998	5.43062501963628e-16	4.23837137707164e-15	25.7876135975631
PIK3AP1	-1.5109309377146	1.72454791625483	-9.52521224148145	5.99540055228848e-16	4.63817283323873e-15	25.7735068753306
CDT1	-1.01248899004438	5.13465227711963	-9.58064265190005	4.4907099555277e-16	3.52311915842236e-15	25.7714041944697
CNBP	-0.436744418264185	8.80492342800328	-9.6214660755078	3.62959094179443e-16	2.87913035298389e-15	25.7415728772301
PGM2	-0.534945078335645	6.66548972388667	-9.60406613167575	3.97436629351297e-16	3.13276032878691e-15	25.732310321942
HNRNPH1	-0.537430561981436	8.5188356045315	-9.6166534145184	3.72184735958899e-16	2.94608644974108e-15	25.7192032714161
DNAL4	0.721548250637825	4.64112989693483	9.55615670890177	5.10223420637545e-16	3.99037233556947e-15	25.7111991424286
FXR2	0.482102478497014	7.13923291268713	9.60456897744714	3.96395776438694e-16	3.12871651422502e-15	25.7051375220162
GTF2H3	-0.624947632457351	6.4596710917794	-9.59286402207535	4.21345334564887e-16	3.31947615101067e-15	25.6892558565235
ADD3	-1.19104873057797	6.28949589390483	-9.57520005443637	4.61997688838006e-16	3.62075015427531e-15	25.6339340890975
CCDC163P	1.20787668863131	2.81177814411892	9.49569134797067	6.99261858692121e-16	5.35720207659229e-15	25.6307121041767
SH3GL2	2.56294863210953	0.76063055708749	9.585568814108	4.37682655171317e-16	3.43916418108451e-15	25.6208508111306
LETM1	-0.647116936858928	7.14583696919759	-9.58453523067967	4.40047939406241e-16	3.45594134839127e-15	25.5966380716736
HDAC5	0.844494669595321	5.4268978143799	9.54788354451061	5.32711484597193e-16	4.15974812933513e-15	25.5927883202559
KIF13B	0.707426262879118	4.82599530430403	9.53156780776139	5.80003254616378e-16	4.49862028477249e-15	25.5791319798374
NOM1	-0.941404713946914	4.8007599993696	-9.53230487403498	5.77779084722499e-16	4.48368513498348e-15	25.5784070907742
BRWD3	0.928472827574409	4.58490115616995	9.52901310243081	5.87778722998135e-16	4.55272982171325e-15	25.5742124483415
IMMT	-0.395259164439647	7.15740136917522	-9.57763214759533	4.5617592546372e-16	3.57699096436722e-15	25.566037106641
CPPED1	0.67258306179605	5.09538411629171	9.54138347349306	5.51072195854086e-16	4.29418790500517e-15	25.5494313326212
SLC25A11	-0.643857620038624	7.06918892773721	-9.57114572058731	4.71868087553442e-16	3.69617694455007e-15	25.5344424735855
C12orf5	0.603762443705294	4.7817312584801	9.53298785038418	5.75725741023727e-16	4.47006087239518e-15	25.5321267359953
MLLT11	0.818376393380487	3.47034407699951	9.4976819510201	6.92045192542444e-16	5.30732921921212e-15	25.5307364774109
ZNF211	0.921427624780025	4.35746725952758	9.51211579943005	6.41895187152929e-16	4.94038858548867e-15	25.5298297896352
ZBTB5	0.690396683009206	5.768853339164	9.54805614480252	5.32232360834448e-16	4.15816916248183e-15	25.517309197578
PHLPP2	0.694723264688531	5.56485787162548	9.54093420837729	5.52364338989865e-16	4.30202433312853e-15	25.510465378632
RBMXL1	-0.733114855854982	4.64229640596673	-9.51485049025211	6.32810850441508e-16	4.87296806678445e-15	25.4831609983611
RAD51D	-1.13420421875727	2.90546566367886	-9.46661472607753	8.13659279163449e-16	6.19883700452479e-15	25.4793704134347
BMPR1B	-0.769309715678672	5.39350605275189	-9.52268768340912	6.07481629164758e-16	4.69477310526918e-15	25.4695645345331
SENP5	0.77695913562129	5.80333027608591	9.53604672249559	5.66618405170398e-16	4.40618434595479e-15	25.4651104720831
KIAA0754	-1.53475883268766	3.17985187204419	-9.4656687298917	8.17679705581015e-16	6.22630753499215e-15	25.4571351530046
A2M-AS1	1.49434394983203	1.87099196296411	9.45208169727725	8.7766113059951e-16	6.64932368167621e-15	25.4437943760669
SNORD104	-2.72976799673545	1.23057481130061	-9.50072139217096	6.8116933783879e-16	5.23729584075129e-15	25.4365052107805
PDIA4	0.558631030121081	8.45601286543661	9.5626167124226	4.93325217052319e-16	3.86223746572347e-15	25.4361004151848
GLA	1.22542066517623	4.94930737629551	9.51641445310486	6.27673372495295e-16	4.83836928202738e-15	25.4338163097181
ISOC2	-0.740231623000839	5.96923820672886	-9.53656477244066	5.65090299806649e-16	4.3965782082366e-15	25.4271038751677
MBOAT4	3.71240483765781	-0.686356548765281	9.71654185016922	2.21030192654737e-16	1.79598992040234e-15	25.4031931380619
TMED9	0.574746000520713	7.44651631032895	9.54322021532135	5.45820821294579e-16	4.25547531285535e-15	25.3762760062218
POT1	-0.733727282272794	5.79755793377466	-9.51602812967407	6.2893852330998e-16	4.84563410262836e-15	25.3724728055424
THRIL	-1.12731807268174	4.71696081826172	-9.49749046103696	6.92736168245471e-16	5.30991643816947e-15	25.3720863656094
EMG1	-0.580775746792285	5.87813745116768	-9.52040751869298	6.14744666568908e-16	4.74601846436952e-15	25.3706319912878
LOC100129917	1.66743705353206	3.92163102312252	9.47678628920346	7.71658333675042e-16	5.89080911970739e-15	25.3684930757539
PDHB	-0.499771491998513	6.64476032782026	-9.53382489841021	5.73219123696059e-16	4.45290137683395e-15	25.3675340056287
MNT	-0.715490342686087	5.44443716655593	-9.49958338285755	6.85221273926643e-16	5.26306017866111e-15	25.3507089071892
SMURF1	0.625467674861595	5.14138024417975	9.49884066405018	6.87878732048318e-16	5.28077047057134e-15	25.3424679851635
CFAP97	-0.809446790339568	7.22923921376184	-9.52897707181593	5.87889126551811e-16	4.55272982171325e-15	25.321620479913
EIF2S2	0.41427046593414	7.99290549678967	9.53426028969071	5.71919616784219e-16	4.44510608987155e-15	25.3090717761692
LINC01004	2.609584032837	3.9945067085849	9.44970108255518	8.88614126899035e-16	6.7255190168931e-15	25.3071393376811
SKP2	-0.721427701456244	5.30482601242042	-9.49537427369715	7.00418288086215e-16	5.3605917502052e-15	25.2841047671619
KDM2A	0.569228372100897	7.70750922924347	9.52627885482794	5.96216016951661e-16	4.61483490234337e-15	25.2789496875016
MARC1	-0.878552730471865	7.02972644308117	-9.52080489982669	6.13472672268107e-16	4.73863459196394e-15	25.2755594121139
PDP2	-0.578925003260035	6.14779591460266	-9.49538195565198	7.0039024799137e-16	5.3605917502052e-15	25.2574773438343
ALCAM	0.720915894545287	7.38718041729672	9.51859050673023	6.2059445837907e-16	4.78625905856195e-15	25.2552510269344
RAB40B	-1.02860491221575	4.30468182927659	-9.45209153418431	8.77616152702747e-16	6.64932368167621e-15	25.2547315153325
CHSY1	-0.636521800870361	5.90115517370634	-9.49991517157388	6.84037444867347e-16	5.25665622933883e-15	25.2540326585293
DNAJC27	1.10457741600373	3.74578719499023	9.4341784663675	9.6345656579885e-16	7.26998180504298e-15	25.2449732129389
ZBTB42	-0.83515867654677	5.25831126728412	-9.485935230426	7.35732974454465e-16	5.62227294880827e-15	25.2365003674961
FASTKD5	-0.632802506714959	5.47627953741883	-9.48751108887558	7.29715859606446e-16	5.58197317771289e-15	25.2303969576531
FOXD1	2.5054637900347	1.20852329320387	9.46434803425097	8.23325783989602e-16	6.26294831427957e-15	25.224058986489
RABGGTB	-0.554634142452094	7.05592345245478	-9.50531648215231	6.65050236628065e-16	5.1159807137331e-15	25.2164716135179
SPOPL	0.828453104340315	6.42449768242124	9.49813011328851	6.90430725579801e-16	5.29765343653873e-15	25.2001162630981
MKRN2	0.55229309553726	5.50844830570269	9.47998138872661	7.58917244831761e-16	5.79649102156344e-15	25.1990370139625
SEMA3B	1.25427469469832	4.7512472394829	9.45867428668045	8.48027750518521e-16	6.43780824155011e-15	25.1954065116469
GCNT2	1.05821371855574	4.54283473517696	9.46400501673194	8.24798569113927e-16	6.27097484243784e-15	25.1727931123444
ZNF578	1.44108689878312	2.2127397792141	9.39721364595698	1.16800811361672e-15	8.77818310013447e-15	25.1673560570661
UBC	1.1012455758877	10.2995892278152	9.51863088424565	6.20463862672131e-16	4.78625905856195e-15	25.1607813256258
ROCK1P1	2.23576710805641	2.81268124206253	9.39490408524062	1.18214087375576e-15	8.87995365698676e-15	25.1367744535594
ERN1	1.62660364604191	5.45741179335439	9.45129052115001	8.81286221983679e-16	6.67342103343768e-15	25.1365408852611
MPZL2	-0.845594622333353	4.44447870999218	-9.44180896024532	9.25910792802912e-16	6.99722016342654e-15	25.1301716871462
TRAPPC13	0.59196722471179	5.7502765600416	9.47012670995215	7.98905477896519e-16	6.09261790558361e-15	25.117078968761
KDM6B	1.03473765581236	7.54947746251436	9.48607448013664	7.35199286190417e-16	5.62105523494669e-15	25.0875701233621
MAD2L1	-0.971322290180665	6.02067241922574	-9.47233570151629	7.89762708833115e-16	6.02595367674698e-15	25.0865261325526
CSRP2BP	-0.637695469142017	4.63475197158839	-9.43391685485559	9.64770432071105e-16	7.27623948165732e-15	25.0836834906147
ZHX3	-0.605474197134988	5.86541830482491	-9.4653928126997	8.18856069434072e-16	6.23210478389358e-15	25.0799590188357
LINC01341	-1.51786717921337	1.86804599094293	-9.38619578550577	1.23698182815269e-15	9.25948112240315e-15	25.0648350376438
ACRC	2.07544162843637	1.66786790669265	9.37681972519175	1.2988709551203e-15	9.69858093589575e-15	25.0566851167934
BDKRB2	3.36088393971958	0.467765418042321	9.52906538447552	5.87618559292999e-16	4.55272982171325e-15	25.0511337166021
SNX24	1.08596297830515	2.80074017124001	9.37771431649029	1.29283493531239e-15	9.66312065139416e-15	25.0442660417394
HABP4	0.733131263455906	4.45371819581056	9.42131108368786	1.03024530027343e-15	7.76224958801096e-15	25.0427698737092
THAP5	1.00337462096927	6.31255500384718	9.45644199778028	8.57948185340668e-16	6.50654037933104e-15	25.0071577772571
GRK6	-0.720996073164221	5.78002727103474	-9.44645474810806	9.03770527621675e-16	6.83678500895066e-15	24.9971006893807
PIK3C2A	0.750994126690587	7.63128066037044	9.46908786574286	8.03241604746466e-16	6.12257661770199e-15	24.9844410746115
FNDC3A	0.653143103027007	6.81105480687494	9.45869279842364	8.4794596388914e-16	6.43780824155011e-15	24.9708451538526
PQLC1	0.714099638513472	5.76354279422617	9.44372353756973	9.16721696752985e-16	6.93126535671844e-15	24.9665846071459
TTLL12	-0.797959173446418	7.42002300454925	-9.46233145599942	8.3202201225805e-16	6.32269359112696e-15	24.952958605348
CYP51A1	0.662247183979896	7.6484790128871	9.45846140403372	8.48968852525151e-16	6.44169595225754e-15	24.9307981086495
F12	-0.995331041540088	4.27643715095958	-9.39787884008204	1.16396901106177e-15	8.75220764652158e-15	24.9198383140878
R3HCC1L	0.771445344210033	4.54414694511797	9.39446401949885	1.1848530453425e-15	8.89587666443148e-15	24.8977709555329
RUVBL1	-0.873431316502686	6.94861417197395	-9.43667015232693	9.51032013776652e-16	7.18344905375765e-15	24.837875895267
LRP10	0.639558690187368	7.15507361974599	9.43562468568876	9.56225530984966e-16	7.21904603985432e-15	24.8330833776652
OAF	-1.11470867083123	2.9642325316016	-9.34328893858216	1.54659908554338e-15	1.14459003787676e-14	24.8092506215702
[truncated: 13,017 more rows]
